# Supplementary material for: A Computational Framework for Studying Gut-Brain Axis in Autism Spectrum Disorder
Source: Front Physiol. 2022 Mar 7;13:760753. doi: 10.3389/fphys.2022.760753 (PMC8940246; doi:10.3389/fphys.2022.760753)
Supplement: Supplementary file 2 [file Table_1.xlsx]

## Sheet: Index
Table 1-Model_details.xls file has 10 tabs:
(a) Gut microbiome reactions
(b) Gut microbiome metabolites
(c) Brain reactions
(d) Brain metabolites
(e) Gut microbiome-beneficial reactions
(f) Gut microbiome-beneficial metabolites
(g) Gut microbiome-harmful reactions
(h) Gut microbiome-harmful metabolites
(i) Constraints used - diet and intestinal constraints
(j) Gut - microbiome exchanges

## Sheet: Gut_Rxns
Table 1- Model details. a) Gut microbiome reactions
Sub systems	Rxn names	Rxn IDs	Formula	LB (mmol/gDW hr)	UB (mmol/gDW hr)
Transport, extracellular	S-Propane-1,2-diol facilitated transport	BV_12PPDt	BV_12ppd_S[e] <=> BV_12ppd_S[c]	-1000	1000
Valine, leucine, and isoleucine metabolism	(R)-2,3-Dihydroxy-3-methylpentanoate:NADP+ oxidoreductase	BV_23DHMPO	BV_23dhmp[c] + BV_nadp[c] <=> BV_3h3mop[c] + BV_h[c] + BV_nadph[c]	-1000	1000
Nucleotide interconversion	2,3-Cyclic UMP 3-nucleotidohydrolase	BV_23PDE2	BV_h2o[c] + BV_23cump[c] -> BV_h[c] + BV_3ump[c]	0	1000
Nucleotide interconversion	2,3-Cyclic CMP 3-nucleotidohydrolase	BV_23PDE4	BV_h2o[c] + BV_23ccmp[c] -> BV_h[c] + BV_3cmp[c]	0	1000
Nucleotide interconversion	2,3-Cyclic AMP 3-nucleotidohydrolase	BV_23PDE7	BV_h2o[c] + BV_23camp[c] -> BV_h[c] + BV_3amp[c]	0	1000
Nucleotide interconversion	2,3-Cyclic GMP 3-nucleotidohydrolase	BV_23PDE9	BV_h2o[c] + BV_23cgmp[c] -> BV_h[c] + BV_3gmp[c]	0	1000
Lysine metabolism	L,L-diaminopimelate aminotransferase	BV_26DAPLLAT	BV_26dap_LL[c] + BV_akg[c] <=> BV_h[c] + BV_h2o[c] + BV_thdp[c] + BV_glu_L[c]	-1000	1000
Transport, extracellular	meso-2,6-Diaminoheptanedioate transport via proton symport, reversible	BV_26DAPt2r	BV_h[e] + BV_26dap_M[e] <=> BV_h[c] + BV_26dap_M[c]	-1000	1000
Valine, leucine, and isoleucine metabolism	(S)-2-Aceto-2-hydroxybutanoate isomerase	BV_2AHBUTI	BV_2ahbut[c] <=> BV_3h3mop[c]	-1000	1000
Glycerophospholipid metabolism	2-methylbutanoyl-CoA[acyl-carrier-protein] transferase	BV_2MBCOATA	BV_2mbcoa[c] + BV_ACP[c] <=> BV_coa[c] + BV_2mbutACP[c]	-1000	1000
Transport, extracellular	2-Oxobutanoate transport via proton symport, reversible	BV_2OBUTt2r	BV_h[e] + BV_2obut[e] <=> BV_h[c] + BV_2obut[c]	-1000	1000
Biotin metabolism	3-hydroxyacyl-ACP-dehydratase (FabZ)	BV_3HACPR1	BV_3hgACPm[c] -> BV_h2o[c] + BV_egACPm[c]	0	1000
Biotin metabolism	3-hydroxyacyl-ACP-dehydratase (FabZ)	BV_3HACPR2	BV_3hpACPm[c] -> BV_h2o[c] + BV_epACPm[c]	0	1000
Fatty acid synthesis	3-hydroxyacyl-[acyl-carrier-protein] dehydratase (n-C10:0)	BV_3HAD100	BV_3hdecACP[c] -> BV_h2o[c] + BV_tdec2eACP[c]	0	1000
Fatty acid synthesis	10-methyl-3-hydroxy-undecanoyl-ACP hydro-lyase	BV_3HAD10M11	BV_10m3hundecACP[c] -> BV_h2o[c] + BV_10mtundec2eACP[c]	0	1000
Fatty acid synthesis	10-methyl-3-hydroxy-dodecanoyl-ACP hydro-lyase	BV_3HAD10M12	BV_10m3hddcaACP[c] -> BV_h2o[c] + BV_10mtddec2eACP[c]	0	1000
Fatty acid synthesis	11-methyl-3-hydroxy-dodecanoyl-ACP hydro-lyase	BV_3HAD11M12	BV_11m3hddcaACP[c] -> BV_h2o[c] + BV_11mtddec2eACP[c]	0	1000
Fatty acid synthesis	3-hydroxyacyl-[acyl-carrier-protein] dehydratase (n-C12:0)	BV_3HAD120	BV_3hddecACP[c] -> BV_h2o[c] + BV_tddec2eACP[c]	0	1000
Fatty acid synthesis	12-methyl-3-hydroxy-tridecanoyl-ACP hydro-lyase	BV_3HAD12M13	BV_12m3htridecACP[c] -> BV_h2o[c] + BV_12mttritec2eACP[c]	0	1000
Fatty acid synthesis	12-methyl-3-hydroxy-tetra-decanoyl-ACP hydro-lyase	BV_3HAD12M14	BV_12m3hmyrsACP[c] -> BV_h2o[c] + BV_12mtmrs2eACP[c]	0	1000
Fatty acid synthesis	13-methyl-3-hydroxy-tetra-decanoyl-ACP hydro-lyase	BV_3HAD13M14	BV_13m3hmyrsACP[c] -> BV_h2o[c] + BV_13mtmrs2eACP[c]	0	1000
Fatty acid synthesis	3-hydroxyacyl-[acyl-carrier-protein] dehydratase (n-C14:0)	BV_3HAD140	BV_3hmrsACP[c] -> BV_h2o[c] + BV_tmrs2eACP[c]	0	1000
Fatty acid synthesis	14-methyl-3-hydroxy-pentadecanoyl-ACP hydro-lyase	BV_3HAD14M15	BV_14m3hpentdecACP[c] -> BV_h2o[c] + BV_14mtpentdec2eACP[c]	0	1000
Fatty acid synthesis	14-methyl-3-hydroxy-hexa-decanoyl-ACP hydro-lyase	BV_3HAD14M16	BV_14m3hpalmACP[c] -> BV_h2o[c] + BV_14mtpalm2eACP[c]	0	1000
Fatty acid synthesis	15-methyl-3-hydroxy-hexa-decanoyl-ACP hydro-lyase	BV_3HAD15M16	BV_15m3hpalmACP[c] -> BV_h2o[c] + BV_15mtpalm2eACP[c]	0	1000
Fatty acid synthesis	3-hydroxyacyl-[acyl-carrier-protein] dehydratase (n-C16:0)	BV_3HAD160	BV_3hpalmACP[c] -> BV_h2o[c] + BV_tpalm2eACP[c]	0	1000
Fatty acid synthesis	3-hydroxyacyl-[acyl-carrier-protein] dehydratase (n-C18:0)	BV_3HAD180	BV_3hoctaACP[c] -> BV_h2o[c] + BV_toctd2eACP[c]	0	1000
Fatty acid synthesis	3-hydroxyacyl-[acyl-carrier-protein] dehydratase (n-C4:0)	BV_3HAD40	BV_3haACP[c] -> BV_h2o[c] + BV_but2eACP[c]	0	1000
Fatty acid synthesis	4-methyl-3-hydroxy-pentanoyl-ACP hydro-lyase	BV_3HAD4M5	BV_4m3hpentACP[c] -> BV_h2o[c] + BV_4mtpent2eACP[c]	0	1000
Fatty acid synthesis	4-methyl-3-hydroxy-hexanoyl-ACP hydro-lyase	BV_3HAD4M6	BV_4m3hhexACP[c] -> BV_h2o[c] + BV_4mthex2eACP[c]	0	1000
Fatty acid synthesis	5-methyl-3-hydroxy-hexanoyl-ACP hydro-lyase	BV_3HAD5M6	BV_5m3hhexACP[c] -> BV_h2o[c] + BV_5mthex2eACP[c]	0	1000
Fatty acid synthesis	3-hydroxyacyl-[acyl-carrier-protein] dehydratase (n-C6:0)	BV_3HAD60	BV_3hhexACP[c] -> BV_h2o[c] + BV_thex2eACP[c]	0	1000
Fatty acid synthesis	6-methyl-3-hydroxy-heptanoyl-ACP hydro-lyase	BV_3HAD6M7	BV_6m3hheptACP[c] -> BV_h2o[c] + BV_6mthept2eACP[c]	0	1000
Fatty acid synthesis	6-methyl-3-hydroxy-octanoyl-ACP hydro-lyase	BV_3HAD6M8	BV_6m3hocACP[c] -> BV_h2o[c] + BV_6mtoct2eACP[c]	0	1000
Fatty acid synthesis	7-methyl-3-hydroxy-octanoyl-ACP hydro-lyase	BV_3HAD7M8	BV_7m3hocACP[c] -> BV_h2o[c] + BV_7mtoct2eACP[c]	0	1000
Fatty acid synthesis	3-hydroxyacyl-[acyl-carrier-protein] dehydratase (n-C8:0)	BV_3HAD80	BV_3hoctACP[c] -> BV_h2o[c] + BV_toct2eACP[c]	0	1000
Fatty acid synthesis	8-methyl-3-hydroxy-decanoyl-ACP hydro-lyase	BV_3HAD8M10	BV_8m3hdcaACP[c] -> BV_h2o[c] + BV_8mtdec2eACP[c]	0	1000
Fatty acid synthesis	8-methyl-3-hydroxy-nonanoyl-ACP hydro-lyase	BV_3HAD8M9	BV_8m3hnonACP[c] -> BV_h2o[c] + BV_8mtnon2eACP[c]	0	1000
Fatty acid synthesis	9-methyl-3-hydroxy-decanoyl-ACP hydro-lyase	BV_3HAD9M10	BV_9m3hdcaACP[c] -> BV_h2o[c] + BV_9mtdec2eACP[c]	0	1000
Valine, leucine, and isoleucine metabolism	3-methyl-2-oxobutanoate synthase	BV_3MOBS	BV_h[c] + BV_coa[c] + BV_3c3hmp[c] <=> BV_h2o[c] + BV_accoa[c] + BV_3mob[c]	-1000	1000
Biotin metabolism	3-ketoacyl-ACP-reductase (FabG)	BV_3OAACPR1	BV_h[c] + BV_nadph[c] + BV_3ogACPm[c] -> BV_nadp[c] + BV_3hgACPm[c]	0	1000
Biotin metabolism	3-ketoacyl-ACP-reductase (FabG)	BV_3OAACPR2	BV_h[c] + BV_nadph[c] + BV_3opACPm[c] -> BV_nadp[c] + BV_3hpACPm[c]	0	1000
Fatty acid synthesis	3-oxoacyl-[acyl-carrier-protein] reductase (n-C10:0)	BV_3OAR100	BV_h[c] + BV_nadph[c] + BV_3odecACP[c] <=> BV_nadp[c] + BV_3hdecACP[c]	-1000	1000
Fatty acid synthesis	10-methyl-3-oxo-undecanoyl-ACPNADP+ oxidoreductase	BV_3OAR10M11	BV_h[c] + BV_nadph[c] + BV_10m3oundecACP[c] <=> BV_nadp[c] + BV_10m3hundecACP[c]	-1000	1000
Fatty acid synthesis	10-methyl-3-oxo-dodecanoyl-ACPNADP+ oxidoreductase	BV_3OAR10M12	BV_h[c] + BV_nadph[c] + BV_10m3oddcaACP[c] <=> BV_nadp[c] + BV_10m3hddcaACP[c]	-1000	1000
Fatty acid synthesis	11-methyl-3-oxo-dodecanoyl-ACPNADP+ oxidoreductase	BV_3OAR11M12	BV_h[c] + BV_nadph[c] + BV_11m3oddcaACP[c] <=> BV_nadp[c] + BV_11m3hddcaACP[c]	-1000	1000
Fatty acid synthesis	3-oxoacyl-[acyl-carrier-protein] reductase (n-C12:0)	BV_3OAR120	BV_h[c] + BV_nadph[c] + BV_3oddecACP[c] <=> BV_nadp[c] + BV_3hddecACP[c]	-1000	1000
Fatty acid synthesis	12-methyl-3-oxo-tridecanoyl-ACPNADP+ oxidoreductase	BV_3OAR12M13	BV_h[c] + BV_nadph[c] + BV_12m3otridecACP[c] <=> BV_nadp[c] + BV_12m3htridecACP[c]	-1000	1000
Fatty acid synthesis	12-methyl-3-oxo-tetra-decanoyl-ACPNADP+ oxidoreductase	BV_3OAR12M14	BV_h[c] + BV_nadph[c] + BV_12m3omyrsACP[c] <=> BV_nadp[c] + BV_12m3hmyrsACP[c]	-1000	1000
Fatty acid synthesis	13-methyl-3-oxo-tetra-decanoyl-ACPNADP+ oxidoreductase	BV_3OAR13M14	BV_h[c] + BV_nadph[c] + BV_13m3omyrsACP[c] <=> BV_nadp[c] + BV_13m3hmyrsACP[c]	-1000	1000
Fatty acid synthesis	3-oxoacyl-[acyl-carrier-protein] reductase (n-C14:0)	BV_3OAR140	BV_h[c] + BV_nadph[c] + BV_3omrsACP[c] <=> BV_nadp[c] + BV_3hmrsACP[c]	-1000	1000
Fatty acid synthesis	14-methyl-3-oxo-pentadecanoyl-ACPNADP+ oxidoreductase	BV_3OAR14M15	BV_h[c] + BV_nadph[c] + BV_14m3opentdecACP[c] <=> BV_nadp[c] + BV_14m3hpentdecACP[c]	-1000	1000
Fatty acid synthesis	14-methyl-3-oxo-hexa-decanoyl-ACPNADP+ oxidoreductase	BV_3OAR14M16	BV_h[c] + BV_nadph[c] + BV_14m3opalmACP[c] <=> BV_nadp[c] + BV_14m3hpalmACP[c]	-1000	1000
Fatty acid synthesis	15-methyl-3-oxo-hexa-decanoyl-ACPNADP+ oxidoreductase	BV_3OAR15M16	BV_h[c] + BV_nadph[c] + BV_15m3opalmACP[c] <=> BV_nadp[c] + BV_15m3hpalmACP[c]	-1000	1000
Fatty acid synthesis	3-oxoacyl-[acyl-carrier-protein] reductase (n-C16:0)	BV_3OAR160	BV_h[c] + BV_nadph[c] + BV_3opalmACP[c] <=> BV_nadp[c] + BV_3hpalmACP[c]	-1000	1000
Fatty acid synthesis	3-oxoacyl-[acyl-carrier-protein] reductase (n-C18:0)	BV_3OAR180	BV_h[c] + BV_nadph[c] + BV_3ooctdACP[c] <=> BV_nadp[c] + BV_3hoctaACP[c]	-1000	1000
Fatty acid synthesis	3-oxoacyl-[acyl-carrier-protein] reductase (n-C4:0)	BV_3OAR40	BV_h[c] + BV_nadph[c] + BV_actACP[c] <=> BV_nadp[c] + BV_3haACP[c]	-1000	1000
Fatty acid synthesis	4-methyl-3-oxo-pentanoyl-ACPNADP+ oxidoreductase	BV_3OAR4M5	BV_h[c] + BV_nadph[c] + BV_4m3opentACP[c] <=> BV_nadp[c] + BV_4m3hpentACP[c]	-1000	1000
Fatty acid synthesis	4-methyl-3-oxo-hexanoyl-ACPNADP+ oxidoreductase	BV_3OAR4M6	BV_h[c] + BV_nadph[c] + BV_4m3ohexACP[c] <=> BV_nadp[c] + BV_4m3hhexACP[c]	-1000	1000
Fatty acid synthesis	5-methyl-3-oxo-hexanoyl-ACPNADP+ oxidoreductase	BV_3OAR5M6	BV_h[c] + BV_nadph[c] + BV_5m3ohexACP[c] <=> BV_nadp[c] + BV_5m3hhexACP[c]	-1000	1000
Fatty acid synthesis	3-oxoacyl-[acyl-carrier-protein] reductase (n-C6:0)	BV_3OAR60	BV_h[c] + BV_nadph[c] + BV_3ohexACP[c] <=> BV_nadp[c] + BV_3hhexACP[c]	-1000	1000
Fatty acid synthesis	6-methyl-3-oxo-heptanoyl-ACPNADP+ oxidoreductase	BV_3OAR6M7	BV_h[c] + BV_nadph[c] + BV_6m3oheptACP[c] <=> BV_nadp[c] + BV_6m3hheptACP[c]	-1000	1000
Fatty acid synthesis	6-methyl-3-oxo-octanoyl-ACPNADP+ oxidoreductase	BV_3OAR6M8	BV_h[c] + BV_nadph[c] + BV_6m3oocACP[c] <=> BV_nadp[c] + BV_6m3hocACP[c]	-1000	1000
Fatty acid synthesis	7-methyl-3-oxo-octanoyl-ACPNADP+ oxidoreductase	BV_3OAR7M8	BV_h[c] + BV_nadph[c] + BV_7m3oocACP[c] <=> BV_nadp[c] + BV_7m3hocACP[c]	-1000	1000
Fatty acid synthesis	3-oxoacyl-[acyl-carrier-protein] reductase (n-C8:0)	BV_3OAR80	BV_h[c] + BV_nadph[c] + BV_3ooctACP[c] <=> BV_nadp[c] + BV_3hoctACP[c]	-1000	1000
Fatty acid synthesis	8-methyl-3-oxo-decanoyl-ACPNADP+ oxidoreductase	BV_3OAR8M10	BV_h[c] + BV_nadph[c] + BV_8m3odcaACP[c] <=> BV_nadp[c] + BV_8m3hdcaACP[c]	-1000	1000
Fatty acid synthesis	8-methyl-3-oxo-nonanoyl-ACPNADP+ oxidoreductase	BV_3OAR8M9	BV_h[c] + BV_nadph[c] + BV_8m3ononACP[c] <=> BV_nadp[c] + BV_8m3hnonACP[c]	-1000	1000
Fatty acid synthesis	9-methyl-3-oxo-decanoyl-ACPNADP+ oxidoreductase	BV_3OAR9M10	BV_h[c] + BV_nadph[c] + BV_9m3odcaACP[c] <=> BV_nadp[c] + BV_9m3hdcaACP[c]	-1000	1000
Fatty acid synthesis	3-oxoacyl-[acyl-carrier-protein] synthase (n-C10:0)	BV_3OAS100	BV_h[c] + BV_malACP[c] + BV_ocACP[c] -> BV_ACP[c] + BV_3odecACP[c] + BV_co2[c]	0	1000
Fatty acid synthesis	10-methyl-undecanoyl-ACPmalonyl-[acyl-carrier-protein] C-acyltransferase (decarboxylating)	BV_3OAS10M11	BV_h[c] + BV_malACP[c] + BV_10mundecACP[c] -> BV_ACP[c] + BV_12m3otridecACP[c] + BV_co2[c]	0	1000
Fatty acid synthesis	10-methyl-dodecanoyl-ACPmalonyl-[acyl-carrier-protein] C-acyltransferase (decarboxylating)	BV_3OAS10M12	BV_h[c] + BV_malACP[c] + BV_10mddcaACP[c] -> BV_ACP[c] + BV_12m3omyrsACP[c] + BV_co2[c]	0	1000
Fatty acid synthesis	11-methyl-dodecanoyl-ACPmalonyl-[acyl-carrier-protein] C-acyltransferase (decarboxylating)	BV_3OAS11M12	BV_h[c] + BV_malACP[c] + BV_11mddcaACP[c] -> BV_ACP[c] + BV_13m3omyrsACP[c] + BV_co2[c]	0	1000
Fatty acid synthesis	3-oxoacyl-[acyl-carrier-protein] synthase (n-C12:0)	BV_3OAS120	BV_h[c] + BV_malACP[c] + BV_dcaACP[c] -> BV_ACP[c] + BV_3oddecACP[c] + BV_co2[c]	0	1000
Fatty acid synthesis	12-methyl-tridecanoyl-ACPmalonyl-[acyl-carrier-protein] C-acyltransferase (decarboxylating)	BV_3OAS12M13	BV_h[c] + BV_malACP[c] + BV_12mtridecACP[c] -> BV_ACP[c] + BV_14m3opentdecACP[c] + BV_co2[c]	0	1000
Fatty acid synthesis	12-methyl-tetra-decanoyl-ACPmalonyl-[acyl-carrier-protein] C-acyltransferase (decarboxylating)	BV_3OAS12M14	BV_h[c] + BV_malACP[c] + BV_12mmyrsACP[c] -> BV_ACP[c] + BV_14m3opalmACP[c] + BV_co2[c]	0	1000
Fatty acid synthesis	13-methyl-tetra-decanoyl-ACPmalonyl-[acyl-carrier-protein] C-acyltransferase (decarboxylating)	BV_3OAS13M14	BV_h[c] + BV_malACP[c] + BV_13mmyrsACP[c] -> BV_ACP[c] + BV_15m3opalmACP[c] + BV_co2[c]	0	1000
Fatty acid synthesis	3-oxoacyl-[acyl-carrier-protein] synthase (n-C14:0)	BV_3OAS140	BV_h[c] + BV_malACP[c] + BV_ddcaACP[c] -> BV_ACP[c] + BV_3omrsACP[c] + BV_co2[c]	0	1000
Fatty acid synthesis	3-oxoacyl-[acyl-carrier-protein] synthase (n-C16:0)	BV_3OAS160	BV_h[c] + BV_malACP[c] + BV_myrsACP[c] -> BV_ACP[c] + BV_3opalmACP[c] + BV_co2[c]	0	1000
Fatty acid synthesis	3-oxoacyl-[acyl-carrier-protein] synthase (n-C18:0)	BV_3OAS180	BV_h[c] + BV_malACP[c] + BV_palmACP[c] -> BV_ACP[c] + BV_3ooctdACP[c] + BV_co2[c]	0	1000
Fatty acid synthesis	2-methylpropionyl-ACPmalonyl-[acyl-carrier-protein] C-acyltransferase (decarboxylating)	BV_3OAS2M3	BV_h[c] + BV_malACP[c] + BV_2mpropACP[c] -> BV_ACP[c] + BV_4m3opentACP[c] + BV_co2[c]	0	1000
Fatty acid synthesis	3-methylbutanoyl-ACPmalonyl-[acyl-carrier-protein] C-acyltransferase (decarboxylating)	BV_3OAS3M4	BV_h[c] + BV_malACP[c] + BV_3mbutACP[c] -> BV_ACP[c] + BV_5m3ohexACP[c] + BV_co2[c]	0	1000
Fatty acid synthesis	4-methyl-3-oxo-hexanoyl-ACPmalonyl-[acyl-carrier-protein] C-acyltransferase (decarboxylating)	BV_3OAS4M3O6	BV_h[c] + BV_2mbutACP[c] + BV_malACP[c] -> BV_ACP[c] + BV_4m3ohexACP[c] + BV_co2[c]	0	1000
Fatty acid synthesis	4-methyl-pentanoyl-ACPmalonyl-[acyl-carrier-protein] C-acyltransferase (decarboxylating)	BV_3OAS4M5	BV_h[c] + BV_malACP[c] + BV_4mpentACP[c] -> BV_ACP[c] + BV_6m3oheptACP[c] + BV_co2[c]	0	1000
Fatty acid synthesis	4-methyl-hexanoyl-ACPmalonyl-[acyl-carrier-protein] C-acyltransferase (decarboxylating)	BV_3OAS4M6	BV_h[c] + BV_malACP[c] + BV_4mhexACP[c] -> BV_ACP[c] + BV_6m3oocACP[c] + BV_co2[c]	0	1000
Fatty acid synthesis	5-methyl-hexanoyl-ACPmalonyl-[acyl-carrier-protein] C-acyltransferase (decarboxylating)	BV_3OAS5M6	BV_h[c] + BV_malACP[c] + BV_5mhexACP[c] -> BV_ACP[c] + BV_7m3oocACP[c] + BV_co2[c]	0	1000
Fatty acid synthesis	3-oxoacyl-[acyl-carrier-protein] synthase (n-C6:0)	BV_3OAS60	BV_h[c] + BV_malACP[c] + BV_butACP[c] -> BV_ACP[c] + BV_3ohexACP[c] + BV_co2[c]	0	1000
Fatty acid synthesis	6-methyl-heptanoyl-ACPmalonyl-[acyl-carrier-protein] C-acyltransferase (decarboxylating)	BV_3OAS6M7	BV_h[c] + BV_malACP[c] + BV_6mheptACP[c] -> BV_ACP[c] + BV_8m3ononACP[c] + BV_co2[c]	0	1000
Fatty acid synthesis	6-methyl-octanoyl-ACPmalonyl-[acyl-carrier-protein] C-acyltransferase (decarboxylating)	BV_3OAS6M8	BV_h[c] + BV_malACP[c] + BV_6mocACP[c] -> BV_ACP[c] + BV_8m3odcaACP[c] + BV_co2[c]	0	1000
Fatty acid synthesis	7-methyl-octanoyl-ACPmalonyl-[acyl-carrier-protein] C-acyltransferase (decarboxylating)	BV_3OAS7M8	BV_h[c] + BV_malACP[c] + BV_7mocACP[c] -> BV_ACP[c] + BV_9m3odcaACP[c] + BV_co2[c]	0	1000
Fatty acid synthesis	3-oxoacyl-[acyl-carrier-protein] synthase (n-C8:0)	BV_3OAS80	BV_h[c] + BV_malACP[c] + BV_hexACP[c] -> BV_ACP[c] + BV_3ooctACP[c] + BV_co2[c]	0	1000
Fatty acid synthesis	8-methyl-decanoyl-ACPmalonyl-[acyl-carrier-protein] C-acyltransferase (decarboxylating)	BV_3OAS8M10	BV_h[c] + BV_malACP[c] + BV_8mdcaACP[c] -> BV_ACP[c] + BV_10m3oddcaACP[c] + BV_co2[c]	0	1000
Fatty acid synthesis	8-methyl-nonanoyl-ACPmalonyl-[acyl-carrier-protein] C-acyltransferase (decarboxylating)	BV_3OAS8M9	BV_h[c] + BV_malACP[c] + BV_8mnonACP[c] -> BV_ACP[c] + BV_10m3oundecACP[c] + BV_co2[c]	0	1000
Fatty acid synthesis	9-methyl-decanoyl-ACPmalonyl-[acyl-carrier-protein] C-acyltransferase (decarboxylating)	BV_3OAS9M10	BV_h[c] + BV_malACP[c] + BV_9mdcaACP[c] -> BV_ACP[c] + BV_11m3oddcaACP[c] + BV_co2[c]	0	1000
Vitamin B6 metabolism	4-Hydroxy-L-threonine synthase	BV_4HTHRS	BV_h2o[c] + BV_phthr[c] -> BV_4hthr[c] + BV_pi[c]	0	1000
Aminobenzoate degradation	4-Nitrophenyl phosphate phosphohydrolase	BV_4NTPPH2	BV_h2o[c] + BV_HC01104[c] -> BV_h[c] + BV_pi[c] + BV_pnp[c]	0	1000
Purine catabolism	5aizc decarboxylase	BV_5AIZCDC	BV_h[c] + BV_5aizc[c] -> BV_co2[c] + BV_air[c]	0	1000
Pentose and glucuronate interconversions	arabinose-5-phosphate isomerase	BV_A5PISO	BV_ru5p_D[c] <=> BV_ara5p[c]	-1000	1000
Propanoate metabolism	Acetoacetyl-CoA:acetate CoA-transferase	BV_AACOAT	BV_coa[c] + BV_atp[c] + BV_acac[c] -> BV_aacoa[c] + BV_amp[c] + BV_ppi[c]	0	1000
Fatty acid synthesis	acyl-[acyl-carrier-protein] synthetase (n-C18:0)	BV_AACPS6	BV_ACP[c] + BV_atp[c] + BV_ocdca[c] -> BV_amp[c] + BV_ppi[c] + BV_ocdcaACP[c]	0	1000
Fatty acid synthesis	acyl-[acyl-carrier-protein] synthetase (n-C12:0)	BV_AACPS7	BV_ACP[c] + BV_atp[c] + BV_ddca[c] -> BV_ddcaACP[c] + BV_amp[c] + BV_ppi[c]	0	1000
Pyruvate metabolism	acetaldehyde dehydrogenase (acetylating)	BV_ACALD	BV_coa[c] + BV_nad[c] + BV_acald[c] <=> BV_h[c] + BV_accoa[c] + BV_nadh[c]	-1000	1000
Vitamin B12 metabolism	Adenosyl cobinamide phosphate guanyltransferase	BV_ACBIPGT	BV_h[c] + BV_adocbip[c] + BV_gtp[c] -> BV_ppi[c] + BV_agdpcbi[c]	0	1000
Fatty acid oxidation	acetyl-CoA carboxylase	BV_ACCOAC	BV_accoa[c] + BV_atp[c] + BV_hco3[c] -> BV_h[c] + BV_pi[c] + BV_adp[c] + BV_malcoa[c]	0	1000
Pyruvate metabolism	Acetyl-CoA:carbon-dioxide ligase (ADP-forming)	BV_ACCOACL	BV_accoa[c] + BV_btn_co2[c] -> BV_malcoa[c] + BV_apoC_Lys_btn[c]	0	1000
Transport, extracellular	N-acetylgalactosamine reversible transport via proton symport	BV_ACGALt2r	BV_h[e] + BV_acgal[e] <=> BV_h[c] + BV_acgal[c]	-1000	1000
Aminosugar metabolism	N-acetylglucosamine 2-epimerase	BV_ACGAM2E	BV_acgam[c] <=> BV_acmana[c]	-1000	1000
Aminosugar metabolism	N-acetylglucosamine kinase	BV_ACGAMK	BV_atp[c] + BV_acgam[c] -> BV_h[c] + BV_adp[c] + BV_acgam6p[c]	0	1000
Cell wall biosynthesis	UDP-N-acetylglucosamine:undecaprenylphosphate N-acetylglucosamine -1-phosphate transferase	BV_ACGAMT	BV_uacgam[c] + BV_udcpp[c] -> BV_ump[c] + BV_unaga[c]	0	1000
Transport, extracellular	acgam[c] transport via proton symport	BV_ACGAMtr2	BV_h[e] + BV_acgam[e] <=> BV_h[c] + BV_acgam[c]	-1000	1000
Arginine and Proline Metabolism	acetylglutamate kinase	BV_ACGK	BV_atp[c] + BV_acglu[c] -> BV_adp[c] + BV_acg5p[c]	0	1000
Urea cycle	N-acetylglutamate synthase	BV_ACGS	BV_glu_L[c] + BV_accoa[c] -> BV_h[c] + BV_coa[c] + BV_acglu[c]	0	1000
Valine, leucine, and isoleucine metabolism	(S)-2-Aceto-2-hydroxybutanoate pyruvate-lyase (carboxylating)	BV_ACHBPL	BV_2obut[c] + BV_hethmpp[c] <=> BV_2ahbut[c] + BV_thmpp[c]	-1000	1000
Pyruvate metabolism	acetate kinase	BV_ACKr	BV_atp[c] + BV_ac[c] <=> BV_adp[c] + BV_actp[c]	-1000	1000
Valine, leucine, and isoleucine metabolism	pyruvatethiamin diphosphate acetaldehydetransferase	BV_ACLS_a	BV_h[c] + BV_thmpp[c] + BV_pyr[c] -> BV_co2[c] + BV_hethmpp[c]	0	1000
Valine, leucine, and isoleucine metabolism	2-Acetolactate pyruvate-lyase (carboxylating)	BV_ACLS_b	BV_thmpp[c] + BV_alac_S[c] <=> BV_hethmpp[c] + BV_pyr[c]	-1000	1000
Aminosugar metabolism	N-acetylneuraminate synthase	BV_ACNAMS	BV_h2o[c] + BV_acmana[c] + BV_pep[c] -> BV_pi[c] + BV_acnam[c]	0	1000
Transport, extracellular	N-acetylneuraminic acid uptake via ABC transporter	BV_ACNAMabc	BV_h2o[c] + BV_atp[c] + BV_acnam[e] -> BV_h[c] + BV_pi[c] + BV_adp[c] + BV_acnam[c]	0	1000
Aminosugar metabolism	N-Acetylneuraminate lyase	BV_ACNML	BV_acnam[c] -> BV_acmana[c] + BV_pyr[c]	0	1000
Glycerophospholipid metabolism	myristoyl-1-acylglycerol-3-phosphate O-acyltransferase	BV_ACOAAGPAT140	BV_1tdecg3p[c] + BV_tdcoa[c] -> BV_coa[c] + BV_pa140[c]	0	1000
Glycerophospholipid metabolism	palmitoyl-1-acylglycerol-3-phosphate O-acyltransferase	BV_ACOAAGPAT160	BV_pmtcoa[c] + BV_1hdecg3p[c] -> BV_coa[c] + BV_pa160[c]	0	1000
Glycerophospholipid metabolism	stearoyl-1-acylglycerol-3-phosphate O-acyltransferase	BV_ACOAAGPAT180	BV_stcoa[c] + BV_1odecg3p[c] -> BV_coa[c] + BV_pa180[c]	0	1000
Glycerophospholipid metabolism	anteisopentadecanoyl-1-acylglycerol-3-phosphate O-acyltransferase	BV_ACOAAGPATAI15	BV_1aipdecg3p[c] + BV_aipdcoa[c] -> BV_h[c] + BV_coa[c] + BV_paai15[c]	0	1000
Glycerophospholipid metabolism	anteisoheptadecanoyl-1-acylglycerol-3-phosphate O-acyltransferase	BV_ACOAAGPATAI17	BV_1aihpdecg3p[c] + BV_aihpdcoa[c] -> BV_coa[c] + BV_paai17[c]	0	1000
Glycerophospholipid metabolism	isotetradecanoyl-1-acylglycerol-3-phosphate O-acyltransferase	BV_ACOAAGPATI14	BV_itdcoa[c] + BV_1itdecg3p[c] -> BV_h[c] + BV_coa[c] + BV_pai14[c]	0	1000
Glycerophospholipid metabolism	isopentadecanoyl-1-acylglycerol-3-phosphate O-acyltransferase	BV_ACOAAGPATI15	BV_ipdcoa[c] + BV_1ipdecg3p[c] -> BV_h[c] + BV_coa[c] + BV_pai15[c]	0	1000
Glycerophospholipid metabolism	isohexadecanoyl-1-acylglycerol-3-phosphate O-acyltransferase	BV_ACOAAGPATI16	BV_ihdcoa[c] + BV_1ihdecg3p[c] -> BV_h[c] + BV_coa[c] + BV_pai16[c]	0	1000
Glycerophospholipid metabolism	isoheptadecanoyl-1-acylglycerol-3-phosphate O-acyltransferase	BV_ACOAAGPATI17	BV_ihpdcoa[c] + BV_1ihpdecg3p[c] -> BV_coa[c] + BV_pai17[c]	0	1000
Fatty acid oxidation	Acetyl-CoA ACP transacylase	BV_ACOATA	BV_ACP[c] + BV_accoa[c] <=> BV_coa[c] + BV_acACP[c]	-1000	1000
Arginine and Proline Metabolism	N-acetylornithine carbamoyltransferase	BV_ACOCT	BV_acorn[c] + BV_cbp[c] -> BV_pi[c] + BV_Naccitr_L[c]	0	1000
Urea cycle	Acetylornithine deacetylase, reversible	BV_ACODAr	BV_h2o[c] + BV_acorn[c] <=> BV_ac[c] + BV_orn[c]	-1000	1000
Citric acid cycle	aconitase	BV_ACONT	BV_cit[c] <=> BV_icit[c]	-1000	1000
Citric acid cycle	aconitase (half-reaction A, Citrate hydro-lyase)	BV_ACONTa	BV_cit[c] <=> BV_h2o[c] + BV_acon_C[c]	-1000	1000
Citric acid cycle	aconitase (half-reaction B, Isocitrate hydro-lyase)	BV_ACONTb	BV_h2o[c] + BV_acon_C[c] <=> BV_icit[c]	-1000	1000
Arginine and Proline Metabolism	acetylornithine transaminase	BV_ACOTA	BV_akg[c] + BV_acorn[c] <=> BV_glu_L[c] + BV_acg5sa[c]	-1000	1000
CoA synthesis	acyl-carrier protein synthase	BV_ACPS1	BV_coa[c] + BV_apoACP[c] -> BV_h[c] + BV_ACP[c] + BV_pap[c]	0	1000
Glycolysis/gluconeogenesis	acetyl-CoA synthetase	BV_ACS	BV_coa[c] + BV_atp[c] + BV_ac[c] -> BV_accoa[c] + BV_amp[c] + BV_ppi[c]	0	1000
Transport, extracellular	acetate transporter	BV_ACtr	BV_ac[e] <=> BV_ac[c]	-1000	1000
Purine catabolism	Adenosine deaminase	BV_ADA	BV_h[c] + BV_h2o[c] + BV_adn[c] -> BV_nh4[c] + BV_ins[c]	0	1000
Folate metabolism	4-aminobenzoate synthase	BV_ADCL	BV_4adcho[c] -> BV_h[c] + BV_pyr[c] + BV_4abz[c]	0	1000
Vitamin B12 metabolism	adenosylcobinamide-phosphate synthase	BV_ADCPS1	BV_atp[c] + BV_adcobhex[c] + BV_appl[c] -> BV_h[c] + BV_pi[c] + BV_adp[c] + BV_adocbi[c]	0	1000
Vitamin B12 metabolism	adenosylcobinamide-phosphate synthase	BV_ADCPS2	BV_atp[c] + BV_adcobhex[c] + BV_applp[c] -> BV_h[c] + BV_pi[c] + BV_adocbip[c] + BV_adp[c]	0	1000
Folate metabolism	4-amino-4-deoxychorismate synthase	BV_ADCS	BV_chor[c] + BV_gln_L[c] -> BV_glu_L[c] + BV_4adcho[c]	0	1000
Vitamin B12 metabolism	adenosylcobyric acid synthase (glutamine-hydrolysing)	BV_ADCYRS	4 BV_h2o[c] + 4 BV_atp[c] + 4 BV_gln_L[c] + BV_adcobdam[c] -> 4 BV_h[c] + 4 BV_glu_L[c] + 4 BV_pi[c] + 4 BV_adp[c] + BV_adcobhex[c]	0	1000
Transport, extracellular	adenine transport in via proton symport, reversible	BV_ADEt2r	BV_h[e] + BV_ade[e] <=> BV_h[c] + BV_ade[c]	-1000	1000
Nucleotide interconversion	adenylate kinase	BV_ADK1	BV_atp[c] + BV_amp[c] <=> 2 BV_adp[c]	-1000	1000
Nucleotide interconversion	adenylate kinase (dTTP)	BV_ADK10	BV_amp[c] + BV_dttp[c] <=> BV_adp[c] + BV_dtdp[c]	-1000	1000
Nucleotide interconversion	adenylate kinase (dUTP)	BV_ADK11	BV_amp[c] + BV_dutp[c] <=> BV_adp[c] + BV_dudp[c]	-1000	1000
Nucleotide interconversion	adenylate kinase (Inorganic triphosphate)	BV_ADK2	BV_amp[c] + BV_pppi[c] <=> BV_ppi[c] + BV_adp[c]	-1000	1000
Nucleotide interconversion	adentylate kinase (GTP)	BV_ADK3	BV_amp[c] + BV_gtp[c] <=> BV_adp[c] + BV_gdp[c]	-1000	1000
Nucleotide interconversion	adenylate kinase (CTP)	BV_ADK5	BV_amp[c] + BV_ctp[c] <=> BV_adp[c] + BV_cdp[c]	-1000	1000
Nucleotide interconversion	adenylate kinase (dATP)	BV_ADK7	BV_amp[c] + BV_datp[c] <=> BV_adp[c] + BV_dadp[c]	-1000	1000
Nucleotide interconversion	adenylate kinase (dCTP)	BV_ADK8	BV_amp[c] + BV_dctp[c] <=> BV_adp[c] + BV_dcdp[c]	-1000	1000
Nucleotide interconversion	adenylate kinase (dGTP)	BV_ADK9	BV_amp[c] + BV_dgtp[c] <=> BV_adp[c] + BV_dgdp[c]	-1000	1000
Arginine and Proline Metabolism	Adenosylmethionine decarboxylase	BV_ADMDCr	BV_h[c] + BV_amet[c] <=> BV_co2[c] + BV_ametam[c]	-1000	1000
Transport, extracellular	adenosine transport CNT3	BV_ADNCNT3tc	BV_h[e] + BV_adn[e] <=> BV_h[c] + BV_adn[c]	-1000	1000
Vitamin B12 metabolism	Adenosyl cobinamide kinase	BV_ADOCBIK	BV_atp[c] + BV_adocbi[c] -> BV_h[c] + BV_adocbip[c] + BV_adp[c]	0	1000
Vitamin B12 metabolism	Adenosyl cobinamide kinase (GTP)	BV_ADOCBIK2	BV_gtp[c] + BV_adocbi[c] -> BV_h[c] + BV_adocbip[c] + BV_gdp[c]	0	1000
Vitamin B12 metabolism	Adenosylcobalamin 5-phosphate synthase	BV_ADOCBLS	BV_agdpcbi[c] + BV_rdmbzi[c] -> BV_h[c] + BV_adocbl[c] + BV_gmp[c]	0	1000
Transport, extracellular	Adenosylcobalamin transport via ABC system	BV_ADOCBLabc	BV_h2o[c] + BV_atp[c] + BV_adocbl[e] -> BV_h[c] + BV_pi[c] + BV_adp[c] + BV_adocbl[c]	0	1000
Nucleotide interconversion	ADPribose diphosphatase	BV_ADPRDP	BV_h2o[c] + BV_adprib[c] -> 2 BV_h[c] + BV_amp[c] + BV_r5p[c]	0	1000
Nucleotide salvage pathway	adenine phosphoribosyltransferase	BV_ADPT	BV_ade[c] + BV_prpp[c] -> BV_amp[c] + BV_ppi[c]	0	1000
Nucleotide interconversion	adenylyl-selenate kinase	BV_ADSELK	BV_atp[c] + BV_adsel[c] -> BV_h[c] + BV_adp[c] + BV_3padsel[c]	0	1000
Nucleotide interconversion	adenylyl-sulfate kinase	BV_ADSK	BV_atp[c] + BV_aps[c] -> BV_h[c] + BV_adp[c] + BV_paps[c]	0	1000
Purine synthesis	adenylsuccinate lyase	BV_ADSL1r	BV_dcamp[c] <=> BV_amp[c] + BV_fum[c]	-1000	1000
Purine synthesis	adenylosuccinate lyase	BV_ADSL2r	BV_25aics[c] <=> BV_fum[c] + BV_aicar[c]	-1000	1000
Nucleotide interconversion	adenylosuccinate synthase	BV_ADSS	BV_gtp[c] + BV_asp_L[c] + BV_imp[c] -> 2 BV_h[c] + BV_pi[c] + BV_gdp[c] + BV_dcamp[c]	0	1000
Phosphonate and phosphinate metabolism	2 aminoethylphosphonate pyruvate transaminase	BV_AEPPT	BV_pyr[c] + BV_2aeppn[c] -> BV_ala_L[c] + BV_ppaca[c]	0	1000
Aminosugar metabolism	N-acetylglucosamine-6-phosphate deacetylase	BV_AGDC	BV_h2o[c] + BV_acgam6p[c] -> BV_ac[c] + BV_gam6p[c]	0	1000
Arginine and Proline Metabolism	Agmantine deiminase	BV_AGMD	BV_h2o[c] + BV_agm[c] -> BV_nh4[c] + BV_ncptrc[c]	0	1000
Lipopolysaccharide biosynthesis	ADP-D-glycero-D-manno-heptose epimerase	BV_AGMHE	BV_adphep_DD[c] -> BV_adphep_LD[c]	0	1000
Glycerophospholipid metabolism	1-tetradecanoyl-sn-glycerol 3-phosphate O-acyltransferase (n-C12:0)	BV_AGPAT120	BV_ddcaACP[c] + BV_1ddecg3p[c] -> BV_ACP[c] + BV_pa120[c]	0	1000
Glycerophospholipid metabolism	1-tetradecanoyl-sn-glycerol 3-phosphate O-acyltransferase (n-C14:0)	BV_AGPAT140	BV_myrsACP[c] + BV_1tdecg3p[c] -> BV_ACP[c] + BV_pa140[c]	0	1000
Glycerophospholipid metabolism	1-tetradec-7-enoyl-sn-glycerol 3-phosphate O-acyltransferase (n-C14:1)	BV_AGPAT141	BV_1tdec7eg3p[c] + BV_tdeACP[c] -> BV_ACP[c] + BV_pa141[c]	0	1000
Glycerophospholipid metabolism	1-hexadecanoyl-sn-glycerol 3-phosphate O-acyltransferase (n-C16:0)	BV_AGPAT160	BV_palmACP[c] + BV_1hdecg3p[c] -> BV_ACP[c] + BV_pa160[c]	0	1000
Glycerophospholipid metabolism	1-hexadec-7-enoyl-sn-glycerol 3-phosphate O-acyltransferase (n-C16:1)	BV_AGPAT161	BV_1hdec9eg3p[c] + BV_hdeACP[c] -> BV_ACP[c] + BV_pa161[c]	0	1000
Glycerophospholipid metabolism	1-octadecanoyl-sn-glycerol 3-phosphate O-acyltransferase (n-C18:0)	BV_AGPAT180	BV_ocdcaACP[c] + BV_1odecg3p[c] -> BV_ACP[c] + BV_pa180[c]	0	1000
Glycerophospholipid metabolism	1-octadec-7-enoyl-sn-glycerol 3-phosphate O-acyltransferase (n-C18:1)	BV_AGPAT181	BV_1odec11eg3p[c] + BV_octeACP[c] -> BV_ACP[c] + BV_pa181[c]	0	1000
Urea cycle	N-acetyl-g-glutamyl-phosphate reductase	BV_AGPR	BV_nadp[c] + BV_pi[c] + BV_acg5sa[c] <=> BV_h[c] + BV_nadph[c] + BV_acg5p[c]	-1000	1000
Methionine and cysteine metabolism	S-adenosylhomocysteine nucleosidase reversible	BV_AHCYSNS_r	BV_h2o[c] + BV_ahcys[c] <=> BV_ade[c] + BV_rhcys[c]	-1000	1000
Aminosugar metabolism	Hexosaminidase	BV_AHEXASE3	BV_h2o[c] + BV_chtbs[c] <=> 2 BV_acgam[c]	-1000	1000
Methionine and cysteine metabolism	O-acetylhomoserine (thiol)-lyase	BV_AHSERL2	BV_achms[c] + BV_h2s[c] -> BV_h[c] + BV_ac[c] + BV_hcys_L[c]	0	1000
Methionine and cysteine metabolism	O-Acetyl-L-homoserine acetate-lyase	BV_AHSERL3	BV_achms[c] + BV_trdrd[c] + BV_tsul[c] <=> BV_h[c] + BV_ac[c] + BV_hcys_L[c] + BV_trdox[c] + BV_so3[c]	-1000	1000
Purine synthesis	phosphoribosylaminoimidazolecarboxamide formyltransferase	BV_AICART	BV_aicar[c] + BV_10fthf[c] <=> BV_fprica[c] + BV_thf[c]	-1000	1000
Glycerophospholipid metabolism	14-methyl-hexa-decanoyl-ACP[acyl-carrier-protein] transferase	BV_AIHPDCOATA	BV_coa[c] + BV_14mpalmACP[c] <=> BV_ACP[c] + BV_aihpdcoa[c]	-1000	1000
Glycerophospholipid metabolism	12-methyl-tetra-decanoyl-ACP[acyl-carrier-protein] transferase	BV_AIPDCOATA	BV_coa[c] + BV_12mmyrsACP[c] <=> BV_ACP[c] + BV_aipdcoa[c]	-1000	1000
Purine synthesis	Phosphoribosylaminoimidazole carboxylase	BV_AIRC4	BV_air[c] + BV_atp[c] + BV_hco3[c] -> BV_h[c] + BV_pi[c] + BV_5aizc[c] + BV_adp[c]	0	1000
Folate metabolism	alkaline phosphatase (Dihydroneopterin)	BV_AKP1	3 BV_h2o[c] + BV_ahdt[c] -> 2 BV_h[c] + 3 BV_pi[c] + BV_dhnpt[c]	0	1000
Alanine and aspartate metabolism	D-alanine--D-alanine ligase (EC 6.3.2.4)	BV_ALAALA	BV_atp[c] + 2 BV_ala_D[c] -> BV_h[c] + BV_pi[c] + BV_adp[c] + BV_alaala[c]	0	1000
Peptide metabolism	Hydrolysis of L-alanyl-L-aspartate	BV_ALAASP1c	BV_h2o[c] + BV_alaasp[c] <=> BV_asp_L[c] + BV_ala_L[c]	-1000	1000
Valine, leucine, and isoleucine metabolism	(S)-2-Acetolactate isomerase	BV_ALACI	BV_alac_S[c] <=> BV_33hmeoxobut[c]	-1000	1000
Alanine and aspartate metabolism	Alanine dehydrogenase (EC 1.4.1.1)	BV_ALAD_R	BV_h2o[c] + BV_nad[c] + BV_ala_L[c] <=> BV_h[c] + BV_nadh[c] + BV_pyr[c] + BV_nh4[c]	-1000	1000
Peptide metabolism	Hydrolysis of L-alanyl-L-glutamine	BV_ALAGLN1c	BV_h2o[c] + BV_alagln[c] <=> BV_gln_L[c] + BV_ala_L[c]	-1000	1000
Peptide metabolism	Hydrolysis of L-alanyl-L-glutamate	BV_ALAGLU1c	BV_h2o[c] + BV_alaglu[c] <=> BV_glu_L[c] + BV_ala_L[c]	-1000	1000
Peptide metabolism	Hydrolysis of L-alanylglycine	BV_ALAGLY1c	BV_h2o[c] + BV_alagly[c] <=> BV_ala_L[c] + BV_gly[c]	-1000	1000
Peptide metabolism	Hydrolysis of L-alanyl-L-histidine	BV_ALAHIS1c	BV_h2o[c] + BV_alahis[c] <=> BV_ala_L[c] + BV_his_L[c]	-1000	1000
Peptide metabolism	Hydrolysis of L-alanyl-L-leucine	BV_ALALEU1c	BV_h2o[c] + BV_alaleu[c] <=> BV_ala_L[c] + BV_leu_L[c]	-1000	1000
Alanine and aspartate metabolism	alanine racemase	BV_ALAR	BV_ala_L[c] <=> BV_ala_D[c]	-1000	1000
Peptide metabolism	Hydrolysis of L-alanyl-L-threonine	BV_ALATHR1c	BV_h2o[c] + BV_alathr[c] <=> BV_ala_L[c] + BV_thr_L[c]	-1000	1000
Miscellaneous	alcohol dehydrogenase (methanol)	BV_ALCD1	BV_nad[c] + BV_meoh[c] <=> BV_h[c] + BV_nadh[c] + BV_fald[c]	-1000	1000
Pyruvate metabolism	alcohol dehydrogenase (glycerol)	BV_ALCD19	BV_h[c] + BV_nadh[c] + BV_glyald[c] <=> BV_nad[c] + BV_glyc[c]	-1000	1000
Glycolysis/gluconeogenesis	alcohol dehydrogenase (ethanol)	BV_ALCD2x	BV_nad[c] + BV_etoh[c] <=> BV_h[c] + BV_acald[c] + BV_nadh[c]	-1000	1000
Pyruvate metabolism	alcohol dehydrogenase (butanol)	BV_ALCD4	BV_nad[c] + BV_btoh[c] <=> BV_h[c] + BV_nadh[c] + BV_btal[c]	-1000	1000
Methane metabolism	aldehyde dehydrogenase (formaldehyde, NAD)	BV_ALDD1	BV_h2o[c] + BV_nad[c] + BV_fald[c] -> 2 BV_h[c] + BV_nadh[c] + BV_for[c]	0	1000
Glycerophospholipid metabolism	alkaline phosphatase	BV_ALKP	BV_h2o[c] + BV_dhap[c] -> BV_pi[c] + BV_dha[c]	0	1000
Pentose and glucuronate interconversions	altronate hydrolase	BV_ALTRH	BV_altrn[c] -> BV_h2o[c] + BV_2ddglcn[c]	0	1000
Starch and sucrose metabolism	Amylomaltase (maltotriose)	BV_AMALT1	BV_malt[c] + BV_malttr[c] -> BV_glc_D[c] + BV_maltttr[c]	0	1000
Starch and sucrose metabolism	Amylomaltase (maltotetraose)	BV_AMALT2	BV_malt[c] + BV_maltttr[c] -> BV_glc_D[c] + BV_maltpt[c]	0	1000
Starch and sucrose metabolism	Amylomaltase (maltopentaose)	BV_AMALT3	BV_malt[c] + BV_maltpt[c] -> BV_glc_D[c] + BV_malthx[c]	0	1000
Starch and sucrose metabolism	Amylomaltase (maltohexaose)	BV_AMALT4	BV_malt[c] + BV_malthx[c] -> BV_glc_D[c] + BV_malthp[c]	0	1000
Biotin metabolism	adenosylmethionine-8-amino-7-oxononanoate transaminase	BV_AMAOTr	BV_amet[c] + BV_8aonn[c] <=> BV_amob[c] + BV_dann[c]	-1000	1000
Arginine and Proline Metabolism	amidase	BV_AMID	BV_h2o[c] + BV_4gudbd[c] -> BV_nh4[c] + BV_4gubut[c]	0	1000
Arginine and Proline Metabolism	amidase	BV_AMID2	BV_h2o[c] + BV_pad[c] -> BV_nh4[c] + BV_pac[c]	0	1000
Arginine and Proline Metabolism	amidase	BV_AMID4	BV_h2o[c] + BV_ad[c] -> BV_ac[c] + BV_nh4[c]	0	1000
Arginine and Proline Metabolism	amidase	BV_AMID5	BV_h2o[c] + BV_aa[c] -> BV_nh4[c] + BV_acryl[c]	0	1000
Ubiquinone and other terpenoid-quinone biosynthesis	S-adenosylmethione:2-demthylmenaquinone methyltransferase (menaquinone 8)	BV_AMMQT8r	BV_amet[c] + BV_2dmmq8[c] <=> BV_h[c] + BV_ahcys[c] + BV_mqn8[c]	-1000	1000
Thiamine metabolism	4-amino-2-methyl-5-phosphomethylpyrimidine synthetase	BV_AMPMS2	BV_h2o[c] + BV_air[c] + BV_nad[c] -> 3 BV_h[c] + BV_nadh[c] + 2 BV_for[c] + BV_4ampm[c]	0	1000
Nucleotide interconversion	AMP nucleosidase	BV_AMPN	BV_h2o[c] + BV_amp[c] -> BV_ade[c] + BV_r5p[c]	0	1000
Glutathione metabolism	alanyl aminopeptidase (cys-gly)	BV_AMPTASECG	BV_h2o[c] + BV_cgly[c] -> BV_gly[c] + BV_cys_L[c]	0	1000
Peptide metabolism	Gly-Cys aminopeptidase	BV_AMPTASEGC	BV_h2o[c] + BV_glycys[c] -> BV_gly[c] + BV_cys_L[c]	0	1000
Starch and sucrose metabolism	alpha-amylase, extracellular (glygn2 -> glygn4)	BV_AMY2e	8 BV_h2o[e] + BV_glygn2[e] -> 8 BV_glc_D[e] + BV_glygn4[e]	0	1000
Starch and sucrose metabolism	Amylopectin hydrolysis	BV_AMYLOPECTe	299 BV_h2o[e] + BV_amylopect900[e] -> 300 BV_malttr[e]	0	1000
Starch and sucrose metabolism	amylose hydrolysis by alpha-1,4-amylase	BV_AMYLe	199 BV_h2o[e] + BV_amylose300[e] -> 100 BV_glc_D[e] + 100 BV_malt[e]	0	1000
Tryptophan metabolism	anthranilate phosphoribosyltransferase	BV_ANPRT	BV_prpp[c] + BV_anth[c] -> BV_ppi[c] + BV_pran[c]	0	1000
Tryptophan metabolism	anthranilate synthase	BV_ANS	BV_chor[c] + BV_gln_L[c] -> BV_h[c] + BV_glu_L[c] + BV_pyr[c] + BV_anth[c]	0	1000
Tryptophan metabolism	anthranilate synthase 2	BV_ANS2	BV_nh4[c] + BV_chor[c] -> BV_h[c] + BV_h2o[c] + BV_pyr[c] + BV_anth[c]	0	1000
Glycine, serine, alanine and threonine metabolism	L-2-amino-3-oxobutanoate decarboxylation (spontaneous)	BV_AOBUTDs	BV_h[c] + BV_2aobut[c] -> BV_co2[c] + BV_aact[c]	0	1000
Biotin metabolism	8-amino-7-oxononanoate synthase	BV_AOXSr	BV_h[c] + BV_ala_L[c] + BV_pmcoa[c] <=> BV_coa[c] + BV_co2[c] + BV_8aonn[c]	-1000	1000
Biotin metabolism	8-amino-7-oxononanoate synthase (pimeloyl-ACP)	BV_AOXSr2	BV_h[c] + BV_ala_L[c] + BV_pmACP[c] <=> BV_ACP[c] + BV_co2[c] + BV_8aonn[c]	-1000	1000
Glycine, serine, alanine and threonine metabolism	aminopropanol dehydrogenase	BV_APPLDH	BV_h[c] + BV_nadh[c] + BV_aact[c] -> BV_nad[c] + BV_appl[c]	0	1000
Vitamin B2 metabolism	5-amino-6-(5-phosphoribosylamino)uracil reductase	BV_APRAUR	BV_h[c] + BV_nadph[c] + BV_5apru[c] -> BV_nadp[c] + BV_5aprbu[c]	0	1000
Plant polysaccharide degradation	arabinotriose arabinosidase	BV_ARABASE3e	2 BV_h2o[e] + BV_arabttr[e] -> 3 BV_arab_L[e]	0	1000
Pentose and glucuronate interconversions	L-arabinose isomerase	BV_ARAI	BV_arab_L[c] <=> BV_rbl_L[c]	-1000	1000
Transport, extracellular	L-arabinose transport via proton symport	BV_ARBt2r	BV_h[e] + BV_arab_L[e] <=> BV_h[c] + BV_arab_L[c]	-1000	1000
Arginine and Proline Metabolism	arginine decarboxylase	BV_ARGDC	BV_h[c] + BV_arg_L[c] -> BV_co2[c] + BV_agm[c]	0	1000
Urea cycle	arginase	BV_ARGN	BV_h2o[c] + BV_arg_L[c] -> BV_orn[c] + BV_urea[c]	0	1000
Alanine and aspartate metabolism	argininosuccinate lyase	BV_ARGSL	BV_argsuc[c] <=> BV_fum[c] + BV_arg_L[c]	-1000	1000
Alanine and aspartate metabolism	argininosuccinate synthase, reversible	BV_ARGSSr	BV_atp[c] + BV_asp_L[c] + BV_citr_L[c] <=> BV_h[c] + BV_amp[c] + BV_ppi[c] + BV_argsuc[c]	-1000	1000
Transport, extracellular	L-arganine reversible transport via proton symport	BV_ARGt2r	BV_h[e] + BV_arg_L[e] <=> BV_h[c] + BV_arg_L[c]	-1000	1000
Transport, extracellular	arsenobetaine transport in via ABC system	BV_ARSENBabc	BV_h2o[c] + BV_atp[c] + BV_arsenb[e] -> BV_h[c] + BV_pi[c] + BV_adp[c] + BV_arsenb[c]	0	1000
Glycine, serine, alanine and threonine metabolism	aspartate-semialdehyde dehydrogenase	BV_ASAD	BV_nadp[c] + BV_pi[c] + BV_aspsa[c] <=> BV_h[c] + BV_nadph[c] + BV_4pasp[c]	-1000	1000
Alanine and aspartate metabolism	asparagine synthase (glutamine-hydrolysing)	BV_ASNS1	BV_h2o[c] + BV_atp[c] + BV_gln_L[c] + BV_asp_L[c] -> BV_h[c] + BV_glu_L[c] + BV_amp[c] + BV_ppi[c] + BV_asn_L[c]	0	1000
Alanine and aspartate metabolism	asparagine synthetase	BV_ASNS2	BV_atp[c] + BV_nh4[c] + BV_asp_L[c] -> BV_h[c] + BV_amp[c] + BV_ppi[c] + BV_asn_L[c]	0	1000
Transport, extracellular	L-asparagine reversible transport via proton symport	BV_ASNt2r	BV_h[e] + BV_asn_L[e] <=> BV_h[c] + BV_asn_L[c]	-1000	1000
beta-Alanine metabolism	aspartate 1-decarboxylase	BV_ASP1DC	BV_h[c] + BV_asp_L[c] -> BV_co2[c] + BV_ala_B[c]	0	1000
Pyrimidine synthesis	aspartate carbamoyltransferase	BV_ASPCT	BV_cbp[c] + BV_asp_L[c] -> BV_h[c] + BV_pi[c] + BV_cbasp[c]	0	1000
Glycine, serine, alanine and threonine metabolism	aspartate kinase, irreversible	BV_ASPKi	BV_atp[c] + BV_asp_L[c] -> BV_adp[c] + BV_4pasp[c]	0	1000
NAD metabolism	L-aspartate oxidase	BV_ASPO1	BV_h2o[c] + BV_asp_L[c] + BV_o2[c] -> BV_nh4[c] + BV_h2o2[c] + BV_oaa[c]	0	1000
NAD metabolism	L-aspartate oxidase	BV_ASPO5	BV_fum[c] + BV_asp_L[c] -> BV_h[c] + BV_iasp[c] + BV_succ[c]	0	1000
NAD metabolism	L-aspartate oxidase	BV_ASPO6	BV_asp_L[c] + BV_o2[c] -> BV_h[c] + BV_h2o2[c] + BV_iasp[c]	0	1000
NAD metabolism	L-aspartate oxidase	BV_ASPO7	BV_asp_L[c] + BV_fmn[c] -> BV_h[c] + BV_iasp[c] + BV_fmnh2[c]	0	1000
Alanine and aspartate metabolism	L-aspartase	BV_ASPT	BV_asp_L[c] -> BV_nh4[c] + BV_fum[c]	0	1000
Alanine and aspartate metabolism	aspartate transaminase	BV_ASPTA	BV_akg[c] + BV_asp_L[c] <=> BV_glu_L[c] + BV_oaa[c]	-1000	1000
Histidine metabolism	ATP phosphoribosyltransferase	BV_ATPPRT	BV_atp[c] + BV_prpp[c] -> BV_ppi[c] + BV_prbatp[c]	0	1000
Energy metabolism	ATP synthase (four protons for one ATP)	BV_ATPS4	4 BV_h[e] + BV_pi[c] + BV_adp[c] -> 3 BV_h[c] + BV_h2o[c] + BV_atp[c]	0	1000
Biotin metabolism	biotin-[acetyl-CoA-carboxylase] ligase, irreversible	BV_BACCLi	BV_ppi[c] + BV_btamp[c] -> BV_h[c] + BV_atp[c] + BV_btn[c]	0	1000
Starch and sucrose metabolism	1,4-beta-D-Glucan glucohydrolase	BV_BGLA	BV_h2o[c] + BV_cellb[c] -> 2 BV_glc_D[c]	0	1000
Starch and sucrose metabolism	1,4-beta-D-Glucan glucohydrolase, reversible	BV_BGLAr	BV_h2o[c] + BV_cellb[c] <=> 2 BV_glc_bD[c]	-1000	1000
Nucleotide interconversion	3',5'-bisphosphate nucleotidase	BV_BPNT	BV_h2o[c] + BV_pap[c] -> BV_pi[c] + BV_amp[c]	0	1000
Biotin metabolism	biotin-carboxyl-carrier-protein:carbon-dioxide ligase (ADP-forming)	BV_BTNCLi	BV_atp[c] + BV_hco3[c] + BV_apoC_Lys_btn[c] -> BV_h[c] + BV_pi[c] + BV_adp[c] + BV_btn_co2[c]	0	1000
Transport, extracellular	Biotin transport via ABC system	BV_BTNabc	BV_h2o[c] + BV_atp[c] + BV_btn[e] -> BV_h[c] + BV_pi[c] + BV_adp[c] + BV_btn[c]	0	1000
Biotin metabolism	Biotin synthase	BV_BTS4	BV_amet[c] + BV_dtbt[c] + BV_s[c] -> BV_h[c] + BV_btn[c] + BV_dad_5[c] + BV_met_L[c]	0	1000
Butanoate metabolism	Butyrate kinase, reversible	BV_BUTKr	BV_atp[c] + BV_but[c] <=> BV_adp[c] + BV_butpi[c]	-1000	1000
Aminobenzoate degradation	Acylamide aminohydrolase	BV_BZAMAH	BV_h2o[c] + BV_bzam[c] -> BV_nh4[c] + BV_bz[c]	0	1000
Transport, extracellular	Calcium transport via proton antiport, irreversible	BV_CAt4i	BV_h[c] + BV_ca2[e] -> BV_h[e] + BV_ca2[c]	0	1000
Vitamin B12 metabolism	Cobinamide adenyltransferase	BV_CBIAT	BV_h[c] + BV_atp[c] + BV_cbi[c] <=> BV_adocbi[c] + BV_pppi[c]	-1000	1000
Transport, extracellular	Cob(1)alamin transport via ABC system	BV_CBL1abc	BV_h2o[c] + BV_atp[c] + BV_cbl1[e] -> BV_h[c] + BV_pi[c] + BV_adp[c] + BV_cbl1[c]	0	1000
Transport, extracellular	Cob(II)alamin transport via ABC system	BV_CBL2abc	BV_h2o[c] + BV_atp[c] + BV_cbl2[e] -> BV_h[c] + BV_pi[c] + BV_adp[c] + BV_cbl2[c]	0	1000
Vitamin B12 metabolism	cob(I)alamin adenosyltransferase	BV_CBLAT	BV_h[c] + BV_atp[c] + BV_cbl1[c] <=> BV_pppi[c] + BV_adocbl[c]	-1000	1000
Pyrimidine synthesis	carbamoyl-phosphate synthase (glutamine-hydrolysing)	BV_CBPS	BV_h2o[c] + 2 BV_atp[c] + BV_hco3[c] + BV_gln_L[c] -> 2 BV_h[c] + BV_glu_L[c] + BV_pi[c] + 2 BV_adp[c] + BV_cbp[c]	0	1000
Transport, extracellular	cadmium transport out via ABC system	BV_CD2abc1	BV_h2o[c] + BV_atp[c] + BV_cd2[c] -> BV_h[c] + BV_pi[c] + BV_adp[c] + BV_cd2[e]	0	1000
Lipopolysaccharide biosynthesis	3-deoxy-D-manno-octulosonic acid transferase	BV_CDOSKT	BV_ckdo[c] + BV_kdolipid4[c] <=> BV_h[c] + BV_cmp[c] + BV_kdo2lipid4[c]	-1000	1000
Terpenoid backbone biosynthesis	4-(cytidine 5-diphospho)-2-C-methyl-D-erythritol kinase	BV_CDPMEK	BV_atp[c] + BV_4c2me[c] -> BV_h[c] + BV_adp[c] + BV_2p4c2me[c]	0	1000
Transport, extracellular	Cys-Gly transport in via proton symport	BV_CGLYt3_2_	2 BV_h[e] + BV_cgly[e] -> 2 BV_h[c] + BV_cgly[c]	0	1000
Glycine, serine, alanine and threonine metabolism	Choline sulfate sulfohydrolase	BV_CHOLSH	BV_h2o[c] + BV_chols[c] -> BV_h[c] + BV_chol[c] + BV_so4[c]	0	1000
Phenylalanine metabolism	chorismate mutase	BV_CHORM	BV_chor[c] -> BV_pphn[c]	0	1000
Phenylalanine metabolism	chorismate synthase	BV_CHORS	BV_3psme[c] -> BV_pi[c] + BV_chor[c]	0	1000
Transport, extracellular	chorismate transport in/out via proton symport	BV_CHORt	BV_h[e] + BV_chor[e] <=> BV_h[c] + BV_chor[c]	-1000	1000
Ubiquinone and other terpenoid-quinone biosynthesis	Chorismate pyruvate lyase	BV_CHRPL	BV_chor[c] -> BV_pyr[c] + BV_4hbz[c]	0	1000
Transport, extracellular	Chitobiose transport via ABC system	BV_CHTBSabc	BV_h2o[c] + BV_atp[c] + BV_chtbs[e] -> BV_h[c] + BV_pi[c] + BV_adp[c] + BV_chtbs[c]	0	1000
Valine, leucine, and isoleucine metabolism	citramalate synthase	BV_CITRAMALS	BV_h2o[c] + BV_accoa[c] + BV_pyr[c] -> BV_h[c] + BV_coa[c] + BV_2mmal[c]	0	1000
Glycerophospholipid metabolism	myristoyl-cardiolipin synthase	BV_CLPNS140	2 BV_pg140[c] <=> BV_glyc[c] + BV_clpn140[c]	-1000	1000
Glycerophospholipid metabolism	palmitoyl-cardiolipin synthase	BV_CLPNS160	2 BV_pg160[c] <=> BV_glyc[c] + BV_clpn160[c]	-1000	1000
Glycerophospholipid metabolism	stearoyl-cardiolipin synthase	BV_CLPNS180	2 BV_pg180[c] <=> BV_glyc[c] + BV_clpn180[c]	-1000	1000
Glycerophospholipid metabolism	anteisopentadecanoyl-cardiolipin synthase	BV_CLPNSAI15	2 BV_pgai15[c] <=> BV_glyc[c] + BV_clpnai15[c]	-1000	1000
Glycerophospholipid metabolism	anteisoheptadecanoyl-cardiolipin synthase	BV_CLPNSAI17	2 BV_pgai17[c] <=> BV_glyc[c] + BV_clpnai17[c]	-1000	1000
Glycerophospholipid metabolism	isotetradecanoyl-cardiolipin synthase	BV_CLPNSI14	2 BV_pgi14[c] <=> BV_glyc[c] + BV_clpni14[c]	-1000	1000
Glycerophospholipid metabolism	isopentadecanoyl-cardiolipin synthase	BV_CLPNSI15	2 BV_pgi15[c] <=> BV_glyc[c] + BV_clpni15[c]	-1000	1000
Glycerophospholipid metabolism	isohexadecanoyl-cardiolipin synthase	BV_CLPNSI16	2 BV_pgi16[c] <=> BV_glyc[c] + BV_clpni16[c]	-1000	1000
Glycerophospholipid metabolism	isoheptadecanoyl-cardiolipin synthase	BV_CLPNSI17	2 BV_pgi17[c] <=> BV_glyc[c] + BV_clpni17[c]	-1000	1000
Benzoate degradation	4-carboxymuconolactone decarboxylase	BV_CMLDC	BV_h[c] + BV_2c25dho[c] -> BV_co2[c] + BV_5odhf2a[c]	0	1000
Aminosugar metabolism	CMP sialic acid synthase	BV_CMPSAS	BV_acnam[c] + BV_ctp[c] -> BV_ppi[c] + BV_cmpacna[c]	0	1000
Transport, extracellular	CO2 transporter via diffusion	BV_CO2t	BV_co2[e] <=> BV_co2[c]	-1000	1000
Transport, extracellular	cobalt transport in/out via permease (no H+)	BV_COBALTt5	BV_cobalt2[c] <=> BV_cobalt2[e]	-1000	1000
Vitamin B12 metabolism	precorrin-2 C20-methyltransferase	BV_CPC2MT	BV_amet[c] + BV_copre2[c] -> BV_h[c] + BV_ahcys[c] + BV_copre3[c]	0	1000
Vitamin B12 metabolism	precorrin-3B C17-methyltransferase	BV_CPC3MT	BV_amet[c] + BV_copre3[c] -> BV_ahcys[c] + BV_copre4[c]	0	1000
Vitamin B12 metabolism	precorrin-4 C11-methyltransferase	BV_CPC4MT	BV_amet[c] + BV_copre4[c] -> BV_h[c] + BV_ahcys[c] + BV_copre5[c]	0	1000
Vitamin B12 metabolism	precorrin-5 C1-methyltransferase	BV_CPC5MT	BV_h2o[c] + BV_amet[c] + BV_copre5[c] -> BV_h[c] + BV_acald[c] + BV_ahcys[c] + BV_copre6[c]	0	1000
Vitamin B12 metabolism	precorrin-6Y C5,15-methyltransferase (decarboxylating)	BV_CPC6MT	2 BV_amet[c] + BV_codhpre6[c] -> BV_h[c] + BV_co2[c] + 2 BV_ahcys[c] + BV_copre8[c]	0	1000
Vitamin B12 metabolism	precorrin-6A reductase	BV_CPC6R	BV_h[c] + BV_nadph[c] + BV_copre6[c] -> BV_nadp[c] + BV_codhpre6[c]	0	1000
Vitamin B12 metabolism	precorrin-8X methylmutase	BV_CPC8MM	BV_copre8[c] <=> BV_cobya[c]	-1000	1000
Transport, extracellular	chromate transport out via proton antiport	BV_CRO4t3	BV_h[e] + BV_cro4[c] <=> BV_h[c] + BV_cro4[e]	-1000	1000
Transport, extracellular	cytosine transport in via proton symport	BV_CSNt2	BV_h[e] + BV_csn[e] -> BV_h[c] + BV_csn[c]	0	1000
Transport, extracellular	Crotono-betaine ABC transport	BV_CTBTabc	BV_h2o[c] + BV_atp[c] + BV_ctbt[e] -> BV_h[c] + BV_pi[c] + BV_adp[c] + BV_ctbt[c]	0	1000
Nucleotide interconversion	CTP synthase (NH3)	BV_CTPS1	BV_atp[c] + BV_nh4[c] + BV_utp[c] -> 2 BV_h[c] + BV_pi[c] + BV_adp[c] + BV_ctp[c]	0	1000
Pyrimidine synthesis	CTP synthase (glutamine)	BV_CTPS2	BV_h2o[c] + BV_atp[c] + BV_gln_L[c] + BV_utp[c] -> 2 BV_h[c] + BV_glu_L[c] + BV_pi[c] + BV_adp[c] + BV_ctp[c]	0	1000
Vitamin B12 metabolism	cob(I)yrinic acid a,c-diamide adenosyltransferase	BV_CYRDAAT	BV_h[c] + BV_atp[c] + BV_co1dam[c] -> BV_adcobdam[c] + BV_pppi[c]	0	1000
Vitamin B12 metabolism	cob(II)yrinic acid a,c-diamide reductase	BV_CYRDAR	BV_nadh[c] + 2 BV_co2dam[c] -> BV_h[c] + BV_nad[c] + 2 BV_co1dam[c]	0	1000
Vitamin B12 metabolism	Cob(II)yrinate a,c-diamide synthase (glutamine-hydrolysing)	BV_CYRDAS	BV_h2o[c] + 2 BV_atp[c] + 2 BV_gln_L[c] + BV_cobya[c] -> BV_h[c] + 2 BV_glu_L[c] + BV_ppi[c] + 2 BV_adp[c] + BV_co2dam[c]	0	1000
Methionine and cysteine metabolism	cysteine synthase	BV_CYSS	BV_h2s[c] + BV_acser[c] -> BV_h[c] + BV_ac[c] + BV_cys_L[c]	0	1000
Methionine and cysteine metabolism	cysteine synthase (Thiosulfate)	BV_CYSS3r	BV_trdrd[c] + BV_tsul[c] + BV_acser[c] <=> BV_h[c] + BV_ac[c] + BV_trdox[c] + BV_so3[c] + BV_cys_L[c]	-1000	1000
Methionine and cysteine metabolism	cystathionine g-lyase	BV_CYSTGL	BV_h2o[c] + BV_cyst_L[c] -> BV_2obut[c] + BV_nh4[c] + BV_cys_L[c]	0	1000
Methionine and cysteine metabolism	cystathionine b-lyase	BV_CYSTL	BV_h2o[c] + BV_cyst_L[c] -> BV_pyr[c] + BV_nh4[c] + BV_hcys_L[c]	0	1000
Methionine and cysteine metabolism	cystathionine beta-synthase	BV_CYSTS	BV_hcys_L[c] + BV_ser_L[c] -> BV_h2o[c] + BV_cyst_L[c]	0	1000
Energy metabolism	cytochrome oxidase bd (ubiquinol-8: 2 protons)	BV_CYTBD	2 BV_h[c] + 0.5 BV_o2[c] + BV_q8h2[c] -> BV_h2o[c] + 2 BV_h[e] + BV_q8[c]	0	1000
Energy metabolism	cytochrome oxidase bd (menaquinol-8: 2 protons)	BV_CYTBD2	2 BV_h[c] + 0.5 BV_o2[c] + BV_mql8[c] -> BV_h2o[c] + 2 BV_h[e] + BV_mqn8[c]	0	1000
Pyrimidine catabolism	cytidine deaminase	BV_CYTD	BV_h[c] + BV_h2o[c] + BV_cytd[c] -> BV_nh4[c] + BV_uri[c]	0	1000
Nucleotide interconversion	ATPcytidine 5-phosphotransferase	BV_CYTDK1	BV_atp[c] + BV_cytd[c] -> BV_h[c] + BV_adp[c] + BV_cmp[c]	0	1000
Nucleotide interconversion	cytidine kinase (GTP)	BV_CYTDK2	BV_gtp[c] + BV_cytd[c] -> BV_h[c] + BV_gdp[c] + BV_cmp[c]	0	1000
Nucleotide interconversion	ITPcytidine 5-phosphotransferase	BV_CYTDK3	BV_cytd[c] + BV_itp[c] -> BV_h[c] + BV_cmp[c] + BV_idp[c]	0	1000
Nucleotide interconversion	UTPcytidine 5-phosphotransferase	BV_CYTDK4	BV_utp[c] + BV_cytd[c] -> BV_h[c] + BV_cmp[c] + BV_udp[c]	0	1000
Transport, extracellular	cytidine transport in via proton symport, reversible	BV_CYTDt2r	BV_h[e] + BV_cytd[e] <=> BV_h[c] + BV_cytd[c]	-1000	1000
Nucleotide interconversion	cytidylate kinase (CMP)	BV_CYTK1	BV_atp[c] + BV_cmp[c] <=> BV_adp[c] + BV_cdp[c]	-1000	1000
Nucleotide interconversion	cytidylate kinase (dCMP)	BV_CYTK2	BV_atp[c] + BV_dcmp[c] <=> BV_adp[c] + BV_dcdp[c]	-1000	1000
Transport, extracellular	Copper transport via ABC system	BV_Cuabc	BV_h2o[c] + BV_atp[c] + BV_cu2[e] -> BV_h[c] + BV_pi[c] + BV_adp[c] + BV_cu2[c]	0	1000
Transport, extracellular	Copper export via ATPase	BV_Cut1	BV_h2o[c] + BV_atp[c] + BV_cu2[c] -> BV_h[c] + BV_pi[c] + BV_adp[c] + BV_cu2[e]	0	1000
Nucleotide interconversion	Deoxyadenosine deaminase	BV_DADA	BV_h[c] + BV_h2o[c] + BV_dad_2[c] -> BV_nh4[c] + BV_din[c]	0	1000
Transport, extracellular	deoxyadenosine transport in via proton symport reversible	BV_DADNt2r	BV_h[e] + BV_dad_2[e] <=> BV_h[c] + BV_dad_2[c]	-1000	1000
Glycerophospholipid metabolism	diacylglycerol kinase (n-C12:0)	BV_DAGK120	BV_atp[c] + BV_12dgr120[c] -> BV_h[c] + BV_adp[c] + BV_pa120[c]	0	1000
Glycerophospholipid metabolism	diacylglycerol kinase (n-C14:0)	BV_DAGK140	BV_atp[c] + BV_12dgr140[c] -> BV_h[c] + BV_adp[c] + BV_pa140[c]	0	1000
Glycerophospholipid metabolism	diacylglycerol kinase (n-C14:1)	BV_DAGK141	BV_atp[c] + BV_12dgr141[c] -> BV_h[c] + BV_adp[c] + BV_pa141[c]	0	1000
Glycerophospholipid metabolism	diacylglycerol kinase (n-C16:0)	BV_DAGK160	BV_atp[c] + BV_12dgr160[c] -> BV_h[c] + BV_adp[c] + BV_pa160[c]	0	1000
Glycerophospholipid metabolism	diacylglycerol kinase (n-C16:1)	BV_DAGK161	BV_atp[c] + BV_12dgr161[c] -> BV_h[c] + BV_adp[c] + BV_pa161[c]	0	1000
Glycerophospholipid metabolism	diacylglycerol kinase (n-C18:0)	BV_DAGK180	BV_atp[c] + BV_12dgr180[c] -> BV_h[c] + BV_adp[c] + BV_pa180[c]	0	1000
Glycerophospholipid metabolism	diacylglycerol kinase (n-C18:1)	BV_DAGK181	BV_atp[c] + BV_12dgr181[c] -> BV_h[c] + BV_adp[c] + BV_pa181[c]	0	1000
Lysine metabolism	diaminopimelate decarboxylase	BV_DAPDC	BV_h[c] + BV_26dap_M[c] -> BV_co2[c] + BV_lys_L[c]	0	1000
Lysine metabolism	diaminopimelate epimerase	BV_DAPE	BV_26dap_LL[c] <=> BV_26dap_M[c]	-1000	1000
Folate metabolism	Meso-diaminopimelate D-dehydrogenase	BV_DAPMDH	BV_nadp[c] + BV_h2o[c] + BV_26dap_M[c] <=> BV_h[c] + BV_nadph[c] + BV_nh4[c] + BV_l2a6o[c]	-1000	1000
Glycerophospholipid metabolism	CDP-diacylglycerol synthetase (n-C12:0)	BV_DASYN120	BV_h[c] + BV_ctp[c] + BV_pa120[c] -> BV_ppi[c] + BV_cdpdddecg[c]	0	1000
Glycerophospholipid metabolism	CDP-diacylglycerol synthetase (n-C14:0)	BV_DASYN140	BV_h[c] + BV_pa140[c] + BV_ctp[c] -> BV_ppi[c] + BV_cdpdtdecg[c]	0	1000
Glycerophospholipid metabolism	CDP-diacylglycerol synthetase (n-C14:1)	BV_DASYN141	BV_h[c] + BV_ctp[c] + BV_pa141[c] -> BV_ppi[c] + BV_cdpdtdec7eg[c]	0	1000
Glycerophospholipid metabolism	CDP-diacylglycerol synthetase (n-C16:0)	BV_DASYN160	BV_h[c] + BV_pa160[c] + BV_ctp[c] -> BV_ppi[c] + BV_cdpdhdecg[c]	0	1000
Glycerophospholipid metabolism	CDP-diacylglycerol synthetase (n-C16:1)	BV_DASYN161	BV_h[c] + BV_ctp[c] + BV_pa161[c] -> BV_ppi[c] + BV_cdpdhdec9eg[c]	0	1000
Glycerophospholipid metabolism	CDP-diacylglycerol synthetase (n-C18:0)	BV_DASYN180	BV_h[c] + BV_pa180[c] + BV_ctp[c] -> BV_ppi[c] + BV_cdpdodecg[c]	0	1000
Glycerophospholipid metabolism	CDP-diacylglycerol synthetase (n-C18:1)	BV_DASYN181	BV_h[c] + BV_ctp[c] + BV_pa181[c] -> BV_ppi[c] + BV_cdpdodec11eg[c]	0	1000
Glycerophospholipid metabolism	anteisopentadecanoyl-phosphatidate cytidylyltransferase	BV_DASYNAI15	BV_h[c] + BV_paai15[c] + BV_ctp[c] -> BV_ppi[c] + BV_cdpdaipdecg[c]	0	1000
Glycerophospholipid metabolism	anteisoheptadecanoyl-phosphatidate cytidylyltransferase	BV_DASYNAI17	BV_h[c] + BV_paai17[c] + BV_ctp[c] -> BV_ppi[c] + BV_cdpdaihpdecg[c]	0	1000
Glycerophospholipid metabolism	isotetradecanoyl-phosphatidate cytidylyltransferase	BV_DASYNI14	BV_h[c] + BV_pai14[c] + BV_ctp[c] -> BV_ppi[c] + BV_cdpditdecg[c]	0	1000
Glycerophospholipid metabolism	isopentadecanoyl-phosphatidate cytidylyltransferase	BV_DASYNI15	BV_h[c] + BV_pai15[c] + BV_ctp[c] -> BV_ppi[c] + BV_cdpdipdecg[c]	0	1000
Glycerophospholipid metabolism	isohexadecanoyl-phosphatidate cytidylyltransferase	BV_DASYNI16	BV_h[c] + BV_pai16[c] + BV_ctp[c] -> BV_ppi[c] + BV_cdpdihdecg[c]	0	1000
Glycerophospholipid metabolism	isoheptadecanoyl-phosphatidate cytidylyltransferase	BV_DASYNI17	BV_h[c] + BV_pai17[c] + BV_ctp[c] -> BV_ppi[c] + BV_cdpdihpdecg[c]	0	1000
Vitamin B2 metabolism	3,4-Dihydroxy-2-butanone-4-phosphate synthase	BV_DB4PS	BV_ru5p_D[c] -> BV_h[c] + BV_for[c] + BV_db4p[c]	0	1000
Biotin metabolism	dethiobiotin synthase	BV_DBTS	BV_co2[c] + BV_atp[c] + BV_dann[c] -> 3 BV_h[c] + BV_pi[c] + BV_adp[c] + BV_dtbt[c]	0	1000
Pyrimidine catabolism	dCMP deaminase	BV_DCMPDA	BV_h[c] + BV_h2o[c] + BV_dcmp[c] <=> BV_nh4[c] + BV_dump[c]	-1000	1000
Pyrimidine catabolism	deoxycytidine deaminase	BV_DCYTD	BV_h[c] + BV_h2o[c] + BV_dcyt[c] -> BV_nh4[c] + BV_duri[c]	0	1000
Transport, extracellular	deoxycytidine transport in via proton symport reversible	BV_DCYTt2r	BV_h[e] + BV_dcyt[e] <=> BV_h[c] + BV_dcyt[c]	-1000	1000
Transport, extracellular	Fatty acid (dodecanoate) transport via facilitated irreversible diffusion	BV_DDCAt	BV_ddca[e] <=> BV_ddca[c]	-1000	1000
Pentose and glucuronate interconversions	2-dehydro-3-deoxygluconokinase	BV_DDGLK	BV_atp[c] + BV_2ddglcn[c] -> BV_h[c] + BV_adp[c] + BV_2ddg6p[c]	0	1000
Phenylalanine metabolism	3-deoxy-D-arabino-heptulosonate 7-phosphate synthetase	BV_DDPA	BV_h2o[c] + BV_pep[c] + BV_e4p[c] -> BV_pi[c] + BV_2dda7p[c]	0	1000
Arginine and Proline Metabolism	2-dehydro-3-deoxy-phosphogluconate aldolase	BV_DDPGA	BV_4h2oglt[c] <=> BV_pyr[c] + BV_glx[c]	-1000	1000
Nucleotide interconversion	deoxyguanylate kinase (dGMP:ATP)	BV_DGK1	BV_atp[c] + BV_dgmp[c] <=> BV_adp[c] + BV_dgdp[c]	-1000	1000
Transport, extracellular	deoxyguanosine transport in via proton symport	BV_DGSNt2	BV_h[e] + BV_dgsn[e] -> BV_h[c] + BV_dgsn[c]	0	1000
Valine, leucine, and isoleucine metabolism	dihydroxy-acid dehydratase (2,3-dihydroxy-3-methylbutanoate)	BV_DHAD1	BV_23dhmb[c] -> BV_h2o[c] + BV_3mob[c]	0	1000
Valine, leucine, and isoleucine metabolism	Dihydroxy-acid dehydratase (2,3-dihydroxy-3-methylpentanoate)	BV_DHAD2	BV_23dhmp[c] -> BV_h2o[c] + BV_3mop[c]	0	1000
Lysine metabolism	dihydrodipicolinate reductase (NADPH)	BV_DHDPRy	BV_h[c] + BV_nadph[c] + BV_23dhdp[c] -> BV_nadp[c] + BV_thdp[c]	0	1000
Lysine metabolism	dihydrodipicolinate synthase	BV_DHDPS	BV_pyr[c] + BV_aspsa[c] -> BV_h[c] + 2 BV_h2o[c] + BV_23dhdp[c]	0	1000
Folate metabolism	dihydrofolate reductase	BV_DHFOR2	BV_nadp[c] + BV_dhf[c] <=> BV_nadph[c] + BV_fol[c]	-1000	1000
Folate metabolism	dihydrofolate reductase	BV_DHFR	BV_h[c] + BV_nadph[c] + BV_dhf[c] <=> BV_nadp[c] + BV_thf[c]	-1000	1000
Folate metabolism	dihydrofolate synthase	BV_DHFS	BV_glu_L[c] + BV_atp[c] + BV_dhpt[c] -> BV_h[c] + BV_pi[c] + BV_adp[c] + BV_dhf[c]	0	1000
Ubiquinone and other terpenoid-quinone biosynthesis	1,4-dihydroxy-2-naphthoate octaprenyltransferase (EC 2.5.1.74)	BV_DHNAOPT	BV_dhna[c] + BV_phyldpp[c] <=> BV_h[c] + BV_co2[c] + BV_ppi[c] + BV_dmphqno[c]	-1000	1000
Ubiquinone and other terpenoid-quinone biosynthesis	1,4-dihydroxy-2-naphthoate octaprenyltransferase	BV_DHNAOT4	BV_h[c] + BV_dhna[c] + BV_octdp[c] -> BV_co2[c] + BV_ppi[c] + BV_2dmmql8[c]	0	1000
Folate metabolism	dihydroneopterin aldolase	BV_DHNPA	BV_dhnpt[c] -> BV_2ahhmp[c] + BV_gcald[c]	0	1000
Folate metabolism	dihydroneopterin aldolase	BV_DHNPA2	BV_dhnpt[c] -> BV_gcald[c] + BV_6hmhpt[c]	0	1000
Pyrimidine synthesis	dihydoorotic acid dehydrogenase (quinone8)	BV_DHORD2	BV_q8[c] + BV_dhor_S[c] -> BV_q8h2[c] + BV_orot[c]	0	1000
Pyrimidine synthesis	dihydroorotic acid (menaquinone-8)	BV_DHORD5	BV_mqn8[c] + BV_dhor_S[c] -> BV_mql8[c] + BV_orot[c]	0	1000
Pyrimidine synthesis	Fumarate dependent DHORD	BV_DHORDfum	BV_fum[c] + BV_dhor_S[c] -> BV_succ[c] + BV_orot[c]	0	1000
Pyrimidine synthesis	(S)-Dihydroorotateoxygen oxidoreductase	BV_DHORDi	BV_o2[c] + BV_dhor_S[c] -> BV_h2o2[c] + BV_orot[c]	0	1000
Pyrimidine synthesis	dihydroorotase	BV_DHORTS	BV_h2o[c] + BV_dhor_S[c] <=> BV_h[c] + BV_cbasp[c]	-1000	1000
Vitamin B2 metabolism	diaminohydroxyphosphoribosylaminopyrimidine deaminase	BV_DHPPDA	BV_h[c] + BV_h2o[c] + BV_25dhpp[c] -> BV_nh4[c] + BV_5apru[c]	0	1000
Tetrahydrobiopterin metabolism	6,7-dihydropteridine reductase	BV_DHPR	BV_h[c] + BV_nadh[c] + BV_dhbpt[c] -> BV_nad[c] + BV_thbpt[c]	0	1000
Folate metabolism	dihydropteroate synthase	BV_DHPS	BV_4abz[c] + BV_2ahhmp[c] -> BV_h2o[c] + BV_dhpt[c]	0	1000
Folate metabolism	dihydropteroate synthase	BV_DHPS2	BV_4abz[c] + BV_6hmhptpp[c] -> BV_ppi[c] + BV_dhpt[c]	0	1000
Phenylalanine metabolism	3-dehydroquinate synthase	BV_DHQS	BV_2dda7p[c] -> BV_pi[c] + BV_3dhq[c]	0	1000
Phenylalanine metabolism	3-dehydroquinate dehydratase, irreversible	BV_DHQTi	BV_3dhq[c] -> BV_h2o[c] + BV_3dhsk[c]	0	1000
Transport, extracellular	deoxyinosine transport in via proton symport	BV_DINSt2	BV_h[e] + BV_din[e] -> BV_h[c] + BV_din[c]	0	1000
Cholesterol metabolism	dimethylallyltranstransferase	BV_DMATT	BV_dmpp[c] + BV_ipdp[c] -> BV_ppi[c] + BV_grdp[c]	0	1000
Others	NG,NG-Dimethyl-L-arginine dimethylamidohydrolase	BV_DMLARGAH	BV_h2o[c] + BV_dmlarg[c] <=> BV_citr_L[c] + BV_dma[c]	-1000	1000
Terpenoid backbone biosynthesis	1-hydroxy-2-methyl-2-(E)-butenyl 4-diphosphate reductase (dmpp)	BV_DMPPS	BV_h[c] + BV_nadh[c] + BV_h2mb4p[c] -> BV_h2o[c] + BV_nad[c] + BV_dmpp[c]	0	1000
Terpenoid backbone biosynthesis	4-hydroxy-3-methylbut-2-enyl diphosphate reductase (NADP), reversible	BV_DMPPS2r	BV_h[c] + BV_nadph[c] + BV_h2mb4p[c] <=> BV_nadp[c] + BV_h2o[c] + BV_dmpp[c]	-1000	1000
Ubiquinone and other terpenoid-quinone biosynthesis	3-Dimethylubiquinonol 3-methyltransferase	BV_DMQMT	BV_amet[c] + BV_2omhmbl[c] -> BV_h[c] + BV_ahcys[c] + BV_q8h2[c]	0	1000
Exchange/demand reaction	Sink needed to allow 4-hydroxy-benzoate to leave system	BV_DM_4HBA	BV_4hba[c] ->	0	1000
Exchange/demand reaction	Sink needed to allow 5-Methylthio-D-ribose to leave system	BV_DM_5MTR	BV_5mtr[c] ->	0	1000
Exchange/demand reaction	Sink needed to allow S-Adenosyl-4-methylthio-2-oxobutanoate to leave the system	BV_DM_AMOB	BV_amob[c] ->	0	1000
Exchange/demand reaction	DM atp(c)	BV_DM_atp_c_	BV_h2o[c] + BV_atp[c] -> BV_h[c] + BV_pi[c] + BV_adp[c]	0	1000
Exchange/demand reaction	Demand for biotin	BV_DM_btn	BV_btn[c] ->	0	1000
Exchange/demand reaction	demand reaction for cardiolipin (tetraoctadecanoyl, n-C18:0)	BV_DM_clpn180(c)	BV_clpn180[c] ->	0	1000
Exchange/demand reaction	demand reaction for cardiolipin (14-methyl-hexadecanoyl, anteiso-C17)	BV_DM_clpnai17(c)	BV_clpnai17[c] ->	0	1000
Exchange/demand reaction	demand reaction for cardiolipin (15-methyl-hexadecanoyl, iso-C17)	BV_DM_clpni17(c)	BV_clpni17[c] ->	0	1000
Exchange/demand reaction	Demand for 5-deoxyadenosine	BV_DM_dad_5	BV_dad_5[c] ->	0	1000
Exchange/demand reaction	Demand reaction for 4,5-dihydroxy-2,3-pentanedione	BV_DM_dhptd(c)	BV_dhptd[c] <=>	-1000	1000
Exchange/demand reaction	demand reaction for KDO(2)-lipid IV(A) with laurate	BV_DM_kdo2lipid4L(c)	BV_kdo2lipid4L[c] ->	0	1000
Exchange/demand reaction	demand reaction for teichuronic acid (GlcA + GalNac, 45 repeating unit)	BV_DM_teich_45_BS(c)	BV_teich_45_BS[c] ->	0	1000
CoA synthesis	dephospho-CoA kinase	BV_DPCOAK	BV_atp[c] + BV_dpcoa[c] -> BV_h[c] + BV_coa[c] + BV_adp[c]	0	1000
CoA synthesis	2 dehydropantoate 2 reductase	BV_DPRr	BV_h[c] + BV_nadph[c] + BV_2dhp[c] <=> BV_nadp[c] + BV_pant_R[c]	-1000	1000
Pentose phosphate pathway	Deoxyribokinase	BV_DRBK	BV_atp[c] + BV_drib[c] -> BV_h[c] + BV_adp[c] + BV_2dr5p[c]	0	1000
Transport, extracellular	Deoxyribose transport via ABC system	BV_DRIBabc	BV_h2o[c] + BV_atp[c] + BV_drib[e] -> BV_h[c] + BV_pi[c] + BV_adp[c] + BV_drib[c]	0	1000
Pentose phosphate pathway	2-Deoxy-D-ribose-5-phosphate acetaldehyde-lyase	BV_DRPAr	BV_2dr5p[c] <=> BV_acald[c] + BV_g3p[c]	-1000	1000
Nucleotide interconversion	dTMP kinase	BV_DTMPK	BV_atp[c] + BV_dtmp[c] -> BV_adp[c] + BV_dtdp[c]	0	1000
Nucleotide interconversion	deoxyuridine kinase (ATP:Deoxyuridine)	BV_DURIK1	BV_atp[c] + BV_duri[c] -> BV_h[c] + BV_adp[c] + BV_dump[c]	0	1000
Nucleotide interconversion	deoxyuridine phosphorylase	BV_DURIPP	BV_pi[c] + BV_duri[c] <=> BV_2dr1p[c] + BV_ura[c]	-1000	1000
Transport, extracellular	deoxyuridine transport in via proton symport	BV_DURIt2	BV_h[e] + BV_duri[e] -> BV_h[c] + BV_duri[c]	0	1000
Pyrimidine catabolism	dUTP diphosphatase	BV_DUTPDP	BV_h2o[c] + BV_dutp[c] -> BV_h[c] + BV_ppi[c] + BV_dump[c]	0	1000
Terpenoid backbone biosynthesis	1-deoxy-D-xylulose reductoisomerase, reversible	BV_DXPRIr	BV_h[c] + BV_nadph[c] + BV_dxyl5p[c] <=> BV_nadp[c] + BV_2me4p[c]	-1000	1000
Terpenoid backbone biosynthesis	1-deoxy-D-xylulose 5-phosphate synthase	BV_DXPS	BV_h[c] + BV_pyr[c] + BV_g3p[c] -> BV_co2[c] + BV_dxyl5p[c]	0	1000
Pyruvate metabolism	D-Lactate dehydrogenase irreversible	BV_D_LACD	2 BV_ficytC[c] + BV_lac_D[c] -> 2 BV_h[c] + BV_pyr[c] + 2 BV_focytC[c]	0	1000
Transport, extracellular	D-lactate transport via proton symport	BV_D_LACt2	BV_h[e] + BV_lac_D[e] <=> BV_h[c] + BV_lac_D[c]	-1000	1000
Vitamin B6 metabolism	Erythrose 4-phosphate dehydrogenase	BV_E4PD	BV_h2o[c] + BV_nad[c] + BV_e4p[c] <=> 2 BV_h[c] + BV_nadh[c] + BV_4per[c]	-1000	1000
Biotin metabolism	Enoyl-ACP-reductase (FabI)	BV_EACPR1	BV_h[c] + BV_nadph[c] + BV_egACPm[c] -> BV_nadp[c] + BV_gACPm[c]	0	1000
Biotin metabolism	Enoyl-ACP-reductase (FabI)	BV_EACPR2	BV_h[c] + BV_nadph[c] + BV_epACPm[c] -> BV_nadp[c] + BV_pmACPm[c]	0	1000
Fatty acid synthesis	enoyl-[acyl-carrier-protein] reductase (NADH) (n-C10:0)	BV_EAR100x	BV_h[c] + BV_tdec2eACP[c] + BV_nadh[c] -> BV_dcaACP[c] + BV_nad[c]	0	1000
Fatty acid synthesis	10-methyl-trans-undec-2-enoyl-ACPNAD+ oxidoreductase (A-specific)	BV_EAR10M11x	BV_h[c] + BV_10mtundec2eACP[c] + BV_nadh[c] -> BV_10mundecACP[c] + BV_nad[c]	0	1000
Fatty acid synthesis	10-methyl-trans-dodec-2-enoyl-ACPNAD+ oxidoreductase (A-specific)	BV_EAR10M12x	BV_h[c] + BV_10mtddec2eACP[c] + BV_nadh[c] -> BV_10mddcaACP[c] + BV_nad[c]	0	1000
Fatty acid synthesis	11-methyl-trans-dodec-2-enoyl-ACPNAD+ oxidoreductase (A-specific)	BV_EAR11M12x	BV_h[c] + BV_11mtddec2eACP[c] + BV_nadh[c] -> BV_11mddcaACP[c] + BV_nad[c]	0	1000
Fatty acid synthesis	enoyl-[acyl-carrier-protein] reductase (NADH) (n-C12:0)	BV_EAR120x	BV_h[c] + BV_tddec2eACP[c] + BV_nadh[c] -> BV_ddcaACP[c] + BV_nad[c]	0	1000
Fatty acid synthesis	12-methyl-trans-tridec-2-enoyl-ACPNAD+ oxidoreductase (A-specific)	BV_EAR12M13x	BV_h[c] + BV_12mttritec2eACP[c] + BV_nadh[c] -> BV_12mtridecACP[c] + BV_nad[c]	0	1000
Fatty acid synthesis	12-methyl-trans-tetra-dec-2-enoyl-ACPNAD+ oxidoreductase (A-specific)	BV_EAR12M14x	BV_h[c] + BV_12mtmrs2eACP[c] + BV_nadh[c] -> BV_12mmyrsACP[c] + BV_nad[c]	0	1000
Fatty acid synthesis	13-methyl-trans-tetra-dec-2-enoyl-ACPNAD+ oxidoreductase (A-specific)	BV_EAR13M14x	BV_h[c] + BV_13mtmrs2eACP[c] + BV_nadh[c] -> BV_13mmyrsACP[c] + BV_nad[c]	0	1000
Fatty acid synthesis	enoyl-[acyl-carrier-protein] reductase (NADH) (n-C14:0)	BV_EAR140x	BV_h[c] + BV_tmrs2eACP[c] + BV_nadh[c] -> BV_myrsACP[c] + BV_nad[c]	0	1000
Fatty acid synthesis	14-methyl-trans-pentadec-2-enoyl-ACPNAD+ oxidoreductase (A-specific)	BV_EAR14M15x	BV_h[c] + BV_14mtpentdec2eACP[c] + BV_nadh[c] -> BV_nad[c] + BV_14mpentdecACP[c]	0	1000
Fatty acid synthesis	14-methyl-trans-hexa-dec-2-enoyl-ACPNAD+ oxidoreductase (A-specific)	BV_EAR14M16x	BV_h[c] + BV_14mtpalm2eACP[c] + BV_nadh[c] -> BV_nad[c] + BV_14mpalmACP[c]	0	1000
Fatty acid synthesis	15-methyl-trans-hexa-dec-2-enoyl-ACPNAD+ oxidoreductase (A-specific)	BV_EAR15M16x	BV_h[c] + BV_15mtpalm2eACP[c] + BV_nadh[c] -> BV_nad[c] + BV_15mpalmACP[c]	0	1000
Fatty acid synthesis	enoyl-[acyl-carrier-protein] reductase (NADH) (n-C16:0)	BV_EAR160x	BV_h[c] + BV_tpalm2eACP[c] + BV_nadh[c] -> BV_palmACP[c] + BV_nad[c]	0	1000
Fatty acid synthesis	enoyl-[acyl-carrier-protein] reductase (NADH) (n-C18:0)	BV_EAR180x	BV_h[c] + BV_toctd2eACP[c] + BV_nadh[c] -> BV_ocdcaACP[c] + BV_nad[c]	0	1000
Fatty acid synthesis	enoyl-[acyl-carrier-protein] reductase (NADH) (n-C4:0)	BV_EAR40x	BV_h[c] + BV_but2eACP[c] + BV_nadh[c] -> BV_butACP[c] + BV_nad[c]	0	1000
Fatty acid synthesis	4-methyl-trans-pent-2-enoyl-ACPNAD+ oxidoreductase (A-specific)	BV_EAR4M5x	BV_h[c] + BV_4mtpent2eACP[c] + BV_nadh[c] -> BV_4mpentACP[c] + BV_nad[c]	0	1000
Fatty acid synthesis	4-methyl-trans-hex-2-enoyl-ACPNAD+ oxidoreductase (A-specific)	BV_EAR4M6x	BV_h[c] + BV_4mthex2eACP[c] + BV_nadh[c] -> BV_4mhexACP[c] + BV_nad[c]	0	1000
Fatty acid synthesis	5-methyl-trans-hex-2-enoyl-ACPNAD+ oxidoreductase (A-specific)	BV_EAR5M6x	BV_h[c] + BV_5mthex2eACP[c] + BV_nadh[c] -> BV_5mhexACP[c] + BV_nad[c]	0	1000
Fatty acid synthesis	enoyl-[acyl-carrier-protein] reductase (NADH) (n-C6:0)	BV_EAR60x	BV_h[c] + BV_thex2eACP[c] + BV_nadh[c] -> BV_hexACP[c] + BV_nad[c]	0	1000
Fatty acid synthesis	6-methyl-trans-hept-2-enoyl-ACPNAD+ oxidoreductase (A-specific)	BV_EAR6M7x	BV_h[c] + BV_6mthept2eACP[c] + BV_nadh[c] -> BV_6mheptACP[c] + BV_nad[c]	0	1000
Fatty acid synthesis	6-methyl-trans-oct-2-enoyl-ACPNAD+ oxidoreductase (A-specific)	BV_EAR6M8x	BV_h[c] + BV_6mtoct2eACP[c] + BV_nadh[c] -> BV_6mocACP[c] + BV_nad[c]	0	1000
Fatty acid synthesis	7-methyl-trans-oct-2-enoyl-ACPNAD+ oxidoreductase (A-specific)	BV_EAR7M8x	BV_h[c] + BV_7mtoct2eACP[c] + BV_nadh[c] -> BV_7mocACP[c] + BV_nad[c]	0	1000
Fatty acid synthesis	enoyl-[acyl-carrier-protein] reductase (NADH) (n-C8:0)	BV_EAR80x	BV_h[c] + BV_toct2eACP[c] + BV_nadh[c] -> BV_ocACP[c] + BV_nad[c]	0	1000
Fatty acid synthesis	8-methyl-trans-dec-2-enoyl-ACPNAD+ oxidoreductase (A-specific)	BV_EAR8M10x	BV_h[c] + BV_8mtdec2eACP[c] + BV_nadh[c] -> BV_8mdcaACP[c] + BV_nad[c]	0	1000
Fatty acid synthesis	8-methyl-trans-non-2-enoyl-ACPNAD+ oxidoreductase (A-specific)	BV_EAR8M9x	BV_h[c] + BV_8mtnon2eACP[c] + BV_nadh[c] -> BV_8mnonACP[c] + BV_nad[c]	0	1000
Fatty acid synthesis	9-methyl-trans-dec-2-enoyl-ACPNAD+ oxidoreductase (A-specific)	BV_EAR9M10x	BV_h[c] + BV_9mtdec2eACP[c] + BV_nadh[c] -> BV_9mdcaACP[c] + BV_nad[c]	0	1000
Pentose phosphate pathway	2-dehydro-3-deoxy-D-gluconate-6-phosphate	BV_EDA_R	BV_2ddg6p[c] <=> BV_pyr[c] + BV_g3p[c]	-1000	1000
Lipopolysaccharide biosynthesis	Endotoxin Synthesis (lauroyl transferase)	BV_EDTXS1	BV_ddcaACP[c] + BV_kdo2lipid4[c] -> BV_ACP[c] + BV_kdo2lipid4L[c]	0	1000
Lipopolysaccharide biosynthesis	Endotoxin Synthesis (myristoyl transferase)	BV_EDTXS2	BV_myrsACP[c] + BV_kdo2lipid4L[c] -> BV_ACP[c] + BV_lipa[c]	0	1000
Arginine and Proline Metabolism	L-erythro-4-Hydroxyglutamate:2-oxoglutarate aminotransferase	BV_EHGLAT	BV_akg[c] + BV_e4hglu[c] -> BV_glu_L[c] + BV_4h2oglt[c]	0	1000
Glycolysis/gluconeogenesis	enolase	BV_ENO	BV_2pg[c] <=> BV_h2o[c] + BV_pep[c]	-1000	1000
Fatty acid oxidation	fatty-acid--CoA ligase (tetradecanoate)	BV_FACOAL140	BV_coa[c] + BV_atp[c] + BV_ttdca[c] <=> BV_amp[c] + BV_ppi[c] + BV_tdcoa[c]	-1000	1000
Fatty acid oxidation	fatty-acid--CoA ligase (hexadecanoate)	BV_FACOAL160	BV_coa[c] + BV_atp[c] + BV_hdca[c] <=> BV_amp[c] + BV_ppi[c] + BV_pmtcoa[c]	-1000	1000
Fatty acid oxidation	fatty-acid--CoA ligase (hexadecenoate)	BV_FACOAL161	BV_coa[c] + BV_atp[c] + BV_hdcea[c] <=> BV_amp[c] + BV_ppi[c] + BV_hdcoa[c]	-1000	1000
Fatty acid oxidation	fatty-acid--CoA ligase (octadecanoate)	BV_FACOAL180	BV_coa[c] + BV_atp[c] + BV_ocdca[c] <=> BV_amp[c] + BV_ppi[c] + BV_stcoa[c]	-1000	1000
Fatty acid oxidation	fatty-acid--CoA ligase (octadecenoate)	BV_FACOAL181	BV_coa[c] + BV_atp[c] + BV_ocdcea[c] <=> BV_amp[c] + BV_ppi[c] + BV_odecoa[c]	-1000	1000
Fatty acid oxidation	fatty-acid--CoA ligase (ANTEISO15)	BV_FACOALAI15	BV_coa[c] + BV_atp[c] + BV_fa4[c] <=> BV_amp[c] + BV_ppi[c] + BV_aipdcoa[c]	-1000	1000
Fatty acid oxidation	fatty-acid--CoA ligase (ANTEISO17)	BV_FACOALAI17	BV_coa[c] + BV_atp[c] + BV_fa12[c] <=> BV_amp[c] + BV_ppi[c] + BV_aihpdcoa[c]	-1000	1000
Fatty acid oxidation	fatty-acid--CoA ligase (ISO14)	BV_FACOALI14	BV_coa[c] + BV_atp[c] + BV_fa1[c] <=> BV_amp[c] + BV_ppi[c] + BV_itdcoa[c]	-1000	1000
Fatty acid oxidation	fatty-acid--CoA ligase (ISO15)	BV_FACOALI15	BV_coa[c] + BV_atp[c] + BV_fa3[c] <=> BV_amp[c] + BV_ppi[c] + BV_ipdcoa[c]	-1000	1000
Fatty acid oxidation	fatty-acid--CoA ligase (ISO16)	BV_FACOALI16	BV_coa[c] + BV_atp[c] + BV_fa6[c] <=> BV_amp[c] + BV_ppi[c] + BV_ihdcoa[c]	-1000	1000
Fatty acid oxidation	fatty-acid--CoA ligase (ISO17)	BV_FACOALI17	BV_coa[c] + BV_atp[c] + BV_fa11[c] <=> BV_amp[c] + BV_ppi[c] + BV_ihpdcoa[c]	-1000	1000
Glycolysis/gluconeogenesis	fructose-bisphosphate aldolase	BV_FBA	BV_fdp[c] <=> BV_dhap[c] + BV_g3p[c]	-1000	1000
Fructose and mannose metabolism	D-Fructose 1-phosphate D-glyceraldehyde-3-phosphate-lyase	BV_FBA2	BV_f1p[c] <=> BV_glyald[c] + BV_dhap[c]	-1000	1000
Pentose phosphate pathway	Sedoheptulose 1,7-bisphosphate D-glyceraldehyde-3-phosphate-lyase	BV_FBA3	BV_s17bp[c] <=> BV_dhap[c] + BV_e4p[c]	-1000	1000
Glycolysis/gluconeogenesis	fructose-bisphosphatase	BV_FBP	BV_h2o[c] + BV_fdp[c] -> BV_pi[c] + BV_f6p[c]	0	1000
Fructose and mannose metabolism	L-fucose isomerase	BV_FCI	BV_fuc_L[c] <=> BV_fcl_L[c]	-1000	1000
Transport, extracellular	iron (II) transport via ABC system	BV_FE2abc	BV_h2o[c] + BV_atp[c] + BV_fe2[e] -> BV_h[c] + BV_pi[c] + BV_adp[c] + BV_fe2[c]	0	1000
Transport, extracellular	iron (III) transport via ABC system	BV_FE3abc	BV_h2o[c] + BV_atp[c] + BV_fe3[e] -> BV_h[c] + BV_pi[c] + BV_adp[c] + BV_fe3[c]	0	1000
Vitamin B2 metabolism	FMN adenylyltransferase	BV_FMNAT	BV_h[c] + BV_atp[c] + BV_fmn[c] -> BV_ppi[c] + BV_fad[c]	0	1000
Vitamin B2 metabolism	FMN reductase	BV_FMNRx2	BV_h[c] + BV_nadph[c] + BV_fmn[c] -> BV_nadp[c] + BV_fmnh2[c]	0	1000
Folate metabolism	dihydropteroate synthase	BV_FOLD3	BV_4abz[c] + BV_2ahhmd[c] -> BV_ppi[c] + BV_dhpt[c]	0	1000
Transport, extracellular	Folate transport via ECF transporter	BV_FOLabc	BV_h2o[c] + BV_atp[c] + BV_fol[e] -> BV_h[c] + BV_pi[c] + BV_adp[c] + BV_fol[c]	0	1000
Folate metabolism	Formiminotetrahydrofolate cyclodeaminase (EC 4.3.1.4)	BV_FORTHFC	2 BV_h[c] + BV_5forthf[c] <=> BV_nh4[c] + BV_methf[c]	-1000	1000
Transport, extracellular	formate transport via diffusion	BV_FORt	BV_for[e] <=> BV_for[c]	-1000	1000
Folate metabolism	folylpolyglutamate synthetase	BV_FPGS	4 BV_glu_L[c] + BV_atp[c] + BV_thf[c] -> BV_h[c] + 3 BV_h2o[c] + BV_pi[c] + BV_adp[c] + BV_5thf[c]	0	1000
Folate metabolism	folylpolyglutamate synthetase (10fthf)	BV_FPGS7	4 BV_glu_L[c] + BV_atp[c] + BV_10fthf[c] -> BV_h[c] + 3 BV_h2o[c] + BV_pi[c] + BV_adp[c] + BV_10fthf5glu[c]	0	1000
Folate metabolism	TetrahydrofolateL-glutamate gamma-ligase (ADP-forming)	BV_FPGS_tm	BV_glu_L[c] + BV_atp[c] + BV_thf[c] -> BV_h[c] + BV_pi[c] + BV_adp[c] + BV_thfglu[c]	0	1000
Citric acid cycle	fumarate reductase	BV_FRD2	BV_fum[c] + BV_mql8[c] -> BV_mqn8[c] + BV_succ[c]	0	1000
Citric acid cycle	fumarate reductase	BV_FRD3	BV_fum[c] + BV_2dmmql8[c] -> BV_2dmmq8[c] + BV_succ[c]	0	1000
Citric acid cycle	fumarate reductase	BV_FRD7	BV_fum[c] + BV_q8h2[c] -> BV_succ[c] + BV_q8[c]	0	1000
Cholesterol metabolism	farnesyltranstransferase	BV_FRTT	BV_ipdp[c] + BV_frdp[c] -> BV_ppi[c] + BV_ggdp[c]	0	1000
Transport, extracellular	D-fructose transport in via proton symport reversible	BV_FRUt2r	BV_h[e] + BV_fru[e] <=> BV_h[c] + BV_fru[c]	-1000	1000
N-glycan synthesis	farnesyltranstransferase (trans,trans,cis-geranylgeranyl diphosphate-generating)	BV_FT	BV_ipdp[c] + BV_frdp[c] -> BV_ppi[c] + BV_ttc_ggdp[c]	0	1000
Folate metabolism	5-formethyltetrahydrofolate cyclo-ligase	BV_FTHFCL	BV_atp[c] + BV_5fthf[c] -> BV_pi[c] + BV_adp[c] + BV_methf[c]	0	1000
Folate metabolism	formyltetrahydrofolate deformylase	BV_FTHFD	BV_h2o[c] + BV_10fthf[c] -> BV_h[c] + BV_thf[c] + BV_for[c]	0	1000
Folate metabolism	Formate-tetrahydrofolate ligase	BV_FTHFL	BV_atp[c] + BV_thf[c] + BV_for[c] -> BV_pi[c] + BV_adp[c] + BV_10fthf[c]	0	1000
Citric acid cycle	fumarase	BV_FUM	BV_h2o[c] + BV_fum[c] <=> BV_mal_L[c]	-1000	1000
Cell wall biosynthesis	glucosamine-1-phosphate N-acetyltransferase	BV_G1PACT	BV_accoa[c] + BV_gam1p[c] -> BV_h[c] + BV_coa[c] + BV_acgam1p[c]	0	1000
Starch and sucrose metabolism	Glucose-1-phosphate cytidylyltransferase (EC 2.7.7.33)	BV_G1PCT	BV_h[c] + BV_ctp[c] + BV_g1p[c] <=> BV_ppi[c] + BV_cdpglc[c]	-1000	1000
Nucleotide sugar metabolism	glucose-1-phosphate thymidylyltransferase	BV_G1PTT	BV_h[c] + BV_dttp[c] + BV_g1p[c] -> BV_ppi[c] + BV_dtdpglu[c]	0	1000
Heme synthesis	glutamate-1-semialdehyde aminotransferase	BV_G1SAT	BV_glu1sa[c] <=> BV_5aop[c]	-1000	1000
Glycerophospholipid metabolism	glycerol-3-phosphate acyltransferase (C14:0)	BV_G3PAT140	BV_myrsACP[c] + BV_glyc3p[c] -> BV_ACP[c] + BV_1tdecg3p[c]	0	1000
Glycerophospholipid metabolism	anteisoheptadecanoyl-glycerol-3-phosphate O-acyltransferase	BV_G3PATAI17	BV_aihpdcoa[c] + BV_glyc3p[c] -> BV_coa[c] + BV_1aihpdecg3p[c]	0	1000
Glycerophospholipid metabolism	isoheptadecanoyl-glycerol-3-phosphate O-acyltransferase	BV_G3PATI17	BV_ihpdcoa[c] + BV_glyc3p[c] -> BV_coa[c] + BV_1ihpdecg3p[c]	0	1000
Glycerophospholipid metabolism	glycerol-3-phosphate dehydrogenase (NAD)	BV_G3PD1	BV_nad[c] + BV_glyc3p[c] <=> BV_h[c] + BV_nadh[c] + BV_dhap[c]	-1000	1000
Glycerophospholipid metabolism	glycerol-3-phosphate dehydrogenase (NADP)	BV_G3PD2	BV_nadp[c] + BV_glyc3p[c] <=> BV_h[c] + BV_nadph[c] + BV_dhap[c]	-1000	1000
Urea cycle	L-glutamate 5-semialdehyde dehydratase (spontaneous)	BV_G5SADs	BV_glu5sa[c] -> BV_h[c] + BV_h2o[c] + BV_1pyr5c[c]	0	1000
Arginine and Proline Metabolism	Glutamate-5-semialdehyde dehydrogenase, reversible	BV_G5SDr	BV_h[c] + BV_nadph[c] + BV_glu5p[c] <=> BV_nadp[c] + BV_pi[c] + BV_glu5sa[c]	-1000	1000
Pentose phosphate pathway	beta-D-Glucose-6-phosphateNADP+ 1-oxoreductase	BV_G6PBDH	BV_nadp[c] + BV_g6p_B[c] <=> BV_h[c] + BV_nadph[c] + BV_6pgl[c]	-1000	1000
Aminosugar metabolism	glucosamine-6-phosphate deaminase	BV_G6PDA	BV_h2o[c] + BV_gam6p[c] -> BV_nh4[c] + BV_f6p[c]	0	1000
Pentose phosphate pathway	glucose 6-phosphate dehydrogenase	BV_G6PDH2r	BV_nadp[c] + BV_g6p[c] <=> BV_h[c] + BV_nadph[c] + BV_6pgl[c]	-1000	1000
Glycolysis/gluconeogenesis	alpha-D-Glucose 6-phosphate ketol-isomerase	BV_G6PI	BV_g6p[c] <=> BV_g6p_B[c]	-1000	1000
Glycolysis/gluconeogenesis	beta-D-Glucose 6-phosphate ketol-isomerase	BV_G6PI3	BV_g6p_B[c] <=> BV_f6p[c]	-1000	1000
Biotin metabolism	Glutaryl-ACP condensation catalyzed by FabB or FabF	BV_GACPCD	BV_h[c] + BV_malACP[c] + BV_gACPm[c] -> BV_ACP[c] + BV_3opACPm[c] + BV_co2[c]	0	1000
O-Glycan degradation	Beta-galactosidase, mucin-type O-glycans, extracellular	BV_GALASE_OGLYCAN1e	BV_h2o[e] + BV_f1a[e] -> BV_core6[e] + BV_gal[e]	0	1000
O-Glycan degradation	Beta-galactosidase, mucin-type O-glycans, extracellular	BV_GALASE_OGLYCAN2e	BV_h2o[e] + BV_T_antigen[e] -> BV_Tn_antigen[e] + BV_gal[e]	0	1000
O-Glycan degradation	Beta-galactosidase, mucin-type O-glycans, extracellular	BV_GALASE_OGLYCAN3e	BV_h2o[e] + BV_core8[e] -> BV_Tn_antigen[e] + BV_gal[e]	0	1000
Galactose metabolism	galactokinase	BV_GALK	BV_atp[c] + BV_gal[c] -> BV_h[c] + BV_adp[c] + BV_gal1p[c]	0	1000
Glycolysis/gluconeogenesis	aldose 1-epimerase (glucose), reversible	BV_GALM1r	BV_glc_bD[c] <=> BV_glc_D[c]	-1000	1000
O-Glycan degradation	N-acetylgalactosaminidase, mucin-type O-glycans, extracellular	BV_GALNACASE_OGLYCAN1e	BV_h2o[e] + BV_Tn_antigen[e] -> BV_acgal[e] + BV_Ser_Thr[e]	0	1000
O-Glycan degradation	N-acetylgalactosaminidase, mucin-type O-glycans, extracellular	BV_GALNACASE_OGLYCAN2e	BV_h2o[e] + BV_core5[e] -> BV_acgal[e] + BV_Tn_antigen[e]	0	1000
O-Glycan degradation	N-acetylgalactosaminidase, mucin-type O-glycans, extracellular	BV_GALNACASE_OGLYCAN3e	BV_h2o[e] + BV_core7[e] -> BV_acgal[e] + BV_Tn_antigen[e]	0	1000
Plant polysaccharide degradation	a-galactosidase (melibiose)	BV_GALS3	BV_h2o[c] + BV_melib[c] -> BV_glc_D[c] + BV_gal[c]	0	1000
Lipopolysaccharide biosynthesis	galactosyltransferase I (LPS core synthesis)	BV_GALT1	BV_gicolipa[c] + BV_udpg[c] -> BV_h[c] + BV_udp[c] + BV_gagicolipa[c]	0	1000
Transport, extracellular	Galactitol transport via PEP:Pyr PTS	BV_GALTpts	BV_pep[c] + BV_galt[e] -> BV_pyr[c] + BV_galt1p[c]	0	1000
Transport, extracellular	galacturonate transport in via proton symport	BV_GALURt2r	BV_h[c] + BV_galur[c] <=> BV_h[e] + BV_galur[e]	-1000	1000
Galactose metabolism	UTP-glucose-1-phosphate uridylyltransferase (irreversible)	BV_GALUi	BV_h[c] + BV_utp[c] + BV_g1p[c] -> BV_ppi[c] + BV_udpg[c]	0	1000
Transport, extracellular	D-galactose transport via proton symport	BV_GALt2_2	2 BV_h[e] + BV_gal[e] <=> 2 BV_h[c] + BV_gal[c]	-1000	1000
Starch and sucrose metabolism	glucoamylase, extracellular (glygn5 -> malt)	BV_GAMYe	BV_h2o[e] + BV_glygn5[e] -> BV_malt[e] + BV_Tyr_ggn[e]	0	1000
Transport, extracellular	glucosamine transport (proton symport)	BV_GAMt2r	BV_h[e] + BV_gam[e] <=> BV_h[c] + BV_gam[c]	-1000	1000
Glycolysis/gluconeogenesis	glyceraldehyde-3-phosphate dehydrogenase	BV_GAPD	BV_pi[c] + BV_nad[c] + BV_g3p[c] <=> BV_h[c] + BV_nadh[c] + BV_13dpg[c]	-1000	1000
Purine synthesis	phosphoribosylglycinamide formyltransferase, irreversible	BV_GARFTi	BV_10fthf[c] + BV_gar[c] -> BV_h[c] + BV_thf[c] + BV_fgam[c]	0	1000
Purine synthesis	GAR transformylase-T	BV_GART	BV_atp[c] + BV_for[c] + BV_gar[c] -> BV_h[c] + BV_pi[c] + BV_adp[c] + BV_fgam[c]	0	1000
Transport, extracellular	gbbtn[c] ABC transport	BV_GBBTNabc	BV_h2o[c] + BV_atp[c] + BV_gbbtn[e] -> BV_h[c] + BV_pi[c] + BV_adp[c] + BV_gbbtn[c]	0	1000
Glyoxylate and dicarboxylate metabolism	Glycolaldehyde dehydrogenase	BV_GCALDDr	BV_h2o[c] + BV_nad[c] + BV_gcald[c] <=> 2 BV_h[c] + BV_nadh[c] + BV_glyclt[c]	-1000	1000
Transport, extracellular	Glycoaldehydye reversible transport	BV_GCALDt	BV_gcald[e] <=> BV_gcald[c]	-1000	1000
Glycine, serine, alanine and threonine metabolism	glycine-cleavage complex	BV_GCCa	BV_h[c] + BV_gly[c] + BV_lpro[c] -> BV_co2[c] + BV_alpro[c]	0	1000
Glycine, serine, alanine and threonine metabolism	glycine cleavage complex	BV_GCCb	BV_thf[c] + BV_alpro[c] -> BV_nh4[c] + BV_dhlpro[c] + BV_mlthf[c]	0	1000
Glycine, serine, alanine and threonine metabolism	glycine-cleavage complex	BV_GCCc	BV_nad[c] + BV_dhlpro[c] -> BV_h[c] + BV_nadh[c] + BV_lpro[c]	0	1000
Aminosugar metabolism	glutamine-fructose-6-phosphate transaminase	BV_GF6PTA	BV_gln_L[c] + BV_f6p[c] -> BV_glu_L[c] + BV_gam6p[c]	0	1000
Fructose and mannose metabolism	GDP-L-fucose synthase	BV_GFUCS	BV_h[c] + BV_nadph[c] + BV_gdpddman[c] -> BV_nadp[c] + BV_gdpfuc[c]	0	1000
Terpenoid backbone biosynthesis	geranylgeranyltranstransferase	BV_GGTT	BV_ipdp[c] + BV_ggdp[c] -> BV_ppi[c] + BV_pendp[c]	0	1000
Glycine, serine, alanine and threonine metabolism	glycine hydroxymethyltransferase, reversible	BV_GHMT2r	BV_thf[c] + BV_ser_L[c] <=> BV_h2o[c] + BV_gly[c] + BV_mlthf[c]	-1000	1000
Nucleotide interconversion	guanylate kinase (GMP:ATP)	BV_GK1	BV_atp[c] + BV_gmp[c] <=> BV_adp[c] + BV_gdp[c]	-1000	1000
Nucleotide interconversion	guanylate kinase (GMPdATP)	BV_GK2	BV_datp[c] + BV_gmp[c] <=> BV_gdp[c] + BV_dadp[c]	-1000	1000
O-Glycan degradation	N-acetylglucosaminidase, mucin-type O-glycans, extracellular	BV_GLCNACASE_OGLYCAN1e	BV_h2o[e] + BV_core6[e] -> BV_acgam[e] + BV_Tn_antigen[e]	0	1000
O-Glycan degradation	N-acetylglucosaminidase, mucin-type O-glycans, extracellular	BV_GLCNACASE_OGLYCAN2e	BV_h2o[e] + BV_gncore2[e] -> BV_acgam[e] + BV_core2[e]	0	1000
O-Glycan degradation	N-acetylglucosaminidase, mucin-type O-glycans, extracellular	BV_GLCNACASE_OGLYCAN3e	BV_h2o[e] + BV_core2[e] -> BV_acgam[e] + BV_T_antigen[e]	0	1000
O-Glycan degradation	N-acetylglucosaminidase, mucin-type O-glycans, extracellular	BV_GLCNACASE_OGLYCAN4e	BV_h2o[e] + BV_gncore1[e] -> BV_acgam[e] + BV_T_antigen[e]	0	1000
O-Glycan degradation	N-acetylglucosaminidase, mucin-type O-glycans, extracellular	BV_GLCNACASE_OGLYCAN5e	BV_h2o[e] + BV_core4[e] -> BV_acgam[e] + BV_core3[e]	0	1000
O-Glycan degradation	N-acetylglucosaminidase, mucin-type O-glycans, extracellular	BV_GLCNACASE_OGLYCAN6e	BV_h2o[e] + BV_core3[e] -> BV_acgam[e] + BV_Tn_antigen[e]	0	1000
Starch and sucrose metabolism	Glycogen phosphorylase	BV_GLCP3	BV_h[c] + BV_pi[c] + BV_glycogen[c] <=> BV_g1p[c] + BV_glycogenb[c]	-1000	1000
Lipopolysaccharide biosynthesis	glucosyltransferase I (LPS core synthesis)	BV_GLCTR1	BV_udpg[c] + BV_icolipa[c] -> BV_h[c] + BV_udp[c] + BV_gicolipa[c]	0	1000
Lipopolysaccharide biosynthesis	glucosyltransferase II (LPS core synthesis)	BV_GLCTR2	BV_udpg[c] + BV_gagicolipa[c] -> BV_h[c] + BV_udp[c] + BV_ggagicolipa[c]	0	1000
Lipopolysaccharide biosynthesis	glucosyltransferase III (LPS core synthesis)	BV_GLCTR3	BV_udpg[c] + BV_ggagicolipa[c] -> BV_h[c] + BV_udp[c] + BV_gggagicolipa[c]	0	1000
Transport, extracellular	glucuronate transport in via proton symport	BV_GLCURt2r	BV_h[e] + BV_glcur[e] <=> BV_h[c] + BV_glcur[c]	-1000	1000
Transport, extracellular	D-glucose transport via ABC system	BV_GLCabc	BV_h2o[c] + BV_atp[c] + BV_glc_D[e] -> BV_h[c] + BV_pi[c] + BV_adp[c] + BV_glc_D[c]	0	1000
Glutamate metabolism	glutamine synthetase	BV_GLNS	BV_glu_L[c] + BV_atp[c] + BV_nh4[c] -> BV_h[c] + BV_pi[c] + BV_adp[c] + BV_gln_L[c]	0	1000
Cell wall biosynthesis	glutamine synthetase (uaaAgld)	BV_GLNSP1	BV_atp[c] + BV_nh4[c] + BV_uaaAgla[c] -> BV_h[c] + BV_pi[c] + BV_adp[c] + BV_uaaAgtla[c]	0	1000
Cell wall biosynthesis	glutamine synthetase (uaaGgla)	BV_GLNSP2	BV_atp[c] + BV_nh4[c] + BV_uaaGgla[c] -> BV_h[c] + BV_pi[c] + BV_adp[c] + BV_uaaGgtla[c]	0	1000
Cell wall biosynthesis	glutamine synthetase (uaagmda)	BV_GLNSP3	BV_atp[c] + BV_nh4[c] + BV_uaagmda[c] -> BV_h[c] + BV_pi[c] + BV_adp[c] + BV_uaagtmda[c]	0	1000
Arginine and Proline Metabolism	glutamate 5-kinase	BV_GLU5K	BV_glu_L[c] + BV_atp[c] -> BV_adp[c] + BV_glu5p[c]	0	1000
Glutamate metabolism	Glutamate Decarboxylase	BV_GLUDC	BV_h[c] + BV_glu_L[c] -> BV_co2[c] + BV_4abut[c]	0	1000
Glutamate metabolism	glutamate dehydrogenase (NAD)	BV_GLUDxi	BV_h2o[c] + BV_glu_L[c] + BV_nad[c] -> BV_h[c] + BV_akg[c] + BV_nadh[c] + BV_nh4[c]	0	1000
Glutamate metabolism	glutamate dehydrogenase (NADP)	BV_GLUDy	BV_nadp[c] + BV_h2o[c] + BV_glu_L[c] <=> BV_h[c] + BV_nadph[c] + BV_akg[c] + BV_nh4[c]	-1000	1000
Folate metabolism	Glutamate formiminotransferase (EC 2.1.2.5) @ Glutamate formyltransferase	BV_GLUFORT	BV_glu_L[c] + BV_5forthf[c] <=> BV_h[c] + BV_thf[c] + BV_forglu[c]	-1000	1000
Glutamate metabolism	glutaminase	BV_GLUN	BV_h2o[c] + BV_gln_L[c] -> BV_glu_L[c] + BV_nh4[c]	0	1000
Glutamate metabolism	L-Glutamate:NADP+ oxidoreductase (transaminating)	BV_GLUOX	BV_nadp[c] + 2 BV_glu_L[c] <=> BV_h[c] + BV_nadph[c] + BV_akg[c] + BV_gln_L[c]	-1000	1000
Purine synthesis	glutamine phosphoribosyldiphosphate amidotransferase	BV_GLUPRT	BV_h2o[c] + BV_gln_L[c] + BV_prpp[c] -> BV_glu_L[c] + BV_ppi[c] + BV_pram[c]	0	1000
Glutamate metabolism	glutamate racemase	BV_GLUR	BV_glu_D[c] <=> BV_glu_L[c]	-1000	1000
Glutamate metabolism	glutamate synthase (NADPH)	BV_GLUSy	BV_h[c] + BV_nadph[c] + BV_akg[c] + BV_gln_L[c] -> BV_nadp[c] + 2 BV_glu_L[c]	0	1000
tRNA Charging	glutamyl-tRNA reductase	BV_GLUTRR	BV_h[c] + BV_nadph[c] + BV_glutrna[c] -> BV_nadp[c] + BV_glu1sa[c] + BV_trnaglu[c]	0	1000
tRNA Charging	Glutamyl-tRNA synthetase	BV_GLUTRS	BV_glu_L[c] + BV_atp[c] + BV_trnaglu[c] -> BV_amp[c] + BV_ppi[c] + BV_glutrna[c]	0	1000
Transport, extracellular	L-glutamate transport via proton symport, reversible	BV_GLUt2r	BV_h[e] + BV_glu_L[e] <=> BV_h[c] + BV_glu_L[c]	-1000	1000
Peptide metabolism	Hydrolysis of Glycyl-L-asparagine	BV_GLYASN1c	BV_h2o[c] + BV_glyasn[c] <=> BV_gly[c] + BV_asn_L[c]	-1000	1000
Peptide metabolism	Hydrolysis of Glycyl-L-aspartate	BV_GLYASP1c	BV_h2o[c] + BV_glyasp[c] <=> BV_asp_L[c] + BV_gly[c]	-1000	1000
Glycine, serine, alanine and threonine metabolism	glycine C-acetyltransferase	BV_GLYAT	BV_accoa[c] + BV_gly[c] <=> BV_coa[c] + BV_2aobut[c]	-1000	1000
Transport, extracellular	Glycine betaine transport via ABC system	BV_GLYBabc	BV_h2o[c] + BV_atp[c] + BV_glyb[e] -> BV_h[c] + BV_pi[c] + BV_adp[c] + BV_glyb[c]	0	1000
Folate metabolism	Glycine Cleavage System	BV_GLYCL	BV_nad[c] + BV_thf[c] + BV_gly[c] -> BV_co2[c] + BV_nadh[c] + BV_nh4[c] + BV_mlthf[c]	0	1000
Glyoxylate and dicarboxylate metabolism	Glycolate dehydrogenase (NAD)	BV_GLYCLTDx	BV_h[c] + BV_nadh[c] + BV_glx[c] -> BV_nad[c] + BV_glyclt[c]	0	1000
Glyoxylate and dicarboxylate metabolism	Glycolate dehydrogenase (NADP)	BV_GLYCLTDy	BV_h[c] + BV_nadph[c] + BV_glx[c] -> BV_nadp[c] + BV_glyclt[c]	0	1000
Transport, extracellular	glycolate transport via proton symport, reversible	BV_GLYCLTt2r	BV_h[e] + BV_glyclt[e] <=> BV_h[c] + BV_glyclt[c]	-1000	1000
Glycine, serine, alanine and threonine metabolism	glycerate dehydrogenase	BV_GLYD	BV_h[c] + BV_nadh[c] + BV_hpyr[c] <=> BV_nad[c] + BV_glyc_R[c]	-1000	1000
Glycine, serine, alanine and threonine metabolism	Glycerate dehydrogenase (NADP)	BV_GLYDy	BV_h[c] + BV_nadph[c] + BV_hpyr[c] <=> BV_nadp[c] + BV_glyc_R[c]	-1000	1000
Peptide metabolism	Hydrolysis of Glycyl-L-glutamine	BV_GLYGLN1c	BV_h2o[c] + BV_glygln[c] <=> BV_gln_L[c] + BV_gly[c]	-1000	1000
Peptide metabolism	Hydrolysis of Glycyl-L-glutamate	BV_GLYGLU1c	BV_h2o[c] + BV_glyglu[c] <=> BV_glu_L[c] + BV_gly[c]	-1000	1000
Glycerophospholipid metabolism	glycerol kinase	BV_GLYK	BV_atp[c] + BV_glyc[c] -> BV_h[c] + BV_adp[c] + BV_glyc3p[c]	0	1000
Peptide metabolism	hydrolysis of Glycylleucine in the small intestine for cellular uptake	BV_GLYLEUHYDROc	BV_h2o[c] + BV_glyleu[c] <=> BV_gly[c] + BV_leu_L[c]	-1000	1000
Peptide metabolism	Hydrolysis of Glycyl-L-methionine	BV_GLYMET1c	BV_h2o[c] + BV_glymet[c] <=> BV_gly[c] + BV_met_L[c]	-1000	1000
Peptide metabolism	hydrolysis of glycylphenylalanine	BV_GLYPHEHYc	BV_h2o[c] + BV_glyphe[c] <=> BV_gly[c] + BV_phe_L[c]	-1000	1000
Peptide metabolism	hydrolysis of Prolylglycine in the small intestine for cellular uptake	BV_GLYPROPRO1c	BV_h2o[c] + BV_glypro[c] <=> BV_gly[c] + BV_pro_L[c]	-1000	1000
Peptide metabolism	Hydrolysis of Glycyl-L-tyrosine	BV_GLYTYR1c	BV_h2o[c] + BV_glytyr[c] <=> BV_gly[c] + BV_tyr_L[c]	-1000	1000
Lipopolysaccharide biosynthesis	D-glycero-D-manno-hepose 1-phosphate adenyltransferase	BV_GMHEPAT	BV_h[c] + BV_atp[c] + BV_gmhep1p[c] -> BV_ppi[c] + BV_adphep_DD[c]	0	1000
Lipopolysaccharide biosynthesis	D-glycero-D-manno-heptose 7-phosphate kinase	BV_GMHEPK	BV_atp[c] + BV_gmhep7p[c] -> BV_h[c] + BV_adp[c] + BV_gmhep17bp[c]	0	1000
Lipopolysaccharide biosynthesis	D-glycero-D-manno-heptose 1,7-bisphosphate phosphatase	BV_GMHEPPA	BV_h2o[c] + BV_gmhep17bp[c] -> BV_pi[c] + BV_gmhep1p[c]	0	1000
Nucleotide interconversion	GMP synthase	BV_GMPS2	BV_h2o[c] + BV_atp[c] + BV_gln_L[c] + BV_xmp[c] -> 2 BV_h[c] + BV_glu_L[c] + BV_amp[c] + BV_ppi[c] + BV_gmp[c]	0	1000
Pentose phosphate pathway	phosphogluconate dehydrogenase	BV_GND	BV_nadp[c] + BV_6pgc[c] -> BV_nadph[c] + BV_co2[c] + BV_ru5p_D[c]	0	1000
Glycerophospholipid metabolism	Glycerophosphodiester phosphodiesterase (Glycerophosphocholine)	BV_GPDDA1	BV_h2o[c] + BV_g3pc[c] -> BV_h[c] + BV_chol[c] + BV_glyc3p[c]	0	1000
Glycerophospholipid metabolism	Glycerophosphodiester phosphodiesterase (Glycerophosphoethanolamine)	BV_GPDDA2	BV_h2o[c] + BV_g3pe[c] -> BV_h[c] + BV_glyc3p[c] + BV_etha[c]	0	1000
Glycerophospholipid metabolism	Glycerophosphodiester phosphodiesterase (Glycerophosphoglycerol)	BV_GPDDA4	BV_h2o[c] + BV_g3pg[c] -> BV_h[c] + BV_glyc[c] + BV_glyc3p[c]	0	1000
Cholesterol metabolism	geranyltranstransferase	BV_GRTT	BV_ipdp[c] + BV_grdp[c] -> BV_ppi[c] + BV_frdp[c]	0	1000
Transport, extracellular	guanosine transport in via proton symport reversible	BV_GSNt2r	BV_h[e] + BV_gsn[e] <=> BV_h[c] + BV_gsn[c]	-1000	1000
Tetrahydrobiopterin metabolism	GTP cyclohydrolase I	BV_GTPCI	BV_h2o[c] + BV_gtp[c] -> BV_h[c] + BV_ahdt[c] + BV_for[c]	0	1000
Vitamin B2 metabolism	GTP cyclohydrolase II	BV_GTPCII	3 BV_h2o[c] + BV_gtp[c] -> 2 BV_h[c] + BV_ppi[c] + BV_for[c] + BV_25dhpp[c]	0	1000
Vitamin B2 metabolism	GTP diphosphokinase	BV_GTPDPK	BV_atp[c] + BV_gtp[c] -> BV_h[c] + BV_amp[c] + BV_gdptp[c]	0	1000
Purine catabolism	guanine deaminase	BV_GUAD	BV_h[c] + BV_h2o[c] + BV_gua[c] -> BV_nh4[c] + BV_xan[c]	0	1000
Transport, extracellular	Guanine transport	BV_GUAt	BV_gua[e] <=> BV_gua[c]	-1000	1000
Transport, extracellular	guanine transport in via proton symport	BV_GUAt2	BV_h[e] + BV_gua[e] -> BV_h[c] + BV_gua[c]	0	1000
Pentose and glucuronate interconversions	glucuronate isomerase (D-glucuronate)	BV_GUI1	BV_glcur[c] <=> BV_fruur[c]	-1000	1000
Pentose and glucuronate interconversions	glucuronate isomerase (D-galacturonate)	BV_GUI2	BV_galur[c] <=> BV_tagur[c]	-1000	1000
Miscellaneous	carboxylic acid dissociation	BV_H2CO3D	BV_h2o[c] + BV_co2[c] <=> BV_h[c] + BV_hco3[c]	-1000	1000
Transport, extracellular	H2O transport via diffusion	BV_H2Ot	BV_h2o[e] <=> BV_h2o[c]	-1000	1000
Transport, extracellular	h2s transport (diffusion)	BV_H2St	BV_h2s[e] <=> BV_h2s[c]	-1000	1000
Transport, extracellular	hydrogen transport	BV_H2td	BV_h2[c] <=> BV_h2[e]	-1000	1000
Transport, extracellular	fatty acid transport via diffusion	BV_HDCAtr	BV_hdca[e] <=> BV_hdca[c]	-1000	1000
Transport, extracellular	Heme transport via ABC system	BV_HEMEti	BV_h2o[c] + BV_atp[c] + BV_pheme[e] -> BV_h[c] + BV_pi[c] + BV_adp[c] + BV_pheme[c]	0	1000
Lipopolysaccharide biosynthesis	LPS heptose kinase I (LPS core synthesis)	BV_HEPK1	BV_atp[c] + BV_hhlipa[c] -> BV_h[c] + BV_adp[c] + BV_phhlipa[c]	0	1000
Lipopolysaccharide biosynthesis	LPS heptose kinase II (LPS core synthesis)	BV_HEPK2	BV_atp[c] + BV_hphhlipa[c] -> BV_h[c] + BV_adp[c] + BV_phphhlipa[c]	0	1000
Lipopolysaccharide biosynthesis	heptosyltransferase I (LPS core synthesis)	BV_HEPT1	BV_adphep_LD[c] + BV_lipa[c] -> BV_h[c] + BV_adp[c] + BV_hlipa[c]	0	1000
Lipopolysaccharide biosynthesis	heptosyltransferase II (LPS core synthesis)	BV_HEPT2	BV_adphep_LD[c] + BV_hlipa[c] -> BV_h[c] + BV_adp[c] + BV_hhlipa[c]	0	1000
Lipopolysaccharide biosynthesis	heptosyltransferase III (LPS core synthesis)	BV_HEPT3	BV_adphep_LD[c] + BV_phhlipa[c] -> BV_h[c] + BV_adp[c] + BV_hphhlipa[c]	0	1000
Lipopolysaccharide biosynthesis	heptosyltransferase IV (LPS core synthesis)	BV_HEPT4	BV_adphep_LD[c] + BV_gggagicolipa[c] -> BV_h[c] + BV_adp[c] + BV_colipa[c]	0	1000
Terpenoid backbone biosynthesis	all-trans-Heptaprenyltransferase	BV_HETT	BV_ipdp[c] + BV_hepdp[c] -> BV_ppi[c] + BV_octdp[c]	0	1000
Glycolysis/gluconeogenesis	hexokinase (D-glucose:ATP)	BV_HEX1	BV_atp[c] + BV_glc_D[c] -> BV_h[c] + BV_adp[c] + BV_g6p[c]	0	1000
Aminosugar metabolism	hexokinase (D-glucosamine:ATP)	BV_HEX10	BV_atp[c] + BV_gam[c] -> BV_h[c] + BV_adp[c] + BV_gam6p[c]	0	1000
Fructose and mannose metabolism	hexokinase (D-mannose:ATP)	BV_HEX4	BV_atp[c] + BV_man[c] -> BV_h[c] + BV_adp[c] + BV_man6p[c]	0	1000
Fructose and mannose metabolism	hexokinase (D-fructose:ATP)	BV_HEX7	BV_atp[c] + BV_fru[c] -> BV_h[c] + BV_adp[c] + BV_f6p[c]	0	1000
Terpenoid backbone biosynthesis	trans-hexaprenyltranstransferase	BV_HEXTT	BV_ipdp[c] + BV_hexdp[c] -> BV_ppi[c] + BV_hepdp[c]	0	1000
Glycolysis/gluconeogenesis	ATPD-glucose 6-phosphotransferase	BV_HEXb	BV_atp[c] + BV_glc_bD[c] -> BV_h[c] + BV_adp[c] + BV_g6p_B[c]	0	1000
Transport, extracellular	Mercury (Hg+2) ABC transporter	BV_HG2abc	BV_h2o[c] + BV_atp[c] + BV_hg2[c] -> BV_h[c] + BV_pi[c] + BV_adp[c] + BV_hg2[e]	0	1000
Histidine metabolism	histidase	BV_HISD	BV_his_L[c] -> BV_nh4[c] + BV_urcan[c]	0	1000
Histidine metabolism	histidinol dehydrogenase	BV_HISTD	BV_h2o[c] + 2 BV_nad[c] + BV_histd[c] -> 3 BV_h[c] + 2 BV_nadh[c] + BV_his_L[c]	0	1000
Histidine metabolism	L-histidinol:NAD+ oxidoreductase	BV_HISTDOX	BV_nad[c] + BV_histd[c] <=> BV_h[c] + BV_nadh[c] + BV_histl_L[c]	-1000	1000
Histidine metabolism	L-histidinal:NAD+ oxidoreductase	BV_HISTLOX	BV_h2o[c] + BV_nad[c] + BV_histl_L[c] -> 2 BV_h[c] + BV_nadh[c] + BV_his_L[c]	0	1000
Histidine metabolism	histidinol-phosphatase	BV_HISTP	BV_h2o[c] + BV_hisp[c] -> BV_pi[c] + BV_histd[c]	0	1000
Transport, extracellular	H+/K+ gastric/non-gastric P-ATPase and ABC ATPase	BV_HKt	BV_h2o[c] + BV_atp[c] + BV_k[e] -> BV_h[e] + BV_pi[c] + BV_adp[c] + BV_k[c]	0	1000
Heme synthesis	hydroxymethylbilane synthase	BV_HMBS	BV_h2o[c] + 4 BV_ppbng[c] -> 4 BV_nh4[c] + BV_hmbil[c]	0	1000
Thiamine metabolism	hydroxymethylpyrimidine kinase (ATP)	BV_HMPK1	BV_atp[c] + BV_4ahmmp[c] -> BV_h[c] + BV_adp[c] + BV_4ampm[c]	0	1000
Phenylalanine metabolism	4-hydroxy-2-oxopentanoate aldolase	BV_HOPNTAL	BV_4h2opntn[c] -> BV_acald[c] + BV_pyr[c]	0	1000
Folate metabolism	2-amino-4-hydroxy-6-hydroxymethyldihydropteridine diphosphokinase	BV_HPPK	BV_atp[c] + BV_2ahhmp[c] -> BV_h[c] + BV_amp[c] + BV_2ahhmd[c]	0	1000
Folate metabolism	6-hydroxymethyl-dihydropterin pyrophosphokinase	BV_HPPK2	BV_atp[c] + BV_6hmhpt[c] -> BV_h[c] + BV_amp[c] + BV_6hmhptpp[c]	0	1000
Glycine, serine, alanine and threonine metabolism	homoserine dehydrogenase (NADH)	BV_HSDx	BV_nad[c] + BV_hom_L[c] <=> BV_h[c] + BV_nadh[c] + BV_aspsa[c]	-1000	1000
Glycine, serine, alanine and threonine metabolism	homoserine dehydrogenase (NADPH)	BV_HSDy	BV_nadp[c] + BV_hom_L[c] <=> BV_h[c] + BV_nadph[c] + BV_aspsa[c]	-1000	1000
Glycine, serine, alanine and threonine metabolism	homoserine kinase	BV_HSK	BV_atp[c] + BV_hom_L[c] -> BV_h[c] + BV_adp[c] + BV_phom[c]	0	1000
Methionine and cysteine metabolism	homoserine O-succinyltransferase	BV_HSST	BV_hom_L[c] + BV_succoa[c] -> BV_coa[c] + BV_suchms[c]	0	1000
Histidine metabolism	Histidinol-phosphate aminotransferase (EC 2.6.1.9)	BV_HSTPTr	BV_akg[c] + BV_hisp[c] <=> BV_glu_L[c] + BV_imacp[c]	-1000	1000
Energy metabolism	hydrogenase (ubiquinone-8: 2 protons)	BV_HYD1	2 BV_h[c] + BV_q8[c] + BV_h2[c] -> 2 BV_h[e] + BV_q8h2[c]	0	1000
Energy metabolism	hydrogen:ferredoxin oxidoreductase	BV_HYD4	BV_fdxrd[c] -> BV_h2[c] + BV_fdxox[c]	0	1000
Arginine and Proline Metabolism	putative succinylornthine synthesis (hypothetical reaction)	BV_HYPSUCORNS	BV_orn[c] + BV_succ[c] -> BV_h2o[c] + BV_sucorn[c]	0	1000
Glycerophospholipid metabolism	anteisoheptadecanoyl-Diacylglycerol kinase	BV_IAHDGK	BV_atp[c] + BV_12daihdglyc[c] -> BV_h[c] + BV_adp[c] + BV_paai17[c]	0	1000
Glycerophospholipid metabolism	anteisopentadecanoyl-Diacylglycerol kinase	BV_IAPDGK	BV_atp[c] + BV_12daipdglyc[c] -> BV_h[c] + BV_adp[c] + BV_paai15[c]	0	1000
Glycerophospholipid metabolism	2-methylpropionyl-CoA[acyl-carrier-protein] transferase	BV_IBCOATA	BV_ACP[c] + BV_ibcoa[c] <=> BV_coa[c] + BV_2mpropACP[c]	-1000	1000
Citric acid cycle	isocitrate dehydrogenase (NADP)	BV_ICDHy	BV_nadp[c] + BV_icit[c] -> BV_nadph[c] + BV_akg[c] + BV_co2[c]	0	1000
Ubiquinone and other terpenoid-quinone biosynthesis	isochorismate synthase	BV_ICHORS	BV_chor[c] <=> BV_ichor[c]	-1000	1000
Histidine metabolism	Imidazole-glycerol-3-phosphate synthase	BV_IG3PS	BV_gln_L[c] + BV_prlp[c] -> BV_h[c] + BV_glu_L[c] + BV_aicar[c] + BV_eig3p[c]	0	1000
Histidine metabolism	imidazoleglycerol-phosphate dehydratase	BV_IGPDH	BV_eig3p[c] -> BV_h2o[c] + BV_imacp[c]	0	1000
Tryptophan metabolism	indole-3-glycerol-phosphate synthase	BV_IGPS	BV_h[c] + BV_2cpr5p[c] -> BV_h2o[c] + BV_co2[c] + BV_3ig3p[c]	0	1000
Glycerophospholipid metabolism	14-methyl-pentadecanoyl-ACP[acyl-carrier-protein] transferase	BV_IHDCOATA	BV_coa[c] + BV_14mpentdecACP[c] <=> BV_ACP[c] + BV_ihdcoa[c]	-1000	1000
Glycerophospholipid metabolism	isoheptadecanoyl-Diacylglycerol kinase	BV_IHDGK	BV_atp[c] + BV_12dihdglyc[c] -> BV_h[c] + BV_adp[c] + BV_pai17[c]	0	1000
Glycerophospholipid metabolism	15-methyl-hexa-decanoyl-ACP[acyl-carrier-protein] transferase	BV_IHPDCOATA	BV_coa[c] + BV_15mpalmACP[c] <=> BV_ACP[c] + BV_ihpdcoa[c]	-1000	1000
Glycerophospholipid metabolism	isohexadecanoyl-Diacylglycerol kinase	BV_IHXDGK	BV_atp[c] + BV_12dixdglyc[c] -> BV_h[c] + BV_adp[c] + BV_pai16[c]	0	1000
Valine, leucine, and isoleucine metabolism	isoleucine transaminase	BV_ILETA	BV_akg[c] + BV_ile_L[c] <=> BV_glu_L[c] + BV_3mop[c]	-1000	1000
Purine synthesis	IMP cyclohydrolase	BV_IMPC	BV_h2o[c] + BV_imp[c] <=> BV_fprica[c]	-1000	1000
Nucleotide interconversion	IMP dehydrogenase	BV_IMPD	BV_h2o[c] + BV_nad[c] + BV_imp[c] -> BV_h[c] + BV_nadh[c] + BV_xmp[c]	0	1000
Transport, extracellular	Indole-3-acetate transport in via proton symport reversible	BV_IND3ACt2r	BV_h[e] + BV_ind3ac[e] <=> BV_h[c] + BV_ind3ac[c]	-1000	1000
Histidine metabolism	iad[c] amidohydrolase	BV_INHINDH	BV_h2o[c] + BV_ind3acam[c] -> BV_nh4[c] + BV_ind3ac[c]	0	1000
Transport, extracellular	inosine transport in via proton symport, reversible	BV_INSt2	BV_h[e] + BV_ins[e] <=> BV_h[c] + BV_ins[c]	-1000	1000
Plant polysaccharide degradation	Inulin degradation by beta-2->1-fructanase	BV_INULINASE	29 BV_h2o[c] + BV_inulin[c] -> BV_glc_D[c] + 29 BV_fru[c]	0	1000
Transport, extracellular	Inulin import through ABC transport system	BV_INULINabc	BV_h2o[c] + BV_atp[c] + BV_inulin[e] -> BV_h[c] + BV_pi[c] + BV_adp[c] + BV_inulin[c]	0	1000
Glycerophospholipid metabolism	13-methyl-tetra-decanoyl-ACP[acyl-carrier-protein] transferase	BV_IPDCOATA	BV_coa[c] + BV_13mmyrsACP[c] <=> BV_ACP[c] + BV_ipdcoa[c]	-1000	1000
Glycerophospholipid metabolism	isopentadecanoyl-Diacylglycerol kinase	BV_IPDGK	BV_atp[c] + BV_12dipdglyc[c] -> BV_h[c] + BV_adp[c] + BV_pai15[c]	0	1000
Terpenoid backbone biosynthesis	1-hydroxy-2-methyl-2-(E)-butenyl 4-diphosphate reductase (ipdp)	BV_IPDPS	BV_h[c] + BV_nadh[c] + BV_h2mb4p[c] -> BV_h2o[c] + BV_nad[c] + BV_ipdp[c]	0	1000
Terpenoid backbone biosynthesis	isopentenyl-diphosphateNAD(P)+ oxidoreductase	BV_IPDPS2	BV_h[c] + BV_nadph[c] + BV_h2mb4p[c] -> BV_nadp[c] + BV_h2o[c] + BV_ipdp[c]	0	1000
Terpenoid backbone biosynthesis	di-trans,poly-cis-Decaprenyl-diphosphate:isopentenyl-diphosphate	BV_IPDPUPT	7 BV_ipdp[c] + BV_ttc_ggdp[c] -> 7 BV_ppi[c] + BV_udcpdp[c]	0	1000
Valine, leucine, and isoleucine metabolism	3-isopropylmalate dehydrogenase (EC 1.1.1.85)	BV_IPMDr	BV_nad[c] + BV_3c2hmp[c] <=> BV_h[c] + BV_nadh[c] + BV_3c4mop[c]	-1000	1000
Valine, leucine, and isoleucine metabolism	3-isopropylmalate dehydratase	BV_IPPMIa	BV_3c2hmp[c] <=> BV_h2o[c] + BV_2ippm[c]	-1000	1000
Valine, leucine, and isoleucine metabolism	2-isopropylmalate hydratase	BV_IPPMIb	BV_h2o[c] + BV_2ippm[c] <=> BV_3c3hmp[c]	-1000	1000
Transport, extracellular	Isobutyrate transport via proton symport	BV_ISOBUTt2r	BV_h[e] + BV_isobut[e] <=> BV_h[c] + BV_isobut[c]	-1000	1000
Transport, extracellular	Isocaproate transport via proton symport	BV_ISOCAPRt2r	BV_h[e] + BV_isocapr[e] <=> BV_h[c] + BV_isocapr[c]	-1000	1000
Transport, extracellular	Isovalerate transport via proton symport	BV_ISOVALt2r	BV_h[e] + BV_isoval[e] <=> BV_h[c] + BV_isoval[c]	-1000	1000
Glycerophospholipid metabolism	12-methyl-tridecanoyl-ACP[acyl-carrier-protein] transferase	BV_ITDCOATA	BV_coa[c] + BV_12mtridecACP[c] <=> BV_ACP[c] + BV_itdcoa[c]	-1000	1000
Glycerophospholipid metabolism	isotetradecanoyl-Diacylglycerol kinase	BV_ITDGK	BV_atp[c] + BV_12ditdglyc[c] -> BV_h[c] + BV_adp[c] + BV_pai14[c]	0	1000
Glycerophospholipid metabolism	3-methylbutanoyl-CoA[acyl-carrier-protein] transferase	BV_IVCOATA	BV_ACP[c] + BV_ivcoa[c] <=> BV_coa[c] + BV_3mbutACP[c]	-1000	1000
Histidine metabolism	Imidazolonepropionase	BV_IZPN	BV_h2o[c] + BV_4izp[c] -> BV_h[c] + BV_forglu[c]	0	1000
Valine, leucine, and isoleucine metabolism	ketol-acid reductoisomerase (2,3-dihydroxy-3-methylbutanoate)	BV_KARA1	BV_nadp[c] + BV_23dhmb[c] <=> BV_h[c] + BV_nadph[c] + BV_alac_S[c]	-1000	1000
Valine, leucine, and isoleucine metabolism	ketol-acid reductoisomerase (2-Acetolactate)	BV_KARA2	BV_h[c] + BV_nadph[c] + BV_2ahbut[c] <=> BV_23dhmp[c] + BV_nadp[c]	-1000	1000
Valine, leucine, and isoleucine metabolism	ketol-acid reductoisomerase (2,3-dihydroxy-3-methylbutanoate)	BV_KARA3	BV_nadp[c] + BV_23dhmb[c] <=> BV_h[c] + BV_nadph[c] + BV_33hmeoxobut[c]	-1000	1000
Fatty acid synthesis	beta-ketoacyl-ACP synthase	BV_KAS14	BV_h[c] + BV_malACP[c] + BV_acACP[c] -> BV_ACP[c] + BV_actACP[c] + BV_co2[c]	0	1000
Fatty acid synthesis	3-hydroxy-myristoyl-ACP synthesis	BV_KAS16	2 BV_h[c] + BV_nadph[c] + BV_malACP[c] + BV_ddcaACP[c] -> BV_nadp[c] + BV_ACP[c] + BV_3hmrsACP[c] + BV_co2[c]	0	1000
Fatty acid synthesis	3-hydroxy-palmetoyl-ACP synthesis	BV_KAS_HP	2 BV_h[c] + BV_nadph[c] + BV_malACP[c] + BV_myrsACP[c] -> BV_nadp[c] + BV_ACP[c] + BV_3hpalmACP[c] + BV_co2[c]	0	1000
Lipopolysaccharide biosynthesis	3-deoxy-manno-octulosonate cytidylyltransferase	BV_KDOCT2	BV_ctp[c] + BV_kdo[c] -> BV_ppi[c] + BV_ckdo[c]	0	1000
Lipopolysaccharide biosynthesis	3-deoxy-manno-octulosonate-8-phosphatase	BV_KDOPP	BV_h2o[c] + BV_kdo8p[c] -> BV_pi[c] + BV_kdo[c]	0	1000
Lipopolysaccharide biosynthesis	3-deoxy-D-manno-octulosonic-acid 8-phosphate synthease, reversible	BV_KDOPSr	BV_h2o[c] + BV_ara5p[c] + BV_pep[c] <=> BV_pi[c] + BV_kdo8p[c]	-1000	1000
Plant polysaccharide degradation	Beta-2-1 fructan degradation, extracellular	BV_KESTOASEe	2 BV_h2o[e] + BV_kesto[e] -> BV_glc_D[e] + 2 BV_fru[e]	0	1000
Plant polysaccharide degradation	Beta-2-1 fructan degradation, extracellular	BV_KESTOPTASEe	4 BV_h2o[e] + BV_kestopt[e] -> BV_glc_D[e] + 4 BV_fru[e]	0	1000
Plant polysaccharide degradation	Beta-2-1 fructan degradation, extracellular	BV_KESTOTTRASEe	3 BV_h2o[e] + BV_kestottr[e] -> BV_glc_D[e] + 3 BV_fru[e]	0	1000
Transport, extracellular	potassium transport via uniport reversible (facilitated diffusion)	BV_Kt1r	BV_k[e] <=> BV_k[c]	-1000	1000
Transport, extracellular	potassium proton antiporter irreversible	BV_Kt3	BV_h[e] + BV_k[c] -> BV_h[c] + BV_k[e]	0	1000
Lysine metabolism	L-2-Amino-6-oxopimelate conversion to 2,3,4,5-Tetrahydrodipicolinate (spontaneous)	BV_L2A6ODs	BV_l2a6o[c] -> BV_h[c] + BV_h2o[c] + BV_thdp[c]	0	1000
Galactose metabolism	b-galactosidase	BV_LACZ	BV_h2o[c] + BV_lcts[c] -> BV_glc_D[c] + BV_gal[c]	0	1000
Phenylalanine metabolism	L-arogenate:2-oxoglutarate aminotransferase	BV_LARGNAT	BV_oaa[c] + BV_Largn[c] <=> BV_asp_L[c] + BV_pphn[c]	-1000	1000
Pyruvate metabolism	lactaldehyde dehydrogenase	BV_LCADi	BV_h2o[c] + BV_nad[c] + BV_lald_L[c] -> 2 BV_h[c] + BV_nadh[c] + BV_lac_L[c]	0	1000
Glyoxylate and dicarboxylate metabolism	lacaldehyde reductase (S-propane-1,2-diol forming)	BV_LCARS	BV_h[c] + BV_nadh[c] + BV_lald_L[c] <=> BV_12ppd_S[c] + BV_nad[c]	-1000	1000
Transport, extracellular	lactose transport via ABC system (import)	BV_LCTSabc	BV_h2o[c] + BV_atp[c] + BV_lcts[e] -> BV_h[c] + BV_pi[c] + BV_adp[c] + BV_lcts[c]	0	1000
Pyruvate metabolism	D-lactate dehydrogenase	BV_LDH_D	BV_nad[c] + BV_lac_D[c] <=> BV_h[c] + BV_nadh[c] + BV_pyr[c]	-1000	1000
Pyruvate metabolism	D-lactate dehydrogenase	BV_LDH_D2	BV_q8[c] + BV_lac_D[c] -> BV_pyr[c] + BV_q8h2[c]	0	1000
Valine, leucine, and isoleucine metabolism	Leucine oxidation by gut bacteria	BV_LEUO	2 BV_h2o[c] + 3 BV_leu_L[c] -> BV_co2[c] + 3 BV_nh4[c] + 2 BV_isocapr[c] + BV_isoval[c]	0	1000
Valine, leucine, and isoleucine metabolism	leucine transaminase	BV_LEUTA	BV_akg[c] + BV_leu_L[c] <=> BV_glu_L[c] + BV_4mop[c]	-1000	1000
Transport, extracellular	L-leucine reversible transport via proton symport	BV_LEUt2r	BV_h[e] + BV_leu_L[e] <=> BV_h[c] + BV_leu_L[c]	-1000	1000
Pyruvate metabolism	lactoylglutathione lyase	BV_LGTHL	BV_mthgxl[c] + BV_gthrd[c] -> BV_lgt_S[c]	0	1000
Lipopolysaccharide biosynthesis	Lipid A disaccaride synthase	BV_LPADSS	BV_lipidX[c] + BV_u23ga[c] -> BV_h[c] + BV_udp[c] + BV_lipidAds[c]	0	1000
Lysine metabolism	Lysine 2,3-aminomutase (EC 5.4.3.2)	BV_LYSAM	BV_lys_L[c] <=> BV_36dahx[c]	-1000	1000
Transport, extracellular	L-lysine transport out via proton antiport reversible	BV_LYSt3r	BV_h[e] + BV_lys_L[c] <=> BV_h[c] + BV_lys_L[e]	-1000	1000
Tyrosine metabolism	Arogenate dehydrogenase (NAD+)	BV_L_AROND	BV_nad[c] + BV_Largn[c] <=> BV_co2[c] + BV_nadh[c] + BV_tyr_L[c]	-1000	1000
Transport, extracellular	L-lactate reversible transport via proton symport	BV_L_LACt2r	BV_h[e] + BV_lac_L[e] <=> BV_h[c] + BV_lac_L[c]	-1000	1000
Starch and sucrose metabolism	beta-glucosidase (methyl-alpha-D-glucoside)	BV_MADGBG	BV_h2o[c] + BV_madg[c] <=> BV_meoh[c] + BV_glc_D[c]	-1000	1000
Biotin metabolism	Malonyl-CoA condensation catalyzed by FabH	BV_MALCOACD	BV_h[c] + BV_malACP[c] + BV_malcoam[c] -> BV_coa[c] + BV_3ogACPm[c] + BV_co2[c]	0	1000
Biotin metabolism	Malonyl-CoA methyltransferase BioC	BV_MALCOAMT	BV_malcoa[c] + BV_amet[c] -> BV_ahcys[c] + BV_malcoam[c]	0	1000
Starch and sucrose metabolism	alpha-glucosidase	BV_MALT	BV_h2o[c] + BV_malt[c] -> 2 BV_glc_D[c]	0	1000
Starch and sucrose metabolism	maltose O-acetyltransferase	BV_MALTATr	BV_accoa[c] + BV_malt[c] <=> BV_coa[c] + BV_acmalt[c]	-1000	1000
Transport, extracellular	Maltotriose transport via ABC system	BV_MALTTRabc	BV_h2o[c] + BV_atp[c] + BV_malttr[e] -> BV_h[c] + BV_pi[c] + BV_adp[c] + BV_malttr[c]	0	1000
Transport, extracellular	maltose transport via ABC system	BV_MALTabc	BV_h2o[c] + BV_atp[c] + BV_malt[e] -> BV_h[c] + BV_pi[c] + BV_adp[c] + BV_malt[c]	0	1000
Fructose and mannose metabolism	mannose-1-phosphate guanylyltransferase (GDP)	BV_MAN1PT2	BV_h[c] + BV_gdp[c] + BV_man1p[c] -> BV_pi[c] + BV_gdpmann[c]	0	1000
Fructose and mannose metabolism	mannose-6-phosphate isomerase	BV_MAN6PI	BV_man6p[c] <=> BV_f6p[c]	-1000	1000
Plant polysaccharide degradation	Alpha-galactosidase (EC 3.2.1.22)	BV_MANA4	BV_h2o[c] + BV_mantr[c] <=> BV_gal[c] + BV_melib[c]	-1000	1000
Pentose and glucuronate interconversions	Mannonate oxidoreductase	BV_MANAO	BV_nad[c] + BV_mana[c] <=> BV_h[c] + BV_nadh[c] + BV_fruur[c]	-1000	1000
Transport, extracellular	mannotriose transport via ABC transporter	BV_MANTRabc	BV_h2o[c] + BV_atp[c] + BV_mantr[e] -> BV_h[c] + BV_pi[c] + BV_adp[c] + BV_mantr[c]	0	1000
Transport, extracellular	mannose transport via ABC transporter	BV_MANabc	BV_h2o[c] + BV_atp[c] + BV_man[e] -> BV_h[c] + BV_pi[c] + BV_adp[c] + BV_man[c]	0	1000
Starch and sucrose metabolism	beta-glucosidase	BV_MBDGBG	BV_h2o[c] + BV_mbdg[c] <=> BV_meoh[c] + BV_glc_D[c]	-1000	1000
Fatty acid oxidation	Malonyl-CoA-ACP transacylase	BV_MCOATA	BV_ACP[c] + BV_malcoa[c] <=> BV_coa[c] + BV_malACP[c]	-1000	1000
Citric acid cycle	malate dehydrogenase	BV_MDH	BV_nad[c] + BV_mal_L[c] <=> BV_h[c] + BV_nadh[c] + BV_oaa[c]	-1000	1000
Pyruvate metabolism	malic enzyme (NADP)	BV_ME2	BV_nadp[c] + BV_mal_L[c] -> BV_nadph[c] + BV_co2[c] + BV_pyr[c]	0	1000
Terpenoid backbone biosynthesis	2C-methyl-D-erythritol 2,4 cyclodiphosphate dehydratase	BV_MECDPDH2	BV_nadh[c] + BV_2mecdp[c] -> BV_h2o[c] + BV_nad[c] + BV_h2mb4p[c]	0	1000
Terpenoid backbone biosynthesis	2-C-methyl-D-erythritol 2,4-cyclodiphosphate synthase	BV_MECDPS	BV_2p4c2me[c] -> BV_cmp[c] + BV_2mecdp[c]	0	1000
Transport, extracellular	melibiose transport via ABC system (import)	BV_MELIBabc	BV_h2o[c] + BV_atp[c] + BV_melib[e] -> BV_h[c] + BV_pi[c] + BV_adp[c] + BV_melib[c]	0	1000
Terpenoid backbone biosynthesis	2-C-methyl-D-erythritol 4-phosphate cytidylyltransferase	BV_MEPCT	BV_h[c] + BV_ctp[c] + BV_2me4p[c] -> BV_ppi[c] + BV_4c2me[c]	0	1000
Peptide metabolism	Hydrolysis of L-methionyl-L-alanine	BV_METALA1c	BV_h2o[c] + BV_metala[c] <=> BV_ala_L[c] + BV_met_L[c]	-1000	1000
Methionine and cysteine metabolism	methionine adenosyltransferase	BV_METAT	BV_h2o[c] + BV_atp[c] + BV_met_L[c] -> BV_pi[c] + BV_ppi[c] + BV_amet[c]	0	1000
Folate metabolism	methylenetetrahydrofolate reductase NADPH2	BV_METFR	BV_nadp[c] + BV_5mthf[c] <=> 2 BV_h[c] + BV_nadph[c] + BV_mlthf[c]	-1000	1000
Transport, extracellular	L-methionine-S-oxide reductase, reversible	BV_METSOXR1r	BV_trdrd[c] + BV_metsox_S_L[c] <=> BV_h2o[c] + BV_trdox[c] + BV_met_L[c]	-1000	1000
Methionine and cysteine metabolism	5-MethyltetrahydrofolateL-homocysteine S-methyltransferase	BV_METSr	BV_hcys_L[c] + BV_5mthf[c] <=> BV_h[c] + BV_thf[c] + BV_met_L[c]	-1000	1000
Transport, extracellular	magnesium transport via ABC system	BV_MG2abc	BV_h2o[c] + BV_atp[c] + BV_mg2[e] -> BV_h[c] + BV_pi[c] + BV_adp[c] + BV_mg2[c]	0	1000
Pyruvate metabolism	methylglyoxal synthase	BV_MGSA	BV_dhap[c] -> BV_pi[c] + BV_mthgxl[c]	0	1000
Transport, extracellular	magnesium transport in/out via permease (no H+)	BV_MGt5	BV_mg2[c] <=> BV_mg2[e]	-1000	1000
Inositol phosphate metabolism	Myo-inositol-1-phosphate isomerase	BV_MI1PI	BV_mi1p_D[c] <=> BV_g6p[c]	-1000	1000
Inositol phosphate metabolism	myo-inositol 1-phosphatase	BV_MI1PP	BV_h2o[c] + BV_mi1p_D[c] -> BV_pi[c] + BV_inost[c]	0	1000
Inositol phosphate metabolism	myo-inositol 3-phosphatase	BV_MI3PP	BV_h2o[c] + BV_mi3p_D[c] -> BV_pi[c] + BV_inost[c]	0	1000
Inositol phosphate metabolism	myo-inositol 4-phosphatase	BV_MI4PP	BV_h2o[c] + BV_mi4p_D[c] -> BV_pi[c] + BV_inost[c]	0	1000
Transport, extracellular	Menaquinone secretion/ uptake (menaquinone 8)	BV_MK8t	BV_mqn8[c] <=> BV_mqn8[e]	-1000	1000
Starch and sucrose metabolism	Maltodextrin glucosidase (maltotriose)	BV_MLTG1	BV_h2o[c] + BV_malttr[c] -> BV_malt[c] + BV_glc_D[c]	0	1000
Valine, leucine, and isoleucine metabolism	Methylmalonyl-CoA decarboxylase	BV_MMCD	BV_h[c] + BV_mmcoa_S[c] -> BV_co2[c] + BV_ppcoa[c]	0	1000
Propanoate metabolism	methylmalonyl-CoA epimerase	BV_MME	BV_mmcoa_R[c] <=> BV_mmcoa_S[c]	-1000	1000
Propanoate metabolism	Methylmalonyl-CoA mutase	BV_MMM2r	BV_succoa[c] <=> BV_mmcoa_R[c]	-1000	1000
Pentose and glucuronate interconversions	D-mannonate hydrolyase	BV_MNNH	BV_mana[c] -> BV_h2o[c] + BV_2ddglcn[c]	0	1000
Transport, extracellular	manganese transport in via proton symport	BV_MNt2	BV_h[e] + BV_mn2[e] -> BV_h[c] + BV_mn2[c]	0	1000
Lipopolysaccharide biosynthesis	3-deoxy-D-manno-octulosonic acid transferase	BV_MOAT	BV_ckdo[c] + BV_lipidA[c] -> BV_h[c] + BV_kdolipid4[c] + BV_cmp[c]	0	1000
Lipopolysaccharide biosynthesis	3-deoxy-D-manno-octulosonic acid transferase III (LPS core biosynthesis)	BV_MOAT3C	BV_ckdo[c] + BV_phphhlipa[c] -> BV_h[c] + BV_cmp[c] + BV_kphphhlipa[c]	0	1000
CoA synthesis	3-methyl-2-oxobutanoate hydroxymethyltransferase	BV_MOHMT	BV_h2o[c] + BV_3mob[c] + BV_mlthf[c] -> BV_thf[c] + BV_2dhp[c]	0	1000
Arginine and Proline Metabolism	methylthioadenosine nucleosidase	BV_MTAN	BV_h2o[c] + BV_5mta[c] -> BV_ade[c] + BV_5mtr[c]	0	1000
Folate metabolism	methenyltetrahydrofolate cyclohydrolase	BV_MTHFC	BV_h2o[c] + BV_methf[c] <=> BV_h[c] + BV_10fthf[c]	-1000	1000
Folate metabolism	methylenetetrahydrofolate dehydrogenase (NADP)	BV_MTHFD	BV_nadp[c] + BV_mlthf[c] <=> BV_nadph[c] + BV_methf[c]	-1000	1000
Transport, extracellular	Nicotinic acid transport by proton symport reversible	BV_NACt2r	BV_h[c] + BV_nac[c] <=> BV_h[e] + BV_nac[e]	-1000	1000
Energy metabolism	NADH dehydrogenase (menaquinone-8 & 0 protons)	BV_NADH10	BV_h[c] + BV_nadh[c] + BV_mqn8[c] -> BV_nad[c] + BV_mql8[c]	0	1000
Energy metabolism	NADH dehydrogenase (ubiquinone-8 )	BV_NADH5	BV_h[c] + BV_nadh[c] + BV_q8[c] -> BV_nad[c] + BV_q8h2[c]	0	1000
Energy metabolism	NADH dehydrogenase (ubiquinone-8 & 3.5 protons)	BV_NADH6	4.5 BV_h[c] + BV_nadh[c] + BV_q8[c] -> 3.5 BV_h[e] + BV_nad[c] + BV_q8h2[c]	0	1000
Energy metabolism	NADH dehydrogenase (demethylmenaquinone-8 & 0 protons)	BV_NADH9	BV_h[c] + BV_nadh[c] + BV_2dmmq8[c] -> BV_nad[c] + BV_2dmmql8[c]	0	1000
NAD metabolism	NAD kinase	BV_NADK	BV_atp[c] + BV_nad[c] -> BV_nadp[c] + BV_h[c] + BV_adp[c]	0	1000
NAD metabolism	NAD kinase (dTTP)	BV_NADK2	BV_nad[c] + BV_dttp[c] -> BV_nadp[c] + BV_h[c] + BV_dtdp[c]	0	1000
NAD metabolism	NAD nucleosidase	BV_NADN	BV_h2o[c] + BV_nad[c] -> BV_h[c] + BV_adprib[c] + BV_ncam[c]	0	1000
NAD metabolism	NAD synthase (nh3)	BV_NADS1	BV_atp[c] + BV_nh4[c] + BV_dnad[c] -> BV_h[c] + BV_amp[c] + BV_ppi[c] + BV_nad[c]	0	1000
NAD metabolism	NAD synthase (glutamine-hydrolysing)	BV_NADS2	BV_h2o[c] + BV_atp[c] + BV_gln_L[c] + BV_dnad[c] -> BV_h[c] + BV_glu_L[c] + BV_amp[c] + BV_ppi[c] + BV_nad[c]	0	1000
NAD metabolism	NAPRTase	BV_NAPRT	BV_h[c] + BV_prpp[c] + BV_nac[c] -> BV_ppi[c] + BV_nicrnt[c]	0	1000
Transport, extracellular	sodium proton antiporter (H:NA is 1:1)	BV_NAt3_1	BV_h[e] + BV_na1[c] <=> BV_h[c] + BV_na1[e]	-1000	1000
Transport, extracellular	Nicotinamide transport by proton symport reversible	BV_NCAMt2r	BV_h[c] + BV_ncam[c] <=> BV_h[e] + BV_ncam[e]	-1000	1000
Arginine and Proline Metabolism	N-Carbamoylputrescine amidase	BV_NCPTRCA	2 BV_h[c] + BV_h2o[c] + BV_ncptrc[c] -> BV_co2[c] + BV_nh4[c] + BV_ptrc[c]	0	1000
Nucleotide interconversion	nucleoside-diphosphate kinase (ATP:GDP)	BV_NDPK1	BV_atp[c] + BV_gdp[c] <=> BV_gtp[c] + BV_adp[c]	-1000	1000
Nucleotide interconversion	nucleoside-diphosphate kinase (ATP:UDP)	BV_NDPK2	BV_atp[c] + BV_udp[c] <=> BV_adp[c] + BV_utp[c]	-1000	1000
Nucleotide interconversion	nucleoside-diphosphate kinase (ATP:CDP)	BV_NDPK3	BV_atp[c] + BV_cdp[c] <=> BV_adp[c] + BV_ctp[c]	-1000	1000
Nucleotide interconversion	nucleoside-diphosphate kinase (ATP:dTDP)	BV_NDPK4	BV_atp[c] + BV_dtdp[c] <=> BV_adp[c] + BV_dttp[c]	-1000	1000
Nucleotide interconversion	Nucleoside-diphosphate kinase (ATP:dGDP)	BV_NDPK5	BV_atp[c] + BV_dgdp[c] <=> BV_adp[c] + BV_dgtp[c]	-1000	1000
Nucleotide interconversion	Nucleoside-diphosphate kinase (ATP:dUDP)	BV_NDPK6	BV_atp[c] + BV_dudp[c] <=> BV_adp[c] + BV_dutp[c]	-1000	1000
Nucleotide interconversion	nucleoside-diphosphate kinase (ATP:dCDP)	BV_NDPK7	BV_atp[c] + BV_dcdp[c] <=> BV_adp[c] + BV_dctp[c]	-1000	1000
Nucleotide interconversion	Nucleoside-diphosphate kinase (ATP:dADP)	BV_NDPK8	BV_atp[c] + BV_dadp[c] <=> BV_adp[c] + BV_datp[c]	-1000	1000
Nucleotide interconversion	nucleoside-diphosphate kinase (ATP:IDP)	BV_NDPK9	BV_atp[c] + BV_idp[c] <=> BV_adp[c] + BV_itp[c]	-1000	1000
Transport, extracellular	NH4tb	BV_NH4tb	BV_nh4[e] <=> BV_nh4[c]	-1000	1000
NAD metabolism	nicotinamidase	BV_NNAM	BV_h2o[c] + BV_ncam[c] -> BV_nh4[c] + BV_nac[c]	0	1000
NAD metabolism	nicotinate-nucleotide adenylyltransferase	BV_NNATr	BV_h[c] + BV_atp[c] + BV_nicrnt[c] -> BV_ppi[c] + BV_dnad[c]	0	1000
NAD metabolism	Nicotinate-nucleotide dimethylbenzimidazole phosphoribosyltransferase	BV_NNDMBRT	BV_nicrnt[c] + BV_dmbzid[c] -> BV_h[c] + BV_nac[c] + BV_5prdmbz[c]	0	1000
NAD metabolism	nicotinate-nucleotide diphosphorylase (carboxylating)	BV_NNDPR	2 BV_h[c] + BV_prpp[c] + BV_quln[c] -> BV_co2[c] + BV_ppi[c] + BV_nicrnt[c]	0	1000
NAD metabolism	nucleotide phosphatase	BV_NP1_r	BV_h[c] + BV_nac[c] + BV_r1p[c] <=> BV_pi[c] + BV_nicrns[c]	-1000	1000
Ubiquinone and other terpenoid-quinone biosynthesis	naphthoate synthase	BV_NPHS	BV_sbzcoa[c] -> BV_coa[c] + BV_dhna[c]	0	1000
NAD metabolism	Nicotinate D-ribonucleotide phosphohydrolase	BV_NT5C	BV_h2o[c] + BV_nicrnt[c] -> BV_pi[c] + BV_nicrns[c]	0	1000
Pyrimidine catabolism	5'-nucleotidase (dUMP)	BV_NTD1	BV_h2o[c] + BV_dump[c] -> BV_pi[c] + BV_duri[c]	0	1000
Nucleotide interconversion	5'-nucleotidase (XMP)	BV_NTD10	BV_h2o[c] + BV_xmp[c] -> BV_pi[c] + BV_xtsn[c]	0	1000
Purine catabolism	5'-nucleotidase (IMP)	BV_NTD11	BV_h2o[c] + BV_imp[c] -> BV_pi[c] + BV_ins[c]	0	1000
Pyrimidine catabolism	5'-nucleotidase (UMP)	BV_NTD2	BV_h2o[c] + BV_ump[c] -> BV_pi[c] + BV_uri[c]	0	1000
Pyrimidine catabolism	5'-nucleotidase (dCMP)	BV_NTD3	BV_h2o[c] + BV_dcmp[c] -> BV_pi[c] + BV_dcyt[c]	0	1000
Pyrimidine catabolism	5'-nucleotidase (CMP)	BV_NTD4	BV_h2o[c] + BV_cmp[c] -> BV_pi[c] + BV_cytd[c]	0	1000
Pyrimidine catabolism	5'-nucleotidase (dTMP)	BV_NTD5	BV_h2o[c] + BV_dtmp[c] -> BV_pi[c] + BV_thymd[c]	0	1000
Vitamin B2 metabolism	5-nucleotidase (dTMP)	BV_NTD5_a	BV_h2o[c] + BV_nmn[c] -> BV_pi[c] + BV_rnam[c]	0	1000
Nucleotide interconversion	5'-nucleotidase (dAMP)	BV_NTD6	BV_h2o[c] + BV_damp[c] -> BV_pi[c] + BV_dad_2[c]	0	1000
Nucleotide interconversion	5'-nucleotidase (AMP)	BV_NTD7	BV_h2o[c] + BV_amp[c] -> BV_pi[c] + BV_adn[c]	0	1000
Nucleotide interconversion	5'-nucleotidase (dGMP)	BV_NTD8	BV_h2o[c] + BV_dgmp[c] -> BV_pi[c] + BV_dgsn[c]	0	1000
Nucleotide interconversion	5'-nucleotidase (GMP)	BV_NTD9	BV_h2o[c] + BV_gmp[c] -> BV_pi[c] + BV_gsn[c]	0	1000
Nucleotide interconversion	Nucleoside triphosphate pyrophosphorylase (dttp)	BV_NTPP7	BV_h2o[c] + BV_dttp[c] -> BV_h[c] + BV_ppi[c] + BV_dtmp[c]	0	1000
Starch and sucrose metabolism	oligo-1,6-glucosidase (glygn4 -> glygn5), extracellular	BV_O16G1e	BV_h2o[e] + BV_glygn4[e] -> BV_glc_D[e] + BV_glygn5[e]	0	1000
Transport, extracellular	o2 transport (diffusion)	BV_O2t	BV_o2[e] <=> BV_o2[c]	-1000	1000
Unassigned	oxaloacetate decarboxylase	BV_OAADC	BV_h[c] + BV_oaa[c] -> BV_co2[c] + BV_pyr[c]	0	1000
Citric acid cycle	Oxaloacetate synthase, reversible	BV_OAASr	BV_h[c] + BV_coa[c] + BV_cit[c] <=> BV_h2o[c] + BV_accoa[c] + BV_oaa[c]	-1000	1000
Propanoate metabolism	2-Oxobutanoate formate lyase	BV_OBTFL	BV_coa[c] + BV_2obut[c] -> BV_for[c] + BV_ppcoa[c]	0	1000
Urea cycle	ornithine carbamoyltransferase	BV_OCBT	BV_cbp[c] + BV_orn[c] <=> BV_h[c] + BV_pi[c] + BV_citr_L[c]	-1000	1000
Transport, extracellular	fatty acid transport via diffusion	BV_OCDCAtr	BV_ocdca[e] <=> BV_ocdca[c]	-1000	1000
Transport, extracellular	fatty acid transport via diffusion	BV_OCDCEAtr	BV_ocdcea[e] <=> BV_ocdcea[c]	-1000	1000
Vitamin B6 metabolism	O-Phospho-4-hydroxy-L-threonine:2-oxoglutarate aminotransferase	BV_OHPBAT	BV_glu_L[c] + BV_ohpb[c] <=> BV_akg[c] + BV_phthr[c]	-1000	1000
Valine, leucine, and isoleucine metabolism	2-oxoisovalerate dehydrogenase (acylating; 4-methyl-2-oxopentaoate)	BV_OIVD1r	BV_coa[c] + BV_nad[c] + BV_4mop[c] <=> BV_co2[c] + BV_nadh[c] + BV_ivcoa[c]	-1000	1000
Valine, leucine, and isoleucine metabolism	2-oxoisovalerate dehydrogenase (acylating; 3-methyl-2-oxobutanoate)	BV_OIVD2	BV_coa[c] + BV_3mob[c] + BV_nad[c] -> BV_co2[c] + BV_nadh[c] + BV_ibcoa[c]	0	1000
Valine, leucine, and isoleucine metabolism	2-oxoisovalerate dehydrogenase (acylating; 3-methyl-2-oxopentanoate)	BV_OIVD3	BV_coa[c] + BV_nad[c] + BV_3mop[c] -> BV_2mbcoa[c] + BV_co2[c] + BV_nadh[c]	0	1000
Ubiquinone and other terpenoid-quinone biosynthesis	2-Octaprenyl-6-methoxy-benzoquinol methylase	BV_OMBZLM	BV_amet[c] + BV_2ombzl[c] -> BV_h[c] + BV_ahcys[c] + BV_2ommbl[c]	0	1000
Valine, leucine, and isoleucine metabolism	2-Oxo-4-methyl-3-carboxypentanoate decarboxylation	BV_OMCDC	BV_h[c] + BV_3c4mop[c] -> BV_co2[c] + BV_4mop[c]	0	1000
Ubiquinone and other terpenoid-quinone biosynthesis	2-Octaprenyl-3-methyl-6-methoxy-1,4-benzoquinol hydroxylase (anaerobic)	BV_OMMBLHX3	3 BV_h2o[c] + 2 BV_atp[c] + BV_nad[c] + BV_2ommbl[c] -> 3 BV_h[c] + 2 BV_pi[c] + BV_nadh[c] + 2 BV_adp[c] + BV_2omhmbl[c]	0	1000
Pyrimidine synthesis	orotidine-5'-phosphate decarboxylase	BV_OMPDC	BV_h[c] + BV_orot5p[c] -> BV_co2[c] + BV_ump[c]	0	1000
Ubiquinone and other terpenoid-quinone biosynthesis	2-octaprenyl-6-methoxyphenol hydroxylase (anaerobic)	BV_OMPHHX3	3 BV_h2o[c] + 2 BV_atp[c] + BV_nad[c] + BV_2omph[c] -> 3 BV_h[c] + 2 BV_pi[c] + BV_nadh[c] + 2 BV_adp[c] + BV_2ombzl[c]	0	1000
Citric acid cycle	2-oxoglutarate synthase (rev)	BV_OOR2r	BV_co2[c] + BV_succoa[c] + BV_fdxrd[c] <=> BV_h[c] + BV_akg[c] + BV_coa[c] + BV_fdxox[c]	-1000	1000
Ubiquinone and other terpenoid-quinone biosynthesis	2-Octaprenylphenol hydroxylase (anaerobic)	BV_OPHHX3	3 BV_h2o[c] + 2 BV_atp[c] + BV_nad[c] + BV_2oph[c] -> 3 BV_h[c] + 2 BV_pi[c] + BV_nadh[c] + 2 BV_adp[c] + BV_2ohph[c]	0	1000
Urea cycle	Ornithine Decarboxylase	BV_ORNDC	BV_h[c] + BV_orn[c] -> BV_co2[c] + BV_ptrc[c]	0	1000
Arginine and Proline Metabolism	ornithine transaminase	BV_ORNTA	BV_akg[c] + BV_orn[c] -> BV_glu_L[c] + BV_glu5sa[c]	0	1000
Arginine and Proline Metabolism	ornithine transacetylase	BV_ORNTAC	BV_glu_L[c] + BV_acorn[c] <=> BV_acglu[c] + BV_orn[c]	-1000	1000
Transport, extracellular	orntithine reversible transport in via proton symport	BV_ORNt2r	BV_h[e] + BV_orn[e] <=> BV_h[c] + BV_orn[c]	-1000	1000
Pyrimidine synthesis	Orotidine-5'-phosphate pyrophosphate phosphoribosyltransferase	BV_OROTPT	BV_prpp[c] + BV_orot[c] -> BV_ppi[c] + BV_orot5p[c]	0	1000
Glutamate metabolism	1-pyrroline-5-carboxylate dehydrogenase	BV_P5CD	2 BV_h2o[c] + BV_nad[c] + BV_1pyr5c[c] -> BV_h[c] + BV_glu_L[c] + BV_nadh[c]	0	1000
Arginine and Proline Metabolism	L-ProlineNADP+ 5-oxidoreductase	BV_P5CRyr	BV_nadp[c] + BV_pro_L[c] <=> 2 BV_h[c] + BV_nadph[c] + BV_1pyr5c[c]	-1000	1000
Glycerophospholipid metabolism	anteisoheptadecanoyl-phosphatidic acid phosphatase	BV_PAAI17P	BV_h2o[c] + BV_paai17[c] -> BV_pi[c] + BV_12daihdglyc[c]	0	1000
Aminophosphonate Metabolism	phosphonoacetaldehyde hydrolase	BV_PACTH	BV_h2o[c] + BV_ppaca[c] -> BV_pi[c] + BV_acald[c]	0	1000
Glycerophospholipid metabolism	isoheptadecanoyl-phosphatidic acid phosphatase	BV_PAI17P	BV_h2o[c] + BV_pai17[c] -> BV_pi[c] + BV_12dihdglyc[c]	0	1000
CoA synthesis	pantothenate synthase	BV_PANTS	BV_atp[c] + BV_ala_B[c] + BV_pant_R[c] -> BV_h[c] + BV_amp[c] + BV_ppi[c] + BV_pnto_R[c]	0	1000
Glycerophospholipid metabolism	Phosphatidate phosphatase (n-C18:0)	BV_PAPA180	BV_h2o[c] + BV_pa180[c] -> BV_pi[c] + BV_12dgr180[c]	0	1000
Cell wall biosynthesis	phospho-N-acetylmuramoyl-pentapeptide-transferase (gamma-glutamate)	BV_PAPPT2	BV_udcpp[c] + BV_uGgla[c] -> BV_ump[c] + BV_uaGgla[c]	0	1000
Cell wall biosynthesis	phospho-N-acetylmuramoyl-pentapeptide-transferase (meso-2,6-diaminopimelate)	BV_PAPPT3	BV_udcpp[c] + BV_ugmda[c] -> BV_ump[c] + BV_uagmda[c]	0	1000
Butanoate metabolism	Phosphate butyryltransferase (EC 2.3.1.19)	BV_PBUTT	BV_pi[c] + BV_btcoa[c] <=> BV_coa[c] + BV_butpi[c]	-1000	1000
Transport, extracellular	Lead (Pb+2) ABC transporter	BV_PBt	BV_h2o[c] + BV_atp[c] + BV_pb[c] -> BV_h[c] + BV_pi[c] + BV_adp[c] + BV_pb[e]	0	1000
Citric acid cycle	pyruvate carboxylase	BV_PC	BV_atp[c] + BV_hco3[c] + BV_pyr[c] -> BV_h[c] + BV_pi[c] + BV_adp[c] + BV_oaa[c]	0	1000
Vitamin B12 metabolism	precorrin-4 C11-methyltransferase	BV_PC11M	BV_amet[c] + BV_pre4[c] -> BV_h[c] + BV_ahcys[c] + BV_pre5[c]	0	1000
Vitamin B12 metabolism	precorrin-3B C17-methyltransferase	BV_PC17M	BV_amet[c] + BV_pre3b[c] -> 3 BV_h[c] + BV_ahcys[c] + BV_pre4[c]	0	1000
Vitamin B12 metabolism	precorrin-2 C20-methyltransferase	BV_PC20M	BV_amet[c] + BV_dscl[c] -> BV_h[c] + BV_ahcys[c] + BV_pre3a[c]	0	1000
Vitamin B12 metabolism	precorrin-6A reductase	BV_PC6AR	BV_h[c] + BV_nadph[c] + BV_pre6a[c] -> BV_nadp[c] + BV_pre6b[c]	0	1000
Vitamin B12 metabolism	precorrin-6Y C5,15-methyltransferase (decarboxylating)	BV_PC6YM	2 BV_amet[c] + BV_pre6b[c] -> 2 BV_h[c] + BV_co2[c] + 2 BV_ahcys[c] + BV_pre8[c]	0	1000
Vitamin B12 metabolism	precorrin-8X methylmutase	BV_PC8XM	BV_h[c] + BV_pre8[c] -> BV_hgbyr[c]	0	1000
Glycolysis/gluconeogenesis	pyruvate dehydrogenase (dihydrolipoamide dehydrogenase)	BV_PDHc	BV_nad[c] + BV_dhlam[c] -> BV_h[c] + BV_nadh[c] + BV_lpam[c]	0	1000
Vitamin B6 metabolism	pyridoxine 5-phosphate oxidase (anaerboic	BV_PDX5PO2	BV_nad[c] + BV_pdx5p[c] -> BV_h[c] + BV_nadh[c] + BV_pydx5p[c]	0	1000
Vitamin B6 metabolism	Pyridoxine 5-phosphate synthase	BV_PDX5PS	BV_phthr[c] + BV_nad[c] + BV_dxyl5p[c] -> BV_h[c] + 2 BV_h2o[c] + BV_co2[c] + BV_pi[c] + BV_nadh[c] + BV_pdx5p[c]	0	1000
Vitamin B6 metabolism	pyridoxine 5-phosphate synthase	BV_PDX5PSYN	BV_dxyl5p[c] + BV_3a2opp[c] -> BV_h[c] + 2 BV_h2o[c] + BV_pi[c] + BV_pdx5p[c]	0	1000
Cell wall biosynthesis	Peptidoglycan subunit synthesis	BV_PEPGLY	BV_h[c] + BV_uaagmda[c] + BV_PGPm1[c] -> BV_co2[c] + BV_udcpdp[c] + BV_PGP[c]	0	1000
Vitamin B6 metabolism	Erythronate 4-phosphate (4per) dehydrogenase	BV_PERD	BV_nad[c] + BV_4per[c] <=> BV_h[c] + BV_nadh[c] + BV_ohpb[c]	-1000	1000
Glycolysis/gluconeogenesis	phosphofructokinase	BV_PFK	BV_atp[c] + BV_f6p[c] -> BV_h[c] + BV_adp[c] + BV_fdp[c]	0	1000
Glycolysis/gluconeogenesis	Pyrophosphate--fructose 6-phosphate 1-phosphotransferase, beta subunit (EC 2.7.1.90)	BV_PFK(ppi)	BV_ppi[c] + BV_f6p[c] -> BV_h[c] + BV_pi[c] + BV_fdp[c]	0	1000
Glycolysis/gluconeogenesis	Phosphofructokinase	BV_PFK_2	BV_atp[c] + BV_tag6p_D[c] -> BV_h[c] + BV_adp[c] + BV_tagdp_D[c]	0	1000
Pentose phosphate pathway	ATPSedoheptulose 7-phosphate 1-phosphotransferase	BV_PFK_3	BV_atp[c] + BV_s7p[c] -> BV_h[c] + BV_adp[c] + BV_s17bp[c]	0	1000
Pyruvate metabolism	pyruvate formate lyase	BV_PFL	BV_coa[c] + BV_pyr[c] -> BV_accoa[c] + BV_for[c]	0	1000
Cell wall biosynthesis	phosphoglucosamine mutase	BV_PGAMT	BV_gam1p[c] <=> BV_gam6p[c]	-1000	1000
Glycine, serine, alanine and threonine metabolism	3-Phospho-D-glycerateNAD+ 2-oxidoreductase	BV_PGCDr	BV_nad[c] + BV_3pg[c] <=> BV_h[c] + BV_nadh[c] + BV_3php[c]	-1000	1000
Glycolysis/gluconeogenesis	glucose-6-phosphate isomerase	BV_PGI	BV_g6p[c] <=> BV_f6p[c]	-1000	1000
Glycolysis/gluconeogenesis	phosphoglycerate kinase	BV_PGK	BV_atp[c] + BV_3pg[c] <=> BV_adp[c] + BV_13dpg[c]	-1000	1000
Pentose phosphate pathway	6-phosphogluconolactonase	BV_PGL	BV_h2o[c] + BV_6pgl[c] -> BV_h[c] + BV_6pgc[c]	0	1000
Glyoxylate and dicarboxylate metabolism	Phosphoglycolate phosphatase	BV_PGLYCP	BV_h2o[c] + BV_2pglyc[c] -> BV_pi[c] + BV_glyclt[c]	0	1000
Glycolysis/gluconeogenesis	phosphoglycerate mutase	BV_PGM	BV_2pg[c] <=> BV_3pg[c]	-1000	1000
Glycolysis/gluconeogenesis	phosphoglucomutase	BV_PGMT	BV_g1p[c] <=> BV_g6p[c]	-1000	1000
Glycolysis/gluconeogenesis	phosphoglucomutase	BV_PGMT2	BV_g1p_B[c] <=> BV_g6p_B[c]	-1000	1000
Cell wall biosynthesis	Polyglycerol-phosphate alpha-glucosyltransferase	BV_PGPGT	45 BV_udpg[c] + BV_prl45tca[c] <=> 45 BV_h[c] + 45 BV_udp[c] + BV_prl45tcaglc[c]	-1000	1000
Glycerophospholipid metabolism	phosphatidylglycerol phosphate phosphatase (n-C18:0)	BV_PGPP180	BV_h2o[c] + BV_pgp180[c] -> BV_pi[c] + BV_pg180[c]	0	1000
Glycerophospholipid metabolism	anteisoheptadecanoyl-Phosphatidylglycerophosphate phosphohydrolase	BV_PGPPAI17	BV_h2o[c] + BV_pgpai17[c] -> BV_pi[c] + BV_pgai17[c]	0	1000
Glycerophospholipid metabolism	isoheptadecanoyl-Phosphatidylglycerophosphate phosphohydrolase	BV_PGPPI17	BV_h2o[c] + BV_pgpi17[c] -> BV_pi[c] + BV_pgi17[c]	0	1000
Glycerophospholipid metabolism	Phosphatidylglycerol synthase (n-C18:0)	BV_PGSA180	BV_cdpdodecg[c] + BV_glyc3p[c] -> BV_h[c] + BV_cmp[c] + BV_pgp180[c]	0	1000
Glycerophospholipid metabolism	anteisoheptadecanoyl-CDPdiacylglycerolsn-glycerol-3-phosphate 3-phosphatidyltransferase	BV_PGSAAI17	BV_cdpdaihpdecg[c] + BV_glyc3p[c] -> BV_h[c] + BV_cmp[c] + BV_pgpai17[c]	0	1000
Glycerophospholipid metabolism	isoheptadecanoyl-CDPdiacylglycerolsn-glycerol-3-phosphate 3-phosphatidyltransferase	BV_PGSAI17	BV_cdpdihpdecg[c] + BV_glyc3p[c] -> BV_h[c] + BV_cmp[c] + BV_pgpi17[c]	0	1000
Phenylalanine metabolism	phenylalanine transaminase	BV_PHETA1	BV_akg[c] + BV_phe_L[c] <=> BV_glu_L[c] + BV_phpyr[c]	-1000	1000
Vitamin B6 metabolism	NAD-dependent threonine 4-phosphate dehydrogenase	BV_PHTHRDH	BV_phthr[c] + BV_nad[c] <=> BV_h[c] + BV_nadh[c] + BV_amopbut_L[c]	-1000	1000
Ubiquinone and other terpenoid-quinone biosynthesis	2-heptaprenyl-1,4-naphthoquinone methyltransferase (EC 2.1.1.163)	BV_PHYQS	BV_amet[c] + BV_dmphqno[c] <=> BV_h[c] + BV_ahcys[c] + BV_phyQ[c]	-1000	1000
Transport, extracellular	phosphate transport via ABC system	BV_PIabc	BV_h2o[c] + BV_atp[c] + BV_pi[e] -> BV_h[c] + 2 BV_pi[c] + BV_adp[c]	0	1000
Transport, extracellular	PIt6b	BV_PIt6b	BV_h[e] + BV_pi[e] <=> BV_h[c] + BV_pi[c]	-1000	1000
Transport, extracellular	PIt7ir	BV_PIt7ir	3 BV_na1[e] + BV_pi[e] -> BV_pi[c] + 3 BV_na1[c]	0	1000
Biotin metabolism	Cleavage of ester from pimeloyl-ACP methyl ester (BioH)	BV_PMACPME	BV_h2o[c] + BV_pmACPm[c] -> BV_h[c] + BV_meoh[c] + BV_pmACP[c]	0	1000
Fructose and mannose metabolism	phosphomannomutase	BV_PMANM	BV_man1p[c] <=> BV_man6p[c]	-1000	1000
Vitamin B2 metabolism	pyrimidine phosphatase	BV_PMDPHT	BV_h2o[c] + BV_5aprbu[c] -> BV_pi[c] + BV_4r5au[c]	0	1000
Thiamine metabolism	phosphomethylpyrimidine kinase	BV_PMPK	BV_atp[c] + BV_4ampm[c] -> BV_adp[c] + BV_2mahmp[c]	0	1000
Glycerophospholipid metabolism	hexadecanoyl-ACP[acyl-carrier-protein] transferase	BV_PMTCOATA	BV_coa[c] + BV_palmACP[c] <=> BV_ACP[c] + BV_pmtcoa[c]	-1000	1000
NAD metabolism	purine-nucleoside phosphorylase	BV_PNP	BV_pi[c] + BV_rnam[c] <=> BV_h[c] + BV_ncam[c] + BV_r1p[c]	-1000	1000
CoA synthesis	pantothenate kinase	BV_PNTK	BV_atp[c] + BV_pnto_R[c] -> BV_h[c] + BV_adp[c] + BV_4ppan[c]	0	1000
Pyruvate metabolism	Pyruvate-flavodoxin oxidoreductase (EC 1.2.7.-)	BV_POR4	BV_accoa[c] + BV_co2[c] + BV_fdxrd[c] <=> BV_h[c] + BV_coa[c] + BV_pyr[c] + BV_fdxox[c]	-1000	1000
Propanoate metabolism	Propionate kinase	BV_PPAKr	BV_adp[c] + BV_ppap[c] <=> BV_atp[c] + BV_ppa[c]	-1000	1000
Transport, extracellular	Propionate transport via proton symport reversible	BV_PPAt2r	BV_h[c] + BV_ppa[c] <=> BV_h[e] + BV_ppa[e]	-1000	1000
Heme synthesis	porphobilinogen synthase	BV_PPBNGS	2 BV_5aop[c] -> BV_h[c] + 2 BV_h2o[c] + BV_ppbng[c]	0	1000
CoA synthesis	phosphopantothenoylcysteine decarboxylase	BV_PPCDC	BV_h[c] + BV_4ppcys[c] -> BV_co2[c] + BV_pan4p[c]	0	1000
Citric acid cycle	phosphoenolpyruvate carboxykinase	BV_PPCKr	BV_atp[c] + BV_oaa[c] <=> BV_co2[c] + BV_adp[c] + BV_pep[c]	-1000	1000
Glycolysis/gluconeogenesis	Pyruvate,phosphate dikinase.	BV_PPDK	BV_pi[c] + BV_atp[c] + BV_pyr[c] -> BV_h[c] + BV_amp[c] + BV_ppi[c] + BV_pep[c]	0	1000
Nucleotide interconversion	guanosine-3,5-bis(diphosphate) 3-diphosphatase	BV_PPGPPDP	BV_h2o[c] + BV_ppgpp[c] -> BV_ppi[c] + BV_gdp[c]	0	1000
Transport, extracellular	Diphosphate export via proton symport	BV_PPIt2e	BV_h[c] + BV_ppi[c] -> BV_h[e] + BV_ppi[e]	0	1000
Pentose phosphate pathway	phosphopentomutase	BV_PPM	BV_r1p[c] <=> BV_r5p[c]	-1000	1000
CoA synthesis	phosphopantothenate-cysteine ligase	BV_PPNCL3	BV_atp[c] + BV_cys_L[c] + BV_4ppan[c] -> BV_h[c] + BV_amp[c] + BV_ppi[c] + BV_4ppcys[c]	0	1000
Tyrosine metabolism	prephenate dehydrogenase	BV_PPND	BV_nad[c] + BV_pphn[c] -> BV_co2[c] + BV_nadh[c] + BV_34hpp[c]	0	1000
Tyrosine metabolism	PrephenateNADP+ oxidoreductase(decarboxylating)	BV_PPND2	BV_nadp[c] + BV_pphn[c] -> BV_nadph[c] + BV_co2[c] + BV_34hpp[c]	0	1000
Phenylalanine metabolism	prephenate dehydratase	BV_PPNDH	BV_h[c] + BV_pphn[c] -> BV_h2o[c] + BV_co2[c] + BV_phpyr[c]	0	1000
Terpenoid backbone biosynthesis	trans-pentaprenyltranstransferase	BV_PPTT	BV_ipdp[c] + BV_pendp[c] -> BV_ppi[c] + BV_hexdp[c]	0	1000
Purine synthesis	phosphoribosylglycinamide synthetase	BV_PRAGS	BV_atp[c] + BV_gly[c] + BV_pram[c] -> BV_h[c] + BV_pi[c] + BV_adp[c] + BV_gar[c]	0	1000
Tryptophan metabolism	phosphoribosylanthranilate isomerase	BV_PRAI	BV_pran[c] <=> BV_2cpr5p[c]	-1000	1000
Purine synthesis	phosphoribosylaminoimidazole synthase	BV_PRAIS	BV_atp[c] + BV_fpram[c] -> 2 BV_h[c] + BV_pi[c] + BV_air[c] + BV_adp[c]	0	1000
Histidine metabolism	phosphoribosyl-AMP cyclohydrolase	BV_PRAMPC	BV_h2o[c] + BV_prbamp[c] -> BV_prfp[c]	0	1000
Purine synthesis	phosphoribosylaminoimidazolesuccinocarboxamide synthase	BV_PRASCSi	BV_5aizc[c] + BV_atp[c] + BV_asp_L[c] -> BV_h[c] + BV_pi[c] + BV_adp[c] + BV_25aics[c]	0	1000
Histidine metabolism	phosphoribosyl-ATP pyrophosphatase	BV_PRATPP	BV_h2o[c] + BV_prbatp[c] -> BV_h[c] + BV_ppi[c] + BV_prbamp[c]	0	1000
Terpenoid backbone biosynthesis	prenyl transferase	BV_PREN	4 BV_ipdp[c] + BV_frdp[c] -> 4 BV_ppi[c] + BV_hepdp[c]	0	1000
Purine synthesis	phosphoribosylformylglycinamidine synthase	BV_PRFGS	BV_h2o[c] + BV_atp[c] + BV_gln_L[c] + BV_fgam[c] -> BV_h[c] + BV_glu_L[c] + BV_pi[c] + BV_adp[c] + BV_fpram[c]	0	1000
Histidine metabolism	1-(5-phosphoribosyl)-5-[(5-phosphoribosylamino)methylideneamino)imidazole-4-carboxamide isomerase	BV_PRMICI	BV_prfp[c] <=> BV_prlp[c]	-1000	1000
Arginine and Proline Metabolism	L-ProlineNAD+ 5-oxidoreductase	BV_PRO1x	BV_nad[c] + BV_pro_L[c] -> 2 BV_h[c] + BV_nadh[c] + BV_1pyr5c[c]	0	1000
Arginine and Proline Metabolism	Proline dehydrogenase	BV_PROD2	BV_fad[c] + BV_pro_L[c] -> BV_h[c] + BV_1pyr5c[c] + BV_fadh2[c]	0	1000
Arginine and Proline Metabolism	Proline dehydrogenase (trans-4-Hydroxy-L-proline)	BV_PROD3	BV_fad[c] + BV_4hpro_LT[c] <=> BV_h[c] + BV_fadh2[c] + BV_1p3h5c[c]	-1000	1000
Others	NADPH protein-disulfide oxidoreductase	BV_PRODTHLOX	BV_nadp[c] + BV_prodthl[c] <=> BV_h[c] + BV_nadph[c] + BV_prodslfd[c]	-1000	1000
Transport, extracellular	L-proline transport via ABC system	BV_PROabc	BV_h2o[c] + BV_atp[c] + BV_pro_L[e] -> BV_h[c] + BV_pi[c] + BV_adp[c] + BV_pro_L[c]	0	1000
Pentose phosphate pathway	phosphoribosylpyrophosphate synthetase	BV_PRPPS	BV_atp[c] + BV_r5p[c] <=> BV_h[c] + BV_amp[c] + BV_prpp[c]	-1000	1000
Phenylalanine metabolism	3-phosphoshikimate 1-carboxyvinyltransferase	BV_PSCVT	BV_pep[c] + BV_skm5p[c] <=> BV_pi[c] + BV_3psme[c]	-1000	1000
Glycerophospholipid metabolism	Phosphatidylserine decarboxylase (n-C12:0)	BV_PSD120	BV_h[c] + BV_ps120[c] -> BV_co2[c] + BV_pe120[c]	0	1000
Glycerophospholipid metabolism	Phosphatidylserine decarboxylase (n-C14:0)	BV_PSD140	BV_h[c] + BV_ps140[c] -> BV_co2[c] + BV_pe140[c]	0	1000
Glycerophospholipid metabolism	Phosphatidylserine decarboxylase (n-C14:1)	BV_PSD141	BV_h[c] + BV_ps141[c] -> BV_co2[c] + BV_pe141[c]	0	1000
Glycerophospholipid metabolism	Phosphatidylserine decarboxylase (n-C16:0)	BV_PSD160	BV_h[c] + BV_ps160[c] -> BV_co2[c] + BV_pe160[c]	0	1000
Glycerophospholipid metabolism	Phosphatidylserine decarboxylase (n-C16:1)	BV_PSD161	BV_h[c] + BV_ps161[c] -> BV_co2[c] + BV_pe161[c]	0	1000
Glycerophospholipid metabolism	Phosphatidylserine decarboxylase (n-C18:0)	BV_PSD180	BV_h[c] + BV_ps180[c] -> BV_co2[c] + BV_pe180[c]	0	1000
Glycerophospholipid metabolism	Phosphatidylserine decarboxylase (n-C18:1)	BV_PSD181	BV_h[c] + BV_ps181[c] -> BV_co2[c] + BV_pe181[c]	0	1000
Glycerophospholipid metabolism	anteisopentadecanoyl-phosphatidylserine decarboxylase	BV_PSDAI15	BV_h[c] + BV_psai15[c] -> BV_co2[c] + BV_peai15[c]	0	1000
Glycerophospholipid metabolism	anteisoheptadecanoyl-phosphatidylserine decarboxylase	BV_PSDAI17	BV_h[c] + BV_psai17[c] -> BV_co2[c] + BV_peai17[c]	0	1000
Glycerophospholipid metabolism	isotetradecanoyl-phosphatidylserine decarboxylase	BV_PSDI14	BV_h[c] + BV_psi14[c] -> BV_co2[c] + BV_pei14[c]	0	1000
Glycerophospholipid metabolism	isopentadecanoyl-phosphatidylserine decarboxylase	BV_PSDI15	BV_h[c] + BV_psi15[c] -> BV_co2[c] + BV_pei15[c]	0	1000
Glycerophospholipid metabolism	isohexadecanoyl-phosphatidylserine decarboxylase	BV_PSDI16	BV_h[c] + BV_psi16[c] -> BV_co2[c] + BV_pei16[c]	0	1000
Glycerophospholipid metabolism	isoheptadecanoyl-phosphatidylserine decarboxylase	BV_PSDI17	BV_h[c] + BV_psi17[c] -> BV_co2[c] + BV_pei17[c]	0	1000
Glycine, serine, alanine and threonine metabolism	phosphoserine transaminase	BV_PSERT	BV_glu_L[c] + BV_3php[c] -> BV_akg[c] + BV_pser_L[c]	0	1000
Glycine, serine, alanine and threonine metabolism	phosphoserine phosphatase (L-serine)	BV_PSP_L	BV_h2o[c] + BV_pser_L[c] -> BV_pi[c] + BV_ser_L[c]	0	1000
Glycerophospholipid metabolism	Phosphatidylserine syntase (n-C12:0)	BV_PSSA120	BV_ser_L[c] + BV_cdpdddecg[c] -> BV_h[c] + BV_cmp[c] + BV_ps120[c]	0	1000
Glycerophospholipid metabolism	Phosphatidylserine syntase (n-C14:0)	BV_PSSA140	BV_ser_L[c] + BV_cdpdtdecg[c] -> BV_h[c] + BV_cmp[c] + BV_ps140[c]	0	1000
Glycerophospholipid metabolism	Phosphatidylserine syntase (n-C14:1)	BV_PSSA141	BV_ser_L[c] + BV_cdpdtdec7eg[c] -> BV_h[c] + BV_cmp[c] + BV_ps141[c]	0	1000
Glycerophospholipid metabolism	Phosphatidylserine syntase (n-C16:0)	BV_PSSA160	BV_ser_L[c] + BV_cdpdhdecg[c] -> BV_h[c] + BV_cmp[c] + BV_ps160[c]	0	1000
Glycerophospholipid metabolism	Phosphatidylserine syntase (n-C16:1)	BV_PSSA161	BV_ser_L[c] + BV_cdpdhdec9eg[c] -> BV_h[c] + BV_cmp[c] + BV_ps161[c]	0	1000
Glycerophospholipid metabolism	Phosphatidylserine syntase (n-C18:0)	BV_PSSA180	BV_ser_L[c] + BV_cdpdodecg[c] -> BV_h[c] + BV_cmp[c] + BV_ps180[c]	0	1000
Glycerophospholipid metabolism	Phosphatidylserine syntase (n-C18:1)	BV_PSSA181	BV_ser_L[c] + BV_cdpdodec11eg[c] -> BV_h[c] + BV_cmp[c] + BV_ps181[c]	0	1000
Glycerophospholipid metabolism	anteisopentadecanoyl-CDPdiacylglycerol-serine O-phosphatidyltransferase	BV_PSSAAI15	BV_ser_L[c] + BV_cdpdaipdecg[c] -> BV_h[c] + BV_cmp[c] + BV_psai15[c]	0	1000
Glycerophospholipid metabolism	anteisoheptadecanoyl-CDPdiacylglycerol-serine O-phosphatidyltransferase	BV_PSSAAI17	BV_ser_L[c] + BV_cdpdaihpdecg[c] -> BV_h[c] + BV_cmp[c] + BV_psai17[c]	0	1000
Glycerophospholipid metabolism	isotetradecanoyl-CDPdiacylglycerol-serine O-phosphatidyltransferase	BV_PSSAI14	BV_ser_L[c] + BV_cdpditdecg[c] -> BV_h[c] + BV_cmp[c] + BV_psi14[c]	0	1000
Glycerophospholipid metabolism	isopentadecanoyl-CDPdiacylglycerol-serine O-phosphatidyltransferase	BV_PSSAI15	BV_ser_L[c] + BV_cdpdipdecg[c] -> BV_h[c] + BV_cmp[c] + BV_psi15[c]	0	1000
Glycerophospholipid metabolism	isohexadecanoyl-CDPdiacylglycerol-serine O-phosphatidyltransferase	BV_PSSAI16	BV_ser_L[c] + BV_cdpdihdecg[c] -> BV_h[c] + BV_cmp[c] + BV_psi16[c]	0	1000
Glycerophospholipid metabolism	isoheptadecanoyl-CDPdiacylglycerol-serine O-phosphatidyltransferase	BV_PSSAI17	BV_ser_L[c] + BV_cdpdihpdecg[c] -> BV_h[c] + BV_cmp[c] + BV_psi17[c]	0	1000
Propanoate metabolism	Phosphate acetyltransferase	BV_PTA2	BV_pi[c] + BV_ppcoa[c] -> BV_coa[c] + BV_ppap[c]	0	1000
Pyruvate metabolism	phosphotransacetylase	BV_PTAr	BV_accoa[c] + BV_pi[c] <=> BV_coa[c] + BV_actp[c]	-1000	1000
CoA synthesis	Phosphopantetheine adenylyltransferase (EC 2.7.7.3)	BV_PTPAT	BV_h[c] + BV_atp[c] + BV_pan4p[c] -> BV_ppi[c] + BV_dpcoa[c]	0	1000
Transport, extracellular	Putrescine-ABC transport	BV_PTRCabc	BV_h2o[c] + BV_atp[c] + BV_ptrc[e] -> BV_h[c] + BV_pi[c] + BV_adp[c] + BV_ptrc[c]	0	1000
Nucleotide interconversion	purine-nucleoside phosphorylase (Adenosine)	BV_PUNP1	BV_pi[c] + BV_adn[c] <=> BV_ade[c] + BV_r1p[c]	-1000	1000
Purine catabolism	purine-nucleoside phosphorylase (Deoxyadenosine)	BV_PUNP2	BV_pi[c] + BV_dad_2[c] <=> BV_ade[c] + BV_2dr1p[c]	-1000	1000
Purine catabolism	purine-nucleoside phosphorylase (Guanosine)	BV_PUNP3	BV_pi[c] + BV_gsn[c] <=> BV_gua[c] + BV_r1p[c]	-1000	1000
Purine catabolism	purine-nucleoside phosphorylase (Deoxyguanosine)	BV_PUNP4	BV_pi[c] + BV_dgsn[c] <=> BV_2dr1p[c] + BV_gua[c]	-1000	1000
Purine catabolism	purine-nucleoside phosphorylase (Inosine)	BV_PUNP5	BV_pi[c] + BV_ins[c] <=> BV_r1p[c] + BV_hxan[c]	-1000	1000
Purine catabolism	purine-nucleoside phosphorylase (Deoxyinosine)	BV_PUNP6	BV_pi[c] + BV_din[c] <=> BV_2dr1p[c] + BV_hxan[c]	-1000	1000
Nucleotide interconversion	purine-nucleoside phosphorylase (Xanthosine)	BV_PUNP7	BV_pi[c] + BV_xtsn[c] <=> BV_xan[c] + BV_r1p[c]	-1000	1000
Glutamate metabolism	1-pyrroline-5-carboxylate dehydrogenase	BV_PUTA3	BV_h2o[c] + BV_nad[c] + BV_glu5sa[c] -> 2 BV_h[c] + BV_glu_L[c] + BV_nadh[c]	0	1000
Vitamin B6 metabolism	pyridoxamine 5'-phosphate oxidase	BV_PYAM5POr	BV_h2o[c] + BV_o2[c] + BV_pyam5p[c] -> BV_nh4[c] + BV_h2o2[c] + BV_pydx5p[c]	0	1000
Vitamin B6 metabolism	pyridoxamine kinase	BV_PYDAMK	BV_atp[c] + BV_pydam[c] -> BV_h[c] + BV_adp[c] + BV_pyam5p[c]	0	1000
Transport, extracellular	pyridoxamine transport via diffusion	BV_PYDAMtr	BV_pydam[e] <=> BV_pydam[c]	-1000	1000
Vitamin B6 metabolism	pyridoxal kinase	BV_PYDXK	BV_atp[c] + BV_pydx[c] -> BV_h[c] + BV_adp[c] + BV_pydx5p[c]	0	1000
Vitamin B6 metabolism	pyridoxine kinase	BV_PYDXNK	BV_atp[c] + BV_pydxn[c] -> BV_h[c] + BV_adp[c] + BV_pdx5p[c]	0	1000
Transport, extracellular	pyridoxine transport via diffusion	BV_PYDXNtr	BV_pydxn[e] <=> BV_pydxn[c]	-1000	1000
Transport, extracellular	Pyridoxal transport	BV_PYDXtr	BV_pydx[e] <=> BV_pydx[c]	-1000	1000
Glycolysis/gluconeogenesis	pyruvate kinase	BV_PYK	BV_h[c] + BV_adp[c] + BV_pep[c] -> BV_atp[c] + BV_pyr[c]	0	1000
Transport, extracellular	Ubiquinone-8 uptake via ABC transporter	BV_Q8abc	BV_h2o[c] + BV_atp[c] + BV_q8[e] -> BV_h[c] + BV_pi[c] + BV_adp[c] + BV_q8[c]	0	1000
NAD metabolism	quinolinate synthase	BV_QULNS	BV_dhap[c] + BV_iasp[c] -> 2 BV_h2o[c] + BV_pi[c] + BV_quln[c]	0	1000
Vitamin B12 metabolism	Hydrogenobyrinate <=> Hydrogenobyrinate a,c diamide	BV_R05224	BV_h2o[c] + 2 BV_atp[c] + 2 BV_gln_L[c] + BV_hgbyr[c] -> BV_h[c] + 2 BV_glu_L[c] + BV_ppi[c] + 2 BV_adp[c] + BV_hgbam[c]	0	1000
Transport, extracellular	raffinose transport via ABC system (import)	BV_RAFFabc	BV_h2o[c] + BV_atp[c] + BV_raffin[e] -> BV_h[c] + BV_pi[c] + BV_adp[c] + BV_raffin[c]	0	1000
Plant polysaccharide degradation	Raffinose galactohydrolase	BV_RAFGH	BV_h2o[c] + BV_raffin[c] -> BV_gal[c] + BV_sucr[c]	0	1000
Pentose and glucuronate interconversions	L-ribulose-5-phosphate 3-epimerase	BV_RB5PE	BV_ru5p_L[c] <=> BV_xu5p_L[c]	-1000	1000
Vitamin B2 metabolism	riboflavin kinase	BV_RBFK	BV_atp[c] + BV_ribflv[c] -> BV_h[c] + BV_adp[c] + BV_fmn[c]	0	1000
Vitamin B2 metabolism	riboflavin synthase	BV_RBFSa	BV_db4p[c] + BV_4r5au[c] -> 2 BV_h2o[c] + BV_pi[c] + BV_dmlz[c]	0	1000
Vitamin B2 metabolism	riboflavin synthase	BV_RBFSb	2 BV_dmlz[c] -> BV_4r5au[c] + BV_ribflv[c]	0	1000
Pentose phosphate pathway	ribokinase	BV_RBK	BV_atp[c] + BV_rib_D[c] -> BV_h[c] + BV_adp[c] + BV_r5p[c]	0	1000
Pentose phosphate pathway	D-ribulokinase	BV_RBK_D	BV_atp[c] + BV_rbl_D[c] -> BV_h[c] + BV_ru5p_D[c] + BV_adp[c]	0	1000
Pentose phosphate pathway	L-ribulokinase (L-ribulose)	BV_RBK_L1	BV_atp[c] + BV_rbl_L[c] -> BV_h[c] + BV_adp[c] + BV_ru5p_L[c]	0	1000
Pentose and glucuronate interconversions	L-ribulose-phosphate 4-epimerase	BV_RBP4E	BV_ru5p_L[c] <=> BV_xu5p_D[c]	-1000	1000
Lipopolysaccharide biosynthesis	rhamnosyltransferase I (LPS core biosynthesis)	BV_RHAT1	BV_kphphhlipa[c] + BV_dtdprmn[c] -> BV_h[c] + BV_dtdp[c] + BV_icolipa[c]	0	1000
Methionine and cysteine metabolism	S-ribosylhomocysteine cleavage enzyme	BV_RHCCE	BV_rhcys[c] -> BV_hcys_L[c] + BV_dhptd[c]	0	1000
Transport, extracellular	D-ribose transport out via ABC system	BV_RIBABCte	BV_h2o[c] + BV_atp[c] + BV_rib_D[c] -> BV_h[c] + BV_pi[c] + BV_adp[c] + BV_rib_D[e]	0	1000
Transport, extracellular	D-ribose transport via ABC system	BV_RIBabc	BV_h2o[c] + BV_atp[c] + BV_rib_D[e] -> BV_h[c] + BV_pi[c] + BV_adp[c] + BV_rib_D[c]	0	1000
Fructose and mannose metabolism	L-rhamnose isomerase	BV_RMI	BV_rmn[c] <=> BV_rml[c]	-1000	1000
Fructose and mannose metabolism	rhamnulokinase	BV_RMK	BV_atp[c] + BV_rml[c] -> BV_h[c] + BV_adp[c] + BV_rml1p[c]	0	1000
Pentose and glucuronate interconversions	Rhamnulokinase	BV_RMK2	BV_atp[c] + BV_xylu_L[c] <=> BV_h[c] + BV_adp[c] + BV_xu1p_L[c]	-1000	1000
Transport, extracellular	L-rhamnose transport via proton symport	BV_RMNt2	BV_h[e] + BV_rmn[e] <=> BV_h[c] + BV_rmn[c]	-1000	1000
Fructose and mannose metabolism	Rhamnulose-1-phosphate aldolase	BV_RMPA	BV_rml1p[c] <=> BV_dhap[c] + BV_lald_L[c]	-1000	1000
Nucleotide interconversion	ribonucleoside-diphosphate reductase (ADP)	BV_RNDR1	BV_adp[c] + BV_trdrd[c] -> BV_h2o[c] + BV_dadp[c] + BV_trdox[c]	0	1000
Nucleotide interconversion	ribonucleoside-diphosphate reductase (GDP)	BV_RNDR2	BV_gdp[c] + BV_trdrd[c] -> BV_h2o[c] + BV_dgdp[c] + BV_trdox[c]	0	1000
Nucleotide interconversion	ribonucleoside-diphosphate reductase (CDP)	BV_RNDR3	BV_cdp[c] + BV_trdrd[c] -> BV_h2o[c] + BV_dcdp[c] + BV_trdox[c]	0	1000
Nucleotide interconversion	ribonucleoside-diphosphate reductase (UDP)	BV_RNDR4	BV_trdrd[c] + BV_udp[c] -> BV_h2o[c] + BV_dudp[c] + BV_trdox[c]	0	1000
Nucleotide interconversion	ribonucleoside-triphosphate reductase (ATP)	BV_RNTR1	BV_atp[c] + BV_trdrd[c] -> BV_h2o[c] + BV_datp[c] + BV_trdox[c]	0	1000
Nucleotide interconversion	ribonucleoside-triphosphate reductase (GTP)	BV_RNTR2	BV_gtp[c] + BV_trdrd[c] -> BV_h2o[c] + BV_dgtp[c] + BV_trdox[c]	0	1000
Nucleotide interconversion	ribonucleoside-triphosphate reductase (CTP)	BV_RNTR3	BV_ctp[c] + BV_trdrd[c] -> BV_h2o[c] + BV_dctp[c] + BV_trdox[c]	0	1000
Nucleotide interconversion	ribonucleoside-triphosphate reductase (UTP)	BV_RNTR4	BV_trdrd[c] + BV_utp[c] -> BV_h2o[c] + BV_dutp[c] + BV_trdox[c]	0	1000
Pentose phosphate pathway	ribulose 5-phosphate 3-epimerase	BV_RPE	BV_ru5p_D[c] <=> BV_xu5p_D[c]	-1000	1000
Pentose phosphate pathway	ribose-5-phosphate isomerase	BV_RPI	BV_r5p[c] <=> BV_ru5p_D[c]	-1000	1000
Vitamin B12 metabolism	alpha-ribazole 5-phosphate phosphatase	BV_RZ5PP	BV_h2o[c] + BV_5prdmbz[c] -> BV_pi[c] + BV_rdmbzi[c]	0	1000
Lipopolysaccharide biosynthesis	sedoheptulose 7-phosphate isomerase (reversible)	BV_S7PIr	BV_s7p[c] <=> BV_gmhep7p[c]	-1000	1000
Nucleotide interconversion	sulfate adenylyltransferase	BV_SADT	BV_h[c] + BV_atp[c] + BV_so4[c] -> BV_ppi[c] + BV_aps[c]	0	1000
Sulfur metabolism	Sulfate adenyltransferase	BV_SADT2	BV_h2o[c] + BV_atp[c] + BV_gtp[c] + BV_so4[c] -> BV_pi[c] + BV_ppi[c] + BV_gdp[c] + BV_aps[c]	0	1000
Fructose and mannose metabolism	D-sorbitol dehydrogenase (D-fructose producing)	BV_SBTD_D2	BV_nad[c] + BV_sbt_D[c] -> BV_h[c] + BV_nadh[c] + BV_fru[c]	0	1000
Ubiquinone and other terpenoid-quinone biosynthesis	2-succinyl-5-enolpyruvyl-6-hydroxy-3-cyclohexene-1-carboxylic-acid synthase	BV_SEPHCHS	BV_h[c] + BV_akg[c] + BV_ichor[c] -> BV_co2[c] + BV_2s5epchc[c]	0	1000
Methionine and cysteine metabolism	Serine acetyltransferase (EC 2.3.1.30)	BV_SERATi	BV_accoa[c] + BV_ser_L[c] -> BV_coa[c] + BV_acser[c]	0	1000
Transport, extracellular	L-serine reversible transport via proton symport	BV_SERt2r	BV_h[e] + BV_ser_L[e] <=> BV_h[c] + BV_ser_L[c]	-1000	1000
Cell wall biosynthesis	Stearoyl-glycerol-3-phosphate O-acyltransferase	BV_SGAT	BV_stcoa[c] + BV_glyc3p[c] -> BV_coa[c] + BV_1odecg3p[c]	0	1000
Vitamin B12 metabolism	sirohydrochlorin cobaltochelatase	BV_SHCHCC	BV_cobalt2[c] + BV_dscl[c] -> 3 BV_h[c] + BV_copre2[c]	0	1000
Vitamin B12 metabolism	sirohydrochlorin cobaltochelatase, irreversible	BV_SHCHCC2	BV_cobalt2[c] + BV_scl[c] -> BV_h[c] + BV_copre2[c]	0	1000
Vitamin B12 metabolism	sirohydrochlorin dehydrogenase (NAD)	BV_SHCHD2	BV_nad[c] + BV_dscl[c] -> BV_h[c] + BV_nadh[c] + BV_scl[c]	0	1000
Transport, extracellular	Siroheme transport via ABC system	BV_SHEMEabc	BV_h2o[c] + BV_atp[c] + BV_sheme[e] -> BV_h[c] + BV_pi[c] + BV_adp[c] + BV_sheme[c]	0	1000
Phenylalanine metabolism	shikimate dehydrogenase	BV_SHK3Dr	BV_h[c] + BV_nadph[c] + BV_3dhsk[c] <=> BV_nadp[c] + BV_skm[c]	-1000	1000
Phenylalanine metabolism	shikimate kinase	BV_SHKK	BV_atp[c] + BV_skm[c] -> BV_h[c] + BV_adp[c] + BV_skm5p[c]	0	1000
Methionine and cysteine metabolism	O-succinylhomoserine lyase (H2S), irreversible	BV_SHSL2	BV_h2s[c] + BV_suchms[c] -> BV_h[c] + BV_hcys_L[c] + BV_succ[c]	0	1000
O-Glycan degradation	Sialidase, mucin-type O-glycans, extracellular	BV_SIAASE_OGLYCAN1e	BV_h2o[e] + BV_sTn_antigen[e] -> BV_acnam[e] + BV_Tn_antigen[e]	0	1000
O-Glycan degradation	Sialidase, mucin-type O-glycans, extracellular	BV_SIAASE_OGLYCAN2e	BV_h2o[e] + BV_dsT_antigen[e] -> BV_acnam[e] + BV_sT_antigen[e]	0	1000
O-Glycan degradation	Sialidase, mucin-type O-glycans, extracellular	BV_SIAASE_OGLYCAN3e	BV_h2o[e] + BV_sT_antigen[e] -> BV_acnam[e] + BV_T_antigen[e]	0	1000
Transport, extracellular	sulfate transport in via proton symport	BV_SO4t2	BV_h[e] + BV_so4[e] <=> BV_h[c] + BV_so4[c]	-1000	1000
Arginine and Proline Metabolism	Spermidine acetyltransferase	BV_SPMDAT1	BV_accoa[c] + BV_spmd[c] -> BV_h[c] + BV_coa[c] + BV_N1aspmd[c]	0	1000
Arginine and Proline Metabolism	Spermidine acetyltransferase (N8)	BV_SPMDAT2	BV_accoa[c] + BV_spmd[c] -> BV_h[c] + BV_coa[c] + BV_n8aspmd[c]	0	1000
Transport, extracellular	spermidine transport via ABC system	BV_SPMDabc	BV_h2o[c] + BV_atp[c] + BV_spmd[e] -> BV_h[c] + BV_pi[c] + BV_adp[c] + BV_spmd[c]	0	1000
Urea cycle	spermidine synthase	BV_SPMS	BV_ametam[c] + BV_ptrc[c] -> BV_h[c] + BV_5mta[c] + BV_spmd[c]	0	1000
ROS detoxification	superoxide dismutase	BV_SPODM	2 BV_h[c] + 2 BV_o2s[c] -> BV_o2[c] + BV_h2o2[c]	0	1000
Glycerophospholipid metabolism	stearyl-ACP[acyl-carrier-protein] transferase	BV_STCOATA	BV_coa[c] + BV_ocdcaACP[c] <=> BV_ACP[c] + BV_stcoa[c]	-1000	1000
Plant polysaccharide degradation	a-galactosidase (stachyose)	BV_STYSGH	BV_h2o[c] + BV_stys[c] <=> BV_gal[c] + BV_raffin[c]	-1000	1000
Transport, extracellular	stachyose transport via ABC system (import)	BV_STYSabc	BV_h2o[c] + BV_atp[c] + BV_stys[e] -> BV_h[c] + BV_pi[c] + BV_adp[c] + BV_stys[c]	0	1000
Ubiquinone and other terpenoid-quinone biosynthesis	o-succinylbenzoate-CoA ligase	BV_SUCBZL	BV_coa[c] + BV_atp[c] + BV_sucbz[c] -> BV_amp[c] + BV_ppi[c] + BV_sbzcoa[c]	0	1000
Ubiquinone and other terpenoid-quinone biosynthesis	O-succinylbenzoate-CoA synthase	BV_SUCBZS	BV_2shchc[c] -> BV_h2o[c] + BV_sucbz[c]	0	1000
Arginine and Proline Metabolism	N-succinyl-L-citrulline desuccinylase (spontaneous)	BV_SUCCITRDSs	BV_h2o[c] + BV_succitr_L[c] -> BV_h[c] + BV_citr_L[c] + BV_succ[c]	0	1000
Transport, extracellular	succinate transport via proton symport	BV_SUCCt2r	BV_h[e] + BV_succ[e] <=> BV_h[c] + BV_succ[c]	-1000	1000
Citric acid cycle	succinate dehydrogenase	BV_SUCD1	BV_succ[c] + BV_fad[c] <=> BV_fum[c] + BV_fadh2[c]	-1000	1000
Citric acid cycle	succinate dehyrdogenase	BV_SUCD4	BV_q8[c] + BV_fadh2[c] <=> BV_q8h2[c] + BV_fad[c]	-1000	1000
Citric acid cycle	succinate dehydrogenase (irreversible)	BV_SUCDi	BV_succ[c] + BV_q8[c] -> BV_fum[c] + BV_q8h2[c]	0	1000
Citric acid cycle	succinate dehydrogenase (irreversible) (menaquinone8)	BV_SUCDimq	BV_mqn8[c] + BV_succ[c] -> BV_fum[c] + BV_mql8[c]	0	1000
Citric acid cycle	succinyl-CoA synthetase (ADP-forming)	BV_SUCOAS	BV_coa[c] + BV_atp[c] + BV_succ[c] <=> BV_pi[c] + BV_adp[c] + BV_succoa[c]	-1000	1000
Arginine and Proline Metabolism	N-succinyl-L-ornithine transcarbamylase	BV_SUCORNTC	BV_cbp[c] + BV_sucorn[c] -> BV_pi[c] + BV_succitr_L[c]	0	1000
Plant polysaccharide degradation	sucrose hydrolyzing enzyme	BV_SUCR	BV_h2o[c] + BV_sucr[c] -> BV_glc_D[c] + BV_fru[c]	0	1000
Transport, extracellular	sucrose transport in via proton symport	BV_SUCRt2	BV_h[e] + BV_sucr[e] -> BV_h[c] + BV_sucr[c]	0	1000
Pentose and glucuronate interconversions	tagaturonate reductase	BV_TAGURr	BV_nad[c] + BV_altrn[c] <=> BV_h[c] + BV_nadh[c] + BV_tagur[c]	-1000	1000
Pentose phosphate pathway	transaldolase	BV_TALA	BV_g3p[c] + BV_s7p[c] <=> BV_e4p[c] + BV_f6p[c]	-1000	1000
Glycerophospholipid metabolism	tetradecanoyl-ACP[acyl-carrier-protein] transferase	BV_TDCOATA	BV_coa[c] + BV_myrsACP[c] <=> BV_ACP[c] + BV_tdcoa[c]	-1000	1000
Nucleotide sugar metabolism	dTDP-4-dehydrorhamnose 3,5-epimerase	BV_TDPDRE	BV_dtdp4d6dg[c] -> BV_dtdp4d6dm[c]	0	1000
Lipopolysaccharide biosynthesis	dTDP-4-dehydrorhamnose reductase, reversible	BV_TDPDRRr	BV_h[c] + BV_nadph[c] + BV_dtdp4d6dm[c] <=> BV_nadp[c] + BV_dtdprmn[c]	-1000	1000
Nucleotide sugar metabolism	dTDPglucose 4,6-dehydratase	BV_TDPGDH	BV_dtdpglu[c] -> BV_h2o[c] + BV_dtdp4d6dg[c]	0	1000
Lipopolysaccharide biosynthesis	Tetraacyldisaccharide 4kinase	BV_TDSK	BV_atp[c] + BV_lipidAds[c] -> BV_h[c] + BV_adp[c] + BV_lipidA[c]	0	1000
Cell wall biosynthesis	Myristoyl-lipoteichoic acid synthesis n=24 linked glucose substituted	BV_TECA2S140	24 BV_udpg[c] + BV_myrstca1[c] <=> 24 BV_h[c] + 24 BV_udp[c] + BV_myrstcaglc[c]	-1000	1000
Cell wall biosynthesis	Palmitoyl-lipoteichoic acid synthesis n=24 linked glucose substituted	BV_TECA2S160	24 BV_udpg[c] + BV_palmtca1[c] <=> 24 BV_h[c] + 24 BV_udp[c] + BV_palmtcaglc[c]	-1000	1000
Cell wall biosynthesis	Stearoyl-lipoteichoic acsd synthesis n=24 linked glucose substituted	BV_TECA2S180	24 BV_udpg[c] + BV_sttca1[c] <=> 24 BV_h[c] + 24 BV_udp[c] + BV_sttcaglc[c]	-1000	1000
Cell wall biosynthesis	Anteisopentadecanoyl-lipoteichoic acid synthesis n=24 linked glucose substituted	BV_TECA2SAI15	24 BV_udpg[c] + BV_ai15tca1[c] <=> 24 BV_h[c] + 24 BV_udp[c] + BV_ai15tcaglc[c]	-1000	1000
Cell wall biosynthesis	Anteisoheptadecanoyl-lipoteichoic acid synthesis n=24 linked glucose substituted	BV_TECA2SAI17	24 BV_udpg[c] + BV_ai17tca1[c] <=> 24 BV_h[c] + 24 BV_udp[c] + BV_ai17tcaglc[c]	-1000	1000
Cell wall biosynthesis	Isotetradecanoyl-lipoteichoic acid synthesis n=24 linked glucose substituted	BV_TECA2SI14	24 BV_udpg[c] + BV_i14tca1[c] <=> 24 BV_h[c] + 24 BV_udp[c] + BV_i14tcaglc[c]	-1000	1000
Cell wall biosynthesis	Isopentadecanoyl-lipoteichoic acid synthesis n=24 linked glucose substituted	BV_TECA2SI15	24 BV_udpg[c] + BV_i15tca1[c] <=> 24 BV_h[c] + 24 BV_udp[c] + BV_i15tcaglc[c]	-1000	1000
Cell wall biosynthesis	Isohexadecanoyl-lipoteichoic acid synthesis n=24 linked glucose substituted	BV_TECA2SI16	24 BV_udpg[c] + BV_i16tca1[c] <=> 24 BV_h[c] + 24 BV_udp[c] + BV_i16tcaglc[c]	-1000	1000
Cell wall biosynthesis	Isoheptadecanoyl-lipoteichoic acid synthesis n=24 linked glucose substituted	BV_TECA2SI17	24 BV_udpg[c] + BV_i17tca1[c] <=> 24 BV_h[c] + 24 BV_udp[c] + BV_i17tcaglc[c]	-1000	1000
Cell wall biosynthesis	myristoyl-lipoteichoic acid synthesis (n=24), linked, N-acetylglucosamine substituted	BV_TECA5S140	24 BV_uacgam[c] + BV_myrstca1[c] <=> 24 BV_h[c] + 24 BV_udp[c] + BV_myrstcaacgam[c]	-1000	1000
Cell wall biosynthesis	palmitoyl-lipoteichoic acid synthesis (n=24), linked, N-acetylglucosamine substituted	BV_TECA5S160	24 BV_uacgam[c] + BV_palmtca1[c] <=> 24 BV_h[c] + 24 BV_udp[c] + BV_palmtcaacgam[c]	-1000	1000
Cell wall biosynthesis	stearoyl-lipoteichoic acid synthesis (n=24), linked, N-acetylglucosamine substituted	BV_TECA5S180	24 BV_uacgam[c] + BV_sttca1[c] <=> 24 BV_h[c] + 24 BV_udp[c] + BV_sttcaacgam[c]	-1000	1000
Cell wall biosynthesis	anteisopentadecanoyl-lipoteichoic acid synthesis (n=24), linked, N-acetylglucosamine substituted	BV_TECA5SAI15	24 BV_uacgam[c] + BV_ai15tca1[c] <=> 24 BV_h[c] + 24 BV_udp[c] + BV_ai15tcaacgam[c]	-1000	1000
Cell wall biosynthesis	anteisoheptadecanoyl-lipoteichoic acid synthesis (n=24), linked, N-acetylglucosamine substituted	BV_TECA5SAI17	24 BV_uacgam[c] + BV_ai17tca1[c] <=> 24 BV_h[c] + 24 BV_udp[c] + BV_ai17tcaacgam[c]	-1000	1000
Cell wall biosynthesis	isotetradecanoyl-lipoteichoic acid synthesis (n=24), linked, N-acetylglucosamine substituted	BV_TECA5SI14	24 BV_uacgam[c] + BV_i14tca1[c] <=> 24 BV_h[c] + 24 BV_udp[c] + BV_i14tcaacgam[c]	-1000	1000
Cell wall biosynthesis	isopentadecanoyl-lipoteichoic acid synthesis (n=24), linked, N-acetylglucosamine substituted	BV_TECA5SI15	24 BV_uacgam[c] + BV_i15tca1[c] <=> 24 BV_h[c] + 24 BV_udp[c] + BV_i15tcaacgam[c]	-1000	1000
Cell wall biosynthesis	isohexadecanoyl-lipoteichoic acid synthesis (n=24), linked, N-acetylglucosamine substituted	BV_TECA5SI16	24 BV_uacgam[c] + BV_i16tca1[c] <=> 24 BV_h[c] + 24 BV_udp[c] + BV_i16tcaacgam[c]	-1000	1000
Cell wall biosynthesis	isoheptadecanoyl-lipoteichoic acid synthesis (n=24), linked, N-acetylglucosamine substituted	BV_TECA5SI17	24 BV_uacgam[c] + BV_i17tca1[c] <=> 24 BV_h[c] + 24 BV_udp[c] + BV_i17tcaacgam[c]	-1000	1000
Cell wall biosynthesis	teichuronic acid n=45 unlinked GalNAc-GlcA repeated	BV_TEICH45	45 BV_udpacgal[c] + 45 BV_udpglcur[c] <=> 45 BV_h[c] + 45 BV_ump[c] + 45 BV_udp[c] + BV_teich_45_BS[c]	-1000	1000
ROS detoxification	hydrogen peroxide reductase (thioredoxin)	BV_THIORDXi	BV_trdrd[c] + BV_h2o2[c] -> 2 BV_h2o[c] + BV_trdox[c]	0	1000
Transport, extracellular	thymidine transport in via proton symport reversible	BV_THMDt2r	BV_h[e] + BV_thymd[e] <=> BV_h[c] + BV_thymd[c]	-1000	1000
Glycine, serine, alanine and threonine metabolism	Threonine Aldolase	BV_THRAr	BV_thr_L[c] <=> BV_acald[c] + BV_gly[c]	-1000	1000
Glycine, serine, alanine and threonine metabolism	L-threonine dehydrogenase	BV_THRD	BV_nad[c] + BV_thr_L[c] -> BV_h[c] + BV_nadh[c] + BV_2aobut[c]	0	1000
Glycine, serine, alanine and threonine metabolism	L-threonine deaminase	BV_THRD_L	BV_thr_L[c] -> BV_2obut[c] + BV_nh4[c]	0	1000
Vitamin B12 metabolism	threonine-phosphate decarboxylase	BV_THRPD	BV_h[c] + BV_thrp[c] -> BV_co2[c] + BV_applp[c]	0	1000
Glycine, serine, alanine and threonine metabolism	threonine synthase	BV_THRS	BV_h2o[c] + BV_phom[c] -> BV_pi[c] + BV_thr_L[c]	0	1000
Transport, extracellular	L-threonine reversible transport via proton symport	BV_THRt2r	BV_h[e] + BV_thr_L[e] <=> BV_h[c] + BV_thr_L[c]	-1000	1000
Thiamine metabolism	thiazole phosphate synthesis	BV_THZPSN	BV_atp[c] + BV_cys_L[c] + BV_dxyl5p[c] + BV_tyr_L[c] -> BV_h[c] + BV_h2o[c] + BV_co2[c] + BV_amp[c] + BV_ppi[c] + BV_ala_L[c] + BV_4hba[c] + BV_4mpetz[c]	0	1000
Pentose phosphate pathway	transketolase	BV_TKT1	BV_r5p[c] + BV_xu5p_D[c] <=> BV_g3p[c] + BV_s7p[c]	-1000	1000
Pentose phosphate pathway	transketolase	BV_TKT2	BV_e4p[c] + BV_xu5p_D[c] <=> BV_g3p[c] + BV_f6p[c]	-1000	1000
Nucleotide interconversion	thymidine kinase (ATP:thymidine)	BV_TMDK1	BV_atp[c] + BV_thymd[c] -> BV_h[c] + BV_adp[c] + BV_dtmp[c]	0	1000
Thiamine metabolism	Thiamin pyrophosphokinase (EC 2.7.6.2)	BV_TMDPK	BV_atp[c] + BV_thm[c] -> BV_h[c] + BV_amp[c] + BV_thmpp[c]	0	1000
Nucleotide interconversion	thymidylate synthase	BV_TMDS	BV_dump[c] + BV_mlthf[c] -> BV_dhf[c] + BV_dtmp[c]	0	1000
Thiamine metabolism	thiamine-phosphate kinase	BV_TMPK	BV_atp[c] + BV_thmmp[c] -> BV_adp[c] + BV_thmpp[c]	0	1000
Thiamine metabolism	thiamine-phosphate diphosphorylase	BV_TMPPP	BV_h[c] + BV_2mahmp[c] + BV_4mpetz[c] -> BV_ppi[c] + BV_thmmp[c]	0	1000
Glycolysis/gluconeogenesis	triose-phosphate isomerase	BV_TPI	BV_dhap[c] <=> BV_g3p[c]	-1000	1000
Sulfur metabolism	Thioredoxin reductase (EC 1.8.1.9)	BV_TRDRr	BV_h[c] + BV_nadph[c] + BV_trdox[c] <=> BV_nadp[c] + BV_trdrd[c]	-1000	1000
Starch and sucrose metabolism	trehalose-phosphatase	BV_TRE6PP	BV_h2o[c] + BV_tre6p[c] -> BV_pi[c] + BV_tre[c]	0	1000
Starch and sucrose metabolism	alpha,alpha-trehalose-phosphate synthase (UDP-forming)	BV_TRE6PS	BV_g6p[c] + BV_udpg[c] -> BV_h[c] + BV_udp[c] + BV_tre6p[c]	0	1000
Starch and sucrose metabolism	alpha,alpha-trehalase	BV_TREH	BV_h2o[c] + BV_tre[c] -> 2 BV_glc_D[c]	0	1000
Tryptophan metabolism	tryptophan synthase (indoleglycerol phosphate)	BV_TRPS1	BV_ser_L[c] + BV_3ig3p[c] -> BV_h2o[c] + BV_g3p[c] + BV_trp_L[c]	0	1000
Tryptophan metabolism	Tryptophan synthase (indole), reversible	BV_TRPS2r	BV_ser_L[c] + BV_indole[c] <=> BV_h2o[c] + BV_trp_L[c]	-1000	1000
Tryptophan metabolism	(1S,2R)-1-C-(indol-3-yl)glycerol 3-phosphate	BV_TRPS3r	BV_3ig3p[c] <=> BV_g3p[c] + BV_indole[c]	-1000	1000
Transport, extracellular	tetradecanoate (transport)	BV_TTDCAtr	BV_ttdca[e] <=> BV_ttdca[c]	-1000	1000
Tyrosine metabolism	tyrosine transaminase	BV_TYRTA	BV_akg[c] + BV_tyr_L[c] <=> BV_glu_L[c] + BV_34hpp[c]	-1000	1000
Lipopolysaccharide biosynthesis	UDP-3-O-(3-hydroxymyristoyl)glucosamine acyltransferase	BV_U23GAAT	BV_3hmrsACP[c] + BV_u3hga[c] -> BV_h[c] + BV_ACP[c] + BV_u23ga[c]	0	1000
Cell wall biosynthesis	UDP-N-acetylmuramoyl-L-alanyl-D-glutamyl-meso-2,6-diaminopimelate synthetase	BV_UAAGDS	BV_26dap_M[c] + BV_atp[c] + BV_uamag[c] -> BV_h[c] + BV_pi[c] + BV_adp[c] + BV_ugmd[c]	0	1000
Aminosugar metabolism	beta-1,4-N-acetylmannosaminyltransferase	BV_UACMAMAT	BV_unaga[c] + BV_uacmam[c] <=> BV_h[c] + BV_udp[c] + BV_acbdma14gapuc[c]	-1000	1000
Aminosugar metabolism	UDP-N-acetylglucosamine 2-epimerase	BV_UAG2E	BV_uacgam[c] <=> BV_uacmam[c]	-1000	1000
Aminosugar metabolism	UDP-N-acetyl-D-glucosamine 2-epimerase (Hydrolysis)	BV_UAG2EMA	BV_h2o[c] + BV_uacgam[c] <=> BV_h[c] + BV_acmana[c] + BV_udp[c]	-1000	1000
Aminosugar metabolism	UDP-N-acetylglucosamine 4-epimerase	BV_UAG4E	BV_uacgam[c] <=> BV_udpacgal[c]	-1000	1000
Aminosugar metabolism	UDP-N-acetylglucosamine acyltransferase	BV_UAGAAT	BV_3hmrsACP[c] + BV_uacgam[c] <=> BV_ACP[c] + BV_u3aga[c]	-1000	1000
Aminosugar metabolism	UDP-N-acetylglucosamine 1-carboxyvinyltransferase (EC 2.5.1.7)	BV_UAGCVT_r	BV_uacgam[c] + BV_pep[c] <=> BV_pi[c] + BV_uaccg[c]	-1000	1000
Aminosugar metabolism	UDP-N-acetylglucosamine diphosphorylase	BV_UAGDP	BV_h[c] + BV_utp[c] + BV_acgam1p[c] -> BV_ppi[c] + BV_uacgam[c]	0	1000
Cell wall biosynthesis	UDP-N-acetylglucosamine-N-acetylmuramyl-(pentapeptide)pyrophosphoryl-undecaprenol N-acetylglucosamine transferase	BV_UAGPT2	BV_uacgam[c] + BV_uaGgla[c] -> BV_h[c] + BV_udp[c] + BV_uaaGgla[c]	0	1000
Cell wall biosynthesis	UDP-N-acetylglucosamine-N-acetylmuramyl-(pentapeptide)pyrophosphoryl-undecaprenol N-acetylglucosamine transferase	BV_UAGPT3	BV_uacgam[c] + BV_uagmda[c] -> BV_h[c] + BV_udp[c] + BV_uaagmda[c]	0	1000
Cell wall biosynthesis	UDP-N-acetylmuramoyl-L-alanyl-D-glutamate synthetase	BV_UAMAGS	BV_atp[c] + BV_glu_D[c] + BV_uama[c] -> BV_h[c] + BV_pi[c] + BV_adp[c] + BV_uamag[c]	0	1000
Cell wall biosynthesis	UDP-N-acetylmuramoyl-L-alanine synthetase	BV_UAMAS	BV_atp[c] + BV_ala_L[c] + BV_uamr[c] -> BV_h[c] + BV_pi[c] + BV_adp[c] + BV_uama[c]	0	1000
Cell wall biosynthesis	UDP-N-acetylenolpyruvoylglucosamine reductase	BV_UAPGR	BV_h[c] + BV_nadph[c] + BV_uaccg[c] -> BV_nadp[c] + BV_uamr[c]	0	1000
Cell wall biosynthesis	undecaprenyl-diphosphatase	BV_UDCPDP	BV_h2o[c] + BV_udcpdp[c] -> BV_h[c] + BV_pi[c] + BV_udcpp[c]	0	1000
Galactose metabolism	UDPglucose 4-epimerase	BV_UDPG4E	BV_udpg[c] <=> BV_udpgal[c]	-1000	1000
Aminosugar metabolism	UDPgalactopyranose mutase	BV_UDPGALM	BV_udpgal[c] -> BV_udpgalfur[c]	0	1000
Pentose and glucuronate interconversions	UDPglucoseNAD+ oxidoreductase	BV_UDPGDr	BV_h2o[c] + 2 BV_nad[c] + BV_udpg[c] <=> 3 BV_h[c] + 2 BV_nadh[c] + BV_udpglcur[c]	-1000	1000
Galactose metabolism	UDPglucose--hexose-1-phosphate uridylyltransferase	BV_UGLT	BV_gal1p[c] + BV_udpg[c] <=> BV_g1p[c] + BV_udpgal[c]	-1000	1000
Cell wall biosynthesis	UDP-N-acetylmuramoyl-L-alanyl-D-glutamyl-meso-2,6-diaminopimeloyl-D-alanyl-D-alanine synthetase	BV_UGMDDS	BV_atp[c] + BV_alaala[c] + BV_ugmd[c] -> BV_h[c] + BV_pi[c] + BV_adp[c] + BV_ugmda[c]	0	1000
Lipopolysaccharide biosynthesis	UDP-3-O-acetylglucosamine deacetylase	BV_UHGADA	BV_h2o[c] + BV_u3aga[c] -> BV_ac[c] + BV_u3hga[c]	0	1000
Nucleotide interconversion	UMP kinase	BV_UMPK	BV_atp[c] + BV_ump[c] <=> BV_adp[c] + BV_udp[c]	-1000	1000
Vitamin B12 metabolism	uroporphyrinogen methyltransferase	BV_UPP3MT	2 BV_amet[c] + BV_uppg3[c] -> BV_h[c] + 2 BV_ahcys[c] + BV_dscl[c]	0	1000
Heme synthesis	uroporphyrinogen-III synthase	BV_UPP3S	BV_hmbil[c] -> BV_h2o[c] + BV_uppg3[c]	0	1000
Transport, extracellular	uracil transport in via proton symport	BV_URAt2	BV_h[e] + BV_ura[e] -> BV_h[c] + BV_ura[c]	0	1000
Histidine metabolism	URCN	BV_URCN	BV_h2o[c] + BV_urcan[c] -> BV_4izp[c]	0	1000
Nucleotide interconversion	ATP:dUMP phosphotransferase	BV_URIDK3	BV_atp[c] + BV_dump[c] <=> BV_adp[c] + BV_dudp[c]	-1000	1000
Pyrimidine synthesis	uridine kinase (ATP:Uridine)	BV_URIK1	BV_atp[c] + BV_uri[c] -> BV_h[c] + BV_adp[c] + BV_ump[c]	0	1000
Pyrimidine synthesis	cytidine kinase (dCTP:Cytidine)	BV_URIK10	BV_dctp[c] + BV_cytd[c] -> BV_h[c] + BV_dcdp[c] + BV_cmp[c]	0	1000
Pyrimidine synthesis	cytidine kinase (dUTP:Cytidine)	BV_URIK11	BV_dutp[c] + BV_cytd[c] -> BV_h[c] + BV_dudp[c] + BV_cmp[c]	0	1000
Pyrimidine synthesis	cytidine kinase (dATP:Cytidine)	BV_URIK12	BV_datp[c] + BV_cytd[c] -> BV_h[c] + BV_dadp[c] + BV_cmp[c]	0	1000
Pyrimidine synthesis	cytidine kinase (dGTP:Cytidine)	BV_URIK13	BV_dgtp[c] + BV_cytd[c] -> BV_h[c] + BV_dgdp[c] + BV_cmp[c]	0	1000
Pyrimidine synthesis	cytidine kinase (dTTP:Cytidine)	BV_URIK14	BV_dttp[c] + BV_cytd[c] -> BV_h[c] + BV_dtdp[c] + BV_cmp[c]	0	1000
Pyrimidine synthesis	uridine kinase (GTP:Uridine)	BV_URIK2	BV_gtp[c] + BV_uri[c] -> BV_h[c] + BV_ump[c] + BV_gdp[c]	0	1000
Pyrimidine synthesis	URIK3	BV_URIK3	BV_uri[c] + BV_itp[c] -> BV_h[c] + BV_ump[c] + BV_idp[c]	0	1000
Pyrimidine synthesis	uridine kinase (UTP:Uridine)	BV_URIK4	BV_utp[c] + BV_uri[c] -> BV_h[c] + BV_ump[c] + BV_udp[c]	0	1000
Pyrimidine synthesis	uridine kinase (dCTP:Uridine)	BV_URIK5	BV_dctp[c] + BV_uri[c] -> BV_h[c] + BV_ump[c] + BV_dcdp[c]	0	1000
Pyrimidine synthesis	uridine kinase (dUTP:Uridine)	BV_URIK6	BV_dutp[c] + BV_uri[c] -> BV_h[c] + BV_ump[c] + BV_dudp[c]	0	1000
Pyrimidine synthesis	uridine kinase (dATP:Uridine)	BV_URIK7	BV_datp[c] + BV_uri[c] -> BV_h[c] + BV_ump[c] + BV_dadp[c]	0	1000
Pyrimidine synthesis	uridine kinase (dGTP:Uridine)	BV_URIK8	BV_dgtp[c] + BV_uri[c] -> BV_h[c] + BV_ump[c] + BV_dgdp[c]	0	1000
Pyrimidine synthesis	uridine kinase (dTTP:Uridine)	BV_URIK9	BV_dttp[c] + BV_uri[c] -> BV_h[c] + BV_ump[c] + BV_dtdp[c]	0	1000
Transport, extracellular	uridine transport in via proton symport reversible	BV_URIt2r	BV_h[e] + BV_uri[e] <=> BV_h[c] + BV_uri[c]	-1000	1000
Lipopolysaccharide biosynthesis	UDP-sugar hydrolase	BV_USHD	BV_h2o[c] + BV_u23ga[c] -> 2 BV_h[c] + BV_ump[c] + BV_lipidX[c]	0	1000
Nucleotide interconversion	Uridine triphosphate:AMP phosphotransferase	BV_UTPATPT	BV_amp[c] + BV_utp[c] <=> BV_adp[c] + BV_udp[c]	-1000	1000
Valine, leucine, and isoleucine metabolism	Valine oxidation by gut bacteria	BV_VALO	4 BV_h2o[c] + 5 BV_val_L[c] -> BV_h[c] + BV_co2[c] + 5 BV_nh4[c] + 6 BV_isobut[c]	0	1000
Valine, leucine, and isoleucine metabolism	valine transaminase	BV_VALTA	BV_akg[c] + BV_val_L[c] <=> BV_glu_L[c] + BV_3mob[c]	-1000	1000
Transport, extracellular	L-valine reversible transport via proton symport	BV_VALt2r	BV_h[e] + BV_val_L[e] <=> BV_h[c] + BV_val_L[c]	-1000	1000
Transport, extracellular	xanthine transport in via proton symport	BV_XANt2	BV_h[e] + BV_xan[e] -> BV_h[c] + BV_xan[c]	0	1000
Purine catabolism	xanthine phosphoribosyltransferase	BV_XPPT	BV_prpp[c] + BV_xan[c] -> BV_ppi[c] + BV_xmp[c]	0	1000
Pentose and glucuronate interconversions	xylose isomerase	BV_XYLI1	BV_xyl_D[c] <=> BV_xylu_D[c]	-1000	1000
Fructose and mannose metabolism	xylose isomerase	BV_XYLI2	BV_glc_D[c] <=> BV_fru[c]	-1000	1000
Pentose phosphate pathway	xylulokinase	BV_XYLK	BV_atp[c] + BV_xylu_D[c] -> BV_h[c] + BV_adp[c] + BV_xu5p_D[c]	0	1000
Transport, extracellular	D-xylose reversible transport	BV_XYLt	BV_xyl_D[e] <=> BV_xyl_D[c]	-1000	1000
Pyrimidine synthesis	yUMP synthetase	BV_YUMPS	BV_r5p[c] + BV_ura[c] <=> BV_h2o[c] + BV_psd5p[c]	-1000	1000
Transport, extracellular	zinc transport via ABC system	BV_ZNabc	BV_h2o[c] + BV_atp[c] + BV_zn2[e] -> BV_h[c] + BV_pi[c] + BV_adp[c] + BV_zn2[c]	0	1000
Exchange/demand reaction	DNA replication c0	BV_dreplication	-> BV_dnarep[c]	0	1000
Exchange/demand reaction	Protein biosynthesis c0	BV_pbiosynthesis	-> BV_proteinsynth[c]	0	1000
Methionine and cysteine metabolism	L-serine ammonia-lyase Glycine, serine and threonine metabolism EC:4.3.1.17	BV_r0060	BV_ser_L[c] -> BV_pyr[c] + BV_nh4[c]	0	1000
Unassigned	Oxalosuccinate:NADP+ oxidoreductase (decarboxylating) Citrate cycle (TCA cycle) EC:1.1.1.42	BV_r0082	BV_h[c] + BV_HC01434[c] -> BV_akg[c] + BV_co2[c]	0	1000
Folate metabolism	GTP 7,8-8,9-dihydrolase Folate biosynthesis EC:3.5.4.16	BV_r0120	BV_h2o[c] + BV_gtp[c] -> BV_HC01651[c]	0	1000
Alanine and aspartate metabolism	L-Asparagine amidohydrolase Alanine and aspartate metabolism / Cyanoamino acid metabolism / Nitrogen metabolism EC:3.5.1.1 EC:3.5.1.38	BV_r0127	BV_h2o[c] + BV_asn_L[c] -> BV_nh4[c] + BV_asp_L[c]	0	1000
Unassigned	ATP:(R)-glycerate 3-phosphotransferase Glycine, serine and threonine metabolism EC:2.7.1.31	BV_r0339	BV_atp[c] + BV_glyc_R[c] -> BV_h[c] + BV_adp[c] + BV_3pg[c]	0	1000
Nucleotide interconversion	ATP:AMP phosphotransferase Purine metabolism EC:2.7.4.11	BV_r0345	BV_atp[c] + BV_damp[c] <=> BV_adp[c] + BV_dadp[c]	-1000	1000
Tetrahydrobiopterin metabolism	NADPH:6,7-dihydropteridine oxidoreductase Folate biosynthesis EC:1.5.1.34	BV_r0398	BV_h[c] + BV_nadph[c] + BV_dhbpt[c] -> BV_nadp[c] + BV_thbpt[c]	0	1000
Unassigned	Isocitrate:NADP+ oxidoreductase (decarboxylating) Citrate cycle (TCA cycle) EC:1.1.1.42	BV_r0422	BV_nadp[c] + BV_icit[c] <=> BV_h[c] + BV_nadph[c] + BV_HC01434[c]	-1000	1000
CoA synthesis	(R)-4-Phosphopantothenate:L-cysteine ligase EC:6.3.2.5	BV_r0671	BV_ctp[c] + BV_cys_L[c] + BV_4ppan[c] -> BV_h[c] + BV_ppi[c] + BV_cmp[c] + BV_4ppcys[c]	0	1000
Folate metabolism	2-Amino-4-hydroxy-6-(erythro-1,2,3-trihydroxypropyl) dihydropteridine triphosphate 7,8-8,9-dihydrolase Folate biosynthesis EC:3.5.4.16	BV_r0708	BV_h2o[c] + BV_ahdt[c] -> BV_HC01710[c]	0	1000
Folate metabolism	Formamidopyrimidine nucleoside triphosphate 7,8-8,9-dihydrolase Folate biosynthesis EC:3.5.4.16	BV_r0775	BV_h2o[c] + BV_HC01651[c] -> BV_h[c] + BV_for[c] + BV_HC01652[c]	0	1000
Folate metabolism	GTP 7,8-8,9-dihydrolase Folate biosynthesis EC:3.5.4.16	BV_r0777	BV_HC01652[c] -> BV_HC01710[c]	0	1000
Folate metabolism	5-methyltetrahydrofolate:NAD+ oxidoreductase One carbon pool by folate / Methane metabolism EC:1.5.1.20	BV_r0792	BV_nad[c] + BV_5mthf[c] <=> 2 BV_h[c] + BV_nadh[c] + BV_mlthf[c]	-1000	1000
Transport, extracellular	Major Facilitator(MFS) TCDB:2.A.18.6.3	BV_r1144	BV_glu_L[e] + BV_na1[e] -> BV_glu_L[c] + BV_na1[c]	0	1000
Transport, extracellular	Major Facilitator(MFS) TCDB:2.A.1.14.6	BV_r2137	BV_cl[e] <=> BV_cl[c]	-1000	1000
Exchange/demand reaction	RNA transcription c0	BV_rtranscription	-> BV_rnatrans[c]	0	1000
Exchange/demand reaction	Sink for 5,6-Dimenthylbenzimidazole	BV_sink_dmbzid	BV_dmbzid[c] <=>	-1000	1000
Exchange/demand reaction	sink reaction for reduced glutathione	BV_sink_gthrd(c)	BV_gthrd[c] <=>	-1000	1000
Exchange/demand reaction	sink reaction sulfur[c]	BV_sink_s	BV_s[c] <=>	-1000	1000
	biomass0	BV_biomass318	0.0030965 BV_nadp[c] + 35.5403 BV_h2o[c] + 0.21909 BV_glu_L[c] + 0.0030965 BV_ACP[c] + 0.0030965 BV_coa[c] + 40.1102 BV_atp[c] + 0.0030965 BV_nad[c] + 0.13541 BV_gtp[c] + 0.0030965 BV_thmpp[c] + 0.21909 BV_gln_L[c] + 0.016021 BV_dttp[c] + 0.084104 BV_ctp[c] + 0.016021 BV_datp[c] + 0.016021 BV_dctp[c] + 0.016021 BV_dgtp[c] + 0.0030965 BV_amet[c] + 0.0030965 BV_adocbl[c] + 0.20083 BV_asp_L[c] + 0.4…	0	1000
Transport, intercellular	BV_IEX_12ppd_S[u]tr	BV_IEX_12ppd_S[u]tr	BV_12ppd_S[e] <=> 12ppd_S[u]	-1000	1000
Transport, intercellular	BV_IEX_h[u]tr	BV_IEX_h[u]tr	BV_h[e] <=> h[u]	-1000	1000
Transport, intercellular	BV_IEX_26dap_M[u]tr	BV_IEX_26dap_M[u]tr	BV_26dap_M[e] <=> 26dap_M[u]	-1000	1000
Transport, intercellular	BV_IEX_2obut[u]tr	BV_IEX_2obut[u]tr	BV_2obut[e] <=> 2obut[u]	-1000	1000
Transport, intercellular	BV_IEX_acgal[u]tr	BV_IEX_acgal[u]tr	BV_acgal[e] <=> acgal[u]	-1000	1000
Transport, intercellular	BV_IEX_acgam[u]tr	BV_IEX_acgam[u]tr	BV_acgam[e] <=> acgam[u]	-1000	1000
Transport, intercellular	BV_IEX_acnam[u]tr	BV_IEX_acnam[u]tr	BV_acnam[e] <=> acnam[u]	-1000	1000
Transport, intercellular	BV_IEX_ac[u]tr	BV_IEX_ac[u]tr	BV_ac[e] <=> ac[u]	-1000	1000
Transport, intercellular	BV_IEX_ade[u]tr	BV_IEX_ade[u]tr	BV_ade[e] <=> ade[u]	-1000	1000
Transport, intercellular	BV_IEX_adn[u]tr	BV_IEX_adn[u]tr	BV_adn[e] <=> adn[u]	-1000	1000
Transport, intercellular	BV_IEX_adocbl[u]tr	BV_IEX_adocbl[u]tr	BV_adocbl[e] <=> adocbl[u]	-1000	1000
Transport, intercellular	BV_IEX_h2o[u]tr	BV_IEX_h2o[u]tr	BV_h2o[e] <=> h2o[u]	-1000	1000
Transport, intercellular	BV_IEX_glygn2[u]tr	BV_IEX_glygn2[u]tr	BV_glygn2[e] <=> glygn2[u]	-1000	1000
Transport, intercellular	BV_IEX_glc_D[u]tr	BV_IEX_glc_D[u]tr	BV_glc_D[e] <=> glc_D[u]	-1000	1000
Transport, intercellular	BV_IEX_glygn4[u]tr	BV_IEX_glygn4[u]tr	BV_glygn4[e] <=> glygn4[u]	-1000	1000
Transport, intercellular	BV_IEX_amylopect900[u]tr	BV_IEX_amylopect900[u]tr	BV_amylopect900[e] <=> amylopect900[u]	-1000	1000
Transport, intercellular	BV_IEX_malttr[u]tr	BV_IEX_malttr[u]tr	BV_malttr[e] <=> malttr[u]	-1000	1000
Transport, intercellular	BV_IEX_amylose300[u]tr	BV_IEX_amylose300[u]tr	BV_amylose300[e] <=> amylose300[u]	-1000	1000
Transport, intercellular	BV_IEX_malt[u]tr	BV_IEX_malt[u]tr	BV_malt[e] <=> malt[u]	-1000	1000
Transport, intercellular	BV_IEX_arabttr[u]tr	BV_IEX_arabttr[u]tr	BV_arabttr[e] <=> arabttr[u]	-1000	1000
Transport, intercellular	BV_IEX_arab_L[u]tr	BV_IEX_arab_L[u]tr	BV_arab_L[e] <=> arab_L[u]	-1000	1000
Transport, intercellular	BV_IEX_arg_L[u]tr	BV_IEX_arg_L[u]tr	BV_arg_L[e] <=> arg_L[u]	-1000	1000
Transport, intercellular	BV_IEX_arsenb[u]tr	BV_IEX_arsenb[u]tr	BV_arsenb[e] <=> arsenb[u]	-1000	1000
Transport, intercellular	BV_IEX_asn_L[u]tr	BV_IEX_asn_L[u]tr	BV_asn_L[e] <=> asn_L[u]	-1000	1000
Transport, intercellular	BV_IEX_btn[u]tr	BV_IEX_btn[u]tr	BV_btn[e] <=> btn[u]	-1000	1000
Transport, intercellular	BV_IEX_ca2[u]tr	BV_IEX_ca2[u]tr	BV_ca2[e] <=> ca2[u]	-1000	1000
Transport, intercellular	BV_IEX_cbl1[u]tr	BV_IEX_cbl1[u]tr	BV_cbl1[e] <=> cbl1[u]	-1000	1000
Transport, intercellular	BV_IEX_cbl2[u]tr	BV_IEX_cbl2[u]tr	BV_cbl2[e] <=> cbl2[u]	-1000	1000
Transport, intercellular	BV_IEX_cd2[u]tr	BV_IEX_cd2[u]tr	BV_cd2[e] <=> cd2[u]	-1000	1000
Transport, intercellular	BV_IEX_cgly[u]tr	BV_IEX_cgly[u]tr	BV_cgly[e] <=> cgly[u]	-1000	1000
Transport, intercellular	BV_IEX_chor[u]tr	BV_IEX_chor[u]tr	BV_chor[e] <=> chor[u]	-1000	1000
Transport, intercellular	BV_IEX_chtbs[u]tr	BV_IEX_chtbs[u]tr	BV_chtbs[e] <=> chtbs[u]	-1000	1000
Transport, intercellular	BV_IEX_co2[u]tr	BV_IEX_co2[u]tr	BV_co2[e] <=> co2[u]	-1000	1000
Transport, intercellular	BV_IEX_cobalt2[u]tr	BV_IEX_cobalt2[u]tr	BV_cobalt2[e] <=> cobalt2[u]	-1000	1000
Transport, intercellular	BV_IEX_cro4[u]tr	BV_IEX_cro4[u]tr	BV_cro4[e] <=> cro4[u]	-1000	1000
Transport, intercellular	BV_IEX_csn[u]tr	BV_IEX_csn[u]tr	BV_csn[e] <=> csn[u]	-1000	1000
Transport, intercellular	BV_IEX_ctbt[u]tr	BV_IEX_ctbt[u]tr	BV_ctbt[e] <=> ctbt[u]	-1000	1000
Transport, intercellular	BV_IEX_cytd[u]tr	BV_IEX_cytd[u]tr	BV_cytd[e] <=> cytd[u]	-1000	1000
Transport, intercellular	BV_IEX_cu2[u]tr	BV_IEX_cu2[u]tr	BV_cu2[e] <=> cu2[u]	-1000	1000
Transport, intercellular	BV_IEX_dad_2[u]tr	BV_IEX_dad_2[u]tr	BV_dad_2[e] <=> dad_2[u]	-1000	1000
Transport, intercellular	BV_IEX_dcyt[u]tr	BV_IEX_dcyt[u]tr	BV_dcyt[e] <=> dcyt[u]	-1000	1000
Transport, intercellular	BV_IEX_ddca[u]tr	BV_IEX_ddca[u]tr	BV_ddca[e] <=> ddca[u]	-1000	1000
Transport, intercellular	BV_IEX_dgsn[u]tr	BV_IEX_dgsn[u]tr	BV_dgsn[e] <=> dgsn[u]	-1000	1000
Transport, intercellular	BV_IEX_din[u]tr	BV_IEX_din[u]tr	BV_din[e] <=> din[u]	-1000	1000
Transport, intercellular	BV_IEX_drib[u]tr	BV_IEX_drib[u]tr	BV_drib[e] <=> drib[u]	-1000	1000
Transport, intercellular	BV_IEX_duri[u]tr	BV_IEX_duri[u]tr	BV_duri[e] <=> duri[u]	-1000	1000
Transport, intercellular	BV_IEX_lac_D[u]tr	BV_IEX_lac_D[u]tr	BV_lac_D[e] <=> lac_D[u]	-1000	1000
Transport, intercellular	BV_IEX_Ser_Thr[u]tr	BV_IEX_Ser_Thr[u]tr	BV_Ser_Thr[e] <=> Ser_Thr[u]	-1000	1000
Transport, intercellular	BV_IEX_T_antigen[u]tr	BV_IEX_T_antigen[u]tr	BV_T_antigen[e] <=> T_antigen[u]	-1000	1000
Transport, intercellular	BV_IEX_Tn_antigen[u]tr	BV_IEX_Tn_antigen[u]tr	BV_Tn_antigen[e] <=> Tn_antigen[u]	-1000	1000
Transport, intercellular	BV_IEX_Tyr_ggn[u]tr	BV_IEX_Tyr_ggn[u]tr	BV_Tyr_ggn[e] <=> Tyr_ggn[u]	-1000	1000
Transport, intercellular	BV_IEX_biomass[c]tr	BV_IEX_biomass[c]tr	BV_biomass[c] <=> biomass[c]	-1000	1000
Transport, intercellular	BV_IEX_cl[u]tr	BV_IEX_cl[u]tr	BV_cl[e] <=> cl[u]	-1000	1000
Transport, intercellular	BV_IEX_core2[u]tr	BV_IEX_core2[u]tr	BV_core2[e] <=> core2[u]	-1000	1000
Transport, intercellular	BV_IEX_core3[u]tr	BV_IEX_core3[u]tr	BV_core3[e] <=> core3[u]	-1000	1000
Transport, intercellular	BV_IEX_core4[u]tr	BV_IEX_core4[u]tr	BV_core4[e] <=> core4[u]	-1000	1000
Transport, intercellular	BV_IEX_core5[u]tr	BV_IEX_core5[u]tr	BV_core5[e] <=> core5[u]	-1000	1000
Transport, intercellular	BV_IEX_core6[u]tr	BV_IEX_core6[u]tr	BV_core6[e] <=> core6[u]	-1000	1000
Transport, intercellular	BV_IEX_core7[u]tr	BV_IEX_core7[u]tr	BV_core7[e] <=> core7[u]	-1000	1000
Transport, intercellular	BV_IEX_core8[u]tr	BV_IEX_core8[u]tr	BV_core8[e] <=> core8[u]	-1000	1000
Transport, intercellular	BV_IEX_dsT_antigen[u]tr	BV_IEX_dsT_antigen[u]tr	BV_dsT_antigen[e] <=> dsT_antigen[u]	-1000	1000
Transport, intercellular	BV_IEX_f1a[u]tr	BV_IEX_f1a[u]tr	BV_f1a[e] <=> f1a[u]	-1000	1000
Transport, intercellular	BV_IEX_fe2[u]tr	BV_IEX_fe2[u]tr	BV_fe2[e] <=> fe2[u]	-1000	1000
Transport, intercellular	BV_IEX_fe3[u]tr	BV_IEX_fe3[u]tr	BV_fe3[e] <=> fe3[u]	-1000	1000
Transport, intercellular	BV_IEX_fol[u]tr	BV_IEX_fol[u]tr	BV_fol[e] <=> fol[u]	-1000	1000
Transport, intercellular	BV_IEX_for[u]tr	BV_IEX_for[u]tr	BV_for[e] <=> for[u]	-1000	1000
Transport, intercellular	BV_IEX_fru[u]tr	BV_IEX_fru[u]tr	BV_fru[e] <=> fru[u]	-1000	1000
Transport, intercellular	BV_IEX_gal[u]tr	BV_IEX_gal[u]tr	BV_gal[e] <=> gal[u]	-1000	1000
Transport, intercellular	BV_IEX_galt[u]tr	BV_IEX_galt[u]tr	BV_galt[e] <=> galt[u]	-1000	1000
Transport, intercellular	BV_IEX_galur[u]tr	BV_IEX_galur[u]tr	BV_galur[e] <=> galur[u]	-1000	1000
Transport, intercellular	BV_IEX_gam[u]tr	BV_IEX_gam[u]tr	BV_gam[e] <=> gam[u]	-1000	1000
Transport, intercellular	BV_IEX_gbbtn[u]tr	BV_IEX_gbbtn[u]tr	BV_gbbtn[e] <=> gbbtn[u]	-1000	1000
Transport, intercellular	BV_IEX_gcald[u]tr	BV_IEX_gcald[u]tr	BV_gcald[e] <=> gcald[u]	-1000	1000
Transport, intercellular	BV_IEX_glcur[u]tr	BV_IEX_glcur[u]tr	BV_glcur[e] <=> glcur[u]	-1000	1000
Transport, intercellular	BV_IEX_glu_L[u]tr	BV_IEX_glu_L[u]tr	BV_glu_L[e] <=> glu_L[u]	-1000	1000
Transport, intercellular	BV_IEX_glyb[u]tr	BV_IEX_glyb[u]tr	BV_glyb[e] <=> glyb[u]	-1000	1000
Transport, intercellular	BV_IEX_glyclt[u]tr	BV_IEX_glyclt[u]tr	BV_glyclt[e] <=> glyclt[u]	-1000	1000
Transport, intercellular	BV_IEX_glygn5[u]tr	BV_IEX_glygn5[u]tr	BV_glygn5[e] <=> glygn5[u]	-1000	1000
Transport, intercellular	BV_IEX_gncore1[u]tr	BV_IEX_gncore1[u]tr	BV_gncore1[e] <=> gncore1[u]	-1000	1000
Transport, intercellular	BV_IEX_gncore2[u]tr	BV_IEX_gncore2[u]tr	BV_gncore2[e] <=> gncore2[u]	-1000	1000
Transport, intercellular	BV_IEX_gsn[u]tr	BV_IEX_gsn[u]tr	BV_gsn[e] <=> gsn[u]	-1000	1000
Transport, intercellular	BV_IEX_gua[u]tr	BV_IEX_gua[u]tr	BV_gua[e] <=> gua[u]	-1000	1000
Transport, intercellular	BV_IEX_h2[u]tr	BV_IEX_h2[u]tr	BV_h2[e] <=> h2[u]	-1000	1000
Transport, intercellular	BV_IEX_h2s[u]tr	BV_IEX_h2s[u]tr	BV_h2s[e] <=> h2s[u]	-1000	1000
Transport, intercellular	BV_IEX_hdca[u]tr	BV_IEX_hdca[u]tr	BV_hdca[e] <=> hdca[u]	-1000	1000
Transport, intercellular	BV_IEX_hg2[u]tr	BV_IEX_hg2[u]tr	BV_hg2[e] <=> hg2[u]	-1000	1000
Transport, intercellular	BV_IEX_ind3ac[u]tr	BV_IEX_ind3ac[u]tr	BV_ind3ac[e] <=> ind3ac[u]	-1000	1000
Transport, intercellular	BV_IEX_ins[u]tr	BV_IEX_ins[u]tr	BV_ins[e] <=> ins[u]	-1000	1000
Transport, intercellular	BV_IEX_inulin[u]tr	BV_IEX_inulin[u]tr	BV_inulin[e] <=> inulin[u]	-1000	1000
Transport, intercellular	BV_IEX_isobut[u]tr	BV_IEX_isobut[u]tr	BV_isobut[e] <=> isobut[u]	-1000	1000
Transport, intercellular	BV_IEX_isocapr[u]tr	BV_IEX_isocapr[u]tr	BV_isocapr[e] <=> isocapr[u]	-1000	1000
Transport, intercellular	BV_IEX_isoval[u]tr	BV_IEX_isoval[u]tr	BV_isoval[e] <=> isoval[u]	-1000	1000
Transport, intercellular	BV_IEX_k[u]tr	BV_IEX_k[u]tr	BV_k[e] <=> k[u]	-1000	1000
Transport, intercellular	BV_IEX_kesto[u]tr	BV_IEX_kesto[u]tr	BV_kesto[e] <=> kesto[u]	-1000	1000
Transport, intercellular	BV_IEX_kestopt[u]tr	BV_IEX_kestopt[u]tr	BV_kestopt[e] <=> kestopt[u]	-1000	1000
Transport, intercellular	BV_IEX_kestottr[u]tr	BV_IEX_kestottr[u]tr	BV_kestottr[e] <=> kestottr[u]	-1000	1000
Transport, intercellular	BV_IEX_lac_L[u]tr	BV_IEX_lac_L[u]tr	BV_lac_L[e] <=> lac_L[u]	-1000	1000
Transport, intercellular	BV_IEX_lcts[u]tr	BV_IEX_lcts[u]tr	BV_lcts[e] <=> lcts[u]	-1000	1000
Transport, intercellular	BV_IEX_leu_L[u]tr	BV_IEX_leu_L[u]tr	BV_leu_L[e] <=> leu_L[u]	-1000	1000
Transport, intercellular	BV_IEX_lys_L[u]tr	BV_IEX_lys_L[u]tr	BV_lys_L[e] <=> lys_L[u]	-1000	1000
Transport, intercellular	BV_IEX_man[u]tr	BV_IEX_man[u]tr	BV_man[e] <=> man[u]	-1000	1000
Transport, intercellular	BV_IEX_mantr[u]tr	BV_IEX_mantr[u]tr	BV_mantr[e] <=> mantr[u]	-1000	1000
Transport, intercellular	BV_IEX_melib[u]tr	BV_IEX_melib[u]tr	BV_melib[e] <=> melib[u]	-1000	1000
Transport, intercellular	BV_IEX_mg2[u]tr	BV_IEX_mg2[u]tr	BV_mg2[e] <=> mg2[u]	-1000	1000
Transport, intercellular	BV_IEX_mn2[u]tr	BV_IEX_mn2[u]tr	BV_mn2[e] <=> mn2[u]	-1000	1000
Transport, intercellular	BV_IEX_mqn8[u]tr	BV_IEX_mqn8[u]tr	BV_mqn8[e] <=> mqn8[u]	-1000	1000
Transport, intercellular	BV_IEX_na1[u]tr	BV_IEX_na1[u]tr	BV_na1[e] <=> na1[u]	-1000	1000
Transport, intercellular	BV_IEX_nac[u]tr	BV_IEX_nac[u]tr	BV_nac[e] <=> nac[u]	-1000	1000
Transport, intercellular	BV_IEX_ncam[u]tr	BV_IEX_ncam[u]tr	BV_ncam[e] <=> ncam[u]	-1000	1000
Transport, intercellular	BV_IEX_nh4[u]tr	BV_IEX_nh4[u]tr	BV_nh4[e] <=> nh4[u]	-1000	1000
Transport, intercellular	BV_IEX_o2[u]tr	BV_IEX_o2[u]tr	BV_o2[e] <=> o2[u]	-1000	1000
Transport, intercellular	BV_IEX_ocdca[u]tr	BV_IEX_ocdca[u]tr	BV_ocdca[e] <=> ocdca[u]	-1000	1000
Transport, intercellular	BV_IEX_ocdcea[u]tr	BV_IEX_ocdcea[u]tr	BV_ocdcea[e] <=> ocdcea[u]	-1000	1000
Transport, intercellular	BV_IEX_orn[u]tr	BV_IEX_orn[u]tr	BV_orn[e] <=> orn[u]	-1000	1000
Transport, intercellular	BV_IEX_pb[u]tr	BV_IEX_pb[u]tr	BV_pb[e] <=> pb[u]	-1000	1000
Transport, intercellular	BV_IEX_pheme[u]tr	BV_IEX_pheme[u]tr	BV_pheme[e] <=> pheme[u]	-1000	1000
Transport, intercellular	BV_IEX_pi[u]tr	BV_IEX_pi[u]tr	BV_pi[e] <=> pi[u]	-1000	1000
Transport, intercellular	BV_IEX_ppa[u]tr	BV_IEX_ppa[u]tr	BV_ppa[e] <=> ppa[u]	-1000	1000
Transport, intercellular	BV_IEX_ppi[u]tr	BV_IEX_ppi[u]tr	BV_ppi[e] <=> ppi[u]	-1000	1000
Transport, intercellular	BV_IEX_pro_L[u]tr	BV_IEX_pro_L[u]tr	BV_pro_L[e] <=> pro_L[u]	-1000	1000
Transport, intercellular	BV_IEX_ptrc[u]tr	BV_IEX_ptrc[u]tr	BV_ptrc[e] <=> ptrc[u]	-1000	1000
Transport, intercellular	BV_IEX_pydam[u]tr	BV_IEX_pydam[u]tr	BV_pydam[e] <=> pydam[u]	-1000	1000
Transport, intercellular	BV_IEX_pydx[u]tr	BV_IEX_pydx[u]tr	BV_pydx[e] <=> pydx[u]	-1000	1000
Transport, intercellular	BV_IEX_pydxn[u]tr	BV_IEX_pydxn[u]tr	BV_pydxn[e] <=> pydxn[u]	-1000	1000
Transport, intercellular	BV_IEX_q8[u]tr	BV_IEX_q8[u]tr	BV_q8[e] <=> q8[u]	-1000	1000
Transport, intercellular	BV_IEX_raffin[u]tr	BV_IEX_raffin[u]tr	BV_raffin[e] <=> raffin[u]	-1000	1000
Transport, intercellular	BV_IEX_rib_D[u]tr	BV_IEX_rib_D[u]tr	BV_rib_D[e] <=> rib_D[u]	-1000	1000
Transport, intercellular	BV_IEX_rmn[u]tr	BV_IEX_rmn[u]tr	BV_rmn[e] <=> rmn[u]	-1000	1000
Transport, intercellular	BV_IEX_sT_antigen[u]tr	BV_IEX_sT_antigen[u]tr	BV_sT_antigen[e] <=> sT_antigen[u]	-1000	1000
Transport, intercellular	BV_IEX_sTn_antigen[u]tr	BV_IEX_sTn_antigen[u]tr	BV_sTn_antigen[e] <=> sTn_antigen[u]	-1000	1000
Transport, intercellular	BV_IEX_ser_L[u]tr	BV_IEX_ser_L[u]tr	BV_ser_L[e] <=> ser_L[u]	-1000	1000
Transport, intercellular	BV_IEX_sheme[u]tr	BV_IEX_sheme[u]tr	BV_sheme[e] <=> sheme[u]	-1000	1000
Transport, intercellular	BV_IEX_so4[u]tr	BV_IEX_so4[u]tr	BV_so4[e] <=> so4[u]	-1000	1000
Transport, intercellular	BV_IEX_spmd[u]tr	BV_IEX_spmd[u]tr	BV_spmd[e] <=> spmd[u]	-1000	1000
Transport, intercellular	BV_IEX_stys[u]tr	BV_IEX_stys[u]tr	BV_stys[e] <=> stys[u]	-1000	1000
Transport, intercellular	BV_IEX_succ[u]tr	BV_IEX_succ[u]tr	BV_succ[e] <=> succ[u]	-1000	1000
Transport, intercellular	BV_IEX_sucr[u]tr	BV_IEX_sucr[u]tr	BV_sucr[e] <=> sucr[u]	-1000	1000
Transport, intercellular	BV_IEX_thr_L[u]tr	BV_IEX_thr_L[u]tr	BV_thr_L[e] <=> thr_L[u]	-1000	1000
Transport, intercellular	BV_IEX_thymd[u]tr	BV_IEX_thymd[u]tr	BV_thymd[e] <=> thymd[u]	-1000	1000
Transport, intercellular	BV_IEX_ttdca[u]tr	BV_IEX_ttdca[u]tr	BV_ttdca[e] <=> ttdca[u]	-1000	1000
Transport, intercellular	BV_IEX_ura[u]tr	BV_IEX_ura[u]tr	BV_ura[e] <=> ura[u]	-1000	1000
Transport, intercellular	BV_IEX_uri[u]tr	BV_IEX_uri[u]tr	BV_uri[e] <=> uri[u]	-1000	1000
Transport, intercellular	BV_IEX_val_L[u]tr	BV_IEX_val_L[u]tr	BV_val_L[e] <=> val_L[u]	-1000	1000
Transport, intercellular	BV_IEX_xan[u]tr	BV_IEX_xan[u]tr	BV_xan[e] <=> xan[u]	-1000	1000
Transport, intercellular	BV_IEX_xyl_D[u]tr	BV_IEX_xyl_D[u]tr	BV_xyl_D[e] <=> xyl_D[u]	-1000	1000
Transport, intercellular	BV_IEX_zn2[u]tr	BV_IEX_zn2[u]tr	BV_zn2[e] <=> zn2[u]	-1000	1000
Transport, extracellular	1,2 diacylglycerol transport (extracellular to cytoplasm, n-C18:0)	DD_12DGR180ti	DD_12dgr180[e] -> DD_12dgr180[c]	0	1000
Arginine and Proline Metabolism	1-Pyrroline-4-hydroxy-2-carboxylate aminohydrolase (decyclizing)	DD_1P4H2CBXLAH	DD_h2o[c] + DD_h[c] + DD_1p4h2cbxl[c] <=> DD_nh4[c] + DD_25dop[c]	-1000	1000
Valine, leucine, and isoleucine metabolism	(R)-2,3-Dihydroxy-3-methylpentanoate:NADP+ oxidoreductase	DD_23DHMPO	DD_23dhmp[c] + DD_nadp[c] <=> DD_h[c] + DD_3h3mop[c] + DD_nadph[c]	-1000	1000
Lysine metabolism	L,L-diaminopimelate aminotransferase	DD_26DAPLLAT	DD_26dap_LL[c] + DD_akg[c] <=> DD_h2o[c] + DD_h[c] + DD_thdp[c] + DD_glu_L[c]	-1000	1000
Transport, extracellular	meso-2,6-Diaminoheptanedioate transport via proton symport, reversible	DD_26DAPt2r	DD_h[e] + DD_26dap_M[e] <=> DD_h[c] + DD_26dap_M[c]	-1000	1000
Valine, leucine, and isoleucine metabolism	(S)-2-Aceto-2-hydroxybutanoate isomerase	DD_2AHBUTI	DD_2ahbut[c] <=> DD_3h3mop[c]	-1000	1000
Ascorbate and aldarate metabolism	2-Dehydro-3-deoxy-L-arabinonate hydro-lyase	DD_2DDPENTHL	DD_2ddpent[c] -> DD_h2o[c] + DD_25dop[c]	0	1000
CoA synthesis	2 dehydropantoate formaldehyde lyase 3 methyl 2 oxobutanoate forming	DD_2DHPL	DD_2dhp[c] <=> DD_3mob[c] + DD_fald[c]	-1000	1000
Transport, extracellular	2-Demethylmenaquinone 8 uptake via ABC transporter	DD_2DMMQ8abc	DD_h2o[c] + DD_atp[c] + DD_2dmmq8[e] -> DD_h[c] + DD_pi[c] + DD_adp[c] + DD_2dmmq8[c]	0	1000
Benzoate degradation	4-oxalocrotonate tautomerase	DD_2HMCOXT	DD_2hmc[c] <=> DD_oxalc[c]	-1000	1000
Glycerophospholipid metabolism	2-methylbutanoyl-CoA[acyl-carrier-protein] transferase	DD_2MBCOATA	DD_2mbcoa[c] + DD_ACP[c] <=> DD_coa[c] + DD_2mbutACP[c]	-1000	1000
Transport, extracellular	2-Oxobutanoate transport via proton symport, reversible	DD_2OBUTt2r	DD_h[e] + DD_2obut[e] <=> DD_h[c] + DD_2obut[c]	-1000	1000
Tyrosine metabolism	3,4-Dihydroxyphenylethyleneglycol:NAD+ oxidoreductase	DD_34DHOXPEGOX	DD_h[c] + DD_nadh[c] + DD_34dhmald[c] <=> DD_nad[c] + DD_34dhoxpeg[c]	-1000	1000
Fatty acid synthesis	3-hydroxyacyl-[acyl-carrier-protein] dehydratase (n-C10:0)	DD_3HAD100	DD_3hdecACP[c] -> DD_h2o[c] + DD_tdec2eACP[c]	0	1000
Fatty acid synthesis	10-methyl-3-hydroxy-undecanoyl-ACP hydro-lyase	DD_3HAD10M11	DD_10m3hundecACP[c] -> DD_h2o[c] + DD_10mtundec2eACP[c]	0	1000
Fatty acid synthesis	10-methyl-3-hydroxy-dodecanoyl-ACP hydro-lyase	DD_3HAD10M12	DD_10m3hddcaACP[c] -> DD_h2o[c] + DD_10mtddec2eACP[c]	0	1000
Fatty acid synthesis	11-methyl-3-hydroxy-dodecanoyl-ACP hydro-lyase	DD_3HAD11M12	DD_11m3hddcaACP[c] -> DD_h2o[c] + DD_11mtddec2eACP[c]	0	1000
Fatty acid synthesis	3-hydroxyacyl-[acyl-carrier-protein] dehydratase (n-C12:0)	DD_3HAD120	DD_3hddecACP[c] -> DD_h2o[c] + DD_tddec2eACP[c]	0	1000
Fatty acid synthesis	3-hydroxyacyl-[acyl-carrier-protein] dehydratase (n-C12:1)	DD_3HAD121	DD_3hcddec5eACP[c] -> DD_h2o[c] + DD_t3c5ddeceACP[c]	0	1000
Fatty acid synthesis	12-methyl-3-hydroxy-tridecanoyl-ACP hydro-lyase	DD_3HAD12M13	DD_12m3htridecACP[c] -> DD_h2o[c] + DD_12mttritec2eACP[c]	0	1000
Fatty acid synthesis	12-methyl-3-hydroxy-tetra-decanoyl-ACP hydro-lyase	DD_3HAD12M14	DD_12m3hmyrsACP[c] -> DD_h2o[c] + DD_12mtmrs2eACP[c]	0	1000
Fatty acid synthesis	13-methyl-3-hydroxy-tetra-decanoyl-ACP hydro-lyase	DD_3HAD13M14	DD_13m3hmyrsACP[c] -> DD_h2o[c] + DD_13mtmrs2eACP[c]	0	1000
Fatty acid synthesis	3-hydroxyacyl-[acyl-carrier-protein] dehydratase (n-C14:0)	DD_3HAD140	DD_3hmrsACP[c] -> DD_h2o[c] + DD_tmrs2eACP[c]	0	1000
Fatty acid synthesis	3-hydroxyacyl-[acyl-carrier-protein] dehydratase (n-C14:1)	DD_3HAD141	DD_3hcmrs7eACP[c] -> DD_h2o[c] + DD_t3c7mrseACP[c]	0	1000
Fatty acid synthesis	14-methyl-3-hydroxy-pentadecanoyl-ACP hydro-lyase	DD_3HAD14M15	DD_14m3hpentdecACP[c] -> DD_h2o[c] + DD_14mtpentdec2eACP[c]	0	1000
Fatty acid synthesis	14-methyl-3-hydroxy-hexa-decanoyl-ACP hydro-lyase	DD_3HAD14M16	DD_14m3hpalmACP[c] -> DD_h2o[c] + DD_14mtpalm2eACP[c]	0	1000
Fatty acid synthesis	15-methyl-3-hydroxy-hexa-decanoyl-ACP hydro-lyase	DD_3HAD15M16	DD_15m3hpalmACP[c] -> DD_h2o[c] + DD_15mtpalm2eACP[c]	0	1000
Fatty acid synthesis	3-hydroxyacyl-[acyl-carrier-protein] dehydratase (n-C16:0)	DD_3HAD160	DD_3hpalmACP[c] -> DD_h2o[c] + DD_tpalm2eACP[c]	0	1000
Fatty acid synthesis	3-hydroxyacyl-[acyl-carrier-protein] dehydratase (n-C16:1)	DD_3HAD161	DD_3hcpalm9eACP[c] -> DD_h2o[c] + DD_t3c9palmeACP[c]	0	1000
Fatty acid synthesis	3-hydroxyacyl-[acyl-carrier-protein] dehydratase (n-C18:0)	DD_3HAD180	DD_3hoctaACP[c] -> DD_h2o[c] + DD_toctd2eACP[c]	0	1000
Fatty acid synthesis	3-hydroxyacyl-[acyl-carrier-protein] dehydratase (n-C18:1)	DD_3HAD181	DD_3hcvac11eACP[c] -> DD_h2o[c] + DD_t3c11vaceACP[c]	0	1000
Fatty acid synthesis	3-hydroxyacyl-[acyl-carrier-protein] dehydratase (n-C4:0)	DD_3HAD40	DD_3haACP[c] -> DD_h2o[c] + DD_but2eACP[c]	0	1000
Fatty acid synthesis	4-methyl-3-hydroxy-pentanoyl-ACP hydro-lyase	DD_3HAD4M5	DD_4m3hpentACP[c] -> DD_h2o[c] + DD_4mtpent2eACP[c]	0	1000
Fatty acid synthesis	4-methyl-3-hydroxy-hexanoyl-ACP hydro-lyase	DD_3HAD4M6	DD_4m3hhexACP[c] -> DD_h2o[c] + DD_4mthex2eACP[c]	0	1000
Fatty acid synthesis	5-methyl-3-hydroxy-hexanoyl-ACP hydro-lyase	DD_3HAD5M6	DD_5m3hhexACP[c] -> DD_h2o[c] + DD_5mthex2eACP[c]	0	1000
Fatty acid synthesis	3-hydroxyacyl-[acyl-carrier-protein] dehydratase (n-C6:0)	DD_3HAD60	DD_3hhexACP[c] -> DD_h2o[c] + DD_thex2eACP[c]	0	1000
Fatty acid synthesis	6-methyl-3-hydroxy-heptanoyl-ACP hydro-lyase	DD_3HAD6M7	DD_6m3hheptACP[c] -> DD_h2o[c] + DD_6mthept2eACP[c]	0	1000
Fatty acid synthesis	6-methyl-3-hydroxy-octanoyl-ACP hydro-lyase	DD_3HAD6M8	DD_6m3hocACP[c] -> DD_h2o[c] + DD_6mtoct2eACP[c]	0	1000
Fatty acid synthesis	7-methyl-3-hydroxy-octanoyl-ACP hydro-lyase	DD_3HAD7M8	DD_7m3hocACP[c] -> DD_h2o[c] + DD_7mtoct2eACP[c]	0	1000
Fatty acid synthesis	3-hydroxyacyl-[acyl-carrier-protein] dehydratase (n-C8:0)	DD_3HAD80	DD_3hoctACP[c] -> DD_h2o[c] + DD_toct2eACP[c]	0	1000
Fatty acid synthesis	8-methyl-3-hydroxy-decanoyl-ACP hydro-lyase	DD_3HAD8M10	DD_8m3hdcaACP[c] -> DD_h2o[c] + DD_8mtdec2eACP[c]	0	1000
Fatty acid synthesis	8-methyl-3-hydroxy-nonanoyl-ACP hydro-lyase	DD_3HAD8M9	DD_8m3hnonACP[c] -> DD_h2o[c] + DD_8mtnon2eACP[c]	0	1000
Fatty acid synthesis	9-methyl-3-hydroxy-decanoyl-ACP hydro-lyase	DD_3HAD9M10	DD_9m3hdcaACP[c] -> DD_h2o[c] + DD_9mtdec2eACP[c]	0	1000
Valine, leucine, and isoleucine metabolism	3-methyl-2-oxobutanoate synthase	DD_3MOBS	DD_h[c] + DD_coa[c] + DD_3c3hmp[c] <=> DD_h2o[c] + DD_3mob[c] + DD_accoa[c]	-1000	1000
Fatty acid synthesis	3-oxoacyl-[acyl-carrier-protein] reductase (n-C10:0)	DD_3OAR100	DD_h[c] + DD_nadph[c] + DD_3odecACP[c] <=> DD_nadp[c] + DD_3hdecACP[c]	-1000	1000
Fatty acid synthesis	10-methyl-3-oxo-undecanoyl-ACPNADP+ oxidoreductase	DD_3OAR10M11	DD_h[c] + DD_nadph[c] + DD_10m3oundecACP[c] <=> DD_nadp[c] + DD_10m3hundecACP[c]	-1000	1000
Fatty acid synthesis	10-methyl-3-oxo-dodecanoyl-ACPNADP+ oxidoreductase	DD_3OAR10M12	DD_h[c] + DD_nadph[c] + DD_10m3oddcaACP[c] <=> DD_nadp[c] + DD_10m3hddcaACP[c]	-1000	1000
Fatty acid synthesis	11-methyl-3-oxo-dodecanoyl-ACPNADP+ oxidoreductase	DD_3OAR11M12	DD_h[c] + DD_nadph[c] + DD_11m3oddcaACP[c] <=> DD_nadp[c] + DD_11m3hddcaACP[c]	-1000	1000
Fatty acid synthesis	3-oxoacyl-[acyl-carrier-protein] reductase (n-C12:0)	DD_3OAR120	DD_h[c] + DD_nadph[c] + DD_3oddecACP[c] <=> DD_nadp[c] + DD_3hddecACP[c]	-1000	1000
Fatty acid synthesis	12-methyl-3-oxo-tridecanoyl-ACPNADP+ oxidoreductase	DD_3OAR12M13	DD_h[c] + DD_nadph[c] + DD_12m3otridecACP[c] <=> DD_nadp[c] + DD_12m3htridecACP[c]	-1000	1000
Fatty acid synthesis	12-methyl-3-oxo-tetra-decanoyl-ACPNADP+ oxidoreductase	DD_3OAR12M14	DD_h[c] + DD_nadph[c] + DD_12m3omyrsACP[c] <=> DD_nadp[c] + DD_12m3hmyrsACP[c]	-1000	1000
Fatty acid synthesis	13-methyl-3-oxo-tetra-decanoyl-ACPNADP+ oxidoreductase	DD_3OAR13M14	DD_h[c] + DD_nadph[c] + DD_13m3omyrsACP[c] <=> DD_nadp[c] + DD_13m3hmyrsACP[c]	-1000	1000
Fatty acid synthesis	3-oxoacyl-[acyl-carrier-protein] reductase (n-C14:0)	DD_3OAR140	DD_h[c] + DD_nadph[c] + DD_3omrsACP[c] <=> DD_nadp[c] + DD_3hmrsACP[c]	-1000	1000
Fatty acid synthesis	14-methyl-3-oxo-pentadecanoyl-ACPNADP+ oxidoreductase	DD_3OAR14M15	DD_h[c] + DD_nadph[c] + DD_14m3opentdecACP[c] <=> DD_nadp[c] + DD_14m3hpentdecACP[c]	-1000	1000
Fatty acid synthesis	14-methyl-3-oxo-hexa-decanoyl-ACPNADP+ oxidoreductase	DD_3OAR14M16	DD_h[c] + DD_nadph[c] + DD_14m3opalmACP[c] <=> DD_nadp[c] + DD_14m3hpalmACP[c]	-1000	1000
Fatty acid synthesis	15-methyl-3-oxo-hexa-decanoyl-ACPNADP+ oxidoreductase	DD_3OAR15M16	DD_h[c] + DD_nadph[c] + DD_15m3opalmACP[c] <=> DD_nadp[c] + DD_15m3hpalmACP[c]	-1000	1000
Fatty acid synthesis	3-oxoacyl-[acyl-carrier-protein] reductase (n-C16:0)	DD_3OAR160	DD_h[c] + DD_nadph[c] + DD_3opalmACP[c] <=> DD_nadp[c] + DD_3hpalmACP[c]	-1000	1000
Fatty acid synthesis	3-oxoacyl-[acyl-carrier-protein] reductase (n-C18:0)	DD_3OAR180	DD_h[c] + DD_nadph[c] + DD_3ooctdACP[c] <=> DD_nadp[c] + DD_3hoctaACP[c]	-1000	1000
Fatty acid synthesis	3-oxoacyl-[acyl-carrier-protein] reductase (n-C4:0)	DD_3OAR40	DD_h[c] + DD_nadph[c] + DD_actACP[c] <=> DD_nadp[c] + DD_3haACP[c]	-1000	1000
Fatty acid synthesis	4-methyl-3-oxo-pentanoyl-ACPNADP+ oxidoreductase	DD_3OAR4M5	DD_h[c] + DD_nadph[c] + DD_4m3opentACP[c] <=> DD_nadp[c] + DD_4m3hpentACP[c]	-1000	1000
Fatty acid synthesis	4-methyl-3-oxo-hexanoyl-ACPNADP+ oxidoreductase	DD_3OAR4M6	DD_h[c] + DD_nadph[c] + DD_4m3ohexACP[c] <=> DD_nadp[c] + DD_4m3hhexACP[c]	-1000	1000
Fatty acid synthesis	5-methyl-3-oxo-hexanoyl-ACPNADP+ oxidoreductase	DD_3OAR5M6	DD_h[c] + DD_nadph[c] + DD_5m3ohexACP[c] <=> DD_nadp[c] + DD_5m3hhexACP[c]	-1000	1000
Fatty acid synthesis	3-oxoacyl-[acyl-carrier-protein] reductase (n-C6:0)	DD_3OAR60	DD_h[c] + DD_nadph[c] + DD_3ohexACP[c] <=> DD_nadp[c] + DD_3hhexACP[c]	-1000	1000
Fatty acid synthesis	6-methyl-3-oxo-heptanoyl-ACPNADP+ oxidoreductase	DD_3OAR6M7	DD_h[c] + DD_nadph[c] + DD_6m3oheptACP[c] <=> DD_nadp[c] + DD_6m3hheptACP[c]	-1000	1000
Fatty acid synthesis	6-methyl-3-oxo-octanoyl-ACPNADP+ oxidoreductase	DD_3OAR6M8	DD_h[c] + DD_nadph[c] + DD_6m3oocACP[c] <=> DD_nadp[c] + DD_6m3hocACP[c]	-1000	1000
Fatty acid synthesis	7-methyl-3-oxo-octanoyl-ACPNADP+ oxidoreductase	DD_3OAR7M8	DD_h[c] + DD_nadph[c] + DD_7m3oocACP[c] <=> DD_nadp[c] + DD_7m3hocACP[c]	-1000	1000
Fatty acid synthesis	3-oxoacyl-[acyl-carrier-protein] reductase (n-C8:0)	DD_3OAR80	DD_h[c] + DD_nadph[c] + DD_3ooctACP[c] <=> DD_nadp[c] + DD_3hoctACP[c]	-1000	1000
Fatty acid synthesis	8-methyl-3-oxo-decanoyl-ACPNADP+ oxidoreductase	DD_3OAR8M10	DD_h[c] + DD_nadph[c] + DD_8m3odcaACP[c] <=> DD_nadp[c] + DD_8m3hdcaACP[c]	-1000	1000
Fatty acid synthesis	8-methyl-3-oxo-nonanoyl-ACPNADP+ oxidoreductase	DD_3OAR8M9	DD_h[c] + DD_nadph[c] + DD_8m3ononACP[c] <=> DD_nadp[c] + DD_8m3hnonACP[c]	-1000	1000
Fatty acid synthesis	9-methyl-3-oxo-decanoyl-ACPNADP+ oxidoreductase	DD_3OAR9M10	DD_h[c] + DD_nadph[c] + DD_9m3odcaACP[c] <=> DD_nadp[c] + DD_9m3hdcaACP[c]	-1000	1000
Fatty acid synthesis	3-oxoacyl-[acyl-carrier-protein] synthase (n-C10:0)	DD_3OAS100	DD_h[c] + DD_malACP[c] + DD_ocACP[c] -> DD_ACP[c] + DD_3odecACP[c] + DD_co2[c]	0	1000
Fatty acid synthesis	10-methyl-undecanoyl-ACPmalonyl-[acyl-carrier-protein] C-acyltransferase (decarboxylating)	DD_3OAS10M11	DD_h[c] + DD_malACP[c] + DD_10mundecACP[c] -> DD_ACP[c] + DD_12m3otridecACP[c] + DD_co2[c]	0	1000
Fatty acid synthesis	10-methyl-dodecanoyl-ACPmalonyl-[acyl-carrier-protein] C-acyltransferase (decarboxylating)	DD_3OAS10M12	DD_h[c] + DD_malACP[c] + DD_10mddcaACP[c] -> DD_ACP[c] + DD_12m3omyrsACP[c] + DD_co2[c]	0	1000
Fatty acid synthesis	11-methyl-dodecanoyl-ACPmalonyl-[acyl-carrier-protein] C-acyltransferase (decarboxylating)	DD_3OAS11M12	DD_h[c] + DD_malACP[c] + DD_11mddcaACP[c] -> DD_ACP[c] + DD_13m3omyrsACP[c] + DD_co2[c]	0	1000
Fatty acid synthesis	3-oxoacyl-[acyl-carrier-protein] synthase (n-C12:0)	DD_3OAS120	DD_h[c] + DD_malACP[c] + DD_dcaACP[c] -> DD_ACP[c] + DD_3oddecACP[c] + DD_co2[c]	0	1000
Fatty acid synthesis	3-oxoacyl-[acyl-carrier-protein] synthase (n-C12:1)	DD_3OAS121	DD_h[c] + DD_malACP[c] + DD_cdec3eACP[c] -> DD_ACP[c] + DD_co2[c] + DD_3ocddec5eACP[c]	0	1000
Fatty acid synthesis	12-methyl-tridecanoyl-ACPmalonyl-[acyl-carrier-protein] C-acyltransferase (decarboxylating)	DD_3OAS12M13	DD_h[c] + DD_malACP[c] + DD_12mtridecACP[c] -> DD_ACP[c] + DD_14m3opentdecACP[c] + DD_co2[c]	0	1000
Fatty acid synthesis	12-methyl-tetra-decanoyl-ACPmalonyl-[acyl-carrier-protein] C-acyltransferase (decarboxylating)	DD_3OAS12M14	DD_h[c] + DD_malACP[c] + DD_12mmyrsACP[c] -> DD_ACP[c] + DD_14m3opalmACP[c] + DD_co2[c]	0	1000
Fatty acid synthesis	13-methyl-tetra-decanoyl-ACPmalonyl-[acyl-carrier-protein] C-acyltransferase (decarboxylating)	DD_3OAS13M14	DD_h[c] + DD_malACP[c] + DD_13mmyrsACP[c] -> DD_ACP[c] + DD_15m3opalmACP[c] + DD_co2[c]	0	1000
Fatty acid synthesis	3-oxoacyl-[acyl-carrier-protein] synthase (n-C14:0)	DD_3OAS140	DD_h[c] + DD_malACP[c] + DD_ddcaACP[c] -> DD_ACP[c] + DD_3omrsACP[c] + DD_co2[c]	0	1000
Fatty acid synthesis	3-oxoacyl-[acyl-carrier-protein] synthase (n-C14:1)	DD_3OAS141	DD_h[c] + DD_malACP[c] + DD_cddec5eACP[c] -> DD_ACP[c] + DD_co2[c] + DD_3ocmrs7eACP[c]	0	1000
Fatty acid synthesis	3-oxoacyl-[acyl-carrier-protein] synthase (n-C16:0)	DD_3OAS160	DD_h[c] + DD_malACP[c] + DD_myrsACP[c] -> DD_ACP[c] + DD_3opalmACP[c] + DD_co2[c]	0	1000
Fatty acid synthesis	3-oxoacyl-[acyl-carrier-protein] synthase (n-C16:1)	DD_3OAS161	DD_h[c] + DD_malACP[c] + DD_tdeACP[c] -> DD_ACP[c] + DD_co2[c] + DD_3ocpalm9eACP[c]	0	1000
Fatty acid synthesis	3-oxoacyl-[acyl-carrier-protein] synthase (n-C18:0)	DD_3OAS180	DD_h[c] + DD_malACP[c] + DD_palmACP[c] -> DD_ACP[c] + DD_3ooctdACP[c] + DD_co2[c]	0	1000
Fatty acid synthesis	3-oxoacyl-[acyl-carrier-protein] synthase (n-C18:1)	DD_3OAS181	DD_h[c] + DD_malACP[c] + DD_hdeACP[c] -> DD_ACP[c] + DD_co2[c] + DD_3ocvac11eACP[c]	0	1000
Fatty acid synthesis	2-methylpropionyl-ACPmalonyl-[acyl-carrier-protein] C-acyltransferase (decarboxylating)	DD_3OAS2M3	DD_h[c] + DD_malACP[c] + DD_2mpropACP[c] -> DD_ACP[c] + DD_4m3opentACP[c] + DD_co2[c]	0	1000
Fatty acid synthesis	3-methylbutanoyl-ACPmalonyl-[acyl-carrier-protein] C-acyltransferase (decarboxylating)	DD_3OAS3M4	DD_h[c] + DD_malACP[c] + DD_3mbutACP[c] -> DD_ACP[c] + DD_5m3ohexACP[c] + DD_co2[c]	0	1000
Fatty acid synthesis	4-methyl-3-oxo-hexanoyl-ACPmalonyl-[acyl-carrier-protein] C-acyltransferase (decarboxylating)	DD_3OAS4M3O6	DD_h[c] + DD_2mbutACP[c] + DD_malACP[c] -> DD_ACP[c] + DD_4m3ohexACP[c] + DD_co2[c]	0	1000
Fatty acid synthesis	4-methyl-pentanoyl-ACPmalonyl-[acyl-carrier-protein] C-acyltransferase (decarboxylating)	DD_3OAS4M5	DD_h[c] + DD_malACP[c] + DD_4mpentACP[c] -> DD_ACP[c] + DD_6m3oheptACP[c] + DD_co2[c]	0	1000
Fatty acid synthesis	4-methyl-hexanoyl-ACPmalonyl-[acyl-carrier-protein] C-acyltransferase (decarboxylating)	DD_3OAS4M6	DD_h[c] + DD_malACP[c] + DD_4mhexACP[c] -> DD_ACP[c] + DD_6m3oocACP[c] + DD_co2[c]	0	1000
Fatty acid synthesis	5-methyl-hexanoyl-ACPmalonyl-[acyl-carrier-protein] C-acyltransferase (decarboxylating)	DD_3OAS5M6	DD_h[c] + DD_malACP[c] + DD_5mhexACP[c] -> DD_ACP[c] + DD_7m3oocACP[c] + DD_co2[c]	0	1000
Fatty acid synthesis	3-oxoacyl-[acyl-carrier-protein] synthase (n-C6:0)	DD_3OAS60	DD_h[c] + DD_malACP[c] + DD_butACP[c] -> DD_ACP[c] + DD_3ohexACP[c] + DD_co2[c]	0	1000
Fatty acid synthesis	6-methyl-heptanoyl-ACPmalonyl-[acyl-carrier-protein] C-acyltransferase (decarboxylating)	DD_3OAS6M7	DD_h[c] + DD_malACP[c] + DD_6mheptACP[c] -> DD_ACP[c] + DD_8m3ononACP[c] + DD_co2[c]	0	1000
Fatty acid synthesis	6-methyl-octanoyl-ACPmalonyl-[acyl-carrier-protein] C-acyltransferase (decarboxylating)	DD_3OAS6M8	DD_h[c] + DD_malACP[c] + DD_6mocACP[c] -> DD_ACP[c] + DD_8m3odcaACP[c] + DD_co2[c]	0	1000
Fatty acid synthesis	7-methyl-octanoyl-ACPmalonyl-[acyl-carrier-protein] C-acyltransferase (decarboxylating)	DD_3OAS7M8	DD_h[c] + DD_malACP[c] + DD_7mocACP[c] -> DD_ACP[c] + DD_9m3odcaACP[c] + DD_co2[c]	0	1000
Fatty acid synthesis	3-oxoacyl-[acyl-carrier-protein] synthase (n-C8:0)	DD_3OAS80	DD_h[c] + DD_malACP[c] + DD_hexACP[c] -> DD_ACP[c] + DD_3ooctACP[c] + DD_co2[c]	0	1000
Fatty acid synthesis	8-methyl-decanoyl-ACPmalonyl-[acyl-carrier-protein] C-acyltransferase (decarboxylating)	DD_3OAS8M10	DD_h[c] + DD_malACP[c] + DD_8mdcaACP[c] -> DD_ACP[c] + DD_10m3oddcaACP[c] + DD_co2[c]	0	1000
Fatty acid synthesis	8-methyl-nonanoyl-ACPmalonyl-[acyl-carrier-protein] C-acyltransferase (decarboxylating)	DD_3OAS8M9	DD_h[c] + DD_malACP[c] + DD_8mnonACP[c] -> DD_ACP[c] + DD_10m3oundecACP[c] + DD_co2[c]	0	1000
Fatty acid synthesis	9-methyl-decanoyl-ACPmalonyl-[acyl-carrier-protein] C-acyltransferase (decarboxylating)	DD_3OAS9M10	DD_h[c] + DD_malACP[c] + DD_9mdcaACP[c] -> DD_ACP[c] + DD_11m3oddcaACP[c] + DD_co2[c]	0	1000
Aminobenzoate degradation	4 hydroxybenzoate carboxy lyase phenol forming	DD_4HBZCL	DD_h[c] + DD_4hbz[c] <=> DD_co2[c] + DD_phenol[c]	-1000	1000
Vitamin B6 metabolism	4-Hydroxy-L-threonine synthase	DD_4HTHRS	DD_h2o[c] + DD_phthr[c] -> DD_pi[c] + DD_4hthr[c]	0	1000
Aminobenzoate degradation	4-Nitrophenyl phosphate phosphohydrolase	DD_4NTPPH2	DD_h2o[c] + DD_HC01104[c] -> DD_h[c] + DD_pi[c] + DD_pnp[c]	0	1000
Purine catabolism	5aizc decarboxylase	DD_5AIZCDC	DD_h[c] + DD_5aizc[c] -> DD_co2[c] + DD_air[c]	0	1000
Arginine and Proline Metabolism	5-deoxyadenosine nuclosidase	DD_5DOAN	DD_h2o[c] + DD_dad_5[c] -> DD_ade[c] + DD_5drib[c]	0	1000
Glutathione metabolism	(5-Glutamyl)-peptide:amino-acid 5-glutamyltransferase	DD_5GLUP5T1	DD_glu_L[c] + DD_HC00955[c] <=> DD_h2o[c] + DD_HC01577[c]	-1000	1000
Glutathione metabolism	(5-Glutamyl)-peptide:amino-acid 5-glutamyltransferase	DD_5GLUP5T2	DD_h[c] + DD_glu_L[c] + DD_HC00955[c] -> DD_h2o[c] + DD_co2[c] + DD_HC01700[c]	0	1000
Methionine and cysteine metabolism	Methyltransferase	DD_5MTHCYST	DD_h[c] + DD_ahcys[c] + DD_5mthglu[c] <=> DD_amet[c] + DD_thglu[c]	-1000	1000
Propanoate metabolism	Acetoacetyl-CoA:acetate CoA-transferase	DD_AACOAT	DD_atp[c] + DD_coa[c] + DD_acac[c] -> DD_aacoa[c] + DD_amp[c] + DD_ppi[c]	0	1000
Fatty acid synthesis	acyl-[acyl-carrier-protein] synthetase (n-C18:0)	DD_AACPS6	DD_atp[c] + DD_ACP[c] + DD_ocdca[c] -> DD_amp[c] + DD_ppi[c] + DD_ocdcaACP[c]	0	1000
Fatty acid synthesis	acyl-[acyl-carrier-protein] synthetase (n-C12:0)	DD_AACPS7	DD_atp[c] + DD_ACP[c] + DD_ddca[c] -> DD_ddcaACP[c] + DD_amp[c] + DD_ppi[c]	0	1000
beta-Alanine metabolism	Aminobutyraldehyde dehydrogenase	DD_ABUTD	DD_h2o[c] + DD_nad[c] + DD_4abutn[c] -> 2 DD_h[c] + DD_nadh[c] + DD_4abut[c]	0	1000
Pyruvate metabolism	acetaldehyde dehydrogenase (acetylating)	DD_ACALD	DD_coa[c] + DD_nad[c] + DD_acald[c] <=> DD_h[c] + DD_nadh[c] + DD_accoa[c]	-1000	1000
Transport, extracellular	acetaldehyde reversible transport	DD_ACALDt	DD_acald[e] <=> DD_acald[c]	-1000	1000
Vitamin B12 metabolism	Adenosyl cobinamide phosphate guanyltransferase	DD_ACBIPGT	DD_h[c] + DD_adocbip[c] + DD_gtp[c] -> DD_ppi[c] + DD_agdpcbi[c]	0	1000
Pyruvate metabolism	Acetyl-CoA:carbon-dioxide ligase (ADP-forming)	DD_ACCOACL	DD_accoa[c] + DD_btn_co2[c] -> DD_apoC_Lys_btn[c] + DD_malcoa[c]	0	1000
Propanoate metabolism	acetate-CoA ligase (ADP-forming)	DD_ACCOAL	DD_atp[c] + DD_coa[c] + DD_ppa[c] -> DD_pi[c] + DD_adp[c] + DD_ppcoa[c]	0	1000
Lysine metabolism	Lysine biosynthesis AAA pathway 2/AcetylCoA to Lysine	DD_ACCOALYS2	DD_nadph[c] + DD_acaadpdp[c] -> DD_nadp[c] + DD_pi[c] + DD_acaadpsal[c]	0	1000
Transport, extracellular	N-Acetyl-D-glucosamine transport via PEP:Pyr PTS	DD_ACGApts	DD_acgam[e] + DD_pep[c] -> DD_acgam6p[c] + DD_pyr[c]	0	1000
Arginine and Proline Metabolism	acetylglutamate kinase	DD_ACGK	DD_atp[c] + DD_acglu[c] -> DD_adp[c] + DD_acg5p[c]	0	1000
Urea cycle	N-acetylglutamate synthase	DD_ACGS	DD_glu_L[c] + DD_accoa[c] -> DD_h[c] + DD_coa[c] + DD_acglu[c]	0	1000
Valine, leucine, and isoleucine metabolism	(S)-2-Aceto-2-hydroxybutanoate pyruvate-lyase (carboxylating)	DD_ACHBPL	DD_2obut[c] + DD_hethmpp[c] <=> DD_2ahbut[c] + DD_thmpp[c]	-1000	1000
Pyruvate metabolism	acetate kinase	DD_ACKr	DD_atp[c] + DD_ac[c] <=> DD_adp[c] + DD_actp[c]	-1000	1000
Valine, leucine, and isoleucine metabolism	pyruvatethiamin diphosphate acetaldehydetransferase	DD_ACLS_a	DD_h[c] + DD_pyr[c] + DD_thmpp[c] -> DD_co2[c] + DD_hethmpp[c]	0	1000
Valine, leucine, and isoleucine metabolism	2-Acetolactate pyruvate-lyase (carboxylating)	DD_ACLS_b	DD_thmpp[c] + DD_alac_S[c] <=> DD_pyr[c] + DD_hethmpp[c]	-1000	1000
Aminosugar metabolism	N-acetylneuraminate synthase	DD_ACNAMS	DD_h2o[c] + DD_pep[c] + DD_acmana[c] -> DD_pi[c] + DD_acnam[c]	0	1000
Glycerophospholipid metabolism	myristoyl-1-acylglycerol-3-phosphate O-acyltransferase	DD_ACOAAGPAT140	DD_1tdecg3p[c] + DD_tdcoa[c] -> DD_coa[c] + DD_pa140[c]	0	1000
Glycerophospholipid metabolism	palmitoyl-1-acylglycerol-3-phosphate O-acyltransferase	DD_ACOAAGPAT160	DD_pmtcoa[c] + DD_1hdecg3p[c] -> DD_coa[c] + DD_pa160[c]	0	1000
Glycerophospholipid metabolism	stearoyl-1-acylglycerol-3-phosphate O-acyltransferase	DD_ACOAAGPAT180	DD_stcoa[c] + DD_1odecg3p[c] -> DD_coa[c] + DD_pa180[c]	0	1000
Glycerophospholipid metabolism	anteisopentadecanoyl-1-acylglycerol-3-phosphate O-acyltransferase	DD_ACOAAGPATAI15	DD_1aipdecg3p[c] + DD_aipdcoa[c] -> DD_h[c] + DD_coa[c] + DD_paai15[c]	0	1000
Glycerophospholipid metabolism	anteisoheptadecanoyl-1-acylglycerol-3-phosphate O-acyltransferase	DD_ACOAAGPATAI17	DD_1aihpdecg3p[c] + DD_aihpdcoa[c] -> DD_coa[c] + DD_paai17[c]	0	1000
Glycerophospholipid metabolism	isotetradecanoyl-1-acylglycerol-3-phosphate O-acyltransferase	DD_ACOAAGPATI14	DD_itdcoa[c] + DD_1itdecg3p[c] -> DD_h[c] + DD_coa[c] + DD_pai14[c]	0	1000
Glycerophospholipid metabolism	isopentadecanoyl-1-acylglycerol-3-phosphate O-acyltransferase	DD_ACOAAGPATI15	DD_ipdcoa[c] + DD_1ipdecg3p[c] -> DD_h[c] + DD_coa[c] + DD_pai15[c]	0	1000
Glycerophospholipid metabolism	isohexadecanoyl-1-acylglycerol-3-phosphate O-acyltransferase	DD_ACOAAGPATI16	DD_ihdcoa[c] + DD_1ihdecg3p[c] -> DD_h[c] + DD_coa[c] + DD_pai16[c]	0	1000
Glycerophospholipid metabolism	isoheptadecanoyl-1-acylglycerol-3-phosphate O-acyltransferase	DD_ACOAAGPATI17	DD_ihpdcoa[c] + DD_1ihpdecg3p[c] -> DD_coa[c] + DD_pai17[c]	0	1000
Fatty acid oxidation	Acetyl-CoA ACP transacylase	DD_ACOATA	DD_ACP[c] + DD_accoa[c] <=> DD_coa[c] + DD_acACP[c]	-1000	1000
Arginine and Proline Metabolism	N-acetylornithine carbamoyltransferase	DD_ACOCT	DD_cbp[c] + DD_acorn[c] -> DD_pi[c] + DD_Naccitr_L[c]	0	1000
Urea cycle	Acetylornithine deacetylase, reversible	DD_ACODAr	DD_h2o[c] + DD_acorn[c] <=> DD_ac[c] + DD_orn[c]	-1000	1000
Arginine and Proline Metabolism	Trans-aconitate methyltransferase	DD_ACONMT	DD_amet[c] + DD_acon_T[c] -> DD_ahcys[c] + DD_aconm[c]	0	1000
Arginine and Proline Metabolism	acetylornithine transaminase	DD_ACOTA	DD_akg[c] + DD_acorn[c] <=> DD_glu_L[c] + DD_acg5sa[c]	-1000	1000
CoA synthesis	acyl-carrier protein synthase	DD_ACPS1	DD_coa[c] + DD_apoACP[c] -> DD_h[c] + DD_ACP[c] + DD_pap[c]	0	1000
Glycolysis/gluconeogenesis	acetyl-CoA synthetase	DD_ACS	DD_atp[c] + DD_coa[c] + DD_ac[c] -> DD_accoa[c] + DD_amp[c] + DD_ppi[c]	0	1000
Butanoate metabolism	acetoin dehydrogenase complex	DD_ACTNDH	DD_coa[c] + DD_nad[c] + DD_actn_R[c] <=> DD_h[c] + DD_nadh[c] + DD_accoa[c] + DD_acald[c]	-1000	1000
Transport, extracellular	acetate transporter	DD_ACtr	DD_ac[e] <=> DD_ac[c]	-1000	1000
Folate metabolism	4-aminobenzoate synthase	DD_ADCL	DD_4adcho[c] -> DD_h[c] + DD_pyr[c] + DD_4abz[c]	0	1000
Vitamin B12 metabolism	adenosylcobinamide-phosphate synthase	DD_ADCPS1	DD_atp[c] + DD_adcobhex[c] + DD_appl[c] -> DD_h[c] + DD_pi[c] + DD_adp[c] + DD_adocbi[c]	0	1000
Vitamin B12 metabolism	adenosylcobinamide-phosphate synthase	DD_ADCPS2	DD_atp[c] + DD_adcobhex[c] + DD_applp[c] -> DD_h[c] + DD_pi[c] + DD_adp[c] + DD_adocbip[c]	0	1000
Folate metabolism	4-amino-4-deoxychorismate synthase	DD_ADCS	DD_chor[c] + DD_gln_L[c] -> DD_glu_L[c] + DD_4adcho[c]	0	1000
Vitamin B12 metabolism	adenosylcobyric acid synthase (glutamine-hydrolysing)	DD_ADCYRS	4 DD_h2o[c] + 4 DD_atp[c] + 4 DD_gln_L[c] + DD_adcobdam[c] -> 4 DD_h[c] + 4 DD_glu_L[c] + 4 DD_pi[c] + 4 DD_adp[c] + DD_adcobhex[c]	0	1000
Nucleotide interconversion	adenine deaminase	DD_ADD	DD_h2o[c] + DD_h[c] + DD_ade[c] -> DD_nh4[c] + DD_hxan[c]	0	1000
Transport, extracellular	adenine transport in via proton symport, reversible	DD_ADEt2r	DD_h[e] + DD_ade[e] <=> DD_h[c] + DD_ade[c]	-1000	1000
Nucleotide interconversion	adenylate kinase	DD_ADK1	DD_atp[c] + DD_amp[c] <=> 2 DD_adp[c]	-1000	1000
Nucleotide interconversion	adenylate kinase (Inorganic triphosphate)	DD_ADK2	DD_amp[c] + DD_pppi[c] <=> DD_adp[c] + DD_ppi[c]	-1000	1000
Arginine and Proline Metabolism	Adenosylmethionine decarboxylase	DD_ADMDCr	DD_h[c] + DD_amet[c] <=> DD_co2[c] + DD_ametam[c]	-1000	1000
Transport, extracellular	adenosine transport CNT3	DD_ADNCNT3tc	DD_h[e] + DD_adn[e] <=> DD_h[c] + DD_adn[c]	-1000	1000
Nucleotide interconversion	adenylate cyclase	DD_ADNCYC	DD_atp[c] -> DD_ppi[c] + DD_camp[c]	0	1000
Purine catabolism	adenosine hydrolase	DD_ADNUC	DD_h2o[c] + DD_adn[c] -> DD_ade[c] + DD_rib_D[c]	0	1000
Vitamin B12 metabolism	Adenosyl cobinamide kinase	DD_ADOCBIK	DD_atp[c] + DD_adocbi[c] -> DD_h[c] + DD_adp[c] + DD_adocbip[c]	0	1000
Vitamin B12 metabolism	Adenosyl cobinamide kinase (GTP)	DD_ADOCBIK2	DD_gtp[c] + DD_adocbi[c] -> DD_h[c] + DD_adocbip[c] + DD_gdp[c]	0	1000
Vitamin B12 metabolism	Adenosylcobalamin 5-phosphate synthase	DD_ADOCBLS	DD_agdpcbi[c] + DD_rdmbzi[c] -> DD_h[c] + DD_adocbl[c] + DD_gmp[c]	0	1000
Transport, extracellular	Adenosylcobalamin transport via ABC system	DD_ADOCBLabc	DD_h2o[c] + DD_atp[c] + DD_adocbl[e] -> DD_h[c] + DD_pi[c] + DD_adp[c] + DD_adocbl[c]	0	1000
Nucleotide interconversion	ADPribose diphosphatase	DD_ADPRDP	DD_h2o[c] + DD_adprib[c] -> 2 DD_h[c] + DD_amp[c] + DD_r5p[c]	0	1000
Nucleotide interconversion	adenylyl-sulfate kinase	DD_ADSK	DD_atp[c] + DD_aps[c] -> DD_h[c] + DD_adp[c] + DD_paps[c]	0	1000
Purine synthesis	adenylsuccinate lyase	DD_ADSL1r	DD_dcamp[c] <=> DD_amp[c] + DD_fum[c]	-1000	1000
Purine synthesis	adenylosuccinate lyase	DD_ADSL2r	DD_25aics[c] <=> DD_fum[c] + DD_aicar[c]	-1000	1000
Nucleotide interconversion	adenylosuccinate synthase	DD_ADSS	DD_gtp[c] + DD_asp_L[c] + DD_imp[c] -> 2 DD_h[c] + DD_pi[c] + DD_gdp[c] + DD_dcamp[c]	0	1000
Lipopolysaccharide biosynthesis	ADP-D-glycero-D-manno-heptose epimerase	DD_AGMHE	DD_adphep_DD[c] -> DD_adphep_LD[c]	0	1000
Arginine and Proline Metabolism	agmatinase	DD_AGMT	DD_h2o[c] + DD_agm[c] -> DD_ptrc[c] + DD_urea[c]	0	1000
Glycerophospholipid metabolism	1-tetradecanoyl-sn-glycerol 3-phosphate O-acyltransferase (n-C12:0)	DD_AGPAT120	DD_ddcaACP[c] + DD_1ddecg3p[c] -> DD_ACP[c] + DD_pa120[c]	0	1000
Glycerophospholipid metabolism	1-tetradecanoyl-sn-glycerol 3-phosphate O-acyltransferase (n-C14:0)	DD_AGPAT140	DD_myrsACP[c] + DD_1tdecg3p[c] -> DD_ACP[c] + DD_pa140[c]	0	1000
Glycerophospholipid metabolism	1-tetradec-7-enoyl-sn-glycerol 3-phosphate O-acyltransferase (n-C14:1)	DD_AGPAT141	DD_tdeACP[c] + DD_1tdec7eg3p[c] -> DD_ACP[c] + DD_pa141[c]	0	1000
Glycerophospholipid metabolism	1-hexadecanoyl-sn-glycerol 3-phosphate O-acyltransferase (n-C16:0)	DD_AGPAT160	DD_palmACP[c] + DD_1hdecg3p[c] -> DD_ACP[c] + DD_pa160[c]	0	1000
Glycerophospholipid metabolism	1-hexadec-7-enoyl-sn-glycerol 3-phosphate O-acyltransferase (n-C16:1)	DD_AGPAT161	DD_hdeACP[c] + DD_1hdec9eg3p[c] -> DD_ACP[c] + DD_pa161[c]	0	1000
Glycerophospholipid metabolism	1-octadecanoyl-sn-glycerol 3-phosphate O-acyltransferase (n-C18:0)	DD_AGPAT180	DD_ocdcaACP[c] + DD_1odecg3p[c] -> DD_ACP[c] + DD_pa180[c]	0	1000
Glycerophospholipid metabolism	1-octadec-7-enoyl-sn-glycerol 3-phosphate O-acyltransferase (n-C18:1)	DD_AGPAT181	DD_1odec11eg3p[c] + DD_octeACP[c] -> DD_ACP[c] + DD_pa181[c]	0	1000
Urea cycle	N-acetyl-g-glutamyl-phosphate reductase	DD_AGPR	DD_nadp[c] + DD_pi[c] + DD_acg5sa[c] <=> DD_h[c] + DD_nadph[c] + DD_acg5p[c]	-1000	1000
Alanine and aspartate metabolism	Alanine glyoxylate aminotransferase (irreversible)	DD_AGTi	DD_ala_L[c] + DD_glx[c] -> DD_pyr[c] + DD_gly[c]	0	1000
Methionine and cysteine metabolism	adenosylhomocysteinase	DD_AHC	DD_h2o[c] + DD_ahcys[c] <=> DD_adn[c] + DD_hcys_L[c]	-1000	1000
Glycerophospholipid metabolism	S-adenosylhomocysteine nucleosidase	DD_AHCYSNS	DD_h2o[c] + DD_ahcys[c] -> DD_ade[c] + DD_rhcys[c]	0	1000
Aminosugar metabolism	Hexosaminidase	DD_AHEXASE3	DD_h2o[c] + DD_chtbs[c] <=> 2 DD_acgam[c]	-1000	1000
Thiamine metabolism	4-amino-5-hydroxymethyl-2-methylpyrimidine synthetase	DD_AHMMPS	DD_h2o[c] + DD_air[c] -> DD_pi[c] + DD_4ahmmp[c] + DD_gcald[c] + 0.5 DD_o2[c]	0	1000
Methionine and cysteine metabolism	O-acetylhomoserine (thiol)-lyase	DD_AHSERL2	DD_achms[c] + DD_h2s[c] -> DD_h[c] + DD_ac[c] + DD_hcys_L[c]	0	1000
Methionine and cysteine metabolism	O-Acetyl-L-homoserine acetate-lyase	DD_AHSERL3	DD_achms[c] + DD_trdrd[c] + DD_tsul[c] <=> DD_h[c] + DD_ac[c] + DD_hcys_L[c] + DD_trdox[c] + DD_so3[c]	-1000	1000
Purine synthesis	phosphoribosylaminoimidazolecarboxamide formyltransferase	DD_AICART	DD_aicar[c] + DD_10fthf[c] <=> DD_fprica[c] + DD_thf[c]	-1000	1000
Glycerophospholipid metabolism	14-methyl-hexa-decanoyl-ACP[acyl-carrier-protein] transferase	DD_AIHPDCOATA	DD_coa[c] + DD_14mpalmACP[c] <=> DD_ACP[c] + DD_aihpdcoa[c]	-1000	1000
Glycerophospholipid metabolism	12-methyl-tetra-decanoyl-ACP[acyl-carrier-protein] transferase	DD_AIPDCOATA	DD_coa[c] + DD_12mmyrsACP[c] <=> DD_ACP[c] + DD_aipdcoa[c]	-1000	1000
Purine synthesis	Phosphoribosylaminoimidazole carboxylase	DD_AIRC4	DD_atp[c] + DD_air[c] + DD_hco3[c] -> DD_h[c] + DD_pi[c] + DD_adp[c] + DD_5aizc[c]	0	1000
Folate metabolism	alkaline phosphatase (Dihydroneopterin)	DD_AKP1	3 DD_h2o[c] + DD_ahdt[c] -> 2 DD_h[c] + 3 DD_pi[c] + DD_dhnpt[c]	0	1000
Alanine and aspartate metabolism	D-alanine--D-alanine ligase (EC 6.3.2.4)	DD_ALAALA	DD_atp[c] + 2 DD_ala_D[c] -> DD_h[c] + DD_pi[c] + DD_adp[c] + DD_alaala[c]	0	1000
Peptide metabolism	Hydrolysis of L-alanyl-L-aspartate	DD_ALAASP1c	DD_h2o[c] + DD_alaasp[c] <=> DD_asp_L[c] + DD_ala_L[c]	-1000	1000
Transport, extracellular	L-alanyl-L-aspartate transport via ABC system	DD_ALAASPabc	DD_h2o[c] + DD_atp[c] + DD_alaasp[e] -> DD_h[c] + DD_pi[c] + DD_adp[c] + DD_alaasp[c]	0	1000
Valine, leucine, and isoleucine metabolism	(S)-2-Acetolactate isomerase	DD_ALACI	DD_alac_S[c] <=> DD_33hmeoxobut[c]	-1000	1000
Alanine and aspartate metabolism	Alanine dehydrogenase (EC 1.4.1.1)	DD_ALAD_R	DD_h2o[c] + DD_nad[c] + DD_ala_L[c] <=> DD_h[c] + DD_nh4[c] + DD_nadh[c] + DD_pyr[c]	-1000	1000
Peptide metabolism	Hydrolysis of L-alanyl-L-glutamine	DD_ALAGLN1c	DD_h2o[c] + DD_alagln[c] <=> DD_gln_L[c] + DD_ala_L[c]	-1000	1000
Transport, extracellular	L-alanyl-L-glutamine transport via ABC system	DD_ALAGLNabc	DD_h2o[c] + DD_atp[c] + DD_alagln[e] -> DD_h[c] + DD_pi[c] + DD_adp[c] + DD_alagln[c]	0	1000
Peptide metabolism	Hydrolysis of L-alanyl-L-glutamate	DD_ALAGLU1c	DD_h2o[c] + DD_alaglu[c] <=> DD_glu_L[c] + DD_ala_L[c]	-1000	1000
Transport, extracellular	L-alanyl-L-glutamate transport via ABC system	DD_ALAGLUabc	DD_h2o[c] + DD_atp[c] + DD_alaglu[e] -> DD_h[c] + DD_pi[c] + DD_adp[c] + DD_alaglu[c]	0	1000
Peptide metabolism	Hydrolysis of L-alanylglycine	DD_ALAGLY1c	DD_h2o[c] + DD_alagly[c] <=> DD_ala_L[c] + DD_gly[c]	-1000	1000
Transport, extracellular	L-alanylglycine transport via ABC system	DD_ALAGLYabc	DD_h2o[c] + DD_atp[c] + DD_alagly[e] -> DD_h[c] + DD_pi[c] + DD_adp[c] + DD_alagly[c]	0	1000
Peptide metabolism	Hydrolysis of L-alanyl-L-histidine	DD_ALAHIS1c	DD_h2o[c] + DD_alahis[c] <=> DD_ala_L[c] + DD_his_L[c]	-1000	1000
Transport, extracellular	L-alanyl-L-histidine transport via ABC system	DD_ALAHISabc	DD_h2o[c] + DD_atp[c] + DD_alahis[e] -> DD_h[c] + DD_pi[c] + DD_adp[c] + DD_alahis[c]	0	1000
Peptide metabolism	Hydrolysis of L-alanyl-L-leucine	DD_ALALEU1c	DD_h2o[c] + DD_alaleu[c] <=> DD_ala_L[c] + DD_leu_L[c]	-1000	1000
Transport, extracellular	L-alanyl-L-leucine transport via ABC system	DD_ALALEUabc	DD_h2o[c] + DD_atp[c] + DD_alaleu[e] -> DD_h[c] + DD_pi[c] + DD_adp[c] + DD_alaleu[c]	0	1000
Alanine and aspartate metabolism	alanine racemase	DD_ALAR	DD_ala_L[c] <=> DD_ala_D[c]	-1000	1000
Peptide metabolism	Hydrolysis of L-alanyl-L-threonine	DD_ALATHR1c	DD_h2o[c] + DD_alathr[c] <=> DD_ala_L[c] + DD_thr_L[c]	-1000	1000
Transport, extracellular	L-alanyl-L-threonine transport via ABC system	DD_ALATHRabc	DD_h2o[c] + DD_atp[c] + DD_alathr[e] -> DD_h[c] + DD_pi[c] + DD_adp[c] + DD_alathr[c]	0	1000
Transport, extracellular	L-alanine reversible transport via proton symport	DD_ALAt2r	DD_h[e] + DD_ala_L[e] <=> DD_h[c] + DD_ala_L[c]	-1000	1000
Pyruvate metabolism	alcohol dehydrogenase (glycerol)	DD_ALCD19	DD_h[c] + DD_nadh[c] + DD_glyald[c] <=> DD_nad[c] + DD_glyc[c]	-1000	1000
Glycolysis/gluconeogenesis	alcohol dehydrogenase (ethanol)	DD_ALCD2x	DD_nad[c] + DD_etoh[c] <=> DD_h[c] + DD_nadh[c] + DD_acald[c]	-1000	1000
Pyruvate metabolism	alcohol dehydrogenase (butanol)	DD_ALCD4	DD_nad[c] + DD_btoh[c] <=> DD_h[c] + DD_nadh[c] + DD_btal[c]	-1000	1000
Glycerophospholipid metabolism	alkaline phosphatase	DD_ALKP	DD_h2o[c] + DD_dhap[c] -> DD_pi[c] + DD_dha[c]	0	1000
Pentose and glucuronate interconversions	altronate hydrolase	DD_ALTRH	DD_altrn[c] -> DD_h2o[c] + DD_2ddglcn[c]	0	1000
Biotin metabolism	adenosylmethionine-8-amino-7-oxononanoate transaminase	DD_AMAOTr	DD_amet[c] + DD_8aonn[c] <=> DD_amob[c] + DD_dann[c]	-1000	1000
Ubiquinone and other terpenoid-quinone biosynthesis	S-adenosylmethione:2-demthylmenaquinone methyltransferase (menaquinone 8)	DD_AMMQT8r	DD_2dmmq8[c] + DD_amet[c] <=> DD_h[c] + DD_ahcys[c] + DD_mqn8[c]	-1000	1000
Vitamin B6 metabolism	4-hydroxythreonine-4-phosphate dehydrogenase	DD_AMOPBHL	DD_h[c] + DD_amopbut_L[c] -> DD_co2[c] + DD_3a2opp[c]	0	1000
Sulfur metabolism	AMP,sulfite:(FAD) oxidoreductase	DD_AMPSO3OX	2 DD_h[c] + DD_amp[c] + DD_so3[c] + DD_fad[c] <=> DD_aps[c] + DD_fadh2[c]	-1000	1000
Glutathione metabolism	alanyl aminopeptidase (cys-gly)	DD_AMPTASECG	DD_h2o[c] + DD_cgly[c] -> DD_gly[c] + DD_cys_L[c]	0	1000
Peptide metabolism	Gly-Cys aminopeptidase	DD_AMPTASEGC	DD_h2o[c] + DD_glycys[c] -> DD_gly[c] + DD_cys_L[c]	0	1000
Transport, extracellular	AMP transport in/out via proton symport	DD_AMPt2r	DD_h[e] + DD_amp[e] <=> DD_h[c] + DD_amp[c]	-1000	1000
Tryptophan metabolism	anthranilate phosphoribosyltransferase	DD_ANPRT	DD_anth[c] + DD_prpp[c] -> DD_ppi[c] + DD_pran[c]	0	1000
Tryptophan metabolism	anthranilate synthase	DD_ANS	DD_chor[c] + DD_gln_L[c] -> DD_h[c] + DD_glu_L[c] + DD_pyr[c] + DD_anth[c]	0	1000
Tryptophan metabolism	anthranilate synthase 2	DD_ANS2	DD_nh4[c] + DD_chor[c] -> DD_h2o[c] + DD_h[c] + DD_pyr[c] + DD_anth[c]	0	1000
Biotin metabolism	8-amino-7-oxononanoate synthase	DD_AOXSr	DD_h[c] + DD_ala_L[c] + DD_pmcoa[c] <=> DD_coa[c] + DD_co2[c] + DD_8aonn[c]	-1000	1000
Vitamin B2 metabolism	5-amino-6-(5-phosphoribosylamino)uracil reductase	DD_APRAUR	DD_h[c] + DD_nadph[c] + DD_5apru[c] -> DD_nadp[c] + DD_5aprbu[c]	0	1000
Transport, extracellular	arbutin transport via PEP:Pyr PTS	DD_ARBTpts	DD_pep[c] + DD_arbt[e] -> DD_pyr[c] + DD_arbt6p[c]	0	1000
Arginine and Proline Metabolism	arginine decarboxylase	DD_ARGDC	DD_h[c] + DD_arg_L[c] -> DD_co2[c] + DD_agm[c]	0	1000
Alanine and aspartate metabolism	argininosuccinate lyase	DD_ARGSL	DD_argsuc[c] <=> DD_fum[c] + DD_arg_L[c]	-1000	1000
Alanine and aspartate metabolism	argininosuccinate synthase, reversible	DD_ARGSSr	DD_atp[c] + DD_asp_L[c] + DD_citr_L[c] <=> DD_h[c] + DD_amp[c] + DD_ppi[c] + DD_argsuc[c]	-1000	1000
Transport, extracellular	arsenobetaine transport in via ABC system	DD_ARSENBabc	DD_h2o[c] + DD_atp[c] + DD_arsenb[e] -> DD_h[c] + DD_pi[c] + DD_adp[c] + DD_arsenb[c]	0	1000
Glycine, serine, alanine and threonine metabolism	aspartate-semialdehyde dehydrogenase	DD_ASAD	DD_nadp[c] + DD_pi[c] + DD_aspsa[c] <=> DD_h[c] + DD_nadph[c] + DD_4pasp[c]	-1000	1000
Alanine and aspartate metabolism	asparagine synthase (glutamine-hydrolysing)	DD_ASNS1	DD_h2o[c] + DD_atp[c] + DD_gln_L[c] + DD_asp_L[c] -> DD_h[c] + DD_glu_L[c] + DD_amp[c] + DD_ppi[c] + DD_asn_L[c]	0	1000
Transport, extracellular	L-asparagine reversible transport via proton symport	DD_ASNt2r	DD_h[e] + DD_asn_L[e] <=> DD_h[c] + DD_asn_L[c]	-1000	1000
beta-Alanine metabolism	aspartate 1-decarboxylase	DD_ASP1DC	DD_h[c] + DD_asp_L[c] -> DD_co2[c] + DD_ala_B[c]	0	1000
Pyrimidine synthesis	aspartate carbamoyltransferase	DD_ASPCT	DD_cbp[c] + DD_asp_L[c] -> DD_h[c] + DD_pi[c] + DD_cbasp[c]	0	1000
Glycine, serine, alanine and threonine metabolism	aspartate kinase, irreversible	DD_ASPKi	DD_atp[c] + DD_asp_L[c] -> DD_adp[c] + DD_4pasp[c]	0	1000
NAD metabolism	L-aspartate oxidase	DD_ASPO1	DD_h2o[c] + DD_asp_L[c] + DD_o2[c] -> DD_nh4[c] + DD_h2o2[c] + DD_oaa[c]	0	1000
NAD metabolism	L-aspartate oxidase	DD_ASPO5	DD_fum[c] + DD_asp_L[c] -> DD_h[c] + DD_iasp[c] + DD_succ[c]	0	1000
NAD metabolism	L-aspartate oxidase	DD_ASPO6	DD_asp_L[c] + DD_o2[c] -> DD_h[c] + DD_h2o2[c] + DD_iasp[c]	0	1000
Alanine and aspartate metabolism	L-aspartase	DD_ASPT	DD_asp_L[c] -> DD_nh4[c] + DD_fum[c]	0	1000
Alanine and aspartate metabolism	aspartate transaminase	DD_ASPTA	DD_akg[c] + DD_asp_L[c] <=> DD_glu_L[c] + DD_oaa[c]	-1000	1000
Transport, extracellular	L-aspartate transport via ABC system	DD_ASPabc	DD_h2o[c] + DD_atp[c] + DD_asp_L[e] -> DD_h[c] + DD_pi[c] + DD_adp[c] + DD_asp_L[c]	0	1000
Transport, extracellular	L-aspartate reversible transport via proton symport	DD_ASPt2r	DD_h[e] + DD_asp_L[e] <=> DD_h[c] + DD_asp_L[c]	-1000	1000
Histidine metabolism	ATP phosphoribosyltransferase	DD_ATPPRT	DD_atp[c] + DD_prpp[c] -> DD_ppi[c] + DD_prbatp[c]	0	1000
Energy metabolism	ATP synthase (four protons for one ATP)	DD_ATPS4	4 DD_h[e] + DD_pi[c] + DD_adp[c] -> DD_h2o[c] + 3 DD_h[c] + DD_atp[c]	0	1000
Biotin metabolism	biotin-[acetyl-CoA-carboxylase] ligase, irreversible	DD_BACCLi	DD_ppi[c] + DD_btamp[c] -> DD_h[c] + DD_atp[c] + DD_btn[c]	0	1000
beta-Alanine metabolism	beta-Aminopropion aldehyde:NAD+ oxidoreductase	DD_BAMPPALDOX	DD_h2o[c] + DD_nad[c] + DD_bamppald[c] -> 2 DD_h[c] + DD_nadh[c] + DD_ala_B[c]	0	1000
Nucleotide interconversion	3',5'-bisphosphate nucleotidase	DD_BPNT	DD_h2o[c] + DD_pap[c] -> DD_pi[c] + DD_amp[c]	0	1000
Butanoate metabolism	R R butanediol dehydrogenase	DD_BTDD_RR	DD_nad[c] + DD_btd_RR[c] <=> DD_h[c] + DD_nadh[c] + DD_actn_R[c]	-1000	1000
Biotin metabolism	biotin-carboxyl-carrier-protein:carbon-dioxide ligase (ADP-forming)	DD_BTNCLi	DD_atp[c] + DD_apoC_Lys_btn[c] + DD_hco3[c] -> DD_h[c] + DD_pi[c] + DD_adp[c] + DD_btn_co2[c]	0	1000
Biotin metabolism	Biotin synthase	DD_BTS4	DD_amet[c] + DD_dtbt[c] + DD_s[c] -> DD_h[c] + DD_dad_5[c] + DD_btn[c] + DD_met_L[c]	0	1000
Pyrimidine catabolism	beta-ureidopropionase (D-3-amino-isobutanoate forming)	DD_BUP2	DD_h2o[c] + 2 DD_h[c] + DD_3uib[c] -> DD_nh4[c] + DD_co2[c] + DD_3aib_D[c]	0	1000
Butanoate metabolism	Butyrate kinase, reversible	DD_BUTKr	DD_atp[c] + DD_but[c] <=> DD_adp[c] + DD_butpi[c]	-1000	1000
Transport, extracellular	butanesulfonate transport via ABC system	DD_BUTSO3abc	DD_h2o[c] + DD_atp[c] + DD_butso3[e] -> DD_h[c] + DD_pi[c] + DD_adp[c] + DD_butso3[c]	0	1000
Transport, extracellular	Lysine/Cadaverine antiporter	DD_CADVt	DD_h[e] + DD_15dap[c] + DD_lys_L[e] <=> DD_h[c] + DD_15dap[e] + DD_lys_L[c]	-1000	1000
Transport, extracellular	Calcium transport via proton antiport, irreversible	DD_CAt4i	DD_h[c] + DD_ca2[e] -> DD_h[e] + DD_ca2[c]	0	1000
Vitamin B12 metabolism	Cobinamide adenyltransferase	DD_CBIAT	DD_h[c] + DD_atp[c] + DD_cbi[c] <=> DD_adocbi[c] + DD_pppi[c]	-1000	1000
Transport, extracellular	Cob(1)alamin transport via ABC system	DD_CBL1abc	DD_h2o[c] + DD_atp[c] + DD_cbl1[e] -> DD_h[c] + DD_pi[c] + DD_adp[c] + DD_cbl1[c]	0	1000
Vitamin B12 metabolism	NADH cobIIalamin oxidoreductase	DD_CBL2D	DD_h[c] + DD_nad[c] + 2 DD_cbl1[c] <=> DD_nadh[c] + 2 DD_cbl2[c]	-1000	1000
Transport, extracellular	Cob(II)alamin transport via ABC system	DD_CBL2abc	DD_h2o[c] + DD_atp[c] + DD_cbl2[e] -> DD_h[c] + DD_pi[c] + DD_adp[c] + DD_cbl2[c]	0	1000
Pyrimidine synthesis	carbamoyl-phosphate synthase (glutamine-hydrolysing)	DD_CBPS	DD_h2o[c] + 2 DD_atp[c] + DD_gln_L[c] + DD_hco3[c] -> 2 DD_h[c] + DD_glu_L[c] + DD_pi[c] + 2 DD_adp[c] + DD_cbp[c]	0	1000
Transport, extracellular	cadmium transport out via ABC system	DD_CD2abc1	DD_h2o[c] + DD_atp[c] + DD_cd2[c] -> DD_h[c] + DD_pi[c] + DD_adp[c] + DD_cd2[e]	0	1000
Lipopolysaccharide biosynthesis	3-deoxy-D-manno-octulosonic acid transferase	DD_CDOSKT	DD_ckdo[c] + DD_kdolipid4[c] <=> DD_h[c] + DD_cmp[c] + DD_kdo2lipid4[c]	-1000	1000
Cell wall biosynthesis	R07384	DD_CDPEAS	2 DD_h[c] + DD_cmp[c] + DD_plasmetha[c] <=> DD_cdpea[c] + DD_M00512[c]	-1000	1000
Aminosugar metabolism	CDPglucose 4,6-hydro-lyase	DD_CDPGHL	DD_cdpglc[c] -> DD_h2o[c] + DD_cdpddg[c]	0	1000
Terpenoid backbone biosynthesis	4-(cytidine 5-diphospho)-2-C-methyl-D-erythritol kinase	DD_CDPMEK	DD_atp[c] + DD_4c2me[c] -> DD_h[c] + DD_adp[c] + DD_2p4c2me[c]	0	1000
Transport, extracellular	cellobiose transport via PEPPyr PTS	DD_CELBpts	DD_pep[c] + DD_cellb[e] -> DD_pyr[c] + DD_6pgg[c]	0	1000
Transport, extracellular	L-cysteinylglycine transport via ABC system	DD_CGLYabc	DD_h2o[c] + DD_atp[c] + DD_cgly[e] -> DD_h[c] + DD_pi[c] + DD_adp[c] + DD_cgly[c]	0	1000
Transport, extracellular	choline transport via proton symport, reversible	DD_CHLt2r	DD_h[e] + DD_chol[e] <=> DD_h[c] + DD_chol[c]	-1000	1000
Glycine, serine, alanine and threonine metabolism	choline dehydrogenase	DD_CHOLD	DD_nad[c] + DD_chol[c] -> DD_h[c] + DD_nadh[c] + DD_betald[c]	0	1000
Others	Choline-TMA lyase	DD_CHOLTMAL	DD_chol[c] -> DD_acald[c] + DD_tma[c]	0	1000
Phenylalanine metabolism	chorismate mutase	DD_CHORM	DD_chor[c] -> DD_pphn[c]	0	1000
Phenylalanine metabolism	chorismate synthase	DD_CHORS	DD_3psme[c] -> DD_pi[c] + DD_chor[c]	0	1000
Glycerophospholipid metabolism	myristoyl-cardiolipin synthase	DD_CLPNS140	2 DD_pg140[c] <=> DD_glyc[c] + DD_clpn140[c]	-1000	1000
Glycerophospholipid metabolism	palmitoyl-cardiolipin synthase	DD_CLPNS160	2 DD_pg160[c] <=> DD_glyc[c] + DD_clpn160[c]	-1000	1000
Glycerophospholipid metabolism	stearoyl-cardiolipin synthase	DD_CLPNS180	2 DD_pg180[c] <=> DD_glyc[c] + DD_clpn180[c]	-1000	1000
Glycerophospholipid metabolism	anteisopentadecanoyl-cardiolipin synthase	DD_CLPNSAI15	2 DD_pgai15[c] <=> DD_glyc[c] + DD_clpnai15[c]	-1000	1000
Glycerophospholipid metabolism	anteisoheptadecanoyl-cardiolipin synthase	DD_CLPNSAI17	2 DD_pgai17[c] <=> DD_glyc[c] + DD_clpnai17[c]	-1000	1000
Glycerophospholipid metabolism	isotetradecanoyl-cardiolipin synthase	DD_CLPNSI14	2 DD_pgi14[c] <=> DD_glyc[c] + DD_clpni14[c]	-1000	1000
Glycerophospholipid metabolism	isopentadecanoyl-cardiolipin synthase	DD_CLPNSI15	2 DD_pgi15[c] <=> DD_glyc[c] + DD_clpni15[c]	-1000	1000
Glycerophospholipid metabolism	isohexadecanoyl-cardiolipin synthase	DD_CLPNSI16	2 DD_pgi16[c] <=> DD_glyc[c] + DD_clpni16[c]	-1000	1000
Glycerophospholipid metabolism	isoheptadecanoyl-cardiolipin synthase	DD_CLPNSI17	2 DD_pgi17[c] <=> DD_glyc[c] + DD_clpni17[c]	-1000	1000
Benzoate degradation	4-carboxymuconolactone decarboxylase	DD_CMLDC	DD_h[c] + DD_2c25dho[c] -> DD_co2[c] + DD_5odhf2a[c]	0	1000
Aminosugar metabolism	CMP sialic acid synthase	DD_CMPSAS	DD_acnam[c] + DD_ctp[c] -> DD_ppi[c] + DD_cmpacna[c]	0	1000
Transport, extracellular	CO2 transporter via diffusion	DD_CO2t	DD_co2[e] <=> DD_co2[c]	-1000	1000
Methane metabolism	Coenzyme B:coenzyme M:methanophenazine oxidoreductase	DD_COBCOMOX	DD_comSScob[c] + DD_dhmphze[c] <=> DD_com[c] + DD_cob[c] + DD_mphze[c]	-1000	1000
Vitamin B12 metabolism	precorrin-2 C20-methyltransferase	DD_CPC2MT	DD_amet[c] + DD_copre2[c] -> DD_h[c] + DD_ahcys[c] + DD_copre3[c]	0	1000
Vitamin B12 metabolism	precorrin-3B C17-methyltransferase	DD_CPC3MT	DD_amet[c] + DD_copre3[c] -> DD_ahcys[c] + DD_copre4[c]	0	1000
Vitamin B12 metabolism	precorrin-4 C11-methyltransferase	DD_CPC4MT	DD_amet[c] + DD_copre4[c] -> DD_h[c] + DD_ahcys[c] + DD_copre5[c]	0	1000
Vitamin B12 metabolism	Precorrin-5 C1-methyltransferase, step 1	DD_CPC5MT1	DD_h2o[c] + DD_copre5[c] -> DD_h[c] + DD_acald[c] + DD_copre5b[c]	0	1000
Vitamin B12 metabolism	Precorrin-5 C1-methyltransferase, step 2	DD_CPC5MT2	DD_amet[c] + DD_copre5b[c] -> DD_ahcys[c] + DD_copre6[c]	0	1000
Vitamin B12 metabolism	precorrin-6Y C5,15-methyltransferase (decarboxylating)	DD_CPC6MT	2 DD_amet[c] + DD_codhpre6[c] -> DD_h[c] + DD_co2[c] + 2 DD_ahcys[c] + DD_copre8[c]	0	1000
Vitamin B12 metabolism	precorrin-8X methylmutase	DD_CPC8MM	DD_copre8[c] <=> DD_cobya[c]	-1000	1000
Vitamin B12 metabolism	Oxygen Independent coproporphyrinogen-III oxidase	DD_CPPPGO2	2 DD_amet[c] + DD_cpppg3[c] -> 2 DD_co2[c] + 2 DD_dad_5[c] + 2 DD_met_L[c] + DD_pppg9[c]	0	1000
Transport, extracellular	cytosine transport inout via proton symporter	DD_CSNt6	DD_h[e] + DD_csn[e] <=> DD_h[c] + DD_csn[c]	-1000	1000
Transport, extracellular	Crotono-betaine ABC transport	DD_CTBTabc	DD_h2o[c] + DD_atp[c] + DD_ctbt[e] -> DD_h[c] + DD_pi[c] + DD_adp[c] + DD_ctbt[c]	0	1000
Nucleotide interconversion	CTP synthase (NH3)	DD_CTPS1	DD_nh4[c] + DD_atp[c] + DD_utp[c] -> 2 DD_h[c] + DD_pi[c] + DD_adp[c] + DD_ctp[c]	0	1000
Pyrimidine synthesis	CTP synthase (glutamine)	DD_CTPS2	DD_h2o[c] + DD_atp[c] + DD_gln_L[c] + DD_utp[c] -> 2 DD_h[c] + DD_glu_L[c] + DD_pi[c] + DD_adp[c] + DD_ctp[c]	0	1000
Vitamin B12 metabolism	cob(I)yrinic acid a,c-diamide adenosyltransferase	DD_CYRDAAT	DD_h[c] + DD_atp[c] + DD_co1dam[c] -> DD_adcobdam[c] + DD_pppi[c]	0	1000
Vitamin B12 metabolism	Cob(II)yrinate a,c-diamide synthase (glutamine-hydrolysing)	DD_CYRDAS	DD_h2o[c] + 2 DD_atp[c] + 2 DD_gln_L[c] + DD_cobya[c] -> DD_h[c] + 2 DD_glu_L[c] + 2 DD_adp[c] + DD_ppi[c] + DD_co2dam[c]	0	1000
Methionine and cysteine metabolism	cysteine synthase	DD_CYSS	DD_h2s[c] + DD_acser[c] -> DD_h[c] + DD_ac[c] + DD_cys_L[c]	0	1000
Methionine and cysteine metabolism	cysteine synthase (Thiosulfate)	DD_CYSS3r	DD_trdrd[c] + DD_tsul[c] + DD_acser[c] <=> DD_h[c] + DD_ac[c] + DD_trdox[c] + DD_so3[c] + DD_cys_L[c]	-1000	1000
Methionine and cysteine metabolism	cystathionine g-lyase	DD_CYSTGL	DD_h2o[c] + DD_cyst_L[c] -> DD_nh4[c] + DD_2obut[c] + DD_cys_L[c]	0	1000
Methionine and cysteine metabolism	cystathionine beta-synthase	DD_CYSTS	DD_hcys_L[c] + DD_ser_L[c] -> DD_h2o[c] + DD_cyst_L[c]	0	1000
Transport, extracellular	L-cysteine reversible transport via proton symport	DD_CYSt2r	DD_h[e] + DD_cys_L[e] <=> DD_h[c] + DD_cys_L[c]	-1000	1000
Energy metabolism	cytochrome oxidase bd (ubiquinol-8: 2 protons)	DD_CYTBD	2 DD_h[c] + 0.5 DD_o2[c] + DD_q8h2[c] -> DD_h2o[c] + 2 DD_h[e] + DD_q8[c]	0	1000
Energy metabolism	cytochrome oxidase bd (menaquinol-8: 2 protons)	DD_CYTBD2	2 DD_h[c] + 0.5 DD_o2[c] + DD_mql8[c] -> DD_h2o[c] + 2 DD_h[e] + DD_mqn8[c]	0	1000
Pyrimidine catabolism	cytidine deaminase	DD_CYTD	DD_h2o[c] + DD_h[c] + DD_cytd[c] -> DD_nh4[c] + DD_uri[c]	0	1000
Nucleotide interconversion	ITPcytidine 5-phosphotransferase	DD_CYTDK3	DD_cytd[c] + DD_itp[c] -> DD_h[c] + DD_cmp[c] + DD_idp[c]	0	1000
Transport, extracellular	cytidine transport in via proton symport, reversible	DD_CYTDt2r	DD_h[e] + DD_cytd[e] <=> DD_h[c] + DD_cytd[c]	-1000	1000
Nucleotide interconversion	cytidylate kinase (CMP)	DD_CYTK1	DD_atp[c] + DD_cmp[c] <=> DD_adp[c] + DD_cdp[c]	-1000	1000
Nucleotide interconversion	cytidylate kinase (dCMP)	DD_CYTK2	DD_atp[c] + DD_dcmp[c] <=> DD_adp[c] + DD_dcdp[c]	-1000	1000
Transport, extracellular	Cobalt transport via ABC system	DD_Coabc	DD_h2o[c] + DD_atp[c] + DD_cobalt2[e] -> DD_h[c] + DD_pi[c] + DD_adp[c] + DD_cobalt2[c]	0	1000
Transport, extracellular	Copper transport via ABC system	DD_Cuabc	DD_h2o[c] + DD_atp[c] + DD_cu2[e] -> DD_h[c] + DD_pi[c] + DD_adp[c] + DD_cu2[c]	0	1000
Transport, extracellular	Copper export via ATPase	DD_Cut1	DD_h2o[c] + DD_atp[c] + DD_cu2[c] -> DD_h[c] + DD_pi[c] + DD_adp[c] + DD_cu2[e]	0	1000
Transport, extracellular	deoxyadenosine transport in via proton symport reversible	DD_DADNt2r	DD_h[e] + DD_dad_2[e] <=> DD_h[c] + DD_dad_2[c]	-1000	1000
Glycerophospholipid metabolism	diacylglycerol kinase (n-C12:0)	DD_DAGK120	DD_atp[c] + DD_12dgr120[c] -> DD_h[c] + DD_adp[c] + DD_pa120[c]	0	1000
Glycerophospholipid metabolism	diacylglycerol kinase (n-C14:0)	DD_DAGK140	DD_atp[c] + DD_12dgr140[c] -> DD_h[c] + DD_adp[c] + DD_pa140[c]	0	1000
Glycerophospholipid metabolism	diacylglycerol kinase (n-C14:1)	DD_DAGK141	DD_atp[c] + DD_12dgr141[c] -> DD_h[c] + DD_adp[c] + DD_pa141[c]	0	1000
Glycerophospholipid metabolism	diacylglycerol kinase (n-C16:0)	DD_DAGK160	DD_atp[c] + DD_12dgr160[c] -> DD_h[c] + DD_adp[c] + DD_pa160[c]	0	1000
Glycerophospholipid metabolism	diacylglycerol kinase (n-C16:1)	DD_DAGK161	DD_atp[c] + DD_12dgr161[c] -> DD_h[c] + DD_adp[c] + DD_pa161[c]	0	1000
Glycerophospholipid metabolism	diacylglycerol kinase (n-C18:0)	DD_DAGK180	DD_12dgr180[c] + DD_atp[c] -> DD_h[c] + DD_adp[c] + DD_pa180[c]	0	1000
Glycerophospholipid metabolism	diacylglycerol kinase (n-C18:1)	DD_DAGK181	DD_atp[c] + DD_12dgr181[c] -> DD_h[c] + DD_adp[c] + DD_pa181[c]	0	1000
Lysine metabolism	diaminopimelate decarboxylase	DD_DAPDC	DD_h[c] + DD_26dap_M[c] -> DD_co2[c] + DD_lys_L[c]	0	1000
Lysine metabolism	diaminopimelate epimerase	DD_DAPE	DD_26dap_LL[c] <=> DD_26dap_M[c]	-1000	1000
Glycerophospholipid metabolism	CDP-diacylglycerol synthetase (n-C12:0)	DD_DASYN120	DD_h[c] + DD_pa120[c] + DD_ctp[c] -> DD_ppi[c] + DD_cdpdddecg[c]	0	1000
Glycerophospholipid metabolism	CDP-diacylglycerol synthetase (n-C14:0)	DD_DASYN140	DD_h[c] + DD_pa140[c] + DD_ctp[c] -> DD_ppi[c] + DD_cdpdtdecg[c]	0	1000
Glycerophospholipid metabolism	CDP-diacylglycerol synthetase (n-C14:1)	DD_DASYN141	DD_h[c] + DD_pa141[c] + DD_ctp[c] -> DD_ppi[c] + DD_cdpdtdec7eg[c]	0	1000
Glycerophospholipid metabolism	CDP-diacylglycerol synthetase (n-C16:0)	DD_DASYN160	DD_h[c] + DD_pa160[c] + DD_ctp[c] -> DD_ppi[c] + DD_cdpdhdecg[c]	0	1000
Glycerophospholipid metabolism	CDP-diacylglycerol synthetase (n-C16:1)	DD_DASYN161	DD_h[c] + DD_pa161[c] + DD_ctp[c] -> DD_ppi[c] + DD_cdpdhdec9eg[c]	0	1000
Glycerophospholipid metabolism	CDP-diacylglycerol synthetase (n-C18:0)	DD_DASYN180	DD_h[c] + DD_pa180[c] + DD_ctp[c] -> DD_ppi[c] + DD_cdpdodecg[c]	0	1000
Glycerophospholipid metabolism	CDP-diacylglycerol synthetase (n-C18:1)	DD_DASYN181	DD_h[c] + DD_pa181[c] + DD_ctp[c] -> DD_ppi[c] + DD_cdpdodec11eg[c]	0	1000
Glycerophospholipid metabolism	anteisopentadecanoyl-phosphatidate cytidylyltransferase	DD_DASYNAI15	DD_h[c] + DD_paai15[c] + DD_ctp[c] -> DD_ppi[c] + DD_cdpdaipdecg[c]	0	1000
Glycerophospholipid metabolism	anteisoheptadecanoyl-phosphatidate cytidylyltransferase	DD_DASYNAI17	DD_h[c] + DD_paai17[c] + DD_ctp[c] -> DD_ppi[c] + DD_cdpdaihpdecg[c]	0	1000
Glycerophospholipid metabolism	isotetradecanoyl-phosphatidate cytidylyltransferase	DD_DASYNI14	DD_h[c] + DD_pai14[c] + DD_ctp[c] -> DD_ppi[c] + DD_cdpditdecg[c]	0	1000
Glycerophospholipid metabolism	isopentadecanoyl-phosphatidate cytidylyltransferase	DD_DASYNI15	DD_h[c] + DD_pai15[c] + DD_ctp[c] -> DD_ppi[c] + DD_cdpdipdecg[c]	0	1000
Glycerophospholipid metabolism	isohexadecanoyl-phosphatidate cytidylyltransferase	DD_DASYNI16	DD_h[c] + DD_pai16[c] + DD_ctp[c] -> DD_ppi[c] + DD_cdpdihdecg[c]	0	1000
Glycerophospholipid metabolism	isoheptadecanoyl-phosphatidate cytidylyltransferase	DD_DASYNI17	DD_h[c] + DD_pai17[c] + DD_ctp[c] -> DD_ppi[c] + DD_cdpdihpdecg[c]	0	1000
Vitamin B2 metabolism	3,4-Dihydroxy-2-butanone-4-phosphate synthase	DD_DB4PS	DD_ru5p_D[c] -> DD_h[c] + DD_db4p[c] + DD_for[c]	0	1000
Pyrimidine catabolism	dCMP deaminase	DD_DCMPDA	DD_h2o[c] + DD_h[c] + DD_dcmp[c] <=> DD_nh4[c] + DD_dump[c]	-1000	1000
Pyrimidine catabolism	deoxycytidine deaminase	DD_DCYTD	DD_h2o[c] + DD_h[c] + DD_dcyt[c] -> DD_nh4[c] + DD_duri[c]	0	1000
Phenylalanine metabolism	3-deoxy-D-arabino-heptulosonate 7-phosphate synthetase	DD_DDPA	DD_h2o[c] + DD_pep[c] + DD_e4p[c] -> DD_pi[c] + DD_2dda7p[c]	0	1000
Nucleotide interconversion	deoxyguanylate kinase (dGMP:ATP)	DD_DGK1	DD_atp[c] + DD_dgmp[c] <=> DD_adp[c] + DD_dgdp[c]	-1000	1000
Transport, extracellular	Deoxyguanosine transport via proton symport reversible	DD_DGSNt2r	DD_h[e] + DD_dgsn[e] <=> DD_h[c] + DD_dgsn[c]	-1000	1000
Valine, leucine, and isoleucine metabolism	dihydroxy-acid dehydratase (2,3-dihydroxy-3-methylbutanoate)	DD_DHAD1	DD_23dhmb[c] -> DD_h2o[c] + DD_3mob[c]	0	1000
Valine, leucine, and isoleucine metabolism	Dihydroxy-acid dehydratase (2,3-dihydroxy-3-methylpentanoate)	DD_DHAD2	DD_23dhmp[c] -> DD_h2o[c] + DD_3mop[c]	0	1000
Lysine metabolism	dihydrodipicolinate reductase (NADPH)	DD_DHDPRy	DD_h[c] + DD_nadph[c] + DD_23dhdp[c] -> DD_nadp[c] + DD_thdp[c]	0	1000
Lysine metabolism	dihydrodipicolinate synthase	DD_DHDPS	DD_pyr[c] + DD_aspsa[c] -> 2 DD_h2o[c] + DD_h[c] + DD_23dhdp[c]	0	1000
Tyrosine metabolism	2,4-dihydroxyhept-2-ene-1,7-dioic acid aldolase	DD_DHEDAA	DD_24dhhed[c] -> DD_pyr[c] + DD_sucsal[c]	0	1000
Folate metabolism	dihydrofolate synthase	DD_DHFS	DD_glu_L[c] + DD_atp[c] + DD_dhpt[c] -> DD_h[c] + DD_pi[c] + DD_adp[c] + DD_dhf[c]	0	1000
Ubiquinone and other terpenoid-quinone biosynthesis	1,4-dihydroxy-2-naphthoate octaprenyltransferase (EC 2.5.1.74)	DD_DHNAOPT	DD_dhna[c] + DD_phyldpp[c] <=> DD_h[c] + DD_co2[c] + DD_ppi[c] + DD_dmphqno[c]	-1000	1000
Ubiquinone and other terpenoid-quinone biosynthesis	1,4-dihydroxy-2-naphthoate octaprenyltransferase	DD_DHNAOT4	DD_h[c] + DD_dhna[c] + DD_octdp[c] -> DD_co2[c] + DD_ppi[c] + DD_2dmmql8[c]	0	1000
Folate metabolism	dihydroneopterin aldolase	DD_DHNPA	DD_dhnpt[c] -> DD_gcald[c] + DD_2ahhmp[c]	0	1000
Pyrimidine synthesis	dihydoorotic acid dehydrogenase (quinone8)	DD_DHORD2	DD_q8[c] + DD_dhor_S[c] -> DD_q8h2[c] + DD_orot[c]	0	1000
Pyrimidine synthesis	dihydroorotic acid (menaquinone-8)	DD_DHORD5	DD_mqn8[c] + DD_dhor_S[c] -> DD_mql8[c] + DD_orot[c]	0	1000
Pyrimidine synthesis	dihydroorotase	DD_DHORTS	DD_h2o[c] + DD_dhor_S[c] <=> DD_h[c] + DD_cbasp[c]	-1000	1000
Pyrimidine catabolism	dihydropyrimidinase (5,6-dihydrouracil)	DD_DHPM1	DD_h2o[c] + DD_56dura[c] -> DD_h[c] + DD_cala[c]	0	1000
Pyrimidine catabolism	dihydropyrimidinase (dihydrothymine)	DD_DHPM2	DD_h2o[c] + DD_56dthm[c] -> DD_h[c] + DD_3uib[c]	0	1000
Vitamin B2 metabolism	diaminohydroxyphosphoribosylaminopyrimidine deaminase	DD_DHPPDA	DD_h2o[c] + DD_h[c] + DD_25dhpp[c] -> DD_nh4[c] + DD_5apru[c]	0	1000
Folate metabolism	dihydropteroate synthase	DD_DHPS	DD_4abz[c] + DD_2ahhmp[c] -> DD_h2o[c] + DD_dhpt[c]	0	1000
Phenylalanine metabolism	3-dehydroquinate synthase	DD_DHQS	DD_2dda7p[c] -> DD_pi[c] + DD_3dhq[c]	0	1000
Phenylalanine metabolism	3-dehydroquinate dehydratase, irreversible	DD_DHQTi	DD_3dhq[c] -> DD_h2o[c] + DD_3dhsk[c]	0	1000
Cholesterol metabolism	dimethylallyltranstransferase	DD_DMATT	DD_dmpp[c] + DD_ipdp[c] -> DD_ppi[c] + DD_grdp[c]	0	1000
Terpenoid backbone biosynthesis	1-hydroxy-2-methyl-2-(E)-butenyl 4-diphosphate reductase (dmpp)	DD_DMPPS	DD_h[c] + DD_nadh[c] + DD_h2mb4p[c] -> DD_h2o[c] + DD_nad[c] + DD_dmpp[c]	0	1000
Terpenoid backbone biosynthesis	4-hydroxy-3-methylbut-2-enyl diphosphate reductase (NADP), reversible	DD_DMPPS2r	DD_h[c] + DD_nadph[c] + DD_h2mb4p[c] <=> DD_h2o[c] + DD_nadp[c] + DD_dmpp[c]	-1000	1000
Ubiquinone and other terpenoid-quinone biosynthesis	3-Dimethylubiquinonol 3-methyltransferase	DD_DMQMT	DD_amet[c] + DD_2omhmbl[c] -> DD_h[c] + DD_ahcys[c] + DD_q8h2[c]	0	1000
Energy metabolism	Dimethyl sulfoxide reductase (Menaquinol 8)	DD_DMSOR1	DD_mql8[c] + DD_dmso[c] -> DD_h2o[c] + DD_mqn8[c] + DD_dms[c]	0	1000
Energy metabolism	Dimethyl sulfoxide reductase (Demethylmenaquinol 8)	DD_DMSOR2	DD_2dmmql8[c] + DD_dmso[c] -> DD_h2o[c] + DD_2dmmq8[c] + DD_dms[c]	0	1000
Exchange/demand reaction	Sink needed to allow 5-deoxyribose to leave system	DD_DM_5DRIB	DD_5drib[c] ->	0	1000
Exchange/demand reaction	Sink needed to allow 5-Methylthio-D-ribose to leave system	DD_DM_5MTR	DD_5mtr[c] ->	0	1000
Exchange/demand reaction	DM atp(c)	DD_DM_atp_c_	DD_h2o[c] + DD_atp[c] -> DD_h[c] + DD_pi[c] + DD_adp[c]	0	1000
Exchange/demand reaction	Demand for 5-deoxyadenosine	DD_DM_dad_5	DD_dad_5[c] ->	0	1000
Exchange/demand reaction	Demand reaction for 4,5-dihydroxy-2,3-pentanedione	DD_DM_dhptd(c)	DD_dhptd[c] <=>	-1000	1000
Exchange/demand reaction	Demand for homocysteine	DD_DM_hcys_L[c]	DD_hcys_L[c] ->	0	1000
CoA synthesis	dephospho-CoA kinase	DD_DPCOAK	DD_atp[c] + DD_dpcoa[c] -> DD_h[c] + DD_adp[c] + DD_coa[c]	0	1000
Glycolysis/gluconeogenesis	Diphosphoglyceromutase	DD_DPGM	DD_13dpg[c] <=> DD_h[c] + DD_23dpg[c]	-1000	1000
CoA synthesis	2 dehydropantoate 2 reductase	DD_DPRr	DD_h[c] + DD_nadph[c] + DD_2dhp[c] <=> DD_nadp[c] + DD_pant_R[c]	-1000	1000
Pentose and glucuronate interconversions	D ribose aldose ketose isomerase	DD_DRIBI	DD_rib_D[c] <=> DD_rbl_D[c]	-1000	1000
Nucleotide interconversion	dTMP kinase	DD_DTMPK	DD_atp[c] + DD_dtmp[c] -> DD_adp[c] + DD_dtdp[c]	0	1000
Nucleotide interconversion	deoxyuridine phosphorylase	DD_DURIPP	DD_pi[c] + DD_duri[c] <=> DD_2dr1p[c] + DD_ura[c]	-1000	1000
Pyrimidine catabolism	dUTP diphosphatase	DD_DUTPDP	DD_h2o[c] + DD_dutp[c] -> DD_h[c] + DD_ppi[c] + DD_dump[c]	0	1000
Terpenoid backbone biosynthesis	1-deoxy-D-xylulose reductoisomerase, reversible	DD_DXPRIr	DD_h[c] + DD_nadph[c] + DD_dxyl5p[c] <=> DD_nadp[c] + DD_2me4p[c]	-1000	1000
Terpenoid backbone biosynthesis	1-deoxy-D-xylulose 5-phosphate synthase	DD_DXPS	DD_h[c] + DD_pyr[c] + DD_g3p[c] -> DD_co2[c] + DD_dxyl5p[c]	0	1000
Vitamin B6 metabolism	Erythrose 4-phosphate dehydrogenase	DD_E4PD	DD_h2o[c] + DD_nad[c] + DD_e4p[c] <=> 2 DD_h[c] + DD_nadh[c] + DD_4per[c]	-1000	1000
Fatty acid synthesis	enoyl-[acyl-carrier-protein] reductase (NADH) (n-C10:0)	DD_EAR100x	DD_h[c] + DD_nadh[c] + DD_tdec2eACP[c] -> DD_nad[c] + DD_dcaACP[c]	0	1000
Fatty acid synthesis	10-methyl-trans-undec-2-enoyl-ACPNAD+ oxidoreductase (A-specific)	DD_EAR10M11x	DD_h[c] + DD_nadh[c] + DD_10mtundec2eACP[c] -> DD_nad[c] + DD_10mundecACP[c]	0	1000
Fatty acid synthesis	10-methyl-trans-dodec-2-enoyl-ACPNAD+ oxidoreductase (A-specific)	DD_EAR10M12x	DD_h[c] + DD_nadh[c] + DD_10mtddec2eACP[c] -> DD_nad[c] + DD_10mddcaACP[c]	0	1000
Fatty acid synthesis	11-methyl-trans-dodec-2-enoyl-ACPNAD+ oxidoreductase (A-specific)	DD_EAR11M12x	DD_h[c] + DD_nadh[c] + DD_11mtddec2eACP[c] -> DD_nad[c] + DD_11mddcaACP[c]	0	1000
Fatty acid synthesis	enoyl-[acyl-carrier-protein] reductase (NADH) (n-C12:0)	DD_EAR120x	DD_h[c] + DD_nadh[c] + DD_tddec2eACP[c] -> DD_nad[c] + DD_ddcaACP[c]	0	1000
Fatty acid synthesis	enoyl-[acyl-carrier-protein] reductase (NADH) (n-C12:1)	DD_EAR121x	DD_h[c] + DD_nadh[c] + DD_t3c5ddeceACP[c] -> DD_nad[c] + DD_cddec5eACP[c]	0	1000
Fatty acid synthesis	12-methyl-trans-tridec-2-enoyl-ACPNAD+ oxidoreductase (A-specific)	DD_EAR12M13x	DD_h[c] + DD_nadh[c] + DD_12mttritec2eACP[c] -> DD_nad[c] + DD_12mtridecACP[c]	0	1000
Fatty acid synthesis	12-methyl-trans-tetra-dec-2-enoyl-ACPNAD+ oxidoreductase (A-specific)	DD_EAR12M14x	DD_h[c] + DD_nadh[c] + DD_12mtmrs2eACP[c] -> DD_nad[c] + DD_12mmyrsACP[c]	0	1000
Fatty acid synthesis	13-methyl-trans-tetra-dec-2-enoyl-ACPNAD+ oxidoreductase (A-specific)	DD_EAR13M14x	DD_h[c] + DD_nadh[c] + DD_13mtmrs2eACP[c] -> DD_nad[c] + DD_13mmyrsACP[c]	0	1000
Fatty acid synthesis	enoyl-[acyl-carrier-protein] reductase (NADH) (n-C14:0)	DD_EAR140x	DD_h[c] + DD_nadh[c] + DD_tmrs2eACP[c] -> DD_nad[c] + DD_myrsACP[c]	0	1000
Fatty acid synthesis	enoyl-[acyl-carrier-protein] reductase (NADH) (n-C14:1)	DD_EAR141x	DD_h[c] + DD_nadh[c] + DD_t3c7mrseACP[c] -> DD_nad[c] + DD_tdeACP[c]	0	1000
Fatty acid synthesis	14-methyl-trans-pentadec-2-enoyl-ACPNAD+ oxidoreductase (A-specific)	DD_EAR14M15x	DD_h[c] + DD_nadh[c] + DD_14mtpentdec2eACP[c] -> DD_nad[c] + DD_14mpentdecACP[c]	0	1000
Fatty acid synthesis	14-methyl-trans-hexa-dec-2-enoyl-ACPNAD+ oxidoreductase (A-specific)	DD_EAR14M16x	DD_h[c] + DD_nadh[c] + DD_14mtpalm2eACP[c] -> DD_nad[c] + DD_14mpalmACP[c]	0	1000
Fatty acid synthesis	15-methyl-trans-hexa-dec-2-enoyl-ACPNAD+ oxidoreductase (A-specific)	DD_EAR15M16x	DD_h[c] + DD_nadh[c] + DD_15mtpalm2eACP[c] -> DD_nad[c] + DD_15mpalmACP[c]	0	1000
Fatty acid synthesis	enoyl-[acyl-carrier-protein] reductase (NADH) (n-C16:0)	DD_EAR160x	DD_h[c] + DD_nadh[c] + DD_tpalm2eACP[c] -> DD_nad[c] + DD_palmACP[c]	0	1000
Fatty acid synthesis	enoyl-[acyl-carrier-protein] reductase (NADH) (n-C16:1)	DD_EAR161x	DD_h[c] + DD_nadh[c] + DD_t3c9palmeACP[c] -> DD_nad[c] + DD_hdeACP[c]	0	1000
Fatty acid synthesis	enoyl-[acyl-carrier-protein] reductase (NADH) (n-C18:0)	DD_EAR180x	DD_h[c] + DD_nadh[c] + DD_toctd2eACP[c] -> DD_nad[c] + DD_ocdcaACP[c]	0	1000
Fatty acid synthesis	enoyl-[acyl-carrier-protein] reductase (NADH) (n-C18:1)	DD_EAR181x	DD_h[c] + DD_nadh[c] + DD_t3c11vaceACP[c] -> DD_nad[c] + DD_octeACP[c]	0	1000
Fatty acid synthesis	enoyl-[acyl-carrier-protein] reductase (NADH) (n-C4:0)	DD_EAR40x	DD_h[c] + DD_nadh[c] + DD_but2eACP[c] -> DD_nad[c] + DD_butACP[c]	0	1000
Fatty acid synthesis	4-methyl-trans-pent-2-enoyl-ACPNAD+ oxidoreductase (A-specific)	DD_EAR4M5x	DD_h[c] + DD_nadh[c] + DD_4mtpent2eACP[c] -> DD_nad[c] + DD_4mpentACP[c]	0	1000
Fatty acid synthesis	4-methyl-trans-hex-2-enoyl-ACPNAD+ oxidoreductase (A-specific)	DD_EAR4M6x	DD_h[c] + DD_nadh[c] + DD_4mthex2eACP[c] -> DD_nad[c] + DD_4mhexACP[c]	0	1000
Fatty acid synthesis	5-methyl-trans-hex-2-enoyl-ACPNAD+ oxidoreductase (A-specific)	DD_EAR5M6x	DD_h[c] + DD_nadh[c] + DD_5mthex2eACP[c] -> DD_nad[c] + DD_5mhexACP[c]	0	1000
Fatty acid synthesis	enoyl-[acyl-carrier-protein] reductase (NADH) (n-C6:0)	DD_EAR60x	DD_h[c] + DD_nadh[c] + DD_thex2eACP[c] -> DD_nad[c] + DD_hexACP[c]	0	1000
Fatty acid synthesis	6-methyl-trans-hept-2-enoyl-ACPNAD+ oxidoreductase (A-specific)	DD_EAR6M7x	DD_h[c] + DD_nadh[c] + DD_6mthept2eACP[c] -> DD_nad[c] + DD_6mheptACP[c]	0	1000
Fatty acid synthesis	6-methyl-trans-oct-2-enoyl-ACPNAD+ oxidoreductase (A-specific)	DD_EAR6M8x	DD_h[c] + DD_nadh[c] + DD_6mtoct2eACP[c] -> DD_nad[c] + DD_6mocACP[c]	0	1000
Fatty acid synthesis	7-methyl-trans-oct-2-enoyl-ACPNAD+ oxidoreductase (A-specific)	DD_EAR7M8x	DD_h[c] + DD_nadh[c] + DD_7mtoct2eACP[c] -> DD_nad[c] + DD_7mocACP[c]	0	1000
Fatty acid synthesis	enoyl-[acyl-carrier-protein] reductase (NADH) (n-C8:0)	DD_EAR80x	DD_h[c] + DD_nadh[c] + DD_toct2eACP[c] -> DD_nad[c] + DD_ocACP[c]	0	1000
Fatty acid synthesis	8-methyl-trans-dec-2-enoyl-ACPNAD+ oxidoreductase (A-specific)	DD_EAR8M10x	DD_h[c] + DD_nadh[c] + DD_8mtdec2eACP[c] -> DD_nad[c] + DD_8mdcaACP[c]	0	1000
Fatty acid synthesis	8-methyl-trans-non-2-enoyl-ACPNAD+ oxidoreductase (A-specific)	DD_EAR8M9x	DD_h[c] + DD_nadh[c] + DD_8mtnon2eACP[c] -> DD_nad[c] + DD_8mnonACP[c]	0	1000
Fatty acid synthesis	9-methyl-trans-dec-2-enoyl-ACPNAD+ oxidoreductase (A-specific)	DD_EAR9M10x	DD_h[c] + DD_nadh[c] + DD_9mtdec2eACP[c] -> DD_nad[c] + DD_9mdcaACP[c]	0	1000
Lipopolysaccharide biosynthesis	Endotoxin Synthesis (lauroyl transferase)	DD_EDTXS1	DD_ddcaACP[c] + DD_kdo2lipid4[c] -> DD_ACP[c] + DD_kdo2lipid4L[c]	0	1000
Lipopolysaccharide biosynthesis	Endotoxin Synthesis (myristoyl transferase)	DD_EDTXS2	DD_myrsACP[c] + DD_kdo2lipid4L[c] -> DD_ACP[c] + DD_lipa[c]	0	1000
Arginine and Proline Metabolism	L-erythro-4-Hydroxyglutamate:2-oxoglutarate aminotransferase	DD_EHGLAT	DD_akg[c] + DD_e4hglu[c] -> DD_glu_L[c] + DD_4h2oglt[c]	0	1000
Glycolysis/gluconeogenesis	enolase	DD_ENO	DD_2pg[c] <=> DD_h2o[c] + DD_pep[c]	-1000	1000
Cell wall biosynthesis	Ethanolamine ammonia-lyase	DD_ETHAAL	DD_etha[c] -> DD_nh4[c] + DD_acald[c]	0	1000
Cell wall biosynthesis	Ethanolamine phosphorylase	DD_ETHAP	DD_pi[c] + DD_etha[c] -> DD_h2o2[c] + DD_2ameph[c]	0	1000
Transport, extracellular	ethanesulfonate transport via ABC system	DD_ETHSO3abc	DD_h2o[c] + DD_atp[c] + DD_ethso3[e] -> DD_h[c] + DD_pi[c] + DD_adp[c] + DD_ethso3[c]	0	1000
Transport, extracellular	ethanol reversible transport	DD_ETOHt	DD_etoh[e] <=> DD_etoh[c]	-1000	1000
Fatty acid oxidation	fatty-acid--CoA ligase (tetradecanoate)	DD_FACOAL140	DD_atp[c] + DD_coa[c] + DD_ttdca[c] <=> DD_amp[c] + DD_ppi[c] + DD_tdcoa[c]	-1000	1000
Fatty acid oxidation	fatty-acid--CoA ligase (hexadecanoate)	DD_FACOAL160	DD_atp[c] + DD_coa[c] + DD_hdca[c] <=> DD_amp[c] + DD_ppi[c] + DD_pmtcoa[c]	-1000	1000
Fatty acid oxidation	fatty-acid--CoA ligase (hexadecenoate)	DD_FACOAL161	DD_atp[c] + DD_coa[c] + DD_hdcea[c] <=> DD_amp[c] + DD_ppi[c] + DD_hdcoa[c]	-1000	1000
Fatty acid oxidation	fatty-acid--CoA ligase (octadecanoate)	DD_FACOAL180	DD_atp[c] + DD_coa[c] + DD_ocdca[c] <=> DD_amp[c] + DD_ppi[c] + DD_stcoa[c]	-1000	1000
Fatty acid oxidation	fatty-acid--CoA ligase (octadecenoate)	DD_FACOAL181	DD_atp[c] + DD_coa[c] + DD_ocdcea[c] <=> DD_amp[c] + DD_ppi[c] + DD_odecoa[c]	-1000	1000
Fatty acid oxidation	fatty-acid--CoA ligase (ANTEISO15)	DD_FACOALAI15	DD_atp[c] + DD_coa[c] + DD_fa4[c] <=> DD_amp[c] + DD_ppi[c] + DD_aipdcoa[c]	-1000	1000
Fatty acid oxidation	fatty-acid--CoA ligase (ANTEISO17)	DD_FACOALAI17	DD_atp[c] + DD_coa[c] + DD_fa12[c] <=> DD_amp[c] + DD_ppi[c] + DD_aihpdcoa[c]	-1000	1000
Fatty acid oxidation	fatty-acid--CoA ligase (ISO14)	DD_FACOALI14	DD_atp[c] + DD_coa[c] + DD_fa1[c] <=> DD_amp[c] + DD_ppi[c] + DD_itdcoa[c]	-1000	1000
Fatty acid oxidation	fatty-acid--CoA ligase (ISO15)	DD_FACOALI15	DD_atp[c] + DD_coa[c] + DD_fa3[c] <=> DD_amp[c] + DD_ppi[c] + DD_ipdcoa[c]	-1000	1000
Fatty acid oxidation	fatty-acid--CoA ligase (ISO16)	DD_FACOALI16	DD_atp[c] + DD_coa[c] + DD_fa6[c] <=> DD_amp[c] + DD_ppi[c] + DD_ihdcoa[c]	-1000	1000
Fatty acid oxidation	fatty-acid--CoA ligase (ISO17)	DD_FACOALI17	DD_atp[c] + DD_coa[c] + DD_fa11[c] <=> DD_amp[c] + DD_ppi[c] + DD_ihpdcoa[c]	-1000	1000
Glycolysis/gluconeogenesis	fructose-bisphosphate aldolase	DD_FBA	DD_fdp[c] <=> DD_dhap[c] + DD_g3p[c]	-1000	1000
Fructose and mannose metabolism	D-Fructose 1-phosphate D-glyceraldehyde-3-phosphate-lyase	DD_FBA2	DD_f1p[c] <=> DD_glyald[c] + DD_dhap[c]	-1000	1000
Pentose phosphate pathway	Sedoheptulose 1,7-bisphosphate D-glyceraldehyde-3-phosphate-lyase	DD_FBA3	DD_s17bp[c] <=> DD_dhap[c] + DD_e4p[c]	-1000	1000
Glycolysis/gluconeogenesis	fructose-bisphosphatase	DD_FBP	DD_h2o[c] + DD_fdp[c] -> DD_pi[c] + DD_f6p[c]	0	1000
Heme synthesis	Ferrochelatase, cytosol	DD_FCLTc	DD_fe2[c] + DD_ppp9[c] -> 2 DD_h[c] + DD_pheme[c]	0	1000
Glyoxylate and dicarboxylate metabolism	formate dehydrogenase	DD_FDH	DD_nad[c] + DD_for[c] -> DD_nadh[c] + DD_co2[c]	0	1000
Energy metabolism	formate dehydrogenase (quinone-8: 2 protons)	DD_FDH2	3 DD_h[c] + DD_q8[c] + DD_for[c] -> 2 DD_h[e] + DD_co2[c] + DD_q8h2[c]	0	1000
Transport, extracellular	iron (II) transport via ABC system	DD_FE2abc	DD_h2o[c] + DD_atp[c] + DD_fe2[e] -> DD_h[c] + DD_pi[c] + DD_adp[c] + DD_fe2[c]	0	1000
Transport, extracellular	iron (III) transport via ABC system	DD_FE3abc	DD_h2o[c] + DD_atp[c] + DD_fe3[e] -> DD_h[c] + DD_pi[c] + DD_adp[c] + DD_fe3[c]	0	1000
Histidine metabolism	formimidoylglutamase	DD_FGLU	DD_h2o[c] + DD_h[c] + DD_forglu[c] -> DD_glu_L[c] + DD_frmd[c]	0	1000
Vitamin B2 metabolism	flavin reductase (NAD)	DD_FLVRx	DD_h[c] + DD_nadh[c] + DD_ribflv[c] -> DD_nad[c] + DD_rbflvrd[c]	0	1000
Vitamin B2 metabolism	FMN adenylyltransferase	DD_FMNAT	DD_h[c] + DD_atp[c] + DD_fmn[c] -> DD_ppi[c] + DD_fad[c]	0	1000
Folate metabolism	dihydropteroate synthase	DD_FOLD3	DD_4abz[c] + DD_2ahhmd[c] -> DD_ppi[c] + DD_dhpt[c]	0	1000
Folate metabolism	tetrahydrofolate NADP oxidoreductase, reversed	DD_FOLRrev	DD_h[c] + 2 DD_nadph[c] + DD_fol[c] -> 2 DD_nadp[c] + DD_thf[c]	0	1000
Transport, extracellular	FOLt	DD_FOLt	DD_h[e] + DD_fol[e] <=> DD_h[c] + DD_fol[c]	-1000	1000
Folate metabolism	aminomethyltransferase	DD_FOMETR	DD_h[c] + DD_5fthf[c] <=> DD_h2o[c] + DD_methf[c]	-1000	1000
Transport, extracellular	formate transport via diffusion	DD_FORt	DD_for[e] <=> DD_for[c]	-1000	1000
Folate metabolism	folylpolyglutamate synthetase (10fthf)	DD_FPGS7	4 DD_glu_L[c] + DD_atp[c] + DD_10fthf[c] -> 3 DD_h2o[c] + DD_h[c] + DD_pi[c] + DD_adp[c] + DD_10fthf5glu[c]	0	1000
Folate metabolism	TetrahydrofolateL-glutamate gamma-ligase (ADP-forming)	DD_FPGS_tm	DD_glu_L[c] + DD_atp[c] + DD_thf[c] -> DD_h[c] + DD_pi[c] + DD_adp[c] + DD_thfglu[c]	0	1000
Citric acid cycle	fumarate reductase	DD_FRD2	DD_fum[c] + DD_mql8[c] -> DD_mqn8[c] + DD_succ[c]	0	1000
Citric acid cycle	fumarate reductase	DD_FRD3	DD_fum[c] + DD_2dmmql8[c] -> DD_2dmmq8[c] + DD_succ[c]	0	1000
Citric acid cycle	fumarate reductase	DD_FRD7	DD_fum[c] + DD_q8h2[c] -> DD_succ[c] + DD_q8[c]	0	1000
Transport, extracellular	D-fructose transport via PEP:Pyr PTS	DD_FRUpts	DD_pep[c] + DD_fru[e] -> DD_pyr[c] + DD_f1p[c]	0	1000
Folate metabolism	5-formethyltetrahydrofolate cyclo-ligase	DD_FTHFCL	DD_atp[c] + DD_5fthf[c] -> DD_pi[c] + DD_adp[c] + DD_methf[c]	0	1000
Folate metabolism	Formate-tetrahydrofolate ligase	DD_FTHFL	DD_atp[c] + DD_thf[c] + DD_for[c] -> DD_pi[c] + DD_adp[c] + DD_10fthf[c]	0	1000
Citric acid cycle	fumarase	DD_FUM	DD_h2o[c] + DD_fum[c] <=> DD_mal_L[c]	-1000	1000
Transport, extracellular	fumarate reversible transport via symport	DD_FUMt2r	DD_h[e] + DD_fum[e] <=> DD_h[c] + DD_fum[c]	-1000	1000
Cell wall biosynthesis	glucosamine-1-phosphate N-acetyltransferase	DD_G1PACT	DD_accoa[c] + DD_gam1p[c] -> DD_h[c] + DD_coa[c] + DD_acgam1p[c]	0	1000
Starch and sucrose metabolism	Glucose-1-phosphate cytidylyltransferase (EC 2.7.7.33)	DD_G1PCT	DD_h[c] + DD_ctp[c] + DD_g1p[c] <=> DD_ppi[c] + DD_cdpglc[c]	-1000	1000
Nucleotide sugar metabolism	glucose-1-phosphate thymidylyltransferase	DD_G1PTT	DD_h[c] + DD_g1p[c] + DD_dttp[c] -> DD_ppi[c] + DD_dtdpglu[c]	0	1000
Heme synthesis	glutamate-1-semialdehyde aminotransferase	DD_G1SAT	DD_glu1sa[c] <=> DD_5aop[c]	-1000	1000
Glycerophospholipid metabolism	glycerol-3-phosphate acyltransferase (C12:0)	DD_G3PAT120	DD_ddcaACP[c] + DD_glyc3p[c] -> DD_ACP[c] + DD_1ddecg3p[c]	0	1000
Glycerophospholipid metabolism	glycerol-3-phosphate acyltransferase (C14:0)	DD_G3PAT140	DD_myrsACP[c] + DD_glyc3p[c] -> DD_ACP[c] + DD_1tdecg3p[c]	0	1000
Glycerophospholipid metabolism	glycerol-3-phosphate acyltransferase (C14:1)	DD_G3PAT141	DD_tdeACP[c] + DD_glyc3p[c] -> DD_ACP[c] + DD_1tdec7eg3p[c]	0	1000
Glycerophospholipid metabolism	glycerol-3-phosphate acyltransferase (C16:0)	DD_G3PAT160	DD_palmACP[c] + DD_glyc3p[c] -> DD_ACP[c] + DD_1hdecg3p[c]	0	1000
Glycerophospholipid metabolism	glycerol-3-phosphate acyltransferase (C16:1)	DD_G3PAT161	DD_hdeACP[c] + DD_glyc3p[c] -> DD_ACP[c] + DD_1hdec9eg3p[c]	0	1000
Glycerophospholipid metabolism	glycerol-3-phosphate acyltransferase (C18:0)	DD_G3PAT180	DD_ocdcaACP[c] + DD_glyc3p[c] -> DD_ACP[c] + DD_1odecg3p[c]	0	1000
Glycerophospholipid metabolism	glycerol-3-phosphate acyltransferase (C18:1)	DD_G3PAT181	DD_octeACP[c] + DD_glyc3p[c] -> DD_ACP[c] + DD_1odec11eg3p[c]	0	1000
Glycerophospholipid metabolism	anteisopentadecanoyl-glycerol-3-phosphate O-acyltransferase	DD_G3PATAI15	DD_h[c] + DD_aipdcoa[c] + DD_glyc3p[c] -> DD_coa[c] + DD_1aipdecg3p[c]	0	1000
Glycerophospholipid metabolism	anteisoheptadecanoyl-glycerol-3-phosphate O-acyltransferase	DD_G3PATAI17	DD_aihpdcoa[c] + DD_glyc3p[c] -> DD_coa[c] + DD_1aihpdecg3p[c]	0	1000
Glycerophospholipid metabolism	isotetradecanoyl-glycerol-3-phosphate O-acyltransferase	DD_G3PATI14	DD_h[c] + DD_itdcoa[c] + DD_glyc3p[c] -> DD_coa[c] + DD_1itdecg3p[c]	0	1000
Glycerophospholipid metabolism	isopentadecanoyl-glycerol-3-phosphate O-acyltransferase	DD_G3PATI15	DD_h[c] + DD_ipdcoa[c] + DD_glyc3p[c] -> DD_coa[c] + DD_1ipdecg3p[c]	0	1000
Glycerophospholipid metabolism	isohexadecanoyl-glycerol-3-phosphate O-acyltransferase	DD_G3PATI16	DD_h[c] + DD_ihdcoa[c] + DD_glyc3p[c] -> DD_coa[c] + DD_1ihdecg3p[c]	0	1000
Glycerophospholipid metabolism	isoheptadecanoyl-glycerol-3-phosphate O-acyltransferase	DD_G3PATI17	DD_ihpdcoa[c] + DD_glyc3p[c] -> DD_coa[c] + DD_1ihpdecg3p[c]	0	1000
Glycerophospholipid metabolism	glycerol-3-phosphate dehydrogenase (NAD)	DD_G3PD1	DD_nad[c] + DD_glyc3p[c] <=> DD_h[c] + DD_nadh[c] + DD_dhap[c]	-1000	1000
Glycerophospholipid metabolism	glycerol-3-phosphate dehydrogenase (NADP)	DD_G3PD2	DD_nadp[c] + DD_glyc3p[c] <=> DD_h[c] + DD_nadph[c] + DD_dhap[c]	-1000	1000
Glycerophospholipid metabolism	glycerol-3-phosphate dehydrogenase (ubiquinone-8)	DD_G3PD5	DD_q8[c] + DD_glyc3p[c] -> DD_dhap[c] + DD_q8h2[c]	0	1000
Glycerophospholipid metabolism	glycerol-3-phosphate dehydrogenase (menaquinone-8)	DD_G3PD6	DD_mqn8[c] + DD_glyc3p[c] -> DD_dhap[c] + DD_mql8[c]	0	1000
Glycerophospholipid metabolism	glycerol-3-phosphate dehydrogenase (demethylmenaquinone-8)	DD_G3PD7	DD_2dmmq8[c] + DD_glyc3p[c] -> DD_dhap[c] + DD_2dmmql8[c]	0	1000
Glycerophospholipid metabolism	glycerol 3 phosphate dehydrogenase FAD irreversible	DD_G3PD8i	DD_fad[c] + DD_glyc3p[c] -> DD_dhap[c] + DD_fadh2[c]	0	1000
Urea cycle	L-glutamate 5-semialdehyde dehydratase (spontaneous)	DD_G5SADs	DD_glu5sa[c] -> DD_h2o[c] + DD_h[c] + DD_1pyr5c[c]	0	1000
Arginine and Proline Metabolism	Glutamate-5-semialdehyde dehydrogenase, reversible	DD_G5SDr	DD_h[c] + DD_nadph[c] + DD_glu5p[c] <=> DD_nadp[c] + DD_pi[c] + DD_glu5sa[c]	-1000	1000
Glycolysis/gluconeogenesis	alpha-D-Glucose 6-phosphate ketol-isomerase	DD_G6PI	DD_g6p[c] <=> DD_g6p_B[c]	-1000	1000
Glycolysis/gluconeogenesis	beta-D-Glucose 6-phosphate ketol-isomerase	DD_G6PI3	DD_g6p_B[c] <=> DD_f6p[c]	-1000	1000
Ascorbate and aldarate metabolism	galactarate dehydratase	DD_GALCTD	DD_galct_D[c] -> DD_h2o[c] + DD_5dh4dglc[c]	0	1000
Lipopolysaccharide biosynthesis	galactosyltransferase I (LPS core synthesis)	DD_GALT1	DD_gicolipa[c] + DD_udpg[c] -> DD_h[c] + DD_gagicolipa[c] + DD_udp[c]	0	1000
Transport, extracellular	Galactitol transport via PEP:Pyr PTS	DD_GALTpts	DD_pep[c] + DD_galt[e] -> DD_pyr[c] + DD_galt1p[c]	0	1000
Galactose metabolism	UTP-glucose-1-phosphate uridylyltransferase	DD_GALU	DD_h[c] + DD_utp[c] + DD_g1p[c] <=> DD_ppi[c] + DD_udpg[c]	-1000	1000
Transport, extracellular	D-glucosamine transport via PEP:Pyr PTS	DD_GAMpts	DD_pep[c] + DD_gam[e] -> DD_pyr[c] + DD_gam6p[c]	0	1000
Glycolysis/gluconeogenesis	glyceraldehyde-3-phosphate dehydrogenase	DD_GAPD	DD_pi[c] + DD_nad[c] + DD_g3p[c] <=> DD_h[c] + DD_nadh[c] + DD_13dpg[c]	-1000	1000
Purine synthesis	phosphoribosylglycinamide formyltransferase, irreversible	DD_GARFTi	DD_10fthf[c] + DD_gar[c] -> DD_h[c] + DD_thf[c] + DD_fgam[c]	0	1000
Transport, extracellular	gbbtn[c] ABC transport	DD_GBBTNabc	DD_h2o[c] + DD_atp[c] + DD_gbbtn[e] -> DD_h[c] + DD_pi[c] + DD_adp[c] + DD_gbbtn[c]	0	1000
Glyoxylate and dicarboxylate metabolism	Glycolaldehyde dehydrogenase	DD_GCALDDr	DD_h2o[c] + DD_nad[c] + DD_gcald[c] <=> 2 DD_h[c] + DD_nadh[c] + DD_glyclt[c]	-1000	1000
Glyoxylate and dicarboxylate metabolism	Glycoaldehyde:CO2 ligase	DD_GCALDL	DD_co2[c] + DD_gcald[c] -> DD_h[c] + DD_hpyr[c]	0	1000
Transport, extracellular	Glycoaldehydye reversible transport	DD_GCALDt	DD_gcald[e] <=> DD_gcald[c]	-1000	1000
Glycine, serine, alanine and threonine metabolism	glycine-cleavage complex	DD_GCCa	DD_h[c] + DD_gly[c] + DD_lpro[c] -> DD_co2[c] + DD_alpro[c]	0	1000
Glycine, serine, alanine and threonine metabolism	glycine cleavage complex	DD_GCCb	DD_thf[c] + DD_alpro[c] -> DD_nh4[c] + DD_dhlpro[c] + DD_mlthf[c]	0	1000
Glycine, serine, alanine and threonine metabolism	glycine-cleavage complex	DD_GCCc	DD_nad[c] + DD_dhlpro[c] -> DD_h[c] + DD_nadh[c] + DD_lpro[c]	0	1000
Aminosugar metabolism	glutamine-fructose-6-phosphate transaminase	DD_GF6PTA	DD_gln_L[c] + DD_f6p[c] -> DD_glu_L[c] + DD_gam6p[c]	0	1000
Fructose and mannose metabolism	GDP-L-fucose synthase	DD_GFUCS	DD_h[c] + DD_nadph[c] + DD_gdpddman[c] -> DD_nadp[c] + DD_gdpfuc[c]	0	1000
Arginine and Proline Metabolism	gamma-glutamyl-gamma aminobutyric acid dehydrogenase	DD_GGGABADr	DD_h2o[c] + DD_nadp[c] + DD_ggbutal[c] <=> 2 DD_h[c] + DD_nadph[c] + DD_gg4abut[c]	-1000	1000
Arginine and Proline Metabolism	Gamma-glutamyl-gamma aminobutyric acid dehydrogenase, NAD	DD_GGGABARr	DD_h2o[c] + DD_nad[c] + DD_ggbutal[c] <=> 2 DD_h[c] + DD_nadh[c] + DD_gg4abut[c]	-1000	1000
Glutathione metabolism	Gamma-glutamyltransferase	DD_GGTA	DD_glu_L[c] + DD_cgly[c] -> DD_h2o[c] + DD_gthrd[c]	0	1000
Glycine, serine, alanine and threonine metabolism	glycine hydroxymethyltransferase, reversible	DD_GHMT2r	DD_thf[c] + DD_ser_L[c] <=> DD_h2o[c] + DD_gly[c] + DD_mlthf[c]	-1000	1000
Nucleotide interconversion	guanylate kinase (GMP:ATP)	DD_GK1	DD_atp[c] + DD_gmp[c] <=> DD_adp[c] + DD_gdp[c]	-1000	1000
Nucleotide interconversion	guanylate kinase (GMPdATP)	DD_GK2	DD_gmp[c] + DD_datp[c] <=> DD_gdp[c] + DD_dadp[c]	-1000	1000
Starch and sucrose metabolism	glycogen phosphorylase	DD_GLCP	DD_pi[c] + DD_glycogen[c] -> DD_g1p[c]	0	1000
Lipopolysaccharide biosynthesis	glucosyltransferase I (LPS core synthesis)	DD_GLCTR1	DD_udpg[c] + DD_icolipa[c] -> DD_h[c] + DD_gicolipa[c] + DD_udp[c]	0	1000
Lipopolysaccharide biosynthesis	glucosyltransferase II (LPS core synthesis)	DD_GLCTR2	DD_udpg[c] + DD_gagicolipa[c] -> DD_h[c] + DD_udp[c] + DD_ggagicolipa[c]	0	1000
Lipopolysaccharide biosynthesis	glucosyltransferase III (LPS core synthesis)	DD_GLCTR3	DD_udpg[c] + DD_ggagicolipa[c] -> DD_h[c] + DD_udp[c] + DD_gggagicolipa[c]	0	1000
Transport, extracellular	D-glucose transport via PEP:Pyr PTS	DD_GLCpts	DD_pep[c] + DD_glc_D[e] -> DD_pyr[c] + DD_g6p[c]	0	1000
Glutamate metabolism	glutamine synthetase	DD_GLNS	DD_nh4[c] + DD_glu_L[c] + DD_atp[c] -> DD_h[c] + DD_pi[c] + DD_adp[c] + DD_gln_L[c]	0	1000
Transport, extracellular	L-glutamine transport via ABC system	DD_GLNabc	DD_h2o[c] + DD_atp[c] + DD_gln_L[e] -> DD_h[c] + DD_pi[c] + DD_adp[c] + DD_gln_L[c]	0	1000
Transport, extracellular	L-glutamine reversible transport via proton symport	DD_GLNt2r	DD_h[e] + DD_gln_L[e] <=> DD_h[c] + DD_gln_L[c]	-1000	1000
Arginine and Proline Metabolism	glutamate 5-kinase	DD_GLU5K	DD_glu_L[c] + DD_atp[c] -> DD_adp[c] + DD_glu5p[c]	0	1000
Glutamate metabolism	glutamate dehydrogenase (NAD)	DD_GLUDxi	DD_h2o[c] + DD_glu_L[c] + DD_nad[c] -> DD_h[c] + DD_nh4[c] + DD_akg[c] + DD_nadh[c]	0	1000
Glutamate metabolism	glutamate dehydrogenase (NADP)	DD_GLUDy	DD_h2o[c] + DD_nadp[c] + DD_glu_L[c] <=> DD_h[c] + DD_nh4[c] + DD_nadph[c] + DD_akg[c]	-1000	1000
Folate metabolism	Glutamate formiminotransferase (EC 2.1.2.5) @ Glutamate formyltransferase	DD_GLUFORT	DD_glu_L[c] + DD_5forthf[c] <=> DD_h[c] + DD_thf[c] + DD_forglu[c]	-1000	1000
Glutamate metabolism	glutaminase	DD_GLUN	DD_h2o[c] + DD_gln_L[c] -> DD_nh4[c] + DD_glu_L[c]	0	1000
Glutamate metabolism	L-Glutamate:NADP+ oxidoreductase (transaminating)	DD_GLUOX	DD_nadp[c] + 2 DD_glu_L[c] <=> DD_h[c] + DD_nadph[c] + DD_akg[c] + DD_gln_L[c]	-1000	1000
Purine synthesis	glutamine phosphoribosyldiphosphate amidotransferase	DD_GLUPRT	DD_h2o[c] + DD_gln_L[c] + DD_prpp[c] -> DD_glu_L[c] + DD_ppi[c] + DD_pram[c]	0	1000
Glutamate metabolism	glutamate racemase	DD_GLUR	DD_glu_D[c] <=> DD_glu_L[c]	-1000	1000
tRNA Charging	glutamyl-tRNA reductase	DD_GLUTRR	DD_h[c] + DD_nadph[c] + DD_glutrna[c] -> DD_nadp[c] + DD_glu1sa[c] + DD_trnaglu[c]	0	1000
tRNA Charging	Glutamyl-tRNA synthetase	DD_GLUTRS	DD_glu_L[c] + DD_atp[c] + DD_trnaglu[c] -> DD_amp[c] + DD_ppi[c] + DD_glutrna[c]	0	1000
Transport, extracellular	L-glutamate transport via ABC system	DD_GLUabc	DD_h2o[c] + DD_atp[c] + DD_glu_L[e] -> DD_h[c] + DD_glu_L[c] + DD_pi[c] + DD_adp[c]	0	1000
Transport, extracellular	L-glutamate transport via proton symport, reversible	DD_GLUt2r	DD_h[e] + DD_glu_L[e] <=> DD_h[c] + DD_glu_L[c]	-1000	1000
Transport, extracellular	Na+/glutamate symport (reversible)	DD_GLUt4r	DD_glu_L[e] + DD_na1[e] <=> DD_glu_L[c] + DD_na1[c]	-1000	1000
Peptide metabolism	Hydrolysis of Glycyl-L-asparagine	DD_GLYASN1c	DD_h2o[c] + DD_glyasn[c] <=> DD_gly[c] + DD_asn_L[c]	-1000	1000
Transport, extracellular	Glycyl-L-asparagine transport via ABC system	DD_GLYASNabc	DD_h2o[c] + DD_atp[c] + DD_glyasn[e] -> DD_h[c] + DD_pi[c] + DD_adp[c] + DD_glyasn[c]	0	1000
Peptide metabolism	Hydrolysis of Glycyl-L-aspartate	DD_GLYASP1c	DD_h2o[c] + DD_glyasp[c] <=> DD_asp_L[c] + DD_gly[c]	-1000	1000
Transport, extracellular	Glycyl-L-aspartate transport via ABC system	DD_GLYASPabc	DD_h2o[c] + DD_atp[c] + DD_glyasp[e] -> DD_h[c] + DD_pi[c] + DD_adp[c] + DD_glyasp[c]	0	1000
Transport, extracellular	Glycine betaine transport via ABC system	DD_GLYBabc	DD_h2o[c] + DD_atp[c] + DD_glyb[e] -> DD_h[c] + DD_pi[c] + DD_adp[c] + DD_glyb[c]	0	1000
Transport, extracellular	sn-Glycerol 3-phosphate transport via ABC system	DD_GLYC3Pabc	DD_h2o[c] + DD_atp[c] + DD_glyc3p[e] -> DD_h[c] + DD_pi[c] + DD_adp[c] + DD_glyc3p[c]	0	1000
Glycerophospholipid metabolism	Glycerol dehydrogenase	DD_GLYCDx	DD_nad[c] + DD_glyc[c] -> DD_h[c] + DD_nadh[c] + DD_dha[c]	0	1000
Folate metabolism	Glycine Cleavage System	DD_GLYCL	DD_nad[c] + DD_gly[c] + DD_thf[c] -> DD_nh4[c] + DD_nadh[c] + DD_co2[c] + DD_mlthf[c]	0	1000
Glyoxylate and dicarboxylate metabolism	Glycolate dehydrogenase (NAD)	DD_GLYCLTDx	DD_h[c] + DD_nadh[c] + DD_glx[c] -> DD_nad[c] + DD_glyclt[c]	0	1000
Glyoxylate and dicarboxylate metabolism	Glycolate dehydrogenase (NADP)	DD_GLYCLTDy	DD_h[c] + DD_nadph[c] + DD_glx[c] -> DD_nadp[c] + DD_glyclt[c]	0	1000
Transport, extracellular	glycolate transport via proton symport, reversible	DD_GLYCLTt2r	DD_h[e] + DD_glyclt[e] <=> DD_h[c] + DD_glyclt[c]	-1000	1000
Glyoxylate and dicarboxylate metabolism	Glycolate oxidase	DD_GLYCTO1	DD_o2[c] + DD_glyclt[c] -> DD_glx[c] + DD_h2o2[c]	0	1000
Glyoxylate and dicarboxylate metabolism	Glycolate oxidase	DD_GLYCTO2	DD_q8[c] + DD_glyclt[c] -> DD_glx[c] + DD_q8h2[c]	0	1000
Glyoxylate and dicarboxylate metabolism	Glycolate oxidase	DD_GLYCTO3	DD_mqn8[c] + DD_glyclt[c] -> DD_glx[c] + DD_mql8[c]	0	1000
Glyoxylate and dicarboxylate metabolism	Glycolate oxidase	DD_GLYCTO4	DD_2dmmq8[c] + DD_glyclt[c] -> DD_glx[c] + DD_2dmmql8[c]	0	1000
Transport, extracellular	Gly-Cys ABC transporter	DD_GLYCYSabc	DD_h2o[c] + DD_atp[c] + DD_glycys[e] -> DD_h[c] + DD_pi[c] + DD_adp[c] + DD_glycys[c]	0	1000
Transport, extracellular	glycerol transport via channel	DD_GLYCt	DD_glyc[c] <=> DD_glyc[e]	-1000	1000
Glycine, serine, alanine and threonine metabolism	glycerate dehydrogenase	DD_GLYD	DD_h[c] + DD_nadh[c] + DD_hpyr[c] <=> DD_nad[c] + DD_glyc_R[c]	-1000	1000
Glycine, serine, alanine and threonine metabolism	Glycerate dehydrogenase (NADP)	DD_GLYDy	DD_h[c] + DD_nadph[c] + DD_hpyr[c] <=> DD_nadp[c] + DD_glyc_R[c]	-1000	1000
Peptide metabolism	Hydrolysis of Glycyl-L-glutamine	DD_GLYGLN1c	DD_h2o[c] + DD_glygln[c] <=> DD_gln_L[c] + DD_gly[c]	-1000	1000
Transport, extracellular	Glycyl-L-glutamine transport via ABC system	DD_GLYGLNabc	DD_h2o[c] + DD_atp[c] + DD_glygln[e] -> DD_h[c] + DD_pi[c] + DD_adp[c] + DD_glygln[c]	0	1000
Peptide metabolism	Hydrolysis of Glycyl-L-glutamate	DD_GLYGLU1c	DD_h2o[c] + DD_glyglu[c] <=> DD_glu_L[c] + DD_gly[c]	-1000	1000
Transport, extracellular	Glycyl-L-glutamate transport via ABC system	DD_GLYGLUabc	DD_h2o[c] + DD_atp[c] + DD_glyglu[e] -> DD_h[c] + DD_pi[c] + DD_adp[c] + DD_glyglu[c]	0	1000
Glycerophospholipid metabolism	glycerol kinase	DD_GLYK	DD_atp[c] + DD_glyc[c] -> DD_h[c] + DD_adp[c] + DD_glyc3p[c]	0	1000
Peptide metabolism	hydrolysis of Glycylleucine in the small intestine for cellular uptake	DD_GLYLEUHYDROc	DD_h2o[c] + DD_glyleu[c] <=> DD_gly[c] + DD_leu_L[c]	-1000	1000
Transport, extracellular	transport of Glycylleucine by the apical PEPT1 amino acid transporters across the brush border cells of the enterocytes of the intestine and renal cells	DD_GLYLEUPEPT1tc	DD_h[e] + DD_glyleu[e] -> DD_h[c] + DD_glyleu[c]	0	1000
Peptide metabolism	Hydrolysis of Glycyl-L-methionine	DD_GLYMET1c	DD_h2o[c] + DD_glymet[c] <=> DD_gly[c] + DD_met_L[c]	-1000	1000
Transport, extracellular	Glycyl-L-methionine transport via ABC system	DD_GLYMETabc	DD_h2o[c] + DD_atp[c] + DD_glymet[e] -> DD_h[c] + DD_pi[c] + DD_adp[c] + DD_glymet[c]	0	1000
Pyruvate metabolism	hydroxyacylglutathione hydrolase	DD_GLYOX	DD_h2o[c] + DD_lgt_S[c] -> DD_h[c] + DD_gthrd[c] + DD_lac_D[c]	0	1000
Peptide metabolism	hydrolysis of glycylphenylalanine	DD_GLYPHEHYc	DD_h2o[c] + DD_glyphe[c] <=> DD_gly[c] + DD_phe_L[c]	-1000	1000
Transport, extracellular	Glycyl-L-phenylalanine transport via ABC system	DD_GLYPHEabc	DD_h2o[c] + DD_atp[c] + DD_glyphe[e] -> DD_h[c] + DD_pi[c] + DD_adp[c] + DD_glyphe[c]	0	1000
Peptide metabolism	hydrolysis of Prolylglycine in the small intestine for cellular uptake	DD_GLYPROPRO1c	DD_h2o[c] + DD_glypro[c] <=> DD_gly[c] + DD_pro_L[c]	-1000	1000
Transport, extracellular	Glycyl-L-proline transport via ABC system	DD_GLYPROabc	DD_h2o[c] + DD_atp[c] + DD_glypro[e] -> DD_h[c] + DD_pi[c] + DD_adp[c] + DD_glypro[c]	0	1000
Peptide metabolism	Hydrolysis of Glycyl-L-tyrosine	DD_GLYTYR1c	DD_h2o[c] + DD_glytyr[c] <=> DD_gly[c] + DD_tyr_L[c]	-1000	1000
Transport, extracellular	Glycyl-L-tyrosine transport via ABC system	DD_GLYTYRabc	DD_h2o[c] + DD_atp[c] + DD_glytyr[e] -> DD_h[c] + DD_pi[c] + DD_adp[c] + DD_glytyr[c]	0	1000
Transport, extracellular	glycine reversible transport via proton symport	DD_GLYt2r	DD_h[e] + DD_gly[e] <=> DD_h[c] + DD_gly[c]	-1000	1000
Fructose and mannose metabolism	GDP-D-mannose dehydratase	DD_GMAND	DD_gdpmann[c] -> DD_h2o[c] + DD_gdpddman[c]	0	1000
Lipopolysaccharide biosynthesis	D-glycero-D-manno-hepose 1-phosphate adenyltransferase	DD_GMHEPAT	DD_h[c] + DD_atp[c] + DD_gmhep1p[c] -> DD_ppi[c] + DD_adphep_DD[c]	0	1000
Lipopolysaccharide biosynthesis	D-glycero-D-manno-heptose 7-phosphate kinase	DD_GMHEPK	DD_atp[c] + DD_gmhep7p[c] -> DD_h[c] + DD_adp[c] + DD_gmhep17bp[c]	0	1000
Lipopolysaccharide biosynthesis	D-glycero-D-manno-heptose 1,7-bisphosphate phosphatase	DD_GMHEPPA	DD_h2o[c] + DD_gmhep17bp[c] -> DD_pi[c] + DD_gmhep1p[c]	0	1000
Nucleotide interconversion	GMP synthase	DD_GMPS2	DD_h2o[c] + DD_atp[c] + DD_gln_L[c] + DD_xmp[c] -> 2 DD_h[c] + DD_glu_L[c] + DD_amp[c] + DD_ppi[c] + DD_gmp[c]	0	1000
Cholesterol metabolism	geranyltranstransferase	DD_GRTT	DD_ipdp[c] + DD_grdp[c] -> DD_ppi[c] + DD_frdp[c]	0	1000
Tetrahydrobiopterin metabolism	GTP cyclohydrolase I	DD_GTPCI	DD_h2o[c] + DD_gtp[c] -> DD_h[c] + DD_ahdt[c] + DD_for[c]	0	1000
Vitamin B2 metabolism	GTP cyclohydrolase II	DD_GTPCII	3 DD_h2o[c] + DD_gtp[c] -> 2 DD_h[c] + DD_ppi[c] + DD_for[c] + DD_25dhpp[c]	0	1000
Vitamin B2 metabolism	GTP diphosphokinase	DD_GTPDPK	DD_atp[c] + DD_gtp[c] -> DD_h[c] + DD_amp[c] + DD_gdptp[c]	0	1000
Nucleotide salvage pathway	guanine phosphoribosyltransferase	DD_GUAPRT	DD_prpp[c] + DD_gua[c] -> DD_ppi[c] + DD_gmp[c]	0	1000
Transport, extracellular	Guanine transport	DD_GUAt	DD_gua[e] <=> DD_gua[c]	-1000	1000
Transport, extracellular	guanine transport in via proton symport	DD_GUAt2	DD_h[e] + DD_gua[e] -> DD_h[c] + DD_gua[c]	0	1000
Miscellaneous	carboxylic acid dissociation	DD_H2CO3D	DD_h2o[c] + DD_co2[c] <=> DD_h[c] + DD_hco3[c]	-1000	1000
Transport, extracellular	H2O transport via diffusion	DD_H2Ot	DD_h2o[e] <=> DD_h2o[c]	-1000	1000
Transport, extracellular	h2s transport (diffusion)	DD_H2St	DD_h2s[e] <=> DD_h2s[c]	-1000	1000
Ubiquinone and other terpenoid-quinone biosynthesis	Hydroxybenzoate octaprenyltransferase	DD_HBZOPT	DD_4hbz[c] + DD_octdp[c] -> DD_ppi[c] + DD_3ophb[c]	0	1000
Lysine metabolism	homocitrate synthase	DD_HCITS	DD_h2o[c] + DD_akg[c] + DD_accoa[c] -> DD_h[c] + DD_coa[c] + DD_hcit[c]	0	1000
Cell wall biosynthesis	Hexadecanoyl(palmitoyl)-glycerol-3-phosphate O-acyltransferase	DD_HDG3PACT	DD_ihdcoa[c] + DD_glyc3p[c] <=> DD_coa[c] + DD_1hdecg3p[c]	-1000	1000
Lipopolysaccharide biosynthesis	LPS heptose kinase I (LPS core synthesis)	DD_HEPK1	DD_atp[c] + DD_hhlipa[c] -> DD_h[c] + DD_adp[c] + DD_phhlipa[c]	0	1000
Lipopolysaccharide biosynthesis	LPS heptose kinase II (LPS core synthesis)	DD_HEPK2	DD_atp[c] + DD_hphhlipa[c] -> DD_h[c] + DD_adp[c] + DD_phphhlipa[c]	0	1000
Lipopolysaccharide biosynthesis	heptosyltransferase I (LPS core synthesis)	DD_HEPT1	DD_adphep_LD[c] + DD_lipa[c] -> DD_h[c] + DD_adp[c] + DD_hlipa[c]	0	1000
Lipopolysaccharide biosynthesis	heptosyltransferase II (LPS core synthesis)	DD_HEPT2	DD_adphep_LD[c] + DD_hlipa[c] -> DD_h[c] + DD_adp[c] + DD_hhlipa[c]	0	1000
Lipopolysaccharide biosynthesis	heptosyltransferase III (LPS core synthesis)	DD_HEPT3	DD_adphep_LD[c] + DD_phhlipa[c] -> DD_h[c] + DD_adp[c] + DD_hphhlipa[c]	0	1000
Lipopolysaccharide biosynthesis	heptosyltransferase IV (LPS core synthesis)	DD_HEPT4	DD_adphep_LD[c] + DD_gggagicolipa[c] -> DD_h[c] + DD_adp[c] + DD_colipa[c]	0	1000
Thiamine metabolism	hydroxyethylthiazole kinase	DD_HETZK	DD_atp[c] + DD_4mhetz[c] -> DD_h[c] + DD_adp[c] + DD_4mpetz[c]	0	1000
Glycolysis/gluconeogenesis	hexokinase (D-glucose:ATP)	DD_HEX1	DD_atp[c] + DD_glc_D[c] -> DD_h[c] + DD_adp[c] + DD_g6p[c]	0	1000
Transport, extracellular	hexanesulfonate transport via ABC system	DD_HEXSabc	DD_h2o[c] + DD_atp[c] + DD_hexs[e] -> DD_h[c] + DD_pi[c] + DD_adp[c] + DD_hexs[c]	0	1000
Glycolysis/gluconeogenesis	ATPD-glucose 6-phosphotransferase	DD_HEXb	DD_atp[c] + DD_glc_bD[c] -> DD_h[c] + DD_adp[c] + DD_g6p_B[c]	0	1000
Transport, extracellular	Mercury (Hg+2) ABC transporter	DD_HG2abc	DD_h2o[c] + DD_atp[c] + DD_hg2[c] -> DD_h[c] + DD_pi[c] + DD_adp[c] + DD_hg2[e]	0	1000
Valine, leucine, and isoleucine metabolism	3 hydroxyisobutyrate dehydrogenase	DD_HIBD	DD_nad[c] + DD_3hmp[c] -> DD_h[c] + DD_nadh[c] + DD_2mop[c]	0	1000
Histidine metabolism	histidinol dehydrogenase	DD_HISTD	DD_h2o[c] + 2 DD_nad[c] + DD_histd[c] -> 3 DD_h[c] + 2 DD_nadh[c] + DD_his_L[c]	0	1000
Histidine metabolism	L-histidinol:NAD+ oxidoreductase	DD_HISTDOX	DD_nad[c] + DD_histd[c] <=> DD_h[c] + DD_nadh[c] + DD_histl_L[c]	-1000	1000
Histidine metabolism	L-histidinal:NAD+ oxidoreductase	DD_HISTLOX	DD_h2o[c] + DD_nad[c] + DD_histl_L[c] -> 2 DD_h[c] + DD_nadh[c] + DD_his_L[c]	0	1000
Histidine metabolism	histidinol-phosphatase	DD_HISTP	DD_h2o[c] + DD_hisp[c] -> DD_pi[c] + DD_histd[c]	0	1000
Transport, extracellular	L-histidine reversible transport via proton symport	DD_HISt2r	DD_h[e] + DD_his_L[e] <=> DD_h[c] + DD_his_L[c]	-1000	1000
Transport, extracellular	H+/K+ gastric/non-gastric P-ATPase and ABC ATPase	DD_HKt	DD_h2o[c] + DD_atp[c] + DD_k[e] -> DD_h[e] + DD_pi[c] + DD_adp[c] + DD_k[c]	0	1000
Heme synthesis	hydroxymethylbilane synthase	DD_HMBS	DD_h2o[c] + 4 DD_ppbng[c] -> 4 DD_nh4[c] + DD_hmbil[c]	0	1000
Squalene and cholesterol synthesis	Hydroxymethylglutaryl CoA synthase	DD_HMGCOAS	DD_h[c] + DD_coa[c] + DD_hmgcoa[c] <=> DD_h2o[c] + DD_accoa[c] + DD_aacoa[c]	-1000	1000
Thiamine metabolism	hydroxymethylpyrimidine kinase (ATP)	DD_HMPK1	DD_atp[c] + DD_4ahmmp[c] -> DD_h[c] + DD_adp[c] + DD_4ampm[c]	0	1000
Phenylalanine metabolism	4-hydroxy-2-oxopentanoate aldolase	DD_HOPNTAL	DD_4h2opntn[c] -> DD_acald[c] + DD_pyr[c]	0	1000
Folate metabolism	2-amino-4-hydroxy-6-hydroxymethyldihydropteridine diphosphokinase	DD_HPPK	DD_atp[c] + DD_2ahhmp[c] -> DD_h[c] + DD_amp[c] + DD_2ahhmd[c]	0	1000
Glycine, serine, alanine and threonine metabolism	homoserine dehydrogenase (NADH)	DD_HSDx	DD_nad[c] + DD_hom_L[c] <=> DD_h[c] + DD_nadh[c] + DD_aspsa[c]	-1000	1000
Glycine, serine, alanine and threonine metabolism	homoserine dehydrogenase (NADPH)	DD_HSDy	DD_nadp[c] + DD_hom_L[c] <=> DD_h[c] + DD_nadph[c] + DD_aspsa[c]	-1000	1000
Methionine and cysteine metabolism	homoserine O-trans-acetylase	DD_HSERTA	DD_accoa[c] + DD_hom_L[c] <=> DD_coa[c] + DD_achms[c]	-1000	1000
Methionine and cysteine metabolism	homoserine O-succinyltransferase	DD_HSST	DD_hom_L[c] + DD_succoa[c] -> DD_coa[c] + DD_suchms[c]	0	1000
Histidine metabolism	Histidinol-phosphate aminotransferase (EC 2.6.1.9)	DD_HSTPTr	DD_akg[c] + DD_hisp[c] <=> DD_glu_L[c] + DD_imacp[c]	-1000	1000
Nucleotide interconversion	hypoxanthine dehydrogenase	DD_HXAND	DD_h2o[c] + DD_nad[c] + DD_hxan[c] -> DD_h[c] + DD_nadh[c] + DD_xan[c]	0	1000
Nucleotide salvage pathway	hypoxanthine phosphoribosyltransferase (Hypoxanthine)	DD_HXPRT	DD_hxan[c] + DD_prpp[c] -> DD_ppi[c] + DD_imp[c]	0	1000
Energy metabolism	hydrogenase (ubiquinone-8: 2 protons)	DD_HYD1	2 DD_h[c] + DD_q8[c] + DD_h2[c] -> 2 DD_h[e] + DD_q8h2[c]	0	1000
Energy metabolism	Hydrogenase (menaquinone8: 2 protons)	DD_HYD2	2 DD_h[c] + DD_mqn8[c] + DD_h2[c] -> 2 DD_h[e] + DD_mql8[c]	0	1000
Energy metabolism	Hydrogenase (Demethylmenaquinone-8: 2 protons)	DD_HYD3	DD_2dmmq8[c] + DD_h2[c] -> DD_2dmmql8[c]	0	1000
Arginine and Proline Metabolism	putative succinylornthine synthesis (hypothetical reaction)	DD_HYPSUCORNS	DD_orn[c] + DD_succ[c] -> DD_h2o[c] + DD_sucorn[c]	0	1000
Transport, extracellular	Hypoxanthine transport irreversible	DD_HYXNti	DD_hxan[e] -> DD_hxan[c]	0	1000
Glycerophospholipid metabolism	anteisoheptadecanoyl-Diacylglycerol kinase	DD_IAHDGK	DD_atp[c] + DD_12daihdglyc[c] -> DD_h[c] + DD_adp[c] + DD_paai17[c]	0	1000
Glycerophospholipid metabolism	anteisopentadecanoyl-Diacylglycerol kinase	DD_IAPDGK	DD_atp[c] + DD_12daipdglyc[c] -> DD_h[c] + DD_adp[c] + DD_paai15[c]	0	1000
Glycerophospholipid metabolism	2-methylpropionyl-CoA[acyl-carrier-protein] transferase	DD_IBCOATA	DD_ACP[c] + DD_ibcoa[c] <=> DD_coa[c] + DD_2mpropACP[c]	-1000	1000
Biosynthesis of siderophore group nonribosomal peptides	isochorismatase	DD_ICHORT	DD_h2o[c] + DD_ichor[c] -> DD_pyr[c] + DD_23ddhb[c]	0	1000
Histidine metabolism	Imidazole-glycerol-3-phosphate synthase	DD_IG3PS	DD_gln_L[c] + DD_prlp[c] -> DD_h[c] + DD_glu_L[c] + DD_aicar[c] + DD_eig3p[c]	0	1000
Histidine metabolism	imidazoleglycerol-phosphate dehydratase	DD_IGPDH	DD_eig3p[c] -> DD_h2o[c] + DD_imacp[c]	0	1000
Tryptophan metabolism	indole-3-glycerol-phosphate synthase	DD_IGPS	DD_h[c] + DD_2cpr5p[c] -> DD_h2o[c] + DD_co2[c] + DD_3ig3p[c]	0	1000
Glycerophospholipid metabolism	14-methyl-pentadecanoyl-ACP[acyl-carrier-protein] transferase	DD_IHDCOATA	DD_coa[c] + DD_14mpentdecACP[c] <=> DD_ACP[c] + DD_ihdcoa[c]	-1000	1000
Glycerophospholipid metabolism	isoheptadecanoyl-Diacylglycerol kinase	DD_IHDGK	DD_atp[c] + DD_12dihdglyc[c] -> DD_h[c] + DD_adp[c] + DD_pai17[c]	0	1000
Glycerophospholipid metabolism	15-methyl-hexa-decanoyl-ACP[acyl-carrier-protein] transferase	DD_IHPDCOATA	DD_coa[c] + DD_15mpalmACP[c] <=> DD_ACP[c] + DD_ihpdcoa[c]	-1000	1000
Glycerophospholipid metabolism	isohexadecanoyl-Diacylglycerol kinase	DD_IHXDGK	DD_atp[c] + DD_12dixdglyc[c] -> DD_h[c] + DD_adp[c] + DD_pai16[c]	0	1000
Valine, leucine, and isoleucine metabolism	isoleucine transaminase	DD_ILETA	DD_akg[c] + DD_ile_L[c] <=> DD_glu_L[c] + DD_3mop[c]	-1000	1000
Transport, extracellular	L-isoleucine transport via ABC system	DD_ILEabc	DD_h2o[c] + DD_atp[c] + DD_ile_L[e] -> DD_h[c] + DD_pi[c] + DD_adp[c] + DD_ile_L[c]	0	1000
Transport, extracellular	L-isoleucine reversible transport via proton symport	DD_ILEt2r	DD_h[e] + DD_ile_L[e] <=> DD_h[c] + DD_ile_L[c]	-1000	1000
Purine synthesis	IMP cyclohydrolase	DD_IMPC	DD_h2o[c] + DD_imp[c] <=> DD_fprica[c]	-1000	1000
Nucleotide interconversion	IMP dehydrogenase	DD_IMPD	DD_h2o[c] + DD_nad[c] + DD_imp[c] -> DD_h[c] + DD_nadh[c] + DD_xmp[c]	0	1000
Transport, extracellular	Inosine transport (diffusion)	DD_INSt	DD_ins[e] <=> DD_ins[c]	-1000	1000
Glycerophospholipid metabolism	13-methyl-tetra-decanoyl-ACP[acyl-carrier-protein] transferase	DD_IPDCOATA	DD_coa[c] + DD_13mmyrsACP[c] <=> DD_ACP[c] + DD_ipdcoa[c]	-1000	1000
Glycerophospholipid metabolism	isopentadecanoyl-Diacylglycerol kinase	DD_IPDGK	DD_atp[c] + DD_12dipdglyc[c] -> DD_h[c] + DD_adp[c] + DD_pai15[c]	0	1000
Terpenoid backbone biosynthesis	1-hydroxy-2-methyl-2-(E)-butenyl 4-diphosphate reductase (ipdp)	DD_IPDPS	DD_h[c] + DD_nadh[c] + DD_h2mb4p[c] -> DD_h2o[c] + DD_nad[c] + DD_ipdp[c]	0	1000
Terpenoid backbone biosynthesis	isopentenyl-diphosphateNAD(P)+ oxidoreductase	DD_IPDPS2	DD_h[c] + DD_nadph[c] + DD_h2mb4p[c] -> DD_h2o[c] + DD_nadp[c] + DD_ipdp[c]	0	1000
Valine, leucine, and isoleucine metabolism	3-isopropylmalate dehydrogenase (EC 1.1.1.85)	DD_IPMDr	DD_nad[c] + DD_3c2hmp[c] <=> DD_h[c] + DD_nadh[c] + DD_3c4mop[c]	-1000	1000
Valine, leucine, and isoleucine metabolism	3-isopropylmalate dehydratase	DD_IPPMIa	DD_3c2hmp[c] <=> DD_h2o[c] + DD_2ippm[c]	-1000	1000
Valine, leucine, and isoleucine metabolism	2-isopropylmalate hydratase	DD_IPPMIb	DD_h2o[c] + DD_2ippm[c] <=> DD_3c3hmp[c]	-1000	1000
Transport, extracellular	isethionate transport via ABC system	DD_ISETACabc	DD_h2o[c] + DD_atp[c] + DD_isetac[e] -> DD_h[c] + DD_pi[c] + DD_adp[c] + DD_isetac[c]	0	1000
Glycerophospholipid metabolism	12-methyl-tridecanoyl-ACP[acyl-carrier-protein] transferase	DD_ITDCOATA	DD_coa[c] + DD_12mtridecACP[c] <=> DD_ACP[c] + DD_itdcoa[c]	-1000	1000
Glycerophospholipid metabolism	isotetradecanoyl-Diacylglycerol kinase	DD_ITDGK	DD_atp[c] + DD_12ditdglyc[c] -> DD_h[c] + DD_adp[c] + DD_pai14[c]	0	1000
Glycerophospholipid metabolism	3-methylbutanoyl-CoA[acyl-carrier-protein] transferase	DD_IVCOATA	DD_ACP[c] + DD_ivcoa[c] <=> DD_coa[c] + DD_3mbutACP[c]	-1000	1000
Valine, leucine, and isoleucine metabolism	ketol-acid reductoisomerase (2,3-dihydroxy-3-methylbutanoate)	DD_KARA1	DD_nadp[c] + DD_23dhmb[c] <=> DD_h[c] + DD_nadph[c] + DD_alac_S[c]	-1000	1000
Valine, leucine, and isoleucine metabolism	ketol-acid reductoisomerase (2,3-dihydroxy-3-methylbutanoate)	DD_KARA3	DD_nadp[c] + DD_23dhmb[c] <=> DD_h[c] + DD_nadph[c] + DD_33hmeoxobut[c]	-1000	1000
Fatty acid synthesis	beta-ketoacyl-ACP synthase	DD_KAS14	DD_h[c] + DD_malACP[c] + DD_acACP[c] -> DD_ACP[c] + DD_actACP[c] + DD_co2[c]	0	1000
Fatty acid synthesis	3-hydroxy-myristoyl-ACP synthesis	DD_KAS16	2 DD_h[c] + DD_nadph[c] + DD_malACP[c] + DD_ddcaACP[c] -> DD_nadp[c] + DD_ACP[c] + DD_3hmrsACP[c] + DD_co2[c]	0	1000
Fatty acid synthesis	3-hydroxy-palmetoyl-ACP synthesis	DD_KAS_HP	2 DD_h[c] + DD_nadph[c] + DD_malACP[c] + DD_myrsACP[c] -> DD_nadp[c] + DD_ACP[c] + DD_3hpalmACP[c] + DD_co2[c]	0	1000
Lipopolysaccharide biosynthesis	3-deoxy-manno-octulosonate cytidylyltransferase	DD_KDOCT2	DD_ctp[c] + DD_kdo[c] -> DD_ppi[c] + DD_ckdo[c]	0	1000
Lipopolysaccharide biosynthesis	3-Deoxy-D-manno-octulosonate synthase	DD_KDOS	DD_pyr[c] + DD_arab_D[c] -> DD_kdo[c]	0	1000
Transport, extracellular	potassium transport via uniport reversible (facilitated diffusion)	DD_Kt1r	DD_k[e] <=> DD_k[c]	-1000	1000
Transport, extracellular	potassium proton antiporter irreversible	DD_Kt3	DD_h[e] + DD_k[c] -> DD_h[c] + DD_k[e]	0	1000
Lysine metabolism	L-2-Amino-6-oxopimelate conversion to 2,3,4,5-Tetrahydrodipicolinate (spontaneous)	DD_L2A6ODs	DD_l2a6o[c] -> DD_h2o[c] + DD_h[c] + DD_thdp[c]	0	1000
Phenylalanine metabolism	L-arogenate:2-oxoglutarate aminotransferase	DD_LARGNAT	DD_oaa[c] + DD_Largn[c] <=> DD_asp_L[c] + DD_pphn[c]	-1000	1000
Pyruvate metabolism	lactaldehyde dehydrogenase	DD_LCADi	DD_h2o[c] + DD_nad[c] + DD_lald_L[c] -> 2 DD_h[c] + DD_nadh[c] + DD_lac_L[c]	0	1000
Transport, extracellular	L-cysteate transport via ABC system	DD_LCYSTabc	DD_h2o[c] + DD_atp[c] + DD_Lcyst[e] -> DD_h[c] + DD_pi[c] + DD_adp[c] + DD_Lcyst[c]	0	1000
Glycolysis/gluconeogenesis	L-lactate dehydrogenase	DD_LDH_L	DD_nad[c] + DD_lac_L[c] <=> DD_h[c] + DD_nadh[c] + DD_pyr[c]	-1000	1000
Valine, leucine, and isoleucine metabolism	leucine transaminase	DD_LEUTA	DD_akg[c] + DD_leu_L[c] <=> DD_glu_L[c] + DD_4mop[c]	-1000	1000
Transport, extracellular	L-leucine transport via ABC system	DD_LEUabc	DD_h2o[c] + DD_atp[c] + DD_leu_L[e] -> DD_h[c] + DD_pi[c] + DD_adp[c] + DD_leu_L[c]	0	1000
Transport, extracellular	L-leucine reversible transport via proton symport	DD_LEUt2r	DD_h[e] + DD_leu_L[e] <=> DD_h[c] + DD_leu_L[c]	-1000	1000
Lipopolysaccharide biosynthesis	Lipid A disaccaride synthase	DD_LPADSS	DD_lipidX[c] + DD_u23ga[c] -> DD_h[c] + DD_udp[c] + DD_lipidAds[c]	0	1000
Glycerophospholipid metabolism	Lysophospholipase L1 (2-acylglycerophosphotidate, n-C12:0)	DD_LPLIPAL1A120	DD_h2o[c] + DD_1ddecg3p[c] -> DD_h[c] + DD_ddca[c] + DD_glyc3p[c]	0	1000
Glycerophospholipid metabolism	Lysophospholipase L1 (2-acylglycerophosphotidate, n-C14:0)	DD_LPLIPAL1A140	DD_h2o[c] + DD_1tdecg3p[c] -> DD_h[c] + DD_ttdca[c] + DD_glyc3p[c]	0	1000
Glycerophospholipid metabolism	Lysophospholipase L1 (2-acylglycerophosphotidate, n-C14:1)	DD_LPLIPAL1A141	DD_h2o[c] + DD_1tdec7eg3p[c] -> DD_h[c] + DD_glyc3p[c] + DD_ttdcea[c]	0	1000
Glycerophospholipid metabolism	Lysophospholipase L1 (2-acylglycerophosphotidate, n-C16:0)	DD_LPLIPAL1A160	DD_h2o[c] + DD_1hdecg3p[c] -> DD_h[c] + DD_hdca[c] + DD_glyc3p[c]	0	1000
Glycerophospholipid metabolism	Lysophospholipase L1 (2-acylglycerophosphotidate, n-C16:1)	DD_LPLIPAL1A161	DD_h2o[c] + DD_1hdec9eg3p[c] -> DD_h[c] + DD_hdcea[c] + DD_glyc3p[c]	0	1000
Glycerophospholipid metabolism	Lysophospholipase L1 (2-acylglycerophosphotidate, n-C18:0)	DD_LPLIPAL1A180	DD_h2o[c] + DD_1odecg3p[c] -> DD_h[c] + DD_ocdca[c] + DD_glyc3p[c]	0	1000
Glycerophospholipid metabolism	Lysophospholipase L1 (2-acylglycerophosphotidate, n-C18:1)	DD_LPLIPAL1A181	DD_h2o[c] + DD_1odec11eg3p[c] -> DD_h[c] + DD_ocdcea[c] + DD_glyc3p[c]	0	1000
Glycerophospholipid metabolism	Lysophospholipase L1 (2-acylglycerophosphoethanolamine, n-C12:0)	DD_LPLIPAL1E120	DD_h2o[c] + DD_1agpe120[c] -> DD_h[c] + DD_ddca[c] + DD_g3pe[c]	0	1000
Glycerophospholipid metabolism	Lysophospholipase L1 (2-acylglycerophosphoethanolamine, n-C14:0)	DD_LPLIPAL1E140	DD_h2o[c] + DD_1agpe140[c] -> DD_h[c] + DD_ttdca[c] + DD_g3pe[c]	0	1000
Glycerophospholipid metabolism	Lysophospholipase L1 (2-acylglycerophosphoethanolamine, n-C14:1)	DD_LPLIPAL1E141	DD_h2o[c] + DD_1agpe141[c] -> DD_h[c] + DD_ttdcea[c] + DD_g3pe[c]	0	1000
Glycerophospholipid metabolism	Lysophospholipase L1 (2-acylglycerophosphoethanolamine, n-C16:0)	DD_LPLIPAL1E160	DD_h2o[c] + DD_1agpe160[c] -> DD_h[c] + DD_hdca[c] + DD_g3pe[c]	0	1000
Glycerophospholipid metabolism	Lysophospholipase L1 (2-acylglycerophosphoethanolamine, n-C16:1)	DD_LPLIPAL1E161	DD_h2o[c] + DD_1agpe161[c] -> DD_h[c] + DD_hdcea[c] + DD_g3pe[c]	0	1000
Glycerophospholipid metabolism	Lysophospholipase L1 (2-acylglycerophosphoethanolamine, n-C18:0)	DD_LPLIPAL1E180	DD_h2o[c] + DD_1agpe180[c] -> DD_h[c] + DD_ocdca[c] + DD_g3pe[c]	0	1000
Glycerophospholipid metabolism	Lysophospholipase L1 (2-acylglycerophosphoethanolamine, n-C18:1)	DD_LPLIPAL1E181	DD_h2o[c] + DD_1agpe181[c] -> DD_h[c] + DD_ocdcea[c] + DD_g3pe[c]	0	1000
Glycerophospholipid metabolism	Lysophospholipase L1 (2-acylglycerophosphoglycerol, n-C12:0)	DD_LPLIPAL1G120	DD_h2o[c] + DD_1agpg120[c] -> DD_h[c] + DD_ddca[c] + DD_g3pg[c]	0	1000
Glycerophospholipid metabolism	Lysophospholipase L1 (2-acylglycerophosphoglycerol, n-C14:0)	DD_LPLIPAL1G140	DD_h2o[c] + DD_1agpg140[c] -> DD_h[c] + DD_ttdca[c] + DD_g3pg[c]	0	1000
Glycerophospholipid metabolism	Lysophospholipase L1 (2-acylglycerophosphoglycerol, n-C14:1)	DD_LPLIPAL1G141	DD_h2o[c] + DD_1agpg141[c] -> DD_h[c] + DD_ttdcea[c] + DD_g3pg[c]	0	1000
Glycerophospholipid metabolism	Lysophospholipase L1 (2-acylglycerophosphoglycerol, n-C16:0)	DD_LPLIPAL1G160	DD_h2o[c] + DD_1agpg160[c] -> DD_h[c] + DD_hdca[c] + DD_g3pg[c]	0	1000
Glycerophospholipid metabolism	Lysophospholipase L1 (2-acylglycerophosphoglycerol, n-C16:1)	DD_LPLIPAL1G161	DD_h2o[c] + DD_1agpg161[c] -> DD_h[c] + DD_hdcea[c] + DD_g3pg[c]	0	1000
Glycerophospholipid metabolism	Lysophospholipase L1 (2-acylglycerophosphoglycerol, n-C18:0)	DD_LPLIPAL1G180	DD_h2o[c] + DD_1agpg180[c] -> DD_h[c] + DD_ocdca[c] + DD_g3pg[c]	0	1000
Glycerophospholipid metabolism	Lysophospholipase L1 (2-acylglycerophosphoglycerol, n-C18:1)	DD_LPLIPAL1G181	DD_h2o[c] + DD_1agpg181[c] -> DD_h[c] + DD_ocdcea[c] + DD_g3pg[c]	0	1000
Glycerophospholipid metabolism	Lysophospholipase L2 (2-acylglycerophosphotidate, n-C12:0)	DD_LPLIPAL2A120	DD_h2o[c] + DD_2ddecg3p[c] -> 2 DD_h[c] + DD_ddca[c] + DD_glyc3p[c]	0	1000
Glycerophospholipid metabolism	Lysophospholipase L2 (2-acylglycerophosphotidate, n-C14:0)	DD_LPLIPAL2A140	DD_h2o[c] + DD_2tdecg3p[c] -> 2 DD_h[c] + DD_ttdca[c] + DD_glyc3p[c]	0	1000
Glycerophospholipid metabolism	Lysophospholipase L2 (2-acylglycerophosphotidate, n-C14:1)	DD_LPLIPAL2A141	DD_h2o[c] + DD_2tdec7eg3p[c] -> 2 DD_h[c] + DD_glyc3p[c] + DD_ttdcea[c]	0	1000
Glycerophospholipid metabolism	Lysophospholipase L2 (2-acylglycerophosphotidate, n-C16:0)	DD_LPLIPAL2A160	DD_h2o[c] + DD_2hdecg3p[c] -> 2 DD_h[c] + DD_hdca[c] + DD_glyc3p[c]	0	1000
Glycerophospholipid metabolism	Lysophospholipase L2 (2-acylglycerophosphotidate, n-C16:1)	DD_LPLIPAL2A161	DD_h2o[c] + DD_2hdec9eg3p[c] -> 2 DD_h[c] + DD_hdcea[c] + DD_glyc3p[c]	0	1000
Glycerophospholipid metabolism	Lysophospholipase L2 (2-acylglycerophosphotidate, n-C18:0)	DD_LPLIPAL2A180	DD_h2o[c] + DD_2odecg3p[c] -> 2 DD_h[c] + DD_ocdca[c] + DD_glyc3p[c]	0	1000
Glycerophospholipid metabolism	Lysophospholipase L2 (2-acylglycerophosphotidate, n-C18:1)	DD_LPLIPAL2A181	DD_h2o[c] + DD_2odec11eg3p[c] -> 2 DD_h[c] + DD_ocdcea[c] + DD_glyc3p[c]	0	1000
Glycerophospholipid metabolism	Lysophospholipase L2 (2-acylglycerophosphoethanolamine, n-C12:0)	DD_LPLIPAL2E120	DD_h2o[c] + DD_2agpe120[c] -> DD_h[c] + DD_ddca[c] + DD_g3pe[c]	0	1000
Glycerophospholipid metabolism	Lysophospholipase L2 (2-acylglycerophosphoethanolamine, n-C14:0)	DD_LPLIPAL2E140	DD_h2o[c] + DD_2agpe140[c] -> DD_h[c] + DD_ttdca[c] + DD_g3pe[c]	0	1000
Glycerophospholipid metabolism	Lysophospholipase L2 (2-acylglycerophosphoethanolamine, n-C14:1)	DD_LPLIPAL2E141	DD_h2o[c] + DD_2agpe141[c] -> DD_h[c] + DD_ttdcea[c] + DD_g3pe[c]	0	1000
Glycerophospholipid metabolism	Lysophospholipase L2 (2-acylglycerophosphoethanolamine, n-C16:0)	DD_LPLIPAL2E160	DD_h2o[c] + DD_2agpe160[c] -> DD_h[c] + DD_hdca[c] + DD_g3pe[c]	0	1000
Glycerophospholipid metabolism	Lysophospholipase L2 (2-acylglycerophosphoethanolamine, n-C16:1)	DD_LPLIPAL2E161	DD_h2o[c] + DD_2agpe161[c] -> DD_h[c] + DD_hdcea[c] + DD_g3pe[c]	0	1000
[truncated: 5,139 more rows]

## Sheet: Gut_Mets
Table 1- Model details. b) Gut microbiome metabolites
Met names	Met IDs	Met formulas	Met Charge
(S)-propane-1,2-diol	BV_12ppd_S[e]	C3H8O2	0
(S)-propane-1,2-diol	BV_12ppd_S[c]	C3H8O2	0
(R)-2,3-Dihydroxy-3-methylpentanoate	BV_23dhmp[c]	C6H11O4	-1
Nicotinamide adenine dinucleotide phosphate	BV_nadp[c]	C21H25N7O17P3	-3
(R)-3-Hydroxy-3-methyl-2-oxopentanoate	BV_3h3mop[c]	C6H9O4	-1
proton	BV_h[c]	H	1
Nicotinamide adenine dinucleotide phosphate - reduced	BV_nadph[c]	C21H26N7O17P3	-4
Water	BV_h2o[c]	H2O	0
2',3'-cyclic UMP(1-)	BV_23cump[c]	C9H10N2O8P	-1
3'-UMP(2-)	BV_3ump[c]	C9H11N2O9P	-2
2,3-Cyclic CMP	BV_23ccmp[c]	C9H11N3O7P	-1
3-cmp	BV_3cmp[c]	C9H12N3O8P	-2
2,3-Cyclic AMP	BV_23camp[c]	C10H11N5O6P	-1
3'-AMP(2-)	BV_3amp[c]	C10H12N5O7P	-2
2,3-Cyclic GMP	BV_23cgmp[c]	C10H11N5O7P	-1
3-GMP	BV_3gmp[c]	C10H12N5O8P	-2
LL-2,6-Diaminoheptanedioate	BV_26dap_LL[c]	C7H14N2O4	0
2-Oxoglutarate	BV_akg[c]	C5H4O5	-2
2,3,4,5-Tetrahydrodipicolinate	BV_thdp[c]	C7H7NO4	-2
L-glutamate(1-)	BV_glu_L[c]	C5H8NO4	-1
proton	BV_h[e]	H	1
meso-2,6-Diaminoheptanedioate	BV_26dap_M[e]	C7H14N2O4	0
meso-2,6-Diaminoheptanedioate	BV_26dap_M[c]	C7H14N2O4	0
(S)-2-Aceto-2-hydroxybutanoate	BV_2ahbut[c]	C6H9O4	-1
2-methylbutanoyl-CoA(4-)	BV_2mbcoa[c]	C26H40N7O17P3S	-4
acyl carrier protein	BV_ACP[c]	C11H21N2O7PRS	-1
Coenzyme A	BV_coa[c]	C21H32N7O16P3S	-4
2-methylbutanoyl-ACP,2-methylbutyryl-ACP	BV_2mbutACP[c]	C16H29N2O8PRS	-1
2-Oxobutanoate	BV_2obut[e]	C4H5O3	-1
2-Oxobutanoate	BV_2obut[c]	C4H5O3	-1
3-hydroxyglutaryl-ACP methyl ester	BV_3hgACPm[c]	C17H29N2O11PRS	-1
Enoylglutaryl-ACP methyl ester	BV_egACPm[c]	C17H27N2O10PRS	-1
3-hydroxypimeloyl-ACP methyl ester	BV_3hpACPm[c]	C19H33N2O11PRS	-1
Enoylpimeloyl-ACP methyl ester	BV_epACPm[c]	C19H31N2O10PRS	-1
(R)-3-Hydroxydecanoyl-[acyl-carrier protein]	BV_3hdecACP[c]	C21H39N2O9PRS	-1
trans-Dec-2-enoyl-[acyl-carrier protein]	BV_tdec2eACP[c]	C21H37N2O8PRS	-1
10-methyl-3-hydroxy-undecanoyl-ACP	BV_10m3hundecACP[c]	C23H43N2O9PRS	-1
10-methyl-trans-undec-2-enoyl-ACP	BV_10mtundec2eACP[c]	C23H41N2O8PRS	-1
10-methyl-3-hydroxy-dodecanoyl-ACP	BV_10m3hddcaACP[c]	C24H45N2O9PRS	-1
10-methyl-trans-dodec-2-enoyl-ACP	BV_10mtddec2eACP[c]	C24H43N2O8PRS	-1
11-methyl-3-hydroxy-dodecanoyl-ACP	BV_11m3hddcaACP[c]	C24H45N2O9PRS	-1
11-methyl-trans-dodec-2-enoyl-ACP	BV_11mtddec2eACP[c]	C24H43N2O8PRS	-1
(R)-3-Hydroxydodecanoyl-[acyl-carrier protein]	BV_3hddecACP[c]	C23H43N2O9PRS	-1
trans-Dodec-2-enoyl-[acyl-carrier protein]	BV_tddec2eACP[c]	C23H41N2O8PRS	-1
12-methyl-3-hydroxy-tridecanoyl-ACP	BV_12m3htridecACP[c]	C25H47N2O9PRS	-1
12-methyl-trans-tridec-2-enoyl-ACP	BV_12mttritec2eACP[c]	C25H45N2O8PRS	-1
12-methyl-3-hydroxy-tetra-decanoyl-ACP	BV_12m3hmyrsACP[c]	C26H49N2O9PRS	-1
12-methyl-trans-tetra-dec-2-enoyl-ACP	BV_12mtmrs2eACP[c]	C26H47N2O8PRS	-1
13-methyl-3-hydroxy-tetra-decanoyl-ACP	BV_13m3hmyrsACP[c]	C26H49N2O9PRS	-1
13-methyl-trans-tetra-dec-2-enoyl-ACP	BV_13mtmrs2eACP[c]	C26H47N2O8PRS	-1
(R)-3-Hydroxytetradecanoyl-[acyl-carrier protein]	BV_3hmrsACP[c]	C25H47N2O9PRS	-1
trans-Tetradec-2-enoyl-[acyl-carrier protein]	BV_tmrs2eACP[c]	C25H45N2O8PRS	-1
14-methyl-3-hydroxy-pentadecanoyl-ACP	BV_14m3hpentdecACP[c]	C27H51N2O9PRS	-1
14-methyl-trans-pentadec-2-enoyl-ACP	BV_14mtpentdec2eACP[c]	C27H49N2O8PRS	-1
14-methyl-3-hydroxy-hexa-decanoyl-ACP	BV_14m3hpalmACP[c]	C28H53N2O9PRS	-1
14-methyl-trans-hexa-dec-2-enoyl-ACP	BV_14mtpalm2eACP[c]	C28H51N2O8PRS	-1
15-methyl-3-hydroxy-hexa-decanoyl-ACP	BV_15m3hpalmACP[c]	C28H53N2O9PRS	-1
15-methyl-trans-hexa-dec-2-enoyl-ACP	BV_15mtpalm2eACP[c]	C28H51N2O8PRS	-1
R-3-hydroxypalmitoyl-[acyl-carrier protein]	BV_3hpalmACP[c]	C27H51N2O9PRS	-1
trans-Hexadec-2-enoyl-[acyl-carrier protein]	BV_tpalm2eACP[c]	C27H49N2O8PRS	-1
(R)-3-Hydroxyoctadecanoyl-[acyl-carrier protein]	BV_3hoctaACP[c]	C29H55N2O9PRS	-1
trans-octadec-2-enoyl-[acyl-carrier protein]	BV_toctd2eACP[c]	C29H53N2O8PRS	-1
(3R)-3-Hydroxyacyl-[acyl-carrier protein]	BV_3haACP[c]	C15H27N2O9PRS	-1
But-2-enoyl-[acyl-carrier protein]	BV_but2eACP[c]	C15H25N2O8PRS	-1
4-methyl-3-hydroxy-pentanoyl-ACP	BV_4m3hpentACP[c]	C17H31N2O9PRS	-1
4-methyl-trans-pent-2-enoyl-ACP	BV_4mtpent2eACP[c]	C17H29N2O8PRS	-1
4-methyl-3-hydroxy-hexanoyl-ACP	BV_4m3hhexACP[c]	C18H33N2O9PRS	-1
4-methyl-trans-hex-2-enoyl-ACP	BV_4mthex2eACP[c]	C18H31N2O8PRS	-1
5-methyl-3-hydroxy-hexanoyl-ACP	BV_5m3hhexACP[c]	C18H33N2O9PRS	-1
5-methyl-trans-hex-2-enoyl-ACP	BV_5mthex2eACP[c]	C18H31N2O8PRS	-1
(R)-3-Hydroxyhexanoyl-[acyl-carrier protein]	BV_3hhexACP[c]	C17H31N2O9PRS	-1
trans-Hex-2-enoyl-[acyl-carrier protein]	BV_thex2eACP[c]	C17H29N2O8PRS	-1
6-methyl-3-hydroxy-heptanoyl-ACP	BV_6m3hheptACP[c]	C19H35N2O9PRS	-1
6-methyl-trans-hept-2-enoyl-ACP	BV_6mthept2eACP[c]	C19H33N2O8PRS	-1
6-methyl-3-hydroxy-octanoyl-ACP	BV_6m3hocACP[c]	C20H37N2O9PRS	-1
6-methyl-trans-oct-2-enoyl-ACP	BV_6mtoct2eACP[c]	C20H35N2O8PRS	-1
7-methyl-3-hydroxy-octanoyl-ACP	BV_7m3hocACP[c]	C20H37N2O9PRS	-1
7-methyl-trans-oct-2-enoyl-ACP	BV_7mtoct2eACP[c]	C20H35N2O8PRS	-1
(R)-3-Hydroxyoctanoyl-[acyl-carrier protein]	BV_3hoctACP[c]	C19H35N2O9PRS	-1
trans-Oct-2-enoyl-[acyl-carrier protein]	BV_toct2eACP[c]	C19H33N2O8PRS	-1
8-methyl-3-hydroxy-decanoyl-ACP	BV_8m3hdcaACP[c]	C22H41N2O9PRS	-1
8-methyl-trans-dec-2-enoyl-ACP	BV_8mtdec2eACP[c]	C22H39N2O8PRS	-1
8-methyl-3-hydroxy-nonanoyl-ACP	BV_8m3hnonACP[c]	C21H39N2O9PRS	-1
8-methyl-trans-non-2-enoyl-ACP	BV_8mtnon2eACP[c]	C21H37N2O8PRS	-1
9-methyl-3-hydroxy-decanoyl-ACP	BV_9m3hdcaACP[c]	C22H41N2O9PRS	-1
9-methyl-trans-dec-2-enoyl-ACP	BV_9mtdec2eACP[c]	C22H39N2O8PRS	-1
3-Carboxy-3-hydroxy-4-methylpentanoate	BV_3c3hmp[c]	C7H10O5	-2
Acetyl-CoA	BV_accoa[c]	C23H34N7O17P3S	-4
3-methyl-2-oxobutanoate	BV_3mob[c]	C5H7O3	-1
3-ketoglutaryl-ACP methyl ester	BV_3ogACPm[c]	C17H27N2O11PRS	-1
3-ketopimeloyl-ACP methyl ester	BV_3opACPm[c]	C19H31N2O11PRS	-1
3-Oxodecanoyl-[acyl-carrier protein]	BV_3odecACP[c]	C21H37N2O9PRS	-1
10-methyl-3-oxo-undecanoyl-ACP	BV_10m3oundecACP[c]	C23H41N2O9PRS	-1
10-methyl-3-oxo-dodecanoyl-ACP	BV_10m3oddcaACP[c]	C24H43N2O9PRS	-1
11-methyl-3-oxo-dodecanoyl-ACP	BV_11m3oddcaACP[c]	C24H43N2O9PRS	-1
3-Oxododecanoyl-[acyl-carrier protein]	BV_3oddecACP[c]	C23H41N2O9PRS	-1
12-methyl-3-oxo-tridecanoyl-ACP	BV_12m3otridecACP[c]	C25H45N2O9PRS	-1
12-methyl-3-oxo-tetra-decanoyl-ACP	BV_12m3omyrsACP[c]	C26H47N2O9PRS	-1
13-methyl-3-oxo-tetra-decanoyl-ACP	BV_13m3omyrsACP[c]	C26H47N2O9PRS	-1
3-Oxotetradecanoyl-[acyl-carrier protein]	BV_3omrsACP[c]	C25H45N2O9PRS	-1
14-methyl-3-oxo-pentadecanoyl-ACP	BV_14m3opentdecACP[c]	C27H49N2O9PRS	-1
14-methyl-3-oxo-hexa-decanoyl-ACP	BV_14m3opalmACP[c]	C28H51N2O9PRS	-1
15-methyl-3-oxo-hexa-decanoyl-ACP	BV_15m3opalmACP[c]	C28H51N2O9PRS	-1
3-Oxohexadecanoyl-[acyl-carrier protein]	BV_3opalmACP[c]	C27H49N2O9PRS	-1
3-Oxooctadecanoyl-[acyl-carrier protein]	BV_3ooctdACP[c]	C29H53N2O9PRS	-1
Acetoacetyl-ACP	BV_actACP[c]	C15H25N2O9PRS	-1
4-methyl-3-oxo-pentanoyl-ACP	BV_4m3opentACP[c]	C17H29N2O9PRS	-1
4-methyl-3-oxo-hexanoyl-ACP	BV_4m3ohexACP[c]	C18H31N2O9PRS	-1
5-methyl-3-oxo-hexanoyl-ACP	BV_5m3ohexACP[c]	C18H31N2O9PRS	-1
3-Oxohexanoyl-[acyl-carrier protein]	BV_3ohexACP[c]	C17H29N2O9PRS	-1
6-methyl-3-oxo-heptanoyl-ACP	BV_6m3oheptACP[c]	C19H33N2O9PRS	-1
6-methyl-3-oxo-octanoyl-ACP	BV_6m3oocACP[c]	C20H35N2O9PRS	-1
7-methyl-3-oxo-octanoyl-ACP	BV_7m3oocACP[c]	C20H35N2O9PRS	-1
3-Oxooctanoyl-[acyl-carrier protein]	BV_3ooctACP[c]	C19H33N2O9PRS	-1
8-methyl-3-oxo-decanoyl-ACP	BV_8m3odcaACP[c]	C22H39N2O9PRS	-1
8-methyl-3-oxo-nonanoyl-ACP	BV_8m3ononACP[c]	C21H37N2O9PRS	-1
9-methyl-3-oxo-decanoyl-ACP	BV_9m3odcaACP[c]	C22H39N2O9PRS	-1
Malonyl-[acyl-carrier protein]	BV_malACP[c]	C14H22N2O10PRS	-2
Octanoyl-ACP (n-C8:0ACP)	BV_ocACP[c]	C19H35N2O8PRS	-1
carbon dioxide	BV_co2[c]	CO2	0
10-methyl-undecanoyl-ACP	BV_10mundecACP[c]	C23H43N2O8PRS	-1
10-methyl-dodecanoyl-ACP	BV_10mddcaACP[c]	C24H45N2O8PRS	-1
11-methyl-dodecanoyl-ACP	BV_11mddcaACP[c]	C24H45N2O8PRS	-1
Decanoyl-ACP (n-C10:0ACP)	BV_dcaACP[c]	C21H39N2O8PRS	-1
12-methyl-tridecanoyl-ACP	BV_12mtridecACP[c]	C25H47N2O8PRS	-1
12-methyl-tetra-decanoyl-ACP	BV_12mmyrsACP[c]	C26H49N2O8PRS	-1
13-methyl-tetra-decanoyl-ACP	BV_13mmyrsACP[c]	C26H49N2O8PRS	-1
Dodecanoyl-ACP (n-C12:0ACP)	BV_ddcaACP[c]	C23H43N2O8PRS	-1
Myristoyl-ACP (n-C14:0ACP)	BV_myrsACP[c]	C25H47N2O8PRS	-1
Palmitoyl-ACP (n-C16:0ACP)	BV_palmACP[c]	C27H51N2O8PRS	-1
2-methylpropionyl-ACP,isobutyryl-ACP	BV_2mpropACP[c]	C15H27N2O8PRS	-1
3-methylbutanoyl-ACP,isovaleryl-ACP	BV_3mbutACP[c]	C16H29N2O8PRS	-1
4-methyl-pentanoyl-ACP	BV_4mpentACP[c]	C17H31N2O8PRS	-1
4-methyl-hexanoyl-ACP	BV_4mhexACP[c]	C18H33N2O8PRS	-1
5-methyl-hexanoyl-ACP	BV_5mhexACP[c]	C18H33N2O8PRS	-1
Butyryl-ACP (n-C4:0ACP)	BV_butACP[c]	C15H27N2O8PRS	-1
6-methyl-heptanoyl-ACP	BV_6mheptACP[c]	C19H35N2O8PRS	-1
6-methyl-octanoyl-ACP	BV_6mocACP[c]	C20H37N2O8PRS	-1
7-methyl-octanoyl-ACP	BV_7mocACP[c]	C20H37N2O8PRS	-1
Hexanoyl-ACP (n-C6:0ACP)	BV_hexACP[c]	C17H31N2O8PRS	-1
8-methyl-decanoyl-ACP	BV_8mdcaACP[c]	C22H41N2O8PRS	-1
8-methyl-nonanoyl-ACP	BV_8mnonACP[c]	C21H39N2O8PRS	-1
9-methyl-decanoyl-ACP	BV_9mdcaACP[c]	C22H41N2O8PRS	-1
O-Phospho-4-hydroxy-L-threonine	BV_phthr[c]	C4H8NO7P	-2
4-Hydroxy-L-threonine	BV_4hthr[c]	C4H9NO4	0
hydrogenphosphate	BV_pi[c]	HO4P	-2
4-nitrophenyl phosphate(2-)	BV_HC01104[c]	C6H4NO6P	-2
4-Hydroxynitrobenzene, p-Nitrophenol	BV_pnp[c]	C6H4NO3	-1
5-amino-1-(5-phospho-D-ribosyl)imidazole-4-carboxylate	BV_5aizc[c]	C9H11N3O9P	-3
5-amino-1-(5-phospho-D-ribosyl)imidazole	BV_air[c]	C8H12N3O7P	-2
D-ribulose 5-phosphate(2-)	BV_ru5p_D[c]	C5H9O8P	-2
D-Arabinose 5-phosphate	BV_ara5p[c]	C5H9O8P	-2
ATP	BV_atp[c]	C10H12N5O13P3	-4
acetoacetate	BV_acac[c]	C4H5O3	-1
Acetoacetyl-CoA	BV_aacoa[c]	C25H36N7O18P3S	-4
AMP	BV_amp[c]	C10H12N5O7P	-2
Diphosphate	BV_ppi[c]	HO7P2	-3
octadecanoate (n-C18:0)	BV_ocdca[c]	C18H35O2	-1
Octadecanoyl-ACP (n-C18:0ACP)	BV_ocdcaACP[c]	C29H55N2O8PRS	-1
laurate	BV_ddca[c]	C12H23O2	-1
Nicotinamide adenine dinucleotide	BV_nad[c]	C21H26N7O14P2	-1
acetaldehyde	BV_acald[c]	C2H4O	0
Nicotinamide adenine dinucleotide - reduced	BV_nadh[c]	C21H27N7O14P2	-2
Adenosyl cobinamide phosphate	BV_adocbip[c]	C58H83CoN16O14P	-1
GTP	BV_gtp[c]	C10H12N5O14P3	-4
Adenosine-GDP-cobinamide	BV_agdpcbi[c]	C68H95CoN21O21P2	-1
Bicarbonate	BV_hco3[c]	CHO3	-1
ADP	BV_adp[c]	C10H12N5O10P2	-3
Malonyl-CoA	BV_malcoa[c]	C24H33N7O19P3S	-5
Carboxybiotin-carboxyl-carrier protein	BV_btn_co2[c]	C17H26N4O5SX	-1
Holocarboxylase (biotin covalent bound to Lys residue of apoC)	BV_apoC_Lys_btn[c]	C16H27N4O3SX	0
N-acetyl-D-galactosamine	BV_acgal[e]	C8H15NO6	0
N-acetyl-D-galactosamine	BV_acgal[c]	C8H15NO6	0
N-acetyl-D-glucosamine	BV_acgam[c]	C8H15NO6	0
N-acetyl-D-mannosamine	BV_acmana[c]	C8H15NO6	0
N-acetyl-D-glucosamine 6-phosphate(2-)	BV_acgam6p[c]	C8H14NO9P	-2
UDP-N-acetyl-alpha-D-glucosamine(2-)	BV_uacgam[c]	C17H25N3O17P2	-2
Undecaprenyl phosphate	BV_udcpp[c]	C55H89O4P	-2
UMP	BV_ump[c]	C9H11N2O9P	-2
Undecaprenyl diphospho N-acetyl-glucosamine	BV_unaga[c]	C63H103NO12P2	-2
N-acetyl-D-glucosamine	BV_acgam[e]	C8H15NO6	0
N-acetyl-L-glutamate(2-)	BV_acglu[c]	C7H9NO5	-2
N-acetyl-L-gamma-glutamyl phosphate(3-)	BV_acg5p[c]	C7H9NO8P	-3
Hydroxy ethyl Thiamin diphosphate	BV_hethmpp[c]	C14H20N4O8P2S	-2
Thiamine diphosphate	BV_thmpp[c]	C12H16N4O7P2S	-2
acetate	BV_ac[c]	C2H3O2	-1
Acetyl phosphate	BV_actp[c]	C2H3O5P	-2
pyruvate	BV_pyr[c]	C3H3O3	-1
(S)-2-Acetolactate	BV_alac_S[c]	C5H7O4	-1
Phosphoenolpyruvate	BV_pep[c]	C3H2O6P	-3
N-acetylneuraminate	BV_acnam[c]	C11H18NO9	-1
N-acetylneuraminate	BV_acnam[e]	C11H18NO9	-1
1-tetradecanoyl-sn-glycerol 3-phosphate	BV_1tdecg3p[c]	C17H33O7P1	-2
Tetradecanoyl-CoA (n-C14:0CoA)	BV_tdcoa[c]	C35H58N7O17P3S	-4
1,2-ditetradecanoyl-sn-glycerol 3-phosphate	BV_pa140[c]	C31H59O8P1	-2
Palmitoyl-CoA (n-C16:0CoA)	BV_pmtcoa[c]	C37H62N7O17P3S	-4
1-hexadecanoyl-sn-glycerol 3-phosphate	BV_1hdecg3p[c]	C19H37O7P1	-2
1,2-dihexadecanoyl-sn-glycerol 3-phosphate	BV_pa160[c]	C35H67O8P1	-2
Stearoyl-CoA (n-C18:0CoA)	BV_stcoa[c]	C39H66N7O17P3S	-4
1-octadecanoyl-sn-glycerol 3-phosphate	BV_1odecg3p[c]	C21H41O7P1	-2
1,2-dioctadecanoyl-sn-glycerol 3-phosphate	BV_pa180[c]	C39H75O8P1	-2
1-anteisopentadecanoyl-sn-glycerol 3-phosphate (12-methyl-tetradecanoyl, anteiso-C15)	BV_1aipdecg3p[c]	C18H36O7P	-1
fa4coa,Anteiso-C15:0 CoA Anteisopentadecanoyl-CoA	BV_aipdcoa[c]	C36H60N7O17P3S	-4
1,2-dianteisopentadecanoyl-sn-glycerol 3-phosphate (12-methyl-tetradecanoyl, anteiso-C15)	BV_paai15[c]	C33H63O8P	-2
1-anteisoheptadecanoyl-sn-glycerol 3-phosphate (14-methyl-hexadecanoyl, anteiso-C17)	BV_1aihpdecg3p[c]	C20H39O7P	-2
fa12coa,Anteiso-C17:0 CoA Anteisoheptadecanoyl-CoA	BV_aihpdcoa[c]	C38H64N7O17P3S	-4
1,2-dianteisoheptadecanoyl-sn-glycerol 3-phosphate (14-methyl-hexadecanoyl, anteiso-C17)	BV_paai17[c]	C37H71O8P	-2
fa1coa,Iso-C14:0 CoA Isotetradecanoyl-CoA	BV_itdcoa[c]	C35H58N7O17P3S	-4
1-isotetradecanoyl-sn-glycerol 3-phosphate (12-methyl-tridecanoyl, iso-C14)	BV_1itdecg3p[c]	C17H34O7P	-1
1,2-diisotetradecanoyl-sn-glycerol 3-phosphate (12-methyl-tridecanoyl, iso-C14)	BV_pai14[c]	C31H59O8P	-2
fa3coa,Iso-C15:0 CoA Isopentadecanoyl-CoA	BV_ipdcoa[c]	C36H60N7O17P3S	-4
1-isopentadecanoyl-sn-glycerol 3-phosphate (13-methyl-tetradecanoyl, iso-C15)	BV_1ipdecg3p[c]	C18H36O7P	-1
1,2-diisopentadecanoyl-sn-glycerol 3-phosphate (13-methyl-tetradecanoyl, iso-C15)	BV_pai15[c]	C33H63O8P	-2
fa6coa,Iso-C16:0 CoA Isohexadecanoyl-CoA	BV_ihdcoa[c]	C37H62N7O17P3S	-4
1-isohexadecanoyl-sn-glycerol 3-phosphate (14-methyl-pentadecanoyl, iso-C16)	BV_1ihdecg3p[c]	C19H38O7P	-1
1,2-diisohexadecanoyl-sn-glycerol 3-phosphate (14-methyl-pentadecanoyl, iso-C16)	BV_pai16[c]	C35H67O8P	-2
fa11coa, Iso-C17:0 CoA Isoheptadecanoyl-CoA	BV_ihpdcoa[c]	C38H64N7O17P3S	-4
1-isoheptadecanoyl-sn-glycerol 3-phosphate (15-methyl-hexadecanoyl, iso-C17)	BV_1ihpdecg3p[c]	C20H39O7P	-2
1,2-diisoheptadecanoyl-sn-glycerol 3-phosphate (15-methyl-hexadecanoyl, iso-C17)	BV_pai17[c]	C37H71O8P	-2
Acetyl-ACP	BV_acACP[c]	C13H23N2O8PRS	-1
N(2)-acetyl-L-ornithine	BV_acorn[c]	C7H14N2O3	0
Carbamoyl phosphate	BV_cbp[c]	CH2NO5P	-2
N-Acetyl-L-citrulline	BV_Naccitr_L[c]	C8H15N3O4	0
Ornithine	BV_orn[c]	C5H13N2O2	1
Citrate	BV_cit[c]	C6H5O7	-3
Isocitrate	BV_icit[c]	C6H5O7	-3
cis-Aconitate	BV_acon_C[c]	C6H3O6	-3
2-acetamido-5-oxopentanoate	BV_acg5sa[c]	C7H10NO4	-1
apoprotein [acyl carrier protein]	BV_apoACP[c]	RHO	0
adenosine 3',5'-bismonophosphate(4-)	BV_pap[c]	C10H11N5O10P2	-4
acetate	BV_ac[e]	C2H3O2	-1
Adenosine	BV_adn[c]	C10H13N5O4	0
Ammonium	BV_nh4[c]	H4N	1
Inosine	BV_ins[c]	C10H12N4O5	0
4-amino-4-deoxychorismate	BV_4adcho[c]	C10H10NO5	-1
4-Aminobenzoate	BV_4abz[c]	C7H6NO2	-1
adenosyl-cobyric acid	BV_adcobhex[c]	C55H76CoN15O11	0
1-Aminopropan-2-ol	BV_appl[c]	C3H10NO	1
Adenosyl cobinamide	BV_adocbi[c]	C58H84CoN16O11	1
D-1-Aminopropan-2-ol O-phosphate	BV_applp[c]	C3H9NO4P	-1
chorismate	BV_chor[c]	C10H8O6	-2
L-glutamine	BV_gln_L[c]	C5H10N2O3	0
Adenosyl cobyrinate diamide	BV_adcobdam[c]	C55H68CoN11O15	-4
Adenine	BV_ade[e]	C5H5N5	0
Adenine	BV_ade[c]	C5H5N5	0
dTTP	BV_dttp[c]	C10H13N2O14P3	-4
dTDP	BV_dtdp[c]	C10H13N2O11P2	-3
dUTP	BV_dutp[c]	C9H11N2O14P3	-4
dUDP	BV_dudp[c]	C9H11N2O11P2	-3
triphosphate(5-)	BV_pppi[c]	HO10P3	-4
GDP	BV_gdp[c]	C10H12N5O11P2	-3
CTP	BV_ctp[c]	C9H12N3O14P3	-4
CDP	BV_cdp[c]	C9H12N3O11P2	-3
dATP	BV_datp[c]	C10H12N5O12P3	-4
dADP	BV_dadp[c]	C10H12N5O9P2	-3
dCTP	BV_dctp[c]	C9H12N3O13P3	-4
dCDP	BV_dcdp[c]	C9H12N3O10P2	-3
dGTP	BV_dgtp[c]	C10H12N5O13P3	-4
dGDP	BV_dgdp[c]	C10H12N5O10P2	-3
S-Adenosyl-L-methionine	BV_amet[c]	C15H23N6O5S	1
S-Adenosylmethioninamine	BV_ametam[c]	C14H24N6O3S	2
Adenosine	BV_adn[e]	C10H13N5O4	0
N1-(alpha-D-ribosyl)-5,6-dimethylbenzimidazole	BV_rdmbzi[c]	C14H18N2O4	0
Adenosylcobalamin	BV_adocbl[c]	C72H100CoN18O17P	0
GMP	BV_gmp[c]	C10H12N5O8P	-2
Adenosylcobalamin	BV_adocbl[e]	C72H100CoN18O17P	0
ADPribose	BV_adprib[c]	C15H21N5O14P2	-2
alpha-D-Ribose 5-phosphate	BV_r5p[c]	C5H9O8P	-2
5-Phospho-alpha-D-ribose 1-diphosphate	BV_prpp[c]	C5H8O14P3	-5
Adenylylselenate	BV_adsel[c]	C10H12N5O10PSe	-2
3'-Phosphoadenylylselenate	BV_3padsel[c]	C10H11N5O13P2Se	-4
5'-adenylyl sulfate(2-)	BV_aps[c]	C10H12N5O10PS	-2
(2R,3S,4R,5R)-5-(6-amino-9H-purin-9-yl)-4-hydroxy-2-({[(sulfonatooxy)phosphinato]oxy}methyl)oxolan-3-yl phosphate	BV_paps[c]	C10H11N5O13P2S	-4
N6-(1,2-Dicarboxyethyl)-AMP	BV_dcamp[c]	C14H14N5O11P	-4
Fumarate	BV_fum[c]	C4H2O4	-2
(S)-2-[5-Amino-1-(5-phospho-D-ribosyl)imidazole-4-carboxamido]succinate	BV_25aics[c]	C13H15N4O12P	-4
5-Amino-1-(5-Phospho-D-ribosyl)imidazole-4-carboxamide	BV_aicar[c]	C9H13N4O8P	-2
L-aspartate(1-)	BV_asp_L[c]	C4H6NO4	-1
IMP	BV_imp[c]	C10H11N4O8P	-2
2-Aminoethylphosphonate	BV_2aeppn[c]	C2H7NO3P	-1
L-alanine	BV_ala_L[c]	C3H7NO2	0
Phosphonoacetaldehyde	BV_ppaca[c]	C2H3O4P	-2
D-Glucosamine 6-phosphate	BV_gam6p[c]	C6H13NO8P	-1
agmatinium(2+)	BV_agm[c]	C5H16N4	2
N-Carbamoylputrescine	BV_ncptrc[c]	C5H14N3O	1
ADP-D-glycero-D-manno-heptose	BV_adphep_DD[c]	C17H25N5O16P2	-2
ADP-L-glycero-D-manno-heptose	BV_adphep_LD[c]	C17H25N5O16P2	-2
1-acyl-sn-glycerol 3-phosphate(2-)	BV_1ddecg3p[c]	C15H29O7P1	-2
1,2-didodecanoyl-sn-glycerol 3-phosphate	BV_pa120[c]	C27H51O8P1	-2
1-tetradec-7-enoyl-sn-glycerol 3-phosphate	BV_1tdec7eg3p[c]	C17H31O7P1	-2
cis-tetradec-7-enoyl-[acyl-carrier protein] (n-C14:1)	BV_tdeACP[c]	C25H45N2O8PRS	-1
1,2-ditetradec-7-enoyl-sn-glycerol 3-phosphate	BV_pa141[c]	C31H55O8P1	-2
1-hexadec-9-enoyl-sn-glycerol 3-phosphate	BV_1hdec9eg3p[c]	C19H35O7P1	-2
cis-hexadec-9-enoyl-[acyl-carrier protein] (n-C16:1)	BV_hdeACP[c]	C27H49N2O8PRS	-1
1,2-dihexadec-9-enoyl-sn-glycerol 3-phosphate	BV_pa161[c]	C35H63O8P1	-2
1-octadec-11-enoyl-sn-glycerol 3-phosphate	BV_1odec11eg3p[c]	C21H39O7P1	-2
cis-octadec-11-enoyl-[acyl-carrier protein] (n-C18:1)	BV_octeACP[c]	C29H53N2O8PRS	-1
1,2-dioctadec-11-enoyl-sn-glycerol 3-phosphate	BV_pa181[c]	C39H71O8P1	-2
S-Adenosyl-L-homocysteine	BV_ahcys[c]	C14H20N6O5S	0
S-Ribosyl-L-homocysteine	BV_rhcys[c]	C9H17NO6S	0
N,N-diacetylchitobiose	BV_chtbs[c]	C16H28N2O11	0
O-Acetyl-L-homoserine	BV_achms[c]	C6H11NO4	0
Hydrogen sulfide	BV_h2s[c]	H2S	0
L-homocysteine	BV_hcys_L[c]	C4H9NO2S	0
Reduced thioredoxin	BV_trdrd[c]	XH2	0
thiosulfate(2-)	BV_tsul[c]	O3S2	-2
Oxidized thioredoxin	BV_trdox[c]	X	0
Sulfite	BV_so3[c]	O3S	-2
10-Formyltetrahydrofolate	BV_10fthf[c]	C20H21N7O7	-2
5-Formamido-1-(5-phospho-D-ribosyl)imidazole-4-carboxamide	BV_fprica[c]	C10H13N4O9P	-2
5,6,7,8-Tetrahydrofolate	BV_thf[c]	C19H21N7O6	-2
14-methyl-hexa-decanoyl-ACP	BV_14mpalmACP[c]	C28H53N2O8PRS	-1
7,8-dihydroneopterin 3'-triphosphate(4-)	BV_ahdt[c]	C9H12N5O13P3	-4
Dihydroneopterin	BV_dhnpt[c]	C9H13N5O4	0
D-alanine	BV_ala_D[c]	C3H7NO2	0
D-Alanyl-D-alanine	BV_alaala[c]	C6H12N2O3	0
L-alanyl-L-aspartate	BV_alaasp[c]	C7H11N2O5	-1
2-Oxo-3-hydroxyisovalerate	BV_33hmeoxobut[c]	C5H7O4	-1
L-alanyl-L-glutamine	BV_alagln[c]	C8H15N3O4	0
L-alanyl-L-glutamate	BV_alaglu[c]	C8H13N2O5	-1
L-alanylglycine	BV_alagly[c]	C5H10N2O3	0
Glycine	BV_gly[c]	C2H5NO2	0
L-alanyl-L-histidine	BV_alahis[c]	C9H14N4O3	0
L-histidine	BV_his_L[c]	C6H9N3O2	0
L-alanyl-L-leucine	BV_alaleu[c]	C9H18N2O3	0
L-leucine	BV_leu_L[c]	C6H13NO2	0
L-alanyl-L-threonine	BV_alathr[c]	C7H14N2O4	0
L-threonine	BV_thr_L[c]	C4H9NO3	0
methanol	BV_meoh[c]	CH4O1	0
formaldehyde	BV_fald[c]	CH2O	0
D-Glyceraldehyde	BV_glyald[c]	C3H6O3	0
Glycerol	BV_glyc[c]	C3H8O3	0
ethanol	BV_etoh[c]	C2H6O	0
butanol	BV_btoh[c]	C4H10O	0
Butanal	BV_btal[c]	C4H8O	0
Formate	BV_for[c]	CH1O2	-1
Dihydroxyacetone phosphate	BV_dhap[c]	C3H5O6P	-2
glycerone	BV_dha[c]	C3H6O3	0
D-Altronate	BV_altrn[c]	C6H11O7	-1
2-Dehydro-3-deoxy-D-gluconate	BV_2ddglcn[c]	C6H9O6	-1
Maltose	BV_malt[c]	C12H22O11	0
maltotriose	BV_malttr[c]	C18H32O16	0
D-glucose	BV_glc_D[c]	C6H12O6	0
Maltotetraose	BV_maltttr[c]	C24H42O21	0
maltopentaose	BV_maltpt[c]	C30H52O26	0
Maltohexaose	BV_malthx[c]	C36H62O31	0
maltoheptaose	BV_malthp[c]	C42H72O36	0
8-Amino-7-oxononanoate	BV_8aonn[c]	C9H17NO3	0
S-Adenosyl-4-methylthio-2-oxobutanoate	BV_amob[c]	C15H19N5O6S	0
7,8-Diaminononanoate	BV_dann[c]	C9H21N2O2	1
4-Guanidinobutanamide	BV_4gudbd[c]	C5H13N4O	1
4-Guanidinobutanoate	BV_4gubut[c]	C5H11N3O2	0
2-Phenylacetamide	BV_pad[c]	C8H9NO	0
phenylacetate	BV_pac[c]	C8H7O2	-1
Acetamide	BV_ad[c]	C2H5NO	0
Acrylamide	BV_aa[c]	C3H5NO	0
acrylate	BV_acryl[c]	C3H3O2	-1
2-Demethylmenaquinone 8	BV_2dmmq8[c]	C50H70O2	0
Menaquinone 8	BV_mqn8[c]	C51H72O2	0
4-Amino-2-methyl-5-phosphomethylpyrimidine	BV_4ampm[c]	C6H8N3O4P	-2
L-cysteinylglycine	BV_cgly[c]	C5H10N2O3S	0
L-cysteine	BV_cys_L[c]	C3H7NO2S	0
Gly-Cys	BV_glycys[c]	C5H10N2O3S	0
Water	BV_h2o[e]	H2O	0
glycogen, structure 2 (glycogenin-1,6-{7[1,4-Glc], 4[1,4-Glc]})	BV_glygn2[e]	C66H111O56X	0
D-glucose	BV_glc_D[e]	C6H12O6	0
glycogen, structure 4 (glycogenin-1,6-{2[1,4-Glc], [1,4-Glc]})	BV_glygn4[e]	C18H31O16X	0
Amylopectin, 900 repeat units	BV_amylopect900[e]	C5400H9002O4501	0
maltotriose	BV_malttr[e]	C18H32O16	0
amylose (n=300 repeat units, alpha-1,4-glc)	BV_amylose300[e]	C1800H3002O1501	0
Maltose	BV_malt[e]	C12H22O11	0
anthranilate	BV_anth[c]	C7H6NO2	-1
N-(5-Phospho-D-ribosyl)anthranilate	BV_pran[c]	C12H13NO9P	-3
L-2-amino-3-oxobutanoic acid	BV_2aobut[c]	C4H7NO3	0
ammonioacetone	BV_aact[c]	C3H8NO	1
Pimeloyl-CoA	BV_pmcoa[c]	C28H41N7O19P3S	-5
Pimeloyl-ACP	BV_pmACP[c]	C18H30N2O10PRS	-2
5-Amino-6-(5-phosphoribosylamino)uracil	BV_5apru[c]	C9H13N4O9P	-2
5-Amino-6-(5-phosphoribitylamino)uracil	BV_5aprbu[c]	C9H15N4O9P	-2
Arabinotriose	BV_arabttr[e]	C15H26O13	0
L-arabinose	BV_arab_L[e]	C5H10O5	0
L-arabinose	BV_arab_L[c]	C5H10O5	0
L-Ribulose	BV_rbl_L[c]	C5H10O5	0
L-argininium(1+)	BV_arg_L[c]	C6H15N4O2	1
Urea	BV_urea[c]	CH4N2O	0
N(omega)-(L-Arginino)succinate	BV_argsuc[c]	C10H17N4O6	-1
L-citrulline	BV_citr_L[c]	C6H13N3O3	0
L-argininium(1+)	BV_arg_L[e]	C6H15N4O2	1
Arsenobetaine	BV_arsenb[e]	C5H12AsO2	0
Arsenobetaine	BV_arsenb[c]	C5H12AsO2	0
L-Aspartate 4-semialdehyde	BV_aspsa[c]	C4H7NO3	0
4-Phospho-L-aspartate	BV_4pasp[c]	C4H6NO7P	-2
L-asparagine	BV_asn_L[c]	C4H8N2O3	0
L-asparagine	BV_asn_L[e]	C4H8N2O3	0
beta-alanine	BV_ala_B[c]	C3H7NO2	0
N-Carbamoyl-L-aspartate	BV_cbasp[c]	C5H6N2O5	-2
O2	BV_o2[c]	O2	0
Hydrogen peroxide	BV_h2o2[c]	H2O2	0
Oxaloacetate	BV_oaa[c]	C4H2O5	-2
Iminoaspartate	BV_iasp[c]	C4H3NO4	-2
Succinate	BV_succ[c]	C4H4O4	-2
FMN	BV_fmn[c]	C17H19N4O9P	-2
Reduced FMN	BV_fmnh2[c]	C17H21N4O9P	-2
1-(5-Phosphoribosyl)-ATP	BV_prbatp[c]	C15H19N5O20P4	-6
Biotinyl-5'-AMP	BV_btamp[c]	C20H27N7O9PS	-1
Biotin	BV_btn[c]	C10H15N2O3S	-1
cellobiose	BV_cellb[c]	C12H22O11	0
beta D-glucose	BV_glc_bD[c]	C6H12O6	0
Biotin	BV_btn[e]	C10H15N2O3S	-1
Dethiobiotin	BV_dtbt[c]	C10H17N2O3	-1
Sulfur	BV_s[c]	S	0
5-Deoxyadenosine	BV_dad_5[c]	C10H13N5O3	0
L-methionine	BV_met_L[c]	C5H11NO2S	0
butyrate	BV_but[c]	C4H7O2	-1
Butanoyl phosphate	BV_butpi[c]	C4H7O5P	-2
Benzamide	BV_bzam[c]	C7H7NO	0
benzoate	BV_bz[c]	C7H5O2	-1
calcium(2+)	BV_ca2[e]	Ca	2
calcium(2+)	BV_ca2[c]	Ca	2
Cobinamide	BV_cbi[c]	C48H72CoN11O8	0
Cob(I)alamin	BV_cbl1[e]	C62H88CoN13O14P	-1
Cob(I)alamin	BV_cbl1[c]	C62H88CoN13O14P	-1
Cob(II)alamin	BV_cbl2[e]	C62H92CoN13O14P	0
Cob(II)alamin	BV_cbl2[c]	C62H92CoN13O14P	0
Cadmium	BV_cd2[c]	Cd	2
Cadmium	BV_cd2[e]	Cd	2
CMP-3-deoxy-D-manno-octulosonate	BV_ckdo[c]	C17H24N3O15P	-2
KDO-lipid IV(A)	BV_kdolipid4[c]	C76H137N2O30P2	-5
CMP	BV_cmp[c]	C9H12N3O8P	-2
KDO(2)-lipid IV(A)	BV_kdo2lipid4[c]	C84H148N2O37P2	-6
4-(cytidine 5-diphospho)-2-C-methyl-D-erythritol	BV_4c2me[c]	C14H23N3O14P2	-2
2-phospho-4-(cytidine 5-diphospho)-2-C-methyl-D-erythritol	BV_2p4c2me[c]	C14H22N3O17P3	-4
L-cysteinylglycine	BV_cgly[e]	C5H10N2O3S	0
Choline sulfate	BV_chols[c]	C5H13NO4S	0
Choline	BV_chol[c]	C5H14NO	1
sulfate	BV_so4[c]	O4S	-2
Prephenate	BV_pphn[c]	C10H8O6	-2
5-O-(1-Carboxyvinyl)-3-phosphoshikimate	BV_3psme[c]	C10H9O10P	-4
chorismate	BV_chor[e]	C10H8O6	-2
4-hydroxybenzoate	BV_4hbz[c]	C7H5O3	-1
N,N-diacetylchitobiose	BV_chtbs[e]	C16H28N2O11	0
(R)-2-Methylmalate	BV_2mmal[c]	C5H6O5	-2
Phosphatidylglycerol (ditetradecanoyl, n-C14:0)	BV_pg140[c]	C34H66O10P1	-1
cardiolipin (tetratetradecanoyl, n-C14:0)	BV_clpn140[c]	C65H124O17P2	-2
Phosphatidylglycerol (dihexadecanoyl, n-C16:0)	BV_pg160[c]	C38H74O10P1	-1
cardiolipin (tetrahexadecanoyl, n-C16:0)	BV_clpn160[c]	C73H140O17P2	-2
Phosphatidylglycerol (dioctadecanoyl, n-C18:0)	BV_pg180[c]	C42H82O10P1	-1
cardiolipin (tetraoctadecanoyl, n-C18:0)	BV_clpn180[c]	C81H156O17P2	-2
Phosphatidylglycerol (12-methyl-tetradecanoyl, anteiso-C15)	BV_pgai15[c]	C36H70O10P	-1
cardiolipin (12-methyl-tetradecanoyl, anteiso-C15)	BV_clpnai15[c]	C69H132O17P2	-2
Phosphatidylglycerol (14-methyl-hexadecanoyl, anteiso-C17)	BV_pgai17[c]	C40H78O10P	-1
cardiolipin (14-methyl-hexadecanoyl, anteiso-C17)	BV_clpnai17[c]	C77H148O17P2	-2
Phosphatidylglycerol (12-methyltridecanoyl, iso-C14)	BV_pgi14[c]	C34H66O10P	-1
cardiolipin (12-methyl-tridecanoyl, iso-C14)	BV_clpni14[c]	C65H124O17P2	-2
Phosphatidylglycerol (13-methyltetradecanoyl, iso-C15)	BV_pgi15[c]	C36H70O10P	-1
cardiolipin (13-methyl-tetradecanoyl, iso-C15)	BV_clpni15[c]	C69H132O17P2	-2
Phosphatidylglycerol (14-methylpentadecanoyl, iso-C16)	BV_pgi16[c]	C38H74O10P	-1
cardiolipin (14-methyl-pentadecanoyl, iso-C16)	BV_clpni16[c]	C73H140O17P2	-2
Phosphatidylglycerol (15-methyl-hexadecanoyl, iso-C17)	BV_pgi17[c]	C40H78O10P	-1
cardiolipin (15-methyl-hexadecanoyl, iso-C17)	BV_clpni17[c]	C77H148O17P2	-2
2-Carboxy-2,5-dihydro-5-oxofuran-2-acetate	BV_2c25dho[c]	C7H4O6	-2
5-Oxo-4,5-dihydrofuran-2-acetate	BV_5odhf2a[c]	C6H5O4	-1
CMP-N-acetyl-beta-neuraminate(2-)	BV_cmpacna[c]	C20H29N4O16P	-2
carbon dioxide	BV_co2[e]	CO2	0
Co2+	BV_cobalt2[c]	Co	2
Co2+	BV_cobalt2[e]	Co	2
cobalt-precorrin 2	BV_copre2[c]	C42H38N4O16Co	-8
cobalt-precorrin 3	BV_copre3[c]	C43H40N4O16Co	-8
cobalt-precorrin 4	BV_copre4[c]	C44H43N4O16Co	-7
cobalt-precorrin 5	BV_copre5[c]	C45H45N4O16Co	-7
cobalt-precorrin 6	BV_copre6[c]	C44H45N4O16Co	-7
cobalt-dihydro-precorrin 6	BV_codhpre6[c]	C44H47N4O16Co	-7
cobalt-precorrin 8	BV_copre8[c]	C45H52N4O14Co	-6
Cobyrinate	BV_cobya[c]	C45H52N4O14Co	-6
chromate	BV_cro4[c]	CrO4	-2
chromate	BV_cro4[e]	CrO4	-2
cytosine	BV_csn[e]	C4H5N3O	0
cytosine	BV_csn[c]	C4H5N3O	0
crotonobetaine	BV_ctbt[e]	C7H13NO2	0
crotonobetaine	BV_ctbt[c]	C7H13NO2	0
UTP	BV_utp[c]	C9H11N2O15P3	-4
Cob(I)yrinate a,c diamide	BV_co1dam[c]	C45H56CoN6O12	-5
Cob(II)yrinate a,c diamide	BV_co2dam[c]	C45H56CoN6O12	-4
O-Acetyl-L-serine	BV_acser[c]	C5H9NO4	0
L-cystathionine	BV_cyst_L[c]	C7H14N2O4S	0
L-serine	BV_ser_L[c]	C3H7NO3	0
Ubiquinol-8	BV_q8h2[c]	C49H76O4	0
Ubiquinone-8	BV_q8[c]	C49H74O4	0
Menaquinol 8	BV_mql8[c]	C51H74O2	0
Cytidine	BV_cytd[c]	C9H13N3O5	0
Uridine	BV_uri[c]	C9H12N2O6	0
ITP(3-)	BV_itp[c]	C10H11N4O14P3	-4
IDP(3-)	BV_idp[c]	C10H11N4O11P2	-3
UDP	BV_udp[c]	C9H11N2O12P2	-3
Cytidine	BV_cytd[e]	C9H13N3O5	0
dCMP	BV_dcmp[c]	C9H12N3O7P	-2
Cu2+	BV_cu2[e]	Cu	2
Cu2+	BV_cu2[c]	Cu	2
2-deoxyadenosine	BV_dad_2[c]	C10H13N5O3	0
Deoxyinosine	BV_din[c]	C10H12N4O4	0
2-deoxyadenosine	BV_dad_2[e]	C10H13N5O3	0
1,2-Diacyl-sn-glycerol (didodecanoyl, n-C12:0)	BV_12dgr120[c]	C27H52O5	0
1,2-Diacyl-sn-glycerol (ditetradecanoyl, n-C14:0)	BV_12dgr140[c]	C31H60O5	0
1,2-Diacyl-sn-glycerol (ditetradec-7-enoyl, n-C14:1)	BV_12dgr141[c]	C31H56O5	0
1,2-Diacyl-sn-glycerol (dihexadecanoyl, n-C16:0)	BV_12dgr160[c]	C35H68O5	0
1,2-Diacyl-sn-glycerol (dihexadec-9-enoyl, n-C16:1)	BV_12dgr161[c]	C35H64O5	0
1,2-Diacyl-sn-glycerol (dioctadecanoyl, n-C18:0)	BV_12dgr180[c]	C39H76O5	0
1,2-Diacyl-sn-glycerol (dioctadec-11-enoyl, n-C18:1)	BV_12dgr181[c]	C39H72O5	0
L-lysinium(1+)	BV_lys_L[c]	C6H15N2O2	1
L-2-Amino-6-oxopimelate	BV_l2a6o[c]	C7H10NO5	-1
CDP-1,2-didodecanoylglycerol	BV_cdpdddecg[c]	C36H63N3O15P2	-2
CDP-1,2-ditetradecanoylglycerol	BV_cdpdtdecg[c]	C40H71N3O15P2	-2
CDP-1,2-ditetradec-7-enoylglycerol	BV_cdpdtdec7eg[c]	C40H67N3O15P2	-2
CDP-1,2-dihexadecanoylglycerol	BV_cdpdhdecg[c]	C44H79N3O15P2	-2
CDP-1,2-dihexadec-9-enoylglycerol	BV_cdpdhdec9eg[c]	C44H75N3O15P2	-2
CDP-1,2-dioctadecanoylglycerol	BV_cdpdodecg[c]	C48H87N3O15P2	-2
CDP-1,2-dioctadec-11-enoylglycerol	BV_cdpdodec11eg[c]	C48H83N3O15P2	-2
CDP-1,2-dianteisopentadecanoylglycerol (12-methyl-tetradecanoyl, anteiso-C15)	BV_cdpdaipdecg[c]	C42H75N3O15P2	-2
CDP-1,2-dianteisoheptadecanoylglycerol (14-methyl-hexadecanoyl, anteiso-C17)	BV_cdpdaihpdecg[c]	C46H83N3O15P2	-2
CDP-1,2-diisotetradecanoylglycerol (12-methyl-tridecanoyl, iso-C14)	BV_cdpditdecg[c]	C40H71N3O15P2	-2
CDP-1,2-diisopentadecanoylglycerol (13-methyl-tetradecanoyl, iso-C15)	BV_cdpdipdecg[c]	C42H75N3O15P2	-2
CDP-1,2-diisohexadecanoylglycerol (14-methyl-pentadecanoyl, iso-C16)	BV_cdpdihdecg[c]	C44H79N3O15P2	-2
CDP-1,2-diisoheptadecanoylglycerol (15-methyl-hexadecanoyl, iso-C17)	BV_cdpdihpdecg[c]	C46H83N3O15P2	-2
3,4-dihydroxy-2-butanone 4-phosphate	BV_db4p[c]	C4H7O6P	-2
dUMP	BV_dump[c]	C9H11N2O8P	-2
Deoxycytidine	BV_dcyt[c]	C9H13N3O4	0
Deoxyuridine	BV_duri[c]	C9H12N2O5	0
Deoxycytidine	BV_dcyt[e]	C9H13N3O4	0
laurate	BV_ddca[e]	C12H23O2	-1
2-Dehydro-3-deoxy-D-gluconate 6-phosphate	BV_2ddg6p[c]	C6H8O9P	-3
D-Erythrose 4-phosphate	BV_e4p[c]	C4H7O7P	-2
2-Dehydro-3-deoxy-D-arabino-heptonate 7-phosphate	BV_2dda7p[c]	C7H10O10P	-3
4-hydroxy-2-oxoglutarate(2-)	BV_4h2oglt[c]	C5H4O6	-2
glyoxylate	BV_glx[c]	C2H1O3	-1
dGMP	BV_dgmp[c]	C10H12N5O7P	-2
Deoxyguanosine	BV_dgsn[e]	C10H13N5O4	0
Deoxyguanosine	BV_dgsn[c]	C10H13N5O4	0
(R)-2,3-Dihydroxy-3-methylbutanoate	BV_23dhmb[c]	C5H9O4	-1
3-methyl-2-oxopentanoate	BV_3mop[c]	C6H9O3	-1
2,3-Dihydrodipicolinate	BV_23dhdp[c]	C7H5NO4	-2
7,8-Dihydrofolate	BV_dhf[c]	C19H19N7O6	-2
Folate	BV_fol[c]	C19H18N7O6	-1
Dihydropteroate	BV_dhpt[c]	C14H13N6O3	-1
1,4-Dihydroxy-2-naphthoate	BV_dhna[c]	C11H7O4	-1
Phytyl diphosphate	BV_phyldpp[c]	C20H39O7P2	-3
Demethylphylloquinone	BV_dmphqno[c]	C30H44O2	0
all-trans-Octaprenyl diphosphate	BV_octdp[c]	C40H65O7P2	-3
2-Demethylmenaquinol 8	BV_2dmmql8[c]	C50H72O2	0
2-Amino-4-hydroxy-6-hydroxymethyl-7,8-dihydropteridine	BV_2ahhmp[c]	C7H9N5O2	0
glycolaldehyde	BV_gcald[c]	C2H4O2	0
6-hydroxymethyl dihydropterin	BV_6hmhpt[c]	C7H9N5O2	0
(S)-dihydroorotate	BV_dhor_S[c]	C5H5N2O4	-1
Orotate	BV_orot[c]	C5H3N2O4	-1
2,5-Diamino-6-hydroxy-4-(5-phosphoribosylamino)-pyrimidine	BV_25dhpp[c]	C9H14N5O8P	-2
6,7-dihydrobiopterin	BV_dhbpt[c]	C9H13N5O3	0
5,6,7,8-tetrahydrobiopterin	BV_thbpt[c]	C9H15N5O3	0
6-hydroxymethyl-dihydropterin pyrophosphate	BV_6hmhptpp[c]	C7H8N5O8P2	-3
3-Dehydroquinate	BV_3dhq[c]	C7H9O6	-1
3-Dehydroshikimate	BV_3dhsk[c]	C7H7O5	-1
Deoxyinosine	BV_din[e]	C10H12N4O4	0
Dimethylallyl diphosphate	BV_dmpp[c]	C5H9O7P2	-3
Isopentenyl diphosphate	BV_ipdp[c]	C5H9O7P2	-3
Geranyl diphosphate	BV_grdp[c]	C10H17O7P2	-3
NG,NG-Dimethyl-L-arginine	BV_dmlarg[c]	C8H19N4O2	1
Dimethylamine	BV_dma[c]	C2H8N	1
1-hydroxy-2-methyl-2-(E)-butenyl 4-diphosphate	BV_h2mb4p[c]	C5H9O8P2	-3
2-Octaprenyl-3-methyl-5-hydroxy-6-methoxy-1,4-benzoquinol	BV_2omhmbl[c]	C48H74O4	0
4-Hydroxy-benzyl alcohol	BV_4hba[c]	C7H8O2	0
5-Methylthio-D-ribose	BV_5mtr[c]	C6H12O4S	0
4,5-dihydroxy-2,3-pentanedione	BV_dhptd[c]	C5H8O4	0
KDO(2)-lipid IV(A) with laurate	BV_kdo2lipid4L[c]	C96H170N2O38P2	-6
teichuronic acid (GlcA + GalNac, 45 repeating unit)	BV_teich_45_BS[c]	X	0
Dephospho-CoA	BV_dpcoa[c]	C21H33N7O13P2S	-2
2-Dehydropantoate	BV_2dhp[c]	C6H9O4	-1
(R)-Pantoate	BV_pant_R[c]	C6H11O4	-1
2-deoxy-D-ribose	BV_drib[c]	C5H10O4	0
2-deoxy-D-ribose 5-phosphate(2-)	BV_2dr5p[c]	C5H9O7P	-2
2-deoxy-D-ribose	BV_drib[e]	C5H10O4	0
Glyceraldehyde 3-phosphate	BV_g3p[c]	C3H5O6P	-2
dTMP	BV_dtmp[c]	C10H13N2O8P	-2
2-Deoxy-D-ribose 1-phosphate	BV_2dr1p[c]	C5H9O7P	-2
uracil	BV_ura[c]	C4H4N2O2	0
Deoxyuridine	BV_duri[e]	C9H12N2O5	0
1-deoxy-D-xylulose 5-phosphate	BV_dxyl5p[c]	C5H9O7P	-2
2-C-methyl-D-erythritol 4-phosphate	BV_2me4p[c]	C5H11O7P	-2
Ferricytochrome c	BV_ficytC[c]	C42H54FeN8O6S2	3
(R)-lactate	BV_lac_D[c]	C3H5O3	-1
Ferrocytochrome C	BV_focytC[c]	C42H54FeN8O6S2	2
(R)-lactate	BV_lac_D[e]	C3H5O3	-1
4-Phospho-D-erythronate	BV_4per[c]	C4H6O8P	-3
Glutaryl-ACP methyl ester	BV_gACPm[c]	C17H29N2O10PRS	-1
Pimeloyl-ACP methyl ester	BV_pmACPm[c]	C19H33N2O10PRS	-1
14-methyl-pentadecanoyl-ACP	BV_14mpentdecACP[c]	C27H51N2O8PRS	-1
15-methyl-hexa-decanoyl-ACP	BV_15mpalmACP[c]	C28H53N2O8PRS	-1
KDO(2)-lipid (A)	BV_lipa[c]	C110H196N2O39P2	-6
erythro-4-hydroxy-L-glutamate(1-)	BV_e4hglu[c]	C5H8NO5	-1
D-Glycerate 2-phosphate	BV_2pg[c]	C3H4O7P	-3
protein-linked serine or threonine residue (O-glycosylation site)	BV_Ser_Thr[e]	XH	0
T antigen (core 1)	BV_T_antigen[e]	C14H24NO10X	0
Tn antigen	BV_Tn_antigen[e]	C8H14NO5X	0
Tyr-194 of apo-glycogenin protein (primer for glycogen synthesis)	BV_Tyr_ggn[e]	XOH	0
Produced biomass	BV_biomass[c]	X	0
Chloride	BV_cl[e]	Cl	-1
Core 2	BV_core2[e]	C22H37N2O15X	0
Core 3	BV_core3[e]	C16H27N2O10X	0
Core 4	BV_core4[e]	C24H40N3O15X	0
Core 5	BV_core5[e]	C16H27N2O10X	0
Core 6	BV_core6[e]	C16H27N2O10X	0
Core 7	BV_core7[e]	C16H27N2O10X	0
Core 8	BV_core8[e]	C14H24NO10X	0
disialyl-T antigen	BV_dsT_antigen[e]	C36H56N3O26X	-2
F1alpha	BV_f1a[e]	C22H37N2O15X	0
Fe2+	BV_fe2[e]	Fe	2
Fe3+	BV_fe3[e]	Fe	3
Folate	BV_fol[e]	C19H18N7O6	-1
Formate	BV_for[e]	CH1O2	-1
D-Fructose	BV_fru[e]	C6H12O6	0
D-Galactose	BV_gal[e]	C6H12O6	0
galactitol	BV_galt[e]	C6H14O6	0
D-Galacturonate	BV_galur[e]	C6H9O7	-1
D-Glucosamine	BV_gam[e]	C6H14NO5	1
gamma-butyrobetaine	BV_gbbtn[e]	C7H15NO2	0
glycolaldehyde	BV_gcald[e]	C2H4O2	0
D-glucuronate	BV_glcur[e]	C6H9O7	-1
L-glutamate(1-)	BV_glu_L[e]	C5H8NO4	-1
glycine betaine	BV_glyb[e]	C5H11NO2	0
glycolate	BV_glyclt[e]	C2H3O3	-1
glycogen, structure 5 (glycogenin-2[1,4-Glc])	BV_glygn5[e]	C12H21O11X	0
GlcNAc-alpha-1,4-Core 1	BV_gncore1[e]	C22H37N2O15X	0
GlcNAc-alpha-1,4-Core 2	BV_gncore2[e]	C30H50N3O20X	0
Guanosine	BV_gsn[e]	C10H13N5O5	0
Guanine	BV_gua[e]	C5H5N5O	0
Hydrogen	BV_h2[e]	H2	0
Hydrogen sulfide	BV_h2s[e]	H2S	0
Hexadecanoate (n-C16:0)	BV_hdca[e]	C16H31O2	-1
Hg2+	BV_hg2[e]	Hg	2
indole-3-acetate	BV_ind3ac[e]	C10H8NO2	-1
Inosine	BV_ins[e]	C10H12N4O5	0
Chicory inulin, 30 monosaccharide units (29 fru, 1 glc) on average	BV_inulin[e]	C180H302O151	0
Isobutyrate, 2-Methylpropanoate	BV_isobut[e]	C4H7O2	-1
Isocaproate	BV_isocapr[e]	C6H11O2	-1
Isovalerate, 3-Methylbutanoate	BV_isoval[e]	C5H9O2	-1
potassium	BV_k[e]	K	1
Kestose (2 fru, 1 glc inulin-type fructo-oligosaccharide)	BV_kesto[e]	C18H32O16	0
Kestopentaose (4 fru, 1 glc inulin-type fructo-oligosaccharide)	BV_kestopt[e]	C30H52O26	0
Kestotetraose (3 fru, 1 glc inulin-type fructo-oligosaccharide)	BV_kestottr[e]	C24H42O21	0
(S)-lactate	BV_lac_L[e]	C3H5O3	-1
Lactose	BV_lcts[e]	C12H22O11	0
L-leucine	BV_leu_L[e]	C6H13NO2	0
L-lysinium(1+)	BV_lys_L[e]	C6H15N2O2	1
D-Mannose	BV_man[e]	C6H12O6	0
mannotriose (beta-1,4)	BV_mantr[e]	C18H32O16	0
Melibiose	BV_melib[e]	C12H22O11	0
magnesium	BV_mg2[e]	Mg	2
Mn2+	BV_mn2[e]	Mn	2
Menaquinone 8	BV_mqn8[e]	C51H72O2	0
Sodium	BV_na1[e]	Na	1
Nicotinate	BV_nac[e]	C6H4NO2	-1
Nicotinamide	BV_ncam[e]	C6H6N2O	0
Ammonium	BV_nh4[e]	H4N	1
O2	BV_o2[e]	O2	0
octadecanoate (n-C18:0)	BV_ocdca[e]	C18H35O2	-1
octadecenoate (n-C18:1)	BV_ocdcea[e]	C18H33O2	-1
Ornithine	BV_orn[e]	C5H13N2O2	1
Lead	BV_pb[e]	Pb	2
Protoheme	BV_pheme[e]	C34H30FeN4O4	-2
hydrogenphosphate	BV_pi[e]	HO4P	-2
propionate	BV_ppa[e]	C3H5O2	-1
Diphosphate	BV_ppi[e]	HO7P2	-3
L-proline	BV_pro_L[e]	C5H9NO2	0
Putrescine	BV_ptrc[e]	C4H14N2	2
Pyridoxamine	BV_pydam[e]	C8H13N2O2	1
Pyridoxal	BV_pydx[e]	C8H9NO3	0
Pyridoxine	BV_pydxn[e]	C8H11NO3	0
Ubiquinone-8	BV_q8[e]	C49H74O4	0
Raffinose	BV_raffin[e]	C18H32O16	0
D-ribose	BV_rib_D[e]	C5H10O5	0
L-Rhamnose	BV_rmn[e]	C6H12O5	0
sialyl-T antigen	BV_sT_antigen[e]	C25H40N2O18X	-1
sialyl-Tn antigen	BV_sTn_antigen[e]	C19H30N2O13X	-1
L-serine	BV_ser_L[e]	C3H7NO3	0
Siroheme	BV_sheme[e]	C42H36FeN4O16	-8
sulfate	BV_so4[e]	O4S	-2
Spermidine	BV_spmd[e]	C7H22N3	3
Stachyose	BV_stys[e]	C24H42O21	0
Succinate	BV_succ[e]	C4H4O4	-2
Sucrose	BV_sucr[e]	C12H22O11	0
L-threonine	BV_thr_L[e]	C4H9NO3	0
Thymidine	BV_thymd[e]	C10H14N2O5	0
tetradecanoate (n-C14:0)	BV_ttdca[e]	C14H27O2	-1
uracil	BV_ura[e]	C4H4N2O2	0
Uridine	BV_uri[e]	C9H12N2O6	0
L-valine	BV_val_L[e]	C5H11NO2	0
Xanthine	BV_xan[e]	C5H4N4O2	0
aldehydo-D-xylose	BV_xyl_D[e]	C5H10O5	0
Zinc	BV_zn2[e]	Zn	2
tetradecanoate (n-C14:0)	BV_ttdca[c]	C14H27O2	-1
Hexadecanoate (n-C16:0)	BV_hdca[c]	C16H31O2	-1
Hexadecenoate (n-C16:1)	BV_hdcea[c]	C16H29O2	-1
Hexadecenoyl-CoA (n-C16:1CoA)	BV_hdcoa[c]	C37H60N7O17P3S	-4
octadecenoate (n-C18:1)	BV_ocdcea[c]	C18H33O2	-1
Octadecenoyl-CoA (n-C18:1CoA)	BV_odecoa[c]	C39H64N7O17P3S	-4
Fatty acid (Anteiso-C15:0)	BV_fa4[c]	C15H29O2	-1
Fatty acid (Anteiso-C17:0)	BV_fa12[c]	C17H33O2	-1
Fatty acid (Iso-C14:0)	BV_fa1[c]	C14H27O2	-1
Fatty acid (Iso-C15:0)	BV_fa3[c]	C15H29O2	-1
Fatty acid (iso-C16:0)	BV_fa6[c]	C16H31O2	-1
Fatty acid (Iso-C17:0)	BV_fa11[c]	C17H33O2	-1
D-Fructose 1,6-bisphosphate	BV_fdp[c]	C6H10O12P2	-4
D-Fructose 1-phosphate	BV_f1p[c]	C6H11O9P	-2
Sedoheptulose 1,7-bisphosphate	BV_s17bp[c]	C7H12O13P2	-4
D-Fructose 6-phosphate	BV_f6p[c]	C6H11O9P	-2
L-fucose	BV_fuc_L[c]	C6H12O5	0
L-fuculose	BV_fcl_L[c]	C6H12O5	0
Fe2+	BV_fe2[c]	Fe	2
Fe3+	BV_fe3[c]	Fe	3
Flavin adenine dinucleotide oxidized	BV_fad[c]	C27H31N9O15P2	-2
2-Amino-4-hydroxy-6-hydroxymethyl-7,8-dihydropteridine diphosphate	BV_2ahhmd[c]	C7H8N5O8P2	-3
5-Formiminotetrahydrofolate	BV_5forthf[c]	C20H22N8O6	-2
5,10-Methenyltetrahydrofolate	BV_methf[c]	C20H20N7O6	-1
pentaglutamyl folate (THF)	BV_5thf[c]	C39H45N11O18	-6
10-formyltetrahydrofolate-[Glu](5)	BV_10fthf5glu[c]	C40H45N11O19	-6
Tetrahydrofolyl-[Glu](2)	BV_thfglu[c]	C24H27N8O9	-3
Farnesyl diphosphate	BV_frdp[c]	C15H25O7P2	-3
2-trans,6-trans,10-trans-geranylgeranyl diphosphate(3-)	BV_ggdp[c]	C20H33O7P2	-3
D-Fructose	BV_fru[c]	C6H12O6	0
trans,trans,cis-Geranylgeranyl diphosphate	BV_ttc_ggdp[c]	C20H33O7P2	-3
5-formyltetrahydrofolate(2-)	BV_5fthf[c]	C20H21N7O7	-2
(S)-malate(2-)	BV_mal_L[c]	C4H4O5	-2
D-Glucosamine 1-phosphate	BV_gam1p[c]	C6H13NO8P	-1
N-Acetyl-D-glucosamine 1-phosphate	BV_acgam1p[c]	C8H14NO9P	-2
D-Glucose 1-phosphate	BV_g1p[c]	C6H11O9P	-2
CDPglucose	BV_cdpglc[c]	C15H23N3O16P2	-2
dTDP-glucose(2-)	BV_dtdpglu[c]	C16H24N2O16P2	-2
L-Glutamate 1-semialdehyde	BV_glu1sa[c]	C5H9NO3	0
5-Amino-4-oxopentanoate	BV_5aop[c]	C5H9NO3	0
Glycerol 3-phosphate	BV_glyc3p[c]	C3H7O6P	-2
L-Glutamate 5-semialdehyde	BV_glu5sa[c]	C5H9NO3	0
1-Pyrroline-5-carboxylate	BV_1pyr5c[c]	C5H6NO2	-1
L-Glutamate 5-phosphate	BV_glu5p[c]	C5H8NO7P	-2
beta-D-glucose 6-phosphate	BV_g6p_B[c]	C6H11O9P	-2
6-phospho-D-glucono-1,5-lactone	BV_6pgl[c]	C6H9O9P	-2
D-Glucose 6-phosphate	BV_g6p[c]	C6H11O9P	-2
D-Galactose	BV_gal[c]	C6H12O6	0
(2R,3R,4S,5R,6R)-3,4,5-trihydroxy-6-(hydroxymethyl)oxan-2-yl phosphate	BV_gal1p[c]	C6H11O9P	-2
Melibiose	BV_melib[c]	C12H22O11	0
glucosyl-inner core oligosaccharide lipid A	BV_gicolipa[c]	C151H261N2O79P4	-11
UDPglucose	BV_udpg[c]	C15H22N2O17P2	-2
galactosyl-glucosyl-inner core oligosaccharide lipid A	BV_gagicolipa[c]	C157H271N2O84P4	-11
Galactitol 1-phosphate	BV_galt1p[c]	C6H13O9P	-2
D-Galacturonate	BV_galur[c]	C6H9O7	-1
D-Glucosamine	BV_gam[c]	C6H14NO5	1
3-Phospho-D-glyceroyl phosphate	BV_13dpg[c]	C3H4O10P2	-4
N1-(5-Phospho-D-ribosyl)glycinamide	BV_gar[c]	C7H14N2O8P	-1
N2-Formyl-N1-(5-phospho-D-ribosyl)glycinamide	BV_fgam[c]	C8H13N2O9P	-2
gamma-butyrobetaine	BV_gbbtn[c]	C7H15NO2	0
glycolate	BV_glyclt[c]	C2H3O3	-1
Lipoylprotein	BV_lpro[c]	S2X	0
S-Aminomethyldihydrolipoylprotein	BV_alpro[c]	CH6NS2X	1
Dihydrolipolprotein	BV_dhlpro[c]	H2S2X	0
5,10-Methylenetetrahydrofolate	BV_mlthf[c]	C20H21N7O6	-2
GDP-4-dehydro-6-deoxy-alpha-D-mannose(2-)	BV_gdpddman[c]	C16H21N5O15P2	-2
GDP-L-fucose(2-)	BV_gdpfuc[c]	C16H23N5O15P2	-2
all-trans-Pentaprenyl diphosphate	BV_pendp[c]	C25H41O7P2	-3
glycogen	BV_glycogen[c]	C6H10O5	0
glycogen(n-1)	BV_glycogenb[c]	X	0
inner core oligosaccharide lipid A (E coli)	BV_icolipa[c]	C145H251N2O74P4	-11
glucosyl-galactosyl-glucosyl-inner core oligosaccharide lipid A	BV_ggagicolipa[c]	C163H281N2O89P4	-11
glucosyl-glucosyl-galactosyl-glucosyl-inner core oligosaccharide lipid A	BV_gggagicolipa[c]	C169H291N2O94P4	-11
D-glucuronate	BV_glcur[c]	C6H9O7	-1
Undecaprenyl-diphospho-N-acetylmuramoyl-(N-acetylglucosamine)-L-alanyl-D-glutamyl-L-lysyl-D-alanyl-D-alanine	BV_uaaAgla[c]	C94H153N8O26P2	-3
Undecaprenyl-diphospho-N-acetylmuramoyl-(N-acetylglucosamine)-L-alanyl-D-glutaminyl-L-lysyl-D-alanyl-D-alanine	BV_uaaAgtla[c]	C94H155N9O25P2	-2
Undecaprenyl-diphospho-N-acetylmuramoyl-(N-acetylglucosamine)-L-alanyl-gamma-D-glutamyl-L-lysyl-D-alanyl-D-alanine	BV_uaaGgla[c]	C94H153N8O26P2	-3
Undecaprenyl-diphospho-N-acetylmuramoyl-(N-acetylglucosamine)-L-alanyl-D-isoglutaminyl-L-lysyl-D-alanyl-D-alanine	BV_uaaGgtla[c]	C94H155N9O25P2	-2
Undecaprenyl-diphospho-N-acetylmuramoyl-(N-acetylglucosamine)-L-ala-D-glu-meso-2,6-diaminopimeloyl-D-ala-D-ala	BV_uaagmda[c]	C95H152N8O28P2	-4
Undecaprenyl-diphospho-N-acetylmuramoyl-(N-acetylglucosamine)-L-alanyl-D-glutaminyl-meso-2,6-diaminopimeloyl-D-alanyl-D-alanine	BV_uaagtmda[c]	C95H154N9O27P2	-3
4-Aminobutanoate	BV_4abut[c]	C4H9NO2	0
N-Formimidoyl-L-glutamate	BV_forglu[c]	C6H8N2O4	-2
5-Phospho-beta-D-ribosylamine	BV_pram[c]	C5H11NO7P	-1
D-Glutamate	BV_glu_D[c]	C5H8NO4	-1
L-Glutamyl-tRNA(Glu)	BV_glutrna[c]	C5H7NO3R	0
tRNA (Glu)	BV_trnaglu[c]	R	0
Glycyl-L-asparagine	BV_glyasn[c]	C6H11N3O4	0
Glycyl-L-aspartate	BV_glyasp[c]	C6H9N2O5	-1
glycine betaine	BV_glyb[c]	C5H11NO2	0
3-hydroxypyruvate	BV_hpyr[c]	C3H3O4	-1
D-glycerate	BV_glyc_R[c]	C3H5O4	-1
Glycyl-L-glutamine	BV_glygln[c]	C7H13N3O4	0
Glycyl-L-glutamate	BV_glyglu[c]	C7H11N2O5	-1
Glycylleucine	BV_glyleu[c]	C8H16N2O3	0
Glycyl-L-methionine	BV_glymet[c]	C7H14N2O3S	0
Glycylphenylalanine	BV_glyphe[c]	C11H14N2O3	0
L-phenylalanine	BV_phe_L[c]	C9H11NO2	0
Glycylproline	BV_glypro[c]	C7H12N2O3	0
L-proline	BV_pro_L[c]	C5H9NO2	0
Glycyl-L-tyrosine	BV_glytyr[c]	C11H14N2O4	0
L-tyrosine	BV_tyr_L[c]	C9H11NO3	0
D-Glycero-D-manno-heptose 1-phosphate	BV_gmhep1p[c]	C7H13O10P	-2
D-Glycero-D-manno-heptose 7-phosphate	BV_gmhep7p[c]	C7H13O10P	-2
D-Glycero-D-manno-heptose 1,7-bisphosphate	BV_gmhep17bp[c]	C7H12O13P2	-4
Xanthosine 5'-phosphate	BV_xmp[c]	C10H11N4O9P	-2
6-Phospho-D-gluconate	BV_6pgc[c]	C6H10O10P	-3
sn-Glycero-3-phosphocholine	BV_g3pc[c]	C8H20NO6P	0
sn-Glycero-3-phosphoethanolamine	BV_g3pe[c]	C5H14NO6P	0
etha[c]	BV_etha[c]	C2H8NO	1
Glycerophosphoglycerol	BV_g3pg[c]	C6H14O8P	-1
Guanosine	BV_gsn[c]	C10H13N5O5	0
Guanosine 3-diphosphate 5-triphosphate	BV_gdptp[c]	C10H11N5O20P5	-7
Guanine	BV_gua[c]	C5H5N5O	0
Xanthine	BV_xan[c]	C5H4N4O2	0
D-Fructuronate	BV_fruur[c]	C6H9O7	-1
D-Tagaturonate	BV_tagur[c]	C6H9O7	-1
Hydrogen	BV_h2[c]	H2	0
Protoheme	BV_pheme[c]	C34H30FeN4O4	-2
heptosyl-heptosyl-kdo2-lipidA	BV_hhlipa[c]	C124H220N2O51P2	-6
phospho-heptosyl-heptosyl-kdo2-lipidA	BV_phhlipa[c]	C124H219N2O54P3	-8
heptosyl-phospho-heptosyl-heptosyl-kdo2-lipidA	BV_hphhlipa[c]	C131H231N2O60P3	-8
phospho-heptosyl-phospho-heptosyl-heptosyl-kdo2-lipidA	BV_phphhlipa[c]	C131H230N2O63P4	-10
heptosyl-kdo2-lipidA	BV_hlipa[c]	C117H208N2O45P2	-6
core oligosaccharide lipid A	BV_colipa[c]	C176H303N2O100P4	-11
all-trans-Heptaprenyl diphosphate	BV_hepdp[c]	C35H57O7P2	-3
D-Mannose	BV_man[c]	C6H12O6	0
D-Mannose 6-phosphate	BV_man6p[c]	C6H11O9P	-2
all-trans-Hexaprenyl diphosphate	BV_hexdp[c]	C30H49O7P2	-3
Hg2+	BV_hg2[c]	Hg	2
Urocanate	BV_urcan[c]	C6H5N2O2	-1
L-Histidinol	BV_histd[c]	C6H12N3O	1
L-Histidinal	BV_histl_L[c]	C6H10N3O	1
L-Histidinol phosphate	BV_hisp[c]	C6H11N3O4P	-1
potassium	BV_k[c]	K	1
Porphobilinogen	BV_ppbng[c]	C10H13N2O4	-1
Hydroxymethylbilane	BV_hmbil[c]	C40H38N4O17	-8
4-Amino-5-hydroxymethyl-2-methylpyrimidine	BV_4ahmmp[c]	C6H9N3O	0
4-Hydroxy-2-oxopentanoate	BV_4h2opntn[c]	C5H7O4	-1
L-homoserine	BV_hom_L[c]	C4H9NO3	0
O-phosphonato-L-homoserine(2-)	BV_phom[c]	C4H8NO6P	-2
Succinyl-CoA	BV_succoa[c]	C25H35N7O19P3S	-5
O-Succinyl-L-homoserine	BV_suchms[c]	C8H12NO6	-1
3-(Imidazol-4-yl)-2-oxopropyl phosphate	BV_imacp[c]	C6H7N2O5P	-2
Reduced ferredoxin	BV_fdxrd[c]	XH2	0
Oxidized ferredoxin	BV_fdxox[c]	X	0
N2-Succinyl-L-ornithine	BV_sucorn[c]	C9H15N2O5	-1
1,2-Dianteisoheptadecanoyl-sn-glycerol	BV_12daihdglyc[c]	C37H72O5	0
1,2-Dianteisopentadecanoyl-sn-glycerol	BV_12daipdglyc[c]	C33H64O5	0
isobutyryl-CoA(4-)	BV_ibcoa[c]	C25H38N7O17P3S	-4
Isochorismate	BV_ichor[c]	C10H8O6	-2
5-[(5-phospho-1-deoxyribulos-1-ylamino)methylideneamino]-1-(5-phosphoribosyl)imidazole-4-carboxamide	BV_prlp[c]	C15H21N5O15P2	-4
D-erythro-1-(Imidazol-4-yl)glycerol 3-phosphate	BV_eig3p[c]	C6H9N2O6P	-2
1-(2-Carboxyphenylamino)-1-deoxy-D-ribulose 5-phosphate	BV_2cpr5p[c]	C12H13NO9P	-3
C-(3-Indolyl)-glycerol 3-phosphate	BV_3ig3p[c]	C11H12NO6P	-2
1,2-Diisoheptadecanoyl-sn-glycerol	BV_12dihdglyc[c]	C37H72O5	0
1,2-Diisohexadecanoyl-sn-glycerol	BV_12dixdglyc[c]	C35H68O5	0
L-isoleucine	BV_ile_L[c]	C6H13NO2	0
indole-3-acetate	BV_ind3ac[c]	C10H8NO2	-1
Indole-3-acetamide	BV_ind3acam[c]	C10H10N2O	0
Chicory inulin, 30 monosaccharide units (29 fru, 1 glc) on average	BV_inulin[c]	C180H302O151	0
1,2-Diisopentadecanoyl-sn-glycerol	BV_12dipdglyc[c]	C33H64O5	0
Undecaprenyl diphosphate	BV_udcpdp[c]	C55H89O7P2	-3
3-Carboxy-2-hydroxy-4-methylpentanoate	BV_3c2hmp[c]	C7H10O5	-2
3-Carboxy-4-methyl-2-oxopentanoate	BV_3c4mop[c]	C7H8O5	-2
2-Isopropylmaleate	BV_2ippm[c]	C7H8O4	-2
Isobutyrate, 2-Methylpropanoate	BV_isobut[c]	C4H7O2	-1
Isocaproate	BV_isocapr[c]	C6H11O2	-1
Isovalerate, 3-Methylbutanoate	BV_isoval[c]	C5H9O2	-1
1,2-Diisotetradecanoyl-sn-glycerol	BV_12ditdglyc[c]	C31H60O5	0
Isovaleryl-CoA	BV_ivcoa[c]	C26H40N7O17P3S	-4
4-Imidazolone-5-propanoate	BV_4izp[c]	C6H7N2O3	-1
3-Deoxy-D-manno-2-octulosonate	BV_kdo[c]	C8H13O8	-1
3-Deoxy-D-manno-octulosonate 8-phosphate	BV_kdo8p[c]	C8H12O11P	-3
Lactose	BV_lcts[c]	C12H22O11	0
L-Arogenate	BV_Largn[c]	C10H12NO5	-1
(S)-lactaldehyde	BV_lald_L[c]	C3H6O2	0
(S)-lactate	BV_lac_L[c]	C3H5O3	-1
4-methyl-2-oxopentanoate	BV_4mop[c]	C6H9O3	-1
methylglyoxal	BV_mthgxl[c]	C3H4O2	0
Reduced glutathione	BV_gthrd[c]	C10H16N3O6S	-1
(R)-S-lactoylglutathionate(1-)	BV_lgt_S[c]	C13H20N3O8S	-1
2,3-Bis(3-hydroxytetradecanoyl)-beta-D-glucosaminyl 1-phosphate	BV_lipidX[c]	C34H64NO12P	-2
UDP-2,3-bis(3-hydroxytetradecanoyl)glucosamine	BV_u23ga[c]	C43H75N3O20P2	-2
Lipid A Disaccharide	BV_lipidAds[c]	C68H127N2O20P	-2
(3S)-3,6-Diaminohexanoate	BV_36dahx[c]	C6H15N2O2	1
alpha-Methyl-D-glucoside	BV_madg[c]	C7H14O6	0
Malonyl-CoA methyl ester	BV_malcoam[c]	C25H36N7O19P3S	-4
Acetyl-maltose	BV_acmalt[c]	C14H24O12	0
D-Mannose 1-phosphate	BV_man1p[c]	C6H11O9P	-2
GDP-alpha-D-mannose(2-)	BV_gdpmann[c]	C16H23N5O16P2	-2
mannotriose (beta-1,4)	BV_mantr[c]	C18H32O16	0
D-Mannonate	BV_mana[c]	C6H11O7	-1
beta-Methylglucoside	BV_mbdg[c]	C7H14O6	0
2-C-methyl-D-erythritol 2,4-cyclodiphosphate	BV_2mecdp[c]	C5H10O9P2	-2
L-methionyl-L-alanine	BV_metala[c]	C8H16N2O3S	0
5-Methyltetrahydrofolate	BV_5mthf[c]	C20H24N7O6	-1
L-Methionine Sulfoxide	BV_metsox_S_L[c]	C5H11NO3S	0
magnesium	BV_mg2[c]	Mg	2
1D-myo-inositol 1-phosphate(2-)	BV_mi1p_D[c]	C6H11O9P	-2
myo-inositol	BV_inost[c]	C6H12O6	0
1D-myo-inositol 3-phosphate(2-)	BV_mi3p_D[c]	C6H11O9P	-2
1D-myo-inositol 4-phosphate(2-)	BV_mi4p_D[c]	C6H11O9P	-2
(S)-methylmalonyl-CoA(5-)	BV_mmcoa_S[c]	C25H35N7O19P3S	-5
Propanoyl-CoA	BV_ppcoa[c]	C24H36N7O17P3S	-4
(R)-methylmalonyl-CoA(5-)	BV_mmcoa_R[c]	C25H35N7O19P3S	-5
Mn2+	BV_mn2[c]	Mn	2
2,3,23-Tetrakis(beta-hydroxymyristoyl)-D-glucosaminyl-1,6-beta-D-glucosamine 1,4-bisphosphate	BV_lipidA[c]	C68H126N2O23P2	-4
kdo-phospho-heptosyl-phospho-heptosyl-heptosyl-kdo2-lipidA	BV_kphphhlipa[c]	C139H241N2O70P4	-11
5-Methylthioadenosine	BV_5mta[c]	C11H15N5O3S	0
Nicotinate	BV_nac[c]	C6H4NO2	-1
Nicotinamide	BV_ncam[c]	C6H6N2O	0
Deamino-NAD+	BV_dnad[c]	C21H24N6O15P2	-2
Nicotinate D-ribonucleotide	BV_nicrnt[c]	C11H12NO9P	-2
Sodium	BV_na1[c]	Na	1
Putrescine	BV_ptrc[c]	C4H14N2	2
5,6-Dimethylbenzimidazole	BV_dmbzid[c]	C9H10N2	0
N1-(5-Phospho-alpha-D-ribosyl)-5,6-dimethylbenzimidazole	BV_5prdmbz[c]	C14H17N2O7P	-2
quinolinate(2-)	BV_quln[c]	C7H3NO4	-2
alpha-D-Ribose 1-phosphate	BV_r1p[c]	C5H9O8P	-2
Nicotinate D-ribonucleoside	BV_nicrns[c]	C11H13NO6	0
O-Succinylbenzoyl-CoA	BV_sbzcoa[c]	C32H39N7O20P3S	-5
xanthosine	BV_xtsn[c]	C10H12N4O6	0
Thymidine	BV_thymd[c]	C10H14N2O5	0
NMN	BV_nmn[c]	C11H14N2O8P	-1
N-Ribosylnicotinamide	BV_rnam[c]	C11H15N2O5	1
dAMP(2-)	BV_damp[c]	C10H12N5O6P	-2
2-Oxo-3-hydroxy-4-phosphobutanoate	BV_ohpb[c]	C4H4O8P	-3
2-Octaprenyl-6-methoxy-1,4-benzoquinol	BV_2ombzl[c]	C47H72O3	0
2-Octaprenyl-3-methyl-6-methoxy- 1,4-benzoquinol	BV_2ommbl[c]	C48H74O3	0
Orotidine 5'-phosphate	BV_orot5p[c]	C10H10N2O11P	-3
2-Octaprenyl-6-methoxyphenol	BV_2omph[c]	C47H72O2	0
2-Octaprenylphenol	BV_2oph[c]	C46H70O	0
2-Octaprenyl-6-hydroxyphenol	BV_2ohph[c]	C46H70O2	0
(R)-Pantothenate	BV_pnto_R[c]	C9H16NO5	-1
UDP-N-acetylmuramoyl-L-alanyl-gamma-D-glutamyl-L-lysyl-D-alanyl-D-alanine	BV_uGgla[c]	C40H62N9O26P2	-3
Undecaprenyl-diphospho-N-acetylmuramoyl-L-alanyl-gamma-D-glutamyl-L-lysyl-D-alanyl-D-alanine	BV_uaGgla[c]	C86H140N7O21P2	-3
UDP-N-acetylmuramoyl-L-alanyl-D-glutamyl-meso-2,6-diaminopimeloyl-D-alanyl-D-alanine	BV_ugmda[c]	C41H61N9O28P2	-4
Undecaprenyl-diphospho-N-acetylmuramoyl-L-alanyl-D-glutamyl-meso-2,6-diaminopimeloyl-D-alanyl-D-alanine	BV_uagmda[c]	C87H139N7O23P2	-4
Butanoyl-CoA	BV_btcoa[c]	C25H38N7O17P3S	-4
Lead	BV_pb[c]	Pb	2
Precorrin 4	BV_pre4[c]	C44H44N4O17	-8
Precorrin 5	BV_pre5[c]	C45H46N4O17	-8
Precorrin 3B	BV_pre3b[c]	C43H44N4O17	-6
dihydrosirohydrochlorin	BV_dscl[c]	C42H41N4O16	-7
Precorrin 3 A	BV_pre3a[c]	C43H43N4O16	-7
Precorrin 6A	BV_pre6a[c]	C44H47N4O16	-7
Precorrin 6B	BV_pre6b[c]	C44H49N4O16	-7
Precorrin 8	BV_pre8[c]	C45H53N4O14	-7
Hydrogenobyrinate	BV_hgbyr[c]	C45H54N4O14	-6
dihydrolipoamide	BV_dhlam[c]	C8H17NOS2	0
lipoamide	BV_lpam[c]	C8H15NOS2	0
Pyridoxine 5'-phosphate	BV_pdx5p[c]	C8H10NO6P	-2
Pyridoxal 5'-phosphate	BV_pydx5p[c]	C8H8NO6P	-2
3-Amino-2-oxopropyl phosphate	BV_3a2opp[c]	C3H7NO5P	-1
Peptidoglycan polymer (n-1 subunits)	BV_PGPm1[c]	X	0
Peptidoglycan polymer (n subunits)	BV_PGP[c]	C39H64N8O19X	0
D-Tagatose 6-phosphate	BV_tag6p_D[c]	C6H11O9P	-2
D-Tagatose 1,6-biphosphate	BV_tagdp_D[c]	C6H10O12P2	-4
Sedoheptulose 7-phosphate	BV_s7p[c]	C7H13O10P	-2
3-Phospho-D-glycerate	BV_3pg[c]	C3H4O7P	-3
3-phosphonatooxypyruvate(3-)	BV_3php[c]	C3H2O7P	-3
2-phosphonatoglycolate(3-)	BV_2pglyc[c]	C2H2O6P	-3
beta D-Glucose 1-phosphate	BV_g1p_B[c]	C6H11O9P	-2
Prenol-45n teichoic acid	BV_prl45tca[c]	C206H386N2O242P47	-47
Prenol-45n teichoic acid-glucose substituted	BV_prl45tcaglc[c]	C476H836N2O467P47	-47
Phosphatidylglycerophosphate (dioctadecanoyl, n-C18:0)	BV_pgp180[c]	C42H81O13P2	-3
Phosphatidylglycerophosphate (14-methyl-hexadecanoyl, anteiso-C17)	BV_pgpai17[c]	C40H77O13P2	-3
Phosphatidylglycerophosphate (15-methyl-hexadecanoyl, iso-C17)	BV_pgpi17[c]	C40H77O13P2	-3
keto-phenylpyruvate	BV_phpyr[c]	C9H7O3	-1
2-Amino-3-oxo-4-phosphonooxybutyrate	BV_amopbut_L[c]	C4H6NO7P	-2
phylloquinone	BV_phyQ[c]	C31H46O2	0
4-(1-D-Ribitylamino)-5-aminouracil	BV_4r5au[c]	C9H16N4O6	0
2-Methyl-4-amino-5-hydroxymethylpyrimidine diphosphate	BV_2mahmp[c]	C6H8N3O7P2	-3
D-4'-Phosphopantothenate	BV_4ppan[c]	C9H15NO8P	-3
Propanoyl phosphate	BV_ppap[c]	C3H5O5P	-2
propionate	BV_ppa[c]	C3H5O2	-1
N-((R)-4-Phosphopantothenoyl)-L-cysteine	BV_4ppcys[c]	C12H20N2O9PS	-3
Pantetheine 4'-phosphate	BV_pan4p[c]	C11H21N2O7PS	-2
Guanosine 3,5-bis(diphosphate)	BV_ppgpp[c]	C10H11N5O17P4	-6
3-(4-hydroxyphenyl)pyruvate	BV_34hpp[c]	C9H7O4	-1
2-(Formamido)-N1-(5-phospho-D-ribosyl)acetamidine	BV_fpram[c]	C8H15N3O8P	-1
1-(5-Phosphoribosyl)-AMP	BV_prbamp[c]	C15H19N5O14P2	-4
1-(5-Phosphoribosyl)-5-[(5-phosphoribosylamino)methylideneamino]imidazole-4-carboxamide	BV_prfp[c]	C15H21N5O15P2	-4
Flavin adenine dinucleotide reduced	BV_fadh2[c]	C27H33N9O15P2	-2
trans-4-hydroxy-L-proline	BV_4hpro_LT[c]	C5H9NO3	0
L-1-Pyrroline-3-hydroxy-5-carboxylate	BV_1p3h5c[c]	C5H6NO3	-1
Protein dithiol	BV_prodthl[c]	XS2H2	0
Protein disulfide	BV_prodslfd[c]	XS2	0
Shikimate 5-phosphate	BV_skm5p[c]	C7H8O8P	-3
phosphatidylserine (didodecanoyl, n-C12:0)	BV_ps120[c]	C30H57N1O10P1	-1
phosphatidylethanolamine (didodecanoyl, n-C12:0)	BV_pe120[c]	C29H58N1O8P1	0
phosphatidylserine (ditetradecanoyl, n-C14:0)	BV_ps140[c]	C34H65N1O10P1	-1
phosphatidylethanolamine (ditetradecanoyl, n-C14:0)	BV_pe140[c]	C33H66N1O8P1	0
phosphatidylserine (ditetradec-7-enoyl, n-C14:1)	BV_ps141[c]	C34H61N1O10P1	-1
phosphatidylethanolamine (ditetradec-7-enoyl, n-C14:1)	BV_pe141[c]	C33H62N1O8P1	0
phosphatidylserine (dihexadecanoyl, n-C16:0)	BV_ps160[c]	C38H73N1O10P1	-1
phosphatidylethanolamine (dihexadecanoyl, n-C16:0)	BV_pe160[c]	C37H74N1O8P1	0
phosphatidylserine (dihexadec-9-enoyl, n-C16:1)	BV_ps161[c]	C38H69N1O10P1	-1
phosphatidylethanolamine (dihexadec-9enoyl, n-C16:1)	BV_pe161[c]	C37H70N1O8P1	0
phosphatidylserine (dioctadecanoyl, n-C18:0)	BV_ps180[c]	C42H81N1O10P1	-1
phosphatidylethanolamine (dioctadecanoyl, n-C18:0)	BV_pe180[c]	C41H82N1O8P1	0
phosphatidylserine (dioctadec-11-enoyl, n-C18:1)	BV_ps181[c]	C42H77N1O10P1	-1
phosphatidylethanolamine (dioctadec-11-enoyl, n-C18:1)	BV_pe181[c]	C41H78N1O8P1	0
Phosphatidylserine (12-methyl-tetradecanoyl, anteiso-C15)	BV_psai15[c]	C36H69NO10P	-1
Phosphatidylethanolamine (12-methyl-tetradecanoyl, anteiso-C15)	BV_peai15[c]	C35H70NO8P	0
Phosphatidylserine (14-methyl-hexadecanoyl, anteiso-C17)	BV_psai17[c]	C40H77NO10P	-1
Phosphatidylethanolamine (14-methyl-hexadecanoyl, anteiso-C17)	BV_peai17[c]	C39H78NO8P	0
Phosphatidylserine (12-methyl-tridecanoyl, iso-C14)	BV_psi14[c]	C34H65NO10P	-1
Phosphatidylethanolamine (12-methyl-tridecanoyl, iso-C14)	BV_pei14[c]	C33H66NO8P	0
Phosphatidylserine (13-methyl-tetradecanoyl, iso-C15)	BV_psi15[c]	C36H69NO10P	-1
Phosphatidylethanolamine (13-methyl-tetradecanoyl, iso-C15)	BV_pei15[c]	C35H70NO8P	0
Phosphatidylserine (14-methyl-pentadecanoyl, iso-C16)	BV_psi16[c]	C38H73NO10P	-1
Phosphatidylethanolamine (14-methyl-pentadecanoyl, iso-C16)	BV_pei16[c]	C37H74NO8P	0
Phosphatidylserine (15-methyl-hexadecanoyl, iso-C17)	BV_psi17[c]	C40H77NO10P	-1
Phosphatidylethanolamine (15-methyl-hexadecanoyl, iso-C17)	BV_pei17[c]	C39H78NO8P	0
O-Phospho-L-serine	BV_pser_L[c]	C3H6NO6P	-2
Hypoxanthine	BV_hxan[c]	C5H4N4O	0
Pyridoxamine 5'-phosphate	BV_pyam5p[c]	C8H12N2O5P	-1
Pyridoxamine	BV_pydam[c]	C8H13N2O2	1
Pyridoxal	BV_pydx[c]	C8H9NO3	0
Pyridoxine	BV_pydxn[c]	C8H11NO3	0
Hydrogenobyrinate a,c diamide	BV_hgbam[c]	C45H58N6O12	-4
Raffinose	BV_raffin[c]	C18H32O16	0
Sucrose	BV_sucr[c]	C12H22O11	0
L-Ribulose 5-phosphate	BV_ru5p_L[c]	C5H9O8P	-2
L-Xylulose 5-phosphate	BV_xu5p_L[c]	C5H9O8P	-2
Riboflavin	BV_ribflv[c]	C17H20N4O6	0
6,7-Dimethyl-8-(1-D-ribityl)lumazine	BV_dmlz[c]	C13H18N4O6	0
D-ribose	BV_rib_D[c]	C5H10O5	0
D-ribulose	BV_rbl_D[c]	C5H10O5	0
D-xylulose 5-phosphate(2-)	BV_xu5p_D[c]	C5H9O8P	-2
dTDP-L-rhamnose	BV_dtdprmn[c]	C16H24N2O15P2	-2
L-Rhamnose	BV_rmn[c]	C6H12O5	0
L-Rhamnulose	BV_rml[c]	C6H12O5	0
L-Rhamnulose 1-phosphate	BV_rml1p[c]	C6H11O8P	-2
L-xylulose	BV_xylu_L[c]	C5H10O5	0
L-Xylulose 1-phosphate	BV_xu1p_L[c]	C5H9O8P	-2
D-glucitol	BV_sbt_D[c]	C6H14O6	0
2-Succinyl-5-enolpyruvyl-6-hydroxy-3-cyclohexene-1-carboxylate	BV_2s5epchc[c]	C14H13O9	-3
sirohydrochlorin	BV_scl[c]	C42H39N4O16	-7
Siroheme	BV_sheme[c]	C42H36FeN4O16	-8
Shikimate	BV_skm[c]	C7H9O5	-1
Spermidine	BV_spmd[c]	C7H22N3	3
N(1)-acetylspermidinium(2+)	BV_N1aspmd[c]	C9H23N3O	2
N(8)-acetylspermidinium(2+)	BV_n8aspmd[c]	C9H23N3O	2
superoxide	BV_o2s[c]	O2	-1
Stachyose	BV_stys[c]	C24H42O21	0
o-Succinylbenzoate	BV_sucbz[c]	C11H8O5	-2
2-Succinyl-6-hydroxy-2,4-cyclohexadiene-1-carboxylate	BV_2shchc[c]	C11H10O6	-2
N-succinyl-L-citrulline	BV_succitr_L[c]	C10H16N3O6	-1
dTDP-4-dehydro-6-deoxy-alpha-D-glucose(2-)	BV_dtdp4d6dg[c]	C16H22N2O15P2	-2
dTDP-4-dehydro-6-deoxy-L-mannose(2-)	BV_dtdp4d6dm[c]	C16H22N2O15P2	-2
Myristoyllipoteichoic acid (n=24), linked, unsubstituted	BV_myrstca1[c]	C115H224O135P24	-24
Myristoyllipoteichoic acid (n=24), linked, glucose substituted	BV_myrstcaglc[c]	C259H464O255P24	-24
Palmitoyllipoteichoic acid (n=24), linked, unsubstituted	BV_palmtca1[c]	C119H232O135P24	-24
Palmitoyllipoteichoic acid (n=24), linked, glucose substituted	BV_palmtcaglc[c]	C263H472O255P24	-24
Stearoyllipoteichoic acid (n=24), linked, unsubstituted	BV_sttca1[c]	C123H240O135P24	-24
Stearoyllipoteichoic acid (n=24), linked, glucose substituted	BV_sttcaglc[c]	C267H480O255P24	-24
Anteisopentadecanoyllipoteichoic acid (n=24), linked, unsubstituted	BV_ai15tca1[c]	C117H228O135P24	-24
Anteisopentadecanoyllipoteichoic acid (n=24), linked, glucose substituted	BV_ai15tcaglc[c]	C261H468O255P24	-24
Anteisoheptadecanoyllipoteichoic acid (n=24), linked, unsubstituted	BV_ai17tca1[c]	C121H236O135P24	-24
Anteisoheptadecanoyllipoteichoic acid (n=24), linked, glucose substituted	BV_ai17tcaglc[c]	C265H476O255P24	-24
Isotetradecanoyllipoteichoic acid (n=24), linked, unsubstituted	BV_i14tca1[c]	C115H224O135P24	-24
Isotetradecanoyllipoteichoic acid (n=24), linked, glucose substituted	BV_i14tcaglc[c]	C259H464O255P24	-24
Isopentadecanoyllipoteichoic acid (n=24), linked, unsubstituted	BV_i15tca1[c]	C117H228O135P24	-24
Isopentadecanoyllipoteichoic acid (n=24), linked, glucose substituted	BV_i15tcaglc[c]	C261H468O255P24	-24
Isohexadecanoyllipoteichoic acid (n=24), linked, unsubstituted	BV_i16tca1[c]	C119H232O135P24	-24
Isohexadecanoyllipoteichoic acid (n=24), linked, glucose substituted	BV_i16tcaglc[c]	C263H472O255P24	-24
Isoheptadecanoyllipoteichoic acid (n=24), linked, unsubstituted	BV_i17tca1[c]	C121H236O135P24	-24
Isoheptadecanoyllipoteichoic acid (n=24), linked, glucose substituted	BV_i17tcaglc[c]	C265H476O255P24	-24
Myristoyllipoteichoic acid (n=24), linked, N-acetyl-D-glucosamine	BV_myrstcaacgam[c]	C307H536N24O255P24	-24
Palmitoyllipoteichoic acid (n=24), linked, N-acetyl-D-glucosamine	BV_palmtcaacgam[c]	C311H544N24O255P24	-24
Stearoyllipoteichoic acid (n=24), linked, N-acetyl-D-glucosamine	BV_sttcaacgam[c]	C315H552N24O255P24	-24
Anteisopentadecanoyllipoteichoic acid (n=24), linked, N-acetyl-D-glucosamine	BV_ai15tcaacgam[c]	C309H540N24O255P24	-24
Anteisoheptadecanoyllipoteichoic acid (n=24), linked, N-acetyl-D-glucosamine	BV_ai17tcaacgam[c]	C313H548N24O255P24	-24
Isotetradecanoyllipoteichoic acid (n=24), linked, N-acetyl-D-glucosamine	BV_i14tcaacgam[c]	C307H536N24O255P24	-24
Isopentadecanoyllipoteichoic acid (n=24), linked, N-acetyl-D-glucosamine	BV_i15tcaacgam[c]	C309H540N24O255P24	-24
Isohexadecanoyllipoteichoic acid (n=24), linked, N-acetyl-D-glucosamine	BV_i16tcaacgam[c]	C311H544N24O255P24	-24
Isoheptadecanoyllipoteichoic acid (n=24), linked, N-acetyl-D-glucosamine	BV_i17tcaacgam[c]	C313H548N24O255P24	-24
UDP-N-acetyl-D-galactosamine(2-)	BV_udpacgal[c]	C17H25N3O17P2	-2
UDP-D-glucuronate	BV_udpglcur[c]	C15H19N2O18P2	-3
L-Threonine O-3-phosphate	BV_thrp[c]	C4H8NO6P	-2
4-Methyl-5-(2-phosphoethyl)-thiazole	BV_4mpetz[c]	C6H8NO4PS	-2
Thiamin	BV_thm[c]	C12H17N4OS	1
Thiamin monophosphate	BV_thmmp[c]	C12H16N4O4PS	-1
alpha,alpha-Trehalose 6-phosphate	BV_tre6p[c]	C12H21O14P	-2
Trehalose	BV_tre[c]	C12H22O11	0
L-tryptophan	BV_trp_L[c]	C11H12N2O2	0
Indole	BV_indole[c]	C8H7N	0
UDP-3-O-(3-hydroxytetradecanoyl)-D-glucosamine	BV_u3hga[c]	C29H50N3O18P2	-1
UDP-N-acetylmuramoyl-L-alanyl-D-glutamate	BV_uamag[c]	C28H39N5O23P2	-4
UDP-N-acetylmuramoyl-L-alanyl-D-gamma-glutamyl-meso-2,6-diaminopimelate	BV_ugmd[c]	C35H51N7O26P2	-4
UDP-N-acetyl-D-mannosamine	BV_uacmam[c]	C17H25N3O17P2	-2
N-Acetyl-beta-D-mannosaminyl-1,4-N-acetyl-D- glucosaminyldiphosphoundecaprenol	BV_acbdma14gapuc[c]	C71H116N2O17P2	-2
UDP-3-O-(3-hydroxytetradecanoyl)-N-acetylglucosamine	BV_u3aga[c]	C31H51N3O19P2	-2
UDP-N-acetyl-3-O-(1-carboxyvinyl)-D-glucosamine	BV_uaccg[c]	C20H26N3O19P2	-3
UDP-N-acetylmuramoyl-L-alanine	BV_uama[c]	C23H33N4O20P2	-3
UDP-N-acetylmuramate	BV_uamr[c]	C20H28N3O19P2	-3
UDP-D-galactose(2-)	BV_udpgal[c]	C15H22N2O17P2	-2
UDP-D-galacto-1,4-furanose	BV_udpgalfur[c]	C15H22N2O17P2	-2
Uroporphyrinogen III	BV_uppg3[c]	C40H36N4O16	-8
L-valine	BV_val_L[c]	C5H11NO2	0
aldehydo-D-xylose	BV_xyl_D[c]	C5H10O5	0
D-xylulose	BV_xylu_D[c]	C5H10O5	0
Pseudouridine 5-phosphate	BV_psd5p[c]	C9H11N2O9P	-2
Zinc	BV_zn2[c]	Zn	2
DNA replication	BV_dnarep[c]	X	0
Protein biosynthesis	BV_proteinsynth[c]	X	0
oxalatosuccinate(3-)	BV_HC01434[c]	C6H3O7	-3
Formamidopyrimidine nucleoside triphosphate	BV_HC01651[c]	C10H14N5O15P3	-4
2,5-Diamino-6-(5-triphosphoryl-3,4-trihydroxy-2-oxopentyl)- amino-4-oxopyrimidine	BV_HC01710[c]	C9H14N5O14P3	-4
2,5-Diaminopyrimidine nucleoside triphosphate	BV_HC01652[c]	C9H14N5O14P3	-4
Chloride	BV_cl[c]	Cl	-1
RNA transcription	BV_rnatrans[c]	X	0
12ppd_S[u]	12ppd_S[u]		0
h[u]	h[u]		0
26dap_M[u]	26dap_M[u]		0
2obut[u]	2obut[u]		0
acgal[u]	acgal[u]		0
acgam[u]	acgam[u]		0
acnam[u]	acnam[u]		0
ac[u]	ac[u]		0
ade[u]	ade[u]		0
adn[u]	adn[u]		0
adocbl[u]	adocbl[u]		0
h2o[u]	h2o[u]		0
glygn2[u]	glygn2[u]		0
glc_D[u]	glc_D[u]		0
glygn4[u]	glygn4[u]		0
amylopect900[u]	amylopect900[u]		0
malttr[u]	malttr[u]		0
amylose300[u]	amylose300[u]		0
malt[u]	malt[u]		0
arabttr[u]	arabttr[u]		0
arab_L[u]	arab_L[u]		0
arg_L[u]	arg_L[u]		0
arsenb[u]	arsenb[u]		0
asn_L[u]	asn_L[u]		0
btn[u]	btn[u]		0
ca2[u]	ca2[u]		0
cbl1[u]	cbl1[u]		0
cbl2[u]	cbl2[u]		0
cd2[u]	cd2[u]		0
cgly[u]	cgly[u]		0
chor[u]	chor[u]		0
chtbs[u]	chtbs[u]		0
co2[u]	co2[u]		0
cobalt2[u]	cobalt2[u]		0
cro4[u]	cro4[u]		0
csn[u]	csn[u]		0
ctbt[u]	ctbt[u]		0
cytd[u]	cytd[u]		0
cu2[u]	cu2[u]		0
dad_2[u]	dad_2[u]		0
dcyt[u]	dcyt[u]		0
ddca[u]	ddca[u]		0
dgsn[u]	dgsn[u]		0
din[u]	din[u]		0
drib[u]	drib[u]		0
duri[u]	duri[u]		0
lac_D[u]	lac_D[u]		0
Ser_Thr[u]	Ser_Thr[u]		0
T_antigen[u]	T_antigen[u]		0
Tn_antigen[u]	Tn_antigen[u]		0
Tyr_ggn[u]	Tyr_ggn[u]		0
biomass[c]	biomass[c]		0
cl[u]	cl[u]		0
core2[u]	core2[u]		0
core3[u]	core3[u]		0
core4[u]	core4[u]		0
core5[u]	core5[u]		0
core6[u]	core6[u]		0
core7[u]	core7[u]		0
core8[u]	core8[u]		0
dsT_antigen[u]	dsT_antigen[u]		0
f1a[u]	f1a[u]		0
fe2[u]	fe2[u]		0
fe3[u]	fe3[u]		0
fol[u]	fol[u]		0
for[u]	for[u]		0
fru[u]	fru[u]		0
gal[u]	gal[u]		0
galt[u]	galt[u]		0
galur[u]	galur[u]		0
gam[u]	gam[u]		0
gbbtn[u]	gbbtn[u]		0
gcald[u]	gcald[u]		0
glcur[u]	glcur[u]		0
glu_L[u]	glu_L[u]		0
glyb[u]	glyb[u]		0
glyclt[u]	glyclt[u]		0
glygn5[u]	glygn5[u]		0
gncore1[u]	gncore1[u]		0
gncore2[u]	gncore2[u]		0
gsn[u]	gsn[u]		0
gua[u]	gua[u]		0
h2[u]	h2[u]		0
h2s[u]	h2s[u]		0
hdca[u]	hdca[u]		0
hg2[u]	hg2[u]		0
ind3ac[u]	ind3ac[u]		0
ins[u]	ins[u]		0
inulin[u]	inulin[u]		0
isobut[u]	isobut[u]		0
isocapr[u]	isocapr[u]		0
isoval[u]	isoval[u]		0
k[u]	k[u]		0
kesto[u]	kesto[u]		0
kestopt[u]	kestopt[u]		0
kestottr[u]	kestottr[u]		0
lac_L[u]	lac_L[u]		0
lcts[u]	lcts[u]		0
leu_L[u]	leu_L[u]		0
lys_L[u]	lys_L[u]		0
man[u]	man[u]		0
mantr[u]	mantr[u]		0
melib[u]	melib[u]		0
mg2[u]	mg2[u]		0
mn2[u]	mn2[u]		0
mqn8[u]	mqn8[u]		0
na1[u]	na1[u]		0
nac[u]	nac[u]		0
ncam[u]	ncam[u]		0
nh4[u]	nh4[u]		0
o2[u]	o2[u]		0
ocdca[u]	ocdca[u]		0
ocdcea[u]	ocdcea[u]		0
orn[u]	orn[u]		0
pb[u]	pb[u]		0
pheme[u]	pheme[u]		0
pi[u]	pi[u]		0
ppa[u]	ppa[u]		0
ppi[u]	ppi[u]		0
pro_L[u]	pro_L[u]		0
ptrc[u]	ptrc[u]		0
pydam[u]	pydam[u]		0
pydx[u]	pydx[u]		0
pydxn[u]	pydxn[u]		0
q8[u]	q8[u]		0
raffin[u]	raffin[u]		0
rib_D[u]	rib_D[u]		0
rmn[u]	rmn[u]		0
sT_antigen[u]	sT_antigen[u]		0
sTn_antigen[u]	sTn_antigen[u]		0
ser_L[u]	ser_L[u]		0
sheme[u]	sheme[u]		0
so4[u]	so4[u]		0
spmd[u]	spmd[u]		0
stys[u]	stys[u]		0
succ[u]	succ[u]		0
sucr[u]	sucr[u]		0
thr_L[u]	thr_L[u]		0
thymd[u]	thymd[u]		0
ttdca[u]	ttdca[u]		0
ura[u]	ura[u]		0
uri[u]	uri[u]		0
val_L[u]	val_L[u]		0
xan[u]	xan[u]		0
xyl_D[u]	xyl_D[u]		0
zn2[u]	zn2[u]		0
1,2-Diacyl-sn-glycerol (dioctadecanoyl, n-C18:0)	DD_12dgr180[e]	C39H76O5	0
1,2-Diacyl-sn-glycerol (dioctadecanoyl, n-C18:0)	DD_12dgr180[c]	C39H76O5	0
Water	DD_h2o[c]	H2O	0
proton	DD_h[c]	H	1
1-Pyrroline-4-hydroxy-2-carboxylate	DD_1p4h2cbxl[c]	C5H6NO3	-1
Ammonium	DD_nh4[c]	H4N	1
2,5-Dioxopentanoate	DD_25dop[c]	C5H5O4	-1
(R)-2,3-Dihydroxy-3-methylpentanoate	DD_23dhmp[c]	C6H11O4	-1
Nicotinamide adenine dinucleotide phosphate	DD_nadp[c]	C21H25N7O17P3	-3
(R)-3-Hydroxy-3-methyl-2-oxopentanoate	DD_3h3mop[c]	C6H9O4	-1
Nicotinamide adenine dinucleotide phosphate - reduced	DD_nadph[c]	C21H26N7O17P3	-4
LL-2,6-Diaminoheptanedioate	DD_26dap_LL[c]	C7H14N2O4	0
2-Oxoglutarate	DD_akg[c]	C5H4O5	-2
2,3,4,5-Tetrahydrodipicolinate	DD_thdp[c]	C7H7NO4	-2
L-glutamate(1-)	DD_glu_L[c]	C5H8NO4	-1
proton	DD_h[e]	H	1
meso-2,6-Diaminoheptanedioate	DD_26dap_M[e]	C7H14N2O4	0
meso-2,6-Diaminoheptanedioate	DD_26dap_M[c]	C7H14N2O4	0
(S)-2-Aceto-2-hydroxybutanoate	DD_2ahbut[c]	C6H9O4	-1
2-Dehydro-3-deoxy-L-pentonate	DD_2ddpent[c]	C5H7O5	-1
2-Dehydropantoate	DD_2dhp[c]	C6H9O4	-1
3-methyl-2-oxobutanoate	DD_3mob[c]	C5H7O3	-1
formaldehyde	DD_fald[c]	CH2O	0
ATP	DD_atp[c]	C10H12N5O13P3	-4
2-Demethylmenaquinone 8	DD_2dmmq8[e]	C50H70O2	0
hydrogenphosphate	DD_pi[c]	HO4P	-2
ADP	DD_adp[c]	C10H12N5O10P2	-3
2-Demethylmenaquinone 8	DD_2dmmq8[c]	C50H70O2	0
2-Hydroxymuconate	DD_2hmc[c]	C6H4O5	-2
4-Oxalocrotonate	DD_oxalc[c]	C6H4O5	-2
2-methylbutanoyl-CoA(4-)	DD_2mbcoa[c]	C26H40N7O17P3S	-4
acyl carrier protein	DD_ACP[c]	C11H21N2O7PRS	-1
Coenzyme A	DD_coa[c]	C21H32N7O16P3S	-4
2-methylbutanoyl-ACP,2-methylbutyryl-ACP	DD_2mbutACP[c]	C16H29N2O8PRS	-1
2-Oxobutanoate	DD_2obut[e]	C4H5O3	-1
2-Oxobutanoate	DD_2obut[c]	C4H5O3	-1
Nicotinamide adenine dinucleotide - reduced	DD_nadh[c]	C21H27N7O14P2	-2
3,4-Dihydroxymandelaldehyde	DD_34dhmald[c]	C8H8O4	0
Nicotinamide adenine dinucleotide	DD_nad[c]	C21H26N7O14P2	-1
3,4-Dihydroxyphenylethyleneglycol	DD_34dhoxpeg[c]	C8H10O4	0
(R)-3-Hydroxydecanoyl-[acyl-carrier protein]	DD_3hdecACP[c]	C21H39N2O9PRS	-1
trans-Dec-2-enoyl-[acyl-carrier protein]	DD_tdec2eACP[c]	C21H37N2O8PRS	-1
10-methyl-3-hydroxy-undecanoyl-ACP	DD_10m3hundecACP[c]	C23H43N2O9PRS	-1
10-methyl-trans-undec-2-enoyl-ACP	DD_10mtundec2eACP[c]	C23H41N2O8PRS	-1
10-methyl-3-hydroxy-dodecanoyl-ACP	DD_10m3hddcaACP[c]	C24H45N2O9PRS	-1
10-methyl-trans-dodec-2-enoyl-ACP	DD_10mtddec2eACP[c]	C24H43N2O8PRS	-1
11-methyl-3-hydroxy-dodecanoyl-ACP	DD_11m3hddcaACP[c]	C24H45N2O9PRS	-1
11-methyl-trans-dodec-2-enoyl-ACP	DD_11mtddec2eACP[c]	C24H43N2O8PRS	-1
(R)-3-Hydroxydodecanoyl-[acyl-carrier protein]	DD_3hddecACP[c]	C23H43N2O9PRS	-1
trans-Dodec-2-enoyl-[acyl-carrier protein]	DD_tddec2eACP[c]	C23H41N2O8PRS	-1
(R)-3-hydroxy-cis-dodec-5-enoyl-[acyl-carrier protein]	DD_3hcddec5eACP[c]	C23H41N2O9PRS	-1
trans-3-cis-5-dodecenoyl-[acyl-carrier protein]	DD_t3c5ddeceACP[c]	C23H39N2O8PRS	-1
12-methyl-3-hydroxy-tridecanoyl-ACP	DD_12m3htridecACP[c]	C25H47N2O9PRS	-1
12-methyl-trans-tridec-2-enoyl-ACP	DD_12mttritec2eACP[c]	C25H45N2O8PRS	-1
12-methyl-3-hydroxy-tetra-decanoyl-ACP	DD_12m3hmyrsACP[c]	C26H49N2O9PRS	-1
12-methyl-trans-tetra-dec-2-enoyl-ACP	DD_12mtmrs2eACP[c]	C26H47N2O8PRS	-1
13-methyl-3-hydroxy-tetra-decanoyl-ACP	DD_13m3hmyrsACP[c]	C26H49N2O9PRS	-1
13-methyl-trans-tetra-dec-2-enoyl-ACP	DD_13mtmrs2eACP[c]	C26H47N2O8PRS	-1
(R)-3-Hydroxytetradecanoyl-[acyl-carrier protein]	DD_3hmrsACP[c]	C25H47N2O9PRS	-1
trans-Tetradec-2-enoyl-[acyl-carrier protein]	DD_tmrs2eACP[c]	C25H45N2O8PRS	-1
(R)-3-hydroxy-cis-myristol-7-eoyl-[acyl-carrier protein]	DD_3hcmrs7eACP[c]	C25H45N2O9PRS	-1
trans-3-cis-7-myristoleoyl-[acyl-carrier protein]	DD_t3c7mrseACP[c]	C25H43N2O8PRS	-1
14-methyl-3-hydroxy-pentadecanoyl-ACP	DD_14m3hpentdecACP[c]	C27H51N2O9PRS	-1
14-methyl-trans-pentadec-2-enoyl-ACP	DD_14mtpentdec2eACP[c]	C27H49N2O8PRS	-1
14-methyl-3-hydroxy-hexa-decanoyl-ACP	DD_14m3hpalmACP[c]	C28H53N2O9PRS	-1
14-methyl-trans-hexa-dec-2-enoyl-ACP	DD_14mtpalm2eACP[c]	C28H51N2O8PRS	-1
15-methyl-3-hydroxy-hexa-decanoyl-ACP	DD_15m3hpalmACP[c]	C28H53N2O9PRS	-1
15-methyl-trans-hexa-dec-2-enoyl-ACP	DD_15mtpalm2eACP[c]	C28H51N2O8PRS	-1
R-3-hydroxypalmitoyl-[acyl-carrier protein]	DD_3hpalmACP[c]	C27H51N2O9PRS	-1
trans-Hexadec-2-enoyl-[acyl-carrier protein]	DD_tpalm2eACP[c]	C27H49N2O8PRS	-1
(R)-3-hydroxy-cis-palm-9-eoyl-[acyl-carrier protein]	DD_3hcpalm9eACP[c]	C27H49N2O9PRS	-1
trans-3-cis-9-palmitoleoyl-[acyl-carrier protein]	DD_t3c9palmeACP[c]	C27H47N2O8PRS	-1
(R)-3-Hydroxyoctadecanoyl-[acyl-carrier protein]	DD_3hoctaACP[c]	C29H55N2O9PRS	-1
trans-octadec-2-enoyl-[acyl-carrier protein]	DD_toctd2eACP[c]	C29H53N2O8PRS	-1
(R)-3-hydroxy-cis-vacc-11-enoyl-[acyl-carrier protein]	DD_3hcvac11eACP[c]	C29H53N2O9PRS	-1
trans-3-cis-11-vacceoyl-[acyl-carrier protein]	DD_t3c11vaceACP[c]	C29H51N2O8PRS	-1
(3R)-3-Hydroxyacyl-[acyl-carrier protein]	DD_3haACP[c]	C15H27N2O9PRS	-1
But-2-enoyl-[acyl-carrier protein]	DD_but2eACP[c]	C15H25N2O8PRS	-1
4-methyl-3-hydroxy-pentanoyl-ACP	DD_4m3hpentACP[c]	C17H31N2O9PRS	-1
4-methyl-trans-pent-2-enoyl-ACP	DD_4mtpent2eACP[c]	C17H29N2O8PRS	-1
4-methyl-3-hydroxy-hexanoyl-ACP	DD_4m3hhexACP[c]	C18H33N2O9PRS	-1
4-methyl-trans-hex-2-enoyl-ACP	DD_4mthex2eACP[c]	C18H31N2O8PRS	-1
5-methyl-3-hydroxy-hexanoyl-ACP	DD_5m3hhexACP[c]	C18H33N2O9PRS	-1
5-methyl-trans-hex-2-enoyl-ACP	DD_5mthex2eACP[c]	C18H31N2O8PRS	-1
(R)-3-Hydroxyhexanoyl-[acyl-carrier protein]	DD_3hhexACP[c]	C17H31N2O9PRS	-1
trans-Hex-2-enoyl-[acyl-carrier protein]	DD_thex2eACP[c]	C17H29N2O8PRS	-1
6-methyl-3-hydroxy-heptanoyl-ACP	DD_6m3hheptACP[c]	C19H35N2O9PRS	-1
6-methyl-trans-hept-2-enoyl-ACP	DD_6mthept2eACP[c]	C19H33N2O8PRS	-1
6-methyl-3-hydroxy-octanoyl-ACP	DD_6m3hocACP[c]	C20H37N2O9PRS	-1
6-methyl-trans-oct-2-enoyl-ACP	DD_6mtoct2eACP[c]	C20H35N2O8PRS	-1
7-methyl-3-hydroxy-octanoyl-ACP	DD_7m3hocACP[c]	C20H37N2O9PRS	-1
7-methyl-trans-oct-2-enoyl-ACP	DD_7mtoct2eACP[c]	C20H35N2O8PRS	-1
(R)-3-Hydroxyoctanoyl-[acyl-carrier protein]	DD_3hoctACP[c]	C19H35N2O9PRS	-1
trans-Oct-2-enoyl-[acyl-carrier protein]	DD_toct2eACP[c]	C19H33N2O8PRS	-1
8-methyl-3-hydroxy-decanoyl-ACP	DD_8m3hdcaACP[c]	C22H41N2O9PRS	-1
8-methyl-trans-dec-2-enoyl-ACP	DD_8mtdec2eACP[c]	C22H39N2O8PRS	-1
8-methyl-3-hydroxy-nonanoyl-ACP	DD_8m3hnonACP[c]	C21H39N2O9PRS	-1
8-methyl-trans-non-2-enoyl-ACP	DD_8mtnon2eACP[c]	C21H37N2O8PRS	-1
9-methyl-3-hydroxy-decanoyl-ACP	DD_9m3hdcaACP[c]	C22H41N2O9PRS	-1
9-methyl-trans-dec-2-enoyl-ACP	DD_9mtdec2eACP[c]	C22H39N2O8PRS	-1
3-Carboxy-3-hydroxy-4-methylpentanoate	DD_3c3hmp[c]	C7H10O5	-2
Acetyl-CoA	DD_accoa[c]	C23H34N7O17P3S	-4
3-Oxodecanoyl-[acyl-carrier protein]	DD_3odecACP[c]	C21H37N2O9PRS	-1
10-methyl-3-oxo-undecanoyl-ACP	DD_10m3oundecACP[c]	C23H41N2O9PRS	-1
10-methyl-3-oxo-dodecanoyl-ACP	DD_10m3oddcaACP[c]	C24H43N2O9PRS	-1
11-methyl-3-oxo-dodecanoyl-ACP	DD_11m3oddcaACP[c]	C24H43N2O9PRS	-1
3-Oxododecanoyl-[acyl-carrier protein]	DD_3oddecACP[c]	C23H41N2O9PRS	-1
12-methyl-3-oxo-tridecanoyl-ACP	DD_12m3otridecACP[c]	C25H45N2O9PRS	-1
12-methyl-3-oxo-tetra-decanoyl-ACP	DD_12m3omyrsACP[c]	C26H47N2O9PRS	-1
13-methyl-3-oxo-tetra-decanoyl-ACP	DD_13m3omyrsACP[c]	C26H47N2O9PRS	-1
3-Oxotetradecanoyl-[acyl-carrier protein]	DD_3omrsACP[c]	C25H45N2O9PRS	-1
14-methyl-3-oxo-pentadecanoyl-ACP	DD_14m3opentdecACP[c]	C27H49N2O9PRS	-1
14-methyl-3-oxo-hexa-decanoyl-ACP	DD_14m3opalmACP[c]	C28H51N2O9PRS	-1
15-methyl-3-oxo-hexa-decanoyl-ACP	DD_15m3opalmACP[c]	C28H51N2O9PRS	-1
3-Oxohexadecanoyl-[acyl-carrier protein]	DD_3opalmACP[c]	C27H49N2O9PRS	-1
3-Oxooctadecanoyl-[acyl-carrier protein]	DD_3ooctdACP[c]	C29H53N2O9PRS	-1
Acetoacetyl-ACP	DD_actACP[c]	C15H25N2O9PRS	-1
4-methyl-3-oxo-pentanoyl-ACP	DD_4m3opentACP[c]	C17H29N2O9PRS	-1
4-methyl-3-oxo-hexanoyl-ACP	DD_4m3ohexACP[c]	C18H31N2O9PRS	-1
5-methyl-3-oxo-hexanoyl-ACP	DD_5m3ohexACP[c]	C18H31N2O9PRS	-1
3-Oxohexanoyl-[acyl-carrier protein]	DD_3ohexACP[c]	C17H29N2O9PRS	-1
6-methyl-3-oxo-heptanoyl-ACP	DD_6m3oheptACP[c]	C19H33N2O9PRS	-1
6-methyl-3-oxo-octanoyl-ACP	DD_6m3oocACP[c]	C20H35N2O9PRS	-1
7-methyl-3-oxo-octanoyl-ACP	DD_7m3oocACP[c]	C20H35N2O9PRS	-1
3-Oxooctanoyl-[acyl-carrier protein]	DD_3ooctACP[c]	C19H33N2O9PRS	-1
8-methyl-3-oxo-decanoyl-ACP	DD_8m3odcaACP[c]	C22H39N2O9PRS	-1
8-methyl-3-oxo-nonanoyl-ACP	DD_8m3ononACP[c]	C21H37N2O9PRS	-1
9-methyl-3-oxo-decanoyl-ACP	DD_9m3odcaACP[c]	C22H39N2O9PRS	-1
Malonyl-[acyl-carrier protein]	DD_malACP[c]	C14H22N2O10PRS	-2
Octanoyl-ACP (n-C8:0ACP)	DD_ocACP[c]	C19H35N2O8PRS	-1
carbon dioxide	DD_co2[c]	CO2	0
10-methyl-undecanoyl-ACP	DD_10mundecACP[c]	C23H43N2O8PRS	-1
10-methyl-dodecanoyl-ACP	DD_10mddcaACP[c]	C24H45N2O8PRS	-1
11-methyl-dodecanoyl-ACP	DD_11mddcaACP[c]	C24H45N2O8PRS	-1
Decanoyl-ACP (n-C10:0ACP)	DD_dcaACP[c]	C21H39N2O8PRS	-1
cis-dec-3-enoyl-[acyl-carrier protein] (n-C10:1)	DD_cdec3eACP[c]	C21H37N2O8PRS	-1
3-oxo-cis-dodec-5-enoyl-[acyl-carrier protein]	DD_3ocddec5eACP[c]	C23H39N2O9PRS	-1
12-methyl-tridecanoyl-ACP	DD_12mtridecACP[c]	C25H47N2O8PRS	-1
12-methyl-tetra-decanoyl-ACP	DD_12mmyrsACP[c]	C26H49N2O8PRS	-1
13-methyl-tetra-decanoyl-ACP	DD_13mmyrsACP[c]	C26H49N2O8PRS	-1
Dodecanoyl-ACP (n-C12:0ACP)	DD_ddcaACP[c]	C23H43N2O8PRS	-1
cis-dodec-5-enoyl-[acyl-carrier protein] (n-C12:1)	DD_cddec5eACP[c]	C23H41N2O8PRS	-1
3-oxo-cis-myristol-7-eoyl-[acyl-carrier protein]	DD_3ocmrs7eACP[c]	C25H43N2O9PRS	-1
Myristoyl-ACP (n-C14:0ACP)	DD_myrsACP[c]	C25H47N2O8PRS	-1
cis-tetradec-7-enoyl-[acyl-carrier protein] (n-C14:1)	DD_tdeACP[c]	C25H45N2O8PRS	-1
3-oxo-cis-palm-9-eoyl-[acyl-carrier protein]	DD_3ocpalm9eACP[c]	C27H47N2O9PRS	-1
Palmitoyl-ACP (n-C16:0ACP)	DD_palmACP[c]	C27H51N2O8PRS	-1
cis-hexadec-9-enoyl-[acyl-carrier protein] (n-C16:1)	DD_hdeACP[c]	C27H49N2O8PRS	-1
3-oxo-cis-vacc-11-enoyl-[acyl-carrier protein]	DD_3ocvac11eACP[c]	C29H51N2O9PRS	-1
2-methylpropionyl-ACP,isobutyryl-ACP	DD_2mpropACP[c]	C15H27N2O8PRS	-1
3-methylbutanoyl-ACP,isovaleryl-ACP	DD_3mbutACP[c]	C16H29N2O8PRS	-1
4-methyl-pentanoyl-ACP	DD_4mpentACP[c]	C17H31N2O8PRS	-1
4-methyl-hexanoyl-ACP	DD_4mhexACP[c]	C18H33N2O8PRS	-1
5-methyl-hexanoyl-ACP	DD_5mhexACP[c]	C18H33N2O8PRS	-1
Butyryl-ACP (n-C4:0ACP)	DD_butACP[c]	C15H27N2O8PRS	-1
6-methyl-heptanoyl-ACP	DD_6mheptACP[c]	C19H35N2O8PRS	-1
6-methyl-octanoyl-ACP	DD_6mocACP[c]	C20H37N2O8PRS	-1
7-methyl-octanoyl-ACP	DD_7mocACP[c]	C20H37N2O8PRS	-1
Hexanoyl-ACP (n-C6:0ACP)	DD_hexACP[c]	C17H31N2O8PRS	-1
8-methyl-decanoyl-ACP	DD_8mdcaACP[c]	C22H41N2O8PRS	-1
8-methyl-nonanoyl-ACP	DD_8mnonACP[c]	C21H39N2O8PRS	-1
9-methyl-decanoyl-ACP	DD_9mdcaACP[c]	C22H41N2O8PRS	-1
4-hydroxybenzoate	DD_4hbz[c]	C7H5O3	-1
Phenol	DD_phenol[c]	C6H6O	0
O-Phospho-4-hydroxy-L-threonine	DD_phthr[c]	C4H8NO7P	-2
4-Hydroxy-L-threonine	DD_4hthr[c]	C4H9NO4	0
4-nitrophenyl phosphate(2-)	DD_HC01104[c]	C6H4NO6P	-2
4-Hydroxynitrobenzene, p-Nitrophenol	DD_pnp[c]	C6H4NO3	-1
5-amino-1-(5-phospho-D-ribosyl)imidazole-4-carboxylate	DD_5aizc[c]	C9H11N3O9P	-3
5-amino-1-(5-phospho-D-ribosyl)imidazole	DD_air[c]	C8H12N3O7P	-2
5-Deoxyadenosine	DD_dad_5[c]	C10H13N5O3	0
Adenine	DD_ade[c]	C5H5N5	0
5-deoxyribose	DD_5drib[c]	C5H10O4	0
L-3-Cyanoalanine	DD_HC00955[c]	C4H6N2O2	0
gamma-Glutamyl-beta-cyanoalanine	DD_HC01577[c]	C9H12N3O5	-1
gamma-Glutamyl-3-aminopropiononitrile	DD_HC01700[c]	C8H13N3O3	0
S-Adenosyl-L-homocysteine	DD_ahcys[c]	C14H20N6O5S	0
5_Methyltetrahydropteroyltri_L_glutamate	DD_5mthglu[c]	C25H34N8O12	0
S-Adenosyl-L-methionine	DD_amet[c]	C15H23N6O5S	1
Tetrahydropteroyltri_L_glutamate	DD_thglu[c]	C24H32N8O12	0
acetoacetate	DD_acac[c]	C4H5O3	-1
Acetoacetyl-CoA	DD_aacoa[c]	C25H36N7O18P3S	-4
AMP	DD_amp[c]	C10H12N5O7P	-2
Diphosphate	DD_ppi[c]	HO7P2	-3
octadecanoate (n-C18:0)	DD_ocdca[c]	C18H35O2	-1
Octadecanoyl-ACP (n-C18:0ACP)	DD_ocdcaACP[c]	C29H55N2O8PRS	-1
laurate	DD_ddca[c]	C12H23O2	-1
4-Aminobutanal	DD_4abutn[c]	C4H10NO	1
4-Aminobutanoate	DD_4abut[c]	C4H9NO2	0
acetaldehyde	DD_acald[c]	C2H4O	0
acetaldehyde	DD_acald[e]	C2H4O	0
Adenosyl cobinamide phosphate	DD_adocbip[c]	C58H83CoN16O14P	-1
GTP	DD_gtp[c]	C10H12N5O14P3	-4
Adenosine-GDP-cobinamide	DD_agdpcbi[c]	C68H95CoN21O21P2	-1
Carboxybiotin-carboxyl-carrier protein	DD_btn_co2[c]	C17H26N4O5SX	-1
Holocarboxylase (biotin covalent bound to Lys residue of apoC)	DD_apoC_Lys_btn[c]	C16H27N4O3SX	0
Malonyl-CoA	DD_malcoa[c]	C24H33N7O19P3S	-5
propionate	DD_ppa[c]	C3H5O2	-1
Propanoyl-CoA	DD_ppcoa[c]	C24H36N7O17P3S	-4
N2-Acetyl-L-aminoadipyl-delta-phosphate	DD_acaadpdp[c]	C8H12NO8P	-2
N2-Acetyl-L-aminoadipate semialdehyde	DD_acaadpsal[c]	C8H12NO4	-1
N-acetyl-D-glucosamine	DD_acgam[e]	C8H15NO6	0
Phosphoenolpyruvate	DD_pep[c]	C3H2O6P	-3
N-acetyl-D-glucosamine 6-phosphate(2-)	DD_acgam6p[c]	C8H14NO9P	-2
pyruvate	DD_pyr[c]	C3H3O3	-1
N-acetyl-L-glutamate(2-)	DD_acglu[c]	C7H9NO5	-2
N-acetyl-L-gamma-glutamyl phosphate(3-)	DD_acg5p[c]	C7H9NO8P	-3
Hydroxy ethyl Thiamin diphosphate	DD_hethmpp[c]	C14H20N4O8P2S	-2
Thiamine diphosphate	DD_thmpp[c]	C12H16N4O7P2S	-2
acetate	DD_ac[c]	C2H3O2	-1
Acetyl phosphate	DD_actp[c]	C2H3O5P	-2
(S)-2-Acetolactate	DD_alac_S[c]	C5H7O4	-1
N-acetyl-D-mannosamine	DD_acmana[c]	C8H15NO6	0
N-acetylneuraminate	DD_acnam[c]	C11H18NO9	-1
1-tetradecanoyl-sn-glycerol 3-phosphate	DD_1tdecg3p[c]	C17H33O7P1	-2
Tetradecanoyl-CoA (n-C14:0CoA)	DD_tdcoa[c]	C35H58N7O17P3S	-4
1,2-ditetradecanoyl-sn-glycerol 3-phosphate	DD_pa140[c]	C31H59O8P1	-2
Palmitoyl-CoA (n-C16:0CoA)	DD_pmtcoa[c]	C37H62N7O17P3S	-4
1-hexadecanoyl-sn-glycerol 3-phosphate	DD_1hdecg3p[c]	C19H37O7P1	-2
1,2-dihexadecanoyl-sn-glycerol 3-phosphate	DD_pa160[c]	C35H67O8P1	-2
Stearoyl-CoA (n-C18:0CoA)	DD_stcoa[c]	C39H66N7O17P3S	-4
1-octadecanoyl-sn-glycerol 3-phosphate	DD_1odecg3p[c]	C21H41O7P1	-2
1,2-dioctadecanoyl-sn-glycerol 3-phosphate	DD_pa180[c]	C39H75O8P1	-2
1-anteisopentadecanoyl-sn-glycerol 3-phosphate (12-methyl-tetradecanoyl, anteiso-C15)	DD_1aipdecg3p[c]	C18H36O7P	-1
fa4coa,Anteiso-C15:0 CoA Anteisopentadecanoyl-CoA	DD_aipdcoa[c]	C36H60N7O17P3S	-4
1,2-dianteisopentadecanoyl-sn-glycerol 3-phosphate (12-methyl-tetradecanoyl, anteiso-C15)	DD_paai15[c]	C33H63O8P	-2
1-anteisoheptadecanoyl-sn-glycerol 3-phosphate (14-methyl-hexadecanoyl, anteiso-C17)	DD_1aihpdecg3p[c]	C20H39O7P	-2
fa12coa,Anteiso-C17:0 CoA Anteisoheptadecanoyl-CoA	DD_aihpdcoa[c]	C38H64N7O17P3S	-4
1,2-dianteisoheptadecanoyl-sn-glycerol 3-phosphate (14-methyl-hexadecanoyl, anteiso-C17)	DD_paai17[c]	C37H71O8P	-2
fa1coa,Iso-C14:0 CoA Isotetradecanoyl-CoA	DD_itdcoa[c]	C35H58N7O17P3S	-4
1-isotetradecanoyl-sn-glycerol 3-phosphate (12-methyl-tridecanoyl, iso-C14)	DD_1itdecg3p[c]	C17H34O7P	-1
1,2-diisotetradecanoyl-sn-glycerol 3-phosphate (12-methyl-tridecanoyl, iso-C14)	DD_pai14[c]	C31H59O8P	-2
fa3coa,Iso-C15:0 CoA Isopentadecanoyl-CoA	DD_ipdcoa[c]	C36H60N7O17P3S	-4
1-isopentadecanoyl-sn-glycerol 3-phosphate (13-methyl-tetradecanoyl, iso-C15)	DD_1ipdecg3p[c]	C18H36O7P	-1
1,2-diisopentadecanoyl-sn-glycerol 3-phosphate (13-methyl-tetradecanoyl, iso-C15)	DD_pai15[c]	C33H63O8P	-2
fa6coa,Iso-C16:0 CoA Isohexadecanoyl-CoA	DD_ihdcoa[c]	C37H62N7O17P3S	-4
1-isohexadecanoyl-sn-glycerol 3-phosphate (14-methyl-pentadecanoyl, iso-C16)	DD_1ihdecg3p[c]	C19H38O7P	-1
1,2-diisohexadecanoyl-sn-glycerol 3-phosphate (14-methyl-pentadecanoyl, iso-C16)	DD_pai16[c]	C35H67O8P	-2
fa11coa, Iso-C17:0 CoA Isoheptadecanoyl-CoA	DD_ihpdcoa[c]	C38H64N7O17P3S	-4
1-isoheptadecanoyl-sn-glycerol 3-phosphate (15-methyl-hexadecanoyl, iso-C17)	DD_1ihpdecg3p[c]	C20H39O7P	-2
1,2-diisoheptadecanoyl-sn-glycerol 3-phosphate (15-methyl-hexadecanoyl, iso-C17)	DD_pai17[c]	C37H71O8P	-2
Acetyl-ACP	DD_acACP[c]	C13H23N2O8PRS	-1
Carbamoyl phosphate	DD_cbp[c]	CH2NO5P	-2
N(2)-acetyl-L-ornithine	DD_acorn[c]	C7H14N2O3	0
N-Acetyl-L-citrulline	DD_Naccitr_L[c]	C8H15N3O4	0
Ornithine	DD_orn[c]	C5H13N2O2	1
trans-Aconitate	DD_acon_T[c]	C6H3O6	-3
E-3-carboxy-2-pentenedioate 6-methyl ester	DD_aconm[c]	C7H6O6	-2
2-acetamido-5-oxopentanoate	DD_acg5sa[c]	C7H10NO4	-1
apoprotein [acyl carrier protein]	DD_apoACP[c]	RHO	0
adenosine 3',5'-bismonophosphate(4-)	DD_pap[c]	C10H11N5O10P2	-4
(R)-Acetoin	DD_actn_R[c]	C4H8O2	0
acetate	DD_ac[e]	C2H3O2	-1
4-amino-4-deoxychorismate	DD_4adcho[c]	C10H10NO5	-1
4-Aminobenzoate	DD_4abz[c]	C7H6NO2	-1
adenosyl-cobyric acid	DD_adcobhex[c]	C55H76CoN15O11	0
1-Aminopropan-2-ol	DD_appl[c]	C3H10NO	1
Adenosyl cobinamide	DD_adocbi[c]	C58H84CoN16O11	1
D-1-Aminopropan-2-ol O-phosphate	DD_applp[c]	C3H9NO4P	-1
chorismate	DD_chor[c]	C10H8O6	-2
L-glutamine	DD_gln_L[c]	C5H10N2O3	0
Adenosyl cobyrinate diamide	DD_adcobdam[c]	C55H68CoN11O15	-4
Hypoxanthine	DD_hxan[c]	C5H4N4O	0
Adenine	DD_ade[e]	C5H5N5	0
triphosphate(5-)	DD_pppi[c]	HO10P3	-4
S-Adenosylmethioninamine	DD_ametam[c]	C14H24N6O3S	2
Adenosine	DD_adn[e]	C10H13N5O4	0
Adenosine	DD_adn[c]	C10H13N5O4	0
3',5'-cyclic AMP(1-)	DD_camp[c]	C10H11N5O6P	-1
D-ribose	DD_rib_D[c]	C5H10O5	0
GDP	DD_gdp[c]	C10H12N5O11P2	-3
N1-(alpha-D-ribosyl)-5,6-dimethylbenzimidazole	DD_rdmbzi[c]	C14H18N2O4	0
Adenosylcobalamin	DD_adocbl[c]	C72H100CoN18O17P	0
GMP	DD_gmp[c]	C10H12N5O8P	-2
Adenosylcobalamin	DD_adocbl[e]	C72H100CoN18O17P	0
ADPribose	DD_adprib[c]	C15H21N5O14P2	-2
alpha-D-Ribose 5-phosphate	DD_r5p[c]	C5H9O8P	-2
5'-adenylyl sulfate(2-)	DD_aps[c]	C10H12N5O10PS	-2
(2R,3S,4R,5R)-5-(6-amino-9H-purin-9-yl)-4-hydroxy-2-({[(sulfonatooxy)phosphinato]oxy}methyl)oxolan-3-yl phosphate	DD_paps[c]	C10H11N5O13P2S	-4
N6-(1,2-Dicarboxyethyl)-AMP	DD_dcamp[c]	C14H14N5O11P	-4
Fumarate	DD_fum[c]	C4H2O4	-2
(S)-2-[5-Amino-1-(5-phospho-D-ribosyl)imidazole-4-carboxamido]succinate	DD_25aics[c]	C13H15N4O12P	-4
5-Amino-1-(5-Phospho-D-ribosyl)imidazole-4-carboxamide	DD_aicar[c]	C9H13N4O8P	-2
L-aspartate(1-)	DD_asp_L[c]	C4H6NO4	-1
IMP	DD_imp[c]	C10H11N4O8P	-2
ADP-D-glycero-D-manno-heptose	DD_adphep_DD[c]	C17H25N5O16P2	-2
ADP-L-glycero-D-manno-heptose	DD_adphep_LD[c]	C17H25N5O16P2	-2
agmatinium(2+)	DD_agm[c]	C5H16N4	2
Putrescine	DD_ptrc[c]	C4H14N2	2
Urea	DD_urea[c]	CH4N2O	0
1-acyl-sn-glycerol 3-phosphate(2-)	DD_1ddecg3p[c]	C15H29O7P1	-2
1,2-didodecanoyl-sn-glycerol 3-phosphate	DD_pa120[c]	C27H51O8P1	-2
1-tetradec-7-enoyl-sn-glycerol 3-phosphate	DD_1tdec7eg3p[c]	C17H31O7P1	-2
1,2-ditetradec-7-enoyl-sn-glycerol 3-phosphate	DD_pa141[c]	C31H55O8P1	-2
1-hexadec-9-enoyl-sn-glycerol 3-phosphate	DD_1hdec9eg3p[c]	C19H35O7P1	-2
1,2-dihexadec-9-enoyl-sn-glycerol 3-phosphate	DD_pa161[c]	C35H63O8P1	-2
1-octadec-11-enoyl-sn-glycerol 3-phosphate	DD_1odec11eg3p[c]	C21H39O7P1	-2
cis-octadec-11-enoyl-[acyl-carrier protein] (n-C18:1)	DD_octeACP[c]	C29H53N2O8PRS	-1
1,2-dioctadec-11-enoyl-sn-glycerol 3-phosphate	DD_pa181[c]	C39H71O8P1	-2
L-alanine	DD_ala_L[c]	C3H7NO2	0
glyoxylate	DD_glx[c]	C2H1O3	-1
Glycine	DD_gly[c]	C2H5NO2	0
L-homocysteine	DD_hcys_L[c]	C4H9NO2S	0
S-Ribosyl-L-homocysteine	DD_rhcys[c]	C9H17NO6S	0
N,N-diacetylchitobiose	DD_chtbs[c]	C16H28N2O11	0
N-acetyl-D-glucosamine	DD_acgam[c]	C8H15NO6	0
4-Amino-5-hydroxymethyl-2-methylpyrimidine	DD_4ahmmp[c]	C6H9N3O	0
glycolaldehyde	DD_gcald[c]	C2H4O2	0
O2	DD_o2[c]	O2	0
O-Acetyl-L-homoserine	DD_achms[c]	C6H11NO4	0
Hydrogen sulfide	DD_h2s[c]	H2S	0
Reduced thioredoxin	DD_trdrd[c]	XH2	0
thiosulfate(2-)	DD_tsul[c]	O3S2	-2
Oxidized thioredoxin	DD_trdox[c]	X	0
Sulfite	DD_so3[c]	O3S	-2
10-Formyltetrahydrofolate	DD_10fthf[c]	C20H21N7O7	-2
5-Formamido-1-(5-phospho-D-ribosyl)imidazole-4-carboxamide	DD_fprica[c]	C10H13N4O9P	-2
5,6,7,8-Tetrahydrofolate	DD_thf[c]	C19H21N7O6	-2
14-methyl-hexa-decanoyl-ACP	DD_14mpalmACP[c]	C28H53N2O8PRS	-1
Bicarbonate	DD_hco3[c]	CHO3	-1
7,8-dihydroneopterin 3'-triphosphate(4-)	DD_ahdt[c]	C9H12N5O13P3	-4
Dihydroneopterin	DD_dhnpt[c]	C9H13N5O4	0
D-alanine	DD_ala_D[c]	C3H7NO2	0
D-Alanyl-D-alanine	DD_alaala[c]	C6H12N2O3	0
L-alanyl-L-aspartate	DD_alaasp[c]	C7H11N2O5	-1
L-alanyl-L-aspartate	DD_alaasp[e]	C7H11N2O5	-1
2-Oxo-3-hydroxyisovalerate	DD_33hmeoxobut[c]	C5H7O4	-1
L-alanyl-L-glutamine	DD_alagln[c]	C8H15N3O4	0
L-alanyl-L-glutamine	DD_alagln[e]	C8H15N3O4	0
L-alanyl-L-glutamate	DD_alaglu[c]	C8H13N2O5	-1
L-alanyl-L-glutamate	DD_alaglu[e]	C8H13N2O5	-1
L-alanylglycine	DD_alagly[c]	C5H10N2O3	0
L-alanylglycine	DD_alagly[e]	C5H10N2O3	0
L-alanyl-L-histidine	DD_alahis[c]	C9H14N4O3	0
L-histidine	DD_his_L[c]	C6H9N3O2	0
L-alanyl-L-histidine	DD_alahis[e]	C9H14N4O3	0
L-alanyl-L-leucine	DD_alaleu[c]	C9H18N2O3	0
L-leucine	DD_leu_L[c]	C6H13NO2	0
L-alanyl-L-leucine	DD_alaleu[e]	C9H18N2O3	0
L-alanyl-L-threonine	DD_alathr[c]	C7H14N2O4	0
L-threonine	DD_thr_L[c]	C4H9NO3	0
L-alanyl-L-threonine	DD_alathr[e]	C7H14N2O4	0
L-alanine	DD_ala_L[e]	C3H7NO2	0
D-Glyceraldehyde	DD_glyald[c]	C3H6O3	0
Glycerol	DD_glyc[c]	C3H8O3	0
ethanol	DD_etoh[c]	C2H6O	0
butanol	DD_btoh[c]	C4H10O	0
Butanal	DD_btal[c]	C4H8O	0
Dihydroxyacetone phosphate	DD_dhap[c]	C3H5O6P	-2
glycerone	DD_dha[c]	C3H6O3	0
D-Altronate	DD_altrn[c]	C6H11O7	-1
2-Dehydro-3-deoxy-D-gluconate	DD_2ddglcn[c]	C6H9O6	-1
8-Amino-7-oxononanoate	DD_8aonn[c]	C9H17NO3	0
S-Adenosyl-4-methylthio-2-oxobutanoate	DD_amob[c]	C15H19N5O6S	0
7,8-Diaminononanoate	DD_dann[c]	C9H21N2O2	1
Menaquinone 8	DD_mqn8[c]	C51H72O2	0
2-Amino-3-oxo-4-phosphonooxybutyrate	DD_amopbut_L[c]	C4H6NO7P	-2
3-Amino-2-oxopropyl phosphate	DD_3a2opp[c]	C3H7NO5P	-1
Flavin adenine dinucleotide oxidized	DD_fad[c]	C27H31N9O15P2	-2
Flavin adenine dinucleotide reduced	DD_fadh2[c]	C27H33N9O15P2	-2
L-cysteinylglycine	DD_cgly[c]	C5H10N2O3S	0
L-cysteine	DD_cys_L[c]	C3H7NO2S	0
Gly-Cys	DD_glycys[c]	C5H10N2O3S	0
AMP	DD_amp[e]	C10H12N5O7P	-2
anthranilate	DD_anth[c]	C7H6NO2	-1
5-Phospho-alpha-D-ribose 1-diphosphate	DD_prpp[c]	C5H8O14P3	-5
N-(5-Phospho-D-ribosyl)anthranilate	DD_pran[c]	C12H13NO9P	-3
Pimeloyl-CoA	DD_pmcoa[c]	C28H41N7O19P3S	-5
5-Amino-6-(5-phosphoribosylamino)uracil	DD_5apru[c]	C9H13N4O9P	-2
5-Amino-6-(5-phosphoribitylamino)uracil	DD_5aprbu[c]	C9H15N4O9P	-2
Arbutin	DD_arbt[e]	C12H16O7	0
Arbutin 6-phosphate	DD_arbt6p[c]	C12H15O10P	-2
L-argininium(1+)	DD_arg_L[c]	C6H15N4O2	1
N(omega)-(L-Arginino)succinate	DD_argsuc[c]	C10H17N4O6	-1
L-citrulline	DD_citr_L[c]	C6H13N3O3	0
Arsenobetaine	DD_arsenb[e]	C5H12AsO2	0
Arsenobetaine	DD_arsenb[c]	C5H12AsO2	0
L-Aspartate 4-semialdehyde	DD_aspsa[c]	C4H7NO3	0
4-Phospho-L-aspartate	DD_4pasp[c]	C4H6NO7P	-2
L-asparagine	DD_asn_L[c]	C4H8N2O3	0
L-asparagine	DD_asn_L[e]	C4H8N2O3	0
beta-alanine	DD_ala_B[c]	C3H7NO2	0
N-Carbamoyl-L-aspartate	DD_cbasp[c]	C5H6N2O5	-2
Hydrogen peroxide	DD_h2o2[c]	H2O2	0
Oxaloacetate	DD_oaa[c]	C4H2O5	-2
Iminoaspartate	DD_iasp[c]	C4H3NO4	-2
Succinate	DD_succ[c]	C4H4O4	-2
L-aspartate(1-)	DD_asp_L[e]	C4H6NO4	-1
1-(5-Phosphoribosyl)-ATP	DD_prbatp[c]	C15H19N5O20P4	-6
Biotinyl-5'-AMP	DD_btamp[c]	C20H27N7O9PS	-1
Biotin	DD_btn[c]	C10H15N2O3S	-1
beta-Aminopropion aldehyde	DD_bamppald[c]	C3H8NO	1
R_R__2_3_Butanediol	DD_btd_RR[c]	C4H10O2	0
Dethiobiotin	DD_dtbt[c]	C10H17N2O3	-1
Sulfur	DD_s[c]	S	0
L-methionine	DD_met_L[c]	C5H11NO2S	0
3-Ureidoisobutyrate	DD_3uib[c]	C5H9N2O3	-1
D-3-Amino-isobutanoate	DD_3aib_D[c]	C4H9NO2	0
butyrate	DD_but[c]	C4H7O2	-1
Butanoyl phosphate	DD_butpi[c]	C4H7O5P	-2
butanesulfonate	DD_butso3[e]	C4H9O3S	-1
butanesulfonate	DD_butso3[c]	C4H9O3S	-1
1,5-Diaminopentane	DD_15dap[c]	C5H16N2	2
L-lysinium(1+)	DD_lys_L[e]	C6H15N2O2	1
1,5-Diaminopentane	DD_15dap[e]	C5H16N2	2
L-lysinium(1+)	DD_lys_L[c]	C6H15N2O2	1
calcium(2+)	DD_ca2[e]	Ca	2
calcium(2+)	DD_ca2[c]	Ca	2
Cobinamide	DD_cbi[c]	C48H72CoN11O8	0
Cob(I)alamin	DD_cbl1[e]	C62H88CoN13O14P	-1
Cob(I)alamin	DD_cbl1[c]	C62H88CoN13O14P	-1
Cob(II)alamin	DD_cbl2[c]	C62H92CoN13O14P	0
Cob(II)alamin	DD_cbl2[e]	C62H92CoN13O14P	0
Cadmium	DD_cd2[c]	Cd	2
Cadmium	DD_cd2[e]	Cd	2
CMP-3-deoxy-D-manno-octulosonate	DD_ckdo[c]	C17H24N3O15P	-2
KDO-lipid IV(A)	DD_kdolipid4[c]	C76H137N2O30P2	-5
CMP	DD_cmp[c]	C9H12N3O8P	-2
KDO(2)-lipid IV(A)	DD_kdo2lipid4[c]	C84H148N2O37P2	-6
Plasmenylethanolamine	DD_plasmetha[c]	C8H13NO7PR2	-1
CDP-ethanolamine(1-)	DD_cdpea[c]	C11H19N4O11P2	-1
1-Alkenyl-2-acylglycerol	DD_M00512[c]	C6H8O4R2	0
CDPglucose	DD_cdpglc[c]	C15H23N3O16P2	-2
CDP-4-dehydro-6-deoxy-D-glucose	DD_cdpddg[c]	C15H21N3O15P2	-2
4-(cytidine 5-diphospho)-2-C-methyl-D-erythritol	DD_4c2me[c]	C14H23N3O14P2	-2
2-phospho-4-(cytidine 5-diphospho)-2-C-methyl-D-erythritol	DD_2p4c2me[c]	C14H22N3O17P3	-4
cellobiose	DD_cellb[e]	C12H22O11	0
6-Phospho-beta-D-glucosyl-(1,4)-D-glucose	DD_6pgg[c]	C12H21O14P	-2
L-cysteinylglycine	DD_cgly[e]	C5H10N2O3S	0
Choline	DD_chol[e]	C5H14NO	1
Choline	DD_chol[c]	C5H14NO	1
betaine aldehyde	DD_betald[c]	C5H12NO	1
trimethylamine	DD_tma[c]	C3H10N	1
Prephenate	DD_pphn[c]	C10H8O6	-2
5-O-(1-Carboxyvinyl)-3-phosphoshikimate	DD_3psme[c]	C10H9O10P	-4
Phosphatidylglycerol (ditetradecanoyl, n-C14:0)	DD_pg140[c]	C34H66O10P1	-1
cardiolipin (tetratetradecanoyl, n-C14:0)	DD_clpn140[c]	C65H124O17P2	-2
Phosphatidylglycerol (dihexadecanoyl, n-C16:0)	DD_pg160[c]	C38H74O10P1	-1
cardiolipin (tetrahexadecanoyl, n-C16:0)	DD_clpn160[c]	C73H140O17P2	-2
Phosphatidylglycerol (dioctadecanoyl, n-C18:0)	DD_pg180[c]	C42H82O10P1	-1
cardiolipin (tetraoctadecanoyl, n-C18:0)	DD_clpn180[c]	C81H156O17P2	-2
Phosphatidylglycerol (12-methyl-tetradecanoyl, anteiso-C15)	DD_pgai15[c]	C36H70O10P	-1
cardiolipin (12-methyl-tetradecanoyl, anteiso-C15)	DD_clpnai15[c]	C69H132O17P2	-2
Phosphatidylglycerol (14-methyl-hexadecanoyl, anteiso-C17)	DD_pgai17[c]	C40H78O10P	-1
cardiolipin (14-methyl-hexadecanoyl, anteiso-C17)	DD_clpnai17[c]	C77H148O17P2	-2
Phosphatidylglycerol (12-methyltridecanoyl, iso-C14)	DD_pgi14[c]	C34H66O10P	-1
cardiolipin (12-methyl-tridecanoyl, iso-C14)	DD_clpni14[c]	C65H124O17P2	-2
Phosphatidylglycerol (13-methyltetradecanoyl, iso-C15)	DD_pgi15[c]	C36H70O10P	-1
cardiolipin (13-methyl-tetradecanoyl, iso-C15)	DD_clpni15[c]	C69H132O17P2	-2
Phosphatidylglycerol (14-methylpentadecanoyl, iso-C16)	DD_pgi16[c]	C38H74O10P	-1
cardiolipin (14-methyl-pentadecanoyl, iso-C16)	DD_clpni16[c]	C73H140O17P2	-2
Phosphatidylglycerol (15-methyl-hexadecanoyl, iso-C17)	DD_pgi17[c]	C40H78O10P	-1
cardiolipin (15-methyl-hexadecanoyl, iso-C17)	DD_clpni17[c]	C77H148O17P2	-2
2-Carboxy-2,5-dihydro-5-oxofuran-2-acetate	DD_2c25dho[c]	C7H4O6	-2
5-Oxo-4,5-dihydrofuran-2-acetate	DD_5odhf2a[c]	C6H5O4	-1
CTP	DD_ctp[c]	C9H12N3O14P3	-4
CMP-N-acetyl-beta-neuraminate(2-)	DD_cmpacna[c]	C20H29N4O16P	-2
carbon dioxide	DD_co2[e]	CO2	0
CoM-S-S-CoB	DD_comSScob[c]	C13H22NO10PS3	-4
Dihydromethanophenazine	DD_dhmphze[c]	C37H52N2O	0
Coenzyme M	DD_com[c]	C2H5O3S2	-1
Coenzyme B	DD_cob[c]	C11H19NO7PS	-3
Methanophenazine	DD_mphze[c]	C37H50N2O	0
cobalt-precorrin 2	DD_copre2[c]	C42H38N4O16Co	-8
cobalt-precorrin 3	DD_copre3[c]	C43H40N4O16Co	-8
cobalt-precorrin 4	DD_copre4[c]	C44H43N4O16Co	-7
cobalt-precorrin 5	DD_copre5[c]	C45H45N4O16Co	-7
Cobalt-precorrin-5b	DD_copre5b[c]	C43H42CoN4O16	-8
cobalt-precorrin 6	DD_copre6[c]	C44H45N4O16Co	-7
cobalt-dihydro-precorrin 6	DD_codhpre6[c]	C44H47N4O16Co	-7
cobalt-precorrin 8	DD_copre8[c]	C45H52N4O14Co	-6
Cobyrinate	DD_cobya[c]	C45H52N4O14Co	-6
Coproporphyrinogen III	DD_cpppg3[c]	C36H40N4O8	-4
Protoporphyrinogen IX	DD_pppg9[c]	C34H38N4O4	-2
cytosine	DD_csn[e]	C4H5N3O	0
cytosine	DD_csn[c]	C4H5N3O	0
crotonobetaine	DD_ctbt[e]	C7H13NO2	0
crotonobetaine	DD_ctbt[c]	C7H13NO2	0
UTP	DD_utp[c]	C9H11N2O15P3	-4
Cob(I)yrinate a,c diamide	DD_co1dam[c]	C45H56CoN6O12	-5
Cob(II)yrinate a,c diamide	DD_co2dam[c]	C45H56CoN6O12	-4
O-Acetyl-L-serine	DD_acser[c]	C5H9NO4	0
L-cystathionine	DD_cyst_L[c]	C7H14N2O4S	0
L-serine	DD_ser_L[c]	C3H7NO3	0
L-cysteine	DD_cys_L[e]	C3H7NO2S	0
Ubiquinol-8	DD_q8h2[c]	C49H76O4	0
Ubiquinone-8	DD_q8[c]	C49H74O4	0
Menaquinol 8	DD_mql8[c]	C51H74O2	0
Cytidine	DD_cytd[c]	C9H13N3O5	0
Uridine	DD_uri[c]	C9H12N2O6	0
ITP(3-)	DD_itp[c]	C10H11N4O14P3	-4
IDP(3-)	DD_idp[c]	C10H11N4O11P2	-3
Cytidine	DD_cytd[e]	C9H13N3O5	0
CDP	DD_cdp[c]	C9H12N3O11P2	-3
dCMP	DD_dcmp[c]	C9H12N3O7P	-2
dCDP	DD_dcdp[c]	C9H12N3O10P2	-3
Co2+	DD_cobalt2[e]	Co	2
Co2+	DD_cobalt2[c]	Co	2
Cu2+	DD_cu2[e]	Cu	2
Cu2+	DD_cu2[c]	Cu	2
2-deoxyadenosine	DD_dad_2[e]	C10H13N5O3	0
2-deoxyadenosine	DD_dad_2[c]	C10H13N5O3	0
1,2-Diacyl-sn-glycerol (didodecanoyl, n-C12:0)	DD_12dgr120[c]	C27H52O5	0
1,2-Diacyl-sn-glycerol (ditetradecanoyl, n-C14:0)	DD_12dgr140[c]	C31H60O5	0
1,2-Diacyl-sn-glycerol (ditetradec-7-enoyl, n-C14:1)	DD_12dgr141[c]	C31H56O5	0
1,2-Diacyl-sn-glycerol (dihexadecanoyl, n-C16:0)	DD_12dgr160[c]	C35H68O5	0
1,2-Diacyl-sn-glycerol (dihexadec-9-enoyl, n-C16:1)	DD_12dgr161[c]	C35H64O5	0
1,2-Diacyl-sn-glycerol (dioctadec-11-enoyl, n-C18:1)	DD_12dgr181[c]	C39H72O5	0
CDP-1,2-didodecanoylglycerol	DD_cdpdddecg[c]	C36H63N3O15P2	-2
CDP-1,2-ditetradecanoylglycerol	DD_cdpdtdecg[c]	C40H71N3O15P2	-2
CDP-1,2-ditetradec-7-enoylglycerol	DD_cdpdtdec7eg[c]	C40H67N3O15P2	-2
CDP-1,2-dihexadecanoylglycerol	DD_cdpdhdecg[c]	C44H79N3O15P2	-2
CDP-1,2-dihexadec-9-enoylglycerol	DD_cdpdhdec9eg[c]	C44H75N3O15P2	-2
CDP-1,2-dioctadecanoylglycerol	DD_cdpdodecg[c]	C48H87N3O15P2	-2
CDP-1,2-dioctadec-11-enoylglycerol	DD_cdpdodec11eg[c]	C48H83N3O15P2	-2
CDP-1,2-dianteisopentadecanoylglycerol (12-methyl-tetradecanoyl, anteiso-C15)	DD_cdpdaipdecg[c]	C42H75N3O15P2	-2
CDP-1,2-dianteisoheptadecanoylglycerol (14-methyl-hexadecanoyl, anteiso-C17)	DD_cdpdaihpdecg[c]	C46H83N3O15P2	-2
CDP-1,2-diisotetradecanoylglycerol (12-methyl-tridecanoyl, iso-C14)	DD_cdpditdecg[c]	C40H71N3O15P2	-2
CDP-1,2-diisopentadecanoylglycerol (13-methyl-tetradecanoyl, iso-C15)	DD_cdpdipdecg[c]	C42H75N3O15P2	-2
CDP-1,2-diisohexadecanoylglycerol (14-methyl-pentadecanoyl, iso-C16)	DD_cdpdihdecg[c]	C44H79N3O15P2	-2
CDP-1,2-diisoheptadecanoylglycerol (15-methyl-hexadecanoyl, iso-C17)	DD_cdpdihpdecg[c]	C46H83N3O15P2	-2
D-ribulose 5-phosphate(2-)	DD_ru5p_D[c]	C5H9O8P	-2
3,4-dihydroxy-2-butanone 4-phosphate	DD_db4p[c]	C4H7O6P	-2
Formate	DD_for[c]	CH1O2	-1
dUMP	DD_dump[c]	C9H11N2O8P	-2
Deoxycytidine	DD_dcyt[c]	C9H13N3O4	0
Deoxyuridine	DD_duri[c]	C9H12N2O5	0
D-Erythrose 4-phosphate	DD_e4p[c]	C4H7O7P	-2
2-Dehydro-3-deoxy-D-arabino-heptonate 7-phosphate	DD_2dda7p[c]	C7H10O10P	-3
dGMP	DD_dgmp[c]	C10H12N5O7P	-2
dGDP	DD_dgdp[c]	C10H12N5O10P2	-3
Deoxyguanosine	DD_dgsn[e]	C10H13N5O4	0
Deoxyguanosine	DD_dgsn[c]	C10H13N5O4	0
(R)-2,3-Dihydroxy-3-methylbutanoate	DD_23dhmb[c]	C5H9O4	-1
3-methyl-2-oxopentanoate	DD_3mop[c]	C6H9O3	-1
2,3-Dihydrodipicolinate	DD_23dhdp[c]	C7H5NO4	-2
2,4-Dihydroxyhept-2-enedioate	DD_24dhhed[c]	C7H8O6	-2
Succinic semialdehyde	DD_sucsal[c]	C4H5O3	-1
Dihydropteroate	DD_dhpt[c]	C14H13N6O3	-1
7,8-Dihydrofolate	DD_dhf[c]	C19H19N7O6	-2
1,4-Dihydroxy-2-naphthoate	DD_dhna[c]	C11H7O4	-1
Phytyl diphosphate	DD_phyldpp[c]	C20H39O7P2	-3
Demethylphylloquinone	DD_dmphqno[c]	C30H44O2	0
all-trans-Octaprenyl diphosphate	DD_octdp[c]	C40H65O7P2	-3
2-Demethylmenaquinol 8	DD_2dmmql8[c]	C50H72O2	0
2-Amino-4-hydroxy-6-hydroxymethyl-7,8-dihydropteridine	DD_2ahhmp[c]	C7H9N5O2	0
(S)-dihydroorotate	DD_dhor_S[c]	C5H5N2O4	-1
Orotate	DD_orot[c]	C5H3N2O4	-1
5,6-dihydrouracil	DD_56dura[c]	C4H6N2O2	0
N-carbamoyl-beta-alaninate	DD_cala[c]	C4H7N2O3	-1
5,6-dihydrothymine	DD_56dthm[c]	C5H8N2O2	0
2,5-Diamino-6-hydroxy-4-(5-phosphoribosylamino)-pyrimidine	DD_25dhpp[c]	C9H14N5O8P	-2
3-Dehydroquinate	DD_3dhq[c]	C7H9O6	-1
3-Dehydroshikimate	DD_3dhsk[c]	C7H7O5	-1
Dimethylallyl diphosphate	DD_dmpp[c]	C5H9O7P2	-3
Isopentenyl diphosphate	DD_ipdp[c]	C5H9O7P2	-3
Geranyl diphosphate	DD_grdp[c]	C10H17O7P2	-3
1-hydroxy-2-methyl-2-(E)-butenyl 4-diphosphate	DD_h2mb4p[c]	C5H9O8P2	-3
2-Octaprenyl-3-methyl-5-hydroxy-6-methoxy-1,4-benzoquinol	DD_2omhmbl[c]	C48H74O4	0
Dimethyl sulfoxide	DD_dmso[c]	C2H6OS	0
Dimethyl sulfide	DD_dms[c]	C2H6S	0
5-Methylthio-D-ribose	DD_5mtr[c]	C6H12O4S	0
4,5-dihydroxy-2,3-pentanedione	DD_dhptd[c]	C5H8O4	0
Dephospho-CoA	DD_dpcoa[c]	C21H33N7O13P2S	-2
3-Phospho-D-glyceroyl phosphate	DD_13dpg[c]	C3H4O10P2	-4
2,3-bisphosphonato-D-glycerate(5-)	DD_23dpg[c]	C3H3O10P2	-5
(R)-Pantoate	DD_pant_R[c]	C6H11O4	-1
D-ribulose	DD_rbl_D[c]	C5H10O5	0
dTMP	DD_dtmp[c]	C10H13N2O8P	-2
dTDP	DD_dtdp[c]	C10H13N2O11P2	-3
2-Deoxy-D-ribose 1-phosphate	DD_2dr1p[c]	C5H9O7P	-2
uracil	DD_ura[c]	C4H4N2O2	0
dUTP	DD_dutp[c]	C9H11N2O14P3	-4
1-deoxy-D-xylulose 5-phosphate	DD_dxyl5p[c]	C5H9O7P	-2
2-C-methyl-D-erythritol 4-phosphate	DD_2me4p[c]	C5H11O7P	-2
Glyceraldehyde 3-phosphate	DD_g3p[c]	C3H5O6P	-2
4-Phospho-D-erythronate	DD_4per[c]	C4H6O8P	-3
14-methyl-pentadecanoyl-ACP	DD_14mpentdecACP[c]	C27H51N2O8PRS	-1
15-methyl-hexa-decanoyl-ACP	DD_15mpalmACP[c]	C28H53N2O8PRS	-1
KDO(2)-lipid IV(A) with laurate	DD_kdo2lipid4L[c]	C96H170N2O38P2	-6
KDO(2)-lipid (A)	DD_lipa[c]	C110H196N2O39P2	-6
erythro-4-hydroxy-L-glutamate(1-)	DD_e4hglu[c]	C5H8NO5	-1
4-hydroxy-2-oxoglutarate(2-)	DD_4h2oglt[c]	C5H4O6	-2
D-Glycerate 2-phosphate	DD_2pg[c]	C3H4O7P	-3
etha[c]	DD_etha[c]	C2H8NO	1
(2-Aminoethyl)phosphonate	DD_2ameph[c]	C2H7NO3P	-1
ethanesulfonate	DD_ethso3[e]	C2H5O3S	-1
ethanesulfonate	DD_ethso3[c]	C2H5O3S	-1
ethanol	DD_etoh[e]	C2H6O	0
L-cysteate(1-)	DD_Lcyst[e]	C3H6NO5S	-1
Produced biomass	DD_biomass[c]	X	0
Chloride	DD_cl[e]	Cl	-1
Fe2+	DD_fe2[e]	Fe	2
Fe3+	DD_fe3[e]	Fe	3
Folate	DD_fol[e]	C19H18N7O6	-1
Formate	DD_for[e]	CH1O2	-1
D-Fructose	DD_fru[e]	C6H12O6	0
Fumarate	DD_fum[e]	C4H2O4	-2
galactitol	DD_galt[e]	C6H14O6	0
D-Glucosamine	DD_gam[e]	C6H14NO5	1
gamma-butyrobetaine	DD_gbbtn[e]	C7H15NO2	0
glycolaldehyde	DD_gcald[e]	C2H4O2	0
D-glucose	DD_glc_D[e]	C6H12O6	0
L-glutamine	DD_gln_L[e]	C5H10N2O3	0
L-glutamate(1-)	DD_glu_L[e]	C5H8NO4	-1
Glycine	DD_gly[e]	C2H5NO2	0
Glycyl-L-asparagine	DD_glyasn[e]	C6H11N3O4	0
Glycyl-L-aspartate	DD_glyasp[e]	C6H9N2O5	-1
glycine betaine	DD_glyb[e]	C5H11NO2	0
Glycerol	DD_glyc[e]	C3H8O3	0
Glycerol 3-phosphate	DD_glyc3p[e]	C3H7O6P	-2
glycolate	DD_glyclt[e]	C2H3O3	-1
Gly-Cys	DD_glycys[e]	C5H10N2O3S	0
Glycyl-L-glutamine	DD_glygln[e]	C7H13N3O4	0
Glycyl-L-glutamate	DD_glyglu[e]	C7H11N2O5	-1
Glycylleucine	DD_glyleu[e]	C8H16N2O3	0
Glycyl-L-methionine	DD_glymet[e]	C7H14N2O3S	0
Glycylphenylalanine	DD_glyphe[e]	C11H14N2O3	0
Glycylproline	DD_glypro[e]	C7H12N2O3	0
Glycyl-L-tyrosine	DD_glytyr[e]	C11H14N2O4	0
Guanine	DD_gua[e]	C5H5N5O	0
Water	DD_h2o[e]	H2O	0
Hydrogen sulfide	DD_h2s[e]	H2S	0
hexanesulfonate	DD_hexs[e]	C6H13O3S	-1
Hg2+	DD_hg2[e]	Hg	2
L-histidine	DD_his_L[e]	C6H9N3O2	0
Hypoxanthine	DD_hxan[e]	C5H4N4O	0
L-isoleucine	DD_ile_L[e]	C6H13NO2	0
Inosine	DD_ins[e]	C10H12N4O5	0
Isethionic acid	DD_isetac[e]	C2H5O4S	-1
potassium	DD_k[e]	K	1
(S)-lactate	DD_lac_L[e]	C3H5O3	-1
L-leucine	DD_leu_L[e]	C6H13NO2	0
(S)-malate(2-)	DD_mal_L[e]	C4H4O5	-2
Maltose	DD_malt[e]	C12H22O11	0
D-Mannose	DD_man[e]	C6H12O6	0
D-Methionine	DD_met_D[e]	C5H10NO2S	0
L-methionine	DD_met_L[e]	C5H11NO2S	0
L-methionyl-L-alanine	DD_metala[e]	C8H16N2O3S	0
L-methionine-R-sulfoxide	DD_metsox_R_L[e]	C5H11NO3S	0
L-Methionine Sulfoxide	DD_metsox_S_L[e]	C5H11NO3S	0
magnesium	DD_mg2[e]	Mg	2
Mn2+	DD_mn2[e]	Mn	2
D-Mannitol	DD_mnl[e]	C6H14O6	0
3-(n-Morpholino)Propanesulfonic Acid	DD_mops[e]	C7H14NO4S	-1
methanesulfonate	DD_mso3[e]	CH3O3S	-1
Sodium	DD_na1[e]	Na	1
Nicotinate	DD_nac[e]	C6H4NO2	-1
Ammonium	DD_nh4[e]	H4N	1
O2	DD_o2[e]	O2	0
octadecanoate (n-C18:0)	DD_ocdca[e]	C18H35O2	-1
octadecenoate (n-C18:1)	DD_ocdcea[e]	C18H33O2	-1
Ornithine	DD_orn[e]	C5H13N2O2	1
Lead	DD_pb[e]	Pb	2
L-phenylalanine	DD_phe_L[e]	C9H11NO2	0
hydrogenphosphate	DD_pi[e]	HO4P	-2
propionate	DD_ppa[e]	C3H5O2	-1
Diphosphate	DD_ppi[e]	HO7P2	-3
L-proline	DD_pro_L[e]	C5H9NO2	0
pyruvate	DD_pyr[e]	C3H3O3	-1
Ubiquinone-8	DD_q8[e]	C49H74O4	0
D-ribose	DD_rib_D[e]	C5H10O5	0
Salicin	DD_salcn[e]	C13H18O7	0
D-glucitol	DD_sbt_D[e]	C6H14O6	0
L-serine	DD_ser_L[e]	C3H7NO3	0
Siroheme	DD_sheme[e]	C42H36FeN4O16	-8
sulfate	DD_so4[e]	O4S	-2
Succinate	DD_succ[e]	C4H4O4	-2
Sucrose	DD_sucr[e]	C12H22O11	0
sulfoacetate	DD_sulfac[e]	C2H2O5S	-2
Taurine	DD_taur[e]	C2H7NO3S	0
Thiamin	DD_thm[e]	C12H17N4OS	1
L-threonine	DD_thr_L[e]	C4H9NO3	0
Thymidine	DD_thymd[e]	C10H14N2O5	0
trimethylamine	DD_tma[e]	C3H10N	1
Trehalose	DD_tre[e]	C12H22O11	0
L-tryptophan	DD_trp_L[e]	C11H12N2O2	0
L-tyrosine	DD_tyr_L[e]	C9H11NO3	0
uracil	DD_ura[e]	C4H4N2O2	0
Uridine	DD_uri[e]	C9H12N2O6	0
L-valine	DD_val_L[e]	C5H11NO2	0
Zinc	DD_zn2[e]	Zn	2
tetradecanoate (n-C14:0)	DD_ttdca[c]	C14H27O2	-1
Hexadecanoate (n-C16:0)	DD_hdca[c]	C16H31O2	-1
Hexadecenoate (n-C16:1)	DD_hdcea[c]	C16H29O2	-1
Hexadecenoyl-CoA (n-C16:1CoA)	DD_hdcoa[c]	C37H60N7O17P3S	-4
octadecenoate (n-C18:1)	DD_ocdcea[c]	C18H33O2	-1
Octadecenoyl-CoA (n-C18:1CoA)	DD_odecoa[c]	C39H64N7O17P3S	-4
Fatty acid (Anteiso-C15:0)	DD_fa4[c]	C15H29O2	-1
Fatty acid (Anteiso-C17:0)	DD_fa12[c]	C17H33O2	-1
Fatty acid (Iso-C14:0)	DD_fa1[c]	C14H27O2	-1
Fatty acid (Iso-C15:0)	DD_fa3[c]	C15H29O2	-1
Fatty acid (iso-C16:0)	DD_fa6[c]	C16H31O2	-1
Fatty acid (Iso-C17:0)	DD_fa11[c]	C17H33O2	-1
D-Fructose 1,6-bisphosphate	DD_fdp[c]	C6H10O12P2	-4
D-Fructose 1-phosphate	DD_f1p[c]	C6H11O9P	-2
Sedoheptulose 1,7-bisphosphate	DD_s17bp[c]	C7H12O13P2	-4
D-Fructose 6-phosphate	DD_f6p[c]	C6H11O9P	-2
Fe2+	DD_fe2[c]	Fe	2
Protoporphyrin	DD_ppp9[c]	C34H32N4O4	-2
Protoheme	DD_pheme[c]	C34H30FeN4O4	-2
Fe3+	DD_fe3[c]	Fe	3
N-Formimidoyl-L-glutamate	DD_forglu[c]	C6H8N2O4	-2
Formamide	DD_frmd[c]	CH3NO	0
Riboflavin	DD_ribflv[c]	C17H20N4O6	0
Reduced riboflavin	DD_rbflvrd[c]	C17H22N4O6	0
FMN	DD_fmn[c]	C17H19N4O9P	-2
2-Amino-4-hydroxy-6-hydroxymethyl-7,8-dihydropteridine diphosphate	DD_2ahhmd[c]	C7H8N5O8P2	-3
Folate	DD_fol[c]	C19H18N7O6	-1
5-formyltetrahydrofolate(2-)	DD_5fthf[c]	C20H21N7O7	-2
5,10-Methenyltetrahydrofolate	DD_methf[c]	C20H20N7O6	-1
10-formyltetrahydrofolate-[Glu](5)	DD_10fthf5glu[c]	C40H45N11O19	-6
Tetrahydrofolyl-[Glu](2)	DD_thfglu[c]	C24H27N8O9	-3
(S)-malate(2-)	DD_mal_L[c]	C4H4O5	-2
D-Glucosamine 1-phosphate	DD_gam1p[c]	C6H13NO8P	-1
N-Acetyl-D-glucosamine 1-phosphate	DD_acgam1p[c]	C8H14NO9P	-2
D-Glucose 1-phosphate	DD_g1p[c]	C6H11O9P	-2
dTTP	DD_dttp[c]	C10H13N2O14P3	-4
dTDP-glucose(2-)	DD_dtdpglu[c]	C16H24N2O16P2	-2
L-Glutamate 1-semialdehyde	DD_glu1sa[c]	C5H9NO3	0
5-Amino-4-oxopentanoate	DD_5aop[c]	C5H9NO3	0
Glycerol 3-phosphate	DD_glyc3p[c]	C3H7O6P	-2
L-Glutamate 5-semialdehyde	DD_glu5sa[c]	C5H9NO3	0
1-Pyrroline-5-carboxylate	DD_1pyr5c[c]	C5H6NO2	-1
L-Glutamate 5-phosphate	DD_glu5p[c]	C5H8NO7P	-2
D-Glucose 6-phosphate	DD_g6p[c]	C6H11O9P	-2
beta-D-glucose 6-phosphate	DD_g6p_B[c]	C6H11O9P	-2
D-Galactarate	DD_galct_D[c]	C6H8O8	-2
5-Dehydro-4-deoxy-D-glucarate	DD_5dh4dglc[c]	C6H6O7	-2
glucosyl-inner core oligosaccharide lipid A	DD_gicolipa[c]	C151H261N2O79P4	-11
UDPglucose	DD_udpg[c]	C15H22N2O17P2	-2
galactosyl-glucosyl-inner core oligosaccharide lipid A	DD_gagicolipa[c]	C157H271N2O84P4	-11
UDP	DD_udp[c]	C9H11N2O12P2	-3
Galactitol 1-phosphate	DD_galt1p[c]	C6H13O9P	-2
D-Glucosamine 6-phosphate	DD_gam6p[c]	C6H13NO8P	-1
N1-(5-Phospho-D-ribosyl)glycinamide	DD_gar[c]	C7H14N2O8P	-1
N2-Formyl-N1-(5-phospho-D-ribosyl)glycinamide	DD_fgam[c]	C8H13N2O9P	-2
gamma-butyrobetaine	DD_gbbtn[c]	C7H15NO2	0
glycolate	DD_glyclt[c]	C2H3O3	-1
3-hydroxypyruvate	DD_hpyr[c]	C3H3O4	-1
Lipoylprotein	DD_lpro[c]	S2X	0
S-Aminomethyldihydrolipoylprotein	DD_alpro[c]	CH6NS2X	1
[truncated: 4,058 more rows]

## Sheet: Brain_Rxns
Table 1- Model details. c) Brain reactions
Rxn names	Rxn IDs	Formula	LB (mmol/gWW hr)	UB (mmol/gWW hr)
10-formyltetrahydrofolate-[Glu](5) Demand GluN	DM_10fthf5glu_GluN	10fthf5glu[cN] ->	0	1000
10-formyltetrahydrofolate-[Glu](6) Demand GluN	DM_10fthf6glu_GluN	10fthf6glu[cN] ->	0	1000
10-formyltetrahydrofolate-[Glu](7) Demand GluN	DM_10fthf7glu_GluN	10fthf7glu[cN] ->	0	1000
pentaglutamyl folate (THF) Demand GluN	DM_5thf_GluN	5thf[cN] ->	0	1000
haxglutamyl folate (DHF) Demand GluN	DM_6dhf_GluN	6dhf[cN] ->	0	1000
hexaglutamyl folate (THF) Demand GluN	DM_6thf_GluN	6thf[cN] ->	0	1000
heptaglutamyl folate (DHF) Demand GluN	DM_7dhf_GluN	7dhf[cN] ->	0	1000
heptaglutamyl folate (THF) Demand GluN	DM_7thf_GluN	7thf[cN] ->	0	1000
ahcys demand GluN	DM_ahcys_GluN	ahcys[cN] ->	0	1000
atp demand GluN	DM_atp(c)_GluN	atp[cN] + h2o[cN] -> adp[cN] + h[cN] + pi[cN]	0	1000
Formaldehyde Demand GluN	DM_fald_GluN	fald[cN] ->	0	1000
Formate Demand GluN	DM_for_GluN	for[cN] ->	0	1000
DM pheme(c) GluN	DM_pheme(c)_GluN	pheme[cN] ->	0	1000
DM q10(m) GluN	DM_q10(m)_GluN	q10[mN] ->	0	1000
thf demand GluN	DM_thf(c)_GluN	thf[cN] ->	0	1000
sink 4hpro-LT(m) GluN	sink_4hpro-LT(m)_GluN	4hpro_LT[mN] <=>	-5e-05	5e-05
sink amet GluN	sink_amet_GluN	amet[cN] <=>	-1000	1000
all trans Decaprenyl diphosphate sink GluN	sink_decdp_GluN	decdp[cN] <=>	-1000	1000
sink dhf(c) GluN	sink_dhf(c)_GluN	dhf[cN] <=>	-1000	1000
N,N-Dimethylglycine sink GluN	sink_dmgly_GluN	dmgly[cN] <=>	-0.0053	0.0086
sink tyr-L(m) GluN	sink_tyr-L(m)_GluN	tyr_L[mN] <=>	-0.0014	0.0037
5-glutamyl-10FTHF transport, mitochondrial GluN	10FTHF5GLUtm_GluN	10fthf5glu[mN] -> 10fthf5glu[cN]	0	1000
6-glutamyl-10FTHF transport, mitochondrial GluN	10FTHF6GLUtm_GluN	10fthf6glu[mN] -> 10fthf6glu[cN]	0	1000
7-glutamyl-10FTHF transport, mitochondrial GluN	10FTHF7GLUtm_GluN	10fthf7glu[mN] -> 10fthf7glu[cN]	0	1000
10-Formyltetrahydrofolate mitochondrial transport via diffusion GluN	10FTHFtm_GluN	10fthf[cN] <=> 10fthf[mN]	-1000	1000
1-alpha-Vitamin D-24,25-hydroxylase (D2) GluN	1a,24,25VITD2Hm_GluN	2425dhvitd2[mN] + h[mN] + nadph[mN] + o2[mN] -> 1a2425thvitd2[mN] + h2o[mN] + nadp[mN]	0	1000
1-alpha-Vitamin D-24,25-hydroxylase (D3) GluN	1a,24,25VITD3Hm_GluN	h[mN] + nadph[mN] + o2[mN] + 2425dhvitd3[mN] -> h2o[mN] + nadp[mN] + 1a2425thvitd3[mN]	0	1000
1-alpha,24R,25-Vitamin D-hydroxylase (D2) GluN	1a,25VITD2Hm_GluN	h[mN] + nadph[mN] + o2[mN] + 1a25dhvitd2[mN] -> 1a2425thvitd2[mN] + h2o[mN] + nadp[mN]	0	1000
1-alpha,24R,25-Vitamin D-hydroxylase (D3) GluN	1a,25VITD3Hm_GluN	h[mN] + nadph[mN] + o2[mN] + 1a25dhvitd3[mN] -> h2o[mN] + nadp[mN] + 1a2425thvitd3[mN]	0	1000
24R-Vitamin D-25-hydroxylase (D2) GluN	24,25VITD2Hm_GluN	h[mN] + nadph[mN] + o2[mN] + 25hvitd2[mN] -> 2425dhvitd2[mN] + h2o[mN] + nadp[mN]	0	1000
24R-Vitamin D-25-hydroxylase (D3) GluN	24,25VITD3Hm_GluN	h[mN] + nadph[mN] + o2[mN] + 25hvitd3[mN] -> h2o[mN] + nadp[mN] + 2425dhvitd3[mN]	0	1000
25-hydroxyvitamin D2 transport from cytoplasm GluN	25HVITD2t_GluN	25hvitd2[cN] -> 25hvitd2[I]	0	1000
25-hydroxyvitamin D2 transport in cytoplasm GluN	25HVITD2tin_GluN	25hvitd2[I] -> 25hvitd2[cN]	0	1000
25-hydroxyvitamin D2 transport in mitochondria GluN	25HVITD2tin_m_GluN	25hvitd2[cN] -> 25hvitd2[mN]	0	1000
25-hydroxyvitamin D2 transport from mitochondria GluN	25HVITD2tm_GluN	25hvitd2[mN] -> 25hvitd2[cN]	0	1000
25-hydroxyvitamin D3 transport from cytoplasm GluN	25HVITD3t_GluN	25hvitd3[cN] -> 25hvitd3[I]	0	1000
25-hydroxyvitamin D3 transport in cytoplasm GluN	25HVITD3tin_GluN	25hvitd3[I] -> 25hvitd3[cN]	0	1000
25-hydroxyvitamin D3 transport in mitochondria GluN	25HVITD3tin_m_GluN	25hvitd3[cN] -> 25hvitd3[mN]	0	1000
25-hydroxyvitamin D3 transport from mitochondria GluN	25HVITD3tm_GluN	25hvitd3[mN] -> 25hvitd3[cN]	0	1000
1-alpha-Vitamin D-25-hydroxylase (D2) GluN	25VITD2Hm_GluN	h[mN] + nadph[mN] + o2[mN] + 25hvitd2[mN] -> h2o[mN] + nadp[mN] + 1a25dhvitd2[mN]	0	1000
1-alpha-Vitamin D-25-hydroxylase (D3) GluN	25VITD3Hm_GluN	h[mN] + nadph[mN] + o2[mN] + 25hvitd3[mN] -> h2o[mN] + nadp[mN] + 1a25dhvitd3[mN]	0	1000
L-2-aminoadipate shuttle (cytosol/mitochondria) GluN	2AMADPTm_GluN	L2aadp[cN] + akg[mN] <=> akg[cN] + L2aadp[mN]	-1000	1000
2-Oxoadipate:lipoamde 2-oxidoreductase(decarboxylating and acceptor-succinylating) (mitochondria) GluN	2OXOADOXm_GluN	2oxoadp[mN] + coa[mN] + nad[mN] -> co2[mN] + glutcoa[mN] + nadh[mN]	0	1000
2-oxoadipate shuttle (cytosol/mitochondria) GluN	2OXOADPTm_GluN	akg[mN] + 2oxoadp[cN] <=> akg[cN] + 2oxoadp[mN]	-1000	1000
3-(4-hydroxyphenyl-)lactate formation GluN	34HPLFM_GluN	h[mN] + nadh[mN] + 34hpp[mN] -> nad[mN] + 34hpl[mN]	0	1000
L-3-aminoisobutyrate transaminase, mitochondrial GluN	3AIBTm_GluN	2mop[mN] + glu_L[mN] <=> akg[mN] + 3aib[mN]	-1000	1000
3-amino-isobutyrate transport GluN	3AIBt_GluN	3aib[cN] -> 3aib[I]	0	1000
3-amino-isobutyrate transport, mitochondrial GluN	3AIBtm_GluN	3aib[mN] -> 3aib[cN]	0	1000
Hydroxylation of 3-Decaprenyl-4-hydroxybenzoate (NADH) GluN	3DPHBH1_GluN	h[mN] + o2[mN] + nadh[mN] + 3dphb[mN] -> h2o[mN] + nad[mN] + 3dpdhb[mN]	0	1000
Hydroxylation of 3-Decaprenyl-4-hydroxybenzoate (NADPH) GluN	3DPHBH2_GluN	h[mN] + nadph[mN] + o2[mN] + 3dphb[mN] -> h2o[mN] + nadp[mN] + 3dpdhb[mN]	0	1000
3-hydroxybutyryl-CoA dehydratase, mitochondrial GluN	3HBCDm_GluN	h2o[mN] + b2coa[mN] <=> 3hbcoa_R[mN]	-1000	1000
3-hydroxyisobutyryl-CoA hydrolase, mitochondrial GluN	3HBCOAHLm_GluN	h2o[mN] + 3hibutcoa[mN] -> h[mN] + coa[mN] + 3hmp[mN]	0	1000
cysteinesulfinate-aspartate mitochondrial shuttle GluN	3SALAASPm_GluN	asp_L[cN] + 3sala[mN] <=> 3sala[cN] + asp_L[mN]	-1000	1000
3-sulfino-alanine transaminase (irreversible), mitochondrial GluN	3SALATAim_GluN	h[mN] + akg[mN] + 3sala[mN] -> glu_L[mN] + 3snpyr[mN]	0	1000
3-sulfinopyruvate hydrolase (spotaneous reaction), mitochondrial GluN	3SPYRSPm_GluN	h2o[mN] + 3snpyr[mN] -> h[mN] + pyr[mN] + so3[mN]	0	1000
4-aminobutanoate mitochondrial transport via diffusion GluN	4ABUTtm_GluN	4abut[cN] <=> 4abut[mN]	-1000	1000
4-hydroxybenzoyl-CoA formation GluN	4HBZCOAFm_GluN	h2o[mN] + coa[mN] + nad[mN] + coucoa[mN] -> h[mN] + nadh[mN] + 4hbzcoa[mN] + accoa[mN]	0	1000
4-hydroxybenzoate formation GluN	4HBZFm_GluN	h2o[mN] + 4hbzcoa[mN] -> h[mN] + coa[mN] + 4hbz[mN]	0	1000
L-4-hydroxyglutamate semialdehyde dehydrogenase, mitochondrial GluN	4HGLSDm_GluN	h2o[mN] + nad[mN] + 4hglusa[mN] <=> 2 h[mN] + nadh[mN] + e4hglu[mN]	-1000	1000
5-Aminolevulinate mitochondrial transport GluN	5AOPtm_GluN	5aop[cN] <=> 5aop[mN]	-1000	1000
5-Hydroxyindoleacetaldehyde:NAD+ oxidoreductase (mito) GluN	5HOXINDACTOXm_GluN	h2o[mN] + nad[mN] + 5hoxindact[mN] -> 2 h[mN] + nadh[mN] + 5hoxindoa[mN]	0	1000
5-glutamyl-THF transport,m mitochondrial GluN	5THFtm_GluN	5thf[mN] -> 5thf[cN]	0	1000
6-glutamyl-DHF transport,m mitochondrial GluN	6DHFtm_GluN	6dhf[mN] -> 6dhf[cN]	0	1000
6-glutamyl-THF transport,m mitochondrial GluN	6THFtm_GluN	6thf[mN] -> 6thf[cN]	0	1000
7-glutamyl-DHF transport,m mitochondrial GluN	7DHFtm_GluN	7dhf[mN] -> 7dhf[cN]	0	1000
7-glutamyl-THF transport,m mitochondrial GluN	7THFtm_GluN	7thf[mN] -> 7thf[cN]	0	1000
Acetoacetyl-CoA:acetate CoA-transferase GluN	AACOAT_GluN	atp[cN] + acac[cN] + coa[cN] <=> aacoa[cN] + amp[cN] + ppi[cN]	-1000	1000
Aminoacetone:oxygen oxidoreductase(deaminating)(flavin-containing) GluN	AACTOOR_GluN	h2o[cN] + aact[cN] + o2[cN] -> h2o2[cN] + mthgxl[cN] + nh4[cN]	0	1000
Aminoacetone transport (mitochondrial) GluN	AACTtm_GluN	aact[mN] -> aact[cN]	0	1000
L-aminoadipate-semialdehyde dehydrogenase (NADH), mitochondrial GluN	AASAD3m_GluN	h2o[mN] + nad[mN] + L2aadp6sa[mN] -> 2 h[mN] + L2aadp[mN] + nadh[mN]	0	1000
2-aminoadipate transaminase, irreversible GluN	AATAi_GluN	L2aadp[cN] + akg[cN] -> 2oxoadp[cN] + glu_L[cN]	0	1000
4-aminobutyrate transaminase, reversible (mitochondrial) GluN	ABTArm_GluN	akg[mN] + 4abut[mN] <=> glu_L[mN] + sucsal[mN]	-1000	1000
[truncated: 1,470 more rows]

## Sheet: Brain_Mets
Table 1- Model details. d) Brain metabolites
Met names	Met IDs	Met formulas
[truncated: 1,428 more rows]

## Sheet: Gut_beneficial_Rxns
Table 1- Model details. e) Gut microbiome-beneficial reactions
[truncated: 3,178 more rows]

[truncated: 5 more sheets: Gut_beneficial_Mets, Gut_harmful_Rxns, Gut_harmful_Mets, Constraints, LumenExchanges]
