# Supplementary material for: A Computational Framework for Studying Gut-Brain Axis in Autism Spectrum Disorder
Source: Front Physiol. 2022 Mar 7;13:760753. doi: 10.3389/fphys.2022.760753 (PMC8940246; doi:10.3389/fphys.2022.760753)
Supplement: Supplementary file 3 [file Table_2.xlsx]

## Sheet: Index
Table 2- Effect of oxidative stress.xls has 4 tabs:
(a) Comparison of brain metabolism of non-toxic model, and toxic model under steady state toxin fluxes.
(b) Comparison of brain metabolism of non-toxic model, and toxic model under 100 times steady state toxin fluxes.
(c) Comparison of SIEC metabolism of non-toxic model, and toxic model under steady state toxin fluxes.
(d) Comparison of SIEC metabolism of non-toxic model, and toxic model under 100 times steady state toxin fluxes

## Sheet: Brain
Table 2- Effect of oxidative stress. a) Comparision of brain metabolism of non-toxic model, and toxic model under steady state toxin fluxes
			Non-Toxic		Toxic
Rxns	Rxn names	Formula	Min flux	Max flux	Min flux	Max flux	Mean shift	Range change	Subsytem
h2o2_input	h2o2_input		0	4.83902e-06	0.307371	1000	500.154	999.693
o2s_output	o2s_output		0	0.0173822	0.026651	1000	500.005	999.956
o2s_input	o2s_input		0	0.000342938	0.000342938	1000	500	999.999
h2o2_output	h2o2_output		0	6.65384e-05	6.65384e-05	999.693	499.846	999.693
H2Otm_GluN	H2O transport, mitochondrial GluN	h2o[cN] <=> h2o[mN]	-5.13743	-3.23619	-8.2194	-3.44351	1.64464	2.87465	Transport, Mitochondrial
H2Ot	H2O transport via diffusion Astrocyte	h2o[e] <=> h2o[cA]	-2.13679	-2.04424	-4.83376	-2.56924	1.61098	2.17197	Transport, Extracellular
EX_h2o(e)	H2Oexchange	h2o[e] <=>	2.04424	2.13679	2.56924	4.83376	1.61098	2.17197	Exchange/demand reaction
H2Otm_GabaN	H2O transport, mitochondrial GabaN	h2o[cN] <=> h2o[mN]	-4.93744	-3.0361	-8.0212	-3.16797	1.60781	2.95188	Transport, Mitochondrial
H2Ot_Int	H2O transport via diffusion Interstitial And Synapse	h2o[I] <=> h2o[cA]	0.535339	0.836233	0.587291	3.62871	1.42222	2.74053	Transport, Extracellular
H2O2t	hydrogen peroxide transport via diffusion Astrocyte	h2o2[e] <=> h2o2[cA]	-6.65384e-05	4.83902e-06	0.307305	2.50512	1.40624	2.19774	Transport, Extracellular
H2Ot_GluN	H2O transport via diffusion GluN	h2o[I] <=> h2o[cN]	-1.04338	0.363948	-3.86552	0.463246	1.36142	2.92144	Transport, Extracellular
H2Ot_GabaN	H2O transport via diffusion GabaN	h2o[I] <=> h2o[cN]	-1.09338	0.314006	-3.91552	0.451837	1.34216	2.95997	Transport, Extracellular
H2O2tm	hydrogen peroxide mitochondrial transport Astrocyte	h2o2[cA] <=> h2o2[mA]	-0.0337634	0.0480663	-0.0438128	2.51912	1.2305	2.4811	Transport, Mitochondrial
H2O2tm_GabaN	hydrogen peroxide mitochondrial transport GabaN	h2o2[cN] <=> h2o2[mN]	-0.0337634	0.0480663	-0.0444315	2.51912	1.23019	2.48172	Transport, Mitochondrial
H2O2tm_GluN	hydrogen peroxide mitochondrial transport GluN	h2o2[cN] <=> h2o2[mN]	-0.0337634	0.0480663	-0.0444315	2.51912	1.23019	2.48172	Transport, Mitochondrial
H2O2t_GluN	hydrogen peroxide transport via diffusion GluN	h2o2[I] <=> h2o2[cN]	-0.0480615	0.0480663	-0.076557	2.51912	1.22128	2.49954	Transport, Extracellular
H2O2t_GabaN	hydrogen peroxide transport via diffusion GabaN	h2o2[I] <=> h2o2[cN]	-0.0480615	0.0480663	-0.076557	2.51912	1.22128	2.49954	Transport, Extracellular
H2O2t_Int	hydrogen peroxide transport via diffusion Interstitial And Synapse	h2o2[I] <=> h2o2[cA]	-0.0448592	0.0480615	-2.50512	0.076557	1.21588	2.48875	Transport, Extracellular
H2Otm	H2O transport, mitochondrial Astrocyte	h2o[cA] <=> h2o[mA]	-4.85986	-4.49561	-7.46599	-4.24925	1.17989	2.8525	Transport, Mitochondrial
CATm_GluN	catalase GluN	2 h2o2[mN] -> o2[mN] + 2 h2o[mN]	0	0.0240332	0	1.25956	0.617762	1.23552	ROS Detoxification
CATm	catalase Astrocyte	2 h2o2[mA] -> 2 h2o[mA] + o2[mA]	0	0.0240332	0	1.25956	0.617762	1.23552	ROS Detoxification
CATm_GabaN	catalase GabaN	2 h2o2[mN] -> o2[mN] + 2 h2o[mN]	0	0.0240332	0	1.25956	0.617762	1.23552	ROS Detoxification
O2tm_GluN	O2 transport (diffusion) GluN	o2[cN] <=> o2[mN]	0.517093	0.961185	-0.608841	1.11592	0.4856	1.28067	Transport, Mitochondrial
O2tm	O2 transport (diffusion) Astrocyte	o2[cA] <=> o2[mA]	0.742854	0.850649	-0.371806	0.994381	0.485464	1.25839	Transport, Mitochondrial
O2tm_GabaN	O2 transport (diffusion) GabaN	o2[cN] <=> o2[mN]	0.46154	0.905631	-0.663997	1.06076	0.485202	1.28067	Transport, Mitochondrial
O2t_GluN	o2 transport (diffusion) GluN	o2[I] <=> o2[cN]	0.517093	0.963767	-0.607421	1.12859	0.479845	1.28934	Transport, Extracellular
O2t_GabaN	o2 transport (diffusion) GabaN	o2[I] <=> o2[cN]	0.46154	0.908213	-0.662576	1.07344	0.479447	1.28934	Transport, Extracellular
O2t	o2 transport (diffusion) Astrocyte	o2[e] <=> o2[cA]	2.24184	2.256	1.351	2.256	0.44542	0.89084	Transport, Extracellular
EX_o2(e)	O2exchange	o2[e] <=>	-2.256	-2.24184	-2.256	-1.351	0.44542	0.89084	Exchange/demand reaction
PIt2m_GabaN	phosphate transporter, mitochondrial GabaN	h[cN] + pi[cN] <=> h[mN] + pi[mN]	1.8305	5.71508	1.92893	6.50509	0.444226	0.691577	Transport, Mitochondrial
PIt2m_GluN	phosphate transporter, mitochondrial GluN	h[cN] + pi[cN] <=> h[mN] + pi[mN]	1.96938	5.85396	2.06682	6.64298	0.443232	0.691577	Transport, Mitochondrial
O2t_Int	o2 transport (diffusion) Interstitial And Synapse	o2[I] <=> o2[cA]	-1.51315	-1.40535	-1.72281	-0.356619	0.419536	1.25839	Transport, Extracellular
ATPS4m_GabaN	ATP synthase (four protons for one ATP) GabaN	4 h[cN] + adp[mN] + pi[mN] -> 3 h[mN] + h2o[mN] + atp[mN]	2.69461	3.90092	2.9733	4.23503	0.306401	0.0554194	Oxidative Phosphorylation
ATPS4m_GluN	ATP synthase (four protons for one ATP) GluN	4 h[cN] + adp[mN] + pi[mN] -> 3 h[mN] + h2o[mN] + atp[mN]	2.9446	4.15091	3.22151	4.48323	0.304612	0.0554194	Oxidative Phosphorylation
PYRt2m	pyruvate mitochondrial transport via proton symport Astrocyte	h[cA] + pyr[cA] <=> h[mA] + pyr[mA]	-0.296597	-0.0394349	-0.193342	0.440536	0.291613	0.376717	Transport, Mitochondrial
DM_atp(c)_GabaN	atp demand GabaN	atp[cN] + h2o[cN] -> adp[cN] + h[cN] + pi[cN]	3.84406	3.89885	4.09137	4.23477	0.29161	0.0886022
DM_atp(c)_GluN	atp demand GluN	atp[cN] + h2o[cN] -> adp[cN] + h[cN] + pi[cN]	3.84405	3.89885	4.08957	4.23297	0.289821	0.0886022
AKGMALtm	alpha-ketoglutarate/malate transporter Astrocyte	mal_L[cA] + akg[mA] <=> akg[cA] + mal_L[mA]	-0.0845098	0.202884	-0.0347743	0.701956	0.274404	0.449337	Transport, Mitochondrial
ATPS4m	ATP synthase (four protons for one ATP) Astrocyte	4 h[cA] + adp[mA] + pi[mA] -> atp[mA] + 3 h[mA] + h2o[mA]	3.77095	4.02071	4.04538	4.29032	0.272021	0.00483397	Oxidative Phosphorylation
LDH_Lm	L-lactate dehydrogenase Astrocyte	lac_L[mA] + nad[mA] <=> h[mA] + nadh[mA] + pyr[mA]	0.244498	0.499462	-0.198103	0.437217	0.252423	0.380355	Pyruvate Metabolism
LacLtm	L-lactate mito transporter thorugh AQP9 Astrocyte	lac_L[cA] <=> lac_L[mA]	0.244498	0.499462	-0.198103	0.437217	0.252423	0.380355
NH3tm	mitochondrial ammonium transport Astrocyte	nh4[cA] + h[mA] <=> h[cA] + nh4[mA]	-0.127298	0.163191	-0.587872	0.149798	0.236984	0.447181
GLUDxm	glutamate dehydrogenase (NAD) (mitochondrial) Astrocyte	glu_L[mA] + h2o[mA] + nad[mA] <=> akg[mA] + h[mA] + nadh[mA] + nh4[mA]	-0.163191	0.127298	-0.149798	0.587872	0.236984	0.447181	Glutamate metabolism
ALATA_L	L-alanine transaminase Astrocyte	akg[cA] + ala_L[cA] <=> glu_L[cA] + pyr[cA]	0	0.267921	0	0.701456	0.216768	0.433535	Glutamate metabolism
ALAtN1_Int	Alanine transport (Na, H coupled) Interstitial And Synapse	ala_L[I] <=> ala_L[cA]	0	0.267921	0	0.701456	0.216768	0.433535	Transport, Extracellular
THD1m	NAD(P) transhydrogenase Astrocyte	h[cA] + nadh[mA] + nadp[mA] <=> h[mA] + nad[mA] + nadph[mA]	-0.451383	-0.0419338	-0.379429	0.310314	0.212101	0.280294	NAD Metabolism
ALATA_L_GluN	L-alanine transaminase GluN	akg[cN] + ala_L[cN] <=> glu_L[cN] + pyr[cN]	-1.97944	1.85025	-2.5228	1.99596	0.198828	0.689068	Glutamate metabolism
ALAtN1_GluN	Alanine transport (Na, H coupled) GluN	ala_L[I] <=> ala_L[cN]	-1.97944	1.85025	-2.5228	1.99596	0.198828	0.689068	Transport, Extracellular
GLUt2m_GluN	L-glutamate reversible transport via proton symport, mitochondrial GluN	h[cN] + glu_L[cN] <=> h[mN] + glu_L[mN]	-2.22944	1.60025	-2.7728	1.74596	0.198828	0.689068	Transport, Mitochondrial
AKGMALtm_GluN	alpha-ketoglutarate/malate transporter GluN	akg[mN] + mal_L[cN] <=> akg[cN] + mal_L[mN]	-1.97944	1.85025	-2.5228	1.99596	0.198828	0.689068	Transport, Mitochondrial
ALATA_L_GabaN	L-alanine transaminase GabaN	akg[cN] + ala_L[cN] <=> glu_L[cN] + pyr[cN]	-2.09055	1.73915	-2.63312	1.88565	0.198033	0.689068	Glutamate metabolism
ALAtN1_GabaN	Alanine transport (Na, H coupled) GabaN	ala_L[I] <=> ala_L[cN]	-2.09055	1.73915	-2.63312	1.88565	0.198033	0.689068	Transport, Extracellular
GLUt2m_GabaN	L-glutamate reversible transport via proton symport, mitochondrial GabaN	h[cN] + glu_L[cN] <=> h[mN] + glu_L[mN]	-2.29055	1.53915	-2.83312	1.68565	0.198033	0.689068	Transport, Mitochondrial
AKGMALtm_GabaN	alpha-ketoglutarate/malate transporter GabaN	akg[mN] + mal_L[cN] <=> akg[cN] + mal_L[mN]	-2.09055	1.73915	-2.63312	1.88565	0.198033	0.689068	Transport, Mitochondrial
PYRt2m_GabaN	pyruvate mitochondrial transport via proton symport GabaN	h[cN] + pyr[cN] <=> h[mN] + pyr[mN]	-0.496539	0.47068	-0.905654	0.4878	0.195998	0.426235	Transport, Mitochondrial
PYRt2m_GluN	pyruvate mitochondrial transport via proton symport GluN	h[cN] + pyr[cN] <=> h[mN] + pyr[mN]	-0.496539	0.47068	-0.905654	0.4878	0.195998	0.426235	Transport, Mitochondrial
ICDHxm	Isocitrate dehydrogenase (NAD+) Astrocyte	icit[mA] + nad[mA] -> akg[mA] + co2[mA] + nadh[mA]	0	0.241099	0	0.631098	0.195	0.389999	Citric Acid Cycle
L-LACtm	L-lactate transport, mitochondrial Astrocyte	h[cA] + lac_L[cA] <=> h[mA] + lac_L[mA]	0	0.241099	0	0.631098	0.195	0.389999	Transport, Mitochondrial
Htm	Uncoupling protein Astrocyte	h[cA] -> h[mA]	0	0.241099	0	0.631098	0.195	0.389999	Transport, Mitochondrial
GLUt2m	L-glutamate reversible transport via proton symport, mitochondrial Astrocyte	glu_L[cA] + h[cA] <=> glu_L[mA] + h[mA]	-0.410392	-0.0789021	-0.479455	0.379772	0.194805	0.527737	Transport, Mitochondrial
THD1m_GabaN	NAD(P) transhydrogenase GabaN	h[cN] + nadp[mN] + nadh[mN] <=> h[mN] + nadph[mN] + nad[mN]	-0.670596	0.219161	-0.639213	0.57357	0.192896	0.323026	NAD Metabolism
THD1m_GluN	NAD(P) transhydrogenase GluN	h[cN] + nadp[mN] + nadh[mN] <=> h[mN] + nadph[mN] + nad[mN]	-0.670596	0.219161	-0.639213	0.57357	0.192896	0.323026	NAD Metabolism
L-LACtm_GabaN	L-lactate transport, mitochondrial GabaN	h[cN] + lac_L[cN] <=> h[mN] + lac_L[mN]	0	0.407801	0	0.78102	0.18661	0.37322	Transport, Mitochondrial
LDH_Lm_GabaN	L-lactate dehydrogenase GabaN	nad[mN] + lac_L[mN] <=> h[mN] + nadh[mN] + pyr[mN]	0	0.407801	0	0.78102	0.18661	0.37322	Pyruvate Metabolism
LDH_Lm_GluN	L-lactate dehydrogenase GluN	nad[mN] + lac_L[mN] <=> h[mN] + nadh[mN] + pyr[mN]	0	0.407801	0	0.78102	0.18661	0.37322	Pyruvate Metabolism
L-LACtm_GluN	L-lactate transport, mitochondrial GluN	h[cN] + lac_L[cN] <=> h[mN] + lac_L[mN]	0	0.407801	0	0.78102	0.18661	0.37322	Transport, Mitochondrial
L-LACt2r_Int	L-lactate reversible transport via proton symport Interstitial And Synapse	h[I] + lac_L[I] <=> h[cA] + lac_L[cA]	0.0861552	0.339202	-0.289947	0.344034	0.185635	0.380934	Transport, Extracellular
CO2t	CO2 transporter via diffusion Astrocyte	co2[e] <=> co2[cA]	-2.19647	-2.05557	-2.3478	-2.27084	0.183302	0.0639369	Transport, Extracellular
EX_co2(e)	CO2exchange	co2[e] <=>	2.05557	2.19647	2.27084	2.3478	0.183302	0.0639369	Exchange/demand reaction
NH3tm_GluN	mitochondrial ammonium transport GluN	h[mN] + nh4[cN] <=> h[cN] + nh4[mN]	-2.11507	1.50802	-2.29064	2.04664	0.181529	0.714179	Transport, Mitochondrial
GLUDxm_GluN	glutamate dehydrogenase (NAD) (mitochondrial) GluN	h2o[mN] + nad[mN] + glu_L[mN] <=> h[mN] + akg[mN] + nadh[mN] + nh4[mN]	-1.89213	1.85025	-2.39822	1.99708	0.179631	0.65291	Glutamate metabolism
GLUDxm_GabaN	glutamate dehydrogenase (NAD) (mitochondrial) GabaN	h2o[mN] + nad[mN] + glu_L[mN] <=> h[mN] + akg[mN] + nadh[mN] + nh4[mN]	-2.00324	1.73915	-2.50853	1.88676	0.178836	0.65291	Glutamate metabolism
ICDHxm_GabaN	Isocitrate dehydrogenase (NAD+) GabaN	nad[mN] + icit[mN] -> akg[mN] + co2[mN] + nadh[mN]	0	0.219161	0	0.57357	0.177204	0.354409	Citric Acid Cycle
Htm_GabaN	Uncoupling protein GabaN	h[cN] -> h[mN]	0	0.219161	0	0.57357	0.177204	0.354409	Transport, Mitochondrial
ICDHxm_GluN	Isocitrate dehydrogenase (NAD+) GluN	nad[mN] + icit[mN] -> akg[mN] + co2[mN] + nadh[mN]	0	0.219161	0	0.57357	0.177204	0.354409	Citric Acid Cycle
Htm_GluN	Uncoupling protein GluN	h[cN] -> h[mN]	0	0.219161	0	0.57357	0.177204	0.354409	Transport, Mitochondrial
NH4t3r_Int	ammonia transport via proton antiport Interstitial And Synapse	nh4[cA] + h[I] <=> h[cA] + nh4[I]	-0.713828	-0.402342	-0.773484	0.0112882	0.176987	0.473286	Transport, Extracellular
NH4t3r_GluN	ammonia transport via proton antiport GluN	h[I] + nh4[cN] <=> nh4[I] + h[cN]	-1.50802	2.11507	-2.03264	2.29078	0.174459	0.700319	Transport, Extracellular
ICDHyrm_GluN	Isocitrate dehydrogenase (NADP+) GluN	nadp[mN] + icit[mN] <=> nadph[mN] + akg[mN] + co2[mN]	-0.219161	0.474545	-0.57357	0.481365	0.173795	0.361228	Citric Acid Cycle
ICDHyrm_GabaN	Isocitrate dehydrogenase (NADP+) GabaN	nadp[mN] + icit[mN] <=> nadph[mN] + akg[mN] + co2[mN]	-0.219161	0.474545	-0.57357	0.481365	0.173795	0.361228	Citric Acid Cycle
CO2t_Int	CO2 transporter via diffusion Interstitial And Synapse	co2[I] <=> co2[cA]	1.57289	1.80154	1.81166	1.9032	0.170215	0.137111	Transport, Extracellular
L-LACt2r_GabaN	L-lactate reversible transport via proton symport GabaN	h[I] + lac_L[I] <=> h[cN] + lac_L[cN]	-0.589631	0.407801	-0.622578	0.78102	0.170137	0.406166	Transport, Extracellular
L-LACt2r_GluN	L-lactate reversible transport via proton symport GluN	h[I] + lac_L[I] <=> h[cN] + lac_L[cN]	-0.589631	0.407801	-0.622578	0.78102	0.170137	0.406166	Transport, Extracellular
NH3tm_GabaN	mitochondrial ammonium transport GabaN	h[mN] + nh4[cN] <=> h[cN] + nh4[mN]	-1.96637	1.66912	-2.16529	2.20695	0.169449	0.73675
CK_GabaN	ATP Creatine kinase GabaN	atp[mN] + creat[mN] <=> adp[mN] + pcreat[mN]	0	3.89885	0	4.23503	0.168089	0.336178	Urea cycle/amino group metabolism
CKc_GabaN	ATP Creatine kinase GabaN	atp[cN] + creat[cN] <=> adp[cN] + pcreat[cN]	-3.89885	0	-4.23503	0	0.168089	0.336178	Urea cycle/amino group metabolism
CREATtmdiffir_GabaN	Creatine transport to/from mitochondria via diffusion GabaN	creat[cN] -> creat[mN]	0	3.89885	0	4.23503	0.168089	0.336178	Urea cycle/amino group metabolism
PCREATtmdiffir_GabaN	Phosphocreatine transport to/from mitochondria via diffusion GabaN	pcreat[mN] -> pcreat[cN]	0	3.89885	0	4.23503	0.168089	0.336178	Urea cycle/amino group metabolism
ATPtm_GabaN	ADP/ATP transporter, mitochondrial GabaN	adp[cN] + atp[mN] -> atp[cN] + adp[mN]	0	3.89885	0	4.23503	0.168089	0.336178	Transport, Mitochondrial
ATPtm_GluN	ADP/ATP transporter, mitochondrial GluN	adp[cN] + atp[mN] -> atp[cN] + adp[mN]	0	4.14885	0	4.48323	0.167194	0.334389	Transport, Mitochondrial
CK_GluN	ATP Creatine kinase GluN	atp[mN] + creat[mN] <=> adp[mN] + pcreat[mN]	0	4.14885	0	4.48323	0.167194	0.334389	Urea cycle/amino group metabolism
CKc_GluN	ATP Creatine kinase GluN	atp[cN] + creat[cN] <=> adp[cN] + pcreat[cN]	-4.14885	0	-4.48323	0	0.167194	0.334389	Urea cycle/amino group metabolism
CREATtmdiffir_GluN	Creatine transport to/from mitochondria via diffusion GluN	creat[cN] -> creat[mN]	0	4.14885	0	4.48323	0.167194	0.334389	Urea cycle/amino group metabolism
PCREATtmdiffir_GluN	Phosphocreatine transport to/from mitochondria via diffusion GluN	pcreat[mN] -> pcreat[cN]	0	4.14885	0	4.48323	0.167194	0.334389	Urea cycle/amino group metabolism
DM_atp(c)	atp demand	atp[cA] + h2o[cA] -> adp[cA] + h[cA] + pi[cA]	3.22884	3.28912	3.34555	3.50333	0.165457	0.0974998
NH4t3r_GabaN	ammonia transport via proton antiport GabaN	h[I] + nh4[cN] <=> nh4[I] + h[cN]	-1.66912	1.96637	-2.19295	2.16529	0.162449	0.72275	Transport, Extracellular
ICDHyrm	Isocitrate dehydrogenase (NADP+) Astrocyte	icit[mA] + nadp[mA] <=> akg[mA] + co2[mA] + nadph[mA]	0.0419338	0.296709	-0.308914	0.327725	0.159916	0.381865	Citric Acid Cycle
CYOR-u10m	ubiquinol-6 cytochrome c reductase, Complex III Astrocyte	2 ficytC[mA] + 2 h[mA] + q10h2[mA] -> 4 h[cA] + 2 focytC[mA] + q10[mA]	1.55187	1.66413	1.67688	1.84241	0.151642	0.0532588	Oxidative Phosphorylation
GLNtN1	Glutamine transporter Astrocyte	h[cA] + gln_L[e] + na1[e] <=> gln_L[cA] + na1[cA] + h[e]	-1000	999.418	-1000	999.719	0.15045	0.300899	Transport, Extracellular
GLNtN1_Int	Glutamine transporter Interstitial And Synapse	h[cA] + na1[I] + gln_L[I] <=> gln_L[cA] + na1[cA] + h[I]	-1000	999.418	-1000	999.719	0.15045	0.300899	Transport, Extracellular
PIt2m	phosphate transporter, mitochondrial Astrocyte	h[cA] + pi[cA] <=> h[mA] + pi[mA]	3.51668	3.8792	3.13307	3.99782	0.132497	0.502234	Transport, Mitochondrial
CYOR-u10m_GabaN	ubiquinol-6 cytochrome c reductase, Complex III GabaN	2 h[mN] + 2 ficytC[mN] + q10h2[mN] -> 4 h[cN] + q10[mN] + 2 focytC[mN]	1.02437	1.74484	1.12117	1.89803	0.124995	0.0563903	Oxidative Phosphorylation
CYOR-u10m_GluN	ubiquinol-6 cytochrome c reductase, Complex III GluN	2 h[mN] + 2 ficytC[mN] + q10h2[mN] -> 4 h[cN] + q10[mN] + 2 focytC[mN]	1.13548	1.85594	1.23149	2.00834	0.1242	0.0563903	Oxidative Phosphorylation
MDHm_GabaN	malate dehydrogenase, mitochondrial GabaN	nad[mN] + mal_L[mN] <=> h[mN] + nadh[mN] + oaa[mN]	0	0.623975	0	0.865578	0.120802	0.241603	Citric Acid Cycle
MDHm_GluN	malate dehydrogenase, mitochondrial GluN	nad[mN] + mal_L[mN] <=> h[mN] + nadh[mN] + oaa[mN]	0	0.623975	0	0.865578	0.120802	0.241603	Citric Acid Cycle
NADH2-u10m	NADH dehydrogenase, mitochondrial Astrocyte	5 h[mA] + nadh[mA] + q10[mA] -> 4 h[cA] + nad[mA] + q10h2[mA]	1.26334	1.36926	1.34546	1.49762	0.105243	0.0462472	Oxidative Phosphorylation
CREATtmdiffir	Creatine transport to/from mitochondria via diffusion Astrocyte	creat[cA] -> creat[mA]	0	3.8081	0	3.99735	0.0946264	0.189253	Urea cycle/amino group metabolism
PCREATtmdiffir	Phosphocreatine transport to/from mitochondria via diffusion Astrocyte	pcreat[mA] -> pcreat[cA]	0	3.8081	0	3.99735	0.0946264	0.189253	Urea cycle/amino group metabolism
CK	ATP Creatine kinase Astrocyte	atp[mA] + creat[mA] <=> adp[mA] + pcreat[mA]	0	3.8081	0	3.99735	0.0946264	0.189253	Urea cycle/amino group metabolism
CKc	ATP Creatine kinase Astrocyte	atp[cA] + creat[cA] <=> adp[cA] + pcreat[cA]	-3.8081	0	-3.99735	0	0.0946264	0.189253	Urea cycle/amino group metabolism
ATPtm	ADP/ATP transporter, mitochondrial Astrocyte	adp[cA] + atp[mA] -> atp[cA] + adp[mA]	0	3.8081	0	3.99735	0.0946264	0.189253	Transport, Mitochondrial
ASPTA_GabaN	aspartate transaminase GabaN	akg[cN] + asp_L[cN] <=> glu_L[cN] + oaa[cN]	0	0.2039	0	0.39051	0.0933049	0.18661	Alanine and Aspartate Metabolism
ASPTAm_GabaN	aspartate transaminase GabaN	akg[mN] + asp_L[mN] <=> glu_L[mN] + oaa[mN]	-0.2039	5e-05	-0.39051	5e-05	0.0933049	0.18661	Alanine and Aspartate Metabolism
ASPTAm_GluN	aspartate transaminase GluN	akg[mN] + asp_L[mN] <=> glu_L[mN] + oaa[mN]	-0.2039	5e-05	-0.39051	5e-05	0.0933049	0.18661	Alanine and Aspartate Metabolism
ASPTA_GluN	aspartate transaminase GluN	akg[cN] + asp_L[cN] <=> glu_L[cN] + oaa[cN]	0	0.2039	0	0.39051	0.0933049	0.18661	Alanine and Aspartate Metabolism
ASPGLUm_GluN	aspartate-glutamate mitochondrial shuttle GluN	h[cN] + asp_L[mN] + glu_L[cN] <=> h[mN] + glu_L[mN] + asp_L[cN]	0	0.2039	0	0.39051	0.0933049	0.18661	Transport, Mitochondrial
ASPGLUm_GabaN	aspartate-glutamate mitochondrial shuttle GabaN	h[cN] + asp_L[mN] + glu_L[cN] <=> h[mN] + glu_L[mN] + asp_L[cN]	0	0.2039	0	0.39051	0.0933049	0.18661	Transport, Mitochondrial
HCO3Em	HCO3 equilibration reaction Astrocyte	co2[mA] + h2o[mA] <=> h[mA] + hco3[mA]	0.0653766	0.149642	0.112561	0.286158	0.09185	0.0893321	Urea cycle/amino group metabolism
GLNS	glutamine synthetase Astrocyte	atp[cA] + glu_L[cA] + nh4[cA] -> adp[cA] + gln_L[cA] + h[cA] + pi[cA]	0.518183	0.597842	0.561359	0.734358	0.0898458	0.0933404	Glutamate metabolism
PPCOACm	Propionyl-CoA carboxylase, mitochondrial Astrocyte	atp[mA] + hco3[mA] + ppcoa[mA] -> adp[mA] + h[mA] + mmcoa_S[mA] + pi[mA]	0.0650929	0.143442	0.107424	0.279958	0.0894236	0.0941849	Valine, Leucine, and Isoleucine Metabolism
ABUTt2r_GabaN	4-aminobutyrate reversible transport in via proton symport GabaN	4abut[I] + h[I] <=> h[cN] + 4abut[cN]	-0.25479	-0.0356292	-0.343392	0.230177	0.0886022	0.354409	Transport, Extracellular
Kt1r_GluN	potassium transport via uniport (facilitated diffusion) GluN	k[I] <=> k[cN]	-0.109581	1000	-0.286785	1000	0.0886022	0.177204
Kt1r_GabaN	potassium transport via uniport (facilitated diffusion) GabaN	k[I] <=> k[cN]	-0.109581	1000	-0.286785	1000	0.0886022	0.177204
LDH_L_GluN	L-lactate dehydrogenase GluN	nad[cN] + lac_L[cN] <=> h[cN] + nadh[cN] + pyr[cN]	-0.589631	0.2039	-0.622578	0.39051	0.0768317	0.219556	Glycolysis/Gluconeogenesis
LDH_L_GabaN	L-lactate dehydrogenase GabaN	nad[cN] + lac_L[cN] <=> h[cN] + nadh[cN] + pyr[cN]	-0.589631	0.2039	-0.622578	0.39051	0.0768317	0.219556	Glycolysis/Gluconeogenesis
MDH_GluN	malate dehydrogenase GluN	mal_L[cN] + nad[cN] <=> h[cN] + nadh[cN] + oaa[cN]	-0.2039	0.0954269	-0.39051	0.128622	0.0767075	0.219805	Citric Acid Cycle
MDH_GabaN	malate dehydrogenase GabaN	mal_L[cN] + nad[cN] <=> h[cN] + nadh[cN] + oaa[cN]	-0.2039	0.0954269	-0.39051	0.128622	0.0767075	0.219805	Citric Acid Cycle
Kt1r_Int	potassium transport via uniport (facilitated diffusion) Interstitial And Synapse	k[I] <=> k[cA]	0.12945	0.278701	-0.0655491	0.32512	0.0742902	0.241419
CYOOm2	cytochrome c oxidase, mitochondrial Complex IV Astrocyte	4 focytC[mA] + 8 h[mA] + o2[mA] -> 4 h[cA] + 4 ficytC[mA] + 2 h2o[mA]	0.771431	0.829992	0.832388	0.914345	0.0726551	0.0233962	Oxidative Phosphorylation
NADH2-u10m_GabaN	NADH dehydrogenase, mitochondrial GabaN	q10[mN] + 5 h[mN] + nadh[mN] -> 4 h[cN] + nad[mN] + q10h2[mN]	0.503466	1.73922	0.4954	1.88575	0.0692331	0.154598	Oxidative Phosphorylation
NADH2-u10m_GluN	NADH dehydrogenase, mitochondrial GluN	q10[mN] + 5 h[mN] + nadh[mN] -> 4 h[cN] + nad[mN] + q10h2[mN]	0.614573	1.85032	0.605712	1.99606	0.0684378	0.154598	Oxidative Phosphorylation
PPAm	inorganic diphosphatase Astrocyte	h2o[mA] + ppi[mA] -> h[mA] + 2 pi[mA]	0.066011	0.116005	0.108522	0.206571	0.0665386	0.048055	Oxidative Phosphorylation
PYRt2r_Int	pyruvate reversible transport via proton symport Interstitial And Synapse	h[I] + pyr[I] <=> h[cA] + pyr[cA]	-0.237948	0.0868505	-0.26672	-0.0106424	0.0631322	0.0687215	Transport, Extracellular
MDHm	malate dehydrogenase, mitochondrial Astrocyte	mal_L[mA] + nad[mA] <=> h[mA] + nadh[mA] + oaa[mA]	0.26609	0.320837	0.30855	0.402746	0.0621841	0.0394497	Citric Acid Cycle
CYOOm2_GabaN	cytochrome c oxidase, mitochondrial Complex IV GabaN	8 h[mN] + o2[mN] + 4 focytC[mN] -> 4 h[cN] + 2 h2o[mN] + 4 ficytC[mN]	0.506279	0.869212	0.554251	0.943732	0.0612463	0.0265478	Oxidative Phosphorylation
GLNtm_GabaN	L-glutamine transport via electroneutral transporter GabaN	gln_L[cN] -> gln_L[mN]	0.177	0.345709	0.177	0.467976	0.0611335	0.122267	Transport, Mitochondrial
GLUNm_GabaN	glutaminase (mitochondrial) GabaN	h2o[mN] + gln_L[mN] -> glu_L[mN] + nh4[mN]	0.177	0.345709	0.177	0.467976	0.0611335	0.122267	Glutamate metabolism
CYOOm2_GluN	cytochrome c oxidase, mitochondrial Complex IV GluN	8 h[mN] + o2[mN] + 4 focytC[mN] -> 4 h[cN] + 2 h2o[mN] + 4 ficytC[mN]	0.561832	0.924766	0.609407	0.998888	0.0608486	0.0265478	Oxidative Phosphorylation
MTHFCm_GabaN	methenyltetrahydrifikate cyclohydrolase, mitochondrial GabaN	h2o[mN] + methf[mN] <=> 10fthf[mN] + h[mN]	0	0.185134	0	0.0649892	0.0600723	0.120145	Folate Metabolism
MTHFDm_GabaN	methylenetetrahydrofolate dehydrogenase (NADP), mitochondrial GabaN	nadp[mN] + mlthf[mN] <=> nadph[mN] + methf[mN]	0	0.185134	0	0.0649892	0.0600723	0.120145	Folate Metabolism
MTHFCm_GluN	methenyltetrahydrifikate cyclohydrolase, mitochondrial GluN	h2o[mN] + methf[mN] <=> 10fthf[mN] + h[mN]	0	0.185134	0	0.0649892	0.0600723	0.120145	Folate Metabolism
MTHFDm_GluN	methylenetetrahydrofolate dehydrogenase (NADP), mitochondrial GluN	nadp[mN] + mlthf[mN] <=> nadph[mN] + methf[mN]	0	0.185134	0	0.0649892	0.0600723	0.120145	Folate Metabolism
DM_for_GluN	Formate Demand GluN	for[cN] ->	0	0.185134	0	0.0649892	0.0600723	0.120145
FORt2m_GluN	formate mitochondrial transport GluN	for[mN] <=> for[cN]	0	0.185134	0	0.0649892	0.0600723	0.120145	Transport, Mitochondrial
FTHFLm_GluN	formate-tetrahydrofolate ligase, mitochondrial GluN	atp[mN] + for[mN] + thf[mN] <=> 10fthf[mN] + adp[mN] + pi[mN]	-0.185134	0	-0.0649892	0	0.0600723	0.120145	Folate Metabolism
DM_for_GabaN	Formate Demand GabaN	for[cN] ->	0	0.185134	0	0.0649892	0.0600723	0.120145
FORt2m_GabaN	formate mitochondrial transport GabaN	for[mN] <=> for[cN]	0	0.185134	0	0.0649892	0.0600723	0.120145	Transport, Mitochondrial
FTHFLm_GabaN	formate-tetrahydrofolate ligase, mitochondrial GabaN	atp[mN] + for[mN] + thf[mN] <=> 10fthf[mN] + adp[mN] + pi[mN]	-0.185134	0	-0.0649892	0	0.0600723	0.120145	Folate Metabolism
CO2tm_GluN	CO2 transport (diffusion), mitochondrial GluN	co2[cN] <=> co2[mN]	-1.57785	0	-1.69488	0	0.058519	0.117038	Transport, Mitochondrial
CO2tm_GabaN	CO2 transport (diffusion), mitochondrial GabaN	co2[cN] <=> co2[mN]	-1.57785	0	-1.69488	0	0.058519	0.117038	Transport, Mitochondrial
LDH_L	L-lactate dehydrogenase Astrocyte	lac_L[cA] + nad[cA] <=> h[cA] + nadh[cA] + pyr[cA]	-0.172457	-0.0721452	-0.122721	-0.00505605	0.0584123	0.0173535	Glycolysis/Gluconeogenesis
DM_for	Formate Demand	for[cA] ->	0	0.169394	0	0.0603857	0.054504	0.109008
FORt2m	formate mitochondrial transport Astrocyte	for[mA] <=> for[cA]	0	0.169394	0	0.0603857	0.054504	0.109008	Transport, Mitochondrial
FTHFLm	formate-tetrahydrofolate ligase, mitochondrial Astrocyte	atp[mA] + for[mA] + thf[mA] <=> 10fthf[mA] + adp[mA] + pi[mA]	-0.169394	0	-0.0603857	0	0.054504	0.109008	Folate Metabolism
MTHFCm	methenyltetrahydrifikate cyclohydrolase, mitochondrial Astrocyte	h2o[mA] + methf[mA] <=> 10fthf[mA] + h[mA]	0	0.169394	0	0.0603857	0.054504	0.109008	Folate Metabolism
MTHFDm	methylenetetrahydrofolate dehydrogenase (NADP), mitochondrial Astrocyte	mlthf[mA] + nadp[mA] <=> methf[mA] + nadph[mA]	0	0.169394	0	0.0603857	0.054504	0.109008	Folate Metabolism
OCOAT1m	3-oxoacid CoA-transferase Astrocyte	acac[mA] + succoa[mA] <=> aacoa[mA] + succ[mA]	0.0193415	0.0944748	0.0303052	0.191975	0.0542317	0.0865361	Valine, Leucine, and Isoleucine Metabolism
CO2t_GluN	CO2 transporter via diffusion GluN	co2[I] <=> co2[cN]	-1.60154	0	-1.70303	0	0.0507469	0.101494	Transport, Extracellular
CO2t_GabaN	CO2 transporter via diffusion GabaN	co2[I] <=> co2[cN]	-1.80154	-0.2	-1.90303	-0.2	0.0507469	0.101494	Transport, Extracellular
HMGLm	hydroxymethylglutaryl-CoA lyase Astrocyte	hmgcoa[mA] -> acac[mA] + accoa[mA]	0	0.0664748	0.00359381	0.163975	0.0505468	0.093906	Cholesterol Metabolism
PGK	phosphoglycerate kinase Astrocyte	3pg[cA] + atp[cA] <=> 13dpg[cA] + adp[cA]	-0.086044	-0.0257692	-0.086044	0.0746127	0.050191	0.100382	Glycolysis/Gluconeogenesis
NaKt_Int	Na+/K+ exchanging ATPase Interstitial And Synapse	atp[cA] + h2o[cA] + 3 na1[cA] + 2 k[I] -> adp[cA] + h[cA] + 2 k[cA] + pi[cA] + 3 na1[I]	0	0.0602748	0	0.157775	0.0487499	0.0974998	Transport, Extracellular
HMGCOASim	Hydroxymethylglutaryl CoA synthase (ir) Astrocyte	aacoa[mA] + accoa[mA] + h2o[mA] -> coa[mA] + h[mA] + hmgcoa[mA]	0	0.0602748	0	0.157775	0.0487499	0.0974998	Cholesterol Metabolism
DURIK1m	deoxyuridine kinase (ATP:Deoxyuridine), mitochondrial Astrocyte	atp[mA] + duri[mA] -> adp[mA] + dump[mA] + h[mA]	0	0.0602748	0	0.157775	0.0487499	0.0974998	Nucleotides
NTD1m	5'-nucleotidase (dUMP),mitochondrial Astrocyte	dump[mA] + h2o[mA] -> duri[mA] + pi[mA]	0	0.0602748	0	0.157775	0.0487499	0.0974998	Nucleotides
DM_atp(m)	atp demand	atp[mA] + h2o[mA] -> adp[mA] + h[mA] + pi[mA]	0	0.0602748	0	0.157775	0.0487499	0.0974998
NTD5m	5'-nucleotidase (dTMP), mitochondrial Astrocyte	dtmp[mA] + h2o[mA] -> pi[mA] + thymd[mA]	0	0.0602748	0	0.157775	0.0487499	0.0974998	Nucleotides
TMDK1m	thymidine kinase (ATP:thymidine) Astrocyte	atp[mA] + thymd[mA] -> adp[mA] + dtmp[mA] + h[mA]	0	0.0602748	0	0.157775	0.0487499	0.0974998	Nucleotides
GLUt6	Glutamate transport via Na, H symport and K antiport Astrocyte	k[cA] + glu_L[e] + h[e] + 3 na1[e] -> glu_L[cA] + h[cA] + 3 na1[cA] + k[e]	0	0.0646748	0	0.162175	0.0487499	0.0974998	Transport, Extracellular
GLNtm	L-glutamine transport via electroneutral transporter Astrocyte	gln_L[cA] -> gln_L[mA]	0	0.0602748	0	0.157775	0.0487499	0.0974998	Transport, Mitochondrial
GLUNm	glutaminase (mitochondrial) Astrocyte	gln_L[mA] + h2o[mA] -> glu_L[mA] + nh4[mA]	0	0.0602748	0	0.157775	0.0487499	0.0974998	Glutamate metabolism
GLUVESSEC	L-glutamate secretion via secretory vesicle (ATP driven) Astrocyte	atp[cA] + glu_L[cA] + h2o[cA] -> adp[cA] + h[cA] + pi[cA] + glu_L[e]	0	0.0602748	0	0.157775	0.0487499	0.0974998	Transport, Extracellular
NaKt	Na+/K+ exchanging ATPase Astrocyte	atp[cA] + h2o[cA] + 3 na1[cA] + 2 k[e] -> adp[cA] + h[cA] + 2 k[cA] + pi[cA] + 3 na1[e]	0	0.0602748	0	0.157775	0.0487499	0.0974998	Transport, Extracellular
Kt1r	potassium transport via uniport (facilitated diffusion) Astrocyte	k[e] <=> k[cA]	-0.11615	0.0646748	-0.311149	0.162175	0.0487499	0.292499
MMCDm	Methylmalonyl-CoA decarboxylase, mitochondrial Astrocyte	h[mA] + mmcoa_S[mA] -> co2[mA] + ppcoa[mA]	0	0.0602748	0	0.157775	0.0487499	0.0974998	Valine, Leucine, and Isoleucine Metabolism
ACYP	acylphosphatase Astrocyte	13dpg[cA] + h2o[cA] -> 3pg[cA] + h[cA] + pi[cA]	0	0.0602748	0	0.157775	0.0487499	0.0974998	Glycolysis/Gluconeogenesis
DPGM	Diphosphoglyceromutase Astrocyte	13dpg[cA] <=> 23dpg[cA] + h[cA]	0	0.0602748	0	0.157775	0.0487499	0.0974998	Glycolysis/Gluconeogenesis
DPGase	Diphosphoglycerate phosphatase Astrocyte	23dpg[cA] + h2o[cA] -> 3pg[cA] + pi[cA]	0	0.0602748	0	0.157775	0.0487499	0.0974998	Glycolysis/Gluconeogenesis
HMGLm_GabaN	hydroxymethylglutaryl-CoA lyase GabaN	hmgcoa[mN] -> accoa[mN] + acac[mN]	0	0.0547903	0	0.143392	0.0443011	0.0886022	Cholesterol Metabolism
GLUDC_GabaN	Glutamate Decarboxylase GabaN	h[cN] + glu_L[cN] -> 4abut[cN] + co2[cN]	0.2	0.25479	0.2	0.343392	0.0443011	0.0886022	Glutamate metabolism
4ABUTtm_GluN	4-aminobutanoate mitochondrial transport via diffusion GluN	4abut[cN] <=> 4abut[mN]	0	0.0547903	0	0.143392	0.0443011	0.0886022	Transport, Mitochondrial
ABTArm_GluN	4-aminobutyrate transaminase, reversible (mitochondrial) GluN	akg[mN] + 4abut[mN] <=> glu_L[mN] + sucsal[mN]	0	0.0547903	0	0.143392	0.0443011	0.0886022	Glutamate metabolism
ABUTt2r_GluN	4-aminobutyrate reversible transport in via proton symport GluN	4abut[I] + h[I] <=> h[cN] + 4abut[cN]	0	0.0547903	0	0.143392	0.0443011	0.0886022	Transport, Extracellular
SSALxm_GluN	succinate-semialdehyde dehydrogenase (NAD) reversible (mitochondrial) GluN	h2o[mN] + nad[mN] + sucsal[mN] -> 2 h[mN] + nadh[mN] + succ[mN]	0	0.0547903	0	0.143392	0.0443011	0.0886022	Glutamate metabolism
PGK_GluN	phosphoglycerate kinase GluN	atp[cN] + 3pg[cN] <=> adp[cN] + 13dpg[cN]	-0.493956	0.0547903	-0.493956	0.143392	0.0443011	0.0886022	Glycolysis/Gluconeogenesis
HMGCOASim_GluN	Hydroxymethylglutaryl CoA synthase (ir) GluN	h2o[mN] + accoa[mN] + aacoa[mN] -> h[mN] + coa[mN] + hmgcoa[mN]	0	0.0547903	0	0.143392	0.0443011	0.0886022	Cholesterol Metabolism
DURIK1m_GluN	deoxyuridine kinase (ATP:Deoxyuridine), mitochondrial GluN	atp[mN] + duri[mN] -> h[mN] + adp[mN] + dump[mN]	0	0.0547903	0	0.143392	0.0443011	0.0886022	Nucleotides
NTD1m_GluN	5'-nucleotidase (dUMP),mitochondrial GluN	h2o[mN] + dump[mN] -> pi[mN] + duri[mN]	0	0.0547903	0	0.143392	0.0443011	0.0886022	Nucleotides
NTD5m_GluN	5'-nucleotidase (dTMP), mitochondrial GluN	h2o[mN] + dtmp[mN] -> pi[mN] + thymd[mN]	0	0.0547903	0	0.143392	0.0443011	0.0886022	Nucleotides
TMDK1m_GluN	thymidine kinase (ATP:thymidine) GluN	atp[mN] + thymd[mN] -> h[mN] + adp[mN] + dtmp[mN]	0	0.0547903	0	0.143392	0.0443011	0.0886022	Nucleotides
DM_atp(m)_GluN	atp demand GluN	h2o[mN] + atp[mN] -> h[mN] + adp[mN] + pi[mN]	0	0.0547903	0	0.143392	0.0443011	0.0886022
NaKt_GabaN	Na+/K+ exchanging ATPase GabaN	2 k[I] + atp[cN] + h2o[cN] + 3 na1[cN] -> 3 na1[I] + adp[cN] + h[cN] + pi[cN] + 2 k[cN]	0	0.0547903	0	0.143392	0.0443011	0.0886022	Transport, Extracellular
DURIK1m_GabaN	deoxyuridine kinase (ATP:Deoxyuridine), mitochondrial GabaN	atp[mN] + duri[mN] -> h[mN] + adp[mN] + dump[mN]	0	0.0547903	0	0.143392	0.0443011	0.0886022	Nucleotides
NTD1m_GabaN	5'-nucleotidase (dUMP),mitochondrial GabaN	h2o[mN] + dump[mN] -> pi[mN] + duri[mN]	0	0.0547903	0	0.143392	0.0443011	0.0886022	Nucleotides
NTD5m_GabaN	5'-nucleotidase (dTMP), mitochondrial GabaN	h2o[mN] + dtmp[mN] -> pi[mN] + thymd[mN]	0	0.0547903	0	0.143392	0.0443011	0.0886022	Nucleotides
TMDK1m_GabaN	thymidine kinase (ATP:thymidine) GabaN	atp[mN] + thymd[mN] -> h[mN] + adp[mN] + dtmp[mN]	0	0.0547903	0	0.143392	0.0443011	0.0886022	Nucleotides
DM_atp(m)_GabaN	atp demand GabaN	h2o[mN] + atp[mN] -> h[mN] + adp[mN] + pi[mN]	0	0.0547903	0	0.143392	0.0443011	0.0886022
PPCOACm_GabaN	Propionyl-CoA carboxylase, mitochondrial GabaN	ppcoa[mN] + atp[mN] + hco3[mN] -> h[mN] + adp[mN] + pi[mN] + mmcoa_S[mN]	0	0.0698903	0	0.158492	0.0443011	0.0886022	Valine, Leucine, and Isoleucine Metabolism
GABAVESSEC_GabaN	GABA secretion via secretory vesicle (ATP driven) GabaN	atp[cN] + h2o[cN] + 3 4abut[cN] -> 3 4abut[I] + adp[cN] + h[cN] + pi[cN]	0	0.0547903	0	0.143392	0.0443011	0.0886022	Transport, Extracellular
MMCDm_GabaN	Methylmalonyl-CoA decarboxylase, mitochondrial GabaN	h[mN] + mmcoa_S[mN] -> co2[mN] + ppcoa[mN]	0	0.0547903	0	0.143392	0.0443011	0.0886022	Valine, Leucine, and Isoleucine Metabolism
OCOAT1m_GabaN	3-oxoacid CoA-transferase GabaN	acac[mN] + succoa[mN] <=> aacoa[mN] + succ[mN]	0	0.0547903	0	0.143392	0.0443011	0.0886022	Valine, Leucine, and Isoleucine Metabolism
HCO3Em_GabaN	HCO3 equilibration reaction GabaN	h2o[mN] + co2[mN] <=> h[mN] + hco3[mN]	0	0.0698903	0	0.158492	0.0443011	0.0886022	Urea cycle/amino group metabolism
PGK_GabaN	phosphoglycerate kinase GabaN	atp[cN] + 3pg[cN] <=> adp[cN] + 13dpg[cN]	-0.493956	0.0547903	-0.493956	0.143392	0.0443011	0.0886022	Glycolysis/Gluconeogenesis
NaKt_GluN	Na+/K+ exchanging ATPase GluN	2 k[I] + atp[cN] + h2o[cN] + 3 na1[cN] -> 3 na1[I] + adp[cN] + h[cN] + pi[cN] + 2 k[cN]	0	0.0547903	0	0.143392	0.0443011	0.0886022	Transport, Extracellular
HMGCOASim_GabaN	Hydroxymethylglutaryl CoA synthase (ir) GabaN	h2o[mN] + accoa[mN] + aacoa[mN] -> h[mN] + coa[mN] + hmgcoa[mN]	0	0.0547903	0	0.143392	0.0443011	0.0886022	Cholesterol Metabolism
ACYP_GabaN	acylphosphatase GabaN	h2o[cN] + 13dpg[cN] -> h[cN] + pi[cN] + 3pg[cN]	0	0.0547903	0	0.143392	0.0443011	0.0886022	Glycolysis/Gluconeogenesis
HMGLm_GluN	hydroxymethylglutaryl-CoA lyase GluN	hmgcoa[mN] -> accoa[mN] + acac[mN]	0	0.0547903	0	0.143392	0.0443011	0.0886022	Cholesterol Metabolism
MMCDm_GluN	Methylmalonyl-CoA decarboxylase, mitochondrial GluN	h[mN] + mmcoa_S[mN] -> co2[mN] + ppcoa[mN]	0	0.0547903	0	0.143392	0.0443011	0.0886022	Valine, Leucine, and Isoleucine Metabolism
HCO3Em_GluN	HCO3 equilibration reaction GluN	h2o[mN] + co2[mN] <=> h[mN] + hco3[mN]	0	0.0698903	0	0.158492	0.0443011	0.0886022	Urea cycle/amino group metabolism
DPGM_GluN	Diphosphoglyceromutase GluN	13dpg[cN] <=> h[cN] + 23dpg[cN]	0	0.0547903	0	0.143392	0.0443011	0.0886022	Glycolysis/Gluconeogenesis
ACYP_GluN	acylphosphatase GluN	h2o[cN] + 13dpg[cN] -> h[cN] + pi[cN] + 3pg[cN]	0	0.0547903	0	0.143392	0.0443011	0.0886022	Glycolysis/Gluconeogenesis
DPGase_GluN	Diphosphoglycerate phosphatase GluN	h2o[cN] + 23dpg[cN] -> pi[cN] + 3pg[cN]	0	0.0547903	0	0.143392	0.0443011	0.0886022	Glycolysis/Gluconeogenesis
DPGase_GabaN	Diphosphoglycerate phosphatase GabaN	h2o[cN] + 23dpg[cN] -> pi[cN] + 3pg[cN]	0	0.0547903	0	0.143392	0.0443011	0.0886022	Glycolysis/Gluconeogenesis
DPGM_GabaN	Diphosphoglyceromutase GabaN	13dpg[cN] <=> h[cN] + 23dpg[cN]	0	0.0547903	0	0.143392	0.0443011	0.0886022	Glycolysis/Gluconeogenesis
OCOAT1m_GluN	3-oxoacid CoA-transferase GluN	acac[mN] + succoa[mN] <=> aacoa[mN] + succ[mN]	0	0.0547903	0	0.143392	0.0443011	0.0886022	Valine, Leucine, and Isoleucine Metabolism
4ABUTtm_GabaN	4-aminobutanoate mitochondrial transport via diffusion GabaN	4abut[cN] <=> 4abut[mN]	0	0.0547903	0	0.143392	0.0443011	0.0886022	Transport, Mitochondrial
ABTArm_GabaN	4-aminobutyrate transaminase, reversible (mitochondrial) GabaN	akg[mN] + 4abut[mN] <=> glu_L[mN] + sucsal[mN]	0	0.0547903	0	0.143392	0.0443011	0.0886022	Glutamate metabolism
SSALxm_GabaN	succinate-semialdehyde dehydrogenase (NAD) reversible (mitochondrial) GabaN	h2o[mN] + nad[mN] + sucsal[mN] -> 2 h[mN] + nadh[mN] + succ[mN]	0	0.0547903	0	0.143392	0.0443011	0.0886022	Glutamate metabolism
PPCOACm_GluN	Propionyl-CoA carboxylase, mitochondrial GluN	ppcoa[mN] + atp[mN] + hco3[mN] -> h[mN] + adp[mN] + pi[mN] + mmcoa_S[mN]	0	0.0698903	0	0.158492	0.0443011	0.0886022	Valine, Leucine, and Isoleucine Metabolism
ETF	electron transfer flavoprotein Astrocyte	etfox[mA] + fadh2[mA] -> etfrd[mA] + fad[mA]	0.267966	0.335366	0.315954	0.372532	0.0425775	0.0108223	Fatty acid oxidation
ETFQO	Electron transfer flavoprotein-ubiquinone oxidoreductase Astrocyte	etfrd[mA] + q10[mA] -> etfox[mA] + q10h2[mA]	0.267966	0.335366	0.315954	0.372532	0.0425775	0.0108223	Fatty acid oxidation
MMEm	methylmalonyl-CoA epimerase/racemase Astrocyte	mmcoa_R[mA] <=> mmcoa_S[mA]	-0.0974253	-0.0650929	-0.139892	-0.107424	0.042399	0.000135746	Valine, Leucine, and Isoleucine Metabolism
MMMm	methylmalonyl-CoA mutase Astrocyte	mmcoa_R[mA] <=> succoa[mA]	0.0650929	0.0974253	0.107424	0.139892	0.042399	0.000135746	Valine, Leucine, and Isoleucine Metabolism
PPAt	Propionate transport, diffusion Astrocyte	ppa[e] -> ppa[cA]	0.0650929	0.0951729	0.107424	0.136588	0.0418729	0.000916428	Transport, Extracellular
ACCOALm	acetate-CoA ligase (AMP-forming) Astrocyte	atp[mA] + coa[mA] + ppa[mA] -> amp[mA] + ppcoa[mA] + ppi[mA]	0.0650929	0.0951729	0.107424	0.136588	0.0418729	0.000916428	Propanoate Metabolism
PPAtm	Propionate transport, diffusion Astrocyte	ppa[cA] -> ppa[mA]	0.0650929	0.0951729	0.107424	0.136588	0.0418729	0.000916428	Transport, Mitochondrial
ACONTm	Aconitate hydratase Astrocyte	cit[mA] <=> icit[mA]	0.26609	0.296709	0.30855	0.327725	0.0367378	0.0114427	Citric Acid Cycle
CSm	citrate synthase Astrocyte	accoa[mA] + h2o[mA] + oaa[mA] -> cit[mA] + coa[mA] + h[mA]	0.26609	0.296709	0.30855	0.327725	0.0367378	0.0114427	Citric Acid Cycle
FUMm	fumarase, mitochondrial Astrocyte	fum[mA] + h2o[mA] <=> mal_L[mA]	0.26609	0.296709	0.30855	0.327725	0.0367378	0.0114427	Citric Acid Cycle
SUCD1m	succinate dehydrogenase Astrocyte	fad[mA] + succ[mA] <=> fadh2[mA] + fum[mA]	0.26609	0.296709	0.30855	0.327725	0.0367378	0.0114427	Citric Acid Cycle
PDHm	pyruvate dehydrogenase Astrocyte	coa[mA] + nad[mA] + pyr[mA] -> accoa[mA] + co2[mA] + nadh[mA]	0.18776	0.22129	0.229003	0.243925	0.0319386	0.0186078	Glycolysis/Gluconeogenesis
GCC2cm_GabaN	glycine-cleavage complex (lipoamide), mitochondrial GabaN	nad[mN] + dhlam[mN] <=> h[mN] + nadh[mN] + lpam[mN]	0	0.088342	0	0.026773	0.0307845	0.0615689	Glycine, Serine, and Threonine Metabolism
GCC2bim_GabaN	glycine-cleavage system (lipoamide) irreversible, mitochondrial GabaN	thf[mN] + alpam[mN] -> nh4[mN] + dhlam[mN] + mlthf[mN]	0	0.088342	0	0.026773	0.0307845	0.0615689	Glycine, Serine, and Threonine Metabolism
GCC2am_GabaN	glycine-cleavage complex (lipoamide), mitochondrial GabaN	h[mN] + gly[mN] + lpam[mN] <=> co2[mN] + alpam[mN]	0	0.088342	0	0.026773	0.0307845	0.0615689	Glycine, Serine, and Threonine Metabolism
GCCbim_GabaN	glycine-cleavage complex (lipoylprotein) irreversible, mitochondrial GabaN	thf[mN] + alpro[mN] -> nh4[mN] + mlthf[mN] + dhlpro[mN]	0	0.088342	0	0.026773	0.0307845	0.0615689	Glycine, Serine, and Threonine Metabolism
GCCam_GabaN	glycine-cleavage complex (lipoylprotein), mitochondrial GabaN	h[mN] + gly[mN] + lpro[mN] <=> co2[mN] + alpro[mN]	0	0.088342	0	0.026773	0.0307845	0.0615689	Glycine, Serine, and Threonine Metabolism
GCCcm_GabaN	glycine-cleavage complex (lipoylprotein), mitochondrial GabaN	nad[mN] + dhlpro[mN] <=> h[mN] + nadh[mN] + lpro[mN]	0	0.088342	0	0.026773	0.0307845	0.0615689	Glycine, Serine, and Threonine Metabolism
GCC2bim_GluN	glycine-cleavage system (lipoamide) irreversible, mitochondrial GluN	thf[mN] + alpam[mN] -> nh4[mN] + dhlam[mN] + mlthf[mN]	0	0.088342	0	0.026773	0.0307845	0.0615689	Glycine, Serine, and Threonine Metabolism
GCCbim_GluN	glycine-cleavage complex (lipoylprotein) irreversible, mitochondrial GluN	thf[mN] + alpro[mN] -> nh4[mN] + mlthf[mN] + dhlpro[mN]	0	0.088342	0	0.026773	0.0307845	0.0615689	Glycine, Serine, and Threonine Metabolism
GCC2am_GluN	glycine-cleavage complex (lipoamide), mitochondrial GluN	h[mN] + gly[mN] + lpam[mN] <=> co2[mN] + alpam[mN]	0	0.088342	0	0.026773	0.0307845	0.0615689	Glycine, Serine, and Threonine Metabolism
GCC2cm_GluN	glycine-cleavage complex (lipoamide), mitochondrial GluN	nad[mN] + dhlam[mN] <=> h[mN] + nadh[mN] + lpam[mN]	0	0.088342	0	0.026773	0.0307845	0.0615689	Glycine, Serine, and Threonine Metabolism
GCCam_GluN	glycine-cleavage complex (lipoylprotein), mitochondrial GluN	h[mN] + gly[mN] + lpro[mN] <=> co2[mN] + alpro[mN]	0	0.088342	0	0.026773	0.0307845	0.0615689	Glycine, Serine, and Threonine Metabolism
GCCcm_GluN	glycine-cleavage complex (lipoylprotein), mitochondrial GluN	nad[mN] + dhlpro[mN] <=> h[mN] + nadh[mN] + lpro[mN]	0	0.088342	0	0.026773	0.0307845	0.0615689	Glycine, Serine, and Threonine Metabolism
GCC2bim	glycine-cleavage system (lipoamide) irreversible, mitochondrial Astrocyte	alpam[mA] + thf[mA] -> dhlam[mA] + mlthf[mA] + nh4[mA]	0	0.0864948	0	0.0258117	0.0303415	0.060683	Glycine, Serine, and Threonine Metabolism
GCCbim	glycine-cleavage complex (lipoylprotein) irreversible, mitochondrial Astrocyte	alpro[mA] + thf[mA] -> dhlpro[mA] + mlthf[mA] + nh4[mA]	0	0.0864948	0	0.0258117	0.0303415	0.060683	Glycine, Serine, and Threonine Metabolism
GCC2am	glycine-cleavage complex (lipoamide), mitochondrial Astrocyte	gly[mA] + h[mA] + lpam[mA] <=> alpam[mA] + co2[mA]	0	0.0864948	0	0.0258117	0.0303415	0.060683	Glycine, Serine, and Threonine Metabolism
GCC2cm	glycine-cleavage complex (lipoamide), mitochondrial Astrocyte	dhlam[mA] + nad[mA] <=> h[mA] + lpam[mA] + nadh[mA]	0	0.0864948	0	0.0258117	0.0303415	0.060683	Glycine, Serine, and Threonine Metabolism
GCCam	glycine-cleavage complex (lipoylprotein), mitochondrial Astrocyte	gly[mA] + h[mA] + lpro[mA] <=> alpro[mA] + co2[mA]	0	0.0864948	0	0.0258117	0.0303415	0.060683	Glycine, Serine, and Threonine Metabolism
GCCcm	glycine-cleavage complex (lipoylprotein), mitochondrial Astrocyte	dhlpro[mA] + nad[mA] <=> h[mA] + lpro[mA] + nadh[mA]	0	0.0864948	0	0.0258117	0.0303415	0.060683	Glycine, Serine, and Threonine Metabolism
EX_h(e)	H+exchange	h[e] <=>	0	0.136795	0	0.0769424	0.0299265	0.059853	Exchange/demand reaction
GHMT2rm_GluN	glycine hydroxymethyltransferase, reversible, mitochondrial GluN	thf[mN] + ser_L[mN] <=> h2o[mN] + gly[mN] + mlthf[mN]	-0.093642	0.182148	-0.032073	0.0611655	0.0297068	0.182551	Glycine, Serine, and Threonine Metabolism
SERtm_GluN	Serine mitochondrial transporter GluN	ser_L[cN] <=> ser_L[mN]	-0.093642	0.182148	-0.032073	0.0611655	0.0297068	0.182551
GHMT2rm_GabaN	glycine hydroxymethyltransferase, reversible, mitochondrial GabaN	thf[mN] + ser_L[mN] <=> h2o[mN] + gly[mN] + mlthf[mN]	-0.093642	0.182148	-0.032073	0.0611655	0.0297068	0.182551	Glycine, Serine, and Threonine Metabolism
SERtm_GabaN	Serine mitochondrial transporter GabaN	ser_L[cN] <=> ser_L[mN]	-0.093642	0.182148	-0.032073	0.0611655	0.0297068	0.182551
NaEX_GluN	Sodium transport (added for simulation)	na1[e] <=> na1[cN]	-1000	999.942	-1000	1000	0.0290507	0.0581014
CYStec_GluN	L-cysteine transport via diffusion (extracellular to cytosol) GluN	cys_L[I] <=> cys_L[cN]	-999.942	1000	-1000	1000	0.0290507	0.0581014	Transport, Extracellular
ETF_GabaN	electron transfer flavoprotein GabaN	fadh2[mN] + etfox[mN] -> fad[mN] + etfrd[mN]	0	0.585066	0	0.639431	0.0271827	0.0543654	Fatty acid oxidation
ETFQO_GabaN	Electron transfer flavoprotein-ubiquinone oxidoreductase GabaN	q10[mN] + etfrd[mN] -> q10h2[mN] + etfox[mN]	0	0.585066	0	0.639431	0.0271827	0.0543654	Fatty acid oxidation
ETF_GluN	electron transfer flavoprotein GluN	fadh2[mN] + etfox[mN] -> fad[mN] + etfrd[mN]	0	0.585066	0	0.639431	0.0271827	0.0543654	Fatty acid oxidation
ETFQO_GluN	Electron transfer flavoprotein-ubiquinone oxidoreductase GluN	q10[mN] + etfrd[mN] -> q10h2[mN] + etfox[mN]	0	0.585066	0	0.639431	0.0271827	0.0543654	Fatty acid oxidation
AKGDm_GabaN	2-oxoglutarate dehydrogenase GabaN	akg[mN] + coa[mN] + nad[mN] -> co2[mN] + nadh[mN] + succoa[mN]	0	0.539243	0	0.591095	0.0259259	0.0518518	Citric Acid Cycle
AKGDm_GluN	2-oxoglutarate dehydrogenase GluN	akg[mN] + coa[mN] + nad[mN] -> co2[mN] + nadh[mN] + succoa[mN]	0	0.539243	0	0.591095	0.0259259	0.0518518	Citric Acid Cycle
SUCD1m_GluN	succinate dehydrogenase GluN	fad[mN] + succ[mN] <=> fadh2[mN] + fum[mN]	0	0.554343	0	0.605831	0.0257439	0.0514878	Citric Acid Cycle
FUMm_GluN	fumarase, mitochondrial GluN	h2o[mN] + fum[mN] <=> mal_L[mN]	0	0.554343	0	0.605831	0.0257439	0.0514878	Citric Acid Cycle
FUMm_GabaN	fumarase, mitochondrial GabaN	h2o[mN] + fum[mN] <=> mal_L[mN]	0	0.554343	0	0.605831	0.0257439	0.0514878	Citric Acid Cycle
SUCD1m_GabaN	succinate dehydrogenase GabaN	fad[mN] + succ[mN] <=> fadh2[mN] + fum[mN]	0	0.554343	0	0.605831	0.0257439	0.0514878	Citric Acid Cycle
GHMT2rm	glycine hydroxymethyltransferase, reversible, mitochondrial Astrocyte	ser_L[mA] + thf[mA] <=> gly[mA] + h2o[mA] + mlthf[mA]	-0.0970948	0.166401	-0.0364117	0.055206	0.0252559	0.171878	Glycine, Serine, and Threonine Metabolism
SERtm	Serine mitochondrial transporter Astrocyte	ser_L[cA] <=> ser_L[mA]	-0.0970948	0.166401	-0.0364117	0.055206	0.0252559	0.171878
CHSTEROLt3	cholesterol intracellular transport Astrocyte	chsterol[cA] <=> chsterol[mA]	0	0.0065989	0	0.0568949	0.025148	0.050296	Transport, Mitochondrial
PRGNLONEtm	pregnenolone intracellular transport Astrocyte	prgnlone[cA] <=> prgnlone[mA]	-0.0065989	0	-0.0568949	0	0.025148	0.050296	Transport, Mitochondrial
P45011A1m	Cytochrome P450 11A1, mitochondrial [Precursor] Astrocyte	chsterol[mA] + h[mA] + nadph[mA] + 2 o2[mA] -> 4mptnl[mA] + 2 h2o[mA] + nadp[mA] + prgnlone[mA]	0	0.0065989	0	0.0568949	0.025148	0.050296	Steroid Metabolism
DM_4mptnl(m)	4mptnl demand	4mptnl[mA] ->	0	0.0065989	0	0.0568949	0.025148	0.050296
DM_prgnlone(c)	prgnlone demand	prgnlone[cA] ->	0	0.0065989	0	0.0568949	0.025148	0.050296
sink_chsterol	Cholesterol uptake into brain Astrocyte	-> chsterol[cA]	0	0.0065989	0	0.0568949	0.025148	0.050296
PYK	pyruvate kinase Astrocyte	adp[cA] + h[cA] + pep[cA] -> atp[cA] + pyr[cA]	0.00103103	0.086044	0.0507666	0.086044	0.0248678	0.0497356	Glycolysis/Gluconeogenesis
ENO	enolase Astrocyte	2pg[cA] <=> h2o[cA] + pep[cA]	0.00103103	0.086044	0.0507666	0.086044	0.0248678	0.0497356	Glycolysis/Gluconeogenesis
PGM	phosphoglycerate mutase Astrocyte	2pg[cA] <=> 3pg[cA]	-0.086044	-0.00103103	-0.086044	-0.0507666	0.0248678	0.0497356	Glycolysis/Gluconeogenesis
PGCD	phosphoglycerate dehydrogenase Astrocyte	3pg[cA] + nad[cA] -> 3php[cA] + h[cA] + nadh[cA]	0	0.0850129	0	0.0352774	0.0248678	0.0497356	Glycine, Serine, and Threonine Metabolism
PSERT	phosphoserine transaminase Astrocyte	3php[cA] + glu_L[cA] -> akg[cA] + pser_L[cA]	0	0.0850129	0	0.0352774	0.0248678	0.0497356	Glycine, Serine, and Threonine Metabolism
PSP_L	phosphoserine phosphatase (L-serine) Astrocyte	h2o[cA] + pser_L[cA] -> pi[cA] + ser_L[cA]	0	0.0850129	0	0.0352774	0.0248678	0.0497356	Glycine, Serine, and Threonine Metabolism
APOC_LYS_BTNPm	proteolysis of apoC-Lys-btn, mitochondrial Astrocyte	apoC_Lys_btn[mA] + h2o[mA] -> apoC[mA] + biocyt[mA]	0	0.0301374	0	0.0788873	0.0243749	0.0487499	Biotin Metabolism
APOCFm	Apocarboxylase formation, mitochondrial Astrocyte	apoC[mA] + lys_L[mA] -> apoC_Lys[mA] + h[mA] + h2o[mA]	0	0.0301374	0	0.0788873	0.0243749	0.0487499	Biotin Metabolism
BACCLm	biotin-[acetyl-CoA-carboxylase] ligase, mitochondrial Astrocyte	atp[mA] + btn[mA] + h[mA] -> btamp[mA] + ppi[mA]	0	0.0301374	0	0.0788873	0.0243749	0.0487499	Biotin Metabolism
BTNDm	biotinidase (biotin), mitochondrial Astrocyte	biocyt[mA] + h2o[mA] -> btn[mA] + lys_L[mA]	0	0.0301374	0	0.0788873	0.0243749	0.0487499	Biotin Metabolism
BTNPLm	holocarboxylase synthestase (biotin protein ligase), mitochondrial Astrocyte	apoC_Lys[mA] + btamp[mA] -> amp[mA] + apoC_Lys_btn[mA] + h[mA]	0	0.0301374	0	0.0788873	0.0243749	0.0487499	Biotin Metabolism
GLUVESSEC_GluN	L-glutamate secretion via secretory vesicle (ATP driven) GluN	atp[cN] + h2o[cN] + glu_L[cN] -> glu_L[I] + adp[cN] + h[cN] + pi[cN]	0.25	0.278701	0.25	0.32512	0.0232096	0.0464191	Transport, Extracellular
GLUt6_Int	Glutamate transport via Na, H symport and K antiport Interstitial And Synapse	k[cA] + h[I] + 3 na1[I] + glu_L[I] -> glu_L[cA] + h[cA] + 3 na1[cA] + k[I]	0.25	0.278701	0.25	0.32512	0.0232096	0.0464191	Transport, Extracellular
P45011A1m_GabaN	Cytochrome P450 11A1, mitochondrial [Precursor] GabaN	h[mN] + nadph[mN] + 2 o2[mN] + chsterol[mN] -> 2 h2o[mN] + nadp[mN] + 4mptnl[mN] + prgnlone[mN]	0	0.00640602	0	0.0517606	0.0226773	0.0453546	Steroid Metabolism
DM_4mptnl(m)_GabaN	4mptnl demand GabaN	4mptnl[mN] ->	0	0.00640602	0	0.0517606	0.0226773	0.0453546
DM_prgnlone(c)_GabaN	prgnlone demand GabaN	prgnlone[cN] ->	0	0.00640602	0	0.0517606	0.0226773	0.0453546
sink_chsterol_GabaN	Cholesterol uptake into brain GabaN	-> chsterol[cN]	0	0.00640602	0	0.0517606	0.0226773	0.0453546
CHSTEROLt3_GabaN	cholesterol intracellular transport GabaN	chsterol[cN] <=> chsterol[mN]	0	0.00640602	0	0.0517606	0.0226773	0.0453546	Transport, Mitochondrial
PRGNLONEtm_GabaN	pregnenolone intracellular transport GabaN	prgnlone[cN] <=> prgnlone[mN]	-0.00640602	0	-0.0517606	0	0.0226773	0.0453546	Transport, Mitochondrial
P45011A1m_GluN	Cytochrome P450 11A1, mitochondrial [Precursor] GluN	h[mN] + nadph[mN] + 2 o2[mN] + chsterol[mN] -> 2 h2o[mN] + nadp[mN] + 4mptnl[mN] + prgnlone[mN]	0	0.00640602	0	0.0517606	0.0226773	0.0453546	Steroid Metabolism
DM_4mptnl(m)_GluN	4mptnl demand GluN	4mptnl[mN] ->	0	0.00640602	0	0.0517606	0.0226773	0.0453546
DM_prgnlone(c)_GluN	prgnlone demand GluN	prgnlone[cN] ->	0	0.00640602	0	0.0517606	0.0226773	0.0453546
sink_chsterol_GluN	Cholesterol uptake into brain GluN	-> chsterol[cN]	0	0.00640602	0	0.0517606	0.0226773	0.0453546
CHSTEROLt3_GluN	cholesterol intracellular transport GluN	chsterol[cN] <=> chsterol[mN]	0	0.00640602	0	0.0517606	0.0226773	0.0453546	Transport, Mitochondrial
PRGNLONEtm_GluN	pregnenolone intracellular transport GluN	prgnlone[cN] <=> prgnlone[mN]	-0.00640602	0	-0.0517606	0	0.0226773	0.0453546	Transport, Mitochondrial
APOC_LYS_BTNPm_GluN	proteolysis of apoC-Lys-btn, mitochondrial GluN	h2o[mN] + apoC_Lys_btn[mN] -> apoC[mN] + biocyt[mN]	0	0.0273951	0	0.0716962	0.0221506	0.0443011	Biotin Metabolism
APOCFm_GluN	Apocarboxylase formation, mitochondrial GluN	apoC[mN] + lys_L[mN] -> h[mN] + h2o[mN] + apoC_Lys[mN]	0	0.0273951	0	0.0716962	0.0221506	0.0443011	Biotin Metabolism
BACCLm_GluN	biotin-[acetyl-CoA-carboxylase] ligase, mitochondrial GluN	h[mN] + atp[mN] + btn[mN] -> ppi[mN] + btamp[mN]	0	0.0273951	0	0.0716962	0.0221506	0.0443011	Biotin Metabolism
BTNDm_GluN	biotinidase (biotin), mitochondrial GluN	h2o[mN] + biocyt[mN] -> lys_L[mN] + btn[mN]	0	0.0273951	0	0.0716962	0.0221506	0.0443011	Biotin Metabolism
BTNPLm_GluN	holocarboxylase synthestase (biotin protein ligase), mitochondrial GluN	apoC_Lys[mN] + btamp[mN] -> h[mN] + amp[mN] + apoC_Lys_btn[mN]	0	0.0273951	0	0.0716962	0.0221506	0.0443011	Biotin Metabolism
APOC_LYS_BTNPm_GabaN	proteolysis of apoC-Lys-btn, mitochondrial GabaN	h2o[mN] + apoC_Lys_btn[mN] -> apoC[mN] + biocyt[mN]	0	0.0273951	0	0.0716962	0.0221506	0.0443011	Biotin Metabolism
APOCFm_GabaN	Apocarboxylase formation, mitochondrial GabaN	apoC[mN] + lys_L[mN] -> h[mN] + h2o[mN] + apoC_Lys[mN]	0	0.0273951	0	0.0716962	0.0221506	0.0443011	Biotin Metabolism
BACCLm_GabaN	biotin-[acetyl-CoA-carboxylase] ligase, mitochondrial GabaN	h[mN] + atp[mN] + btn[mN] -> ppi[mN] + btamp[mN]	0	0.0273951	0	0.0716962	0.0221506	0.0443011	Biotin Metabolism
BTNDm_GabaN	biotinidase (biotin), mitochondrial GabaN	h2o[mN] + biocyt[mN] -> lys_L[mN] + btn[mN]	0	0.0273951	0	0.0716962	0.0221506	0.0443011	Biotin Metabolism
BTNPLm_GabaN	holocarboxylase synthestase (biotin protein ligase), mitochondrial GabaN	apoC_Lys[mN] + btamp[mN] -> h[mN] + amp[mN] + apoC_Lys_btn[mN]	0	0.0273951	0	0.0716962	0.0221506	0.0443011	Biotin Metabolism
PPAm_GabaN	inorganic diphosphatase GabaN	h2o[mN] + ppi[mN] -> h[mN] + 2 pi[mN]	0	0.028157	0	0.0716962	0.0217696	0.0435392	Oxidative Phosphorylation
PPAm_GluN	inorganic diphosphatase GluN	h2o[mN] + ppi[mN] -> h[mN] + 2 pi[mN]	0	0.028157	0	0.0716962	0.0217696	0.0435392	Oxidative Phosphorylation
ADK1m	adenylate kinase, mitochondrial Astrocyte	amp[mA] + atp[mA] <=> 2 adp[mA]	-999.934	1000	-999.891	1000	0.0212556	0.0425111	Nucleotides
ADK3m	adentylate kinase (GTP) Astrocyte	amp[mA] + gtp[mA] <=> adp[mA] + gdp[mA]	-999.934	1000	-999.891	1000	0.0212556	0.0425111	Nucleotides
PPA_input	PPA_input		0.0650929	1000	0.107424	1000	0.0211656	0.0423311
PPA_output	PPA_output		0	999.935	0	999.893	0.0211656	0.0423311
ASPTA	aspartate transaminase Astrocyte	akg[cA] + asp_L[cA] <=> glu_L[cA] + oaa[cA]	0	0.0376694	0	0.078102	0.0202163	0.0404327	Alanine and Aspartate Metabolism
MDH	malate dehydrogenase Astrocyte	mal_L[cA] + nad[cA] <=> h[cA] + nadh[cA] + oaa[cA]	-0.0376694	0	-0.078102	0	0.0202163	0.0404327	Citric Acid Cycle
ASPGLUm	aspartate-glutamate mitochondrial shuttle Astrocyte	glu_L[cA] + h[cA] + asp_L[mA] <=> asp_L[cA] + glu_L[mA] + h[mA]	0	0.0376694	0	0.078102	0.0202163	0.0404327	Transport, Mitochondrial
ASPTAm	aspartate transaminase Astrocyte	akg[mA] + asp_L[mA] <=> glu_L[mA] + oaa[mA]	-0.0376694	0.00095	-0.078102	0.00095	0.0202163	0.0404327	Alanine and Aspartate Metabolism
SUCOASm_GabaN	Succinate--CoA ligase (ADP-forming) GabaN	coa[mN] + atp[mN] + succ[mN] <=> adp[mN] + pi[mN] + succoa[mN]	-0.554343	0.0547903	-0.605831	0.143392	0.0185572	0.14009	Citric Acid Cycle
SUCOASm_GluN	Succinate--CoA ligase (ADP-forming) GluN	coa[mN] + atp[mN] + succ[mN] <=> adp[mN] + pi[mN] + succoa[mN]	-0.554343	0.0547903	-0.605831	0.143392	0.0185572	0.14009	Citric Acid Cycle
GTHOm	glutathione oxidoreductase Astrocyte	gthox[mA] + h[mA] + nadph[mA] -> 2 gthrd[mA] + nadp[mA]	0	0.020411	0	0.0568949	0.018242	0.0364839	Glutamate metabolism
GTHPm	glutathione peroxidase, mitochondria Astrocyte	2 gthrd[mA] + h2o2[mA] <=> gthox[mA] + 2 h2o[mA]	0	0.020411	0	0.0568949	0.018242	0.0364839	Glutathione Metabolism
PYK_GluN	pyruvate kinase GluN	adp[cN] + h[cN] + pep[cN] -> atp[cN] + pyr[cN]	0	0.589383	0	0.622578	0.0165974	0.0331948	Glycolysis/Gluconeogenesis
PYK_GabaN	pyruvate kinase GabaN	adp[cN] + h[cN] + pep[cN] -> atp[cN] + pyr[cN]	0	0.589383	0	0.622578	0.0165974	0.0331948	Glycolysis/Gluconeogenesis
NDPK1_GluN	GTP-ADP Phosphotransferase GluN	atp[cN] + gdp[cN] <=> adp[cN] + gtp[cN]	0	0.0954269	0	0.128622	0.0165974	0.0331948	Nucleotides
PEPCK_GluN	cytosolic Phosphoenolpyruvate carboxykinase GluN	oaa[cN] + gtp[cN] -> pep[cN] + co2[cN] + gdp[cN]	0	0.0954269	0	0.128622	0.0165974	0.0331948	Glycolysis/Gluconeogenesis
NDPK1_GabaN	GTP-ADP Phosphotransferase GabaN	atp[cN] + gdp[cN] <=> adp[cN] + gtp[cN]	0	0.0954269	0	0.128622	0.0165974	0.0331948	Nucleotides
PEPCK_GabaN	cytosolic Phosphoenolpyruvate carboxykinase GabaN	oaa[cN] + gtp[cN] -> pep[cN] + co2[cN] + gdp[cN]	0	0.0954269	0	0.128622	0.0165974	0.0331948	Glycolysis/Gluconeogenesis
GTHOm_GabaN	glutathione oxidoreductase GabaN	h[mN] + nadph[mN] + gthox[mN] -> nadp[mN] + 2 gthrd[mN]	0	0.0188253	0	0.0517606	0.0164676	0.0329353	Glutamate metabolism
GTHPm_GabaN	glutathione peroxidase, mitochondria GabaN	h2o2[mN] + 2 gthrd[mN] <=> 2 h2o[mN] + gthox[mN]	0	0.0188253	0	0.0517606	0.0164676	0.0329353	Glutathione Metabolism
GTHOm_GluN	glutathione oxidoreductase GluN	h[mN] + nadph[mN] + gthox[mN] -> nadp[mN] + 2 gthrd[mN]	0	0.0188253	0	0.0517606	0.0164676	0.0329353	Glutamate metabolism
GTHPm_GluN	glutathione peroxidase, mitochondria GluN	h2o2[mN] + 2 gthrd[mN] <=> 2 h2o[mN] + gthox[mN]	0	0.0188253	0	0.0517606	0.0164676	0.0329353	Glutathione Metabolism
O2St	superoxide anion transport via diffusion (extracellular) Astrocyte	o2s[cA] <=> o2s[e]	-0.000342938	0.0170393	-0.0238468	0.0730481	0.0162525	0.0795127	Transport, Extracellular
AACTOOR_GabaN	Aminoacetone:oxygen oxidoreductase(deaminating)(flavin-containing) GabaN	h2o[cN] + aact[cN] + o2[cN] -> h2o2[cN] + mthgxl[cN] + nh4[cN]	0	0.0177815	0	0.0487764	0.0154975	0.0309949	Glycine, Serine, and Threonine Metabolism
AACTtm_GabaN	Aminoacetone transport (mitochondrial) GabaN	aact[mN] -> aact[cN]	0	0.0177815	0	0.0487764	0.0154975	0.0309949	Transport, Mitochondrial
ALR_GabaN	Aldose reductase GabaN	h2o[cN] + mthgxl[cN] + nadp[cN] -> 2 h[cN] + nadph[cN] + pyr[cN]	0	0.0177815	0	0.0487764	0.0154975	0.0309949	Glycine, Serine, and Threonine Metabolism
AOBUTDsm_GabaN	L-2-amino-3-oxobutanoate decarboxylation, mitochondrial (spontaneous) GabaN	h[mN] + 2aobut[mN] -> co2[mN] + aact[mN]	0	0.0177815	0	0.0487764	0.0154975	0.0309949	Glycine, Serine, and Threonine Metabolism
GLYATm_GabaN	glycine C-acetyltransferase GabaN	accoa[mN] + gly[mN] <=> coa[mN] + 2aobut[mN]	0	0.0177815	0	0.0487764	0.0154975	0.0309949	Glycine, Serine, and Threonine Metabolism
AACTOOR_GluN	Aminoacetone:oxygen oxidoreductase(deaminating)(flavin-containing) GluN	h2o[cN] + aact[cN] + o2[cN] -> h2o2[cN] + mthgxl[cN] + nh4[cN]	0	0.0177815	0	0.0487764	0.0154975	0.0309949	Glycine, Serine, and Threonine Metabolism
AACTtm_GluN	Aminoacetone transport (mitochondrial) GluN	aact[mN] -> aact[cN]	0	0.0177815	0	0.0487764	0.0154975	0.0309949	Transport, Mitochondrial
ALR_GluN	Aldose reductase GluN	h2o[cN] + mthgxl[cN] + nadp[cN] -> 2 h[cN] + nadph[cN] + pyr[cN]	0	0.0177815	0	0.0487764	0.0154975	0.0309949	Glycine, Serine, and Threonine Metabolism
AOBUTDsm_GluN	L-2-amino-3-oxobutanoate decarboxylation, mitochondrial (spontaneous) GluN	h[mN] + 2aobut[mN] -> co2[mN] + aact[mN]	0	0.0177815	0	0.0487764	0.0154975	0.0309949	Glycine, Serine, and Threonine Metabolism
GLYATm_GluN	glycine C-acetyltransferase GluN	accoa[mN] + gly[mN] <=> coa[mN] + 2aobut[mN]	0	0.0177815	0	0.0487764	0.0154975	0.0309949	Glycine, Serine, and Threonine Metabolism
SUCOASm	Succinate--CoA ligase (ADP-forming) Astrocyte	atp[mA] + coa[mA] + succ[mA] <=> adp[mA] + pi[mA] + succoa[mA]	-0.0625085	0.0125584	-0.093525	0.0697906	0.0131079	0.0882487	Citric Acid Cycle
ME2m_GabaN	malic enzyme (NADP), mitochondrial GabaN	nadp[mN] + mal_L[mN] -> nadph[mN] + co2[mN] + pyr[mN]	0	0.104716	0	0.130735	0.0130095	0.026019	Pyruvate Metabolism
ME2m_GluN	malic enzyme (NADP), mitochondrial GluN	nadp[mN] + mal_L[mN] -> nadph[mN] + co2[mN] + pyr[mN]	0	0.104716	0	0.130735	0.0130095	0.026019	Pyruvate Metabolism
O2St_Int	superoxide anion transport via diffusion (extracellular) Interstitial And Synapse	o2s[cA] <=> o2s[I]	-0.0440722	0.0251191	-0.0476307	0.0471574	0.0092399	0.0255968	Transport, Extracellular
O2St_GabaN	superoxide anion transport via diffusion (extracellular) GabaN	o2s[cN] <=> o2s[I]	-0.0675268	0.0440722	-0.0888631	0.0476307	0.00888888	0.0248947	Transport, Extracellular
O2Stm_GabaN	superoxide anion transport via diffusion (mitochondria) GabaN	o2s[cN] <=> o2s[mN]	-0.0440722	0.0675268	-0.0476307	0.0888631	0.00888888	0.0248947	Transport, Mitochondrial
O2St_GluN	superoxide anion transport via diffusion (extracellular) GluN	o2s[cN] <=> o2s[I]	-0.0675268	0.0440722	-0.0888631	0.0476307	0.00888888	0.0248947	Transport, Extracellular
O2Stm_GluN	superoxide anion transport via diffusion (mitochondria) GluN	o2s[cN] <=> o2s[mN]	-0.0440722	0.0675268	-0.0476307	0.0888631	0.00888888	0.0248947	Transport, Mitochondrial
O2Stm	superoxide anion transport via diffusion (mitochondria) Astrocyte	o2s[cA] <=> o2s[mA]	-0.0247762	0.0444151	-0.0274304	0.0646281	0.00877937	0.0228671	Transport, Mitochondrial
PDHm_GabaN	pyruvate dehydrogenase GabaN	coa[mN] + nad[mN] + pyr[mN] -> co2[mN] + nadh[mN] + accoa[mN]	0	0.47073	0	0.48785	0.00856004	0.0171201	Glycolysis/Gluconeogenesis
PDHm_GluN	pyruvate dehydrogenase GluN	coa[mN] + nad[mN] + pyr[mN] -> co2[mN] + nadh[mN] + accoa[mN]	0	0.47073	0	0.48785	0.00856004	0.0171201	Glycolysis/Gluconeogenesis
sink_vitd3	vitd3 source Astrocyte	-> vitd3[cA]	0	0.00411943	0	0.018965	0.00742278	0.0148456
VITD3Hm	Vitamin D-25-hydroxylase (D3) Astrocyte	h[mA] + nadph[mA] + o2[mA] + vitd3[mA] -> 25hvitd3[mA] + h2o[mA] + nadp[mA]	0	0.00411943	0	0.018965	0.00742278	0.0148456	Vitamin D
DM_1a2425thvitd3	1a2425thvitd3 demand	1a2425thvitd3[mA] ->	0	0.00411943	0	0.018965	0.00742278	0.0148456
DM_1a2425thvitd2	1a2425thvitd2 demand	1a2425thvitd2[mA] ->	0	0.00411943	0	0.018965	0.00742278	0.0148456
1a,25VITD2Hm	1-alpha,24R,25-Vitamin D-hydroxylase (D2) Astrocyte	1a25dhvitd2[mA] + h[mA] + nadph[mA] + o2[mA] -> 1a2425thvitd2[mA] + h2o[mA] + nadp[mA]	0	0.00411943	0	0.018965	0.00742278	0.0148456	Vitamin D
25VITD2Hm	1-alpha-Vitamin D-25-hydroxylase (D2) Astrocyte	25hvitd2[mA] + h[mA] + nadph[mA] + o2[mA] -> 1a25dhvitd2[mA] + h2o[mA] + nadp[mA]	0	0.00411943	0	0.018965	0.00742278	0.0148456	Vitamin D
1a,24,25VITD2Hm	1-alpha-Vitamin D-24,25-hydroxylase (D2) Astrocyte	2425dhvitd2[mA] + h[mA] + nadph[mA] + o2[mA] -> 1a2425thvitd2[mA] + h2o[mA] + nadp[mA]	0	0.00411943	0	0.018965	0.00742278	0.0148456	Vitamin D
24,25VITD2Hm	24R-Vitamin D-25-hydroxylase (D2) Astrocyte	25hvitd2[mA] + h[mA] + nadph[mA] + o2[mA] -> 2425dhvitd2[mA] + h2o[mA] + nadp[mA]	0	0.00411943	0	0.018965	0.00742278	0.0148456	Vitamin D
1a,24,25VITD3Hm	1-alpha-Vitamin D-24,25-hydroxylase (D3) Astrocyte	2425dhvitd3[mA] + h[mA] + nadph[mA] + o2[mA] -> 1a2425thvitd3[mA] + h2o[mA] + nadp[mA]	0	0.00411943	0	0.018965	0.00742278	0.0148456	Vitamin D
1a,25VITD3Hm	1-alpha,24R,25-Vitamin D-hydroxylase (D3) Astrocyte	1a25dhvitd3[mA] + h[mA] + nadph[mA] + o2[mA] -> 1a2425thvitd3[mA] + h2o[mA] + nadp[mA]	0	0.00411943	0	0.018965	0.00742278	0.0148456	Vitamin D
24,25VITD3Hm	24R-Vitamin D-25-hydroxylase (D3) Astrocyte	25hvitd3[mA] + h[mA] + nadph[mA] + o2[mA] -> 2425dhvitd3[mA] + h2o[mA] + nadp[mA]	0	0.00411943	0	0.018965	0.00742278	0.0148456	Vitamin D
25VITD3Hm	1-alpha-Vitamin D-25-hydroxylase (D3) Astrocyte	25hvitd3[mA] + h[mA] + nadph[mA] + o2[mA] -> 1a25dhvitd3[mA] + h2o[mA] + nadp[mA]	0	0.00411943	0	0.018965	0.00742278	0.0148456	Vitamin D
VITD2Hm	Vitamin D-25-hydroxylase (D2) Astrocyte	h[mA] + nadph[mA] + o2[mA] + vitd2[mA] -> 25hvitd2[mA] + h2o[mA] + nadp[mA]	0	0.00411943	0	0.018965	0.00742278	0.0148456	Vitamin D
sink_vitd2	vitd2 source Astrocyte	-> vitd2[cA]	0	0.00411943	0	0.018965	0.00742278	0.0148456
VITD2tm	Vitamin D2 transport from mitochondria Astrocyte	vitd2[mA] <=> vitd2[cA]	-0.00411943	0	-0.018965	0	0.00742278	0.0148456	Transport, Mitochondrial
AKGDm	2-oxoglutarate dehydrogenase Astrocyte	akg[mA] + coa[mA] + nad[mA] -> co2[mA] + nadh[mA] + succoa[mA]	0	0.0222132	0	0.00738844	0.00741236	0.0148247	Citric Acid Cycle
VITD2tm_GabaN	Vitamin D2 transport from mitochondria GabaN	vitd2[mN] <=> vitd2[cN]	-0.00404343	0	-0.018358	0	0.00715728	0.0143146	Transport, Mitochondrial
VITD2Hm_GabaN	Vitamin D-25-hydroxylase (D2) GabaN	h[mN] + nadph[mN] + o2[mN] + vitd2[mN] -> h2o[mN] + nadp[mN] + 25hvitd2[mN]	0	0.00404343	0	0.018358	0.00715728	0.0143146	Vitamin D
sink_vitd2_GabaN	vitd2 source GabaN	-> vitd2[cN]	0	0.00404343	0	0.018358	0.00715728	0.0143146
VITD3Hm_GluN	Vitamin D-25-hydroxylase (D3) GluN	h[mN] + nadph[mN] + o2[mN] + vitd3[mN] -> h2o[mN] + nadp[mN] + 25hvitd3[mN]	0	0.00404343	0	0.018358	0.00715728	0.0143146	Vitamin D
sink_vitd3_GluN	vitd3 source GluN	-> vitd3[cN]	0	0.00404343	0	0.018358	0.00715728	0.0143146
VITD2tm_GluN	Vitamin D2 transport from mitochondria GluN	vitd2[mN] <=> vitd2[cN]	-0.00404343	0	-0.018358	0	0.00715728	0.0143146	Transport, Mitochondrial
VITD2Hm_GluN	Vitamin D-25-hydroxylase (D2) GluN	h[mN] + nadph[mN] + o2[mN] + vitd2[mN] -> h2o[mN] + nadp[mN] + 25hvitd2[mN]	0	0.00404343	0	0.018358	0.00715728	0.0143146	Vitamin D
sink_vitd2_GluN	vitd2 source GluN	-> vitd2[cN]	0	0.00404343	0	0.018358	0.00715728	0.0143146
VITD3Hm_GabaN	Vitamin D-25-hydroxylase (D3) GabaN	h[mN] + nadph[mN] + o2[mN] + vitd3[mN] -> h2o[mN] + nadp[mN] + 25hvitd3[mN]	0	0.00404343	0	0.018358	0.00715728	0.0143146	Vitamin D
sink_vitd3_GabaN	vitd3 source GabaN	-> vitd3[cN]	0	0.00404343	0	0.018358	0.00715728	0.0143146
DM_1a2425thvitd2_GluN	1a2425thvitd2 demand GluN	1a2425thvitd2[mN] ->	0	0.00397018	0	0.0177886	0.00690922	0.0138184
DM_1a2425thvitd2_GabaN	1a2425thvitd2 demand GabaN	1a2425thvitd2[mN] ->	0	0.00397018	0	0.0177886	0.00690922	0.0138184
DM_1a2425thvitd3_GabaN	1a2425thvitd3 demand GabaN	1a2425thvitd3[mN] ->	0	0.00397018	0	0.0177886	0.00690922	0.0138184
1a,24,25VITD3Hm_GluN	1-alpha-Vitamin D-24,25-hydroxylase (D3) GluN	h[mN] + nadph[mN] + o2[mN] + 2425dhvitd3[mN] -> h2o[mN] + nadp[mN] + 1a2425thvitd3[mN]	0	0.00397018	0	0.0177886	0.00690922	0.0138184	Vitamin D
1a,25VITD3Hm_GluN	1-alpha,24R,25-Vitamin D-hydroxylase (D3) GluN	h[mN] + nadph[mN] + o2[mN] + 1a25dhvitd3[mN] -> h2o[mN] + nadp[mN] + 1a2425thvitd3[mN]	0	0.00397018	0	0.0177886	0.00690922	0.0138184	Vitamin D
24,25VITD3Hm_GluN	24R-Vitamin D-25-hydroxylase (D3) GluN	h[mN] + nadph[mN] + o2[mN] + 25hvitd3[mN] -> h2o[mN] + nadp[mN] + 2425dhvitd3[mN]	0	0.00397018	0	0.0177886	0.00690922	0.0138184	Vitamin D
25VITD3Hm_GluN	1-alpha-Vitamin D-25-hydroxylase (D3) GluN	h[mN] + nadph[mN] + o2[mN] + 25hvitd3[mN] -> h2o[mN] + nadp[mN] + 1a25dhvitd3[mN]	0	0.00397018	0	0.0177886	0.00690922	0.0138184	Vitamin D
DM_1a2425thvitd3_GluN	1a2425thvitd3 demand GluN	1a2425thvitd3[mN] ->	0	0.00397018	0	0.0177886	0.00690922	0.0138184
1a,24,25VITD3Hm_GabaN	1-alpha-Vitamin D-24,25-hydroxylase (D3) GabaN	h[mN] + nadph[mN] + o2[mN] + 2425dhvitd3[mN] -> h2o[mN] + nadp[mN] + 1a2425thvitd3[mN]	0	0.00397018	0	0.0177886	0.00690922	0.0138184	Vitamin D
1a,25VITD3Hm_GabaN	1-alpha,24R,25-Vitamin D-hydroxylase (D3) GabaN	h[mN] + nadph[mN] + o2[mN] + 1a25dhvitd3[mN] -> h2o[mN] + nadp[mN] + 1a2425thvitd3[mN]	0	0.00397018	0	0.0177886	0.00690922	0.0138184	Vitamin D
24,25VITD3Hm_GabaN	24R-Vitamin D-25-hydroxylase (D3) GabaN	h[mN] + nadph[mN] + o2[mN] + 25hvitd3[mN] -> h2o[mN] + nadp[mN] + 2425dhvitd3[mN]	0	0.00397018	0	0.0177886	0.00690922	0.0138184	Vitamin D
25VITD3Hm_GabaN	1-alpha-Vitamin D-25-hydroxylase (D3) GabaN	h[mN] + nadph[mN] + o2[mN] + 25hvitd3[mN] -> h2o[mN] + nadp[mN] + 1a25dhvitd3[mN]	0	0.00397018	0	0.0177886	0.00690922	0.0138184	Vitamin D
1a,24,25VITD2Hm_GabaN	1-alpha-Vitamin D-24,25-hydroxylase (D2) GabaN	2425dhvitd2[mN] + h[mN] + nadph[mN] + o2[mN] -> 1a2425thvitd2[mN] + h2o[mN] + nadp[mN]	0	0.00397018	0	0.0177886	0.00690922	0.0138184	Vitamin D
1a,25VITD2Hm_GabaN	1-alpha,24R,25-Vitamin D-hydroxylase (D2) GabaN	h[mN] + nadph[mN] + o2[mN] + 1a25dhvitd2[mN] -> 1a2425thvitd2[mN] + h2o[mN] + nadp[mN]	0	0.00397018	0	0.0177886	0.00690922	0.0138184	Vitamin D
24,25VITD2Hm_GabaN	24R-Vitamin D-25-hydroxylase (D2) GabaN	h[mN] + nadph[mN] + o2[mN] + 25hvitd2[mN] -> 2425dhvitd2[mN] + h2o[mN] + nadp[mN]	0	0.00397018	0	0.0177886	0.00690922	0.0138184	Vitamin D
25VITD2Hm_GabaN	1-alpha-Vitamin D-25-hydroxylase (D2) GabaN	h[mN] + nadph[mN] + o2[mN] + 25hvitd2[mN] -> h2o[mN] + nadp[mN] + 1a25dhvitd2[mN]	0	0.00397018	0	0.0177886	0.00690922	0.0138184	Vitamin D
1a,24,25VITD2Hm_GluN	1-alpha-Vitamin D-24,25-hydroxylase (D2) GluN	2425dhvitd2[mN] + h[mN] + nadph[mN] + o2[mN] -> 1a2425thvitd2[mN] + h2o[mN] + nadp[mN]	0	0.00397018	0	0.0177886	0.00690922	0.0138184	Vitamin D
1a,25VITD2Hm_GluN	1-alpha,24R,25-Vitamin D-hydroxylase (D2) GluN	h[mN] + nadph[mN] + o2[mN] + 1a25dhvitd2[mN] -> 1a2425thvitd2[mN] + h2o[mN] + nadp[mN]	0	0.00397018	0	0.0177886	0.00690922	0.0138184	Vitamin D
24,25VITD2Hm_GluN	24R-Vitamin D-25-hydroxylase (D2) GluN	h[mN] + nadph[mN] + o2[mN] + 25hvitd2[mN] -> 2425dhvitd2[mN] + h2o[mN] + nadp[mN]	0	0.00397018	0	0.0177886	0.00690922	0.0138184	Vitamin D
25VITD2Hm_GluN	1-alpha-Vitamin D-25-hydroxylase (D2) GluN	h[mN] + nadph[mN] + o2[mN] + 25hvitd2[mN] -> h2o[mN] + nadp[mN] + 1a25dhvitd2[mN]	0	0.00397018	0	0.0177886	0.00690922	0.0138184	Vitamin D
NDPK4m	nucleoside-diphosphate kinase (ATP:dTDP), mitochondrial Astrocyte	atp[mA] + dtdp[mA] <=> adp[mA] + dttp[mA]	0	0.00838382	0	0.0219454	0.00678079	0.0135616	Nucleotides
DTKm	deoxythymidylate kinase (ATP) Astrocyte	atp[mA] + dtmp[mA] -> adp[mA] + dtdp[mA]	0	0.00838382	0	0.0219454	0.00678079	0.0135616
NDPK8m	nucleoside-diphosphate kinase (ATP:dADP), mitochondrial Astrocyte	atp[mA] + dadp[mA] <=> adp[mA] + datp[mA]	0	0.00838382	0	0.0219454	0.00678079	0.0135616	Nucleotides
DAKm	adentylate kinase (GTP) / GTP-AMP Phosphotransferase Astrocyte	gtp[mA] + damp[mA] -> dadp[mA] + gdp[mA]	0	0.00838382	0	0.0219454	0.00678079	0.0135616
GLYtm	glycine passive transport to mitochondria Astrocyte	gly[cA] <=> gly[mA]	-0.169444	0.17294	-0.0604357	0.0515734	0.00617902	0.230374	Transport, Mitochondrial
DAKm_GabaN	adentylate kinase (GTP) / GTP-AMP Phosphotransferase GabaN	gtp[mN] + damp[mN] -> gdp[mN] + dadp[mN]	0	0.00762097	0	0.019945	0.00616199	0.012324
DTKm_GabaN	deoxythymidylate kinase (ATP) GabaN	atp[mN] + dtmp[mN] -> adp[mN] + dtdp[mN]	0	0.00762097	0	0.019945	0.00616199	0.012324
NDPK4m_GabaN	nucleoside-diphosphate kinase (ATP:dTDP), mitochondrial GabaN	atp[mN] + dtdp[mN] <=> adp[mN] + dttp[mN]	0	0.00762097	0	0.019945	0.00616199	0.012324	Nucleotides
NDPK8m_GabaN	nucleoside-diphosphate kinase (ATP:dADP), mitochondrial GabaN	atp[mN] + dadp[mN] <=> adp[mN] + datp[mN]	0	0.00762097	0	0.019945	0.00616199	0.012324	Nucleotides
DTKm_GluN	deoxythymidylate kinase (ATP) GluN	atp[mN] + dtmp[mN] -> adp[mN] + dtdp[mN]	0	0.00762097	0	0.019945	0.00616199	0.012324
DAKm_GluN	adentylate kinase (GTP) / GTP-AMP Phosphotransferase GluN	gtp[mN] + damp[mN] -> gdp[mN] + dadp[mN]	0	0.00762097	0	0.019945	0.00616199	0.012324
NDPK4m_GluN	nucleoside-diphosphate kinase (ATP:dTDP), mitochondrial GluN	atp[mN] + dtdp[mN] <=> adp[mN] + dttp[mN]	0	0.00762097	0	0.019945	0.00616199	0.012324	Nucleotides
NDPK8m_GluN	nucleoside-diphosphate kinase (ATP:dADP), mitochondrial GluN	atp[mN] + dadp[mN] <=> adp[mN] + datp[mN]	0	0.00762097	0	0.019945	0.00616199	0.012324	Nucleotides
PCm	pyruvate carboxylase Astrocyte	atp[mA] + hco3[mA] + pyr[mA] -> adp[mA] + h[mA] + oaa[mA] + pi[mA]	0	0.0187316	0	0.00714585	0.00579286	0.0115857	Pyruvate Metabolism
ACACT1rm_GabaN	acetyl-CoA C-acetyltransferase, mitochondrial GabaN	2 accoa[mN] <=> coa[mN] + aacoa[mN]	-0.0149106	0	-0.00391026	0	0.00550017	0.0110003	Tryptophan metabolism
ACACT1rm	acetyl-CoA C-acetyltransferase, mitochondrial Astrocyte	2 accoa[mA] <=> aacoa[mA] + coa[mA]	-0.0347	-0.0197894	-0.0347	-0.0307897	0.00550017	0.0110003	Tryptophan metabolism
ACACT1rm_GluN	acetyl-CoA C-acetyltransferase, mitochondrial GluN	2 accoa[mN] <=> coa[mN] + aacoa[mN]	-0.0149106	0	-0.00391026	0	0.00550017	0.0110003	Tryptophan metabolism
BDHm_GabaN	(R)-3-Hydroxybutanoate:NAD+ oxidoreductase GabaN	nad[mN] + bhb[mN] <=> h[mN] + nadh[mN] + acac[mN]	0	0.0148585	0	0.00389484	0.00548184	0.0109637	Butanoate Metabolism
BHBtm_GabaN	(R)-3-Hydroxybutanoate mitochondrial transport via H+ symport GabaN	h[cN] + bhb[cN] <=> h[mN] + bhb[mN]	0	0.0148585	0	0.00389484	0.00548184	0.0109637	Transport, Mitochondrial
BHBt_GabaN	(R)-3-Hydroxybutanoate transport via H+ symport GabaN	h[I] + bhb[I] <=> h[cN] + bhb[cN]	0	0.0148585	0	0.00389484	0.00548184	0.0109637	Transport, Extracellular
BHBt_Int	(R)-3-Hydroxybutanoate transport via H+ symport Interstitial And Synapse	h[I] + bhb[I] <=> bhb[cA] + h[cA]	-0.0148585	0	-0.00389484	0	0.00548184	0.0109637	Transport, Extracellular
BDHm	(R)-3-Hydroxybutanoate:NAD+ oxidoreductase Astrocyte	bhb[mA] + nad[mA] <=> acac[mA] + h[mA] + nadh[mA]	0.00114149	0.016	0.0121052	0.016	0.00548184	0.0109637	Butanoate Metabolism
BHBtm	(R)-3-Hydroxybutanoate mitochondrial transport via H+ symport Astrocyte	bhb[cA] + h[cA] <=> bhb[mA] + h[mA]	0.00114149	0.016	0.0121052	0.016	0.00548184	0.0109637	Transport, Mitochondrial
BDHm_GluN	(R)-3-Hydroxybutanoate:NAD+ oxidoreductase GluN	nad[mN] + bhb[mN] <=> h[mN] + nadh[mN] + acac[mN]	0	0.0148585	0	0.00389484	0.00548184	0.0109637	Butanoate Metabolism
BHBtm_GluN	(R)-3-Hydroxybutanoate mitochondrial transport via H+ symport GluN	h[cN] + bhb[cN] <=> h[mN] + bhb[mN]	0	0.0148585	0	0.00389484	0.00548184	0.0109637	Transport, Mitochondrial
BHBt_GluN	(R)-3-Hydroxybutanoate transport via H+ symport GluN	h[I] + bhb[I] <=> h[cN] + bhb[cN]	0	0.0148585	0	0.00389484	0.00548184	0.0109637	Transport, Extracellular
DCKm	deoxycytidylate kinase (ATP) Astrocyte	atp[mA] + dcmp[mA] -> adp[mA] + dcdp[mA]	0	0.00668487	0	0.0174982	0.00540668	0.0108134
DGKm	deoxyguanylate kinase (ATP) Astrocyte	atp[mA] + dgmp[mA] -> adp[mA] + dgdp[mA]	0	0.00668487	0	0.0174982	0.00540668	0.0108134
NDPK5m	nucleoside-diphosphate kinase (ATP:dGDP), mitochondrial Astrocyte	atp[mA] + dgdp[mA] <=> adp[mA] + dgtp[mA]	0	0.00668487	0	0.0174982	0.00540668	0.0108134	Nucleotides
NDPK7m	nucleoside-diphosphate kinase (ATP:dCDP), mitochondrial Astrocyte	atp[mA] + dcdp[mA] <=> adp[mA] + dctp[mA]	0	0.00668487	0	0.0174982	0.00540668	0.0108134	Nucleotides
ACACt2_GabaN	acetoacetate transport via proton symport GabaN	h[I] + acac[I] <=> h[cN] + acac[cN]	0	0.0145552	0	0.00387095	0.00534212	0.0106842	Transport, Extracellular
ACACt2m_GabaN	Acetoacetate mitochondrial transport via H+ symport GabaN	h[cN] + acac[cN] <=> h[mN] + acac[mN]	0	0.0145552	0	0.00387095	0.00534212	0.0106842	Transport, Mitochondrial
ACACt2_GluN	acetoacetate transport via proton symport GluN	h[I] + acac[I] <=> h[cN] + acac[cN]	0	0.0145552	0	0.00387095	0.00534212	0.0106842	Transport, Extracellular
ACACt2m_GluN	Acetoacetate mitochondrial transport via H+ symport GluN	h[cN] + acac[cN] <=> h[mN] + acac[mN]	0	0.0145552	0	0.00387095	0.00534212	0.0106842	Transport, Mitochondrial
ACACt2m	Acetoacetate mitochondrial transport via H+ symport Astrocyte	acac[cA] + h[cA] <=> acac[mA] + h[mA]	-0.00255518	0.012	0.00812905	0.012	0.00534212	0.0106842	Transport, Mitochondrial
ACACt2_Int	acetoacetate transport via proton symport Interstitial And Synapse	h[I] + acac[I] <=> acac[cA] + h[cA]	-0.0145552	0	-0.00387095	0	0.00534212	0.0106842	Transport, Extracellular
SPODMm_GluN	superoxide dismutase GluN	2 h[mN] + 2 o2s[mN] -> o2[mN] + h2o2[mN]	0	0.0337634	0	0.0444315	0.00533406	0.0106681	ROS Detoxification
SPODMm_GabaN	superoxide dismutase GabaN	2 h[mN] + 2 o2s[mN] -> o2[mN] + h2o2[mN]	0	0.0337634	0	0.0444315	0.00533406	0.0106681	ROS Detoxification
SPODMm	superoxide dismutase Astrocyte	2 h[mA] + 2 o2s[mA] -> h2o2[mA] + o2[mA]	0	0.0337634	0	0.0438128	0.00502468	0.0100494	ROS Detoxification
DM_nadph(c)_GluN	nadph demand GluN	nadph[cN] -> h[cN] + nadp[cN]	0	0.0684651	0	0.0785099	0.00502241	0.0100448
DM_nadph(c)_GabaN	nadph demand GabaN	nadph[cN] -> h[cN] + nadp[cN]	0	0.0684651	0	0.0785099	0.00502241	0.0100448
NDPK5m_GabaN	nucleoside-diphosphate kinase (ATP:dGDP), mitochondrial GabaN	atp[mN] + dgdp[mN] <=> adp[mN] + dgtp[mN]	0	0.0060766	0	0.0159032	0.00491328	0.00982657	Nucleotides
NDPK7m_GabaN	nucleoside-diphosphate kinase (ATP:dCDP), mitochondrial GabaN	atp[mN] + dcdp[mN] <=> adp[mN] + dctp[mN]	0	0.0060766	0	0.0159032	0.00491328	0.00982657	Nucleotides
DCKm_GabaN	deoxycytidylate kinase (ATP) GabaN	atp[mN] + dcmp[mN] -> adp[mN] + dcdp[mN]	0	0.0060766	0	0.0159032	0.00491328	0.00982657
DGKm_GabaN	deoxyguanylate kinase (ATP) GabaN	atp[mN] + dgmp[mN] -> adp[mN] + dgdp[mN]	0	0.0060766	0	0.0159032	0.00491328	0.00982657
DCKm_GluN	deoxycytidylate kinase (ATP) GluN	atp[mN] + dcmp[mN] -> adp[mN] + dcdp[mN]	0	0.0060766	0	0.0159032	0.00491328	0.00982657
DGKm_GluN	deoxyguanylate kinase (ATP) GluN	atp[mN] + dgmp[mN] -> adp[mN] + dgdp[mN]	0	0.0060766	0	0.0159032	0.00491328	0.00982657
NDPK5m_GluN	nucleoside-diphosphate kinase (ATP:dGDP), mitochondrial GluN	atp[mN] + dgdp[mN] <=> adp[mN] + dgtp[mN]	0	0.0060766	0	0.0159032	0.00491328	0.00982657	Nucleotides
NDPK7m_GluN	nucleoside-diphosphate kinase (ATP:dCDP), mitochondrial GluN	atp[mN] + dcdp[mN] <=> adp[mN] + dctp[mN]	0	0.0060766	0	0.0159032	0.00491328	0.00982657	Nucleotides
GLNtm_GluN	L-glutamine transport via electroneutral transporter GluN	gln_L[cN] -> gln_L[mN]	0.17221	0.370559	0.0836075	0.449704	0.00472881	0.167747	Transport, Mitochondrial
GLUNm_GluN	glutaminase (mitochondrial) GluN	h2o[mN] + gln_L[mN] -> glu_L[mN] + nh4[mN]	0.17221	0.370559	0.0836075	0.449704	0.00472881	0.167747	Glutamate metabolism
EX_gln_L(e)	L-Glutamineexchange	gln_L[e] <=>	0.00498923	0.025	0.0133141	0.025	0.00416246	0.00832492	Exchange/demand reaction
SSALxm	succinate-semialdehyde dehydrogenase (NAD) reversible (mitochondrial) Astrocyte	h2o[mA] + nad[mA] + sucsal[mA] -> 2 h[mA] + nadh[mA] + succ[mA]	0.2	0.215841	0.2	0.207714	0.00406329	0.00812658	Glutamate metabolism
4ABUTtm	4-aminobutanoate mitochondrial transport via diffusion Astrocyte	4abut[cA] <=> 4abut[mA]	0.2	0.215841	0.2	0.207714	0.00406329	0.00812658	Transport, Mitochondrial
ABTArm	4-aminobutyrate transaminase, reversible (mitochondrial) Astrocyte	4abut[mA] + akg[mA] <=> glu_L[mA] + sucsal[mA]	0.2	0.215841	0.2	0.207714	0.00406329	0.00812658	Glutamate metabolism
NaEX_GabaN	Sodium transport (added for simulation)	na1[e] <=> na1[cN]	-1000	999.992	-1000	1000	0.00405069	0.00810139
CYStec_GabaN	L-cysteine transport via diffusion (extracellular to cytosol) GabaN	cys_L[I] <=> cys_L[cN]	-999.992	1000	-1000	1000	0.00405069	0.00810139	Transport, Extracellular
NH4t3r	ammonia transport via proton antiport Astrocyte	nh4[cA] + h[e] <=> h[cA] + nh4[e]	-0.0164333	0	-0.0084062	0	0.00401354	0.00802709	Transport, Extracellular
EX_nh4(e)	Ammoniumexchange	nh4[e] <=>	-0.0164333	0	-0.0084062	0	0.00401354	0.00802709	Exchange/demand reaction
ABUTt2r_Int	4-aminobutyrate reversible transport in via proton symport Interstitial And Synapse	4abut[I] + h[I] <=> 4abut[cA] + h[cA]	0.2	0.214684	0.2	0.206756	0.0039641	0.0079282	Transport, Extracellular
5AOPtm	5-Aminolevulinate mitochondrial transport Astrocyte	5aop[cA] <=> 5aop[mA]	-0.0122127	0	-0.0200304	0	0.00390884	0.00781768	Heme Biosynthesis
ALASm	5-aminolevulinate synthase Astrocyte	gly[mA] + h[mA] + succoa[mA] -> 5aop[mA] + co2[mA] + coa[mA]	0	0.0122127	0	0.0200304	0.00390884	0.00781768	Glycine, Serine, and Threonine Metabolism
EX_lac_L(e)	L-Lactateexchange	lac_L[e] <=>	-0.0058	0.00851914	-0.0058	0.00151926	0.00349994	0.00699989	Exchange/demand reaction
L-LACt2r	L-lactate reversible transport via proton symport Astrocyte	h[e] + lac_L[e] <=> h[cA] + lac_L[cA]	-0.00851914	0.0058	-0.00151926	0.0058	0.00349994	0.00699989	Transport, Extracellular
ACONTm_GluN	Aconitate hydratase GluN	cit[mN] <=> icit[mN]	0	0.474545	0	0.481365	0.00340963	0.00681926	Citric Acid Cycle
CSm_GluN	citrate synthase GluN	h2o[mN] + accoa[mN] + oaa[mN] -> h[mN] + coa[mN] + cit[mN]	0	0.474545	0	0.481365	0.00340963	0.00681926	Citric Acid Cycle
CSm_GabaN	citrate synthase GabaN	h2o[mN] + accoa[mN] + oaa[mN] -> h[mN] + coa[mN] + cit[mN]	0	0.474545	0	0.481365	0.00340963	0.00681926	Citric Acid Cycle
ACONTm_GabaN	Aconitate hydratase GabaN	cit[mN] <=> icit[mN]	0	0.474545	0	0.481365	0.00340963	0.00681926	Citric Acid Cycle
DM_4abut[cGabaN]	DM_4abut[cGabaN]		0	0.0187567	0	0.0120193	0.0033687	0.00673741	Demand
GLYATm	glycine C-acetyltransferase Astrocyte	accoa[mA] + gly[mA] <=> 2aobut[mA] + coa[mA]	0	0.014292	0	0.00775143	0.00327026	0.00654053	Glycine, Serine, and Threonine Metabolism
AACTOOR	Aminoacetone:oxygen oxidoreductase(deaminating)(flavin-containing) Astrocyte	aact[cA] + h2o[cA] + o2[cA] -> h2o2[cA] + mthgxl[cA] + nh4[cA]	0	0.014292	0	0.00775143	0.00327026	0.00654053	Glycine, Serine, and Threonine Metabolism
AACTtm	Aminoacetone transport (mitochondrial) Astrocyte	aact[mA] -> aact[cA]	0	0.014292	0	0.00775143	0.00327026	0.00654053	Transport, Mitochondrial
ALR	Aldose reductase Astrocyte	h2o[cA] + mthgxl[cA] + nadp[cA] -> 2 h[cA] + nadph[cA] + pyr[cA]	0	0.014292	0	0.00775143	0.00327026	0.00654053	Glycine, Serine, and Threonine Metabolism
AOBUTDsm	L-2-amino-3-oxobutanoate decarboxylation, mitochondrial (spontaneous) Astrocyte	2aobut[mA] + h[mA] -> aact[mA] + co2[mA]	0	0.014292	0	0.00775143	0.00327026	0.00654053	Glycine, Serine, and Threonine Metabolism
DM_glu_L[cGluN]	DM_glu_L[cGluN]		0	0.0190623	0	0.013314	0.00287414	0.00574829	Demand
CO2tm	CO2 transport (diffusion), mitochondrial Astrocyte	co2[cA] <=> co2[mA]	-0.499658	-0.38879	-0.46276	-0.43125	0.00278055	0.0793573	Transport, Mitochondrial
PYRt2r_GabaN	pyruvate reversible transport via proton symport GabaN	h[I] + pyr[I] <=> h[cN] + pyr[cN]	-1.73917	2.05598	-1.88681	2.19843	0.00260005	0.290099	Transport, Extracellular
ACACt2	acetoacetate transport via proton symport Astrocyte	acac[e] + h[e] <=> acac[cA] + h[cA]	0.00474028	0.012	0.00938536	0.012	0.00232254	0.00464508	Transport, Extracellular
EX_acac(e)	Acetoacetateexchange	acac[e] <=>	-0.012	-0.00474028	-0.012	-0.00938536	0.00232254	0.00464508	Exchange/demand reaction
PYRt2r	pyruvate reversible transport via proton symport Astrocyte	h[e] + pyr[e] <=> h[cA] + pyr[cA]	-0.007	0.0058	-0.00259986	0.0058	0.00220007	0.00440014	Transport, Extracellular
EX_pyr(e)	Pyruvateexchange	pyr[e] <=>	-0.0058	0.007	-0.0058	0.00259986	0.00220007	0.00440014	Exchange/demand reaction
BHBt	(R)-3-Hydroxybutanoate transport via H+ symport Astrocyte	bhb[e] + h[e] <=> bhb[cA] + h[cA]	0.00911983	0.016	0.0134903	0.016	0.00218523	0.00437047	Transport, Extracellular
EX_bhb(e)	(R)-3-Hydroxybutanoateexchange	bhb[e] <=>	-0.016	-0.00911983	-0.016	-0.0134903	0.00218523	0.00437047	Exchange/demand reaction
LEUtec	L-leucine transport via diffusion (extracellular to cytosol) Astrocyte	leu_L[e] <=> leu_L[cA]	0	0.0062	0.00422517	0.0062	0.00211259	0.00422517	Transport, Extracellular
EX_leu_L(e)	L-Leucineexchange	leu_L[e] <=>	-0.0062	0	-0.0062	-0.00422517	0.00211259	0.00422517	Exchange/demand reaction
MMSAD1m	methylmalonate-semialdehyde dehydrogenase Astrocyte	2mop[mA] + coa[mA] + nad[mA] -> co2[mA] + nadh[mA] + ppcoa[mA]	0	0.011	0	0.00688862	0.00205569	0.00411138	Valine, Leucine, and Isoleucine Metabolism
PPBNGS	porphobilinogen synthase Astrocyte	2 5aop[cA] -> h[cA] + 2 h2o[cA] + ppbng[cA]	0	0.00610636	0	0.0100152	0.00195442	0.00390884	Heme Biosynthesis
DM_nadph(c)	nadph demand	nadph[cA] -> h[cA] + nadp[cA]	0	0.0701818	0	0.0662964	0.00194268	0.00388537
PYRt2r_GluN	pyruvate reversible transport via proton symport GluN	h[I] + pyr[I] <=> h[cN] + pyr[cN]	-1.85027	1.94487	-1.99713	2.08812	0.00180477	0.290099	Transport, Extracellular
LEUTAm_GluN	leucine transaminase, mitochondrial GluN	akg[mN] + leu_L[mN] <=> glu_L[mN] + 4mop[mN]	0	0.0062	0	0.00260619	0.00179691	0.00359381	Valine, Leucine, and Isoleucine Metabolism
LEUt5m_GluN	leucine mitochondrial transport GluN	leu_L[cN] <=> leu_L[mN]	0	0.0062	0	0.00260619	0.00179691	0.00359381	Transport, Mitochondrial
LEUtec_GluN	L-leucine transport via diffusion (extracellular to cytosol) GluN	leu_L[I] <=> leu_L[cN]	0	0.0062	0	0.00260619	0.00179691	0.00359381	Transport, Extracellular
MCCCrm_GluN	methylcrotonoyl-CoA carboxylase, mitochondrial GluN	atp[mN] + 3mb2coa[mN] + hco3[mN] <=> h[mN] + adp[mN] + pi[mN] + 3mgcoa[mN]	0	0.0062	0	0.00260619	0.00179691	0.00359381	Valine, Leucine, and Isoleucine Metabolism
MGCHrm_GluN	methylglutaconyl-CoA hydratase (reversible), mitochondrial GluN	h2o[mN] + 3mgcoa[mN] <=> hmgcoa[mN]	0	0.0062	0	0.00260619	0.00179691	0.00359381	Valine, Leucine, and Isoleucine Metabolism
LEUtec_Int	L-leucine transport via diffusion (extracellular to cytosol) Interstitial And Synapse	leu_L[I] <=> leu_L[cA]	-0.0062	0	-0.00260619	0	0.00179691	0.00359381	Transport, Extracellular
ACOAD8m	acyl-CoA dehydrogenase (isovaleryl-CoA), mitochondrial Astrocyte	fad[mA] + ivcoa[mA] -> 3mb2coa[mA] + fadh2[mA]	0	0.0062	0.00359381	0.0062	0.00179691	0.00359381	Valine, Leucine, and Isoleucine Metabolism
OIVD1m	2-oxoisovalerate dehydrogenase (acylating; 4-methyl-2-oxopentaoate), mitochondrial Astrocyte	4mop[mA] + coa[mA] + nad[mA] -> co2[mA] + ivcoa[mA] + nadh[mA]	0	0.0062	0.00359381	0.0062	0.00179691	0.00359381	Valine, Leucine, and Isoleucine Metabolism
ACOAD8m_GluN	acyl-CoA dehydrogenase (isovaleryl-CoA), mitochondrial GluN	fad[mN] + ivcoa[mN] -> fadh2[mN] + 3mb2coa[mN]	0	0.0062	0	0.00260619	0.00179691	0.00359381	Valine, Leucine, and Isoleucine Metabolism
OIVD1m_GluN	2-oxoisovalerate dehydrogenase (acylating; 4-methyl-2-oxopentaoate), mitochondrial GluN	coa[mN] + nad[mN] + 4mop[mN] -> co2[mN] + nadh[mN] + ivcoa[mN]	0	0.0062	0	0.00260619	0.00179691	0.00359381	Valine, Leucine, and Isoleucine Metabolism
ACOAD8m_GabaN	acyl-CoA dehydrogenase (isovaleryl-CoA), mitochondrial GabaN	fad[mN] + ivcoa[mN] -> fadh2[mN] + 3mb2coa[mN]	0	0.0062	0	0.00260619	0.00179691	0.00359381	Valine, Leucine, and Isoleucine Metabolism
OIVD1m_GabaN	2-oxoisovalerate dehydrogenase (acylating; 4-methyl-2-oxopentaoate), mitochondrial GabaN	coa[mN] + nad[mN] + 4mop[mN] -> co2[mN] + nadh[mN] + ivcoa[mN]	0	0.0062	0	0.00260619	0.00179691	0.00359381	Valine, Leucine, and Isoleucine Metabolism
LEUTAm_GabaN	leucine transaminase, mitochondrial GabaN	akg[mN] + leu_L[mN] <=> glu_L[mN] + 4mop[mN]	0	0.0062	0	0.00260619	0.00179691	0.00359381	Valine, Leucine, and Isoleucine Metabolism
LEUt5m_GabaN	leucine mitochondrial transport GabaN	leu_L[cN] <=> leu_L[mN]	0	0.0062	0	0.00260619	0.00179691	0.00359381	Transport, Mitochondrial
LEUtec_GabaN	L-leucine transport via diffusion (extracellular to cytosol) GabaN	leu_L[I] <=> leu_L[cN]	0	0.0062	0	0.00260619	0.00179691	0.00359381	Transport, Extracellular
MCCCrm_GabaN	methylcrotonoyl-CoA carboxylase, mitochondrial GabaN	atp[mN] + 3mb2coa[mN] + hco3[mN] <=> h[mN] + adp[mN] + pi[mN] + 3mgcoa[mN]	0	0.0062	0	0.00260619	0.00179691	0.00359381	Valine, Leucine, and Isoleucine Metabolism
MGCHrm_GabaN	methylglutaconyl-CoA hydratase (reversible), mitochondrial GabaN	h2o[mN] + 3mgcoa[mN] <=> hmgcoa[mN]	0	0.0062	0	0.00260619	0.00179691	0.00359381	Valine, Leucine, and Isoleucine Metabolism
LEUTAm	leucine transaminase, mitochondrial Astrocyte	akg[mA] + leu_L[mA] <=> 4mop[mA] + glu_L[mA]	0	0.0062	0.00359381	0.0062	0.00179691	0.00359381	Valine, Leucine, and Isoleucine Metabolism
LEUt5m	leucine mitochondrial transport Astrocyte	leu_L[cA] <=> leu_L[mA]	0	0.0062	0.00359381	0.0062	0.00179691	0.00359381	Transport, Mitochondrial
MCCCrm	methylcrotonoyl-CoA carboxylase, mitochondrial Astrocyte	3mb2coa[mA] + atp[mA] + hco3[mA] <=> 3mgcoa[mA] + adp[mA] + h[mA] + pi[mA]	0	0.0062	0.00359381	0.0062	0.00179691	0.00359381	Valine, Leucine, and Isoleucine Metabolism
MGCHrm	methylglutaconyl-CoA hydratase (reversible), mitochondrial Astrocyte	3mgcoa[mA] + h2o[mA] <=> hmgcoa[mA]	0	0.0062	0.00359381	0.0062	0.00179691	0.00359381	Valine, Leucine, and Isoleucine Metabolism
LSOProd_GabaN	Lumped superoxide production GabaN	o2[mN] + focytC[mN] -> ficytC[mN] + o2s[mN]	0	0.0440722	0	0.0476307	0.00177924	0.00355848
LSOProd_GluN	Lumped superoxide production GluN	o2[mN] + focytC[mN] -> ficytC[mN] + o2s[mN]	0	0.0440722	0	0.0476307	0.00177924	0.00355848
LSOProd	Lumped superoxide production Astrocyte	focytC[mA] + o2[mA] -> ficytC[mA] + o2s[mA]	0.00773999	0.0247762	0.00836371	0.0274304	0.00163895	0.00203044
5AOPtm_GabaN	5-Aminolevulinate mitochondrial transport GabaN	5aop[cN] <=> 5aop[mN]	-0.00826446	0	-0.00531373	0	0.00147537	0.00295073	Heme Biosynthesis
5AOPtm_GluN	5-Aminolevulinate mitochondrial transport GluN	5aop[cN] <=> 5aop[mN]	-0.00826446	0	-0.00531373	0	0.00147537	0.00295073	Heme Biosynthesis
ALASm_GabaN	5-aminolevulinate synthase GabaN	h[mN] + gly[mN] + succoa[mN] -> coa[mN] + co2[mN] + 5aop[mN]	0	0.00826446	0	0.00531373	0.00147537	0.00295073	Glycine, Serine, and Threonine Metabolism
ALASm_GluN	5-aminolevulinate synthase GluN	h[mN] + gly[mN] + succoa[mN] -> coa[mN] + co2[mN] + 5aop[mN]	0	0.00826446	0	0.00531373	0.00147537	0.00295073	Glycine, Serine, and Threonine Metabolism
EX_val_L(e)	L-Valineexchange	val_L[e] <=>	-0.011	0	-0.011	-0.00249618	0.00124809	0.00249618	Exchange/demand reaction
VALtec	L-valine transport via diffusion (extracellular to cytosol) Astrocyte	val_L[e] <=> val_L[cA]	0	0.011	0.00249618	0.011	0.00124809	0.00249618	Transport, Extracellular
EX_glc_D(e)	D-Glucoseexchange	glc_D[e] <=>	-0.29	-0.284374	-0.29	-0.286805	0.00121544	0.00243088	Exchange/demand reaction
PGI	glucose-6-phosphate isomerase Astrocyte	g6p[cA] <=> f6p[cA]	0.0081282	0.043022	0.0101533	0.043022	0.00101255	0.00202511	Glycolysis/Gluconeogenesis
G6PDH2r	glucose 6-phosphate dehydrogenase Astrocyte	g6p[cA] + nadp[cA] <=> 6pgl[cA] + h[cA] + nadph[cA]	0	0.0348938	0	0.0328687	0.00101255	0.00202511	Pentose Phosphate Pathway
GND	phosphogluconate dehydrogenase Astrocyte	6pgc[cA] + nadp[cA] -> co2[cA] + nadph[cA] + ru5p_D[cA]	0	0.0348938	0	0.0328687	0.00101255	0.00202511	Pentose Phosphate Pathway
PGL	6-phosphogluconolactonase Astrocyte	6pgl[cA] + h2o[cA] -> 6pgc[cA] + h[cA]	0	0.0348938	0	0.0328687	0.00101255	0.00202511	Pentose Phosphate Pathway
EX_Nacasp[I]	N-Acetyl-L-aspartateexchange	Nacasp[I] <=>	0	0.0130894	0	0.0112473	0.000921026	0.00184205	Exchange/demand reaction
ASPNATm_GabaN	aspartate N-acetyltransferase, mitochondrial GabaN	asp_L[mN] + accoa[mN] -> h[mN] + coa[mN] + Nacasp[mN]	0	0.0130894	0	0.0112473	0.000921026	0.00184205	Alanine and Aspartate Metabolism
NACASPt_GabaN	N-Acetyl-l-aspartate transport GabaN	Nacasp[cN] -> Nacasp[I]	0	0.0130894	0	0.0112473	0.000921026	0.00184205
NACASPtm_GabaN	N-Acetyl-l-aspartate mitochondrial transport GabaN	Nacasp[mN] <=> Nacasp[cN]	0	0.0130894	0	0.0112473	0.000921026	0.00184205	Transport, Mitochondrial
ASPNATm_GluN	aspartate N-acetyltransferase, mitochondrial GluN	asp_L[mN] + accoa[mN] -> h[mN] + coa[mN] + Nacasp[mN]	0	0.0130894	0	0.0112473	0.000921026	0.00184205	Alanine and Aspartate Metabolism
NACASPt_GluN	N-Acetyl-l-aspartate transport GluN	Nacasp[cN] -> Nacasp[I]	0	0.0130894	0	0.0112473	0.000921026	0.00184205
NACASPtm_GluN	N-Acetyl-l-aspartate mitochondrial transport GluN	Nacasp[mN] <=> Nacasp[cN]	0	0.0130894	0	0.0112473	0.000921026	0.00184205	Transport, Mitochondrial
G6PDH2r_GluN	glucose 6-phosphate dehydrogenase GluN	nadp[cN] + g6p[cN] <=> h[cN] + nadph[cN] + 6pgl[cN]	0	0.0342325	0	0.0327196	0.00075649	0.00151298	Pentose Phosphate Pathway
GND_GluN	phosphogluconate dehydrogenase GluN	nadp[cN] + 6pgc[cN] -> nadph[cN] + co2[cN] + ru5p_D[cN]	0	0.0342325	0	0.0327196	0.00075649	0.00151298	Pentose Phosphate Pathway
PGL_GluN	6-phosphogluconolactonase GluN	h2o[cN] + 6pgl[cN] -> h[cN] + 6pgc[cN]	0	0.0342325	0	0.0327196	0.00075649	0.00151298	Pentose Phosphate Pathway
GND_GabaN	phosphogluconate dehydrogenase GabaN	nadp[cN] + 6pgc[cN] -> nadph[cN] + co2[cN] + ru5p_D[cN]	0	0.0342325	0	0.0327196	0.00075649	0.00151298	Pentose Phosphate Pathway
PGL_GabaN	6-phosphogluconolactonase GabaN	h2o[cN] + 6pgl[cN] -> h[cN] + 6pgc[cN]	0	0.0342325	0	0.0327196	0.00075649	0.00151298	Pentose Phosphate Pathway
G6PDH2r_GabaN	glucose 6-phosphate dehydrogenase GabaN	nadp[cN] + g6p[cN] <=> h[cN] + nadph[cN] + 6pgl[cN]	0	0.0342325	0	0.0327196	0.00075649	0.00151298	Pentose Phosphate Pathway
PPBNGS_GabaN	porphobilinogen synthase GabaN	2 5aop[cN] -> 2 h2o[cN] + h[cN] + ppbng[cN]	0	0.00413223	0	0.00265686	0.000737683	0.00147537	Heme Biosynthesis
PPBNGS_GluN	porphobilinogen synthase GluN	2 5aop[cN] -> 2 h2o[cN] + h[cN] + ppbng[cN]	0	0.00413223	0	0.00265686	0.000737683	0.00147537	Heme Biosynthesis
RPE	ribulose 5-phosphate 3-epimerase Astrocyte	ru5p_D[cA] <=> xu5p_D[cA]	0	0.0232625	0	0.0219124	0.000675037	0.00135007	Pentose Phosphate Pathway
PIt7	phosphate transport in/out via three Na+ symporter Astrocyte	3 na1[e] + pi[e] <=> 3 na1[cA] + pi[cA]	-0.00738876	0	-0.0084	0	0.00050562	0.00101124	Transport, Extracellular
EX_pi(e)	Phosphateexchange	pi[e] <=>	0	0.00738876	0	0.0084	0.00050562	0.00101124	Exchange/demand reaction
RPE_GabaN	ribulose 5-phosphate 3-epimerase GabaN	ru5p_D[cN] <=> xu5p_D[cN]	0	0.0228217	0	0.021813	0.000504327	0.00100865	Pentose Phosphate Pathway
PGI_GluN	glucose-6-phosphate isomerase GluN	g6p[cN] <=> f6p[cN]	-0.0228217	0.246978	-0.021813	0.246978	0.000504327	0.00100865	Glycolysis/Gluconeogenesis
RPE_GluN	ribulose 5-phosphate 3-epimerase GluN	ru5p_D[cN] <=> xu5p_D[cN]	0	0.0228217	0	0.021813	0.000504327	0.00100865	Pentose Phosphate Pathway
PGI_GabaN	glucose-6-phosphate isomerase GabaN	g6p[cN] <=> f6p[cN]	-0.0228217	0.246978	-0.021813	0.246978	0.000504327	0.00100865	Glycolysis/Gluconeogenesis
PHEMEtm	Heme transport to cytosol Astrocyte	pheme[mA] <=> pheme[cA]	0	0.00152659	0	0.0025038	0.000488605	0.00097721	Transport, Mitochondrial
PPPG9tm	protoporphyrinogen IX mitochondrial transport Astrocyte	pppg9[cA] <=> pppg9[mA]	0	0.00152659	0	0.0025038	0.000488605	0.00097721	Heme Biosynthesis
EX_fe2(e)	Fe2+exchange	fe2[e] <=>	-0.00152659	0	-0.0025038	0	0.000488605	0.00097721	Exchange/demand reaction
DM_pheme(c)	DM pheme(c)	pheme[cA] ->	0	0.00152659	0	0.0025038	0.000488605	0.00097721
CPPPGO	coproporphyrinogen oxidase (O2 required) Astrocyte	cpppg3[cA] + 2 h[cA] + o2[cA] -> 2 co2[cA] + 2 h2o[cA] + pppg9[cA]	0	0.00152659	0	0.0025038	0.000488605	0.00097721	Heme Biosynthesis
FCLTm	Ferrochelatase, mitochondrial Astrocyte	fe2[mA] + ppp9[mA] -> 2 h[mA] + pheme[mA]	0	0.00152659	0	0.0025038	0.000488605	0.00097721	Heme Biosynthesis
FE2t	iron (II) transport Astrocyte	fe2[e] -> fe2[cA]	0	0.00152659	0	0.0025038	0.000488605	0.00097721	Transport, Extracellular
FE2tm	iron (II) transport Astrocyte	fe2[cA] + h[cA] -> fe2[mA] + h[mA]	0	0.00152659	0	0.0025038	0.000488605	0.00097721	Transport, Mitochondrial
HMBS	hydroxymethylbilane synthase Astrocyte	h2o[cA] + 4 ppbng[cA] -> hmbil[cA] + 4 nh4[cA]	0	0.00152659	0	0.0025038	0.000488605	0.00097721	Heme Biosynthesis
UPP3S	uroporphyrinogen-III synthase Astrocyte	hmbil[cA] -> h2o[cA] + uppg3[cA]	0	0.00152659	0	0.0025038	0.000488605	0.00097721	Heme Biosynthesis
UPPDC1	uroporphyrinogen decarboxylase (uroporphyrinogen III) Astrocyte	4 h[cA] + uppg3[cA] -> 4 co2[cA] + cpppg3[cA]	0	0.00152659	0	0.0025038	0.000488605	0.00097721	Heme Biosynthesis
DM_6dhf	haxglutamyl folate (DHF) Demand	6dhf[cA] ->	0	0.0035359	0	0.00262081	0.000457545	0.00091509
6DHFtm	6-glutamyl-DHF transport,m mitochondrial Astrocyte	6dhf[mA] -> 6dhf[cA]	0	0.0035359	0	0.00262081	0.000457545	0.00091509	Transport, Mitochondrial
FPGS4m	folylpolyglutamate synthetase (DHF), mitochondrial Astrocyte	4 atp[mA] + dhf[mA] + 4 glu_L[mA] -> 5dhf[mA] + 4 adp[mA] + 4 h[mA] + 4 pi[mA]	0	0.0035359	0	0.00262081	0.000457545	0.00091509	Folate Metabolism
FPGS5m	folylpolyglutamate synthetase (DHF), mitochondrial Astrocyte	5dhf[mA] + atp[mA] + glu_L[mA] -> 6dhf[mA] + adp[mA] + h[mA] + pi[mA]	0	0.0035359	0	0.00262081	0.000457545	0.00091509	Folate Metabolism
sink_dhf(c)	sink dhf(c) Astrocyte	dhf[cA] <=>	-0.0035359	0	-0.00262081	0	0.000457545	0.00091509
DHFtm	dihydrofolate reversible mitochondrial transport Astrocyte	dhf[cA] <=> dhf[mA]	0	0.0035359	0	0.00262081	0.000457545	0.00091509	Transport, Mitochondrial
DM_7dhf	heptaglutamyl folate (DHF) Demand	7dhf[cA] ->	0	0.00294658	0	0.002184	0.000381288	0.000762575
7DHFtm	7-glutamyl-DHF transport,m mitochondrial Astrocyte	7dhf[mA] -> 7dhf[cA]	0	0.00294658	0	0.002184	0.000381288	0.000762575	Transport, Mitochondrial
FPGS6m	folylpolyglutamate synthetase (DHF), mitochondrial Astrocyte	6dhf[mA] + atp[mA] + glu_L[mA] -> 7dhf[mA] + adp[mA] + h[mA] + pi[mA]	0	0.00294658	0	0.002184	0.000381288	0.000762575	Folate Metabolism
GAPD	glyceraldehyde-3-phosphate dehydrogenase Astrocyte	g3p[cA] + nad[cA] + pi[cA] <=> 13dpg[cA] + h[cA] + nadh[cA]	0.0744127	0.086044	0.0750877	0.086044	0.000337518	0.000675037	Glycolysis/Gluconeogenesis
PFK	phosphofructokinase Astrocyte	atp[cA] + f6p[cA] -> adp[cA] + fdp[cA] + h[cA]	0.0313907	0.043022	0.0320658	0.043022	0.000337518	0.000675037	Glycolysis/Gluconeogenesis
FBA	fructose-bisphosphate aldolase Astrocyte	fdp[cA] <=> dhap[cA] + g3p[cA]	0.0313907	0.043022	0.0320658	0.043022	0.000337518	0.000675037	Glycolysis/Gluconeogenesis
TPI	triose-phosphate isomerase Astrocyte	dhap[cA] <=> g3p[cA]	0.0313907	0.043022	0.0320658	0.043022	0.000337518	0.000675037	Glycolysis/Gluconeogenesis
RPI	ribose-5-phosphate isomerase Astrocyte	r5p[cA] <=> ru5p_D[cA]	-0.0116313	0	-0.0109562	0	0.000337518	0.000675037	Pentose Phosphate Pathway
TALA	transaldolase Astrocyte	g3p[cA] + s7p[cA] <=> e4p[cA] + f6p[cA]	0	0.0116313	0	0.0109562	0.000337518	0.000675037	Pentose Phosphate Pathway
TKT1	transketolase Astrocyte	r5p[cA] + xu5p_D[cA] <=> g3p[cA] + s7p[cA]	0	0.0116313	0	0.0109562	0.000337518	0.000675037	Pentose Phosphate Pathway
TKT2	transketolase Astrocyte	e4p[cA] + xu5p_D[cA] <=> f6p[cA] + g3p[cA]	0	0.0116313	0	0.0109562	0.000337518	0.000675037	Pentose Phosphate Pathway
TALA_GabaN	transaldolase GabaN	g3p[cN] + s7p[cN] <=> f6p[cN] + e4p[cN]	0	0.0114108	0	0.0109065	0.000252163	0.000504327	Pentose Phosphate Pathway
TKT2_GabaN	transketolase GabaN	xu5p_D[cN] + e4p[cN] <=> g3p[cN] + f6p[cN]	0	0.0114108	0	0.0109065	0.000252163	0.000504327	Pentose Phosphate Pathway
RPI_GluN	ribose-5-phosphate isomerase GluN	r5p[cN] <=> ru5p_D[cN]	-0.0114108	0	-0.0109065	0	0.000252163	0.000504327	Pentose Phosphate Pathway
TALA_GluN	transaldolase GluN	g3p[cN] + s7p[cN] <=> f6p[cN] + e4p[cN]	0	0.0114108	0	0.0109065	0.000252163	0.000504327	Pentose Phosphate Pathway
TKT1_GluN	transketolase GluN	xu5p_D[cN] + r5p[cN] <=> g3p[cN] + s7p[cN]	0	0.0114108	0	0.0109065	0.000252163	0.000504327	Pentose Phosphate Pathway
TKT2_GluN	transketolase GluN	xu5p_D[cN] + e4p[cN] <=> g3p[cN] + f6p[cN]	0	0.0114108	0	0.0109065	0.000252163	0.000504327	Pentose Phosphate Pathway
RPI_GabaN	ribose-5-phosphate isomerase GabaN	r5p[cN] <=> ru5p_D[cN]	-0.0114108	0	-0.0109065	0	0.000252163	0.000504327	Pentose Phosphate Pathway
TKT1_GabaN	transketolase GabaN	xu5p_D[cN] + r5p[cN] <=> g3p[cN] + s7p[cN]	0	0.0114108	0	0.0109065	0.000252163	0.000504327	Pentose Phosphate Pathway
PPPGOm	protoporphyrinogen oxidase, mitochondrial Astrocyte	3 o2[mA] + 2 pppg9[mA] -> 6 h2o[mA] + 2 ppp9[mA]	0	0.000763295	0	0.0012519	0.000244303	0.000488605	Heme Biosynthesis
PHEMEtm_GluN	Heme transport to cytosol GluN	pheme[mN] <=> pheme[cN]	0	0.00103306	0	0.000664216	0.000184421	0.000368842	Transport, Mitochondrial
PPPG9tm_GluN	protoporphyrinogen IX mitochondrial transport GluN	pppg9[cN] <=> pppg9[mN]	0	0.00103306	0	0.000664216	0.000184421	0.000368842	Heme Biosynthesis
Fe2t_GluN	Iron transporter GluN	fe2[e] <=> fe2[cN]	0	0.00103306	0	0.000664216	0.000184421	0.000368842
PHEMEtm_GabaN	Heme transport to cytosol GabaN	pheme[mN] <=> pheme[cN]	0	0.00103306	0	0.000664216	0.000184421	0.000368842	Transport, Mitochondrial
PPPG9tm_GabaN	protoporphyrinogen IX mitochondrial transport GabaN	pppg9[cN] <=> pppg9[mN]	0	0.00103306	0	0.000664216	0.000184421	0.000368842	Heme Biosynthesis
Fe2t_GabaN	Iron transporter GabaN	fe2[e] <=> fe2[cN]	0	0.00103306	0	0.000664216	0.000184421	0.000368842
DM_pheme(c)_GabaN	DM pheme(c) GabaN	pheme[cN] ->	0	0.00103306	0	0.000664216	0.000184421	0.000368842
CPPPGO_GabaN	coproporphyrinogen oxidase (O2 required) GabaN	2 h[cN] + o2[cN] + cpppg3[cN] -> 2 h2o[cN] + 2 co2[cN] + pppg9[cN]	0	0.00103306	0	0.000664216	0.000184421	0.000368842	Heme Biosynthesis
FCLTm_GabaN	Ferrochelatase, mitochondrial GabaN	fe2[mN] + ppp9[mN] -> 2 h[mN] + pheme[mN]	0	0.00103306	0	0.000664216	0.000184421	0.000368842	Heme Biosynthesis
FE2tm_GabaN	iron (II) transport GabaN	h[cN] + fe2[cN] -> h[mN] + fe2[mN]	0	0.00103306	0	0.000664216	0.000184421	0.000368842	Transport, Mitochondrial
HMBS_GabaN	hydroxymethylbilane synthase GabaN	h2o[cN] + 4 ppbng[cN] -> 4 nh4[cN] + hmbil[cN]	0	0.00103306	0	0.000664216	0.000184421	0.000368842	Heme Biosynthesis
UPP3S_GabaN	uroporphyrinogen-III synthase GabaN	hmbil[cN] -> h2o[cN] + uppg3[cN]	0	0.00103306	0	0.000664216	0.000184421	0.000368842	Heme Biosynthesis
UPPDC1_GabaN	uroporphyrinogen decarboxylase (uroporphyrinogen III) GabaN	4 h[cN] + uppg3[cN] -> 4 co2[cN] + cpppg3[cN]	0	0.00103306	0	0.000664216	0.000184421	0.000368842	Heme Biosynthesis
DM_pheme(c)_GluN	DM pheme(c) GluN	pheme[cN] ->	0	0.00103306	0	0.000664216	0.000184421	0.000368842
CPPPGO_GluN	coproporphyrinogen oxidase (O2 required) GluN	2 h[cN] + o2[cN] + cpppg3[cN] -> 2 h2o[cN] + 2 co2[cN] + pppg9[cN]	0	0.00103306	0	0.000664216	0.000184421	0.000368842	Heme Biosynthesis
FCLTm_GluN	Ferrochelatase, mitochondrial GluN	fe2[mN] + ppp9[mN] -> 2 h[mN] + pheme[mN]	0	0.00103306	0	0.000664216	0.000184421	0.000368842	Heme Biosynthesis
FE2tm_GluN	iron (II) transport GluN	h[cN] + fe2[cN] -> h[mN] + fe2[mN]	0	0.00103306	0	0.000664216	0.000184421	0.000368842	Transport, Mitochondrial
HMBS_GluN	hydroxymethylbilane synthase GluN	h2o[cN] + 4 ppbng[cN] -> 4 nh4[cN] + hmbil[cN]	0	0.00103306	0	0.000664216	0.000184421	0.000368842	Heme Biosynthesis
UPP3S_GluN	uroporphyrinogen-III synthase GluN	hmbil[cN] -> h2o[cN] + uppg3[cN]	0	0.00103306	0	0.000664216	0.000184421	0.000368842	Heme Biosynthesis
UPPDC1_GluN	uroporphyrinogen decarboxylase (uroporphyrinogen III) GluN	4 h[cN] + uppg3[cN] -> 4 co2[cN] + cpppg3[cN]	0	0.00103306	0	0.000664216	0.000184421	0.000368842	Heme Biosynthesis
GLCt1r	glucose transport (uniport) Astrocyte	glc_D[e] <=> glc_D[cA]	0.0421874	0.043022	0.042548	0.043022	0.000180312	0.000360625	Transport, Extracellular
HEX1	hexokinase (D-glucose:ATP) Astrocyte	atp[cA] + glc_D[cA] -> adp[cA] + g6p[cA] + h[cA]	0.0421874	0.043022	0.042548	0.043022	0.000180312	0.000360625	Glycolysis/Gluconeogenesis
DM_6dhf_GluN	haxglutamyl folate (DHF) Demand GluN	6dhf[cN] ->	0	0.00265854	0	0.00244704	0.000105746	0.000211492
6DHFtm_GluN	6-glutamyl-DHF transport,m mitochondrial GluN	6dhf[mN] -> 6dhf[cN]	0	0.00265854	0	0.00244704	0.000105746	0.000211492	Transport, Mitochondrial
FPGS4m_GluN	folylpolyglutamate synthetase (DHF), mitochondrial GluN	4 glu_L[mN] + 4 atp[mN] + dhf[mN] -> 4 h[mN] + 4 adp[mN] + 4 pi[mN] + 5dhf[mN]	0	0.00265854	0	0.00244704	0.000105746	0.000211492	Folate Metabolism
FPGS5m_GluN	folylpolyglutamate synthetase (DHF), mitochondrial GluN	glu_L[mN] + atp[mN] + 5dhf[mN] -> h[mN] + 6dhf[mN] + adp[mN] + pi[mN]	0	0.00265854	0	0.00244704	0.000105746	0.000211492	Folate Metabolism
DM_6dhf_GabaN	haxglutamyl folate (DHF) Demand GabaN	6dhf[cN] ->	0	0.00265854	0	0.00244704	0.000105746	0.000211492
6DHFtm_GabaN	6-glutamyl-DHF transport,m mitochondrial GabaN	6dhf[mN] -> 6dhf[cN]	0	0.00265854	0	0.00244704	0.000105746	0.000211492	Transport, Mitochondrial
FPGS4m_GabaN	folylpolyglutamate synthetase (DHF), mitochondrial GabaN	4 glu_L[mN] + 4 atp[mN] + dhf[mN] -> 4 h[mN] + 4 adp[mN] + 4 pi[mN] + 5dhf[mN]	0	0.00265854	0	0.00244704	0.000105746	0.000211492	Folate Metabolism
FPGS5m_GabaN	folylpolyglutamate synthetase (DHF), mitochondrial GabaN	glu_L[mN] + atp[mN] + 5dhf[mN] -> h[mN] + 6dhf[mN] + adp[mN] + pi[mN]	0	0.00265854	0	0.00244704	0.000105746	0.000211492	Folate Metabolism
sink_dhf(c)_GluN	sink dhf(c) GluN	dhf[cN] <=>	-0.00265854	0	-0.00244704	0	0.000105746	0.000211492
DHFtm_GluN	dihydrofolate reversible mitochondrial transport GluN	dhf[cN] <=> dhf[mN]	0	0.00265854	0	0.00244704	0.000105746	0.000211492	Transport, Mitochondrial
sink_dhf(c)_GabaN	sink dhf(c) GabaN	dhf[cN] <=>	-0.00265854	0	-0.00244704	0	0.000105746	0.000211492
DHFtm_GabaN	dihydrofolate reversible mitochondrial transport GabaN	dhf[cN] <=> dhf[mN]	0	0.00265854	0	0.00244704	0.000105746	0.000211492	Transport, Mitochondrial
PPPGOm_GabaN	protoporphyrinogen oxidase, mitochondrial GabaN	3 o2[mN] + 2 pppg9[mN] -> 6 h2o[mN] + 2 ppp9[mN]	0	0.000516529	0	0.000332108	9.22104e-05	0.000184421	Heme Biosynthesis
PPPGOm_GluN	protoporphyrinogen oxidase, mitochondrial GluN	3 o2[mN] + 2 pppg9[mN] -> 6 h2o[mN] + 2 ppp9[mN]	0	0.000516529	0	0.000332108	9.22104e-05	0.000184421	Heme Biosynthesis
DM_7dhf_GabaN	heptaglutamyl folate (DHF) Demand GabaN	7dhf[cN] ->	0	0.00221545	0	0.0020392	8.81218e-05	0.000176244
7DHFtm_GabaN	7-glutamyl-DHF transport,m mitochondrial GabaN	7dhf[mN] -> 7dhf[cN]	0	0.00221545	0	0.0020392	8.81218e-05	0.000176244	Transport, Mitochondrial
FPGS6m_GabaN	folylpolyglutamate synthetase (DHF), mitochondrial GabaN	glu_L[mN] + 6dhf[mN] + atp[mN] -> h[mN] + 7dhf[mN] + adp[mN] + pi[mN]	0	0.00221545	0	0.0020392	8.81218e-05	0.000176244	Folate Metabolism
DM_7dhf_GluN	heptaglutamyl folate (DHF) Demand GluN	7dhf[cN] ->	0	0.00221545	0	0.0020392	8.81218e-05	0.000176244
7DHFtm_GluN	7-glutamyl-DHF transport,m mitochondrial GluN	7dhf[mN] -> 7dhf[cN]	0	0.00221545	0	0.0020392	8.81218e-05	0.000176244	Transport, Mitochondrial
FPGS6m_GluN	folylpolyglutamate synthetase (DHF), mitochondrial GluN	glu_L[mN] + 6dhf[mN] + atp[mN] -> h[mN] + 7dhf[mN] + adp[mN] + pi[mN]	0	0.00221545	0	0.0020392	8.81218e-05	0.000176244	Folate Metabolism
MTDNAploym	polymerization of mtDNA Astrocyte	9218 datp[mA] + 7350 dctp[mA] + 7350 dgtp[mA] + 9218 dttp[mA] + mtDNAn_1[mA] -> 33136 ppi[mA] + mtDNAn[mA]	0	9.09506e-07	0	2.38071e-06	7.35603e-07	1.47121e-06
MTDNAdpolym	depolymerization of mtDNA for repair Astrocyte	33136 h2o[mA] + mtDNAn[mA] -> 7350 dgmp[mA] + 9218 dtmp[mA] + 33136 h[mA] + mtDNAn_1[mA] + 9218 damp[mA] + 7350 dcmp[mA]	0	9.09506e-07	0	2.38071e-06	7.35603e-07	1.47121e-06
MTDNAploym_GabaN	polymerization of mtDNA GabaN	9218 dttp[mN] + 7350 dgtp[mN] + 7350 dctp[mN] + 9218 datp[mN] + mtDNAn_1[mN] -> 33136 ppi[mN] + mtDNAn[mN]	0	8.26748e-07	0	2.1637e-06	6.68474e-07	1.33695e-06
MTDNAdpolym_GabaN	depolymerization of mtDNA for repair GabaN	33136 h2o[mN] + mtDNAn[mN] -> 33136 h[mN] + 7350 dgmp[mN] + 9218 dtmp[mN] + mtDNAn_1[mN] + 9218 damp[mN] + 7350 dcmp[mN]	0	8.26748e-07	0	2.1637e-06	6.68474e-07	1.33695e-06
MTDNAploym_GluN	polymerization of mtDNA GluN	9218 dttp[mN] + 7350 dgtp[mN] + 7350 dctp[mN] + 9218 datp[mN] + mtDNAn_1[mN] -> 33136 ppi[mN] + mtDNAn[mN]	0	8.26748e-07	0	2.1637e-06	6.68474e-07	1.33695e-06
MTDNAdpolym_GluN	depolymerization of mtDNA for repair GluN	33136 h2o[mN] + mtDNAn[mN] -> 33136 h[mN] + 7350 dgmp[mN] + 9218 dtmp[mN] + mtDNAn_1[mN] + 9218 damp[mN] + 7350 dcmp[mN]	0	8.26748e-07	0	2.1637e-06	6.68474e-07	1.33695e-06
GLYtm_GluN	glycine passive transport to mitochondria GluN	gly[cN] <=> gly[mN]	-0.185184	0.176634	-0.0650392	0.0564892	5.49009e-12	0.240289	Transport, Mitochondrial
PIt7_Int	phosphate transport in/out via three Na+ symporter Interstitial And Synapse	3 na1[I] + pi[I] <=> 3 na1[cA] + pi[cA]	0	0.0056	0	0.0056	1.84519e-13	3.69038e-13	Transport, Extracellular
GLYtm_GabaN	glycine passive transport to mitochondria GabaN	gly[cN] <=> gly[mN]	-0.185184	0.176634	-0.0650392	0.0564892	1.26385e-13	0.240289	Transport, Mitochondrial
PIt7_GluN	phosphate transport in/out via three Na+ symporter GluN	3 na1[I] + pi[I] <=> pi[cN] + 3 na1[cN]	-0.0028	0	-0.0028	-2.27374e-13	9.30367e-14	2.68674e-13	Transport, Extracellular
ADK3m_GluN	adentylate kinase (GTP) GluN	amp[mN] + gtp[mN] <=> adp[mN] + gdp[mN]	-1000	1000	-1000	1000	5.68434e-14	1.13687e-13	Nucleotides
PIt7_GabaN	phosphate transport in/out via three Na+ symporter GabaN	3 na1[I] + pi[I] <=> pi[cN] + 3 na1[cN]	-0.0028	0	-0.0028	0	4.39926e-14	8.79852e-14	Transport, Extracellular
DMGtm	dimethylglycine transport via diffusion (cytosol to mitochondria) Astrocyte	dmgly[cA] <=> dmgly[mA]	0	0.0053	0	0.0053	1.69166e-14	3.38332e-14	Transport, Mitochondrial
FALDtm	formaldehyde transport via diffusion (mitochondrial) Astrocyte	fald[mA] <=> fald[cA]	0	0.0053	0	0.0053	1.69166e-14	3.38332e-14	Transport, Mitochondrial
DMGtm_GabaN	dimethylglycine transport via diffusion (cytosol to mitochondria) GabaN	dmgly[cN] <=> dmgly[mN]	0	0.0053	0	0.0053	1.69166e-14	3.38332e-14	Transport, Mitochondrial
FALDtm_GabaN	formaldehyde transport via diffusion (mitochondrial) GabaN	fald[mN] <=> fald[cN]	0	0.0053	0	0.0053	1.69166e-14	3.38332e-14	Transport, Mitochondrial
2AMADPTm_GluN	L-2-aminoadipate shuttle (cytosol/mitochondria) GluN	L2aadp[cN] + akg[mN] <=> akg[cN] + L2aadp[mN]	-0.0005	0	-0.0005	0	5.91172e-15	1.18234e-14	Lysine Metabolism
2OXOADPTm_GluN	2-oxoadipate shuttle (cytosol/mitochondria) GluN	akg[mN] + 2oxoadp[cN] <=> akg[cN] + 2oxoadp[mN]	0	0.0005	0	0.0005	5.91172e-15	1.18234e-14	Tryptophan metabolism
ECOAH1m_GluN	3-hydroxyacyl-CoA dehydratase (3-hydroxybutanoyl-CoA) (mitochondria) GluN	3hbcoa[mN] <=> h2o[mN] + b2coa[mN]	-0.0005	0	-0.0005	0	5.91172e-15	1.18234e-14	Tryptophan metabolism
HACD1m_GluN	3-hydroxyacyl-CoA dehydrogenase (acetoacetyl-CoA) (mitochondria) GluN	h[mN] + nadh[mN] + aacoa[mN] <=> nad[mN] + 3hbcoa[mN]	-0.0005	0	-0.0005	0	5.91172e-15	1.18234e-14	Tryptophan metabolism
LYStiDF_GluN	L-lysine transport via diffusion (extracellular to cytosol) GluN	lys_L[I] <=> lys_L[cN]	0	0.0005	0	0.0005	5.91172e-15	1.18234e-14	Transport, Extracellular
LYStm_GluN	Lysine mitochondrial transport via ornithine carrier GluN	h[mN] + lys_L[cN] <=> h[cN] + lys_L[mN]	0	0.0005	0	0.0005	5.91172e-15	1.18234e-14	Transport, Mitochondrial
2AMADPTm	L-2-aminoadipate shuttle (cytosol/mitochondria) Astrocyte	L2aadp[cA] + akg[mA] <=> akg[cA] + L2aadp[mA]	-0.0005	0	-0.0005	0	5.91172e-15	1.18234e-14	Lysine Metabolism
2OXOADPTm	2-oxoadipate shuttle (cytosol/mitochondria) Astrocyte	2oxoadp[cA] + akg[mA] <=> akg[cA] + 2oxoadp[mA]	0	0.0005	0	0.0005	5.91172e-15	1.18234e-14	Tryptophan metabolism
ECOAH1m	3-hydroxyacyl-CoA dehydratase (3-hydroxybutanoyl-CoA) (mitochondria) Astrocyte	3hbcoa[mA] <=> b2coa[mA] + h2o[mA]	-0.0005	0	-0.0005	0	5.91172e-15	1.18234e-14	Tryptophan metabolism
HACD1m	3-hydroxyacyl-CoA dehydrogenase (acetoacetyl-CoA) (mitochondria) Astrocyte	aacoa[mA] + h[mA] + nadh[mA] <=> 3hbcoa[mA] + nad[mA]	-0.0005	0	-0.0005	0	5.91172e-15	1.18234e-14	Tryptophan metabolism
LYStm	Lysine mitochondrial transport via ornithine carrier Astrocyte	lys_L[cA] + h[mA] <=> h[cA] + lys_L[mA]	0	0.0005	0	0.0005	5.91172e-15	1.18234e-14	Transport, Mitochondrial
LYStiDF_Int	L-lysine transport via diffusion (extracellular to cytosol) Interstitial And Synapse	lys_L[I] <=> lys_L[cA]	-0.0005	0	-0.0005	0	5.91172e-15	1.18234e-14	Transport, Extracellular
ACALDtm_GluN	acetaldehyde mitochondrial diffusion GluN	acald[mN] <=> acald[cN]	-0.0014	0	-0.0014	0	5.18411e-15	1.03682e-14	Transport, Mitochondrial
sink_decdp	all trans Decaprenyl diphosphate sink Astrocyte	decdp[cA] <=>	-0.0014	0	-0.0014	0	5.18411e-15	1.03682e-14
DECDPtm	lipid, flip-flop intracellular transport Astrocyte	decdp[cA] <=> decdp[mA]	0	0.0014	0	0.0014	5.18411e-15	1.03682e-14	Transport, Mitochondrial
TYRTAm	tyrosine transaminase, mitochondrial Astrocyte	akg[mA] + tyr_L[mA] <=> 34hpp[mA] + glu_L[mA]	0	0.0014	0	0.0014	5.18411e-15	1.03682e-14	Tyrosine metabolism
ACALDt_Int	acetaldehyde reversible transport Interstitial And Synapse	acald[I] <=> acald[cA]	-0.0014	0	-0.0014	0	5.18411e-15	1.03682e-14	Transport, Extracellular
DM_q10(m)	DM q10(m)	q10[mA] ->	0	0.0014	0	0.0014	8.32667e-17	1.66533e-16
DM_q10(m)_GabaN	DM q10(m) GabaN	q10[mN] ->	0	0.0014	0	0.0014	2.77556e-17	5.55112e-17
DM_ahcys_GluN	ahcys demand GluN	ahcys[cN] ->	0	0.0045	0	0.0045	4.33681e-19	8.67362e-19
DM_10fthf5glu_GluN	10-formyltetrahydrofolate-[Glu](5) Demand GluN	10fthf5glu[cN] ->	0	0	0	0	0	0
DM_10fthf6glu_GluN	10-formyltetrahydrofolate-[Glu](6) Demand GluN	10fthf6glu[cN] ->	0	0	0	0	0	0
DM_10fthf7glu_GluN	10-formyltetrahydrofolate-[Glu](7) Demand GluN	10fthf7glu[cN] ->	0	0	0	0	0	0
DM_5thf_GluN	pentaglutamyl folate (THF) Demand GluN	5thf[cN] ->	0	0	0	0	0	0
DM_6thf_GluN	hexaglutamyl folate (THF) Demand GluN	6thf[cN] ->	0	0	0	0	0	0
DM_7thf_GluN	heptaglutamyl folate (THF) Demand GluN	7thf[cN] ->	0	0	0	0	0	0
DM_fald_GluN	Formaldehyde Demand GluN	fald[cN] ->	0	0.0053	0	0.0053	0	0
DM_q10(m)_GluN	DM q10(m) GluN	q10[mN] ->	0	0.0014	0	0.0014	0	0
DM_thf(c)_GluN	thf demand GluN	thf[cN] ->	0	0	0	0	0	0
sink_4hpro-LT(m)_GluN	sink 4hpro-LT(m) GluN	4hpro_LT[mN] <=>	-5e-05	0	-5e-05	0	0	0
sink_amet_GluN	sink amet GluN	amet[cN] <=>	-0.0045	0	-0.0045	0	0	0
sink_decdp_GluN	all trans Decaprenyl diphosphate sink GluN	decdp[cN] <=>	-0.0014	0	-0.0014	0	0	0
sink_dmgly_GluN	N,N-Dimethylglycine sink GluN	dmgly[cN] <=>	-0.0053	0	-0.0053	0	0	0
sink_tyr-L(m)_GluN	sink tyr-L(m) GluN	tyr_L[mN] <=>	-0.0014	0	-0.0014	0	0	0
10FTHF5GLUtm_GluN	5-glutamyl-10FTHF transport, mitochondrial GluN	10fthf5glu[mN] -> 10fthf5glu[cN]	0	0	0	0	0	0	Transport, Mitochondrial
10FTHF6GLUtm_GluN	6-glutamyl-10FTHF transport, mitochondrial GluN	10fthf6glu[mN] -> 10fthf6glu[cN]	0	0	0	0	0	0	Transport, Mitochondrial
10FTHF7GLUtm_GluN	7-glutamyl-10FTHF transport, mitochondrial GluN	10fthf7glu[mN] -> 10fthf7glu[cN]	0	0	0	0	0	0	Transport, Mitochondrial
10FTHFtm_GluN	10-Formyltetrahydrofolate mitochondrial transport via diffusion GluN	10fthf[cN] <=> 10fthf[mN]	0	0	0	0	0	0	Transport, Mitochondrial
25HVITD2t_GluN	25-hydroxyvitamin D2 transport from cytoplasm GluN	25hvitd2[cN] -> 25hvitd2[I]	0	1000	0	1000	0	0	Transport, Extracellular
25HVITD2tin_GluN	25-hydroxyvitamin D2 transport in cytoplasm GluN	25hvitd2[I] -> 25hvitd2[cN]	0	1000	0	1000	0	0	Transport, Extracellular
25HVITD2tin_m_GluN	25-hydroxyvitamin D2 transport in mitochondria GluN	25hvitd2[cN] -> 25hvitd2[mN]	0	1000	0	1000	0	0	Transport, Mitochondrial
25HVITD2tm_GluN	25-hydroxyvitamin D2 transport from mitochondria GluN	25hvitd2[mN] -> 25hvitd2[cN]	0	1000	0	1000	0	0	Transport, Mitochondrial
25HVITD3t_GluN	25-hydroxyvitamin D3 transport from cytoplasm GluN	25hvitd3[cN] -> 25hvitd3[I]	0	1000	0	1000	0	0	Transport, Extracellular
25HVITD3tin_GluN	25-hydroxyvitamin D3 transport in cytoplasm GluN	25hvitd3[I] -> 25hvitd3[cN]	0	1000	0	1000	0	0	Transport, Extracellular
25HVITD3tin_m_GluN	25-hydroxyvitamin D3 transport in mitochondria GluN	25hvitd3[cN] -> 25hvitd3[mN]	0	1000	0	1000	0	0	Transport, Mitochondrial
25HVITD3tm_GluN	25-hydroxyvitamin D3 transport from mitochondria GluN	25hvitd3[mN] -> 25hvitd3[cN]	0	1000	0	1000	0	0	Transport, Mitochondrial
2OXOADOXm_GluN	2-Oxoadipate:lipoamde 2-oxidoreductase(decarboxylating and acceptor-succinylating) (mitochondria) GluN	2oxoadp[mN] + coa[mN] + nad[mN] -> co2[mN] + glutcoa[mN] + nadh[mN]	0	0.0005	0	0.0005	0	0	Lysine Metabolism
34HPLFM_GluN	3-(4-hydroxyphenyl-)lactate formation GluN	h[mN] + nadh[mN] + 34hpp[mN] -> nad[mN] + 34hpl[mN]	0	0.0014	0	0.0014	0	0	Ubiquinone Biosynthesis
3AIBTm_GluN	L-3-aminoisobutyrate transaminase, mitochondrial GluN	2mop[mN] + glu_L[mN] <=> akg[mN] + 3aib[mN]	0	0	0	0	0	0	Valine, Leucine, and Isoleucine Metabolism
3AIBt_GluN	3-amino-isobutyrate transport GluN	3aib[cN] -> 3aib[I]	0	0	0	0	0	0	Transport, Extracellular
3AIBtm_GluN	3-amino-isobutyrate transport, mitochondrial GluN	3aib[mN] -> 3aib[cN]	0	0	0	0	0	0	Transport, Mitochondrial
3DPHBH1_GluN	Hydroxylation of 3-Decaprenyl-4-hydroxybenzoate (NADH) GluN	h[mN] + o2[mN] + nadh[mN] + 3dphb[mN] -> h2o[mN] + nad[mN] + 3dpdhb[mN]	0	0.0014	0	0.0014	0	0	Ubiquinone Biosynthesis
3DPHBH2_GluN	Hydroxylation of 3-Decaprenyl-4-hydroxybenzoate (NADPH) GluN	h[mN] + nadph[mN] + o2[mN] + 3dphb[mN] -> h2o[mN] + nadp[mN] + 3dpdhb[mN]	0	0.0014	0	0.0014	0	0	Ubiquinone Biosynthesis
3HBCDm_GluN	3-hydroxybutyryl-CoA dehydratase, mitochondrial GluN	h2o[mN] + b2coa[mN] <=> 3hbcoa_R[mN]	0	0	0	0	0	0	Butanoate Metabolism
3HBCOAHLm_GluN	3-hydroxyisobutyryl-CoA hydrolase, mitochondrial GluN	h2o[mN] + 3hibutcoa[mN] -> h[mN] + coa[mN] + 3hmp[mN]	0	0.011	0	0.011	0	0	Valine, Leucine, and Isoleucine Metabolism
3SALAASPm_GluN	cysteinesulfinate-aspartate mitochondrial shuttle GluN	asp_L[cN] + 3sala[mN] <=> 3sala[cN] + asp_L[mN]	0	0	0	0	0	0	Transport, Mitochondrial
3SALATAim_GluN	3-sulfino-alanine transaminase (irreversible), mitochondrial GluN	h[mN] + akg[mN] + 3sala[mN] -> glu_L[mN] + 3snpyr[mN]	0	0	0	0	0	0	Cysteine Metabolism
3SPYRSPm_GluN	3-sulfinopyruvate hydrolase (spotaneous reaction), mitochondrial GluN	h2o[mN] + 3snpyr[mN] -> h[mN] + pyr[mN] + so3[mN]	0	0	0	0	0	0	Cysteine Metabolism
4HBZCOAFm_GluN	4-hydroxybenzoyl-CoA formation GluN	h2o[mN] + coa[mN] + nad[mN] + coucoa[mN] -> h[mN] + nadh[mN] + 4hbzcoa[mN] + accoa[mN]	0	0.0014	0	0.0014	0	0	Ubiquinone Biosynthesis
4HBZFm_GluN	4-hydroxybenzoate formation GluN	h2o[mN] + 4hbzcoa[mN] -> h[mN] + coa[mN] + 4hbz[mN]	0	0.0014	0	0.0014	0	0	Ubiquinone Biosynthesis
4HGLSDm_GluN	L-4-hydroxyglutamate semialdehyde dehydrogenase, mitochondrial GluN	h2o[mN] + nad[mN] + 4hglusa[mN] <=> 2 h[mN] + nadh[mN] + e4hglu[mN]	-1000	5e-05	-1000	5e-05	0	1.2551e-14	Arginine and Proline Metabolism
5HOXINDACTOXm_GluN	5-Hydroxyindoleacetaldehyde:NAD+ oxidoreductase (mito) GluN	h2o[mN] + nad[mN] + 5hoxindact[mN] -> 2 h[mN] + nadh[mN] + 5hoxindoa[mN]	0	0	0	0	0	0	Tryptophan metabolism
5THFtm_GluN	5-glutamyl-THF transport,m mitochondrial GluN	5thf[mN] -> 5thf[cN]	0	0	0	0	0	0	Transport, Mitochondrial
6THFtm_GluN	6-glutamyl-THF transport,m mitochondrial GluN	6thf[mN] -> 6thf[cN]	0	0	0	0	0	0	Transport, Mitochondrial
7THFtm_GluN	7-glutamyl-THF transport,m mitochondrial GluN	7thf[mN] -> 7thf[cN]	0	0	0	0	0	0	Transport, Mitochondrial
AACOAT_GluN	Acetoacetyl-CoA:acetate CoA-transferase GluN	atp[cN] + acac[cN] + coa[cN] <=> aacoa[cN] + amp[cN] + ppi[cN]	0	0	0	0	0	0	Propanoate Metabolism
AASAD3m_GluN	L-aminoadipate-semialdehyde dehydrogenase (NADH), mitochondrial GluN	h2o[mN] + nad[mN] + L2aadp6sa[mN] -> 2 h[mN] + L2aadp[mN] + nadh[mN]	0	0.0005	0	0.0005	0	0	Lysine Metabolism
AATAi_GluN	2-aminoadipate transaminase, irreversible GluN	L2aadp[cN] + akg[cN] -> 2oxoadp[cN] + glu_L[cN]	0	0.0005	0	0.0005	0	0	Lysine Metabolism
ACACT10m_GluN	acetyl-CoA C-acetyltransferase, mitochondrial GluN	coa[mN] + 2maacoa[mN] <=> accoa[mN] + ppcoa[mN]	0	0.0041	0	0.0041	0	0	Valine, Leucine, and Isoleucine Metabolism
ACACT1r_GluN	acetyl-CoA C-acetyltransferase GluN	2 accoa[cN] <=> coa[cN] + aacoa[cN]	0	0	0	0	0	0	Tryptophan metabolism
ACALDt_GluN	acetaldehyde reversible transport GluN	acald[I] <=> acald[cN]	0	0.0014	0	0.0014	0	0	Transport, Extracellular
ACCOALm_GluN	acetate-CoA ligase (AMP-forming) GluN	coa[mN] + atp[mN] + ppa[mN] -> ppcoa[mN] + amp[mN] + ppi[mN]	0	0	0	0	0	0	Propanoate Metabolism
ACOAD10m_GluN	acyl-CoA dehydrogenase (2-methylbutanoyl-CoA), mitochondrial GluN	2mbcoa[mN] + fad[mN] -> 2mb2coa[mN] + fadh2[mN]	0	0.0041	0	0.0041	0	0	Valine, Leucine, and Isoleucine Metabolism
ACOAD1fm_GluN	acyl-CoA dehydrogenase (butanoyl-CoA), mitochondrial GluN	fad[mN] + btcoa[mN] -> b2coa[mN] + fadh2[mN]	0	0	0	0	0	0	Butanoate Metabolism
ACOAD9m_GluN	acyl-CoA dehydrogenase (isobutyryl-CoA), mitochondrial GluN	fad[mN] + ibcoa[mN] -> fadh2[mN] + 2mp2coa[mN]	0	0.011	0	0.011	0	0	Valine, Leucine, and Isoleucine Metabolism
ACRNtm_GluN	O-acetylcarnintine transport into mitochondria via diffusion GluN	acrn[cN] -> acrn[mN]	0	0	0	0	0	0	Transport, Mitochondrial
ACSm_GluN	acetyl-CoA synthetase GluN	coa[mN] + atp[mN] + ac[mN] -> accoa[mN] + amp[mN] + ppi[mN]	0	0.0014	0	0.0014	0	0	Glycolysis/Gluconeogenesis
ACt2m_GluN	acetate mitochondrial transport via proton symport GluN	h[cN] + ac[cN] <=> h[mN] + ac[mN]	0	0.0014	0	0.0014	0	0	Transport, Mitochondrial
ADCim_GluN	Acetoacetate decarboxylation (irreversible), mitochondrial GluN	h[mN] + acac[mN] -> co2[mN] + acetone[mN]	0	0	0	0	0	0	Propanoate Metabolism
ADK1_GluN	adenylate kinase GluN	atp[cN] + amp[cN] <=> 2 adp[cN]	0	0	0	0	0	0	Nucleotides
ADK1m_GluN	adenylate kinase, mitochondrial GluN	atp[mN] + amp[mN] <=> 2 adp[mN]	-1000	1000	-1000	1000	0	0	Nucleotides
ADPRDPm_GluN	ADPribose diphosphatase (mitochondrial) GluN	h2o[mN] + adprib[mN] -> 2 h[mN] + amp[mN] + r5p[mN]	0	0	0	0	0	0	Nucleotides
AGMTm_GluN	agmatinase (m) GluN	h2o[mN] + agm[mN] -> ptrc[mN] + urea[mN]	0	0	0	0	0	0	Arginine and Proline Metabolism
AGPRim_GluN	N-acetyl-g-glutamyl-phosphate reductase, irreversible, mitochondrial GluN	h[mN] + nadph[mN] + acg5p[mN] -> nadp[mN] + acg5sa[mN] + pi[mN]	0	0	0	0	0	0	Urea cycle/amino group metabolism
AGTim_GluN	alanine-glyoxylate transaminase (irreversible), mitochondrial GluN	ala_L[mN] + glx[mN] -> pyr[mN] + gly[mN]	0	5e-05	0	5e-05	0	0	Alanine and Aspartate Metabolism
ALCD2if_GluN	alcohol dehydrogenase, forward rxn (ethanol -> acetaldehyde) GluN	etoh[cN] + nad[cN] -> h[cN] + acald[cN] + nadh[cN]	0	0	0	0	0	0	Glycolysis/Gluconeogenesis
ALCD2yf_GluN	alcohol dehydrogenase (ethanol, NADP), forward reaction GluN	etoh[cN] + nadp[cN] -> h[cN] + acald[cN] + nadph[cN]	0	0	0	0	0	0	Glycolysis/Gluconeogenesis
ALDD20xm_GluN	aldehyde dehydrogenase (indole-3-acetaldehyde, NAD), mitochondrial GluN	h2o[mN] + nad[mN] + id3acald[mN] -> 2 h[mN] + nadh[mN] + ind3ac[mN]	0	0	0	0	0	0	Tryptophan metabolism
ALDD2x_GluN	aldehyde dehydrogenase (acetaldehyde, NAD) GluN	h2o[cN] + acald[cN] + nad[cN] -> 2 h[cN] + ac[cN] + nadh[cN]	0	0.0014	0	0.0014	0	0	Glycolysis/Gluconeogenesis
ALDD2xm_GluN	aldehyde dehydrogenase (acetylaldehyde, NAD), mitochondrial GluN	h2o[mN] + nad[mN] + acald[mN] -> 2 h[mN] + nadh[mN] + ac[mN]	0	0.0014	0	0.0014	0	0	Glycolysis/Gluconeogenesis
ALDD2y_GluN	aldehyde dehydrogenase (acetaldehyde, NADP) GluN	h2o[cN] + acald[cN] + nadp[cN] -> 2 h[cN] + ac[cN] + nadph[cN]	0	0.0014	0	0.0014	0	0	Glycolysis/Gluconeogenesis
AMETt2m_GluN	S-Adenosyl-L-methionine reversible transport, mitochondrial GluN	amet[cN] + ahcys[mN] <=> ahcys[cN] + amet[mN]	0	0.0045	0	0.0045	0	0	Transport, Mitochondrial
APAT2rm_GluN	3-Aminopropanoate:2-oxoglutarate aminotransferase (m) GluN	akg[mN] + ala_B[mN] <=> glu_L[mN] + msa[mN]	0	0	0	0	0	0	beta-Alanine metabolism
ARGDCm_GluN	arginine decarboxylase (m) GluN	h[mN] + arg_L[mN] -> co2[mN] + agm[mN]	0	0	0	0	0	0	Arginine and Proline Metabolism
ARGtiDF_GluN	L-arginine transport via diffusion (extracellular to cytosol) GluN	arg_L[I] -> arg_L[cN]	0	0	0	0	0	0	Transport, Extracellular
ARGtm_GluN	arginine mitochondrial transport via ornithine carrier GluN	h[mN] + arg_L[cN] <=> h[cN] + arg_L[mN]	0	0	0	0	0	0	Transport, Mitochondrial
ASNNm_GluN	L-asparaginase (mitochondrial) GluN	h2o[mN] + asn_L[mN] -> asp_L[mN] + nh4[mN]	0	0	0	0	0	0	Alanine and Aspartate Metabolism
ASNt4_GluN	L-asparagine transport in via sodium symport GluN	asn_L[I] + na1[I] -> asn_L[cN] + na1[cN]	0	0	0	0	0	0	Transport, Extracellular
ASNtm_GluN	L-asparagine transport, mitochondrial GluN	asn_L[cN] -> asn_L[mN]	0	0	0	0	0	0	Transport, Mitochondrial
BALAVECSEC_GluN	B-alanine secretion via secretory vesicle (ATP driven) GluN	atp[cN] + h2o[cN] + 3 ala_B[cN] -> 3 ala_B[I] + adp[cN] + h[cN] + pi[cN]	0	0	0	0	0	0	Transport, Extracellular
BALAtmr_GluN	Beta-alanine reversible mitochondrial transport (diffusion) GluN	ala_B[cN] <=> ala_B[mN]	0	0	0	0	0	0	Transport, Mitochondrial
BAMPPALDOXm_GluN	beta-Aminopropion aldehyde:NAD+ oxidoreductase (m) GluN	h2o[mN] + nad[mN] + bamppald[mN] -> 2 h[mN] + nadh[mN] + ala_B[mN]	0	0	0	0	0	0	beta-Alanine metabolism
BETALDHxm_GluN	betaine-aldehyde dehydrogenase, mitochondrial GluN	h2o[mN] + nad[mN] + betald[mN] -> 2 h[mN] + nadh[mN] + glyb[mN]	0	0	0	0	0	0	Glycine, Serine, and Threonine Metabolism
BTNt2_GluN	Biotin reversible transport via proton symport GluN	h[I] + btn[I] <=> h[cN] + btn[cN]	-1000	0	-1000	0	0	0	Transport, Extracellular
BTNt2m_GluN	Biotin reversible transport via proton symport, mitochondria GluN	h[cN] + btn[cN] <=> h[mN] + btn[mN]	0	0	0	0	0	0	Transport, Mitochondrial
BTNt4i_GluN	Biotin uptake (antiport) GluN	btn[I] + h[cN] -> h[I] + btn[cN]	0	1000	0	1000	0	0	Transport, Extracellular
C160CPT2_GluN	C160 transport into the mitochondria GluN	coa[mN] + pmtcrn[mN] -> crn[mN] + pmtcoa[mN]	0	0	0	0	0	0	Carnitine shuttle
C160CRNt_GluN	C160 transport into the mitochondria GluN	pmtcrn[cN] -> pmtcrn[mN]	0	0	0	0	0	0	Carnitine shuttle
C204CPT2_GluN	arachidonic acid transport into the mitochondria GluN	coa[mN] + arachdcrn[mN] -> crn[mN] + arachdcoa[mN]	0	0	0	0	0	0	Carnitine shuttle
C226CPT2_GluN	C226 transport into the mitochondria GluN	coa[mN] + c226crn[mN] -> crn[mN] + c226coa[mN]	0	0	0	0	0	0	Carnitine shuttle
C2M26DCOAHLm_GluN	cis-2-Methyl-5-isopropylhexa-2,5-dienoyl-CoA hydro-lyase (m) GluN	h2o[mN] + c2m26dcoa[mN] <=> 3h26dm5coa[mN]	0	0	0	0	0	0	Limonene and pinene degradation
CBL2tm_GluN	Cob(II)alamine transport, mitochondrial GluN	cbl2[cN] -> cbl2[mN]	0	0	0	0	0	0	Transport, Mitochondrial
CBLATm_GluN	cob(I)alamin adenosyltransferase, mitochondrial GluN	h[mN] + atp[mN] + cbl1[mN] <=> adocbl[mN] + pppi[mN]	0	0	0	0	0	0	Vitamin B12 Metabolism
CDPDAGtm_GluN	intracellular transport GluN	cdpdag_hs[cN] <=> cdpdag_hs[mN]	0	0	0	0	0	0	Transport, Mitochondrial
CDSm_GluN	phosphatidate cytidylyltransferase GluN	h[mN] + ctp[mN] + pa_hs[mN] -> ppi[mN] + cdpdag_hs[mN]	0	0	0	0	0	0	Glycerophospholipid Metabolism
CITRtm_GluN	citrulline mitochondrial transport via proton antiport GluN	citr_L[mN] <=> citr_L[cN]	-1000	1000	-1000	1000	0	0	Transport, Mitochondrial
CITtam_GluN	citrate transport, mitochondrial GluN	mal_L[mN] + cit[cN] <=> cit[mN] + mal_L[cN]	0	0	0	0	0	0	Transport, Mitochondrial
CITtbm_GluN	citrate transport, mitochondrial GluN	cit[cN] + pep[mN] <=> cit[mN] + pep[cN]	0	0	0	0	0	0	Transport, Mitochondrial
COQ3m_GluN	methyltransferase COQ3 GluN	amet[mN] + 2dpmhobq[mN] -> q10[mN] + h[mN] + ahcys[mN]	0	0.0014	0	0.0014	0	0	Ubiquinone Biosynthesis
COQ5m_GluN	Ubiquinone biosynthesis methyltransferase COQ5 GluN	amet[mN] + 2dp6mobq[mN] -> h[mN] + ahcys[mN] + 2dp6mobq_me[mN]	0	0.0014	0	0.0014	0	0	Ubiquinone Biosynthesis
COQ6m_GluN	Ubiquinone biosynthesis monooxgenase COQ6 GluN	o2[mN] + 2dp6mep[mN] -> h2o[mN] + 2dp6mobq[mN]	0	0.0014	0	0.0014	0	0	Ubiquinone Biosynthesis
COQ7m_GluN	Ubiquinone biosynthesis COQ7 GluN	h[mN] + nadph[mN] + o2[mN] + 2dp6mobq_me[mN] -> h2o[mN] + nadp[mN] + 2dpmhobq[mN]	0	0.0014	0	0.0014	0	0	Ubiquinone Biosynthesis
COUCOAFm_GluN	p-coumaroyl-CoA formation GluN	coa[mN] + atp[mN] + T4hcinnm[mN] -> coucoa[mN] + amp[mN] + ppi[mN]	0	0.0014	0	0.0014	0	0	Ubiquinone Biosynthesis
CRNt_GluN	L-carnitine reversible transport GluN	crn[I] <=> crn[cN]	0	0	0	0	0	0	Transport, Extracellular
CRNtim_GluN	L-carnitine transport out of mitochondria via diffusion GluN	crn[mN] -> crn[cN]	0	0	0	0	0	0	Transport, Mitochondrial
CSNAT2m_GluN	carnitine O-aceyltransferase, mitochondrial GluN	coa[mN] + pcrn[mN] <=> ppcoa[mN] + crn[mN]	0	0	0	0	0	0	Carnitine shuttle
CSNATm_GluN	carnitine O-aceyltransferase, mitochondrial GluN	coa[mN] + acrn[mN] <=> accoa[mN] + crn[mN]	0	0	0	0	0	0	Fatty Acid Metabolism
CYANSTm_GluN	Cyanide sulfurtransferase, mitochondrial GluN	cyan[mN] + tsul[mN] -> h[mN] + so3[mN] + tcynt[mN]	0	0	0	0	0	0	Cysteine Metabolism
CYANt_GluN	Cyanide transport via diffusion (extracellular to cytosol) GluN	cyan[I] <=> cyan[cN]	0	0	0	0	0	0	Transport, Extracellular
CYANtm_GluN	Cyanide transport via diffusion (mitochondrial) GluN	cyan[cN] <=> cyan[mN]	0	0	0	0	0	0	Transport, Mitochondrial
CYSGLUexR_GluN	L-cysteine/L-glutamine reversible exchanger GluN	cys_L[I] + gln_L[cN] <=> gln_L[I] + cys_L[cN]	-1000	1000	-1000	1000	0	0	Transport, Extracellular
CYSGLYexR_GluN	L-cysteine/glycine reversible exchanger GluN	gly[I] + cys_L[cN] <=> cys_L[I] + gly[cN]	-1000	1000	-1000	1000	0	0	Transport, Extracellular
CYSO_GluN	cysteine oxidase GluN	o2[cN] + cys_L[cN] -> 2 h[cN] + 3sala[cN]	0	0	0	0	0	0	Taurine and hypotaurine metabolism
CYSTAm_GluN	cysteine transaminase (mitochondrial) GluN	akg[mN] + cys_L[mN] <=> glu_L[mN] + mercppyr[mN]	0	0	0	0	0	0	Cysteine Metabolism
CYTK1m_GluN	cytidylate kinase (CMP),mitochondrial GluN	atp[mN] + cmp[mN] <=> adp[mN] + cdp[mN]	0	0	0	0	0	0	Nucleotides
D-LACt2_GluN	D-lactate transport via proton symport GluN	h[I] + lac_D[I] <=> h[cN] + lac_D[cN]	0	0	0	0	0	0	Transport, Extracellular
D-LACtm_GluN	D-lactate transport, mitochondrial GluN	h[cN] + lac_D[cN] <=> h[mN] + lac_D[mN]	0	0	0	0	0	0	Transport, Mitochondrial
DDPGAm_GluN	2-dehydro-3-deoxy-phosphogluconate aldolase, mitochondrial GluN	4h2oglt[mN] <=> pyr[mN] + glx[mN]	0	5e-05	0	5e-05	0	0	Arginine and Proline Metabolism
DECDPtm_GluN	lipid, flip-flop intracellular transport GluN	decdp[cN] <=> decdp[mN]	0	0.0014	0	0.0014	0	0	Transport, Mitochondrial
DGNSKm_GluN	deoxyguanosine kinase GluN	atp[mN] + dgsn[mN] -> h[mN] + adp[mN] + dgmp[mN]	0	0	0	0	0	0	Nucleotides
DGSNt_GluN	deoyguanosine transport via diffusion GluN	dgsn[I] <=> dgsn[cN]	0	0	0	0	0	0	Transport, Extracellular
DGSNtm_GluN	deoyguanosine transport in mitochondria GluN	dgsn[cN] <=> dgsn[mN]	0	0	0	0	0	0	Transport, Mitochondrial
DHDPBMTm_GluN	dihydroxydecaprenylbenzoate methyltransferase GluN	3dpdhb[mN] + amet[mN] -> h[mN] + ahcys[mN] + 3dpdhb_me[mN]	0	0.0014	0	0.0014	0	0	Ubiquinone Biosynthesis
DMGDHm_GluN	dimethylglycine dehydrogenase, mitochondrial GluN	h2o[mN] + fad[mN] + dmgly[mN] -> fadh2[mN] + fald[mN] + sarcs[mN]	0	0.0053	0	0.0053	0	0	Glycine, Serine, and Threonine Metabolism
DMGtm_GluN	dimethylglycine transport via diffusion (cytosol to mitochondria) GluN	dmgly[cN] <=> dmgly[mN]	0	0.0053	0	0.0053	0	0	Transport, Mitochondrial
DPHMBDCm_GluN	3-Decaprenyl-4-hydroxy-5-methoxybenzoate decarboxylation GluN	h[mN] + 3dpdhb_me[mN] -> co2[mN] + 2dp6mep[mN]	0	0.0014	0	0.0014	0	0	Ubiquinone Biosynthesis
DURIt_GluN	deoxyuridine transport via diffusion GluN	duri[I] <=> duri[cN]	0	0	0	0	0	0	Transport, Extracellular
DUTPDPm_GluN	dUTP diphosphatase GluN	h2o[mN] + dutp[mN] -> h[mN] + ppi[mN] + dump[mN]	0	0	0	0	0	0	Nucleotides
ECOAH12m_GluN	3-hydroxyacyl-CoA dehydratase (3-hydroxyisobutyryl-CoA) (mitochondria) GluN	h2o[mN] + 2mp2coa[mN] <=> 3hibutcoa[mN]	0	0.011	0	0.011	0	0	Valine, Leucine, and Isoleucine Metabolism
ECOAH9m_GluN	2-Methylprop-2-enoyl-CoA (2-Methylbut-2-enoyl-CoA), mitochondrial GluN	h2o[mN] + 2mb2coa[mN] <=> 3hmbcoa[mN]	0	0.0041	0	0.0041	0	0	Valine, Leucine, and Isoleucine Metabolism
EHGLAT2m_GluN	L-erythro-4-Hydroxyglutamate:2-oxoglutarate aminotransferase 2, mitochondrial GluN	e4hglu[mN] + oaa[mN] -> asp_L[mN] + 4h2oglt[mN]	0	5e-05	0	5e-05	0	0	Arginine and Proline Metabolism
EHGLATm_GluN	L-erythro-4-Hydroxyglutamate:2-oxoglutarate aminotransferase, mitochondrial GluN	akg[mN] + e4hglu[mN] -> glu_L[mN] + 4h2oglt[mN]	0	5e-05	0	5e-05	0	0	Arginine and Proline Metabolism
ENO_GluN	enolase GluN	2pg[cN] <=> h2o[cN] + pep[cN]	0	0.493956	0	0.493956	0	0	Glycolysis/Gluconeogenesis
ETOHMO_GluN	ethanol monooxygenase GluN	h[cN] + o2[cN] + etoh[cN] + nadph[cN] -> 2 h2o[cN] + acald[cN] + nadp[cN]	0	0	0	0	0	0	Glycolysis/Gluconeogenesis
ETOHt_GluN	ethanol reversible transport GluN	etoh[I] <=> etoh[cN]	0	0	0	0	0	0	Transport, Extracellular
FALDtm_GluN	formaldehyde transport via diffusion (mitochondrial) GluN	fald[mN] <=> fald[cN]	0	0.0053	0	0.0053	0	0	Transport, Mitochondrial
FBA_GluN	fructose-bisphosphate aldolase GluN	fdp[cN] <=> dhap[cN] + g3p[cN]	0	0.246978	0	0.246978	0	0	Glycolysis/Gluconeogenesis
FPGS2m_GluN	folylpolyglutamate synthetase, mitochondrial GluN	glu_L[mN] + 5thf[mN] + atp[mN] -> h[mN] + 6thf[mN] + adp[mN] + pi[mN]	0	0	0	0	0	0	Folate Metabolism
FPGS3m_GluN	folylpolyglutamate synthetase, mitochondrial GluN	glu_L[mN] + 6thf[mN] + atp[mN] -> h[mN] + 7thf[mN] + adp[mN] + pi[mN]	0	0	0	0	0	0	Folate Metabolism
FPGS7m_GluN	folylpolyglutamate synthetase (10fthf), mitochondrial GluN	10fthf[mN] + 4 glu_L[mN] + 4 atp[mN] -> 10fthf5glu[mN] + 4 h[mN] + 4 adp[mN] + 4 pi[mN]	0	0	0	0	0	0	Folate Metabolism
FPGS8m_GluN	folylpolyglutamate synthetase (10fthf), mitochondrial GluN	10fthf5glu[mN] + glu_L[mN] + atp[mN] -> 10fthf6glu[mN] + h[mN] + adp[mN] + pi[mN]	0	0	0	0	0	0	Folate Metabolism
FPGS9m_GluN	folylpolyglutamate synthetase (10fthf), mitochondrial GluN	10fthf6glu[mN] + glu_L[mN] + atp[mN] -> 10fthf7glu[mN] + h[mN] + adp[mN] + pi[mN]	0	0	0	0	0	0	Folate Metabolism
FPGSm_GluN	folylpolyglutamate synthetase, mitochondrial GluN	4 glu_L[mN] + 4 atp[mN] + thf[mN] -> 4 h[mN] + 5thf[mN] + 4 adp[mN] + 4 pi[mN]	0	0	0	0	0	0	Folate Metabolism
FUMSO3tm_GluN	Fumarate:sulfite antiport, mitochondrial GluN	so3[mN] + fum[cN] <=> so3[cN] + fum[mN]	-1000	1000	-1000	1000	0	0	Transport, Mitochondrial
FUMSO4tm_GluN	Fumarate:sulfate antiport, mitochondrial GluN	fum[cN] + so4[mN] <=> fum[mN] + so4[cN]	-1000	1000	-1000	1000	0	0	Transport, Mitochondrial
FUMTSULtm_GluN	Fumarate:thiosulfate antiport, mitochondrial GluN	tsul[mN] + fum[cN] <=> fum[mN] + tsul[cN]	-1000	1000	-1000	1000	0	0	Transport, Mitochondrial
FUMtm_GluN	fumarate transport, mitochondrial GluN	pi[mN] + fum[cN] <=> pi[cN] + fum[mN]	-1000	1000	-1000	1000	0	0	Transport, Mitochondrial
G3PD2m_GluN	glycerol-3-phosphate dehydrogenase (FAD), mitochondrial GluN	fad[mN] + glyc3p[cN] -> fadh2[mN] + dhap[cN]	0	0	0	0	0	0	Glycolysis/Gluconeogenesis
G5SDym_GluN	glutamate-5-semialdehyde dehydrogenase (m) GluN	h[mN] + nadph[mN] + glu5p[mN] -> nadp[mN] + pi[mN] + glu5sa[mN]	0	0	0	0	0	0	Urea cycle/amino group metabolism
GAPD_GluN	glyceraldehyde-3-phosphate dehydrogenase GluN	pi[cN] + nad[cN] + g3p[cN] <=> h[cN] + 13dpg[cN] + nadh[cN]	0	0.493956	0	0.493956	0	0	Glycolysis/Gluconeogenesis
GCALDDm_GluN	Glycolaldehyde dehydrogenase, mitochondrial GluN	h2o[mN] + nad[mN] + gcald[mN] -> 2 h[mN] + nadh[mN] + glyclt[mN]	0	0	0	0	0	0	Glyoxylate and Dicarboxylate Metabolism
GHMT3m_GluN	glycine hydroxymethyltransferase, mitochondrial GluN	h[mN] + 3htmelys[mN] -> gly[mN] + 4tmeabut[mN]	0	0	0	0	0	0	Lysine Metabolism
GLACOm_GluN	D-Glucuronolactone:NAD+ oxidoreductase, mitochondrial GluN	2 h2o[mN] + nad[mN] + glac[mN] -> 3 h[mN] + nadh[mN] + glcr[mN]	0	0	0	0	0	0	Ascorbate and Aldarate Metabolism
GLU5Km_GluN	glutamate 5-kinase (m) GluN	glu_L[mN] + atp[mN] -> adp[mN] + glu5p[mN]	0	0	0	0	0	0	Urea cycle/amino group metabolism
GLUDym_GluN	glutamate dehydrogenase (NADP), mitochondrial GluN	h2o[mN] + nadp[mN] + glu_L[mN] <=> h[mN] + nadph[mN] + akg[mN] + nh4[mN]	0	0	0	0	0	0	Glutamate metabolism
GLUTCOADHm_GluN	glutaryl-CoA dehydrogenase (mitochondria) GluN	h[mN] + glutcoa[mN] + fad[mN] -> co2[mN] + b2coa[mN] + fadh2[mN]	0	0.0005	0	0.0005	0	0	Tryptophan metabolism
GLYCLTDym_GluN	Glycolate dehydrogenase (NADP), mitochondrial GluN	h[mN] + nadph[mN] + glx[mN] -> nadp[mN] + glyclt[mN]	0	0	0	0	0	0	Glyoxylate and Dicarboxylate Metabolism
GLYCt_GluN	glycerol transport via channel GluN	glyc[cN] <=> glyc[I]	0	0	0	0	0	0	Transport, Extracellular
GLYCtm_GluN	glycerol transport GluN	glyc[cN] <=> glyc[mN]	0	0	0	0	0	0	Transport, Mitochondrial
GLYKm_GluN	glycerol kinase GluN	atp[mN] + glyc[mN] -> h[mN] + adp[mN] + glyc3p[mN]	0	0	0	0	0	0	Glycerophospholipid Metabolism
GLYOXm_GluN	hydroxyacylglutathione hydrolase, mitochondrial GluN	h2o[mN] + lgt_S[mN] -> h[mN] + lac_D[mN] + gthrd[mN]	0	0	0	0	0	0	Pyruvate Metabolism
H2CO3Dm_GluN	carboxylic acid dissociation GluN	h2o[mN] + co2[mN] <=> h2co3[mN]	0	0	0	0	0	0	Miscellaneous
HACD9m_GluN	3-hydroxyacyl-CoA dehydrogenase (2-Methylacetoacetyl-CoA), mitochondrial GluN	nad[mN] + 3hmbcoa[mN] <=> h[mN] + nadh[mN] + 2maacoa[mN]	0	0.0041	0	0.0041	0	0	Valine, Leucine, and Isoleucine Metabolism
HBZOPT10m_GluN	Hydroxybenzoate Decaprenyltransferase GluN	4hbz[mN] + decdp[mN] -> 3dphb[mN] + ppi[mN]	0	0.0014	0	0.0014	0	0	Ubiquinone Biosynthesis
HEX1_GluN	hexokinase (D-glucose:ATP) GluN	atp[cN] + glc_D[cN] -> adp[cN] + h[cN] + g6p[cN]	0	0.246978	0	0.246978	0	0	Glycolysis/Gluconeogenesis
HIBDm_GluN	3-hydroxyisobutyrate dehydrogenase, mitochondrial GluN	nad[mN] + 3hmp[mN] <=> h[mN] + nadh[mN] + 2mop[mN]	0	0.011	0	0.011	0	0	Valine, Leucine, and Isoleucine Metabolism
HPROxm_GluN	L-hydroxyproline dehydrogenase (NAD), mitochondrial GluN	4hpro_LT[mN] + nad[mN] -> 2 h[mN] + nadh[mN] + 1p3h5c[mN]	0	5e-05	0	5e-05	0	0	Arginine and Proline Metabolism
Ht_GluN	proton diffusion GluN	h[cN] <=> h[I]	0	1000	0	1000	0	0
ILETA_GluN	isoleucine transaminase GluN	akg[cN] + ile_L[cN] <=> glu_L[cN] + 3mop[cN]	0	0	0	0	0	0	Valine, Leucine, and Isoleucine Metabolism
ILETAm_GluN	isoleucine transaminase, mitochondrial GluN	akg[mN] + ile_L[mN] <=> glu_L[mN] + 3mop[mN]	0	0.0041	0	0.0041	0	0	Valine, Leucine, and Isoleucine Metabolism
ILEt5m_GluN	Isoleucine mitochondrial transport GluN	ile_L[cN] <=> ile_L[mN]	0	0.0041	0	0.0041	0	0	Transport, Mitochondrial
ILEtec_GluN	L-isoleucine transport via diffusion (extracellular to cytosol) GluN	ile_L[I] <=> ile_L[cN]	0	0.0041	0	0.0041	0	0	Transport, Extracellular
IMACTD_m_GluN	Imidazole acetaldeyde dehydrogenase (mito) GluN	h2o[mN] + nad[mN] + im4act[mN] -> 2 h[mN] + nadh[mN] + im4ac[mN]	0	0	0	0	0	0	Histidine Metabolism
ITCOAL1m_GluN	Itaconate--CoA ligase (GDP-forming), mitochondrial GluN	coa[mN] + gtp[mN] + itacon[mN] <=> gdp[mN] + pi[mN] + itaccoa[mN]	-1000	1000	-1000	1000	0	0	C5-Branched dibasic acid metabolism
ITCOALm_GluN	Itaconate--CoA ligase (ADP-forming), mitochondrial GluN	coa[mN] + atp[mN] + itacon[mN] <=> adp[mN] + pi[mN] + itaccoa[mN]	-1000	1000	-1000	1000	0	0	C5-Branched dibasic acid metabolism
LCADi_Dm_GluN	lactaldehyde dehydrogenase, mitochondrial GluN	h2o[mN] + nad[mN] + lald_D[mN] -> 2 h[mN] + nadh[mN] + lac_D[mN]	0	0	0	0	0	0	Pyruvate Metabolism
LCADim_GluN	lactaldehyde dehydrogenase, mitochondrial GluN	h2o[mN] + nad[mN] + lald_L[mN] -> 2 h[mN] + nadh[mN] + lac_L[mN]	0	0	0	0	0	0	Pyruvate Metabolism
LCYSTATm_GluN	L-Cysteate:2-oxoglutarate aminotransferase, mitochondrial GluN	akg[mN] + Lcyst[mN] <=> glu_L[mN] + 3spyr[mN]	0	0	0	0	0	0	Cysteine Metabolism
LEUTA_GluN	leucine transaminase GluN	akg[cN] + leu_L[cN] <=> glu_L[cN] + 4mop[cN]	0	0	0	0	0	0	Valine, Leucine, and Isoleucine Metabolism
MALSO3tm_GluN	Malate:sulfite antiport, mitochondrial GluN	so3[mN] + mal_L[cN] <=> mal_L[mN] + so3[cN]	-1000	1000	-1000	1000	0	0	Transport, Mitochondrial
MALSO4tm_GluN	Malate:sulfate antiport, mitochondrial GluN	mal_L[cN] + so4[mN] <=> mal_L[mN] + so4[cN]	-1000	1000	-1000	1000	0	0	Transport, Mitochondrial
MALTSULtm_GluN	Malate:thiosulfate antiport, mitochondrial GluN	mal_L[cN] + tsul[mN] <=> mal_L[mN] + tsul[cN]	-1000	1000	-1000	1000	0	0	Transport, Mitochondrial
MALtm_GluN	malate transport, mitochondrial GluN	pi[mN] + mal_L[cN] <=> pi[cN] + mal_L[mN]	-1000	1000	-1000	1000	0	0	Transport, Mitochondrial
MECOALm_GluN	mesaconate--CoA ligase (ADP-forming), mitochondrial GluN	coa[mN] + atp[mN] + mescon[mN] <=> adp[mN] + pi[mN] + mescoa[mN]	-1000	1000	-1000	1000	0	0	C5-Branched dibasic acid metabolism
MECOAS1m_GluN	mesaconate--CoA ligase (GDP-forming) GluN	coa[mN] + gtp[mN] + mescon[mN] <=> gdp[mN] + pi[mN] + mescoa[mN]	-1000	1000	-1000	1000	0	0	C5-Branched dibasic acid metabolism
MMEm_GluN	methylmalonyl-CoA epimerase/racemase GluN	mmcoa_R[mN] <=> mmcoa_S[mN]	-0.0151	0	-0.0151	0	0	0	Valine, Leucine, and Isoleucine Metabolism
MMMm_GluN	methylmalonyl-CoA mutase GluN	mmcoa_R[mN] <=> succoa[mN]	0	0.0151	0	0.0151	0	0	Valine, Leucine, and Isoleucine Metabolism
MMSAD1m_GluN	methylmalonate-semialdehyde dehydrogenase GluN	coa[mN] + nad[mN] + 2mop[mN] -> co2[mN] + nadh[mN] + ppcoa[mN]	0	0.011	0	0.011	0	0	Valine, Leucine, and Isoleucine Metabolism
MMSAD3m_GluN	methylmalonate-semialdehyde dehydrogenase (malonic semialdehyde), mitochondrial GluN	coa[mN] + nad[mN] + msa[mN] -> co2[mN] + nadh[mN] + accoa[mN]	0	0	0	0	0	0	Propanoate Metabolism
NABTNOm_GluN	N4-Acetylaminobutanal:NAD+ oxidoreductase (m) GluN	h2o[mN] + nad[mN] + n4abutn[mN] -> 2 h[mN] + nadh[mN] + 4aabutn[mN]	0	0	0	0	0	0	Arginine and Proline Metabolism
NDPK10m_GluN	nucleoside-diphosphate kinase (ATP:dIDP), mitochondrial GluN	atp[mN] + didp[mN] <=> adp[mN] + ditp[mN]	0	0	0	0	0	0	Nucleotides
NDPK1m_GluN	nucleoside-diphosphate kinase (ATP:GDP), mitochondrial GluN	atp[mN] + gdp[mN] <=> adp[mN] + gtp[mN]	-1000	1000	-1000	1000	0	0	Nucleotides
NDPK2m_GluN	nucleoside-diphosphate kinase (ATP:UDP), mitochondrial GluN	atp[mN] + udp[mN] <=> adp[mN] + utp[mN]	0	0	0	0	0	0	Nucleotides
NDPK3m_GluN	nucleoside-diphosphate kinase (ATP:CDP), mitochondrial GluN	atp[mN] + cdp[mN] <=> adp[mN] + ctp[mN]	0	0	0	0	0	0	Nucleotides
NDPK6m_GluN	nucleoside-diphosphate kinase (ATP:dUDP), mitochondrial GluN	atp[mN] + dudp[mN] <=> adp[mN] + dutp[mN]	0	0	0	0	0	0	Nucleotides
NDPK9m_GluN	nucleoside-diphosphate kinase (ATP:IDP), mitochondrial GluN	atp[mN] + idp[mN] <=> adp[mN] + itp[mN]	0	0	0	0	0	0	Nucleotides
NMNATm_GluN	nicotinamide-nucleotide adenylyltransferase, mitochondrial GluN	h[mN] + atp[mN] + nmn[mN] -> nad[mN] + ppi[mN]	0	0	0	0	0	0	NAD Metabolism
NNATm_GluN	nicotinate-nucleotide adenylyltransferase, mitochondrial GluN	h[mN] + atp[mN] + nicrnt[mN] -> ppi[mN] + dnad[mN]	0	0	0	0	0	0	NAD Metabolism
NTD2m_GluN	5'-nucleotidase (UMP), mitochondrial GluN	h2o[mN] + ump[mN] -> pi[mN] + uri[mN]	0	0	0	0	0	0	Nucleotides
OIVD2m_GluN	2-oxoisovalerate dehydrogenase (acylating; 3-methyl-2-oxobutanoate), mitochondrial GluN	coa[mN] + nad[mN] + 3mob[mN] -> co2[mN] + nadh[mN] + ibcoa[mN]	0	0.011	0	0.011	0	0	Valine, Leucine, and Isoleucine Metabolism
OIVD3m_GluN	2-oxoisovalerate dehydrogenase (acylating; 3-methyl-2-oxopentanoate), mitochondrial GluN	coa[mN] + nad[mN] + 3mop[mN] -> co2[mN] + nadh[mN] + 2mbcoa[mN]	0	0.0041	0	0.0041	0	0	Valine, Leucine, and Isoleucine Metabolism
ORNTArm_GluN	ornithine transaminase reversible (m) GluN	akg[mN] + orn[mN] <=> glu_L[mN] + glu5sa[mN]	0	0	0	0	0	0	Urea cycle/amino group metabolism
ORNt3m_GluN	ornithine mitochondrial transport via proton antiport GluN	h[cN] + orn[mN] <=> h[mN] + orn[cN]	-1000	1000	-1000	1000	0	0	Transport, Mitochondrial
ORNt4m_GluN	ornithine mitochondrial transport exchange with citruline GluN	h[cN] + citr_L[cN] + orn[mN] <=> h[mN] + citr_L[mN] + orn[cN]	-1000	1000	-1000	1000	0	0	Transport, Mitochondrial
ORNtiDF_GluN	ornithine transport via diffusion (extracellular to cytosol) GluN	orn[I] -> orn[cN]	0	0	0	0	0	0	Transport, Extracellular
P5CDm_GluN	1-pyrroline-5-carboxylate dehydrogenase, mitochondrial GluN	2 h2o[mN] + nad[mN] + 1pyr5c[mN] -> h[mN] + nadh[mN] + glu_L[mN]	0	0.0079	0	0.0079	0	0	Glutamate metabolism
PCFLOPm_GluN	phosphatidylcholine flippase GluN	atp[cN] + h2o[cN] + pchol_hs[mN] -> adp[cN] + h[cN] + pi[cN] + pchol_hs[cN]	0	0.0001	0	0.0001	0	0	Transport, Mitochondrial
PEFLIP_GluN	phosphatidylethanolamine flippase GluN	pe_hs[I] + atp[cN] + h2o[cN] -> adp[cN] + h[cN] + pi[cN] + pe_hs[cN]	0	5e-05	0	5e-05	0	0	Transport, Extracellular
PEFLIPm_GluN	phosphatidylethanolamine flippase GluN	atp[cN] + h2o[cN] + pe_hs[cN] -> adp[cN] + h[cN] + pi[cN] + pe_hs[mN]	0	5e-05	0	5e-05	0	0	Transport, Mitochondrial
PETOHMm_hs_GluN	phosphatidylethanolamine N-methyltransferase GluN	3 amet[mN] + pe_hs[mN] -> 3 h[mN] + 3 ahcys[mN] + pchol_hs[mN]	0	0.0001	0	0.0001	0	0	Glycerophospholipid Metabolism
PFK_GluN	phosphofructokinase GluN	atp[cN] + f6p[cN] -> adp[cN] + h[cN] + fdp[cN]	0	0.246978	0	0.246978	0	0	Glycolysis/Gluconeogenesis
PGM_GluN	phosphoglycerate mutase GluN	2pg[cN] <=> 3pg[cN]	-0.493956	0	-0.493956	0	0	0	Glycolysis/Gluconeogenesis
PHCDm_GluN	L-1-pyrroline-3-hydroxy-5-carboxylate dehydrogenase GluN	2 h2o[mN] + nad[mN] + 1p3h5c[mN] -> h[mN] + nadh[mN] + e4hglu[mN]	0	1000	0	1000	0	0	Arginine and Proline Metabolism
PHCHGSm_GluN	L-1-Pyrroline-3-hydroxy-5-carboxylate spontaneous conversion to L-4-Hydroxyglutamate semialdehyde, mitochondrial GluN	h[mN] + h2o[mN] + 1p3h5c[mN] <=> 4hglusa[mN]	-1000	5e-05	-1000	5e-05	0	1.2551e-14	Arginine and Proline Metabolism
PHETA1m_GluN	phenylalanine transaminase (m) GluN	akg[mN] + phe_L[mN] <=> glu_L[mN] + phpyr[mN]	0	0	0	0	0	0	Phenylalanine metabolism
PNTKm_GluN	pantothenate kinase (mitochondrial) GluN	atp[mN] + pnto_R[mN] -> h[mN] + adp[mN] + 4ppan[mN]	0	0	0	0	0	0	CoA Biosynthesis
PPA_GluN	inorganic diphosphatase GluN	h2o[cN] + ppi[cN] -> h[cN] + 2 pi[cN]	0	0	0	0	0	0	Oxidative Phosphorylation
PPA2m_GluN	inorganic triphosphatase, mitochondrial GluN	h2o[mN] + pppi[mN] -> h[mN] + ppi[mN] + pi[mN]	0	0	0	0	0	0	Others
PPAt_GluN	Propionate transport, diffusion GluN	ppa[I] -> ppa[cN]	0	0	0	0	0	0	Transport, Extracellular
PPAtm_GluN	Propionate transport, diffusion GluN	ppa[cN] -> ppa[mN]	0	0	0	0	0	0	Transport, Mitochondrial
PPCOAOm_GluN	Propanoyl-CoA:FAD 2,3-oxidoreductase, mitochondrial GluN	ppcoa[mN] + fad[mN] -> fadh2[mN] + prpncoa[mN]	0	0	0	0	0	0	Propanoate Metabolism
PRO1xm_GluN	proline oxidase (NAD), mitochondrial GluN	nad[mN] + pro_L[mN] -> 2 h[mN] + nadh[mN] + 1pyr5c[mN]	0	0.0079	0	0.0079	0	0	Arginine and Proline Metabolism
PROD2m_GluN	Proline dehydrogenase (m) GluN	fad[mN] + pro_L[mN] -> h[mN] + fadh2[mN] + 1pyr5c[mN]	0	0.0079	0	0.0079	0	0	Arginine and Proline Metabolism
PROt2r_GluN	L-proline reversible transport via proton symport GluN	h[I] + pro_L[I] <=> h[cN] + pro_L[cN]	0	0.0079	0	0.0079	0	0	Transport, Extracellular
PROtm_GluN	L-proline transport, mitochondrial GluN	pro_L[cN] <=> pro_L[mN]	0	0.0079	0	0.0079	0	0	Transport, Mitochondrial
PRPNCOAHYDm_GluN	Propenoyl-CoA hydrolase (m) GluN	h2o[mN] + prpncoa[mN] -> 3hpcoa[mN]	0	0	0	0	0	0	beta-Alanine metabolism
PSFLIP_GluN	phosphatidylserine flippase GluN	ps_hs[I] + atp[cN] + h2o[cN] -> adp[cN] + h[cN] + pi[cN] + ps_hs[cN]	0	5e-05	0	5e-05	0	0	Transport, Extracellular
PSFLIPm_GluN	phosphatidylserine flippase GluN	atp[cN] + h2o[cN] + ps_hs[cN] -> adp[cN] + h[cN] + pi[cN] + ps_hs[mN]	0	5e-05	0	5e-05	0	0	Transport, Mitochondrial
PYLALDOXm_GluN	Perillyl aldehyde:NAD+ oxidoreductase (m) GluN	h2o[mN] + nad[mN] + pylald[mN] -> 2 h[mN] + nadh[mN] + peracd[mN]	0	0	0	0	0	0	Limonene and pinene degradation
SACCD3m_GluN	saccharopine dehydrogenase (NADP, L-lysine forming), mitochondrial GluN	h[mN] + nadph[mN] + akg[mN] + lys_L[mN] -> h2o[mN] + nadp[mN] + saccrp_L[mN]	0	0.0005	0	0.0005	0	0	Lysine Metabolism
SACCD4m_GluN	saccharopine dehydrogenase (NAD, L-glutamate forming), mitochondrial GluN	h2o[mN] + nadp[mN] + saccrp_L[mN] -> h[mN] + nadph[mN] + glu_L[mN] + L2aadp6sa[mN]	0	0.0005	0	0.0005	0	0	Lysine Metabolism
SARCStm_GluN	Sarcosine transport (mitochondrial) GluN	sarcs[cN] -> sarcs[mN]	0	0	0	0	0	0	Transport, Mitochondrial
SARDHm_GluN	Sarcosine dehydrogenase (m) GluN	fad[mN] + sarcs[mN] + thf[mN] -> fadh2[mN] + gly[mN] + mlthf[mN]	0	0.0053	0	0.0053	0	0	Urea cycle/amino group metabolism
SERGLNexR_GluN	L-Serine/Glutamine reversible exchange GluN	ser_L[I] + gln_L[cN] <=> gln_L[I] + ser_L[cN]	-1000	1000	-1000	1000	0	0	Transport, Extracellular
SERGLYexR_GluN	L-Serine/Glycine reversible exchange GluN	ser_L[I] + gly[cN] <=> gly[I] + ser_L[cN]	-1000	1000	-1000	1000	0	0	Transport, Extracellular
SERt4_GluN	L-serine via sodium symport GluN	na1[I] + ser_L[I] -> na1[cN] + ser_L[cN]	0	1000	0	1000	0	0	Transport, Extracellular
SLDxm_GluN	L-sulfolactate dehydrogenase (NAD+), mitochondrial GluN	nad[mN] + sl_L[mN] <=> h[mN] + nadh[mN] + 3spyr[mN]	0	0	0	0	0	0	Cysteine Metabolism
SUCCt2m_GluN	succinate transport, mitochondrial GluN	pi[mN] + succ[cN] <=> pi[cN] + succ[mN]	0	0	0	0	0	0	Transport, Mitochondrial
SUCOAS1m_GluN	Succinate--CoA ligase (GDP-forming) GluN	coa[mN] + gtp[mN] + succ[mN] <=> gdp[mN] + pi[mN] + succoa[mN]	0	0	0	0	0	0	Citric Acid Cycle
SULFOX_GluN	sulfite oxidase GluN	h2o[cN] + 2 ficytC[mN] + so3[cN] -> 2 h[cN] + 2 focytC[mN] + so4[cN]	0	0	0	0	0	0	Cysteine Metabolism
T2M26DCOAHLm_GluN	trans-2-Methyl-5-isopropylhexa-2,5-dienoyl-CoA hydro-lyase (m) GluN	h2o[mN] + t2m26dcoa[mN] <=> 3h26dm5coa[mN]	0	0	0	0	0	0	Limonene and pinene degradation
T4HCINNMFM_GluN	4-hydroxycinnamate formation GluN	34hpl[mN] -> h2o[mN] + T4hcinnm[mN]	0	0.0014	0	0.0014	0	0	Ubiquinone Biosynthesis
TCYNTt_GluN	Thiocyanate transport via diffusion (cytosol to extracellular) GluN	tcynt[cN] -> tcynt[I]	0	0	0	0	0	0	Transport, Extracellular
TCYNTtm_GluN	Thiocyanate transport via diffusion (mitochondrial) GluN	tcynt[mN] -> tcynt[cN]	0	0	0	0	0	0	Transport, Mitochondrial
THFtm_GluN	5,6,7,8-Tetrahydrofolate transport, diffusion, mitochondrial GluN	thf[cN] <=> thf[mN]	0	0	0	0	0	0	Transport, Mitochondrial
THYMDt1_GluN	thymd transport GluN	thymd[I] -> thymd[cN]	0	0	0	0	0	0	Transport, Extracellular
TPI_GluN	triose-phosphate isomerase GluN	dhap[cN] <=> g3p[cN]	0	0.246978	0	0.246978	0	0	Glycolysis/Gluconeogenesis
TRDRm_GluN	thioredoxin reductase (NADPH) GluN	h[mN] + nadph[mN] + trdox[mN] -> nadp[mN] + trdrd[mN]	0	0	0	0	0	0	Nucleotides
TYRTAm_GluN	tyrosine transaminase, mitochondrial GluN	tyr_L[mN] + akg[mN] <=> 34hpp[mN] + glu_L[mN]	0	0.0014	0	0.0014	0	0	Tyrosine metabolism
URIt_GluN	uridine facilated transport in cytosol GluN	uri[I] <=> uri[cN]	0	0	0	0	0	0	Transport, Extracellular
VALTA_GluN	valine transaminase GluN	akg[cN] + val_L[cN] <=> glu_L[cN] + 3mob[cN]	0	0	0	0	0	0	Valine, Leucine, and Isoleucine Metabolism
VALTAm_GluN	valine transaminase, mitochondiral GluN	akg[mN] + val_L[mN] <=> glu_L[mN] + 3mob[mN]	0	0.011	0	0.011	0	0	Valine, Leucine, and Isoleucine Metabolism
VALt5m_GluN	Valine reversible mitochondrial transport GluN	val_L[cN] <=> val_L[mN]	0	0.011	0	0.011	0	0	Transport, Mitochondrial
VALtec_GluN	L-valine transport via diffusion (extracellular to cytosol) GluN	val_L[I] <=> val_L[cN]	0	0.011	0	0.011	0	0	Transport, Extracellular
VITD3tm_GluN	Vitamin D3 transport from mitochondria GluN	vitd3[mN] -> vitd3[cN]	0	1000	0	1000	0	0	Transport, Mitochondrial
VITD3tm3_GluN	Vitamin D3 transport in mitochondria GluN	vitd3[cN] -> vitd3[mN]	0	1000	0	1000	0	0	Transport, Mitochondrial
GGNG_GluN	glycogenin GluN	Tyr_ggn[cN] + 8 udpg[cN] -> 8 h[cN] + ggn[cN] + 8 udp[cN]	0	0	0	0	0	0	Starch and Sucrose Metabolism
GLGNS1_GluN	glycogen synthase GluN	3 udpg[cN] + ggn[cN] -> 3 h[cN] + 3 udp[cN] + glygn1[cN]	0	0	0	0	0	0	Starch and Sucrose Metabolism
GLBRAN_GluN	1,4-alpha-glucan branching enzyme (glygn1 -> glygn2) GluN	glygn1[cN] -> glygn2[cN]	0	0	0	0	0	0	Starch and Sucrose Metabolism
GLDBRAN_GluN	glycogen debranching enzyme GluN	h2o[cN] + dxtrn[cN] -> glc_D[cN] + glygn3[cN]	0	0	0	0	0	0	Starch and Sucrose Metabolism
UREAt_GluN	Urea transporter GluN	urea[I] <=> urea[cN]	0	0	0	0	0	0	Transport, Extracellular
UREAtm_GluN	Urea mitochondrial transporter GluN	urea[cN] <=> urea[mN]	0	0	0	0	0	0	Urea cycle/amino group metabolism
GLNtN1_GluN	Glutamine transporter GluN	na1[I] + gln_L[I] + h[cN] <=> h[I] + na1[cN] + gln_L[cN]	-1000	1000	-1000	1000	0	0	Transport, Extracellular
ALATA_Lm_GluN	L-alanine transaminase, mitochondrial GluN	akg[mN] + ala_L[mN] <=> glu_L[mN] + pyr[mN]	-5e-05	0	-5e-05	0	0	0
DM_pchol_hs_GluN	phosphatidylcholine demand GluN	pchol_hs[cN] ->	0	0.0001	0	0.0001	0	0
PSDm_hs_GluN	Phosphatidylserine decarboxylase GluN	h[mN] + ps_hs[mN] -> co2[mN] + pe_hs[mN]	0	5e-05	0	5e-05	0	0	Glycerophospholipid Metabolism
Kt_GluN	Potassium channel GluN	k[cN] -> k[I]	0	1000	0	1000	0	0
HtrnsEX_GluN	HtrnsEX GluN	h[e] <=> h[cN]	-1000	1000	-1000	1000	0	0
GLCt1r_GluN	Glucose transporter GluN	glc_D[e] <=> glc_D[cN]	0	0.246978	0	0.246978	0	0	Transport, Extracellular
DM_10fthf5glu	10-formyltetrahydrofolate-[Glu](5) Demand	10fthf5glu[cA] ->	0	0	0	0	0	0
DM_10fthf6glu	10-formyltetrahydrofolate-[Glu](6) Demand	10fthf6glu[cA] ->	0	0	0	0	0	0
DM_10fthf7glu	10-formyltetrahydrofolate-[Glu](7) Demand	10fthf7glu[cA] ->	0	0	0	0	0	0
DM_5thf	pentaglutamyl folate (THF) Demand	5thf[cA] ->	0	0	0	0	0	0
DM_6thf	hexaglutamyl folate (THF) Demand	6thf[cA] ->	0	0	0	0	0	0
DM_7thf	heptaglutamyl folate (THF) Demand	7thf[cA] ->	0	0	0	0	0	0
DM_ahcys	ahcys demand	ahcys[cA] ->	0	0.0048	0	0.0048	0	0
DM_fald	Formaldehyde Demand	fald[cA] ->	0	0.0053	0	0.0053	0	0
DM_thf(c)	thf demand	thf[cA] ->	0	0	0	0	0	0
sink_4hpro-LT(m)	sink 4hpro-LT(m) Astrocyte	4hpro_LT[mA] <=>	-5e-05	0	-5e-05	0	0	0
sink_amet	sink amet Astrocyte	amet[cA] <=>	-0.0048	0	-0.0048	0	0	0
sink_dmgly	N,N-Dimethylglycine sink Astrocyte	dmgly[cA] <=>	-0.0053	0	-0.0053	0	0	0
sink_tyr-L(m)	sink tyr-L(m) Astrocyte	tyr_L[mA] <=>	-0.0014	0	-0.0014	0	0	0
10FTHF5GLUtm	5-glutamyl-10FTHF transport, mitochondrial Astrocyte	10fthf5glu[mA] -> 10fthf5glu[cA]	0	0	0	0	0	0	Transport, Mitochondrial
10FTHF6GLUtm	6-glutamyl-10FTHF transport, mitochondrial Astrocyte	10fthf6glu[mA] -> 10fthf6glu[cA]	0	0	0	0	0	0	Transport, Mitochondrial
10FTHF7GLUtm	7-glutamyl-10FTHF transport, mitochondrial Astrocyte	10fthf7glu[mA] -> 10fthf7glu[cA]	0	0	0	0	0	0	Transport, Mitochondrial
10FTHFtm	10-Formyltetrahydrofolate mitochondrial transport via diffusion Astrocyte	10fthf[cA] <=> 10fthf[mA]	0	0	0	0	0	0	Transport, Mitochondrial
25HVITD2t	25-hydroxyvitamin D2 transport from cytoplasm Astrocyte	25hvitd2[cA] -> 25hvitd2[e]	0	1000	0	1000	0	0	Transport, Extracellular
25HVITD2tin	25-hydroxyvitamin D2 transport in cytoplasm Astrocyte	25hvitd2[e] -> 25hvitd2[cA]	0	1000	0	1000	0	0	Transport, Extracellular
25HVITD2tin_m	25-hydroxyvitamin D2 transport in mitochondria Astrocyte	25hvitd2[cA] -> 25hvitd2[mA]	0	1000	0	1000	0	0	Transport, Mitochondrial
25HVITD2tm	25-hydroxyvitamin D2 transport from mitochondria Astrocyte	25hvitd2[mA] -> 25hvitd2[cA]	0	1000	0	1000	0	0	Transport, Mitochondrial
25HVITD3t	25-hydroxyvitamin D3 transport from cytoplasm Astrocyte	25hvitd3[cA] -> 25hvitd3[e]	0	1000	0	1000	0	0	Transport, Extracellular
25HVITD3tin	25-hydroxyvitamin D3 transport in cytoplasm Astrocyte	25hvitd3[e] -> 25hvitd3[cA]	0	1000	0	1000	0	0	Transport, Extracellular
25HVITD3tin_m	25-hydroxyvitamin D3 transport in mitochondria Astrocyte	25hvitd3[cA] -> 25hvitd3[mA]	0	1000	0	1000	0	0	Transport, Mitochondrial
25HVITD3tm	25-hydroxyvitamin D3 transport from mitochondria Astrocyte	25hvitd3[mA] -> 25hvitd3[cA]	0	1000	0	1000	0	0	Transport, Mitochondrial
2OXOADOXm	2-Oxoadipate:lipoamde 2-oxidoreductase(decarboxylating and acceptor-succinylating) (mitochondria) Astrocyte	2oxoadp[mA] + coa[mA] + nad[mA] -> co2[mA] + glutcoa[mA] + nadh[mA]	0	0.0005	0	0.0005	0	0	Lysine Metabolism
34HPLFM	3-(4-hydroxyphenyl-)lactate formation Astrocyte	34hpp[mA] + h[mA] + nadh[mA] -> 34hpl[mA] + nad[mA]	0	0.0014	0	0.0014	0	0	Ubiquinone Biosynthesis
3AIBTm	L-3-aminoisobutyrate transaminase, mitochondrial Astrocyte	2mop[mA] + glu_L[mA] <=> 3aib[mA] + akg[mA]	0	0.011	0	0.011	0	0	Valine, Leucine, and Isoleucine Metabolism
3AIBt	3-amino-isobutyrate transport Astrocyte	3aib[cA] -> 3aib[e]	0	0.011	0	0.011	0	0	Transport, Extracellular
3AIBtm	3-amino-isobutyrate transport, mitochondrial Astrocyte	3aib[mA] -> 3aib[cA]	0	0.011	0	0.011	0	0	Transport, Mitochondrial
3DPHBH1	Hydroxylation of 3-Decaprenyl-4-hydroxybenzoate (NADH) Astrocyte	3dphb[mA] + h[mA] + nadh[mA] + o2[mA] -> 3dpdhb[mA] + h2o[mA] + nad[mA]	0	0.0014	0	0.0014	0	0	Ubiquinone Biosynthesis
3DPHBH2	Hydroxylation of 3-Decaprenyl-4-hydroxybenzoate (NADPH) Astrocyte	3dphb[mA] + h[mA] + nadph[mA] + o2[mA] -> 3dpdhb[mA] + h2o[mA] + nadp[mA]	0	0.0014	0	0.0014	0	0	Ubiquinone Biosynthesis
3HBCDm	3-hydroxybutyryl-CoA dehydratase, mitochondrial Astrocyte	b2coa[mA] + h2o[mA] <=> 3hbcoa_R[mA]	0	0	0	0	0	0	Butanoate Metabolism
3HBCOAHLm	3-hydroxyisobutyryl-CoA hydrolase, mitochondrial Astrocyte	3hibutcoa[mA] + h2o[mA] -> 3hmp[mA] + coa[mA] + h[mA]	0	0.011	0	0.011	0	0	Valine, Leucine, and Isoleucine Metabolism
3SALAASPm	cysteinesulfinate-aspartate mitochondrial shuttle Astrocyte	asp_L[cA] + 3sala[mA] <=> 3sala[cA] + asp_L[mA]	0	0	0	0	0	0	Transport, Mitochondrial
3SALATAim	3-sulfino-alanine transaminase (irreversible), mitochondrial Astrocyte	3sala[mA] + akg[mA] + h[mA] -> 3snpyr[mA] + glu_L[mA]	0	0	0	0	0	0	Cysteine Metabolism
3SPYRSPm	3-sulfinopyruvate hydrolase (spotaneous reaction), mitochondrial Astrocyte	3snpyr[mA] + h2o[mA] -> h[mA] + pyr[mA] + so3[mA]	0	0	0	0	0	0	Cysteine Metabolism
4HBZCOAFm	4-hydroxybenzoyl-CoA formation Astrocyte	coa[mA] + coucoa[mA] + h2o[mA] + nad[mA] -> 4hbzcoa[mA] + accoa[mA] + h[mA] + nadh[mA]	0	0.0014	0	0.0014	0	0	Ubiquinone Biosynthesis
4HBZFm	4-hydroxybenzoate formation Astrocyte	4hbzcoa[mA] + h2o[mA] -> 4hbz[mA] + coa[mA] + h[mA]	0	0.0014	0	0.0014	0	0	Ubiquinone Biosynthesis
4HGLSDm	L-4-hydroxyglutamate semialdehyde dehydrogenase, mitochondrial Astrocyte	4hglusa[mA] + h2o[mA] + nad[mA] <=> e4hglu[mA] + 2 h[mA] + nadh[mA]	-1000	5e-05	-1000	5e-05	0	1.2551e-14	Arginine and Proline Metabolism
5HOXINDACTOXm	5-Hydroxyindoleacetaldehyde:NAD+ oxidoreductase (mito) Astrocyte	5hoxindact[mA] + h2o[mA] + nad[mA] -> 5hoxindoa[mA] + 2 h[mA] + nadh[mA]	0	0	0	0	0	0	Tryptophan metabolism
5THFtm	5-glutamyl-THF transport,m mitochondrial Astrocyte	5thf[mA] -> 5thf[cA]	0	0	0	0	0	0	Transport, Mitochondrial
6THFtm	6-glutamyl-THF transport,m mitochondrial Astrocyte	6thf[mA] -> 6thf[cA]	0	0	0	0	0	0	Transport, Mitochondrial
7THFtm	7-glutamyl-THF transport,m mitochondrial Astrocyte	7thf[mA] -> 7thf[cA]	0	0	0	0	0	0	Transport, Mitochondrial
AACOAT	Acetoacetyl-CoA:acetate CoA-transferase Astrocyte	acac[cA] + atp[cA] + coa[cA] <=> aacoa[cA] + amp[cA] + ppi[cA]	0	0	0	0	0	0	Propanoate Metabolism
AASAD3m	L-aminoadipate-semialdehyde dehydrogenase (NADH), mitochondrial Astrocyte	L2aadp6sa[mA] + h2o[mA] + nad[mA] -> L2aadp[mA] + 2 h[mA] + nadh[mA]	0	0.0005	0	0.0005	0	0	Lysine Metabolism
AATAi	2-aminoadipate transaminase, irreversible Astrocyte	L2aadp[cA] + akg[cA] -> 2oxoadp[cA] + glu_L[cA]	0	0.0005	0	0.0005	0	0	Lysine Metabolism
ABUTt2r	4-aminobutyrate reversible transport in via proton symport Astrocyte	4abut[e] + h[e] <=> 4abut[cA] + h[cA]	0	0.0018	0	0.0018	0	0	Transport, Extracellular
ACACT10m	acetyl-CoA C-acetyltransferase, mitochondrial Astrocyte	2maacoa[mA] + coa[mA] <=> accoa[mA] + ppcoa[mA]	0	0.0041	0	0.0041	0	0	Valine, Leucine, and Isoleucine Metabolism
ACACT1r	acetyl-CoA C-acetyltransferase Astrocyte	2 accoa[cA] <=> aacoa[cA] + coa[cA]	0	0	0	0	0	0	Tryptophan metabolism
ACALDt	acetaldehyde reversible transport Astrocyte	acald[e] <=> acald[cA]	0	0.0014	0	0.0014	0	0	Transport, Extracellular
ACALDtm	acetaldehyde mitochondrial diffusion Astrocyte	acald[mA] <=> acald[cA]	-0.0014	0	-0.0014	0	0	0	Transport, Mitochondrial
ACOAD10m	acyl-CoA dehydrogenase (2-methylbutanoyl-CoA), mitochondrial Astrocyte	2mbcoa[mA] + fad[mA] -> 2mb2coa[mA] + fadh2[mA]	0	0.0041	0	0.0041	0	0	Valine, Leucine, and Isoleucine Metabolism
ACOAD1fm	acyl-CoA dehydrogenase (butanoyl-CoA), mitochondrial Astrocyte	btcoa[mA] + fad[mA] -> b2coa[mA] + fadh2[mA]	0	0	0	0	0	0	Butanoate Metabolism
ACOAD9m	acyl-CoA dehydrogenase (isobutyryl-CoA), mitochondrial Astrocyte	fad[mA] + ibcoa[mA] -> 2mp2coa[mA] + fadh2[mA]	0	0.011	0	0.011	0	0	Valine, Leucine, and Isoleucine Metabolism
ACRNtm	O-acetylcarnintine transport into mitochondria via diffusion Astrocyte	acrn[cA] -> acrn[mA]	0	0	0	0	0	0	Transport, Mitochondrial
ACSm	acetyl-CoA synthetase Astrocyte	ac[mA] + atp[mA] + coa[mA] -> accoa[mA] + amp[mA] + ppi[mA]	0	0.0027	0	0.0027	0	0	Glycolysis/Gluconeogenesis
ACt2m	acetate mitochondrial transport via proton symport Astrocyte	ac[cA] + h[cA] <=> ac[mA] + h[mA]	-0.0014	0.0027	-0.0014	0.0027	0	0	Transport, Mitochondrial
ACt2r	acetate reversible transport via proton symport Astrocyte	ac[e] + h[e] <=> ac[cA] + h[cA]	-0.0014	0.0013	-0.0014	0.0013	0	0	Transport, Extracellular
ADCim	Acetoacetate decarboxylation (irreversible), mitochondrial Astrocyte	acac[mA] + h[mA] -> acetone[mA] + co2[mA]	0	0	0	0	0	0	Propanoate Metabolism
ADK1	adenylate kinase Astrocyte	amp[cA] + atp[cA] <=> 2 adp[cA]	0	0	0	0	0	0	Nucleotides
ADPRDPm	ADPribose diphosphatase (mitochondrial) Astrocyte	adprib[mA] + h2o[mA] -> amp[mA] + 2 h[mA] + r5p[mA]	0	0	0	0	0	0	Nucleotides
AGMTm	agmatinase (m) Astrocyte	agm[mA] + h2o[mA] -> ptrc[mA] + urea[mA]	0	0	0	0	0	0	Arginine and Proline Metabolism
AGPRim	N-acetyl-g-glutamyl-phosphate reductase, irreversible, mitochondrial Astrocyte	acg5p[mA] + h[mA] + nadph[mA] -> acg5sa[mA] + nadp[mA] + pi[mA]	0	0	0	0	0	0	Urea cycle/amino group metabolism
AGTim	alanine-glyoxylate transaminase (irreversible), mitochondrial Astrocyte	ala_L[mA] + glx[mA] -> gly[mA] + pyr[mA]	0	5e-05	0	5e-05	0	0	Alanine and Aspartate Metabolism
ALCD2if	alcohol dehydrogenase, forward rxn (ethanol -> acetaldehyde) Astrocyte	etoh[cA] + nad[cA] -> acald[cA] + h[cA] + nadh[cA]	0	0	0	0	0	0	Glycolysis/Gluconeogenesis
ALCD2yf	alcohol dehydrogenase (ethanol, NADP), forward reaction Astrocyte	etoh[cA] + nadp[cA] -> acald[cA] + h[cA] + nadph[cA]	0	0	0	0	0	0	Glycolysis/Gluconeogenesis
ALDD20xm	aldehyde dehydrogenase (indole-3-acetaldehyde, NAD), mitochondrial Astrocyte	h2o[mA] + id3acald[mA] + nad[mA] -> 2 h[mA] + ind3ac[mA] + nadh[mA]	0	0	0	0	0	0	Tryptophan metabolism
ALDD2x	aldehyde dehydrogenase (acetaldehyde, NAD) Astrocyte	acald[cA] + h2o[cA] + nad[cA] -> ac[cA] + 2 h[cA] + nadh[cA]	0	0.0014	0	0.0014	0	0	Glycolysis/Gluconeogenesis
ALDD2xm	aldehyde dehydrogenase (acetylaldehyde, NAD), mitochondrial Astrocyte	acald[mA] + h2o[mA] + nad[mA] -> ac[mA] + 2 h[mA] + nadh[mA]	0	0.0014	0	0.0014	0	0	Glycolysis/Gluconeogenesis
ALDD2y	aldehyde dehydrogenase (acetaldehyde, NADP) Astrocyte	acald[cA] + h2o[cA] + nadp[cA] -> ac[cA] + 2 h[cA] + nadph[cA]	0	0.0014	0	0.0014	0	0	Glycolysis/Gluconeogenesis
AMETt2m	S-Adenosyl-L-methionine reversible transport, mitochondrial Astrocyte	amet[cA] + ahcys[mA] <=> ahcys[cA] + amet[mA]	0	0.0048	0	0.0048	0	0	Transport, Mitochondrial
APAT2rm	3-Aminopropanoate:2-oxoglutarate aminotransferase (m) Astrocyte	akg[mA] + ala_B[mA] <=> glu_L[mA] + msa[mA]	0	0	0	0	0	0	beta-Alanine metabolism
ARGDCm	arginine decarboxylase (m) Astrocyte	arg_L[mA] + h[mA] -> agm[mA] + co2[mA]	0	0	0	0	0	0	Arginine and Proline Metabolism
ARGLYSex	Arginine/Lysine exchanger (Arg in) Astrocyte	lys_L[cA] + arg_L[e] -> arg_L[cA] + lys_L[e]	0	0	0	0	0	0	Transport, Extracellular
ARGtiDF	L-arginine transport via diffusion (extracellular to cytosol) Astrocyte	arg_L[e] -> arg_L[cA]	0	0	0	0	0	0	Transport, Extracellular
ARGtm	arginine mitochondrial transport via ornithine carrier Astrocyte	arg_L[cA] + h[mA] <=> h[cA] + arg_L[mA]	0	0	0	0	0	0	Transport, Mitochondrial
ASNNm	L-asparaginase (mitochondrial) Astrocyte	asn_L[mA] + h2o[mA] -> asp_L[mA] + nh4[mA]	0	0.0009	0	0.0009	0	0	Alanine and Aspartate Metabolism
ASNt4	L-asparagine transport in via sodium symport Astrocyte	asn_L[e] + na1[e] -> asn_L[cA] + na1[cA]	0	0.0009	0	0.0009	0	0	Transport, Extracellular
ASNtm	L-asparagine transport, mitochondrial Astrocyte	asn_L[cA] -> asn_L[mA]	0	0.0009	0	0.0009	0	0	Transport, Mitochondrial
BALAVECSEC	B-alanine secretion via secretory vesicle (ATP driven) Astrocyte	3 ala_B[cA] + atp[cA] + h2o[cA] -> adp[cA] + h[cA] + pi[cA] + 3 ala_B[e]	0	0	0	0	0	0	Transport, Extracellular
BALAtmr	Beta-alanine reversible mitochondrial transport (diffusion) Astrocyte	ala_B[cA] <=> ala_B[mA]	0	0	0	0	0	0	Transport, Mitochondrial
BAMPPALDOXm	beta-Aminopropion aldehyde:NAD+ oxidoreductase (m) Astrocyte	bamppald[mA] + h2o[mA] + nad[mA] -> ala_B[mA] + 2 h[mA] + nadh[mA]	0	0	0	0	0	0	beta-Alanine metabolism
BETALDHxm	betaine-aldehyde dehydrogenase, mitochondrial Astrocyte	betald[mA] + h2o[mA] + nad[mA] -> glyb[mA] + 2 h[mA] + nadh[mA]	0	0	0	0	0	0	Glycine, Serine, and Threonine Metabolism
BTNt2	Biotin reversible transport via proton symport Astrocyte	btn[e] + h[e] <=> btn[cA] + h[cA]	-1000	0	-1000	0	0	0	Transport, Extracellular
BTNt2m	Biotin reversible transport via proton symport, mitochondria Astrocyte	btn[cA] + h[cA] <=> btn[mA] + h[mA]	0	0	0	0	0	0	Transport, Mitochondrial
BTNt4i	Biotin uptake (antiport) Astrocyte	h[cA] + btn[e] -> btn[cA] + h[e]	0	1000	0	1000	0	0	Transport, Extracellular
C160CPT2	C160 transport into the mitochondria Astrocyte	coa[mA] + pmtcrn[mA] -> crn[mA] + pmtcoa[mA]	0	0	0	0	0	0	Carnitine shuttle
C160CRNt	C160 transport into the mitochondria Astrocyte	pmtcrn[cA] -> pmtcrn[mA]	0	0	0	0	0	0	Carnitine shuttle
C204CPT2	arachidonic acid transport into the mitochondria Astrocyte	arachdcrn[mA] + coa[mA] -> arachdcoa[mA] + crn[mA]	0	0	0	0	0	0	Carnitine shuttle
C226CPT2	C226 transport into the mitochondria Astrocyte	c226crn[mA] + coa[mA] -> c226coa[mA] + crn[mA]	0	0	0	0	0	0	Carnitine shuttle
C2M26DCOAHLm	cis-2-Methyl-5-isopropylhexa-2,5-dienoyl-CoA hydro-lyase (m) Astrocyte	c2m26dcoa[mA] + h2o[mA] <=> 3h26dm5coa[mA]	0	0	0	0	0	0	Limonene and pinene degradation
CBL2tm	Cob(II)alamine transport, mitochondrial Astrocyte	cbl2[cA] -> cbl2[mA]	0	0	0	0	0	0	Transport, Mitochondrial
CBLATm	cob(I)alamin adenosyltransferase, mitochondrial Astrocyte	atp[mA] + cbl1[mA] + h[mA] <=> adocbl[mA] + pppi[mA]	0	0	0	0	0	0	Vitamin B12 Metabolism
CDPDAGtm	intracellular transport Astrocyte	cdpdag_hs[cA] <=> cdpdag_hs[mA]	0	0	0	0	0	0	Transport, Mitochondrial
CDSm	phosphatidate cytidylyltransferase Astrocyte	ctp[mA] + h[mA] + pa_hs[mA] -> cdpdag_hs[mA] + ppi[mA]	0	0	0	0	0	0	Glycerophospholipid Metabolism
CITRtm	citrulline mitochondrial transport via proton antiport Astrocyte	citr_L[mA] <=> citr_L[cA]	-1000	1000	-1000	1000	0	0	Transport, Mitochondrial
CITtam	citrate transport, mitochondrial Astrocyte	cit[cA] + mal_L[mA] <=> mal_L[cA] + cit[mA]	0	0	0	0	0	0	Transport, Mitochondrial
CITtbm	citrate transport, mitochondrial Astrocyte	cit[cA] + pep[mA] <=> pep[cA] + cit[mA]	0	0	0	0	0	0	Transport, Mitochondrial
COQ3m	methyltransferase COQ3 Astrocyte	2dpmhobq[mA] + amet[mA] -> ahcys[mA] + h[mA] + q10[mA]	0	0.0014	0	0.0014	0	0	Ubiquinone Biosynthesis
COQ5m	Ubiquinone biosynthesis methyltransferase COQ5 Astrocyte	2dp6mobq[mA] + amet[mA] -> 2dp6mobq_me[mA] + ahcys[mA] + h[mA]	0	0.0014	0	0.0014	0	0	Ubiquinone Biosynthesis
COQ6m	Ubiquinone biosynthesis monooxgenase COQ6 Astrocyte	2dp6mep[mA] + o2[mA] -> 2dp6mobq[mA] + h2o[mA]	0	0.0014	0	0.0014	0	0	Ubiquinone Biosynthesis
COQ7m	Ubiquinone biosynthesis COQ7 Astrocyte	2dp6mobq_me[mA] + h[mA] + nadph[mA] + o2[mA] -> 2dpmhobq[mA] + h2o[mA] + nadp[mA]	0	0.0014	0	0.0014	0	0	Ubiquinone Biosynthesis
COUCOAFm	p-coumaroyl-CoA formation Astrocyte	T4hcinnm[mA] + atp[mA] + coa[mA] -> amp[mA] + coucoa[mA] + ppi[mA]	0	0.0014	0	0.0014	0	0	Ubiquinone Biosynthesis
CRNt	L-carnitine reversible transport Astrocyte	crn[e] <=> crn[cA]	0	0	0	0	0	0	Transport, Extracellular
CRNtim	L-carnitine transport out of mitochondria via diffusion Astrocyte	crn[mA] -> crn[cA]	0	0	0	0	0	0	Transport, Mitochondrial
CSNAT2m	carnitine O-aceyltransferase, mitochondrial Astrocyte	coa[mA] + pcrn[mA] <=> crn[mA] + ppcoa[mA]	0	0	0	0	0	0	Carnitine shuttle
CSNATm	carnitine O-aceyltransferase, mitochondrial Astrocyte	acrn[mA] + coa[mA] <=> accoa[mA] + crn[mA]	0	0	0	0	0	0	Fatty Acid Metabolism
CYANSTm	Cyanide sulfurtransferase, mitochondrial Astrocyte	cyan[mA] + tsul[mA] -> h[mA] + so3[mA] + tcynt[mA]	0	0	0	0	0	0	Cysteine Metabolism
CYANt	Cyanide transport via diffusion (extracellular to cytosol) Astrocyte	cyan[e] <=> cyan[cA]	0	0	0	0	0	0	Transport, Extracellular
CYANtm	Cyanide transport via diffusion (mitochondrial) Astrocyte	cyan[cA] <=> cyan[mA]	0	0	0	0	0	0	Transport, Mitochondrial
CYSGLUexR	L-cysteine/L-glutamine reversible exchanger Astrocyte	gln_L[cA] + cys_L[e] <=> cys_L[cA] + gln_L[e]	-1000	1000	-1000	1000	0	0	Transport, Extracellular
CYSGLYex	L-cysteine/glycine exchanger Astrocyte	cys_L[cA] + gly[e] -> gly[cA] + cys_L[e]	0	1000	0	1000	0	0	Transport, Extracellular
CYSO	cysteine oxidase Astrocyte	cys_L[cA] + o2[cA] -> 3sala[cA] + 2 h[cA]	0	0	0	0	0	0	Taurine and hypotaurine metabolism
CYSTAm	cysteine transaminase (mitochondrial) Astrocyte	akg[mA] + cys_L[mA] <=> glu_L[mA] + mercppyr[mA]	0	0	0	0	0	0	Cysteine Metabolism
CYStec	L-cysteine transport via diffusion (extracellular to cytosol) Astrocyte	cys_L[e] <=> cys_L[cA]	-1000	1000	-1000	1000	0	0	Transport, Extracellular
CYTK1m	cytidylate kinase (CMP),mitochondrial Astrocyte	atp[mA] + cmp[mA] <=> adp[mA] + cdp[mA]	0	0	0	0	0	0	Nucleotides
D-LACt2	D-lactate transport via proton symport Astrocyte	h[e] + lac_D[e] <=> h[cA] + lac_D[cA]	0	0	0	0	0	0	Transport, Extracellular
D-LACtm	D-lactate transport, mitochondrial Astrocyte	h[cA] + lac_D[cA] <=> h[mA] + lac_D[mA]	0	0	0	0	0	0	Transport, Mitochondrial
DDPGAm	2-dehydro-3-deoxy-phosphogluconate aldolase, mitochondrial Astrocyte	4h2oglt[mA] <=> glx[mA] + pyr[mA]	0	5e-05	0	5e-05	0	0	Arginine and Proline Metabolism
DGNSKm	deoxyguanosine kinase Astrocyte	atp[mA] + dgsn[mA] -> adp[mA] + dgmp[mA] + h[mA]	0	0	0	0	0	0	Nucleotides
DGSNt	deoyguanosine transport via diffusion Astrocyte	dgsn[e] <=> dgsn[cA]	0	0	0	0	0	0	Transport, Extracellular
DGSNtm	deoyguanosine transport in mitochondria Astrocyte	dgsn[cA] <=> dgsn[mA]	0	0	0	0	0	0	Transport, Mitochondrial
DHDPBMTm	dihydroxydecaprenylbenzoate methyltransferase Astrocyte	3dpdhb[mA] + amet[mA] -> 3dpdhb_me[mA] + ahcys[mA] + h[mA]	0	0.0014	0	0.0014	0	0	Ubiquinone Biosynthesis
DMGDHm	dimethylglycine dehydrogenase, mitochondrial Astrocyte	dmgly[mA] + fad[mA] + h2o[mA] -> fadh2[mA] + fald[mA] + sarcs[mA]	0	0.0053	0	0.0053	0	0	Glycine, Serine, and Threonine Metabolism
DPHMBDCm	3-Decaprenyl-4-hydroxy-5-methoxybenzoate decarboxylation Astrocyte	3dpdhb_me[mA] + h[mA] -> 2dp6mep[mA] + co2[mA]	0	0.0014	0	0.0014	0	0	Ubiquinone Biosynthesis
DURIt	deoxyuridine transport via diffusion Astrocyte	duri[e] <=> duri[cA]	0	0	0	0	0	0	Transport, Extracellular
DUTPDPm	dUTP diphosphatase Astrocyte	dutp[mA] + h2o[mA] -> dump[mA] + h[mA] + ppi[mA]	0	0	0	0	0	0	Nucleotides
ECOAH12m	3-hydroxyacyl-CoA dehydratase (3-hydroxyisobutyryl-CoA) (mitochondria) Astrocyte	2mp2coa[mA] + h2o[mA] <=> 3hibutcoa[mA]	0	0.011	0	0.011	0	0	Valine, Leucine, and Isoleucine Metabolism
ECOAH9m	2-Methylprop-2-enoyl-CoA (2-Methylbut-2-enoyl-CoA), mitochondrial Astrocyte	2mb2coa[mA] + h2o[mA] <=> 3hmbcoa[mA]	0	0.0041	0	0.0041	0	0	Valine, Leucine, and Isoleucine Metabolism
EHGLAT2m	L-erythro-4-Hydroxyglutamate:2-oxoglutarate aminotransferase 2, mitochondrial Astrocyte	e4hglu[mA] + oaa[mA] -> 4h2oglt[mA] + asp_L[mA]	0	5e-05	0	5e-05	0	0	Arginine and Proline Metabolism
EHGLATm	L-erythro-4-Hydroxyglutamate:2-oxoglutarate aminotransferase, mitochondrial Astrocyte	akg[mA] + e4hglu[mA] -> 4h2oglt[mA] + glu_L[mA]	0	5e-05	0	5e-05	0	0	Arginine and Proline Metabolism
ETOHMO	ethanol monooxygenase Astrocyte	etoh[cA] + h[cA] + nadph[cA] + o2[cA] -> acald[cA] + 2 h2o[cA] + nadp[cA]	0	0	0	0	0	0	Glycolysis/Gluconeogenesis
ETOHt	ethanol reversible transport Astrocyte	etoh[e] <=> etoh[cA]	0	0	0	0	0	0	Transport, Extracellular
FPGS2m	folylpolyglutamate synthetase, mitochondrial Astrocyte	5thf[mA] + atp[mA] + glu_L[mA] -> 6thf[mA] + adp[mA] + h[mA] + pi[mA]	0	0	0	0	0	0	Folate Metabolism
FPGS3m	folylpolyglutamate synthetase, mitochondrial Astrocyte	6thf[mA] + atp[mA] + glu_L[mA] -> 7thf[mA] + adp[mA] + h[mA] + pi[mA]	0	0	0	0	0	0	Folate Metabolism
FPGS7m	folylpolyglutamate synthetase (10fthf), mitochondrial Astrocyte	10fthf[mA] + 4 atp[mA] + 4 glu_L[mA] -> 10fthf5glu[mA] + 4 adp[mA] + 4 h[mA] + 4 pi[mA]	0	0	0	0	0	0	Folate Metabolism
FPGS8m	folylpolyglutamate synthetase (10fthf), mitochondrial Astrocyte	10fthf5glu[mA] + atp[mA] + glu_L[mA] -> 10fthf6glu[mA] + adp[mA] + h[mA] + pi[mA]	0	0	0	0	0	0	Folate Metabolism
FPGS9m	folylpolyglutamate synthetase (10fthf), mitochondrial Astrocyte	10fthf6glu[mA] + atp[mA] + glu_L[mA] -> 10fthf7glu[mA] + adp[mA] + h[mA] + pi[mA]	0	0	0	0	0	0	Folate Metabolism
FPGSm	folylpolyglutamate synthetase, mitochondrial Astrocyte	4 atp[mA] + 4 glu_L[mA] + thf[mA] -> 5thf[mA] + 4 adp[mA] + 4 h[mA] + 4 pi[mA]	0	0	0	0	0	0	Folate Metabolism
FUMSO3tm	Fumarate:sulfite antiport, mitochondrial Astrocyte	fum[cA] + so3[mA] <=> so3[cA] + fum[mA]	-1000	1000	-1000	1000	0	0	Transport, Mitochondrial
FUMSO4tm	Fumarate:sulfate antiport, mitochondrial Astrocyte	fum[cA] + so4[mA] <=> so4[cA] + fum[mA]	-1000	1000	-1000	1000	0	0	Transport, Mitochondrial
FUMTSULtm	Fumarate:thiosulfate antiport, mitochondrial Astrocyte	fum[cA] + tsul[mA] <=> tsul[cA] + fum[mA]	-1000	1000	-1000	1000	0	0	Transport, Mitochondrial
FUMtm	fumarate transport, mitochondrial Astrocyte	fum[cA] + pi[mA] <=> pi[cA] + fum[mA]	-1000	1000	-1000	1000	0	0	Transport, Mitochondrial
G3PD2m	glycerol-3-phosphate dehydrogenase (FAD), mitochondrial Astrocyte	glyc3p[cA] + fad[mA] -> dhap[cA] + fadh2[mA]	0	0	0	0	0	0	Glycolysis/Gluconeogenesis
G5SDym	glutamate-5-semialdehyde dehydrogenase (m) Astrocyte	glu5p[mA] + h[mA] + nadph[mA] -> glu5sa[mA] + nadp[mA] + pi[mA]	0	0	0	0	0	0	Urea cycle/amino group metabolism
GCALDDm	Glycolaldehyde dehydrogenase, mitochondrial Astrocyte	gcald[mA] + h2o[mA] + nad[mA] -> glyclt[mA] + 2 h[mA] + nadh[mA]	0	0	0	0	0	0	Glyoxylate and Dicarboxylate Metabolism
GHMT3m	glycine hydroxymethyltransferase, mitochondrial Astrocyte	3htmelys[mA] + h[mA] -> 4tmeabut[mA] + gly[mA]	0	0	0	0	0	0	Lysine Metabolism
GLACOm	D-Glucuronolactone:NAD+ oxidoreductase, mitochondrial Astrocyte	glac[mA] + 2 h2o[mA] + nad[mA] -> glcr[mA] + 3 h[mA] + nadh[mA]	0	0	0	0	0	0	Ascorbate and Aldarate Metabolism
GLCt2r	D-glucose transport in via proton symport Astrocyte	glc_D[e] + h[e] <=> glc_D[cA] + h[cA]	0	0	0	0	0	0	Transport, Extracellular
GLU5Km	glutamate 5-kinase (m) Astrocyte	atp[mA] + glu_L[mA] -> adp[mA] + glu5p[mA]	0	0	0	0	0	0	Urea cycle/amino group metabolism
GLUDym	glutamate dehydrogenase (NADP), mitochondrial Astrocyte	glu_L[mA] + h2o[mA] + nadp[mA] <=> akg[mA] + h[mA] + nadph[mA] + nh4[mA]	0	0	0	0	0	0	Glutamate metabolism
GLUTCOADHm	glutaryl-CoA dehydrogenase (mitochondria) Astrocyte	fad[mA] + glutcoa[mA] + h[mA] -> b2coa[mA] + co2[mA] + fadh2[mA]	0	0.0005	0	0.0005	0	0	Tryptophan metabolism
GLYCLTDym	Glycolate dehydrogenase (NADP), mitochondrial Astrocyte	glx[mA] + h[mA] + nadph[mA] -> glyclt[mA] + nadp[mA]	0	0	0	0	0	0	Glyoxylate and Dicarboxylate Metabolism
GLYCt	glycerol transport via channel Astrocyte	glyc[cA] <=> glyc[e]	0	0	0	0	0	0	Transport, Extracellular
GLYCtm	glycerol transport Astrocyte	glyc[cA] <=> glyc[mA]	0	0	0	0	0	0	Transport, Mitochondrial
GLYKm	glycerol kinase Astrocyte	atp[mA] + glyc[mA] -> adp[mA] + glyc3p[mA] + h[mA]	0	0	0	0	0	0	Glycerophospholipid Metabolism
GLYOXm	hydroxyacylglutathione hydrolase, mitochondrial Astrocyte	h2o[mA] + lgt_S[mA] -> gthrd[mA] + h[mA] + lac_D[mA]	0	0	0	0	0	0	Pyruvate Metabolism
GLYt2r	glycine reversible transport via proton symport Astrocyte	gly[e] + h[e] <=> gly[cA] + h[cA]	-1000	1000	-1000	1000	0	0	Transport, Extracellular
H2CO3Dm	carboxylic acid dissociation Astrocyte	co2[mA] + h2o[mA] <=> h2co3[mA]	0	0	0	0	0	0	Miscellaneous
HACD9m	3-hydroxyacyl-CoA dehydrogenase (2-Methylacetoacetyl-CoA), mitochondrial Astrocyte	3hmbcoa[mA] + nad[mA] <=> 2maacoa[mA] + h[mA] + nadh[mA]	0	0.0041	0	0.0041	0	0	Valine, Leucine, and Isoleucine Metabolism
HBZOPT10m	Hydroxybenzoate Decaprenyltransferase Astrocyte	4hbz[mA] + decdp[mA] -> 3dphb[mA] + ppi[mA]	0	0.0014	0	0.0014	0	0	Ubiquinone Biosynthesis
HIBDm	3-hydroxyisobutyrate dehydrogenase, mitochondrial Astrocyte	3hmp[mA] + nad[mA] <=> 2mop[mA] + h[mA] + nadh[mA]	0	0.011	0	0.011	0	0	Valine, Leucine, and Isoleucine Metabolism
HPROxm	L-hydroxyproline dehydrogenase (NAD), mitochondrial Astrocyte	4hpro_LT[mA] + nad[mA] -> 1p3h5c[mA] + 2 h[mA] + nadh[mA]	0	5e-05	0	5e-05	0	0	Arginine and Proline Metabolism
Ht	proton diffusion Astrocyte	h[cA] <=> h[e]	-1000	1000	-1000	1000	0	0
ILETA	isoleucine transaminase Astrocyte	akg[cA] + ile_L[cA] <=> 3mop[cA] + glu_L[cA]	0	0	0	0	0	0	Valine, Leucine, and Isoleucine Metabolism
ILETAm	isoleucine transaminase, mitochondrial Astrocyte	akg[mA] + ile_L[mA] <=> 3mop[mA] + glu_L[mA]	0	0.0041	0	0.0041	0	0	Valine, Leucine, and Isoleucine Metabolism
ILEt5m	Isoleucine mitochondrial transport Astrocyte	ile_L[cA] <=> ile_L[mA]	0	0.0041	0	0.0041	0	0	Transport, Mitochondrial
ILEtec	L-isoleucine transport via diffusion (extracellular to cytosol) Astrocyte	ile_L[e] <=> ile_L[cA]	0	0.0041	0	0.0041	0	0	Transport, Extracellular
IMACTD_m	Imidazole acetaldeyde dehydrogenase (mito) Astrocyte	h2o[mA] + im4act[mA] + nad[mA] -> 2 h[mA] + im4ac[mA] + nadh[mA]	0	0	0	0	0	0	Histidine Metabolism
ITCOAL1m	Itaconate--CoA ligase (GDP-forming), mitochondrial Astrocyte	coa[mA] + gtp[mA] + itacon[mA] <=> gdp[mA] + itaccoa[mA] + pi[mA]	-1000	1000	-1000	1000	0	0	C5-Branched dibasic acid metabolism
ITCOALm	Itaconate--CoA ligase (ADP-forming), mitochondrial Astrocyte	atp[mA] + coa[mA] + itacon[mA] <=> adp[mA] + itaccoa[mA] + pi[mA]	-1000	1000	-1000	1000	0	0	C5-Branched dibasic acid metabolism
LCADi_Dm	lactaldehyde dehydrogenase, mitochondrial Astrocyte	h2o[mA] + lald_D[mA] + nad[mA] -> 2 h[mA] + lac_D[mA] + nadh[mA]	0	0	0	0	0	0	Pyruvate Metabolism
LCADim	lactaldehyde dehydrogenase, mitochondrial Astrocyte	h2o[mA] + lald_L[mA] + nad[mA] -> 2 h[mA] + lac_L[mA] + nadh[mA]	0	0	0	0	0	0	Pyruvate Metabolism
LCYSTATm	L-Cysteate:2-oxoglutarate aminotransferase, mitochondrial Astrocyte	Lcyst[mA] + akg[mA] <=> 3spyr[mA] + glu_L[mA]	0	0	0	0	0	0	Cysteine Metabolism
LEUTA	leucine transaminase Astrocyte	akg[cA] + leu_L[cA] <=> 4mop[cA] + glu_L[cA]	0	0	0	0	0	0	Valine, Leucine, and Isoleucine Metabolism
LYStiDF	L-lysine transport via diffusion (extracellular to cytosol) Astrocyte	lys_L[e] <=> lys_L[cA]	0	0.0005	0	0.0005	0	0	Transport, Extracellular
MALSO3tm	Malate:sulfite antiport, mitochondrial Astrocyte	mal_L[cA] + so3[mA] <=> so3[cA] + mal_L[mA]	-1000	1000	-1000	1000	0	0	Transport, Mitochondrial
MALSO4tm	Malate:sulfate antiport, mitochondrial Astrocyte	mal_L[cA] + so4[mA] <=> so4[cA] + mal_L[mA]	-1000	1000	-1000	1000	0	0	Transport, Mitochondrial
MALTSULtm	Malate:thiosulfate antiport, mitochondrial Astrocyte	mal_L[cA] + tsul[mA] <=> tsul[cA] + mal_L[mA]	-1000	1000	-1000	1000	0	0	Transport, Mitochondrial
MALtm	malate transport, mitochondrial Astrocyte	mal_L[cA] + pi[mA] <=> pi[cA] + mal_L[mA]	-1000	1000	-1000	1000	0	0	Transport, Mitochondrial
MECOALm	mesaconate--CoA ligase (ADP-forming), mitochondrial Astrocyte	atp[mA] + coa[mA] + mescon[mA] <=> adp[mA] + mescoa[mA] + pi[mA]	-1000	1000	-1000	1000	0	0	C5-Branched dibasic acid metabolism
MECOAS1m	mesaconate--CoA ligase (GDP-forming) Astrocyte	coa[mA] + gtp[mA] + mescon[mA] <=> gdp[mA] + mescoa[mA] + pi[mA]	-1000	1000	-1000	1000	0	0	C5-Branched dibasic acid metabolism
MMSAD3m	methylmalonate-semialdehyde dehydrogenase (malonic semialdehyde), mitochondrial Astrocyte	coa[mA] + msa[mA] + nad[mA] -> accoa[mA] + co2[mA] + nadh[mA]	0	0	0	0	0	0	Propanoate Metabolism
NABTNOm	N4-Acetylaminobutanal:NAD+ oxidoreductase (m) Astrocyte	h2o[mA] + n4abutn[mA] + nad[mA] -> 4aabutn[mA] + 2 h[mA] + nadh[mA]	0	0	0	0	0	0	Arginine and Proline Metabolism
NDPK10m	nucleoside-diphosphate kinase (ATP:dIDP), mitochondrial Astrocyte	atp[mA] + didp[mA] <=> adp[mA] + ditp[mA]	0	0	0	0	0	0	Nucleotides
NDPK1m	nucleoside-diphosphate kinase (ATP:GDP), mitochondrial Astrocyte	atp[mA] + gdp[mA] <=> adp[mA] + gtp[mA]	-1000	1000	-1000	1000	0	0	Nucleotides
NDPK2m	nucleoside-diphosphate kinase (ATP:UDP), mitochondrial Astrocyte	atp[mA] + udp[mA] <=> adp[mA] + utp[mA]	0	0	0	0	0	0	Nucleotides
NDPK3m	nucleoside-diphosphate kinase (ATP:CDP), mitochondrial Astrocyte	atp[mA] + cdp[mA] <=> adp[mA] + ctp[mA]	0	0	0	0	0	0	Nucleotides
NDPK6m	nucleoside-diphosphate kinase (ATP:dUDP), mitochondrial Astrocyte	atp[mA] + dudp[mA] <=> adp[mA] + dutp[mA]	0	0	0	0	0	0	Nucleotides
NDPK9m	nucleoside-diphosphate kinase (ATP:IDP), mitochondrial Astrocyte	atp[mA] + idp[mA] <=> adp[mA] + itp[mA]	0	0	0	0	0	0	Nucleotides
NMNATm	nicotinamide-nucleotide adenylyltransferase, mitochondrial Astrocyte	atp[mA] + h[mA] + nmn[mA] -> nad[mA] + ppi[mA]	0	0	0	0	0	0	NAD Metabolism
NNATm	nicotinate-nucleotide adenylyltransferase, mitochondrial Astrocyte	atp[mA] + h[mA] + nicrnt[mA] -> dnad[mA] + ppi[mA]	0	0	0	0	0	0	NAD Metabolism
NTD2m	5'-nucleotidase (UMP), mitochondrial Astrocyte	h2o[mA] + ump[mA] -> pi[mA] + uri[mA]	0	0	0	0	0	0	Nucleotides
OIVD2m	2-oxoisovalerate dehydrogenase (acylating; 3-methyl-2-oxobutanoate), mitochondrial Astrocyte	3mob[mA] + coa[mA] + nad[mA] -> co2[mA] + ibcoa[mA] + nadh[mA]	0	0.011	0	0.011	0	0	Valine, Leucine, and Isoleucine Metabolism
OIVD3m	2-oxoisovalerate dehydrogenase (acylating; 3-methyl-2-oxopentanoate), mitochondrial Astrocyte	3mop[mA] + coa[mA] + nad[mA] -> 2mbcoa[mA] + co2[mA] + nadh[mA]	0	0.0041	0	0.0041	0	0	Valine, Leucine, and Isoleucine Metabolism
ORNTArm	ornithine transaminase reversible (m) Astrocyte	akg[mA] + orn[mA] <=> glu_L[mA] + glu5sa[mA]	0	0	0	0	0	0	Urea cycle/amino group metabolism
ORNt3m	ornithine mitochondrial transport via proton antiport Astrocyte	h[cA] + orn[mA] <=> orn[cA] + h[mA]	-1000	1000	-1000	1000	0	0	Transport, Mitochondrial
ORNt4m	ornithine mitochondrial transport exchange with citruline Astrocyte	citr_L[cA] + h[cA] + orn[mA] <=> orn[cA] + citr_L[mA] + h[mA]	-1000	1000	-1000	1000	0	0	Transport, Mitochondrial
ORNtiDF	ornithine transport via diffusion (extracellular to cytosol) Astrocyte	orn[e] -> orn[cA]	0	0	0	0	0	0	Transport, Extracellular
P5CDm	1-pyrroline-5-carboxylate dehydrogenase, mitochondrial Astrocyte	1pyr5c[mA] + 2 h2o[mA] + nad[mA] -> glu_L[mA] + h[mA] + nadh[mA]	0	0.0079	0	0.0079	0	0	Glutamate metabolism
PCFLOPm	phosphatidylcholine flippase Astrocyte	atp[cA] + h2o[cA] + pchol_hs[mA] -> adp[cA] + h[cA] + pchol_hs[cA] + pi[cA]	0	0.0002	0	0.0002	0	0	Transport, Mitochondrial
PEFLIP	phosphatidylethanolamine flippase Astrocyte	atp[cA] + h2o[cA] + pe_hs[e] -> adp[cA] + h[cA] + pe_hs[cA] + pi[cA]	0	5e-05	0	5e-05	0	0	Transport, Extracellular
PEFLIPm	phosphatidylethanolamine flippase Astrocyte	atp[cA] + h2o[cA] + pe_hs[cA] -> adp[cA] + h[cA] + pi[cA] + pe_hs[mA]	0	0.0001	0	0.0001	0	0	Transport, Mitochondrial
PETOHMm_hs	phosphatidylethanolamine N-methyltransferase Astrocyte	3 amet[mA] + pe_hs[mA] -> 3 ahcys[mA] + 3 h[mA] + pchol_hs[mA]	0	0.0002	0	0.0002	0	0	Glycerophospholipid Metabolism
PHCDm	L-1-pyrroline-3-hydroxy-5-carboxylate dehydrogenase Astrocyte	1p3h5c[mA] + 2 h2o[mA] + nad[mA] -> e4hglu[mA] + h[mA] + nadh[mA]	0	1000	0	1000	0	0	Arginine and Proline Metabolism
PHCHGSm	L-1-Pyrroline-3-hydroxy-5-carboxylate spontaneous conversion to L-4-Hydroxyglutamate semialdehyde, mitochondrial Astrocyte	1p3h5c[mA] + h[mA] + h2o[mA] <=> 4hglusa[mA]	-1000	5e-05	-1000	5e-05	0	1.2551e-14	Arginine and Proline Metabolism
PHETA1m	phenylalanine transaminase (m) Astrocyte	akg[mA] + phe_L[mA] <=> glu_L[mA] + phpyr[mA]	0	0	0	0	0	0	Phenylalanine metabolism
PNTKm	pantothenate kinase (mitochondrial) Astrocyte	atp[mA] + pnto_R[mA] -> 4ppan[mA] + adp[mA] + h[mA]	0	0	0	0	0	0	CoA Biosynthesis
PPA	inorganic diphosphatase Astrocyte	h2o[cA] + ppi[cA] -> h[cA] + 2 pi[cA]	0	0	0	0	0	0	Oxidative Phosphorylation
PPA2m	inorganic triphosphatase, mitochondrial Astrocyte	h2o[mA] + pppi[mA] -> h[mA] + pi[mA] + ppi[mA]	0	0	0	0	0	0	Others
PPCOAOm	Propanoyl-CoA:FAD 2,3-oxidoreductase, mitochondrial Astrocyte	fad[mA] + ppcoa[mA] -> fadh2[mA] + prpncoa[mA]	0	0	0	0	0	0	Propanoate Metabolism
PRO1xm	proline oxidase (NAD), mitochondrial Astrocyte	nad[mA] + pro_L[mA] -> 1pyr5c[mA] + 2 h[mA] + nadh[mA]	0	0.0079	0	0.0079	0	0	Arginine and Proline Metabolism
PROD2m	Proline dehydrogenase (m) Astrocyte	fad[mA] + pro_L[mA] -> 1pyr5c[mA] + fadh2[mA] + h[mA]	0	0.0079	0	0.0079	0	0	Arginine and Proline Metabolism
PROt2r	L-proline reversible transport via proton symport Astrocyte	h[e] + pro_L[e] <=> h[cA] + pro_L[cA]	0	0.0079	0	0.0079	0	0	Transport, Extracellular
PROtm	L-proline transport, mitochondrial Astrocyte	pro_L[cA] <=> pro_L[mA]	0	0.0079	0	0.0079	0	0	Transport, Mitochondrial
PRPNCOAHYDm	Propenoyl-CoA hydrolase (m) Astrocyte	h2o[mA] + prpncoa[mA] -> 3hpcoa[mA]	0	0	0	0	0	0	beta-Alanine metabolism
PSFLIP	phosphatidylserine flippase Astrocyte	atp[cA] + h2o[cA] + ps_hs[e] -> adp[cA] + h[cA] + pi[cA] + ps_hs[cA]	0	5e-05	0	5e-05	0	0	Transport, Extracellular
PSFLIPm	phosphatidylserine flippase Astrocyte	atp[cA] + h2o[cA] + ps_hs[cA] -> adp[cA] + h[cA] + pi[cA] + ps_hs[mA]	0	0.0001	0	0.0001	0	0	Transport, Mitochondrial
PYLALDOXm	Perillyl aldehyde:NAD+ oxidoreductase (m) Astrocyte	h2o[mA] + nad[mA] + pylald[mA] -> 2 h[mA] + nadh[mA] + peracd[mA]	0	0	0	0	0	0	Limonene and pinene degradation
SACCD3m	saccharopine dehydrogenase (NADP, L-lysine forming), mitochondrial Astrocyte	akg[mA] + h[mA] + lys_L[mA] + nadph[mA] -> h2o[mA] + nadp[mA] + saccrp_L[mA]	0	0.0005	0	0.0005	0	0	Lysine Metabolism
SACCD4m	saccharopine dehydrogenase (NAD, L-glutamate forming), mitochondrial Astrocyte	h2o[mA] + nadp[mA] + saccrp_L[mA] -> L2aadp6sa[mA] + glu_L[mA] + h[mA] + nadph[mA]	0	0.0005	0	0.0005	0	0	Lysine Metabolism
SARCStex	Sarcosine transport (extracellular to cytosol) Astrocyte	sarcs[e] <=> sarcs[cA]	0	0.0053	0	0.0053	0	0	Transport, Extracellular
SARCStm	Sarcosine transport (mitochondrial) Astrocyte	sarcs[cA] -> sarcs[mA]	0	0.0053	0	0.0053	0	0	Transport, Mitochondrial
SARDHm	Sarcosine dehydrogenase (m) Astrocyte	fad[mA] + sarcs[mA] + thf[mA] -> fadh2[mA] + gly[mA] + mlthf[mA]	0	0.0106	0	0.0106	0	0	Urea cycle/amino group metabolism
SERGLNexR	L-Serine/Glutamine reversible exchange Astrocyte	gln_L[cA] + ser_L[e] <=> ser_L[cA] + gln_L[e]	-1000	1000	-1000	1000	0	0	Transport, Extracellular
SERGLYexR	L-Serine/Glycine reversible exchange Astrocyte	gly[cA] + ser_L[e] <=> ser_L[cA] + gly[e]	-1000	1000	-1000	1000	0	0	Transport, Extracellular
SERt4	L-serine via sodium symport Astrocyte	na1[e] + ser_L[e] -> na1[cA] + ser_L[cA]	0	1000	0	1000	0	0	Transport, Extracellular
SLDxm	L-sulfolactate dehydrogenase (NAD+), mitochondrial Astrocyte	nad[mA] + sl_L[mA] <=> 3spyr[mA] + h[mA] + nadh[mA]	0	0	0	0	0	0	Cysteine Metabolism
SO4HCOtex	sulfate transport via bicarbonate countertransport Astrocyte	2 hco3[cA] + so4[e] -> so4[cA] + 2 hco3[e]	0	0	0	0	0	0	Transport, Extracellular
SUCCt2m	succinate transport, mitochondrial Astrocyte	succ[cA] + pi[mA] <=> pi[cA] + succ[mA]	0	0	0	0	0	0	Transport, Mitochondrial
SUCOAS1m	Succinate--CoA ligase (GDP-forming) Astrocyte	coa[mA] + gtp[mA] + succ[mA] <=> gdp[mA] + pi[mA] + succoa[mA]	0	0	0	0	0	0	Citric Acid Cycle
SULFOX	sulfite oxidase Astrocyte	h2o[cA] + so3[cA] + 2 ficytC[mA] -> 2 h[cA] + so4[cA] + 2 focytC[mA]	0	0	0	0	0	0	Cysteine Metabolism
T2M26DCOAHLm	trans-2-Methyl-5-isopropylhexa-2,5-dienoyl-CoA hydro-lyase (m) Astrocyte	h2o[mA] + t2m26dcoa[mA] <=> 3h26dm5coa[mA]	0	0	0	0	0	0	Limonene and pinene degradation
T4HCINNMFM	4-hydroxycinnamate formation Astrocyte	34hpl[mA] -> T4hcinnm[mA] + h2o[mA]	0	0.0014	0	0.0014	0	0	Ubiquinone Biosynthesis
TCYNTt	Thiocyanate transport via diffusion (cytosol to extracellular) Astrocyte	tcynt[cA] -> tcynt[e]	0	0	0	0	0	0	Transport, Extracellular
TCYNTtm	Thiocyanate transport via diffusion (mitochondrial) Astrocyte	tcynt[mA] -> tcynt[cA]	0	0	0	0	0	0	Transport, Mitochondrial
THFtm	5,6,7,8-Tetrahydrofolate transport, diffusion, mitochondrial Astrocyte	thf[cA] <=> thf[mA]	0	0	0	0	0	0	Transport, Mitochondrial
THYMDt1	thymd transport Astrocyte	thymd[e] -> thymd[cA]	0	0	0	0	0	0	Transport, Extracellular
TRDRm	thioredoxin reductase (NADPH) Astrocyte	h[mA] + nadph[mA] + trdox[mA] -> nadp[mA] + trdrd[mA]	0	0	0	0	0	0	Nucleotides
URIt	uridine facilated transport in cytosol Astrocyte	uri[e] <=> uri[cA]	0	0	0	0	0	0	Transport, Extracellular
VALTA	valine transaminase Astrocyte	akg[cA] + val_L[cA] <=> 3mob[cA] + glu_L[cA]	0	0	0	0	0	0	Valine, Leucine, and Isoleucine Metabolism
VALTAm	valine transaminase, mitochondiral Astrocyte	akg[mA] + val_L[mA] <=> 3mob[mA] + glu_L[mA]	0	0.011	0	0.011	0	0	Valine, Leucine, and Isoleucine Metabolism
VALt5m	Valine reversible mitochondrial transport Astrocyte	val_L[cA] <=> val_L[mA]	0	0.011	0	0.011	0	0	Transport, Mitochondrial
VITD3tm	Vitamin D3 transport from mitochondria Astrocyte	vitd3[mA] -> vitd3[cA]	0	1000	0	1000	0	0	Transport, Mitochondrial
VITD3tm3	Vitamin D3 transport in mitochondria Astrocyte	vitd3[cA] -> vitd3[mA]	0	1000	0	1000	0	0	Transport, Mitochondrial
NDPK1	GTP-ADP Phosphotransferase Astrocyte	atp[cA] + gdp[cA] <=> adp[cA] + gtp[cA]	0	0	0	0	0	0	Nucleotides
GGNG	glycogenin Astrocyte	Tyr_ggn[cA] + 8 udpg[cA] -> 8 h[cA] + ggn[cA] + 8 udp[cA]	0	0	0	0	0	0	Starch and Sucrose Metabolism
GLGNS1	glycogen synthase Astrocyte	3 udpg[cA] + ggn[cA] -> 3 h[cA] + 3 udp[cA] + glygn1[cA]	0	0	0	0	0	0	Starch and Sucrose Metabolism
GLBRAN	1,4-alpha-glucan branching enzyme (glygn1 -> glygn2) Astrocyte	glygn1[cA] -> glygn2[cA]	0	0	0	0	0	0	Starch and Sucrose Metabolism
GLPASE1	glycogen phosphorylase (glygn2 -> dxtrn) Astrocyte	3 pi[cA] + glygn2[cA] -> dxtrn[cA] + 3 g1p[cA]	0	0	0	0	0	0	Starch and Sucrose Metabolism
GLDBRAN	glycogen debranching enzyme Astrocyte	h2o[cA] + dxtrn[cA] -> glc_D[cA] + glygn3[cA]	0	0	0	0	0	0	Starch and Sucrose Metabolism
GLPASE2	glycogen phosphorylase (amyls -> glc-D) Astrocyte	7 h2o[cA] + glygn3[cA] -> 7 glc_D[cA] + Tyr_ggn[cA]	0	0	0	0	0	0	Starch and Sucrose Metabolism
UREAt	Urea transporter Astrocyte	urea[e] <=> urea[cA]	0	0	0	0	0	0	Transport, Extracellular
UREAtm	Urea mitochondrial transporter Astrocyte	urea[cA] <=> urea[mA]	0	0	0	0	0	0	Urea cycle/amino group metabolism
ALATA_Lm	L-alanine transaminase, mitochondrial Astrocyte	akg[mA] + ala_L[mA] <=> glu_L[mA] + pyr[mA]	-5e-05	0	-5e-05	0	0	0
ALAtN1	Alanine transport (Na, H coupled) Astrocyte	ala_L[e] <=> ala_L[cA]	0	0	0	0	0	0	Transport, Extracellular
DM_pchol_hs	phosphatidylcholine demand	pchol_hs[cA] ->	0	0.0002	0	0.0002	0	0
PSDm_hs	Phosphatidylserine decarboxylase Astrocyte	h[mA] + ps_hs[mA] -> co2[mA] + pe_hs[mA]	0	0.0001	0	0.0001	0	0	Glycerophospholipid Metabolism
25HVITD2t_Int	25-hydroxyvitamin D2 transport from cytoplasm Interstitial And Synapse	25hvitd2[cA] -> 25hvitd2[I]	0	1000	0	1000	0	0	Transport, Extracellular
25HVITD2tin_Int	25-hydroxyvitamin D2 transport in cytoplasm Interstitial And Synapse	25hvitd2[I] -> 25hvitd2[cA]	0	1000	0	1000	0	0	Transport, Extracellular
25HVITD3t_Int	25-hydroxyvitamin D3 transport from cytoplasm Interstitial And Synapse	25hvitd3[cA] -> 25hvitd3[I]	0	1000	0	1000	0	0	Transport, Extracellular
25HVITD3tin_Int	25-hydroxyvitamin D3 transport in cytoplasm Interstitial And Synapse	25hvitd3[I] -> 25hvitd3[cA]	0	1000	0	1000	0	0	Transport, Extracellular
3AIBt_Int	3-amino-isobutyrate transport Interstitial And Synapse	3aib[cA] -> 3aib[I]	0	0	0	0	0	0	Transport, Extracellular
ACt2r_Int	acetate reversible transport via proton symport Interstitial And Synapse	h[I] + ac[I] <=> ac[cA] + h[cA]	0	0	0	0	0	0	Transport, Extracellular
ARGLYSex_Int	Arginine/Lysine exchanger (Arg in) Interstitial And Synapse	lys_L[cA] + arg_L[I] -> arg_L[cA] + lys_L[I]	0	0	0	0	0	0	Transport, Extracellular
ARGtiDF_Int	L-arginine transport via diffusion (extracellular to cytosol) Interstitial And Synapse	arg_L[I] -> arg_L[cA]	0	0	0	0	0	0	Transport, Extracellular
ASNt4_Int	L-asparagine transport in via sodium symport Interstitial And Synapse	asn_L[I] + na1[I] -> asn_L[cA] + na1[cA]	0	0	0	0	0	0	Transport, Extracellular
BALAVECSEC_Int	B-alanine secretion via secretory vesicle (ATP driven) Interstitial And Synapse	3 ala_B[cA] + atp[cA] + h2o[cA] -> adp[cA] + h[cA] + pi[cA] + 3 ala_B[I]	0	0	0	0	0	0	Transport, Extracellular
BTNt2_Int	Biotin reversible transport via proton symport Interstitial And Synapse	h[I] + btn[I] <=> btn[cA] + h[cA]	-1000	0	-1000	0	0	0	Transport, Extracellular
BTNt4i_Int	Biotin uptake (antiport) Interstitial And Synapse	h[cA] + btn[I] -> btn[cA] + h[I]	0	1000	0	1000	0	0	Transport, Extracellular
CRNt_Int	L-carnitine reversible transport Interstitial And Synapse	crn[I] <=> crn[cA]	0	0	0	0	0	0	Transport, Extracellular
CYANt_Int	Cyanide transport via diffusion (extracellular to cytosol) Interstitial And Synapse	cyan[I] <=> cyan[cA]	0	0	0	0	0	0	Transport, Extracellular
CYSGLUexR_Int	L-cysteine/L-glutamine reversible exchanger Interstitial And Synapse	gln_L[cA] + cys_L[I] <=> cys_L[cA] + gln_L[I]	-1000	1000	-1000	1000	0	0	Transport, Extracellular
CYSGLYex_Int	L-cysteine/glycine exchanger Interstitial And Synapse	cys_L[cA] + gly[I] -> gly[cA] + cys_L[I]	0	1000	0	1000	0	0	Transport, Extracellular
CYStec_Int	L-cysteine transport via diffusion (extracellular to cytosol) Interstitial And Synapse	cys_L[I] <=> cys_L[cA]	-1000	1000	-1000	1000	0	0	Transport, Extracellular
D-LACt2_Int	D-lactate transport via proton symport Interstitial And Synapse	h[I] + lac_D[I] <=> h[cA] + lac_D[cA]	0	0	0	0	0	0	Transport, Extracellular
DGSNt_Int	deoyguanosine transport via diffusion Interstitial And Synapse	dgsn[I] <=> dgsn[cA]	0	0	0	0	0	0	Transport, Extracellular
DURIt_Int	deoxyuridine transport via diffusion Interstitial And Synapse	duri[I] <=> duri[cA]	0	0	0	0	0	0	Transport, Extracellular
ETOHt_Int	ethanol reversible transport Interstitial And Synapse	etoh[I] <=> etoh[cA]	0	0	0	0	0	0	Transport, Extracellular
FE2t_Int	iron (II) transport Interstitial And Synapse	fe2[I] -> fe2[cA]	0	0	0	0	0	0	Transport, Extracellular
GLCt2r_Int	D-glucose transport in via proton symport Interstitial And Synapse	h[I] + glc_D[I] <=> glc_D[cA] + h[cA]	0	0	0	0	0	0	Transport, Extracellular
GLYCt_Int	glycerol transport via channel Interstitial And Synapse	glyc[cA] <=> glyc[I]	0	0	0	0	0	0	Transport, Extracellular
GLYt2r_Int	glycine reversible transport via proton symport Interstitial And Synapse	h[I] + gly[I] <=> gly[cA] + h[cA]	-1000	1000	-1000	1000	0	0	Transport, Extracellular
Ht_Int	proton diffusion Interstitial And Synapse	h[cA] <=> h[I]	-1000	0	-1000	0	0	0
ILEtec_Int	L-isoleucine transport via diffusion (extracellular to cytosol) Interstitial And Synapse	ile_L[I] <=> ile_L[cA]	-0.0041	0	-0.0041	0	0	0	Transport, Extracellular
ORNtiDF_Int	ornithine transport via diffusion (extracellular to cytosol) Interstitial And Synapse	orn[I] -> orn[cA]	0	0	0	0	0	0	Transport, Extracellular
PEFLIP_Int	phosphatidylethanolamine flippase Interstitial And Synapse	atp[cA] + h2o[cA] + pe_hs[I] -> adp[cA] + h[cA] + pe_hs[cA] + pi[cA]	0	5e-05	0	5e-05	0	0	Transport, Extracellular
PPAt_Int	Propionate transport, diffusion Interstitial And Synapse	ppa[I] -> ppa[cA]	0	0	0	0	0	0	Transport, Extracellular
PROt2r_Int	L-proline reversible transport via proton symport Interstitial And Synapse	h[I] + pro_L[I] <=> h[cA] + pro_L[cA]	-0.0079	0	-0.0079	0	0	0	Transport, Extracellular
PSFLIP_Int	phosphatidylserine flippase Interstitial And Synapse	atp[cA] + h2o[cA] + ps_hs[I] -> adp[cA] + h[cA] + pi[cA] + ps_hs[cA]	0	5e-05	0	5e-05	0	0	Transport, Extracellular
SARCStex_Int	Sarcosine transport (extracellular to cytosol) Interstitial And Synapse	sarcs[I] <=> sarcs[cA]	0	0	0	0	0	0	Transport, Extracellular
SERGLNexR_Int	L-Serine/Glutamine reversible exchange Interstitial And Synapse	gln_L[cA] + ser_L[I] <=> ser_L[cA] + gln_L[I]	-1000	1000	-1000	1000	0	0	Transport, Extracellular
SERGLYexR_Int	L-Serine/Glycine reversible exchange Interstitial And Synapse	gly[cA] + ser_L[I] <=> ser_L[cA] + gly[I]	-1000	1000	-1000	1000	0	0	Transport, Extracellular
SERt4_Int	L-serine via sodium symport Interstitial And Synapse	na1[I] + ser_L[I] -> na1[cA] + ser_L[cA]	0	1000	0	1000	0	0	Transport, Extracellular
SO4HCOtex_Int	sulfate transport via bicarbonate countertransport Interstitial And Synapse	2 hco3[cA] + so4[I] -> so4[cA] + 2 hco3[I]	0	0	0	0	0	0	Transport, Extracellular
TCYNTt_Int	Thiocyanate transport via diffusion (cytosol to extracellular) Interstitial And Synapse	tcynt[cA] -> tcynt[I]	0	0	0	0	0	0	Transport, Extracellular
THYMDt1_Int	thymd transport Interstitial And Synapse	thymd[I] -> thymd[cA]	0	0	0	0	0	0	Transport, Extracellular
URIt_Int	uridine facilated transport in cytosol Interstitial And Synapse	uri[I] <=> uri[cA]	0	0	0	0	0	0	Transport, Extracellular
VALtec_Int	L-valine transport via diffusion (extracellular to cytosol) Interstitial And Synapse	val_L[I] <=> val_L[cA]	-0.011	0	-0.011	0	0	0	Transport, Extracellular
UREAt_Int	Urea transporter Interstitial And Synapse	urea[I] <=> urea[cA]	0	0	0	0	0	0	Transport, Extracellular
DM_10fthf5glu_GabaN	10-formyltetrahydrofolate-[Glu](5) Demand GabaN	10fthf5glu[cN] ->	0	0	0	0	0	0
DM_10fthf6glu_GabaN	10-formyltetrahydrofolate-[Glu](6) Demand GabaN	10fthf6glu[cN] ->	0	0	0	0	0	0
DM_10fthf7glu_GabaN	10-formyltetrahydrofolate-[Glu](7) Demand GabaN	10fthf7glu[cN] ->	0	0	0	0	0	0
DM_5thf_GabaN	pentaglutamyl folate (THF) Demand GabaN	5thf[cN] ->	0	0	0	0	0	0
DM_6thf_GabaN	hexaglutamyl folate (THF) Demand GabaN	6thf[cN] ->	0	0	0	0	0	0
DM_7thf_GabaN	heptaglutamyl folate (THF) Demand GabaN	7thf[cN] ->	0	0	0	0	0	0
DM_ahcys_GabaN	ahcys demand GabaN	ahcys[cN] ->	0	0.0045	0	0.0045	0	0
DM_fald_GabaN	Formaldehyde Demand GabaN	fald[cN] ->	0	0.0053	0	0.0053	0	0
DM_thf(c)_GabaN	thf demand GabaN	thf[cN] ->	0	0	0	0	0	0
sink_4hpro-LT(m)_GabaN	sink 4hpro-LT(m) GabaN	4hpro_LT[mN] <=>	-5e-05	0	-5e-05	0	0	0
sink_amet_GabaN	sink amet GabaN	amet[cN] <=>	-0.0045	0	-0.0045	0	0	0
sink_decdp_GabaN	all trans Decaprenyl diphosphate sink GabaN	decdp[cN] <=>	-0.0014	0	-0.0014	0	0	0
sink_dmgly_GabaN	N,N-Dimethylglycine sink GabaN	dmgly[cN] <=>	-0.0053	0	-0.0053	0	0	0
sink_tyr-L(m)_GabaN	sink tyr-L(m) GabaN	tyr_L[mN] <=>	-0.0014	0	-0.0014	0	0	0
10FTHF5GLUtm_GabaN	5-glutamyl-10FTHF transport, mitochondrial GabaN	10fthf5glu[mN] -> 10fthf5glu[cN]	0	0	0	0	0	0	Transport, Mitochondrial
10FTHF6GLUtm_GabaN	6-glutamyl-10FTHF transport, mitochondrial GabaN	10fthf6glu[mN] -> 10fthf6glu[cN]	0	0	0	0	0	0	Transport, Mitochondrial
10FTHF7GLUtm_GabaN	7-glutamyl-10FTHF transport, mitochondrial GabaN	10fthf7glu[mN] -> 10fthf7glu[cN]	0	0	0	0	0	0	Transport, Mitochondrial
10FTHFtm_GabaN	10-Formyltetrahydrofolate mitochondrial transport via diffusion GabaN	10fthf[cN] <=> 10fthf[mN]	0	0	0	0	0	0	Transport, Mitochondrial
25HVITD2t_GabaN	25-hydroxyvitamin D2 transport from cytoplasm GabaN	25hvitd2[cN] -> 25hvitd2[I]	0	1000	0	1000	0	0	Transport, Extracellular
25HVITD2tin_GabaN	25-hydroxyvitamin D2 transport in cytoplasm GabaN	25hvitd2[I] -> 25hvitd2[cN]	0	1000	0	1000	0	0	Transport, Extracellular
25HVITD2tin_m_GabaN	25-hydroxyvitamin D2 transport in mitochondria GabaN	25hvitd2[cN] -> 25hvitd2[mN]	0	1000	0	1000	0	0	Transport, Mitochondrial
25HVITD2tm_GabaN	25-hydroxyvitamin D2 transport from mitochondria GabaN	25hvitd2[mN] -> 25hvitd2[cN]	0	1000	0	1000	0	0	Transport, Mitochondrial
25HVITD3t_GabaN	25-hydroxyvitamin D3 transport from cytoplasm GabaN	25hvitd3[cN] -> 25hvitd3[I]	0	1000	0	1000	0	0	Transport, Extracellular
25HVITD3tin_GabaN	25-hydroxyvitamin D3 transport in cytoplasm GabaN	25hvitd3[I] -> 25hvitd3[cN]	0	1000	0	1000	0	0	Transport, Extracellular
25HVITD3tin_m_GabaN	25-hydroxyvitamin D3 transport in mitochondria GabaN	25hvitd3[cN] -> 25hvitd3[mN]	0	1000	0	1000	0	0	Transport, Mitochondrial
25HVITD3tm_GabaN	25-hydroxyvitamin D3 transport from mitochondria GabaN	25hvitd3[mN] -> 25hvitd3[cN]	0	1000	0	1000	0	0	Transport, Mitochondrial
2AMADPTm_GabaN	L-2-aminoadipate shuttle (cytosol/mitochondria) GabaN	L2aadp[cN] + akg[mN] <=> akg[cN] + L2aadp[mN]	-0.0005	0	-0.0005	0	0	0	Lysine Metabolism
2OXOADOXm_GabaN	2-Oxoadipate:lipoamde 2-oxidoreductase(decarboxylating and acceptor-succinylating) (mitochondria) GabaN	2oxoadp[mN] + coa[mN] + nad[mN] -> co2[mN] + glutcoa[mN] + nadh[mN]	0	0.0005	0	0.0005	0	0	Lysine Metabolism
2OXOADPTm_GabaN	2-oxoadipate shuttle (cytosol/mitochondria) GabaN	akg[mN] + 2oxoadp[cN] <=> akg[cN] + 2oxoadp[mN]	0	0.0005	0	0.0005	0	0	Tryptophan metabolism
34HPLFM_GabaN	3-(4-hydroxyphenyl-)lactate formation GabaN	h[mN] + nadh[mN] + 34hpp[mN] -> nad[mN] + 34hpl[mN]	0	0.0014	0	0.0014	0	0	Ubiquinone Biosynthesis
3AIBTm_GabaN	L-3-aminoisobutyrate transaminase, mitochondrial GabaN	2mop[mN] + glu_L[mN] <=> akg[mN] + 3aib[mN]	0	0	0	0	0	0	Valine, Leucine, and Isoleucine Metabolism
3AIBt_GabaN	3-amino-isobutyrate transport GabaN	3aib[cN] -> 3aib[I]	0	0	0	0	0	0	Transport, Extracellular
3AIBtm_GabaN	3-amino-isobutyrate transport, mitochondrial GabaN	3aib[mN] -> 3aib[cN]	0	0	0	0	0	0	Transport, Mitochondrial
3DPHBH1_GabaN	Hydroxylation of 3-Decaprenyl-4-hydroxybenzoate (NADH) GabaN	h[mN] + o2[mN] + nadh[mN] + 3dphb[mN] -> h2o[mN] + nad[mN] + 3dpdhb[mN]	0	0.0014	0	0.0014	0	0	Ubiquinone Biosynthesis
3DPHBH2_GabaN	Hydroxylation of 3-Decaprenyl-4-hydroxybenzoate (NADPH) GabaN	h[mN] + nadph[mN] + o2[mN] + 3dphb[mN] -> h2o[mN] + nadp[mN] + 3dpdhb[mN]	0	0.0014	0	0.0014	0	0	Ubiquinone Biosynthesis
3HBCDm_GabaN	3-hydroxybutyryl-CoA dehydratase, mitochondrial GabaN	h2o[mN] + b2coa[mN] <=> 3hbcoa_R[mN]	0	0	0	0	0	0	Butanoate Metabolism
3HBCOAHLm_GabaN	3-hydroxyisobutyryl-CoA hydrolase, mitochondrial GabaN	h2o[mN] + 3hibutcoa[mN] -> h[mN] + coa[mN] + 3hmp[mN]	0	0.011	0	0.011	0	0	Valine, Leucine, and Isoleucine Metabolism
3SALAASPm_GabaN	cysteinesulfinate-aspartate mitochondrial shuttle GabaN	asp_L[cN] + 3sala[mN] <=> 3sala[cN] + asp_L[mN]	0	0	0	0	0	0	Transport, Mitochondrial
3SALATAim_GabaN	3-sulfino-alanine transaminase (irreversible), mitochondrial GabaN	h[mN] + akg[mN] + 3sala[mN] -> glu_L[mN] + 3snpyr[mN]	0	0	0	0	0	0	Cysteine Metabolism
3SPYRSPm_GabaN	3-sulfinopyruvate hydrolase (spotaneous reaction), mitochondrial GabaN	h2o[mN] + 3snpyr[mN] -> h[mN] + pyr[mN] + so3[mN]	0	0	0	0	0	0	Cysteine Metabolism
4HBZCOAFm_GabaN	4-hydroxybenzoyl-CoA formation GabaN	h2o[mN] + coa[mN] + nad[mN] + coucoa[mN] -> h[mN] + nadh[mN] + 4hbzcoa[mN] + accoa[mN]	0	0.0014	0	0.0014	0	0	Ubiquinone Biosynthesis
4HBZFm_GabaN	4-hydroxybenzoate formation GabaN	h2o[mN] + 4hbzcoa[mN] -> h[mN] + coa[mN] + 4hbz[mN]	0	0.0014	0	0.0014	0	0	Ubiquinone Biosynthesis
4HGLSDm_GabaN	L-4-hydroxyglutamate semialdehyde dehydrogenase, mitochondrial GabaN	h2o[mN] + nad[mN] + 4hglusa[mN] <=> 2 h[mN] + nadh[mN] + e4hglu[mN]	-1000	5e-05	-1000	5e-05	0	1.2551e-14	Arginine and Proline Metabolism
5HOXINDACTOXm_GabaN	5-Hydroxyindoleacetaldehyde:NAD+ oxidoreductase (mito) GabaN	h2o[mN] + nad[mN] + 5hoxindact[mN] -> 2 h[mN] + nadh[mN] + 5hoxindoa[mN]	0	0	0	0	0	0	Tryptophan metabolism
5THFtm_GabaN	5-glutamyl-THF transport,m mitochondrial GabaN	5thf[mN] -> 5thf[cN]	0	0	0	0	0	0	Transport, Mitochondrial
6THFtm_GabaN	6-glutamyl-THF transport,m mitochondrial GabaN	6thf[mN] -> 6thf[cN]	0	0	0	0	0	0	Transport, Mitochondrial
7THFtm_GabaN	7-glutamyl-THF transport,m mitochondrial GabaN	7thf[mN] -> 7thf[cN]	0	0	0	0	0	0	Transport, Mitochondrial
AACOAT_GabaN	Acetoacetyl-CoA:acetate CoA-transferase GabaN	atp[cN] + acac[cN] + coa[cN] <=> aacoa[cN] + amp[cN] + ppi[cN]	0	0	0	0	0	0	Propanoate Metabolism
AASAD3m_GabaN	L-aminoadipate-semialdehyde dehydrogenase (NADH), mitochondrial GabaN	h2o[mN] + nad[mN] + L2aadp6sa[mN] -> 2 h[mN] + L2aadp[mN] + nadh[mN]	0	0.0005	0	0.0005	0	0	Lysine Metabolism
AATAi_GabaN	2-aminoadipate transaminase, irreversible GabaN	L2aadp[cN] + akg[cN] -> 2oxoadp[cN] + glu_L[cN]	0	0.0005	0	0.0005	0	0	Lysine Metabolism
ACACT10m_GabaN	acetyl-CoA C-acetyltransferase, mitochondrial GabaN	coa[mN] + 2maacoa[mN] <=> accoa[mN] + ppcoa[mN]	0	0.0041	0	0.0041	0	0	Valine, Leucine, and Isoleucine Metabolism
ACACT1r_GabaN	acetyl-CoA C-acetyltransferase GabaN	2 accoa[cN] <=> coa[cN] + aacoa[cN]	0	0	0	0	0	0	Tryptophan metabolism
ACALDt_GabaN	acetaldehyde reversible transport GabaN	acald[I] <=> acald[cN]	0	0.0014	0	0.0014	0	0	Transport, Extracellular
ACALDtm_GabaN	acetaldehyde mitochondrial diffusion GabaN	acald[mN] <=> acald[cN]	-0.0014	0	-0.0014	0	0	0	Transport, Mitochondrial
ACCOALm_GabaN	acetate-CoA ligase (AMP-forming) GabaN	coa[mN] + atp[mN] + ppa[mN] -> ppcoa[mN] + amp[mN] + ppi[mN]	0	0	0	0	0	0	Propanoate Metabolism
ACOAD10m_GabaN	acyl-CoA dehydrogenase (2-methylbutanoyl-CoA), mitochondrial GabaN	2mbcoa[mN] + fad[mN] -> 2mb2coa[mN] + fadh2[mN]	0	0.0041	0	0.0041	0	0	Valine, Leucine, and Isoleucine Metabolism
ACOAD1fm_GabaN	acyl-CoA dehydrogenase (butanoyl-CoA), mitochondrial GabaN	fad[mN] + btcoa[mN] -> b2coa[mN] + fadh2[mN]	0	0	0	0	0	0	Butanoate Metabolism
ACOAD9m_GabaN	acyl-CoA dehydrogenase (isobutyryl-CoA), mitochondrial GabaN	fad[mN] + ibcoa[mN] -> fadh2[mN] + 2mp2coa[mN]	0	0.011	0	0.011	0	0	Valine, Leucine, and Isoleucine Metabolism
ACRNtm_GabaN	O-acetylcarnintine transport into mitochondria via diffusion GabaN	acrn[cN] -> acrn[mN]	0	0	0	0	0	0	Transport, Mitochondrial
ACSm_GabaN	acetyl-CoA synthetase GabaN	coa[mN] + atp[mN] + ac[mN] -> accoa[mN] + amp[mN] + ppi[mN]	0	0.0014	0	0.0014	0	0	Glycolysis/Gluconeogenesis
ACt2m_GabaN	acetate mitochondrial transport via proton symport GabaN	h[cN] + ac[cN] <=> h[mN] + ac[mN]	0	0.0014	0	0.0014	0	0	Transport, Mitochondrial
ADCim_GabaN	Acetoacetate decarboxylation (irreversible), mitochondrial GabaN	h[mN] + acac[mN] -> co2[mN] + acetone[mN]	0	0	0	0	0	0	Propanoate Metabolism
ADK1_GabaN	adenylate kinase GabaN	atp[cN] + amp[cN] <=> 2 adp[cN]	0	0	0	0	0	0	Nucleotides
ADK1m_GabaN	adenylate kinase, mitochondrial GabaN	atp[mN] + amp[mN] <=> 2 adp[mN]	-1000	1000	-1000	1000	0	0	Nucleotides
ADK3m_GabaN	adentylate kinase (GTP) GabaN	amp[mN] + gtp[mN] <=> adp[mN] + gdp[mN]	-1000	1000	-1000	1000	0	0	Nucleotides
ADPRDPm_GabaN	ADPribose diphosphatase (mitochondrial) GabaN	h2o[mN] + adprib[mN] -> 2 h[mN] + amp[mN] + r5p[mN]	0	0	0	0	0	0	Nucleotides
AGMTm_GabaN	agmatinase (m) GabaN	h2o[mN] + agm[mN] -> ptrc[mN] + urea[mN]	0	0	0	0	0	0	Arginine and Proline Metabolism
AGPRim_GabaN	N-acetyl-g-glutamyl-phosphate reductase, irreversible, mitochondrial GabaN	h[mN] + nadph[mN] + acg5p[mN] -> nadp[mN] + acg5sa[mN] + pi[mN]	0	0	0	0	0	0	Urea cycle/amino group metabolism
AGTim_GabaN	alanine-glyoxylate transaminase (irreversible), mitochondrial GabaN	ala_L[mN] + glx[mN] -> pyr[mN] + gly[mN]	0	5e-05	0	5e-05	0	0	Alanine and Aspartate Metabolism
ALCD2if_GabaN	alcohol dehydrogenase, forward rxn (ethanol -> acetaldehyde) GabaN	etoh[cN] + nad[cN] -> h[cN] + acald[cN] + nadh[cN]	0	0	0	0	0	0	Glycolysis/Gluconeogenesis
ALCD2yf_GabaN	alcohol dehydrogenase (ethanol, NADP), forward reaction GabaN	etoh[cN] + nadp[cN] -> h[cN] + acald[cN] + nadph[cN]	0	0	0	0	0	0	Glycolysis/Gluconeogenesis
ALDD20xm_GabaN	aldehyde dehydrogenase (indole-3-acetaldehyde, NAD), mitochondrial GabaN	h2o[mN] + nad[mN] + id3acald[mN] -> 2 h[mN] + nadh[mN] + ind3ac[mN]	0	0	0	0	0	0	Tryptophan metabolism
ALDD2x_GabaN	aldehyde dehydrogenase (acetaldehyde, NAD) GabaN	h2o[cN] + acald[cN] + nad[cN] -> 2 h[cN] + ac[cN] + nadh[cN]	0	0.0014	0	0.0014	0	0	Glycolysis/Gluconeogenesis
ALDD2xm_GabaN	aldehyde dehydrogenase (acetylaldehyde, NAD), mitochondrial GabaN	h2o[mN] + nad[mN] + acald[mN] -> 2 h[mN] + nadh[mN] + ac[mN]	0	0.0014	0	0.0014	0	0	Glycolysis/Gluconeogenesis
ALDD2y_GabaN	aldehyde dehydrogenase (acetaldehyde, NADP) GabaN	h2o[cN] + acald[cN] + nadp[cN] -> 2 h[cN] + ac[cN] + nadph[cN]	0	0.0014	0	0.0014	0	0	Glycolysis/Gluconeogenesis
AMETt2m_GabaN	S-Adenosyl-L-methionine reversible transport, mitochondrial GabaN	amet[cN] + ahcys[mN] <=> ahcys[cN] + amet[mN]	0	0.0045	0	0.0045	0	0	Transport, Mitochondrial
APAT2rm_GabaN	3-Aminopropanoate:2-oxoglutarate aminotransferase (m) GabaN	akg[mN] + ala_B[mN] <=> glu_L[mN] + msa[mN]	0	0	0	0	0	0	beta-Alanine metabolism
ARGDCm_GabaN	arginine decarboxylase (m) GabaN	h[mN] + arg_L[mN] -> co2[mN] + agm[mN]	0	0	0	0	0	0	Arginine and Proline Metabolism
ARGtiDF_GabaN	L-arginine transport via diffusion (extracellular to cytosol) GabaN	arg_L[I] -> arg_L[cN]	0	0	0	0	0	0	Transport, Extracellular
ARGtm_GabaN	arginine mitochondrial transport via ornithine carrier GabaN	h[mN] + arg_L[cN] <=> h[cN] + arg_L[mN]	0	0	0	0	0	0	Transport, Mitochondrial
ASNNm_GabaN	L-asparaginase (mitochondrial) GabaN	h2o[mN] + asn_L[mN] -> asp_L[mN] + nh4[mN]	0	0	0	0	0	0	Alanine and Aspartate Metabolism
ASNt4_GabaN	L-asparagine transport in via sodium symport GabaN	asn_L[I] + na1[I] -> asn_L[cN] + na1[cN]	0	0	0	0	0	0	Transport, Extracellular
ASNtm_GabaN	L-asparagine transport, mitochondrial GabaN	asn_L[cN] -> asn_L[mN]	0	0	0	0	0	0	Transport, Mitochondrial
BALAVECSEC_GabaN	B-alanine secretion via secretory vesicle (ATP driven) GabaN	atp[cN] + h2o[cN] + 3 ala_B[cN] -> 3 ala_B[I] + adp[cN] + h[cN] + pi[cN]	0	0	0	0	0	0	Transport, Extracellular
BALAtmr_GabaN	Beta-alanine reversible mitochondrial transport (diffusion) GabaN	ala_B[cN] <=> ala_B[mN]	0	0	0	0	0	0	Transport, Mitochondrial
BAMPPALDOXm_GabaN	beta-Aminopropion aldehyde:NAD+ oxidoreductase (m) GabaN	h2o[mN] + nad[mN] + bamppald[mN] -> 2 h[mN] + nadh[mN] + ala_B[mN]	0	0	0	0	0	0	beta-Alanine metabolism
BETALDHxm_GabaN	betaine-aldehyde dehydrogenase, mitochondrial GabaN	h2o[mN] + nad[mN] + betald[mN] -> 2 h[mN] + nadh[mN] + glyb[mN]	0	0	0	0	0	0	Glycine, Serine, and Threonine Metabolism
BTNt2_GabaN	Biotin reversible transport via proton symport GabaN	h[I] + btn[I] <=> h[cN] + btn[cN]	-1000	0	-1000	0	0	0	Transport, Extracellular
BTNt2m_GabaN	Biotin reversible transport via proton symport, mitochondria GabaN	h[cN] + btn[cN] <=> h[mN] + btn[mN]	0	0	0	0	0	0	Transport, Mitochondrial
BTNt4i_GabaN	Biotin uptake (antiport) GabaN	btn[I] + h[cN] -> h[I] + btn[cN]	0	1000	0	1000	0	0	Transport, Extracellular
C160CPT2_GabaN	C160 transport into the mitochondria GabaN	coa[mN] + pmtcrn[mN] -> crn[mN] + pmtcoa[mN]	0	0	0	0	0	0	Carnitine shuttle
C160CRNt_GabaN	C160 transport into the mitochondria GabaN	pmtcrn[cN] -> pmtcrn[mN]	0	0	0	0	0	0	Carnitine shuttle
C204CPT2_GabaN	arachidonic acid transport into the mitochondria GabaN	coa[mN] + arachdcrn[mN] -> crn[mN] + arachdcoa[mN]	0	0	0	0	0	0	Carnitine shuttle
C226CPT2_GabaN	C226 transport into the mitochondria GabaN	coa[mN] + c226crn[mN] -> crn[mN] + c226coa[mN]	0	0	0	0	0	0	Carnitine shuttle
C2M26DCOAHLm_GabaN	cis-2-Methyl-5-isopropylhexa-2,5-dienoyl-CoA hydro-lyase (m) GabaN	h2o[mN] + c2m26dcoa[mN] <=> 3h26dm5coa[mN]	0	0	0	0	0	0	Limonene and pinene degradation
CBL2tm_GabaN	Cob(II)alamine transport, mitochondrial GabaN	cbl2[cN] -> cbl2[mN]	0	0	0	0	0	0	Transport, Mitochondrial
CBLATm_GabaN	cob(I)alamin adenosyltransferase, mitochondrial GabaN	h[mN] + atp[mN] + cbl1[mN] <=> adocbl[mN] + pppi[mN]	0	0	0	0	0	0	Vitamin B12 Metabolism
CDPDAGtm_GabaN	intracellular transport GabaN	cdpdag_hs[cN] <=> cdpdag_hs[mN]	0	0	0	0	0	0	Transport, Mitochondrial
CDSm_GabaN	phosphatidate cytidylyltransferase GabaN	h[mN] + ctp[mN] + pa_hs[mN] -> ppi[mN] + cdpdag_hs[mN]	0	0	0	0	0	0	Glycerophospholipid Metabolism
CITRtm_GabaN	citrulline mitochondrial transport via proton antiport GabaN	citr_L[mN] <=> citr_L[cN]	-1000	1000	-1000	1000	0	0	Transport, Mitochondrial
CITtam_GabaN	citrate transport, mitochondrial GabaN	mal_L[mN] + cit[cN] <=> cit[mN] + mal_L[cN]	0	0	0	0	0	0	Transport, Mitochondrial
CITtbm_GabaN	citrate transport, mitochondrial GabaN	cit[cN] + pep[mN] <=> cit[mN] + pep[cN]	0	0	0	0	0	0	Transport, Mitochondrial
COQ3m_GabaN	methyltransferase COQ3 GabaN	amet[mN] + 2dpmhobq[mN] -> q10[mN] + h[mN] + ahcys[mN]	0	0.0014	0	0.0014	0	0	Ubiquinone Biosynthesis
COQ5m_GabaN	Ubiquinone biosynthesis methyltransferase COQ5 GabaN	amet[mN] + 2dp6mobq[mN] -> h[mN] + ahcys[mN] + 2dp6mobq_me[mN]	0	0.0014	0	0.0014	0	0	Ubiquinone Biosynthesis
COQ6m_GabaN	Ubiquinone biosynthesis monooxgenase COQ6 GabaN	o2[mN] + 2dp6mep[mN] -> h2o[mN] + 2dp6mobq[mN]	0	0.0014	0	0.0014	0	0	Ubiquinone Biosynthesis
COQ7m_GabaN	Ubiquinone biosynthesis COQ7 GabaN	h[mN] + nadph[mN] + o2[mN] + 2dp6mobq_me[mN] -> h2o[mN] + nadp[mN] + 2dpmhobq[mN]	0	0.0014	0	0.0014	0	0	Ubiquinone Biosynthesis
COUCOAFm_GabaN	p-coumaroyl-CoA formation GabaN	coa[mN] + atp[mN] + T4hcinnm[mN] -> coucoa[mN] + amp[mN] + ppi[mN]	0	0.0014	0	0.0014	0	0	Ubiquinone Biosynthesis
CRNt_GabaN	L-carnitine reversible transport GabaN	crn[I] <=> crn[cN]	0	0	0	0	0	0	Transport, Extracellular
CRNtim_GabaN	L-carnitine transport out of mitochondria via diffusion GabaN	crn[mN] -> crn[cN]	0	0	0	0	0	0	Transport, Mitochondrial
CSNAT2m_GabaN	carnitine O-aceyltransferase, mitochondrial GabaN	coa[mN] + pcrn[mN] <=> ppcoa[mN] + crn[mN]	0	0	0	0	0	0	Carnitine shuttle
CSNATm_GabaN	carnitine O-aceyltransferase, mitochondrial GabaN	coa[mN] + acrn[mN] <=> accoa[mN] + crn[mN]	0	0	0	0	0	0	Fatty Acid Metabolism
CYANSTm_GabaN	Cyanide sulfurtransferase, mitochondrial GabaN	cyan[mN] + tsul[mN] -> h[mN] + so3[mN] + tcynt[mN]	0	0	0	0	0	0	Cysteine Metabolism
CYANt_GabaN	Cyanide transport via diffusion (extracellular to cytosol) GabaN	cyan[I] <=> cyan[cN]	0	0	0	0	0	0	Transport, Extracellular
CYANtm_GabaN	Cyanide transport via diffusion (mitochondrial) GabaN	cyan[cN] <=> cyan[mN]	0	0	0	0	0	0	Transport, Mitochondrial
CYSGLUexR_GabaN	L-cysteine/L-glutamine reversible exchanger GabaN	cys_L[I] + gln_L[cN] <=> gln_L[I] + cys_L[cN]	-1000	1000	-1000	1000	0	0	Transport, Extracellular
CYSGLYexR_GabaN	L-cysteine/glycine reversible exchanger GabaN	gly[I] + cys_L[cN] <=> cys_L[I] + gly[cN]	-1000	1000	-1000	1000	0	0	Transport, Extracellular
CYSO_GabaN	cysteine oxidase GabaN	o2[cN] + cys_L[cN] -> 2 h[cN] + 3sala[cN]	0	0	0	0	0	0	Taurine and hypotaurine metabolism
CYSTAm_GabaN	cysteine transaminase (mitochondrial) GabaN	akg[mN] + cys_L[mN] <=> glu_L[mN] + mercppyr[mN]	0	0	0	0	0	0	Cysteine Metabolism
CYTK1m_GabaN	cytidylate kinase (CMP),mitochondrial GabaN	atp[mN] + cmp[mN] <=> adp[mN] + cdp[mN]	0	0	0	0	0	0	Nucleotides
D-LACt2_GabaN	D-lactate transport via proton symport GabaN	h[I] + lac_D[I] <=> h[cN] + lac_D[cN]	0	0	0	0	0	0	Transport, Extracellular
D-LACtm_GabaN	D-lactate transport, mitochondrial GabaN	h[cN] + lac_D[cN] <=> h[mN] + lac_D[mN]	0	0	0	0	0	0	Transport, Mitochondrial
DDPGAm_GabaN	2-dehydro-3-deoxy-phosphogluconate aldolase, mitochondrial GabaN	4h2oglt[mN] <=> pyr[mN] + glx[mN]	0	5e-05	0	5e-05	0	0	Arginine and Proline Metabolism
DECDPtm_GabaN	lipid, flip-flop intracellular transport GabaN	decdp[cN] <=> decdp[mN]	0	0.0014	0	0.0014	0	0	Transport, Mitochondrial
DGNSKm_GabaN	deoxyguanosine kinase GabaN	atp[mN] + dgsn[mN] -> h[mN] + adp[mN] + dgmp[mN]	0	0	0	0	0	0	Nucleotides
DGSNt_GabaN	deoyguanosine transport via diffusion GabaN	dgsn[I] <=> dgsn[cN]	0	0	0	0	0	0	Transport, Extracellular
DGSNtm_GabaN	deoyguanosine transport in mitochondria GabaN	dgsn[cN] <=> dgsn[mN]	0	0	0	0	0	0	Transport, Mitochondrial
DHDPBMTm_GabaN	dihydroxydecaprenylbenzoate methyltransferase GabaN	3dpdhb[mN] + amet[mN] -> h[mN] + ahcys[mN] + 3dpdhb_me[mN]	0	0.0014	0	0.0014	0	0	Ubiquinone Biosynthesis
DMGDHm_GabaN	dimethylglycine dehydrogenase, mitochondrial GabaN	h2o[mN] + fad[mN] + dmgly[mN] -> fadh2[mN] + fald[mN] + sarcs[mN]	0	0.0053	0	0.0053	0	0	Glycine, Serine, and Threonine Metabolism
DPHMBDCm_GabaN	3-Decaprenyl-4-hydroxy-5-methoxybenzoate decarboxylation GabaN	h[mN] + 3dpdhb_me[mN] -> co2[mN] + 2dp6mep[mN]	0	0.0014	0	0.0014	0	0	Ubiquinone Biosynthesis
DURIt_GabaN	deoxyuridine transport via diffusion GabaN	duri[I] <=> duri[cN]	0	0	0	0	0	0	Transport, Extracellular
DUTPDPm_GabaN	dUTP diphosphatase GabaN	h2o[mN] + dutp[mN] -> h[mN] + ppi[mN] + dump[mN]	0	0	0	0	0	0	Nucleotides
ECOAH12m_GabaN	3-hydroxyacyl-CoA dehydratase (3-hydroxyisobutyryl-CoA) (mitochondria) GabaN	h2o[mN] + 2mp2coa[mN] <=> 3hibutcoa[mN]	0	0.011	0	0.011	0	0	Valine, Leucine, and Isoleucine Metabolism
ECOAH1m_GabaN	3-hydroxyacyl-CoA dehydratase (3-hydroxybutanoyl-CoA) (mitochondria) GabaN	3hbcoa[mN] <=> h2o[mN] + b2coa[mN]	-0.0005	0	-0.0005	0	0	0	Tryptophan metabolism
ECOAH9m_GabaN	2-Methylprop-2-enoyl-CoA (2-Methylbut-2-enoyl-CoA), mitochondrial GabaN	h2o[mN] + 2mb2coa[mN] <=> 3hmbcoa[mN]	0	0.0041	0	0.0041	0	0	Valine, Leucine, and Isoleucine Metabolism
EHGLAT2m_GabaN	L-erythro-4-Hydroxyglutamate:2-oxoglutarate aminotransferase 2, mitochondrial GabaN	e4hglu[mN] + oaa[mN] -> asp_L[mN] + 4h2oglt[mN]	0	5e-05	0	5e-05	0	0	Arginine and Proline Metabolism
EHGLATm_GabaN	L-erythro-4-Hydroxyglutamate:2-oxoglutarate aminotransferase, mitochondrial GabaN	akg[mN] + e4hglu[mN] -> glu_L[mN] + 4h2oglt[mN]	0	5e-05	0	5e-05	0	0	Arginine and Proline Metabolism
ENO_GabaN	enolase GabaN	2pg[cN] <=> h2o[cN] + pep[cN]	0	0.493956	0	0.493956	0	0	Glycolysis/Gluconeogenesis
ETOHMO_GabaN	ethanol monooxygenase GabaN	h[cN] + o2[cN] + etoh[cN] + nadph[cN] -> 2 h2o[cN] + acald[cN] + nadp[cN]	0	0	0	0	0	0	Glycolysis/Gluconeogenesis
ETOHt_GabaN	ethanol reversible transport GabaN	etoh[I] <=> etoh[cN]	0	0	0	0	0	0	Transport, Extracellular
FBA_GabaN	fructose-bisphosphate aldolase GabaN	fdp[cN] <=> dhap[cN] + g3p[cN]	0	0.246978	0	0.246978	0	0	Glycolysis/Gluconeogenesis
FPGS2m_GabaN	folylpolyglutamate synthetase, mitochondrial GabaN	glu_L[mN] + 5thf[mN] + atp[mN] -> h[mN] + 6thf[mN] + adp[mN] + pi[mN]	0	0	0	0	0	0	Folate Metabolism
FPGS3m_GabaN	folylpolyglutamate synthetase, mitochondrial GabaN	glu_L[mN] + 6thf[mN] + atp[mN] -> h[mN] + 7thf[mN] + adp[mN] + pi[mN]	0	0	0	0	0	0	Folate Metabolism
FPGS7m_GabaN	folylpolyglutamate synthetase (10fthf), mitochondrial GabaN	10fthf[mN] + 4 glu_L[mN] + 4 atp[mN] -> 10fthf5glu[mN] + 4 h[mN] + 4 adp[mN] + 4 pi[mN]	0	0	0	0	0	0	Folate Metabolism
FPGS8m_GabaN	folylpolyglutamate synthetase (10fthf), mitochondrial GabaN	10fthf5glu[mN] + glu_L[mN] + atp[mN] -> 10fthf6glu[mN] + h[mN] + adp[mN] + pi[mN]	0	0	0	0	0	0	Folate Metabolism
FPGS9m_GabaN	folylpolyglutamate synthetase (10fthf), mitochondrial GabaN	10fthf6glu[mN] + glu_L[mN] + atp[mN] -> 10fthf7glu[mN] + h[mN] + adp[mN] + pi[mN]	0	0	0	0	0	0	Folate Metabolism
FPGSm_GabaN	folylpolyglutamate synthetase, mitochondrial GabaN	4 glu_L[mN] + 4 atp[mN] + thf[mN] -> 4 h[mN] + 5thf[mN] + 4 adp[mN] + 4 pi[mN]	0	0	0	0	0	0	Folate Metabolism
FUMSO3tm_GabaN	Fumarate:sulfite antiport, mitochondrial GabaN	so3[mN] + fum[cN] <=> so3[cN] + fum[mN]	-1000	1000	-1000	1000	0	0	Transport, Mitochondrial
FUMSO4tm_GabaN	Fumarate:sulfate antiport, mitochondrial GabaN	fum[cN] + so4[mN] <=> fum[mN] + so4[cN]	-1000	1000	-1000	1000	0	0	Transport, Mitochondrial
FUMTSULtm_GabaN	Fumarate:thiosulfate antiport, mitochondrial GabaN	tsul[mN] + fum[cN] <=> fum[mN] + tsul[cN]	-1000	1000	-1000	1000	0	0	Transport, Mitochondrial
FUMtm_GabaN	fumarate transport, mitochondrial GabaN	pi[mN] + fum[cN] <=> pi[cN] + fum[mN]	-1000	1000	-1000	1000	0	0	Transport, Mitochondrial
G3PD2m_GabaN	glycerol-3-phosphate dehydrogenase (FAD), mitochondrial GabaN	fad[mN] + glyc3p[cN] -> fadh2[mN] + dhap[cN]	0	0	0	0	0	0	Glycolysis/Gluconeogenesis
G5SDym_GabaN	glutamate-5-semialdehyde dehydrogenase (m) GabaN	h[mN] + nadph[mN] + glu5p[mN] -> nadp[mN] + pi[mN] + glu5sa[mN]	0	0	0	0	0	0	Urea cycle/amino group metabolism
GAPD_GabaN	glyceraldehyde-3-phosphate dehydrogenase GabaN	pi[cN] + nad[cN] + g3p[cN] <=> h[cN] + 13dpg[cN] + nadh[cN]	0	0.493956	0	0.493956	0	0	Glycolysis/Gluconeogenesis
GCALDDm_GabaN	Glycolaldehyde dehydrogenase, mitochondrial GabaN	h2o[mN] + nad[mN] + gcald[mN] -> 2 h[mN] + nadh[mN] + glyclt[mN]	0	0	0	0	0	0	Glyoxylate and Dicarboxylate Metabolism
GHMT3m_GabaN	glycine hydroxymethyltransferase, mitochondrial GabaN	h[mN] + 3htmelys[mN] -> gly[mN] + 4tmeabut[mN]	0	0	0	0	0	0	Lysine Metabolism
GLACOm_GabaN	D-Glucuronolactone:NAD+ oxidoreductase, mitochondrial GabaN	2 h2o[mN] + nad[mN] + glac[mN] -> 3 h[mN] + nadh[mN] + glcr[mN]	0	0	0	0	0	0	Ascorbate and Aldarate Metabolism
GLU5Km_GabaN	glutamate 5-kinase (m) GabaN	glu_L[mN] + atp[mN] -> adp[mN] + glu5p[mN]	0	0	0	0	0	0	Urea cycle/amino group metabolism
GLUDym_GabaN	glutamate dehydrogenase (NADP), mitochondrial GabaN	h2o[mN] + nadp[mN] + glu_L[mN] <=> h[mN] + nadph[mN] + akg[mN] + nh4[mN]	0	0	0	0	0	0	Glutamate metabolism
GLUTCOADHm_GabaN	glutaryl-CoA dehydrogenase (mitochondria) GabaN	h[mN] + glutcoa[mN] + fad[mN] -> co2[mN] + b2coa[mN] + fadh2[mN]	0	0.0005	0	0.0005	0	0	Tryptophan metabolism
GLYCLTDym_GabaN	Glycolate dehydrogenase (NADP), mitochondrial GabaN	h[mN] + nadph[mN] + glx[mN] -> nadp[mN] + glyclt[mN]	0	0	0	0	0	0	Glyoxylate and Dicarboxylate Metabolism
GLYCt_GabaN	glycerol transport via channel GabaN	glyc[cN] <=> glyc[I]	0	0	0	0	0	0	Transport, Extracellular
GLYCtm_GabaN	glycerol transport GabaN	glyc[cN] <=> glyc[mN]	0	0	0	0	0	0	Transport, Mitochondrial
GLYKm_GabaN	glycerol kinase GabaN	atp[mN] + glyc[mN] -> h[mN] + adp[mN] + glyc3p[mN]	0	0	0	0	0	0	Glycerophospholipid Metabolism
GLYOXm_GabaN	hydroxyacylglutathione hydrolase, mitochondrial GabaN	h2o[mN] + lgt_S[mN] -> h[mN] + lac_D[mN] + gthrd[mN]	0	0	0	0	0	0	Pyruvate Metabolism
H2CO3Dm_GabaN	carboxylic acid dissociation GabaN	h2o[mN] + co2[mN] <=> h2co3[mN]	0	0	0	0	0	0	Miscellaneous
HACD1m_GabaN	3-hydroxyacyl-CoA dehydrogenase (acetoacetyl-CoA) (mitochondria) GabaN	h[mN] + nadh[mN] + aacoa[mN] <=> nad[mN] + 3hbcoa[mN]	-0.0005	0	-0.0005	0	0	0	Tryptophan metabolism
HACD9m_GabaN	3-hydroxyacyl-CoA dehydrogenase (2-Methylacetoacetyl-CoA), mitochondrial GabaN	nad[mN] + 3hmbcoa[mN] <=> h[mN] + nadh[mN] + 2maacoa[mN]	0	0.0041	0	0.0041	0	0	Valine, Leucine, and Isoleucine Metabolism
HBZOPT10m_GabaN	Hydroxybenzoate Decaprenyltransferase GabaN	4hbz[mN] + decdp[mN] -> 3dphb[mN] + ppi[mN]	0	0.0014	0	0.0014	0	0	Ubiquinone Biosynthesis
HEX1_GabaN	hexokinase (D-glucose:ATP) GabaN	atp[cN] + glc_D[cN] -> adp[cN] + h[cN] + g6p[cN]	0	0.246978	0	0.246978	0	0	Glycolysis/Gluconeogenesis
HIBDm_GabaN	3-hydroxyisobutyrate dehydrogenase, mitochondrial GabaN	nad[mN] + 3hmp[mN] <=> h[mN] + nadh[mN] + 2mop[mN]	0	0.011	0	0.011	0	0	Valine, Leucine, and Isoleucine Metabolism
HPROxm_GabaN	L-hydroxyproline dehydrogenase (NAD), mitochondrial GabaN	4hpro_LT[mN] + nad[mN] -> 2 h[mN] + nadh[mN] + 1p3h5c[mN]	0	5e-05	0	5e-05	0	0	Arginine and Proline Metabolism
Ht_GabaN	proton diffusion GabaN	h[cN] <=> h[I]	0	1000	0	1000	0	0
ILETA_GabaN	isoleucine transaminase GabaN	akg[cN] + ile_L[cN] <=> glu_L[cN] + 3mop[cN]	0	0	0	0	0	0	Valine, Leucine, and Isoleucine Metabolism
ILETAm_GabaN	isoleucine transaminase, mitochondrial GabaN	akg[mN] + ile_L[mN] <=> glu_L[mN] + 3mop[mN]	0	0.0041	0	0.0041	0	0	Valine, Leucine, and Isoleucine Metabolism
ILEt5m_GabaN	Isoleucine mitochondrial transport GabaN	ile_L[cN] <=> ile_L[mN]	0	0.0041	0	0.0041	0	0	Transport, Mitochondrial
ILEtec_GabaN	L-isoleucine transport via diffusion (extracellular to cytosol) GabaN	ile_L[I] <=> ile_L[cN]	0	0.0041	0	0.0041	0	0	Transport, Extracellular
IMACTD_m_GabaN	Imidazole acetaldeyde dehydrogenase (mito) GabaN	h2o[mN] + nad[mN] + im4act[mN] -> 2 h[mN] + nadh[mN] + im4ac[mN]	0	0	0	0	0	0	Histidine Metabolism
ITCOAL1m_GabaN	Itaconate--CoA ligase (GDP-forming), mitochondrial GabaN	coa[mN] + gtp[mN] + itacon[mN] <=> gdp[mN] + pi[mN] + itaccoa[mN]	-1000	1000	-1000	1000	0	0	C5-Branched dibasic acid metabolism
ITCOALm_GabaN	Itaconate--CoA ligase (ADP-forming), mitochondrial GabaN	coa[mN] + atp[mN] + itacon[mN] <=> adp[mN] + pi[mN] + itaccoa[mN]	-1000	1000	-1000	1000	0	0	C5-Branched dibasic acid metabolism
LCADi_Dm_GabaN	lactaldehyde dehydrogenase, mitochondrial GabaN	h2o[mN] + nad[mN] + lald_D[mN] -> 2 h[mN] + nadh[mN] + lac_D[mN]	0	0	0	0	0	0	Pyruvate Metabolism
LCADim_GabaN	lactaldehyde dehydrogenase, mitochondrial GabaN	h2o[mN] + nad[mN] + lald_L[mN] -> 2 h[mN] + nadh[mN] + lac_L[mN]	0	0	0	0	0	0	Pyruvate Metabolism
LCYSTATm_GabaN	L-Cysteate:2-oxoglutarate aminotransferase, mitochondrial GabaN	akg[mN] + Lcyst[mN] <=> glu_L[mN] + 3spyr[mN]	0	0	0	0	0	0	Cysteine Metabolism
LEUTA_GabaN	leucine transaminase GabaN	akg[cN] + leu_L[cN] <=> glu_L[cN] + 4mop[cN]	0	0	0	0	0	0	Valine, Leucine, and Isoleucine Metabolism
LYStiDF_GabaN	L-lysine transport via diffusion (extracellular to cytosol) GabaN	lys_L[I] <=> lys_L[cN]	0	0.0005	0	0.0005	0	0	Transport, Extracellular
LYStm_GabaN	Lysine mitochondrial transport via ornithine carrier GabaN	h[mN] + lys_L[cN] <=> h[cN] + lys_L[mN]	0	0.0005	0	0.0005	0	0	Transport, Mitochondrial
MALSO3tm_GabaN	Malate:sulfite antiport, mitochondrial GabaN	so3[mN] + mal_L[cN] <=> mal_L[mN] + so3[cN]	-1000	1000	-1000	1000	0	0	Transport, Mitochondrial
MALSO4tm_GabaN	Malate:sulfate antiport, mitochondrial GabaN	mal_L[cN] + so4[mN] <=> mal_L[mN] + so4[cN]	-1000	1000	-1000	1000	0	0	Transport, Mitochondrial
MALTSULtm_GabaN	Malate:thiosulfate antiport, mitochondrial GabaN	mal_L[cN] + tsul[mN] <=> mal_L[mN] + tsul[cN]	-1000	1000	-1000	1000	0	0	Transport, Mitochondrial
MALtm_GabaN	malate transport, mitochondrial GabaN	pi[mN] + mal_L[cN] <=> pi[cN] + mal_L[mN]	-1000	1000	-1000	1000	0	0	Transport, Mitochondrial
MECOALm_GabaN	mesaconate--CoA ligase (ADP-forming), mitochondrial GabaN	coa[mN] + atp[mN] + mescon[mN] <=> adp[mN] + pi[mN] + mescoa[mN]	-1000	1000	-1000	1000	0	0	C5-Branched dibasic acid metabolism
MECOAS1m_GabaN	mesaconate--CoA ligase (GDP-forming) GabaN	coa[mN] + gtp[mN] + mescon[mN] <=> gdp[mN] + pi[mN] + mescoa[mN]	-1000	1000	-1000	1000	0	0	C5-Branched dibasic acid metabolism
MMEm_GabaN	methylmalonyl-CoA epimerase/racemase GabaN	mmcoa_R[mN] <=> mmcoa_S[mN]	-0.0151	0	-0.0151	0	0	0	Valine, Leucine, and Isoleucine Metabolism
MMMm_GabaN	methylmalonyl-CoA mutase GabaN	mmcoa_R[mN] <=> succoa[mN]	0	0.0151	0	0.0151	0	0	Valine, Leucine, and Isoleucine Metabolism
MMSAD1m_GabaN	methylmalonate-semialdehyde dehydrogenase GabaN	coa[mN] + nad[mN] + 2mop[mN] -> co2[mN] + nadh[mN] + ppcoa[mN]	0	0.011	0	0.011	0	0	Valine, Leucine, and Isoleucine Metabolism
MMSAD3m_GabaN	methylmalonate-semialdehyde dehydrogenase (malonic semialdehyde), mitochondrial GabaN	coa[mN] + nad[mN] + msa[mN] -> co2[mN] + nadh[mN] + accoa[mN]	0	0	0	0	0	0	Propanoate Metabolism
NABTNOm_GabaN	N4-Acetylaminobutanal:NAD+ oxidoreductase (m) GabaN	h2o[mN] + nad[mN] + n4abutn[mN] -> 2 h[mN] + nadh[mN] + 4aabutn[mN]	0	0	0	0	0	0	Arginine and Proline Metabolism
NDPK10m_GabaN	nucleoside-diphosphate kinase (ATP:dIDP), mitochondrial GabaN	atp[mN] + didp[mN] <=> adp[mN] + ditp[mN]	0	0	0	0	0	0	Nucleotides
NDPK1m_GabaN	nucleoside-diphosphate kinase (ATP:GDP), mitochondrial GabaN	atp[mN] + gdp[mN] <=> adp[mN] + gtp[mN]	-1000	1000	-1000	1000	0	0	Nucleotides
NDPK2m_GabaN	nucleoside-diphosphate kinase (ATP:UDP), mitochondrial GabaN	atp[mN] + udp[mN] <=> adp[mN] + utp[mN]	0	0	0	0	0	0	Nucleotides
NDPK3m_GabaN	nucleoside-diphosphate kinase (ATP:CDP), mitochondrial GabaN	atp[mN] + cdp[mN] <=> adp[mN] + ctp[mN]	0	0	0	0	0	0	Nucleotides
NDPK6m_GabaN	nucleoside-diphosphate kinase (ATP:dUDP), mitochondrial GabaN	atp[mN] + dudp[mN] <=> adp[mN] + dutp[mN]	0	0	0	0	0	0	Nucleotides
NDPK9m_GabaN	nucleoside-diphosphate kinase (ATP:IDP), mitochondrial GabaN	atp[mN] + idp[mN] <=> adp[mN] + itp[mN]	0	0	0	0	0	0	Nucleotides
NMNATm_GabaN	nicotinamide-nucleotide adenylyltransferase, mitochondrial GabaN	h[mN] + atp[mN] + nmn[mN] -> nad[mN] + ppi[mN]	0	0	0	0	0	0	NAD Metabolism
NNATm_GabaN	nicotinate-nucleotide adenylyltransferase, mitochondrial GabaN	h[mN] + atp[mN] + nicrnt[mN] -> ppi[mN] + dnad[mN]	0	0	0	0	0	0	NAD Metabolism
NTD2m_GabaN	5'-nucleotidase (UMP), mitochondrial GabaN	h2o[mN] + ump[mN] -> pi[mN] + uri[mN]	0	0	0	0	0	0	Nucleotides
OIVD2m_GabaN	2-oxoisovalerate dehydrogenase (acylating; 3-methyl-2-oxobutanoate), mitochondrial GabaN	coa[mN] + nad[mN] + 3mob[mN] -> co2[mN] + nadh[mN] + ibcoa[mN]	0	0.011	0	0.011	0	0	Valine, Leucine, and Isoleucine Metabolism
OIVD3m_GabaN	2-oxoisovalerate dehydrogenase (acylating; 3-methyl-2-oxopentanoate), mitochondrial GabaN	coa[mN] + nad[mN] + 3mop[mN] -> co2[mN] + nadh[mN] + 2mbcoa[mN]	0	0.0041	0	0.0041	0	0	Valine, Leucine, and Isoleucine Metabolism
ORNTArm_GabaN	ornithine transaminase reversible (m) GabaN	akg[mN] + orn[mN] <=> glu_L[mN] + glu5sa[mN]	0	0	0	0	0	0	Urea cycle/amino group metabolism
ORNt3m_GabaN	ornithine mitochondrial transport via proton antiport GabaN	h[cN] + orn[mN] <=> h[mN] + orn[cN]	-1000	1000	-1000	1000	0	0	Transport, Mitochondrial
ORNt4m_GabaN	ornithine mitochondrial transport exchange with citruline GabaN	h[cN] + citr_L[cN] + orn[mN] <=> h[mN] + citr_L[mN] + orn[cN]	-1000	1000	-1000	1000	0	0	Transport, Mitochondrial
ORNtiDF_GabaN	ornithine transport via diffusion (extracellular to cytosol) GabaN	orn[I] -> orn[cN]	0	0	0	0	0	0	Transport, Extracellular
P5CDm_GabaN	1-pyrroline-5-carboxylate dehydrogenase, mitochondrial GabaN	2 h2o[mN] + nad[mN] + 1pyr5c[mN] -> h[mN] + nadh[mN] + glu_L[mN]	0	0.0079	0	0.0079	0	0	Glutamate metabolism
PCFLOPm_GabaN	phosphatidylcholine flippase GabaN	atp[cN] + h2o[cN] + pchol_hs[mN] -> adp[cN] + h[cN] + pi[cN] + pchol_hs[cN]	0	0.0001	0	0.0001	0	0	Transport, Mitochondrial
PEFLIP_GabaN	phosphatidylethanolamine flippase GabaN	pe_hs[I] + atp[cN] + h2o[cN] -> adp[cN] + h[cN] + pi[cN] + pe_hs[cN]	0	5e-05	0	5e-05	0	0	Transport, Extracellular
PEFLIPm_GabaN	phosphatidylethanolamine flippase GabaN	atp[cN] + h2o[cN] + pe_hs[cN] -> adp[cN] + h[cN] + pi[cN] + pe_hs[mN]	0	5e-05	0	5e-05	0	0	Transport, Mitochondrial
PETOHMm_hs_GabaN	phosphatidylethanolamine N-methyltransferase GabaN	3 amet[mN] + pe_hs[mN] -> 3 h[mN] + 3 ahcys[mN] + pchol_hs[mN]	0	0.0001	0	0.0001	0	0	Glycerophospholipid Metabolism
PFK_GabaN	phosphofructokinase GabaN	atp[cN] + f6p[cN] -> adp[cN] + h[cN] + fdp[cN]	0	0.246978	0	0.246978	0	0	Glycolysis/Gluconeogenesis
PGM_GabaN	phosphoglycerate mutase GabaN	2pg[cN] <=> 3pg[cN]	-0.493956	0	-0.493956	0	0	0	Glycolysis/Gluconeogenesis
PHCDm_GabaN	L-1-pyrroline-3-hydroxy-5-carboxylate dehydrogenase GabaN	2 h2o[mN] + nad[mN] + 1p3h5c[mN] -> h[mN] + nadh[mN] + e4hglu[mN]	0	1000	0	1000	0	0	Arginine and Proline Metabolism
PHCHGSm_GabaN	L-1-Pyrroline-3-hydroxy-5-carboxylate spontaneous conversion to L-4-Hydroxyglutamate semialdehyde, mitochondrial GabaN	h[mN] + h2o[mN] + 1p3h5c[mN] <=> 4hglusa[mN]	-1000	5e-05	-1000	5e-05	0	1.2551e-14	Arginine and Proline Metabolism
PHETA1m_GabaN	phenylalanine transaminase (m) GabaN	akg[mN] + phe_L[mN] <=> glu_L[mN] + phpyr[mN]	0	0	0	0	0	0	Phenylalanine metabolism
PNTKm_GabaN	pantothenate kinase (mitochondrial) GabaN	atp[mN] + pnto_R[mN] -> h[mN] + adp[mN] + 4ppan[mN]	0	0	0	0	0	0	CoA Biosynthesis
PPA_GabaN	inorganic diphosphatase GabaN	h2o[cN] + ppi[cN] -> h[cN] + 2 pi[cN]	0	0	0	0	0	0	Oxidative Phosphorylation
PPA2m_GabaN	inorganic triphosphatase, mitochondrial GabaN	h2o[mN] + pppi[mN] -> h[mN] + ppi[mN] + pi[mN]	0	0	0	0	0	0	Others
PPAt_GabaN	Propionate transport, diffusion GabaN	ppa[I] -> ppa[cN]	0	0	0	0	0	0	Transport, Extracellular
PPAtm_GabaN	Propionate transport, diffusion GabaN	ppa[cN] -> ppa[mN]	0	0	0	0	0	0	Transport, Mitochondrial
PPCOAOm_GabaN	Propanoyl-CoA:FAD 2,3-oxidoreductase, mitochondrial GabaN	ppcoa[mN] + fad[mN] -> fadh2[mN] + prpncoa[mN]	0	0	0	0	0	0	Propanoate Metabolism
PRO1xm_GabaN	proline oxidase (NAD), mitochondrial GabaN	nad[mN] + pro_L[mN] -> 2 h[mN] + nadh[mN] + 1pyr5c[mN]	0	0.0079	0	0.0079	0	0	Arginine and Proline Metabolism
PROD2m_GabaN	Proline dehydrogenase (m) GabaN	fad[mN] + pro_L[mN] -> h[mN] + fadh2[mN] + 1pyr5c[mN]	0	0.0079	0	0.0079	0	0	Arginine and Proline Metabolism
PROt2r_GabaN	L-proline reversible transport via proton symport GabaN	h[I] + pro_L[I] <=> h[cN] + pro_L[cN]	0	0.0079	0	0.0079	0	0	Transport, Extracellular
PROtm_GabaN	L-proline transport, mitochondrial GabaN	pro_L[cN] <=> pro_L[mN]	0	0.0079	0	0.0079	0	0	Transport, Mitochondrial
PRPNCOAHYDm_GabaN	Propenoyl-CoA hydrolase (m) GabaN	h2o[mN] + prpncoa[mN] -> 3hpcoa[mN]	0	0	0	0	0	0	beta-Alanine metabolism
PSFLIP_GabaN	phosphatidylserine flippase GabaN	ps_hs[I] + atp[cN] + h2o[cN] -> adp[cN] + h[cN] + pi[cN] + ps_hs[cN]	0	5e-05	0	5e-05	0	0	Transport, Extracellular
PSFLIPm_GabaN	phosphatidylserine flippase GabaN	atp[cN] + h2o[cN] + ps_hs[cN] -> adp[cN] + h[cN] + pi[cN] + ps_hs[mN]	0	5e-05	0	5e-05	0	0	Transport, Mitochondrial
PYLALDOXm_GabaN	Perillyl aldehyde:NAD+ oxidoreductase (m) GabaN	h2o[mN] + nad[mN] + pylald[mN] -> 2 h[mN] + nadh[mN] + peracd[mN]	0	0	0	0	0	0	Limonene and pinene degradation
SACCD3m_GabaN	saccharopine dehydrogenase (NADP, L-lysine forming), mitochondrial GabaN	h[mN] + nadph[mN] + akg[mN] + lys_L[mN] -> h2o[mN] + nadp[mN] + saccrp_L[mN]	0	0.0005	0	0.0005	0	0	Lysine Metabolism
SACCD4m_GabaN	saccharopine dehydrogenase (NAD, L-glutamate forming), mitochondrial GabaN	h2o[mN] + nadp[mN] + saccrp_L[mN] -> h[mN] + nadph[mN] + glu_L[mN] + L2aadp6sa[mN]	0	0.0005	0	0.0005	0	0	Lysine Metabolism
SARCStm_GabaN	Sarcosine transport (mitochondrial) GabaN	sarcs[cN] -> sarcs[mN]	0	0	0	0	0	0	Transport, Mitochondrial
SARDHm_GabaN	Sarcosine dehydrogenase (m) GabaN	fad[mN] + sarcs[mN] + thf[mN] -> fadh2[mN] + gly[mN] + mlthf[mN]	0	0.0053	0	0.0053	0	0	Urea cycle/amino group metabolism
SERGLNexR_GabaN	L-Serine/Glutamine reversible exchange GabaN	ser_L[I] + gln_L[cN] <=> gln_L[I] + ser_L[cN]	-1000	1000	-1000	1000	0	0	Transport, Extracellular
SERGLYexR_GabaN	L-Serine/Glycine reversible exchange GabaN	ser_L[I] + gly[cN] <=> gly[I] + ser_L[cN]	-1000	1000	-1000	1000	0	0	Transport, Extracellular
SERt4_GabaN	L-serine via sodium symport GabaN	na1[I] + ser_L[I] -> na1[cN] + ser_L[cN]	0	1000	0	1000	0	0	Transport, Extracellular
SLDxm_GabaN	L-sulfolactate dehydrogenase (NAD+), mitochondrial GabaN	nad[mN] + sl_L[mN] <=> h[mN] + nadh[mN] + 3spyr[mN]	0	0	0	0	0	0	Cysteine Metabolism
SUCCt2m_GabaN	succinate transport, mitochondrial GabaN	pi[mN] + succ[cN] <=> pi[cN] + succ[mN]	0	0	0	0	0	0	Transport, Mitochondrial
SUCOAS1m_GabaN	Succinate--CoA ligase (GDP-forming) GabaN	coa[mN] + gtp[mN] + succ[mN] <=> gdp[mN] + pi[mN] + succoa[mN]	0	0	0	0	0	0	Citric Acid Cycle
SULFOX_GabaN	sulfite oxidase GabaN	h2o[cN] + 2 ficytC[mN] + so3[cN] -> 2 h[cN] + 2 focytC[mN] + so4[cN]	0	0	0	0	0	0	Cysteine Metabolism
T2M26DCOAHLm_GabaN	trans-2-Methyl-5-isopropylhexa-2,5-dienoyl-CoA hydro-lyase (m) GabaN	h2o[mN] + t2m26dcoa[mN] <=> 3h26dm5coa[mN]	0	0	0	0	0	0	Limonene and pinene degradation
T4HCINNMFM_GabaN	4-hydroxycinnamate formation GabaN	34hpl[mN] -> h2o[mN] + T4hcinnm[mN]	0	0.0014	0	0.0014	0	0	Ubiquinone Biosynthesis
TCYNTt_GabaN	Thiocyanate transport via diffusion (cytosol to extracellular) GabaN	tcynt[cN] -> tcynt[I]	0	0	0	0	0	0	Transport, Extracellular
TCYNTtm_GabaN	Thiocyanate transport via diffusion (mitochondrial) GabaN	tcynt[mN] -> tcynt[cN]	0	0	0	0	0	0	Transport, Mitochondrial
THFtm_GabaN	5,6,7,8-Tetrahydrofolate transport, diffusion, mitochondrial GabaN	thf[cN] <=> thf[mN]	0	0	0	0	0	0	Transport, Mitochondrial
THYMDt1_GabaN	thymd transport GabaN	thymd[I] -> thymd[cN]	0	0	0	0	0	0	Transport, Extracellular
TPI_GabaN	triose-phosphate isomerase GabaN	dhap[cN] <=> g3p[cN]	0	0.246978	0	0.246978	0	0	Glycolysis/Gluconeogenesis
TRDRm_GabaN	thioredoxin reductase (NADPH) GabaN	h[mN] + nadph[mN] + trdox[mN] -> nadp[mN] + trdrd[mN]	0	0	0	0	0	0	Nucleotides
TYRTAm_GabaN	tyrosine transaminase, mitochondrial GabaN	tyr_L[mN] + akg[mN] <=> 34hpp[mN] + glu_L[mN]	0	0.0014	0	0.0014	0	0	Tyrosine metabolism
URIt_GabaN	uridine facilated transport in cytosol GabaN	uri[I] <=> uri[cN]	0	0	0	0	0	0	Transport, Extracellular
VALTA_GabaN	valine transaminase GabaN	akg[cN] + val_L[cN] <=> glu_L[cN] + 3mob[cN]	0	0	0	0	0	0	Valine, Leucine, and Isoleucine Metabolism
VALTAm_GabaN	valine transaminase, mitochondiral GabaN	akg[mN] + val_L[mN] <=> glu_L[mN] + 3mob[mN]	0	0.011	0	0.011	0	0	Valine, Leucine, and Isoleucine Metabolism
VALt5m_GabaN	Valine reversible mitochondrial transport GabaN	val_L[cN] <=> val_L[mN]	0	0.011	0	0.011	0	0	Transport, Mitochondrial
VALtec_GabaN	L-valine transport via diffusion (extracellular to cytosol) GabaN	val_L[I] <=> val_L[cN]	0	0.011	0	0.011	0	0	Transport, Extracellular
VITD3tm_GabaN	Vitamin D3 transport from mitochondria GabaN	vitd3[mN] -> vitd3[cN]	0	1000	0	1000	0	0	Transport, Mitochondrial
VITD3tm3_GabaN	Vitamin D3 transport in mitochondria GabaN	vitd3[cN] -> vitd3[mN]	0	1000	0	1000	0	0	Transport, Mitochondrial
GGNG_GabaN	glycogenin GabaN	Tyr_ggn[cN] + 8 udpg[cN] -> 8 h[cN] + ggn[cN] + 8 udp[cN]	0	0	0	0	0	0	Starch and Sucrose Metabolism
GLGNS1_GabaN	glycogen synthase GabaN	3 udpg[cN] + ggn[cN] -> 3 h[cN] + 3 udp[cN] + glygn1[cN]	0	0	0	0	0	0	Starch and Sucrose Metabolism
GLBRAN_GabaN	1,4-alpha-glucan branching enzyme (glygn1 -> glygn2) GabaN	glygn1[cN] -> glygn2[cN]	0	0	0	0	0	0	Starch and Sucrose Metabolism
GLDBRAN_GabaN	glycogen debranching enzyme GabaN	h2o[cN] + dxtrn[cN] -> glc_D[cN] + glygn3[cN]	0	0	0	0	0	0	Starch and Sucrose Metabolism
UREAt_GabaN	Urea transporter GabaN	urea[I] <=> urea[cN]	0	0	0	0	0	0	Transport, Extracellular
UREAtm_GabaN	Urea mitochondrial transporter GabaN	urea[cN] <=> urea[mN]	0	0	0	0	0	0	Urea cycle/amino group metabolism
GLNtN1_GabaN	Glutamine transporter GabaN	na1[I] + gln_L[I] + h[cN] <=> h[I] + na1[cN] + gln_L[cN]	-1000	1000	-1000	1000	0	0	Transport, Extracellular
ALATA_Lm_GabaN	L-alanine transaminase, mitochondrial GabaN	akg[mN] + ala_L[mN] <=> glu_L[mN] + pyr[mN]	-5e-05	0	-5e-05	0	0	0
DM_pchol_hs_GabaN	phosphatidylcholine demand GabaN	pchol_hs[cN] ->	0	0.0001	0	0.0001	0	0
PSDm_hs_GabaN	Phosphatidylserine decarboxylase GabaN	h[mN] + ps_hs[mN] -> co2[mN] + pe_hs[mN]	0	5e-05	0	5e-05	0	0	Glycerophospholipid Metabolism
Kt_GabaN	Potassium channel GabaN	k[cN] -> k[I]	0	1000	0	1000	0	0
HtrnsEX_GabaN	HtrnsEX GabaN	h[e] <=> h[cN]	-1000	1000	-1000	1000	0	0
GLCt1r_GabaN	Glucose transporter GabaN	glc_D[e] <=> glc_D[cN]	0	0.246978	0	0.246978	0	0	Transport, Extracellular
EX_3aib(e)	L-3-Amino-isobutanoateexchange	3aib[e] <=>	0	0.011	0	0.011	0	0	Exchange/demand reaction
EX_4abut(e)	4-Aminobutanoateexchange	4abut[e] <=>	-0.0018	0	-0.0018	0	0	0	Exchange/demand reaction
EX_ac(e)	Acetateexchange	ac[e] <=>	-0.0013	0.0014	-0.0013	0.0014	0	0	Exchange/demand reaction
EX_acald(e)	Acetaldehydeexchange	acald[e] <=>	-0.0014	0	-0.0014	0	0	0	Exchange/demand reaction
EX_ala_B(e)	beta-Alanineexchange	ala_B[e] <=>	0	0	0	0	0	0	Exchange/demand reaction
EX_arg_L(e)	L-Arginineexchange	arg_L[e] <=>	0	0	0	0	0	0	Exchange/demand reaction
EX_asn_L(e)	L-Asparagineexchange	asn_L[e] <=>	-0.0009	0	-0.0009	0	0	0	Exchange/demand reaction
EX_btn(e)	Biotinexchange	btn[e] <=>	0	0	0	0	0	0	Exchange/demand reaction
EX_crn(e)	L-Carnitineexchange	crn[e] <=>	0	0	0	0	0	0	Exchange/demand reaction
EX_cyan(e)	Hydrogen cyanideexchange	cyan[e] <=>	0	0	0	0	0	0	Exchange/demand reaction
EX_cys_L(e)	L-Cysteineexchange	cys_L[e] <=>	0	0	0	0	0	0	Exchange/demand reaction
EX_duri(e)	Deoxyuridineexchange	duri[e] <=>	0	0	0	0	0	0	Exchange/demand reaction
EX_etoh(e)	Ethanolexchange	etoh[e] <=>	0	0	0	0	0	0	Exchange/demand reaction
EX_glu_L(e)	L-Glutamateexchange	glu_L[e] <=>	-0.0044	0.0047	-0.0044	0.0047	0	0	Exchange/demand reaction
EX_gly(e)	Glycineexchange	gly[e] <=>	-0.0053	0.0086	-0.0053	0.0086	0	0	Exchange/demand reaction
EX_glyc(e)	Glycerolexchange	glyc[e] <=>	0	0	0	0	0	0	Exchange/demand reaction
EX_hco3(e)	Bicarbonateexchange	hco3[e] <=>	0	0	0	0	0	0	Exchange/demand reaction
EX_ile_L(e)	L-Isoleucineexchange	ile_L[e] <=>	-0.0041	0	-0.0041	0	0	0	Exchange/demand reaction
EX_k(e)	potassiumexchange	k[e] <=>	0	0	0	0	0	0	Exchange/demand reaction
EX_lac_D(e)	D-Lactateexchange	lac_D[e] <=>	0	0	0	0	0	0	Exchange/demand reaction
EX_lys_L(e)	L-Lysineexchange	lys_L[e] <=>	-0.0005	0	-0.0005	0	0	0	Exchange/demand reaction
EX_na1(e)	Sodiumexchange	na1[e] <=>	0	0	0	0	0	0	Exchange/demand reaction
EX_orn(e)	Ornithineexchange	orn[e] <=>	0	0	0	0	0	0	Exchange/demand reaction
EX_pe_hs(e)	phosphatidylethanolamine (homo sapiens)exchange	pe_hs[e] <=>	-5e-05	0	-5e-05	0	0	0	Exchange/demand reaction
EX_pro_L(e)	L-Prolineexchange	pro_L[e] <=>	-0.0079	0	-0.0079	0	0	0	Exchange/demand reaction
EX_ps_hs(e)	phosphatidylserine (homo sapiens)exchange	ps_hs[e] <=>	-5e-05	0	-5e-05	0	0	0	Exchange/demand reaction
EX_sarcs(e)	Sarcosineexchange	sarcs[e] <=>	-0.0053	0	-0.0053	0	0	0	Exchange/demand reaction
EX_ser_L(e)	L-Serineexchange	ser_L[e] <=>	-0.011	0.0016	-0.011	0.0016	0	6.50521e-19	Exchange/demand reaction
EX_so4(e)	Sulfateexchange	so4[e] <=>	0	0	0	0	0	0	Exchange/demand reaction
EX_tcynt(e)	Thiocyanateexchange	tcynt[e] <=>	0	0	0	0	0	0	Exchange/demand reaction
EX_thymd(e)	Thymidineexchange	thymd[e] <=>	0	0	0	0	0	0	Exchange/demand reaction
EX_urea(e)	Ureaexchange	urea[e] <=>	0	0	0	0	0	0	Exchange/demand reaction
EX_uri(e)	Uridineexchange	uri[e] <=>	0	0	0	0	0	0	Exchange/demand reaction
EX_pe_hs[I]	phosphatidylethanolamine (homo sapiens)exchange	pe_hs[I] <=>	-5e-05	0	-5e-05	0	0	0	Exchange/demand reaction
EX_ps_hs[I]	phosphatidylserine (homo sapiens)exchange	ps_hs[I] <=>	-5e-05	0	-5e-05	0	0	0	Exchange/demand reaction

## Sheet: Brain - 100x toxins
Table 2- Effect of oxidative stress. b) Comparision of brain metabolism of non-toxic model, and toxic model under 100 times steady state toxin fluxes
			Non-Toxic		Toxic
Rxns	Rxn names	Formula	Min flux	Max flux	Min flux	Max flux	Mean shift	Range change	Subsytem
BTNt2_GluN	Biotin reversible transport via proton symport GluN	h[I] + btn[I] <=> h[cN] + btn[cN]	-1000	10280	-1000	0	5140	10280	Transport, Extracellular
BTNt4i_GluN	Biotin uptake (antiport) GluN	btn[I] + h[cN] -> h[I] + btn[cN]	-10280	1000	0	1000	5140	10280	Transport, Extracellular
GLYtm	glycine passive transport to mitochondria Astrocyte	gly[cA] <=> gly[mA]	0.0204121	5039.67	-0.241988	0.247338	2519.84	5039.16	Transport, Mitochondrial
ATPtm	ADP/ATP transporter, mitochondrial Astrocyte	adp[cA] + atp[mA] -> atp[cA] + adp[mA]	-3383.42	-2.80666	0	1000	2193.12	2380.62	Transport, Mitochondrial
THD1m	NAD(P) transhydrogenase Astrocyte	h[cA] + nadh[mA] + nadp[mA] <=> h[mA] + nad[mA] + nadph[mA]	-3545.47	0.14851	-333.691	1000	2105.82	2211.93	NAD Metabolism
DM_atp(c)_GabaN	atp demand GabaN	atp[cN] + h2o[cN] -> adp[cN] + h[cN] + pi[cN]	0	4197.6	3.90702	-3.81405	2098.75	4205.32
H2Otm	H2O transport, mitochondrial Astrocyte	h2o[cA] <=> h2o[mA]	-1.51342	3633.91	-1000	1000	1816.2	1635.42	Transport, Mitochondrial
GLYtm_GluN	glycine passive transport to mitochondria GluN	gly[cN] <=> gly[mN]	-2785	-0.821798	-0.242455	0.247338	1392.91	2783.69	Transport, Mitochondrial
SERGLYexR_GluN	L-Serine/Glycine reversible exchange GluN	ser_L[I] + gly[cN] <=> gly[I] + ser_L[cN]	-999.596	3785	-1000	1000	1392.7	2784.59	Transport, Extracellular
CO2t_GabaN	CO2 transporter via diffusion GabaN	co2[I] <=> co2[cN]	-2677.22	-0.780981	-1.02051	-0.2	1338.39	2675.62	Transport, Extracellular
SERGLNexR_Int	L-Serine/Glutamine reversible exchange Interstitial And Synapse	gln_L[cA] + ser_L[I] <=> ser_L[cA] + gln_L[I]	-3585.3	1000	-1000	1000	1292.65	2585.3	Transport, Extracellular
SERtm	Serine mitochondrial transporter Astrocyte	ser_L[cA] <=> ser_L[mA]	-2517.71	-0.0313212	-0.134294	0.231805	1258.92	2517.31
GHMT2rm	glycine hydroxymethyltransferase, reversible, mitochondrial Astrocyte	ser_L[mA] + thf[mA] <=> gly[mA] + h2o[mA] + mlthf[mA]	-2517.71	-0.0313212	-0.134294	0.194485	1258.9	2517.35	Glycine, Serine, and Threonine Metabolism
PIt2m_GluN	phosphate transporter, mitochondrial GluN	h[cN] + pi[cN] <=> h[mN] + pi[mN]	-2463.99	0.37661	-1000	1000	1231.81	464.367	Transport, Mitochondrial
GLUt2m_GabaN	L-glutamate reversible transport via proton symport, mitochondrial GabaN	h[cN] + glu_L[cN] <=> h[mN] + glu_L[mN]	-3273.71	-0.373589	-1000	0.740476	1137.41	2272.6	Transport, Mitochondrial
O2t_Int	o2 transport (diffusion) Interstitial And Synapse	o2[I] <=> o2[cA]	-2114.31	-5.41168	-1000	1000	1059.86	108.898	Transport, Extracellular
O2tm	O2 transport (diffusion) Astrocyte	o2[cA] <=> o2[mA]	-2112.73	-1.99836	-1000	1000	1057.37	110.734	Transport, Mitochondrial
PRGNLONEtm	pregnenolone intracellular transport Astrocyte	prgnlone[cA] <=> prgnlone[mA]	0.40037	1056.2	-665.105	0	860.852	390.693	Transport, Mitochondrial
sink_chsterol	Cholesterol uptake into brain Astrocyte	-> chsterol[cA]	-1056.2	-0.40037	0	658.257	857.428	397.541
P45011A1m	Cytochrome P450 11A1, mitochondrial [Precursor] Astrocyte	chsterol[mA] + h[mA] + nadph[mA] + 2 o2[mA] -> 4mptnl[mA] + 2 h2o[mA] + nadp[mA] + prgnlone[mA]	-1056.2	-0.40037	0	626.128	841.364	429.67	Steroid Metabolism
CHSTEROLt3	cholesterol intracellular transport Astrocyte	chsterol[cA] <=> chsterol[mA]	-1056.2	-0.40037	0	626.075	841.337	429.723	Transport, Mitochondrial
DM_4mptnl(m)	4mptnl demand	4mptnl[mA] ->	-1056.2	-0.40037	0	626.074	841.337	429.724
DM_prgnlone(c)	prgnlone demand	prgnlone[cA] ->	-1056.2	-0.40037	0	626.074	841.337	429.724
CO2tm_GabaN	CO2 transport (diffusion), mitochondrial GabaN	co2[cN] <=> co2[mN]	-1342.21	-0.0895	-0.0982115	0	671.103	1342.03	Transport, Mitochondrial
GLNtN1_GluN	Glutamine transporter GluN	na1[I] + gln_L[I] + h[cN] <=> h[I] + na1[cN] + gln_L[cN]	-1000	2286.36	-1000	1000	643.182	1286.36	Transport, Extracellular
ATPtm_GabaN	ADP/ATP transporter, mitochondrial GabaN	adp[cN] + atp[mN] -> atp[cN] + adp[mN]	0	-127.924	0	1000	563.962	1127.92	Transport, Mitochondrial
ICDHyrm	Isocitrate dehydrogenase (NADP+) Astrocyte	icit[mA] + nadp[mA] <=> akg[mA] + co2[mA] + nadph[mA]	33.3934	0.0838	-1000	0.0838	516.697	1033.39	Citric Acid Cycle
PYRt2m	pyruvate mitochondrial transport via proton symport Astrocyte	h[cA] + pyr[cA] <=> h[mA] + pyr[mA]	-0.138	-29.7038	-0.180488	1000	514.831	1029.75	Transport, Mitochondrial
GLNS	glutamine synthetase Astrocyte	atp[cA] + glu_L[cA] + nh4[cA] -> adp[cA] + gln_L[cA] + h[cA] + pi[cA]	0.5184	-28.2148	0	1000	513.848	1028.73	Glutamate metabolism
EX_h(e)	H+exchange	h[e] <=>	0	-20.8828	0	1000	510.441	1020.88	Exchange/demand reaction
L-LACtm_GluN	L-lactate transport, mitochondrial GluN	h[cN] + lac_L[cN] <=> h[mN] + lac_L[mN]	0	-19.9954	0	1000	509.998	1020	Transport, Mitochondrial
CK_GluN	ATP Creatine kinase GluN	atp[mN] + creat[mN] <=> adp[mN] + pcreat[mN]	0	-19.784	0	1000	509.892	1019.78	Urea cycle/amino group metabolism
CKc_GluN	ATP Creatine kinase GluN	atp[cN] + creat[cN] <=> adp[cN] + pcreat[cN]	19.784	0	-1000	0	509.892	1019.78	Urea cycle/amino group metabolism
CREATtmdiffir_GluN	Creatine transport to/from mitochondria via diffusion GluN	creat[cN] -> creat[mN]	0	-19.784	0	1000	509.892	1019.78	Urea cycle/amino group metabolism
PCREATtmdiffir_GluN	Phosphocreatine transport to/from mitochondria via diffusion GluN	pcreat[mN] -> pcreat[cN]	0	-19.784	0	1000	509.892	1019.78	Urea cycle/amino group metabolism
O2St_Int	superoxide anion transport via diffusion (extracellular) Interstitial And Synapse	o2s[cA] <=> o2s[I]	0	-19.606	0	1000	509.803	1019.61	Transport, Extracellular
NH4t3r_Int	ammonia transport via proton antiport Interstitial And Synapse	nh4[cA] + h[I] <=> h[cA] + nh4[I]	13.197	3.09598e-06	-1000	3.09598e-06	506.599	1013.2	Transport, Extracellular
GLNtm	L-glutamine transport via electroneutral transporter Astrocyte	gln_L[cA] -> gln_L[mA]	0	-11.9505	0	1000.01	505.982	1011.96	Transport, Mitochondrial
GLUNm	glutaminase (mitochondrial) Astrocyte	gln_L[mA] + h2o[mA] -> glu_L[mA] + nh4[mA]	0	-11.9505	0	1000.01	505.982	1011.96	Glutamate metabolism
PYRt2m_GluN	pyruvate mitochondrial transport via proton symport GluN	h[cN] + pyr[cN] <=> h[mN] + pyr[mN]	10.8696	0	-1000	0	505.435	1010.87	Transport, Mitochondrial
ICDHxm_GluN	Isocitrate dehydrogenase (NAD+) GluN	nad[mN] + icit[mN] -> akg[mN] + co2[mN] + nadh[mN]	0	-8.50703	0	1000	504.254	1008.51	Citric Acid Cycle
EX_co2(e)	CO2exchange	co2[e] <=>	4.45849	1004.93	0	1.11201	504.137	999.356	Exchange/demand reaction
CO2t	CO2 transporter via diffusion Astrocyte	co2[e] <=> co2[cA]	-1004.93	-4.45849	-1.12729	0	504.129	999.341	Transport, Extracellular
ACYP	acylphosphatase Astrocyte	13dpg[cA] + h2o[cA] -> 3pg[cA] + h[cA] + pi[cA]	0	-5.12208	0	1000	502.561	1005.12	Glycolysis/Gluconeogenesis
DPGM	Diphosphoglyceromutase Astrocyte	13dpg[cA] <=> 23dpg[cA] + h[cA]	0	-5.12208	0	1000	502.561	1005.12	Glycolysis/Gluconeogenesis
DPGase	Diphosphoglycerate phosphatase Astrocyte	23dpg[cA] + h2o[cA] -> 3pg[cA] + pi[cA]	0	-5.12208	0	1000	502.561	1005.12	Glycolysis/Gluconeogenesis
MMCDm_GabaN	Methylmalonyl-CoA decarboxylase, mitochondrial GabaN	h[mN] + mmcoa_S[mN] -> co2[mN] + ppcoa[mN]	0	-5.0248	0	1000	502.512	1005.02	Valine, Leucine, and Isoleucine Metabolism
NH4t3r_GabaN	ammonia transport via proton antiport GabaN	h[I] + nh4[cN] <=> nh4[I] + h[cN]	6.38515	-0.748682	-1000	0.813026	502.412	1007.95	Transport, Extracellular
ABUTt2r_GabaN	4-aminobutyrate reversible transport in via proton symport GabaN	4abut[I] + h[I] <=> h[cN] + 4abut[cN]	0.165246	-4.62241	-0.148597	1000	502.154	1004.94	Transport, Extracellular
HCO3Em	HCO3 equilibration reaction Astrocyte	co2[mA] + h2o[mA] <=> h[mA] + hco3[mA]	0.704534	-5.00334	0	1000	502.149	1005.71	Urea cycle/amino group metabolism
NH3tm	mitochondrial ammonium transport Astrocyte	nh4[cA] + h[mA] <=> h[cA] + nh4[mA]	5.79377	-1.4808	-1000	0.157144	502.078	1007.43
GLUVESSEC	L-glutamate secretion via secretory vesicle (ATP driven) Astrocyte	atp[cA] + glu_L[cA] + h2o[cA] -> adp[cA] + h[cA] + pi[cA] + glu_L[e]	0	-4.13033	0	1000	502.065	1004.13	Transport, Extracellular
LDH_Lm	L-lactate dehydrogenase Astrocyte	lac_L[mA] + nad[mA] <=> h[mA] + nadh[mA] + pyr[mA]	4.16873	0.238	-1000	0.280538	502.063	1004.21	Pyruvate Metabolism
THD1m_GluN	NAD(P) transhydrogenase GluN	h[cN] + nadp[mN] + nadh[mN] <=> h[mN] + nadph[mN] + nad[mN]	0.0694303	-4.60399	-0.412988	1000	502.061	1005.09	NAD Metabolism
MDH_GabaN	malate dehydrogenase GabaN	mal_L[cN] + nad[cN] <=> h[cN] + nadh[cN] + oaa[cN]	3.52285	-0.384884	-1000	0.18605	501.476	1004.09	Citric Acid Cycle
SUCOASm_GabaN	Succinate--CoA ligase (ADP-forming) GabaN	coa[mN] + atp[mN] + succ[mN] <=> adp[mN] + pi[mN] + succoa[mN]	0.789913	-3.59284	-0.035948	1000	501.383	1004.42	Citric Acid Cycle
SUCOASm_GluN	Succinate--CoA ligase (ADP-forming) GluN	coa[mN] + atp[mN] + succ[mN] <=> adp[mN] + pi[mN] + succoa[mN]	0	-2.85674	-0.162875	1000	501.347	1003.02	Citric Acid Cycle
L-LACt2r_GluN	L-lactate reversible transport via proton symport GluN	h[I] + lac_L[I] <=> h[cN] + lac_L[cN]	1.21238	-3.99169	-0.1874	1000	501.296	1005.39	Transport, Extracellular
CYOR-u10m_GabaN	ubiquinol-6 cytochrome c reductase, Complex III GabaN	2 h[mN] + 2 ficytC[mN] + q10h2[mN] -> 4 h[cN] + q10[mN] + 2 focytC[mN]	0	-2.58458	0	1000	501.292	1002.58	Oxidative Phosphorylation
ASPTA_GabaN	aspartate transaminase GabaN	akg[cN] + asp_L[cN] <=> glu_L[cN] + oaa[cN]	0	-2.49999	0	1000	501.25	1002.5	Alanine and Aspartate Metabolism
GLUVESSEC_GluN	L-glutamate secretion via secretory vesicle (ATP driven) GluN	atp[cN] + h2o[cN] + glu_L[cN] -> glu_L[I] + adp[cN] + h[cN] + pi[cN]	0.25	-2.4576	0.25	1000	501.229	1002.46	Transport, Extracellular
GLUt6_Int	Glutamate transport via Na, H symport and K antiport Interstitial And Synapse	k[cA] + h[I] + 3 na1[I] + glu_L[I] -> glu_L[cA] + h[cA] + 3 na1[cA] + k[I]	0.25	-2.4576	0.25	1000	501.229	1002.46	Transport, Extracellular
LDH_Lm_GluN	L-lactate dehydrogenase GluN	nad[mN] + lac_L[mN] <=> h[mN] + nadh[mN] + pyr[mN]	0	-2.38623	0	1000	501.193	1002.39	Pyruvate Metabolism
LDH_Lm_GabaN	L-lactate dehydrogenase GabaN	nad[mN] + lac_L[mN] <=> h[mN] + nadh[mN] + pyr[mN]	0	-2.38623	0	1000	501.193	1002.39	Pyruvate Metabolism
LacLtm	L-lactate mito transporter thorugh AQP9 Astrocyte	lac_L[cA] <=> lac_L[mA]	2.41999	0.238	-1000	0.280488	501.189	1002.46
CO2t_Int	CO2 transporter via diffusion Interstitial And Synapse	co2[I] <=> co2[cA]	4.23388	999.124	0	1.05497	501.152	993.835	Transport, Extracellular
ICDHxm_GabaN	Isocitrate dehydrogenase (NAD+) GabaN	nad[mN] + icit[mN] -> akg[mN] + co2[mN] + nadh[mN]	0	-2.20146	0	1000	501.101	1002.2	Citric Acid Cycle
ATPtm_GluN	ADP/ATP transporter, mitochondrial GluN	adp[cN] + atp[mN] -> atp[cN] + adp[mN]	0	-1.88404	0	1000	500.942	1001.88	Transport, Mitochondrial
PPCOACm	Propionyl-CoA carboxylase, mitochondrial Astrocyte	atp[mA] + hco3[mA] + ppcoa[mA] -> adp[mA] + h[mA] + mmcoa_S[mA] + pi[mA]	0	-1.70944	0	1000	500.855	1001.71	Valine, Leucine, and Isoleucine Metabolism
HMGLm	hydroxymethylglutaryl-CoA lyase Astrocyte	hmgcoa[mA] -> acac[mA] + accoa[mA]	0.604534	-2.09189	0	1000	500.744	1002.7	Cholesterol Metabolism
PGK	phosphoglycerate kinase Astrocyte	3pg[cA] + atp[cA] <=> 13dpg[cA] + adp[cA]	-0.0648	-1.37006	-0.086044	1000	500.674	1001.39	Glycolysis/Gluconeogenesis
THD1m_GabaN	NAD(P) transhydrogenase GabaN	h[cN] + nadp[mN] + nadh[mN] <=> h[mN] + nadph[mN] + nad[mN]	0.26093	-2.10715	-0.512988	1000	500.667	1002.88	NAD Metabolism
DURIK1m	deoxyuridine kinase (ATP:Deoxyuridine), mitochondrial Astrocyte	atp[mA] + duri[mA] -> adp[mA] + dump[mA] + h[mA]	0	-1.32427	0	1000	500.662	1001.32	Nucleotides
NTD5m	5'-nucleotidase (dTMP), mitochondrial Astrocyte	dtmp[mA] + h2o[mA] -> pi[mA] + thymd[mA]	0	-1.32427	0	1000	500.662	1001.32	Nucleotides
TMDK1m	thymidine kinase (ATP:thymidine) Astrocyte	atp[mA] + thymd[mA] -> adp[mA] + dtmp[mA] + h[mA]	0	-1.32427	0	1000	500.662	1001.32	Nucleotides
O2St_GluN	superoxide anion transport via diffusion (extracellular) GluN	o2s[cN] <=> o2s[I]	1.32335	0	-1000	0	500.662	1001.32	Transport, Extracellular
O2Stm_GluN	superoxide anion transport via diffusion (mitochondria) GluN	o2s[cN] <=> o2s[mN]	0	-1.32335	0	1000	500.662	1001.32	Transport, Mitochondrial
o2s_input	o2s_input		0	-1.09232	0.0206486	1000	500.556	1001.07
NADH2-u10m	NADH dehydrogenase, mitochondrial Astrocyte	5 h[mA] + nadh[mA] + q10[mA] -> 4 h[cA] + nad[mA] + q10h2[mA]	0	-1.09042	0	1000	500.545	1001.09	Oxidative Phosphorylation
NTD1m	5'-nucleotidase (dUMP),mitochondrial Astrocyte	dump[mA] + h2o[mA] -> duri[mA] + pi[mA]	0	-1.07879	0	1000	500.539	1001.08	Nucleotides
DM_atp(m)	atp demand	atp[mA] + h2o[mA] -> adp[mA] + h[mA] + pi[mA]	0	-0.949518	0	1000	500.475	1000.95
ICDHyrm_GluN	Isocitrate dehydrogenase (NADP+) GluN	nadp[mN] + icit[mN] <=> nadph[mN] + akg[mN] + co2[mN]	1.61083	-0.610575	-1000	0.0852	500.458	1002.31	Citric Acid Cycle
MMCDm	Methylmalonyl-CoA decarboxylase, mitochondrial Astrocyte	h[mA] + mmcoa_S[mA] -> co2[mA] + ppcoa[mA]	0.80933	-1.70944	0	1000	500.45	1002.52	Valine, Leucine, and Isoleucine Metabolism
O2St_GabaN	superoxide anion transport via diffusion (extracellular) GabaN	o2s[cN] <=> o2s[I]	1.32335	-0.454009	-1000	0	500.435	1001.78	Transport, Extracellular
O2Stm_GabaN	superoxide anion transport via diffusion (mitochondria) GabaN	o2s[cN] <=> o2s[mN]	0.454009	-1.32335	0	1000	500.435	1001.78	Transport, Mitochondrial
Htm	Uncoupling protein Astrocyte	h[cA] -> h[mA]	0	-0.82655	0	1000	500.413	1000.83	Transport, Mitochondrial
Htm_GluN	Uncoupling protein GluN	h[cN] -> h[mN]	0	-0.812815	0	1000	500.406	1000.81	Transport, Mitochondrial
NaKt_GabaN	Na+/K+ exchanging ATPase GabaN	2 k[I] + atp[cN] + h2o[cN] + 3 na1[cN] -> 3 na1[I] + adp[cN] + h[cN] + pi[cN] + 2 k[cN]	0	-0.809067	0	1000	500.405	1000.81	Transport, Extracellular
Kt1r_GabaN	potassium transport via uniport (facilitated diffusion) GabaN	k[I] <=> k[cN]	0.729571	1000	-1000	1000	500.365	1000.73
GLNtm_GluN	L-glutamine transport via electroneutral transporter GluN	gln_L[cN] -> gln_L[mN]	0	-0.712719	0	1000	500.356	1000.71	Transport, Mitochondrial
GLUNm_GluN	glutaminase (mitochondrial) GluN	h2o[mN] + gln_L[mN] -> glu_L[mN] + nh4[mN]	0	-0.712719	0	1000	500.356	1000.71	Glutamate metabolism
ASPTAm_GabaN	aspartate transaminase GabaN	akg[mN] + asp_L[mN] <=> glu_L[mN] + oaa[mN]	0.812007	-0.161048	-1000	5e-05	500.325	1000.97	Alanine and Aspartate Metabolism
PGK_GabaN	phosphoglycerate kinase GabaN	atp[cN] + 3pg[cN] <=> adp[cN] + 13dpg[cN]	-0.186	-0.923233	-0.493956	1000	500.308	1001.23	Glycolysis/Gluconeogenesis
HCO3Em_GabaN	HCO3 equilibration reaction GabaN	h2o[mN] + co2[mN] <=> h[mN] + hco3[mN]	0	-0.562341	0	1000	500.281	1000.56	Urea cycle/amino group metabolism
ICDHxm	Isocitrate dehydrogenase (NAD+) Astrocyte	icit[mA] + nad[mA] -> akg[mA] + co2[mA] + nadh[mA]	0	-0.524036	0	1000	500.262	1000.52	Citric Acid Cycle
HMGCOASim	Hydroxymethylglutaryl CoA synthase (ir) Astrocyte	aacoa[mA] + accoa[mA] + h2o[mA] -> coa[mA] + h[mA] + hmgcoa[mA]	0	-0.502039	0	1000	500.251	1000.5	Cholesterol Metabolism
GTHOm_GabaN	glutathione oxidoreductase GabaN	h[mN] + nadph[mN] + gthox[mN] -> nadp[mN] + 2 gthrd[mN]	0	-0.486744	0	1000	500.243	1000.49	Glutamate metabolism
GTHPm_GabaN	glutathione peroxidase, mitochondria GabaN	h2o2[mN] + 2 gthrd[mN] <=> 2 h2o[mN] + gthox[mN]	0	-0.486744	0	1000	500.243	1000.49	Glutathione Metabolism
NaKt_GluN	Na+/K+ exchanging ATPase GluN	2 k[I] + atp[cN] + h2o[cN] + 3 na1[cN] -> 3 na1[I] + adp[cN] + h[cN] + pi[cN] + 2 k[cN]	0	-0.337638	0	1000	500.169	1000.34	Transport, Extracellular
GTHOm_GluN	glutathione oxidoreductase GluN	h[mN] + nadph[mN] + gthox[mN] -> nadp[mN] + 2 gthrd[mN]	0	-0.330839	0	1000	500.165	1000.33	Glutamate metabolism
GTHPm_GluN	glutathione peroxidase, mitochondria GluN	h2o2[mN] + 2 gthrd[mN] <=> 2 h2o[mN] + gthox[mN]	0	-0.330839	0	1000	500.165	1000.33	Glutathione Metabolism
GTHOm	glutathione oxidoreductase Astrocyte	gthox[mA] + h[mA] + nadph[mA] -> 2 gthrd[mA] + nadp[mA]	0	-0.32913	0	1000	500.165	1000.33	Glutamate metabolism
GTHPm	glutathione peroxidase, mitochondria Astrocyte	2 gthrd[mA] + h2o2[mA] <=> gthox[mA] + 2 h2o[mA]	0	-0.32913	0	1000	500.165	1000.33	Glutathione Metabolism
DM_atp(m)_GabaN	atp demand GabaN	h2o[mN] + atp[mN] -> h[mN] + adp[mN] + pi[mN]	0	-0.32506	0	1000	500.163	1000.33
PPCOACm_GabaN	Propionyl-CoA carboxylase, mitochondrial GabaN	ppcoa[mN] + atp[mN] + hco3[mN] -> h[mN] + adp[mN] + pi[mN] + mmcoa_S[mN]	0	-0.293366	0	1000	500.147	1000.29	Valine, Leucine, and Isoleucine Metabolism
CK_GabaN	ATP Creatine kinase GabaN	atp[mN] + creat[mN] <=> adp[mN] + pcreat[mN]	0	-0.283795	0	1000	500.142	1000.28	Urea cycle/amino group metabolism
CKc_GabaN	ATP Creatine kinase GabaN	atp[cN] + creat[cN] <=> adp[cN] + pcreat[cN]	0.283795	0	-1000	0	500.142	1000.28	Urea cycle/amino group metabolism
CREATtmdiffir_GabaN	Creatine transport to/from mitochondria via diffusion GabaN	creat[cN] -> creat[mN]	0	-0.283795	0	1000	500.142	1000.28	Urea cycle/amino group metabolism
PCREATtmdiffir_GabaN	Phosphocreatine transport to/from mitochondria via diffusion GabaN	pcreat[mN] -> pcreat[cN]	0	-0.283795	0	1000	500.142	1000.28	Urea cycle/amino group metabolism
DURIK1m_GabaN	deoxyuridine kinase (ATP:Deoxyuridine), mitochondrial GabaN	atp[mN] + duri[mN] -> h[mN] + adp[mN] + dump[mN]	0	-0.266163	0	1000	500.133	1000.27	Nucleotides
NTD1m_GabaN	5'-nucleotidase (dUMP),mitochondrial GabaN	h2o[mN] + dump[mN] -> pi[mN] + duri[mN]	0	-0.266163	0	1000	500.133	1000.27	Nucleotides
NTD5m_GabaN	5'-nucleotidase (dTMP), mitochondrial GabaN	h2o[mN] + dtmp[mN] -> pi[mN] + thymd[mN]	0	-0.266163	0	1000	500.133	1000.27	Nucleotides
TMDK1m_GabaN	thymidine kinase (ATP:thymidine) GabaN	atp[mN] + thymd[mN] -> h[mN] + adp[mN] + dtmp[mN]	0	-0.266163	0	1000	500.133	1000.27	Nucleotides
PPAm_GluN	inorganic diphosphatase GluN	h2o[mN] + ppi[mN] -> h[mN] + 2 pi[mN]	0	-0.205589	0	1000	500.103	1000.21	Oxidative Phosphorylation
HMGCOASim_GabaN	Hydroxymethylglutaryl CoA synthase (ir) GabaN	h2o[mN] + accoa[mN] + aacoa[mN] -> h[mN] + coa[mN] + hmgcoa[mN]	0	-0.197199	0	1000	500.099	1000.2	Cholesterol Metabolism
DM_atp(m)_GluN	atp demand GluN	h2o[mN] + atp[mN] -> h[mN] + adp[mN] + pi[mN]	0	-0.170688	0	1000	500.085	1000.17
ASPGLUm_GluN	aspartate-glutamate mitochondrial shuttle GluN	h[cN] + asp_L[mN] + glu_L[cN] <=> h[mN] + glu_L[mN] + asp_L[cN]	0	-0.12118	0	1000	500.061	1000.12	Transport, Mitochondrial
ASPTA_GluN	aspartate transaminase GluN	akg[cN] + asp_L[cN] <=> glu_L[cN] + oaa[cN]	0	-0.12118	0	1000	500.061	1000.12	Alanine and Aspartate Metabolism
CK	ATP Creatine kinase Astrocyte	atp[mA] + creat[mA] <=> adp[mA] + pcreat[mA]	0	-0.118645	0	1000	500.059	1000.12	Urea cycle/amino group metabolism
CKc	ATP Creatine kinase Astrocyte	atp[cA] + creat[cA] <=> adp[cA] + pcreat[cA]	0.118645	0	-1000	0	500.059	1000.12	Urea cycle/amino group metabolism
CREATtmdiffir	Creatine transport to/from mitochondria via diffusion Astrocyte	creat[cA] -> creat[mA]	0	-0.118645	0	1000	500.059	1000.12	Urea cycle/amino group metabolism
PCREATtmdiffir	Phosphocreatine transport to/from mitochondria via diffusion Astrocyte	pcreat[mA] -> pcreat[cA]	0	-0.118645	0	1000	500.059	1000.12	Urea cycle/amino group metabolism
MDH_GluN	malate dehydrogenase GluN	mal_L[cN] + nad[cN] <=> h[cN] + nadh[cN] + oaa[cN]	0.12118	-0.0998889	-1000	-0.0799	500.051	1000.14	Citric Acid Cycle
Kt1r_GluN	potassium transport via uniport (facilitated diffusion) GluN	k[I] <=> k[cN]	0.0814353	1000	-1000	1000	500.041	1000.08
ATPS4m_GluN	ATP synthase (four protons for one ATP) GluN	4 h[cN] + adp[mN] + pi[mN] -> 3 h[mN] + h2o[mN] + atp[mN]	0	-0.0525403	0	1000	500.026	1000.05	Oxidative Phosphorylation
LDH_L_GabaN	L-lactate dehydrogenase GabaN	nad[cN] + lac_L[cN] <=> h[cN] + nadh[cN] + pyr[cN]	-0.1874	-0.035262	-0.1874	1000	500.018	1000.04	Glycolysis/Gluconeogenesis
h2o2_input	h2o2_input		0	0.000573042	0.000573042	1000	500	999.999
MDHm_GluN	malate dehydrogenase, mitochondrial GluN	nad[mN] + mal_L[mN] <=> h[mN] + nadh[mN] + oaa[mN]	0.0858942	-0.0257278	0	1000	499.97	1000.11	Citric Acid Cycle
CO2t_GluN	CO2 transporter via diffusion GluN	co2[I] <=> co2[cN]	-0.0184411	-0.0587	-1000	0	499.961	1000.04	Transport, Extracellular
L-LACtm_GabaN	L-lactate transport, mitochondrial GabaN	h[cN] + lac_L[cN] <=> h[mN] + lac_L[mN]	0	0.0925045	0	1000	499.954	999.907	Transport, Mitochondrial
OCOAT1m	3-oxoacid CoA-transferase Astrocyte	acac[mA] + succoa[mA] <=> aacoa[mA] + succ[mA]	0.632534	-0.543297	-0.0077	1000	499.952	1001.18	Valine, Leucine, and Isoleucine Metabolism
PYRt2m_GabaN	pyruvate mitochondrial transport via proton symport GabaN	h[cN] + pyr[cN] <=> h[mN] + pyr[mN]	0.0685122	-0.179378	-1000	0	499.945	1000.25	Transport, Mitochondrial
Htm_GabaN	Uncoupling protein GabaN	h[cN] -> h[mN]	0	0.137077	0	1000	499.931	999.863	Transport, Mitochondrial
GLUt2m	L-glutamate reversible transport via proton symport, mitochondrial Astrocyte	glu_L[cA] + h[cA] <=> glu_L[mA] + h[mA]	2.09442	-2.42057	-1000	-0.150497	499.912	1004.36	Transport, Mitochondrial
L-LACt2r_GabaN	L-lactate reversible transport via proton symport GabaN	h[I] + lac_L[I] <=> h[cN] + lac_L[cN]	0.6094	-0.820581	-0.414056	1000	499.899	1001.84	Transport, Extracellular
ASPGLUm_GabaN	aspartate-glutamate mitochondrial shuttle GabaN	h[cN] + asp_L[mN] + glu_L[cN] <=> h[mN] + glu_L[mN] + asp_L[cN]	0	0.25934	0	1000	499.87	999.741	Transport, Mitochondrial
PYRt2r_Int	pyruvate reversible transport via proton symport Interstitial And Synapse	h[I] + pyr[I] <=> h[cA] + pyr[cA]	0.832969	-0.5512	-0.0014	1000	499.858	1001.39	Transport, Extracellular
PPAm_GabaN	inorganic diphosphatase GabaN	h2o[mN] + ppi[mN] -> h[mN] + 2 pi[mN]	0	0.394996	0	1000	499.803	999.605	Oxidative Phosphorylation
ICDHyrm_GabaN	Isocitrate dehydrogenase (NADP+) GabaN	nadp[mN] + icit[mN] <=> nadph[mN] + akg[mN] + co2[mN]	0.477823	-0.789913	-1000	0.0852	499.801	1001.35	Citric Acid Cycle
CYOR-u10m	ubiquinol-6 cytochrome c reductase, Complex III Astrocyte	2 ficytC[mA] + 2 h[mA] + q10h2[mA] -> 4 h[cA] + 2 focytC[mA] + q10[mA]	0.4196	0	0	1000	499.79	1000.42	Oxidative Phosphorylation
h2o2_output	h2o2_output		1.32335	-0.869477	0.000232931	1000	499.773	1002.19
ASPTAm_GluN	aspartate transaminase GluN	akg[mN] + asp_L[mN] <=> glu_L[mN] + oaa[mN]	-0.0246875	-0.472199	-1000	5e-05	499.752	1000.45	Alanine and Aspartate Metabolism
PYRt2r_GluN	pyruvate reversible transport via proton symport GluN	h[I] + pyr[I] <=> h[cN] + pyr[cN]	0.782207	-0.651017	-1000	0.676932	499.727	1002.11	Transport, Extracellular
3DPHBH1	Hydroxylation of 3-Decaprenyl-4-hydroxybenzoate (NADH) Astrocyte	3dphb[mA] + h[mA] + nadh[mA] + o2[mA] -> 3dpdhb[mA] + h2o[mA] + nad[mA]	-999.4	0.0014	0	0.0014	499.7	999.4	Ubiquinone Biosynthesis
PPAm	inorganic diphosphatase Astrocyte	h2o[mA] + ppi[mA] -> h[mA] + 2 pi[mA]	1.08213	-0.415732	0	1000	499.667	1001.5	Oxidative Phosphorylation
GLUDC_GabaN	Glutamate Decarboxylase GabaN	h[cN] + glu_L[cN] -> 4abut[cN] + co2[cN]	0.2	998.943	0	0.1119	499.516	998.631	Glutamate metabolism
PGK_GluN	phosphoglycerate kinase GluN	atp[cN] + 3pg[cN] <=> adp[cN] + 13dpg[cN]	1.24762	-0.751016	-0.493956	1000	499.505	1002.49	Glycolysis/Gluconeogenesis
ARGLYSex_Int	Arginine/Lysine exchanger (Arg in) Interstitial And Synapse	lys_L[cA] + arg_L[I] -> arg_L[cA] + lys_L[I]	0	998.984	0	0	499.492	998.984	Transport, Extracellular
LDH_L_GluN	L-lactate dehydrogenase GluN	nad[cN] + lac_L[cN] <=> h[cN] + nadh[cN] + pyr[cN]	0.499792	0.387117	-0.1874	1000	499.463	1000.3	Glycolysis/Gluconeogenesis
SERt4_GluN	L-serine via sodium symport GluN	na1[I] + ser_L[I] -> na1[cN] + ser_L[cN]	0	1998.86	0	1000	499.432	998.864	Transport, Extracellular
DM_4abut[cGabaN]	DM_4abut[cGabaN]		0	998.743	0	-0.0799	499.411	998.823	Demand
CYOR-u10m_GluN	ubiquinol-6 cytochrome c reductase, Complex III GluN	2 h[mN] + 2 ficytC[mN] + q10h2[mN] -> 4 h[cN] + q10[mN] + 2 focytC[mN]	2.58458	0	0	1000	498.708	1002.58	Oxidative Phosphorylation
o2s_output	o2s_output		3.48187	0.142971	0.142971	1000	498.259	1003.2
O2St	superoxide anion transport via diffusion (extracellular) Astrocyte	o2s[cA] <=> o2s[e]	3.48187	0	-999.857	14.6288	494.355	1017.97	Transport, Extracellular
O2Stm	superoxide anion transport via diffusion (mitochondria) Astrocyte	o2s[cA] <=> o2s[mA]	0	-3.48187	-14.8883	1000	494.297	1018.37	Transport, Mitochondrial
PRGNLONEtm_GluN	pregnenolone intracellular transport GluN	prgnlone[cN] <=> prgnlone[mN]	-1604.99	0	-626.074	0	489.458	978.915	Transport, Mitochondrial
DM_4mptnl(m)_GluN	4mptnl demand GluN	4mptnl[mN] ->	0	1604.99	0	626.074	489.458	978.915
P45011A1m_GluN	Cytochrome P450 11A1, mitochondrial [Precursor] GluN	h[mN] + nadph[mN] + 2 o2[mN] + chsterol[mN] -> 2 h2o[mN] + nadp[mN] + 4mptnl[mN] + prgnlone[mN]	0	1604.99	0	626.102	489.444	978.888	Steroid Metabolism
sink_chsterol_GluN	Cholesterol uptake into brain GluN	-> chsterol[cN]	0	1604.99	0	626.128	489.431	978.862
CHSTEROLt3_GluN	cholesterol intracellular transport GluN	chsterol[cN] <=> chsterol[mN]	0	1604.99	0	626.128	489.431	978.862	Transport, Mitochondrial
DM_prgnlone(c)_GluN	prgnlone demand GluN	prgnlone[cN] ->	0	1604.99	0	626.13	489.43	978.86
Kt1r	potassium transport via uniport (facilitated diffusion) Astrocyte	k[e] <=> k[cA]	16.1226	937.581	-1000	1000	476.852	1078.54
L-LACt2r_Int	L-lactate reversible transport via proton symport Interstitial And Synapse	h[I] + lac_L[I] <=> h[cA] + lac_L[cA]	5.37418	-0.646969	-1000	111.989	446.369	1118.01	Transport, Extracellular
CATm	catalase Astrocyte	2 h2o2[mA] -> 2 h2o[mA] + o2[mA]	0	-0.661677	0	753.722	377.192	754.384	ROS Detoxification
CATm_GabaN	catalase GabaN	2 h2o2[mN] -> o2[mN] + 2 h2o[mN]	0	-1.97261	0	750	375.986	751.973	ROS Detoxification
COUCOAFm_GluN	p-coumaroyl-CoA formation GluN	coa[mN] + atp[mN] + T4hcinnm[mN] -> coucoa[mN] + amp[mN] + ppi[mN]	0	-1.16723	0	750	375.584	751.167	Ubiquinone Biosynthesis
CATm_GluN	catalase GluN	2 h2o2[mN] -> o2[mN] + 2 h2o[mN]	0	-0.661677	0	750	375.331	750.662	ROS Detoxification
EX_glu_L(e)	L-Glutamateexchange	glu_L[e] <=>	-711.774	0.0047	-0.0044	0.0047	355.885	711.77	Exchange/demand reaction
ALATA_L_GabaN	L-alanine transaminase GabaN	akg[cN] + ala_L[cN] <=> glu_L[cN] + pyr[cN]	1.45509	678.712	-1000	1000	340.083	1322.74	Glutamate metabolism
ALAtN1_GabaN	Alanine transport (Na, H coupled) GabaN	ala_L[I] <=> ala_L[cN]	1.45509	678.712	-1000	1000	340.083	1322.74	Transport, Extracellular
ALATA_L_GluN	L-alanine transaminase GluN	akg[cN] + ala_L[cN] <=> glu_L[cN] + pyr[cN]	-678.712	-0.450756	-1000	1000	339.581	1321.74	Glutamate metabolism
ALAtN1_GluN	Alanine transport (Na, H coupled) GluN	ala_L[I] <=> ala_L[cN]	-678.712	-0.450756	-1000	1000	339.581	1321.74	Transport, Extracellular
NaKt_Int	Na+/K+ exchanging ATPase Interstitial And Synapse	atp[cA] + h2o[cA] + 3 na1[cA] + 2 k[I] -> adp[cA] + h[cA] + 2 k[cA] + pi[cA] + 3 na1[I]	0	-3.00551	0	665.486	334.246	668.492	Transport, Extracellular
NaKt	Na+/K+ exchanging ATPase Astrocyte	atp[cA] + h2o[cA] + 3 na1[cA] + 2 k[e] -> adp[cA] + h[cA] + 2 k[cA] + pi[cA] + 3 na1[e]	0	-1.29657	0	665.395	333.346	666.691	Transport, Extracellular
DCKm_GluN	deoxycytidylate kinase (ATP) GluN	atp[mN] + dcmp[mN] -> adp[mN] + dcdp[mN]	0	-0.285677	0	625.228	312.757	625.514
DGKm_GluN	deoxyguanylate kinase (ATP) GluN	atp[mN] + dgmp[mN] -> adp[mN] + dgdp[mN]	0	-0.285677	0	625.228	312.757	625.514
BTNPLm_GabaN	holocarboxylase synthestase (biotin protein ligase), mitochondrial GabaN	apoC_Lys[mN] + btamp[mN] -> h[mN] + amp[mN] + apoC_Lys_btn[mN]	0	-3.47701	0	569.703	286.59	573.18	Biotin Metabolism
ACACT1rm_GabaN	acetyl-CoA C-acetyltransferase, mitochondrial GabaN	2 accoa[mN] <=> coa[mN] + aacoa[mN]	0.118802	406.315	-135.815	0	271.124	270.382	Tryptophan metabolism
SPODMm_GluN	superoxide dismutase GluN	2 h[mN] + 2 o2s[mN] -> o2[mN] + h2o2[mN]	0	-9.80301	0	500	254.902	509.803	ROS Detoxification
SPODMm	superoxide dismutase Astrocyte	2 h[mA] + 2 o2s[mA] -> h2o2[mA] + o2[mA]	0	-1.74094	0	507.444	254.593	509.185	ROS Detoxification
APOC_LYS_BTNPm_GabaN	proteolysis of apoC-Lys-btn, mitochondrial GabaN	h2o[mN] + apoC_Lys_btn[mN] -> apoC[mN] + biocyt[mN]	0	-3.47701	0	500.185	251.831	503.662	Biotin Metabolism
BTNDm_GabaN	biotinidase (biotin), mitochondrial GabaN	h2o[mN] + biocyt[mN] -> lys_L[mN] + btn[mN]	0	-3.47701	0	500.064	251.77	503.541	Biotin Metabolism
APOCFm_GabaN	Apocarboxylase formation, mitochondrial GabaN	apoC[mN] + lys_L[mN] -> h[mN] + h2o[mN] + apoC_Lys[mN]	0	-3.47701	0	499.666	251.571	503.143	Biotin Metabolism
BACCLm_GabaN	biotin-[acetyl-CoA-carboxylase] ligase, mitochondrial GabaN	h[mN] + atp[mN] + btn[mN] -> ppi[mN] + btamp[mN]	0	-3.47701	0	499.647	251.562	503.124	Biotin Metabolism
H2O2tm_GabaN	hydrogen peroxide mitochondrial transport GabaN	h2o2[cN] <=> h2o2[mN]	0.973488	-3.94521	-500	1000	251.486	1504.92	Transport, Mitochondrial
H2O2t_GabaN	hydrogen peroxide transport via diffusion GabaN	h2o2[I] <=> h2o2[cN]	0.973488	-3.94521	-500.186	1000	251.393	1505.1	Transport, Extracellular
APOCFm_GluN	Apocarboxylase formation, mitochondrial GluN	apoC[mN] + lys_L[mN] -> h[mN] + h2o[mN] + apoC_Lys[mN]	0	-2.4047	0	500.183	251.294	502.588	Biotin Metabolism
BACCLm_GluN	biotin-[acetyl-CoA-carboxylase] ligase, mitochondrial GluN	h[mN] + atp[mN] + btn[mN] -> ppi[mN] + btamp[mN]	0	-2.4047	0	500.121	251.263	502.526	Biotin Metabolism
BTNPLm_GluN	holocarboxylase synthestase (biotin protein ligase), mitochondrial GluN	apoC_Lys[mN] + btamp[mN] -> h[mN] + amp[mN] + apoC_Lys_btn[mN]	0	-2.4047	0	499.157	250.781	501.561	Biotin Metabolism
CYOOm2_GabaN	cytochrome c oxidase, mitochondrial Complex IV GabaN	8 h[mN] + o2[mN] + 4 focytC[mN] -> 4 h[cN] + 2 h2o[mN] + 4 ficytC[mN]	0	-1.29229	0	500	250.646	501.292	Oxidative Phosphorylation
SPODMm_GabaN	superoxide dismutase GabaN	2 h[mN] + 2 o2s[mN] -> o2[mN] + h2o2[mN]	0	-0.973488	0	500	250.487	500.973	ROS Detoxification
DTKm_GabaN	deoxythymidylate kinase (ATP) GabaN	atp[mN] + dtmp[mN] -> adp[mN] + dtdp[mN]	0	1000	0	499.192	250.404	500.808
BTNDm_GluN	biotinidase (biotin), mitochondrial GluN	h2o[mN] + biocyt[mN] -> lys_L[mN] + btn[mN]	0	-2.4047	0	498.277	250.341	500.682	Biotin Metabolism
APOC_LYS_BTNPm	proteolysis of apoC-Lys-btn, mitochondrial Astrocyte	apoC_Lys_btn[mA] + h2o[mA] -> apoC[mA] + biocyt[mA]	0	-0.535509	0	500.134	250.335	500.67	Biotin Metabolism
DAKm_GluN	adentylate kinase (GTP) / GTP-AMP Phosphotransferase GluN	gtp[mN] + damp[mN] -> gdp[mN] + dadp[mN]	0	-0.358281	0	500.152	250.255	500.51
APOC_LYS_BTNPm_GluN	proteolysis of apoC-Lys-btn, mitochondrial GluN	h2o[mN] + apoC_Lys_btn[mN] -> apoC[mN] + biocyt[mN]	0	-2.4047	0	498.103	250.254	500.508	Biotin Metabolism
NDPK7m_GluN	nucleoside-diphosphate kinase (ATP:dCDP), mitochondrial GluN	atp[mN] + dcdp[mN] <=> adp[mN] + dctp[mN]	0	-0.285677	0	500.162	250.224	500.447	Nucleotides
NDPK5m_GluN	nucleoside-diphosphate kinase (ATP:dGDP), mitochondrial GluN	atp[mN] + dgdp[mN] <=> adp[mN] + dgtp[mN]	0	-0.285677	0	500.152	250.219	500.438	Nucleotides
DTKm	deoxythymidylate kinase (ATP) Astrocyte	atp[mA] + dtmp[mA] -> adp[mA] + dtdp[mA]	0	-0.243782	0	500.129	250.186	500.372
DTKm_GluN	deoxythymidylate kinase (ATP) GluN	atp[mN] + dtmp[mN] -> adp[mN] + dtdp[mN]	0	-0.0371381	0	500.134	250.086	500.171
DAKm_GabaN	adentylate kinase (GTP) / GTP-AMP Phosphotransferase GabaN	gtp[mN] + damp[mN] -> gdp[mN] + dadp[mN]	0	1000	0	500.05	249.975	499.95
NDPK4m_GabaN	nucleoside-diphosphate kinase (ATP:dTDP), mitochondrial GabaN	atp[mN] + dtdp[mN] <=> adp[mN] + dttp[mN]	0	1000	0	500.056	249.972	499.944	Nucleotides
NDPK8m_GabaN	nucleoside-diphosphate kinase (ATP:dADP), mitochondrial GabaN	atp[mN] + dadp[mN] <=> adp[mN] + datp[mN]	0	1000	0	500.15	249.925	499.85	Nucleotides
GLUDxm_GabaN	glutamate dehydrogenase (NAD) (mitochondrial) GabaN	h2o[mN] + nad[mN] + glu_L[mN] <=> h[mN] + akg[mN] + nadh[mN] + nh4[mN]	-998.209	-0.785291	-1000	500.371	249.682	502.948	Glutamate metabolism
BTNPLm	holocarboxylase synthestase (biotin protein ligase), mitochondrial Astrocyte	apoC_Lys[mA] + btamp[mA] -> amp[mA] + apoC_Lys_btn[mA] + h[mA]	0	-0.535509	0	498.672	249.604	499.208	Biotin Metabolism
GLUDxm_GluN	glutamate dehydrogenase (NAD) (mitochondrial) GluN	h2o[mN] + nad[mN] + glu_L[mN] <=> h[mN] + akg[mN] + nadh[mN] + nh4[mN]	0.917041	997.415	-0.831621	500.372	249.396	495.294	Glutamate metabolism
BACCLm	biotin-[acetyl-CoA-carboxylase] ligase, mitochondrial Astrocyte	atp[mA] + btn[mA] + h[mA] -> btamp[mA] + ppi[mA]	0	-0.535509	0	498.232	249.384	498.767	Biotin Metabolism
APOCFm	Apocarboxylase formation, mitochondrial Astrocyte	apoC[mA] + lys_L[mA] -> apoC_Lys[mA] + h[mA] + h2o[mA]	0	-0.535509	0	498.054	249.295	498.589	Biotin Metabolism
BTNDm	biotinidase (biotin), mitochondrial Astrocyte	biocyt[mA] + h2o[mA] -> btn[mA] + lys_L[mA]	0	-0.535509	0	497.917	249.226	498.452	Biotin Metabolism
NDPK4m	nucleoside-diphosphate kinase (ATP:dTDP), mitochondrial Astrocyte	atp[mA] + dtdp[mA] <=> adp[mA] + dttp[mA]	0	-0.243782	0	498.177	249.21	498.421	Nucleotides
NDPK8m	nucleoside-diphosphate kinase (ATP:dADP), mitochondrial Astrocyte	atp[mA] + dadp[mA] <=> adp[mA] + datp[mA]	0	-0.243782	0	498.172	249.208	498.416	Nucleotides
NDPK5m	nucleoside-diphosphate kinase (ATP:dGDP), mitochondrial Astrocyte	atp[mA] + dgdp[mA] <=> adp[mA] + dgtp[mA]	0	-0.19438	0	498.177	249.186	498.371	Nucleotides
NDPK7m	nucleoside-diphosphate kinase (ATP:dCDP), mitochondrial Astrocyte	atp[mA] + dcdp[mA] <=> adp[mA] + dctp[mA]	0	-0.19438	0	498.177	249.186	498.371	Nucleotides
DCKm	deoxycytidylate kinase (ATP) Astrocyte	atp[mA] + dcmp[mA] -> adp[mA] + dcdp[mA]	0	-0.19438	0	498.156	249.175	498.351
DAKm	adentylate kinase (GTP) / GTP-AMP Phosphotransferase Astrocyte	gtp[mA] + damp[mA] -> dadp[mA] + gdp[mA]	0	-0.243782	0	498.085	249.164	498.328
DGKm	deoxyguanylate kinase (ATP) Astrocyte	atp[mA] + dgmp[mA] -> adp[mA] + dgdp[mA]	0	-0.19438	0	498.096	249.145	498.29
NDPK4m_GluN	nucleoside-diphosphate kinase (ATP:dTDP), mitochondrial GluN	atp[mN] + dtdp[mN] <=> adp[mN] + dttp[mN]	0	-0.0371381	0	498.246	249.142	498.283	Nucleotides
NDPK8m_GluN	nucleoside-diphosphate kinase (ATP:dADP), mitochondrial GluN	atp[mN] + dadp[mN] <=> adp[mN] + datp[mN]	0	-0.0371381	0	498.221	249.129	498.258	Nucleotides
CYOOm2	cytochrome c oxidase, mitochondrial Complex IV Astrocyte	4 focytC[mA] + 8 h[mA] + o2[mA] -> 4 h[cA] + 4 ficytC[mA] + 2 h2o[mA]	0	0	0	496.282	248.141	496.282	Oxidative Phosphorylation
H2O2t	hydrogen peroxide transport via diffusion Astrocyte	h2o2[e] <=> h2o2[cA]	0.87005	-1.32335	-507.533	1000	246.46	1509.73	Transport, Extracellular
H2O2tm	hydrogen peroxide mitochondrial transport Astrocyte	h2o2[cA] <=> h2o2[mA]	1.74094	-1.32335	-507.444	1000	246.069	1510.51	Transport, Mitochondrial
H2O2t_Int	hydrogen peroxide transport via diffusion Interstitial And Synapse	h2o2[I] <=> h2o2[cA]	1.94698	-9.80301	-1000	500.115	246.015	1511.86	Transport, Extracellular
H2O2tm_GluN	hydrogen peroxide mitochondrial transport GluN	h2o2[cN] <=> h2o2[mN]	9.80301	-1.32335	-500	1000	245.76	1511.13	Transport, Mitochondrial
H2O2t_GluN	hydrogen peroxide transport via diffusion GluN	h2o2[I] <=> h2o2[cN]	9.80301	-1.32335	-500.186	1000	245.667	1511.31	Transport, Extracellular
VITD3Hm_GluN	Vitamin D-25-hydroxylase (D3) GluN	h[mN] + nadph[mN] + o2[mN] + vitd3[mN] -> h2o[mN] + nadp[mN] + 25hvitd3[mN]	0	-3.48473	0	417.383	210.434	420.868	Vitamin D
sink_vitd3_GluN	vitd3 source GluN	-> vitd3[cN]	0	-3.48473	0	417.383	210.434	420.868
1a,25VITD3Hm_GluN	1-alpha,24R,25-Vitamin D-hydroxylase (D3) GluN	h[mN] + nadph[mN] + o2[mN] + 1a25dhvitd3[mN] -> h2o[mN] + nadp[mN] + 1a2425thvitd3[mN]	0	-2.83158	0	417.42	210.126	420.251	Vitamin D
24,25VITD3Hm_GluN	24R-Vitamin D-25-hydroxylase (D3) GluN	h[mN] + nadph[mN] + o2[mN] + 25hvitd3[mN] -> h2o[mN] + nadp[mN] + 2425dhvitd3[mN]	0	-2.83158	0	417.419	210.125	420.25	Vitamin D
1a,24,25VITD3Hm_GluN	1-alpha-Vitamin D-24,25-hydroxylase (D3) GluN	h[mN] + nadph[mN] + o2[mN] + 2425dhvitd3[mN] -> h2o[mN] + nadp[mN] + 1a2425thvitd3[mN]	0	-2.83158	0	417.383	210.107	420.214	Vitamin D
24,25VITD3Hm_GabaN	24R-Vitamin D-25-hydroxylase (D3) GabaN	h[mN] + nadph[mN] + o2[mN] + 25hvitd3[mN] -> h2o[mN] + nadp[mN] + 2425dhvitd3[mN]	0	-1.82269	0	417.42	209.621	419.242	Vitamin D
1a,25VITD3Hm_GabaN	1-alpha,24R,25-Vitamin D-hydroxylase (D3) GabaN	h[mN] + nadph[mN] + o2[mN] + 1a25dhvitd3[mN] -> h2o[mN] + nadp[mN] + 1a2425thvitd3[mN]	0	-1.82269	0	417.419	209.621	419.241	Vitamin D
25VITD3Hm_GabaN	1-alpha-Vitamin D-25-hydroxylase (D3) GabaN	h[mN] + nadph[mN] + o2[mN] + 25hvitd3[mN] -> h2o[mN] + nadp[mN] + 1a25dhvitd3[mN]	0	-1.82269	0	417.419	209.621	419.241	Vitamin D
VITD3Hm	Vitamin D-25-hydroxylase (D3) Astrocyte	h[mA] + nadph[mA] + o2[mA] + vitd3[mA] -> 25hvitd3[mA] + h2o[mA] + nadp[mA]	0	-1.79683	0	417.44	209.619	419.237	Vitamin D
1a,25VITD2Hm_GabaN	1-alpha,24R,25-Vitamin D-hydroxylase (D2) GabaN	h[mN] + nadph[mN] + o2[mN] + 1a25dhvitd2[mN] -> 1a2425thvitd2[mN] + h2o[mN] + nadp[mN]	0	-1.80389	0	417.419	209.611	419.223	Vitamin D
VITD2tm_GluN	Vitamin D2 transport from mitochondria GluN	vitd2[mN] <=> vitd2[cN]	1.82269	0	-417.383	0	209.603	419.206	Transport, Mitochondrial
DM_1a2425thvitd3_GabaN	1a2425thvitd3 demand GabaN	1a2425thvitd3[mN] ->	0	-1.82269	0	417.383	209.603	419.206
sink_vitd2_GluN	vitd2 source GluN	-> vitd2[cN]	0	-1.82269	0	417.383	209.603	419.206
24,25VITD2Hm_GabaN	24R-Vitamin D-25-hydroxylase (D2) GabaN	h[mN] + nadph[mN] + o2[mN] + 25hvitd2[mN] -> 2425dhvitd2[mN] + h2o[mN] + nadp[mN]	0	-1.80389	0	417.383	209.593	419.187	Vitamin D
DM_1a2425thvitd2_GabaN	1a2425thvitd2 demand GabaN	1a2425thvitd2[mN] ->	0	-1.80389	0	417.383	209.593	419.187
VITD2tm	Vitamin D2 transport from mitochondria Astrocyte	vitd2[mA] <=> vitd2[cA]	1.79683	0	-417.383	0	209.59	419.18	Transport, Mitochondrial
25VITD2Hm	1-alpha-Vitamin D-25-hydroxylase (D2) Astrocyte	25hvitd2[mA] + h[mA] + nadph[mA] + o2[mA] -> 1a25dhvitd2[mA] + h2o[mA] + nadp[mA]	0	-1.79683	0	417.383	209.59	419.18	Vitamin D
sink_vitd3	vitd3 source Astrocyte	-> vitd3[cA]	0	-1.79683	0	417.383	209.59	419.18
VITD2Hm	Vitamin D-25-hydroxylase (D2) Astrocyte	h[mA] + nadph[mA] + o2[mA] + vitd2[mA] -> 25hvitd2[mA] + h2o[mA] + nadp[mA]	0	-1.79683	0	417.383	209.59	419.18	Vitamin D
DM_1a2425thvitd2	1a2425thvitd2 demand	1a2425thvitd2[mA] ->	0	-1.79683	0	417.383	209.59	419.18
1a,25VITD2Hm	1-alpha,24R,25-Vitamin D-hydroxylase (D2) Astrocyte	1a25dhvitd2[mA] + h[mA] + nadph[mA] + o2[mA] -> 1a2425thvitd2[mA] + h2o[mA] + nadp[mA]	0	-1.79683	0	417.383	209.59	419.18	Vitamin D
25VITD3Hm	1-alpha-Vitamin D-25-hydroxylase (D3) Astrocyte	25hvitd3[mA] + h[mA] + nadph[mA] + o2[mA] -> 1a25dhvitd3[mA] + h2o[mA] + nadp[mA]	0	-1.79683	0	417.383	209.59	419.18	Vitamin D
1a,25VITD2Hm_GluN	1-alpha,24R,25-Vitamin D-hydroxylase (D2) GluN	h[mN] + nadph[mN] + o2[mN] + 1a25dhvitd2[mN] -> 1a2425thvitd2[mN] + h2o[mN] + nadp[mN]	0	-0.324496	0	417.419	208.872	417.743	Vitamin D
1a,24,25VITD2Hm_GluN	1-alpha-Vitamin D-24,25-hydroxylase (D2) GluN	2425dhvitd2[mN] + h[mN] + nadph[mN] + o2[mN] -> 1a2425thvitd2[mN] + h2o[mN] + nadp[mN]	0	-0.324496	0	417.383	208.854	417.707	Vitamin D
24,25VITD2Hm_GluN	24R-Vitamin D-25-hydroxylase (D2) GluN	h[mN] + nadph[mN] + o2[mN] + 25hvitd2[mN] -> 2425dhvitd2[mN] + h2o[mN] + nadp[mN]	0	-0.324496	0	417.383	208.854	417.707	Vitamin D
sink_vitd2_GabaN	vitd2 source GabaN	-> vitd2[cN]	0	-0.324496	0	417.383	208.854	417.707
VITD2tm_GabaN	Vitamin D2 transport from mitochondria GabaN	vitd2[mN] <=> vitd2[cN]	0.324496	0	-417.383	0	208.854	417.707	Transport, Mitochondrial
24,25VITD3Hm	24R-Vitamin D-25-hydroxylase (D3) Astrocyte	25hvitd3[mA] + h[mA] + nadph[mA] + o2[mA] -> 2425dhvitd3[mA] + h2o[mA] + nadp[mA]	0	-0.220559	0	417.419	208.82	417.639	Vitamin D
VITD3Hm_GabaN	Vitamin D-25-hydroxylase (D3) GabaN	h[mN] + nadph[mN] + o2[mN] + vitd3[mN] -> h2o[mN] + nadp[mN] + 25hvitd3[mN]	0	-0.220559	0	417.4	208.81	417.62	Vitamin D
1a,24,25VITD3Hm	1-alpha-Vitamin D-24,25-hydroxylase (D3) Astrocyte	2425dhvitd3[mA] + h[mA] + nadph[mA] + o2[mA] -> 1a2425thvitd3[mA] + h2o[mA] + nadp[mA]	0	-0.220559	0	417.383	208.802	417.603	Vitamin D
sink_vitd3_GabaN	vitd3 source GabaN	-> vitd3[cN]	0	-0.220559	0	417.383	208.802	417.603
2AMADPTm_GabaN	L-2-aminoadipate shuttle (cytosol/mitochondria) GabaN	L2aadp[cN] + akg[mN] <=> akg[cN] + L2aadp[mN]	0.03995	406.315	-0.0005	0	203.178	406.275	Lysine Metabolism
2OXOADOXm_GabaN	2-Oxoadipate:lipoamde 2-oxidoreductase(decarboxylating and acceptor-succinylating) (mitochondria) GabaN	2oxoadp[mN] + coa[mN] + nad[mN] -> co2[mN] + glutcoa[mN] + nadh[mN]	-406.315	-0.03995	0	0.0005	203.178	406.275	Lysine Metabolism
2OXOADPTm_GabaN	2-oxoadipate shuttle (cytosol/mitochondria) GabaN	akg[mN] + 2oxoadp[cN] <=> akg[cN] + 2oxoadp[mN]	-406.315	-0.03995	0	0.0005	203.178	406.275	Tryptophan metabolism
AASAD3m_GabaN	L-aminoadipate-semialdehyde dehydrogenase (NADH), mitochondrial GabaN	h2o[mN] + nad[mN] + L2aadp6sa[mN] -> 2 h[mN] + L2aadp[mN] + nadh[mN]	-406.315	-0.03995	0	0.0005	203.178	406.275	Lysine Metabolism
AATAi_GabaN	2-aminoadipate transaminase, irreversible GabaN	L2aadp[cN] + akg[cN] -> 2oxoadp[cN] + glu_L[cN]	-406.315	-0.03995	0	0.0005	203.178	406.275	Lysine Metabolism
ECOAH1m_GabaN	3-hydroxyacyl-CoA dehydratase (3-hydroxybutanoyl-CoA) (mitochondria) GabaN	3hbcoa[mN] <=> h2o[mN] + b2coa[mN]	0.03995	406.315	-0.0005	0	203.178	406.275	Tryptophan metabolism
GLUTCOADHm_GabaN	glutaryl-CoA dehydrogenase (mitochondria) GabaN	h[mN] + glutcoa[mN] + fad[mN] -> co2[mN] + b2coa[mN] + fadh2[mN]	-406.315	-0.03995	0	0.0005	203.178	406.275	Tryptophan metabolism
HACD1m_GabaN	3-hydroxyacyl-CoA dehydrogenase (acetoacetyl-CoA) (mitochondria) GabaN	h[mN] + nadh[mN] + aacoa[mN] <=> nad[mN] + 3hbcoa[mN]	0.03995	406.315	-0.0005	0	203.178	406.275	Tryptophan metabolism
LYStiDF_GabaN	L-lysine transport via diffusion (extracellular to cytosol) GabaN	lys_L[I] <=> lys_L[cN]	-406.315	-0.03995	0	0.0005	203.178	406.275	Transport, Extracellular
LYStm_GabaN	Lysine mitochondrial transport via ornithine carrier GabaN	h[mN] + lys_L[cN] <=> h[cN] + lys_L[mN]	-406.315	-0.03995	0	0.0005	203.178	406.275	Transport, Mitochondrial
SACCD3m_GabaN	saccharopine dehydrogenase (NADP, L-lysine forming), mitochondrial GabaN	h[mN] + nadph[mN] + akg[mN] + lys_L[mN] -> h2o[mN] + nadp[mN] + saccrp_L[mN]	-406.315	-0.03995	0	0.0005	203.178	406.275	Lysine Metabolism
SACCD4m_GabaN	saccharopine dehydrogenase (NAD, L-glutamate forming), mitochondrial GabaN	h2o[mN] + nadp[mN] + saccrp_L[mN] -> h[mN] + nadph[mN] + glu_L[mN] + L2aadp6sa[mN]	-406.315	-0.03995	0	0.0005	203.178	406.275	Lysine Metabolism
2AMADPTm_GluN	L-2-aminoadipate shuttle (cytosol/mitochondria) GluN	L2aadp[cN] + akg[mN] <=> akg[cN] + L2aadp[mN]	-405.299	0	-0.0005	0	202.649	405.299	Lysine Metabolism
2OXOADOXm_GluN	2-Oxoadipate:lipoamde 2-oxidoreductase(decarboxylating and acceptor-succinylating) (mitochondria) GluN	2oxoadp[mN] + coa[mN] + nad[mN] -> co2[mN] + glutcoa[mN] + nadh[mN]	0	405.299	0	0.0005	202.649	405.299	Lysine Metabolism
2OXOADPTm_GluN	2-oxoadipate shuttle (cytosol/mitochondria) GluN	akg[mN] + 2oxoadp[cN] <=> akg[cN] + 2oxoadp[mN]	0	405.299	0	0.0005	202.649	405.299	Tryptophan metabolism
AASAD3m_GluN	L-aminoadipate-semialdehyde dehydrogenase (NADH), mitochondrial GluN	h2o[mN] + nad[mN] + L2aadp6sa[mN] -> 2 h[mN] + L2aadp[mN] + nadh[mN]	0	405.299	0	0.0005	202.649	405.299	Lysine Metabolism
AATAi_GluN	2-aminoadipate transaminase, irreversible GluN	L2aadp[cN] + akg[cN] -> 2oxoadp[cN] + glu_L[cN]	0	405.299	0	0.0005	202.649	405.299	Lysine Metabolism
ECOAH1m_GluN	3-hydroxyacyl-CoA dehydratase (3-hydroxybutanoyl-CoA) (mitochondria) GluN	3hbcoa[mN] <=> h2o[mN] + b2coa[mN]	-405.299	0	-0.0005	0	202.649	405.299	Tryptophan metabolism
GLUTCOADHm_GluN	glutaryl-CoA dehydrogenase (mitochondria) GluN	h[mN] + glutcoa[mN] + fad[mN] -> co2[mN] + b2coa[mN] + fadh2[mN]	0	405.299	0	0.0005	202.649	405.299	Tryptophan metabolism
HACD1m_GluN	3-hydroxyacyl-CoA dehydrogenase (acetoacetyl-CoA) (mitochondria) GluN	h[mN] + nadh[mN] + aacoa[mN] <=> nad[mN] + 3hbcoa[mN]	-405.299	0	-0.0005	0	202.649	405.299	Tryptophan metabolism
LYStiDF_GluN	L-lysine transport via diffusion (extracellular to cytosol) GluN	lys_L[I] <=> lys_L[cN]	0	405.299	0	0.0005	202.649	405.299	Transport, Extracellular
LYStm_GluN	Lysine mitochondrial transport via ornithine carrier GluN	h[mN] + lys_L[cN] <=> h[cN] + lys_L[mN]	0	405.299	0	0.0005	202.649	405.299	Transport, Mitochondrial
SACCD3m_GluN	saccharopine dehydrogenase (NADP, L-lysine forming), mitochondrial GluN	h[mN] + nadph[mN] + akg[mN] + lys_L[mN] -> h2o[mN] + nadp[mN] + saccrp_L[mN]	0	405.299	0	0.0005	202.649	405.299	Lysine Metabolism
SACCD4m_GluN	saccharopine dehydrogenase (NAD, L-glutamate forming), mitochondrial GluN	h2o[mN] + nadp[mN] + saccrp_L[mN] -> h[mN] + nadph[mN] + glu_L[mN] + L2aadp6sa[mN]	0	405.299	0	0.0005	202.649	405.299	Lysine Metabolism
ACACT1rm_GluN	acetyl-CoA C-acetyltransferase, mitochondrial GluN	2 accoa[mN] <=> coa[mN] + aacoa[mN]	-405.299	0	-0.0821735	0.0023	202.61	405.215	Tryptophan metabolism
1a,24,25VITD3Hm_GabaN	1-alpha-Vitamin D-24,25-hydroxylase (D3) GabaN	h[mN] + nadph[mN] + o2[mN] + 2425dhvitd3[mN] -> h2o[mN] + nadp[mN] + 1a2425thvitd3[mN]	0	-1.82269	0	379.512	190.667	381.334	Vitamin D
DM_1a2425thvitd2_GluN	1a2425thvitd2 demand GluN	1a2425thvitd2[mN] ->	0	-0.324496	0	357.834	179.079	358.158
25VITD3Hm_GluN	1-alpha-Vitamin D-25-hydroxylase (D3) GluN	h[mN] + nadph[mN] + o2[mN] + 25hvitd3[mN] -> h2o[mN] + nadp[mN] + 1a25dhvitd3[mN]	0	-2.83158	0	353.199	178.016	356.031	Vitamin D
1a,25VITD3Hm	1-alpha,24R,25-Vitamin D-hydroxylase (D3) Astrocyte	1a25dhvitd3[mA] + h[mA] + nadph[mA] + o2[mA] -> 1a2425thvitd3[mA] + h2o[mA] + nadp[mA]	0	-1.79683	0	353.204	177.5	355	Vitamin D
1a,24,25VITD2Hm	1-alpha-Vitamin D-24,25-hydroxylase (D2) Astrocyte	2425dhvitd2[mA] + h[mA] + nadph[mA] + o2[mA] -> 1a2425thvitd2[mA] + h2o[mA] + nadp[mA]	0	-1.79683	0	343.877	172.837	345.674	Vitamin D
1a,24,25VITD2Hm_GabaN	1-alpha-Vitamin D-24,25-hydroxylase (D2) GabaN	2425dhvitd2[mN] + h[mN] + nadph[mN] + o2[mN] -> 1a2425thvitd2[mN] + h2o[mN] + nadp[mN]	0	-1.80389	0	343.775	172.789	345.579	Vitamin D
25VITD2Hm_GabaN	1-alpha-Vitamin D-25-hydroxylase (D2) GabaN	h[mN] + nadph[mN] + o2[mN] + 25hvitd2[mN] -> h2o[mN] + nadp[mN] + 1a25dhvitd2[mN]	0	-1.80389	0	343.773	172.788	345.577	Vitamin D
MDHm_GabaN	malate dehydrogenase, mitochondrial GabaN	nad[mN] + mal_L[mN] <=> h[mN] + nadh[mN] + oaa[mN]	0	1341.28	0	1000	170.642	341.283	Citric Acid Cycle
DCKm_GabaN	deoxycytidylate kinase (ATP) GabaN	atp[mN] + dcmp[mN] -> adp[mN] + dcdp[mN]	0	797.353	0	458.131	169.611	339.222
ATPS4m	ATP synthase (four protons for one ATP) Astrocyte	4 h[cA] + adp[mA] + pi[mA] -> atp[mA] + 3 h[mA] + h2o[mA]	0	664.623	0	1000	167.688	335.377	Oxidative Phosphorylation
GABAVESSEC_GabaN	GABA secretion via secretory vesicle (ATP driven) GabaN	atp[cN] + h2o[cN] + 3 4abut[cN] -> 3 4abut[I] + adp[cN] + h[cN] + pi[cN]	0	-1.95194	0	333.376	167.664	335.328	Transport, Extracellular
RPE_GluN	ribulose 5-phosphate 3-epimerase GluN	ru5p_D[cN] <=> xu5p_D[cN]	1.49993	-2.49524	0	333.333	167.164	337.329	Pentose Phosphate Pathway
PIt7_GabaN	phosphate transport in/out via three Na+ symporter GabaN	3 na1[I] + pi[I] <=> pi[cN] + 3 na1[cN]	-0.0028	-0.260372	-666.756	1000	166.754	1667.01	Transport, Extracellular
DGKm_GabaN	deoxyguanylate kinase (ATP) GabaN	atp[mN] + dgmp[mN] -> adp[mN] + dgdp[mN]	0	797.353	0	500.056	148.649	297.297
NDPK5m_GabaN	nucleoside-diphosphate kinase (ATP:dGDP), mitochondrial GabaN	atp[mN] + dgdp[mN] <=> adp[mN] + dgtp[mN]	0	797.353	0	500.115	148.619	297.238	Nucleotides
NDPK7m_GabaN	nucleoside-diphosphate kinase (ATP:dCDP), mitochondrial GabaN	atp[mN] + dcdp[mN] <=> adp[mN] + dctp[mN]	0	797.353	0	500.184	148.584	297.169	Nucleotides
CO2tm_GluN	CO2 transport (diffusion), mitochondrial GluN	co2[cN] <=> co2[mN]	274.042	0	0.087756	0	136.977	273.954	Transport, Mitochondrial
ASPGLUm	aspartate-glutamate mitochondrial shuttle Astrocyte	glu_L[cA] + h[cA] + asp_L[mA] <=> asp_L[cA] + glu_L[mA] + h[mA]	0	-0.115425	0	250	125.058	250.116	Transport, Mitochondrial
ASPTA	aspartate transaminase Astrocyte	akg[cA] + asp_L[cA] <=> glu_L[cA] + oaa[cA]	0	0.0699324	0	250.053	124.992	249.983	Alanine and Aspartate Metabolism
MDH	malate dehydrogenase Astrocyte	mal_L[cA] + nad[cA] <=> h[cA] + nadh[cA] + oaa[cA]	-0.0699324	0	-250.047	0	124.988	249.977	Citric Acid Cycle
ASPTAm	aspartate transaminase Astrocyte	akg[mA] + asp_L[mA] <=> glu_L[mA] + oaa[mA]	-0.0699324	-0.478757	-250	0.00095	124.725	250.41	Alanine and Aspartate Metabolism
MDHm	malate dehydrogenase, mitochondrial Astrocyte	mal_L[mA] + nad[mA] <=> h[mA] + nadh[mA] + oaa[mA]	2.0118	-0.190495	-0.1009	250.084	124.081	252.387	Citric Acid Cycle
ACACt2m_GabaN	Acetoacetate mitochondrial transport via H+ symport GabaN	h[cN] + acac[cN] <=> h[mN] + acac[mN]	0	-0.299167	0	235.642	117.971	235.942	Transport, Mitochondrial
AKGMALtm	alpha-ketoglutarate/malate transporter Astrocyte	mal_L[cA] + akg[mA] <=> akg[cA] + mal_L[mA]	0.95175	199.139	-0.086044	0.103623	100.037	197.998	Transport, Mitochondrial
DM_7dhf_GabaN	heptaglutamyl folate (DHF) Demand GabaN	7dhf[cN] ->	0	-0.110861	0	166.637	83.374	166.748
DM_4mptnl(m)_GabaN	4mptnl demand GabaN	4mptnl[mN] ->	0	498.145	0	626.128	63.9915	127.983
PRGNLONEtm_GabaN	pregnenolone intracellular transport GabaN	prgnlone[cN] <=> prgnlone[mN]	-498.145	0	-626.128	0	63.9915	127.983	Transport, Mitochondrial
sink_chsterol_GabaN	Cholesterol uptake into brain GabaN	-> chsterol[cN]	0	498.145	0	626.128	63.9915	127.983
CHSTEROLt3_GabaN	cholesterol intracellular transport GabaN	chsterol[cN] <=> chsterol[mN]	0	498.145	0	626.074	63.9647	127.929	Transport, Mitochondrial
P45011A1m_GabaN	Cytochrome P450 11A1, mitochondrial [Precursor] GabaN	h[mN] + nadph[mN] + 2 o2[mN] + chsterol[mN] -> 2 h2o[mN] + nadp[mN] + 4mptnl[mN] + prgnlone[mN]	0	498.145	0	626.074	63.9647	127.929	Steroid Metabolism
DM_prgnlone(c)_GabaN	prgnlone demand GabaN	prgnlone[cN] ->	0	498.145	0	626.074	63.9647	127.929
MMEm_GluN	methylmalonyl-CoA epimerase/racemase GluN	mmcoa_R[mN] <=> mmcoa_S[mN]	116.083	-27.7733	-0.0151	0	44.1626	143.872	Valine, Leucine, and Isoleucine Metabolism
MMMm_GluN	methylmalonyl-CoA mutase GluN	mmcoa_R[mN] <=> succoa[mN]	27.7733	-116.083	0	0.0151	44.1626	143.872	Valine, Leucine, and Isoleucine Metabolism
MMCDm_GluN	Methylmalonyl-CoA decarboxylase, mitochondrial GluN	h[mN] + mmcoa_S[mN] -> co2[mN] + ppcoa[mN]	0	1073.68	0	1000	36.838	73.676	Valine, Leucine, and Isoleucine Metabolism
3HBCOAHLm_GluN	3-hydroxyisobutyryl-CoA hydrolase, mitochondrial GluN	h2o[mN] + 3hibutcoa[mN] -> h[mN] + coa[mN] + 3hmp[mN]	0	69.565	0	0.011	34.777	69.554	Valine, Leucine, and Isoleucine Metabolism
ACOAD9m_GluN	acyl-CoA dehydrogenase (isobutyryl-CoA), mitochondrial GluN	fad[mN] + ibcoa[mN] -> fadh2[mN] + 2mp2coa[mN]	0	69.565	0	0.011	34.777	69.554	Valine, Leucine, and Isoleucine Metabolism
ECOAH12m_GluN	3-hydroxyacyl-CoA dehydratase (3-hydroxyisobutyryl-CoA) (mitochondria) GluN	h2o[mN] + 2mp2coa[mN] <=> 3hibutcoa[mN]	0	69.565	0	0.011	34.777	69.554	Valine, Leucine, and Isoleucine Metabolism
HIBDm_GluN	3-hydroxyisobutyrate dehydrogenase, mitochondrial GluN	nad[mN] + 3hmp[mN] <=> h[mN] + nadh[mN] + 2mop[mN]	0	69.565	0	0.011	34.777	69.554	Valine, Leucine, and Isoleucine Metabolism
OIVD2m_GluN	2-oxoisovalerate dehydrogenase (acylating; 3-methyl-2-oxobutanoate), mitochondrial GluN	coa[mN] + nad[mN] + 3mob[mN] -> co2[mN] + nadh[mN] + ibcoa[mN]	0	69.565	0	0.011	34.777	69.554	Valine, Leucine, and Isoleucine Metabolism
VALTAm_GluN	valine transaminase, mitochondiral GluN	akg[mN] + val_L[mN] <=> glu_L[mN] + 3mob[mN]	0	69.565	0	0.011	34.777	69.554	Valine, Leucine, and Isoleucine Metabolism
VALt5m_GluN	Valine reversible mitochondrial transport GluN	val_L[cN] <=> val_L[mN]	0	69.565	0	0.011	34.777	69.554	Transport, Mitochondrial
VALtec_GluN	L-valine transport via diffusion (extracellular to cytosol) GluN	val_L[I] <=> val_L[cN]	0	69.565	0	0.011	34.777	69.554	Transport, Extracellular
MALtm_GluN	malate transport, mitochondrial GluN	pi[mN] + mal_L[cN] <=> pi[cN] + mal_L[mN]	-1000	932.216	-1000	1000	33.8921	67.7843	Transport, Mitochondrial
GLUt6	Glutamate transport via Na, H symport and K antiport Astrocyte	k[cA] + glu_L[e] + h[e] + 3 na1[e] -> glu_L[cA] + h[cA] + 3 na1[cA] + k[e]	0	937.581	0	1000	31.2096	62.4193	Transport, Extracellular
GLUt2m_GluN	L-glutamate reversible transport via proton symport, mitochondrial GluN	h[cN] + glu_L[cN] <=> h[mN] + glu_L[mN]	-55.1452	-1.51215	-1000	1000	28.3287	1946.37	Transport, Mitochondrial
ATPS4m_GabaN	ATP synthase (four protons for one ATP) GabaN	4 h[cN] + adp[mN] + pi[mN] -> 3 h[mN] + h2o[mN] + atp[mN]	0	953.741	0	1000	23.1297	46.2594	Oxidative Phosphorylation
3DPHBH2	Hydroxylation of 3-Decaprenyl-4-hydroxybenzoate (NADPH) Astrocyte	3dphb[mA] + h[mA] + nadph[mA] + o2[mA] -> 3dpdhb[mA] + h2o[mA] + nadp[mA]	0	-25.9838	0	0.0014	12.9926	25.9852	Ubiquinone Biosynthesis
PYRt2r_GabaN	pyruvate reversible transport via proton symport GabaN	h[I] + pyr[I] <=> h[cN] + pyr[cN]	16.0707	-41.4393	-1000	1000	12.6843	2057.51	Transport, Extracellular
ACSm	acetyl-CoA synthetase Astrocyte	ac[mA] + atp[mA] + coa[mA] -> accoa[mA] + amp[mA] + ppi[mA]	23.5478	0.0027	0	0.0027	11.7739	23.5478	Glycolysis/Gluconeogenesis
ACSm_GluN	acetyl-CoA synthetase GluN	coa[mN] + atp[mN] + ac[mN] -> accoa[mN] + amp[mN] + ppi[mN]	0	-23.5451	0	0.0014	11.7732	23.5465	Glycolysis/Gluconeogenesis
3DPHBH1_GabaN	Hydroxylation of 3-Decaprenyl-4-hydroxybenzoate (NADH) GabaN	h[mN] + o2[mN] + nadh[mN] + 3dphb[mN] -> h2o[mN] + nad[mN] + 3dpdhb[mN]	22.3986	0.0014	0	0.0014	11.1993	22.3986	Ubiquinone Biosynthesis
PIt2m_GabaN	phosphate transporter, mitochondrial GabaN	h[cN] + pi[cN] <=> h[mN] + pi[mN]	-1.86282	-13.566	-1000	1000	7.71442	2011.7	Transport, Mitochondrial
H2Otm_GluN	H2O transport, mitochondrial GluN	h2o[cN] <=> h2o[mN]	15.5213	-0.244396	-1000	1000	7.63843	2015.77	Transport, Mitochondrial
NH3tm_GabaN	mitochondrial ammonium transport GabaN	h[mN] + nh4[cN] <=> h[cN] + nh4[mN]	12.1475	-0.632272	-1000	1000	5.75763	2012.78
O2t	o2 transport (diffusion) Astrocyte	o2[e] <=> o2[cA]	1.351	-8.45201	1.351	2.256	5.354	10.708	Transport, Extracellular
EX_o2(e)	O2exchange	o2[e] <=>	8.45201	-1.351	-2.256	-1.351	5.354	10.708	Exchange/demand reaction
H2Ot_Int	H2O transport via diffusion Interstitial And Synapse	h2o[I] <=> h2o[cA]	5.14226	3.35268	-1000	1000	4.24747	2001.79	Transport, Extracellular
L-LACtm	L-lactate transport, mitochondrial Astrocyte	h[cA] + lac_L[cA] <=> h[mA] + lac_L[mA]	0	991.643	0	1000	4.17869	8.35739	Transport, Mitochondrial
3AIBt_Int	3-amino-isobutyrate transport Interstitial And Synapse	3aib[cA] -> 3aib[I]	0	-8.29168	0	0	4.14584	8.29168	Transport, Extracellular
3AIBTm	L-3-aminoisobutyrate transaminase, mitochondrial Astrocyte	2mop[mA] + glu_L[mA] <=> 3aib[mA] + akg[mA]	0	-7.89013	0	0.011	3.95056	7.90113	Valine, Leucine, and Isoleucine Metabolism
3AIBt	3-amino-isobutyrate transport Astrocyte	3aib[cA] -> 3aib[e]	0	-7.89013	0	0.011	3.95056	7.90113	Transport, Extracellular
3AIBtm	3-amino-isobutyrate transport, mitochondrial Astrocyte	3aib[mA] -> 3aib[cA]	0	-7.89013	0	0.011	3.95056	7.90113	Transport, Mitochondrial
EX_3aib(e)	L-3-Amino-isobutanoateexchange	3aib[e] <=>	0	-7.89013	0	0.011	3.95056	7.90113	Exchange/demand reaction
3HBCOAHLm	3-hydroxyisobutyryl-CoA hydrolase, mitochondrial Astrocyte	3hibutcoa[mA] + h2o[mA] -> 3hmp[mA] + coa[mA] + h[mA]	0	-7.89012	0	0.011	3.95056	7.90112	Valine, Leucine, and Isoleucine Metabolism
ACOAD9m	acyl-CoA dehydrogenase (isobutyryl-CoA), mitochondrial Astrocyte	fad[mA] + ibcoa[mA] -> 2mp2coa[mA] + fadh2[mA]	0	-7.89012	0	0.011	3.95056	7.90112	Valine, Leucine, and Isoleucine Metabolism
ECOAH12m	3-hydroxyacyl-CoA dehydratase (3-hydroxyisobutyryl-CoA) (mitochondria) Astrocyte	2mp2coa[mA] + h2o[mA] <=> 3hibutcoa[mA]	0	-7.89012	0	0.011	3.95056	7.90112	Valine, Leucine, and Isoleucine Metabolism
HIBDm	3-hydroxyisobutyrate dehydrogenase, mitochondrial Astrocyte	3hmp[mA] + nad[mA] <=> 2mop[mA] + h[mA] + nadh[mA]	0	-7.89012	0	0.011	3.95056	7.90112	Valine, Leucine, and Isoleucine Metabolism
OIVD2m	2-oxoisovalerate dehydrogenase (acylating; 3-methyl-2-oxobutanoate), mitochondrial Astrocyte	3mob[mA] + coa[mA] + nad[mA] -> co2[mA] + ibcoa[mA] + nadh[mA]	0	-7.89012	0	0.011	3.95056	7.90112	Valine, Leucine, and Isoleucine Metabolism
VALTAm	valine transaminase, mitochondiral Astrocyte	akg[mA] + val_L[mA] <=> 3mob[mA] + glu_L[mA]	0	-7.89012	0	0.011	3.95056	7.90112	Valine, Leucine, and Isoleucine Metabolism
VALt5m	Valine reversible mitochondrial transport Astrocyte	val_L[cA] <=> val_L[mA]	0	-7.89012	0	0.011	3.95056	7.90112	Transport, Mitochondrial
ACALDt_GabaN	acetaldehyde reversible transport GabaN	acald[I] <=> acald[cN]	0	-5.81219	0	0.0014	2.90679	5.81359	Transport, Extracellular
ACSm_GabaN	acetyl-CoA synthetase GabaN	coa[mN] + atp[mN] + ac[mN] -> accoa[mN] + amp[mN] + ppi[mN]	0	-5.81219	0	0.0014	2.90679	5.81359	Glycolysis/Gluconeogenesis
ACALDtm_GabaN	acetaldehyde mitochondrial diffusion GabaN	acald[mN] <=> acald[cN]	5.78967	0	-0.0014	0	2.89553	5.79107	Transport, Mitochondrial
ALDD2xm_GabaN	aldehyde dehydrogenase (acetylaldehyde, NAD), mitochondrial GabaN	h2o[mN] + nad[mN] + acald[mN] -> 2 h[mN] + nadh[mN] + ac[mN]	0	-5.78967	0	0.0014	2.89553	5.79107	Glycolysis/Gluconeogenesis
P5CDm	1-pyrroline-5-carboxylate dehydrogenase, mitochondrial Astrocyte	1pyr5c[mA] + 2 h2o[mA] + nad[mA] -> glu_L[mA] + h[mA] + nadh[mA]	0	-5.72217	0	0.0079	2.86503	5.73007	Glutamate metabolism
PROtm	L-proline transport, mitochondrial Astrocyte	pro_L[cA] <=> pro_L[mA]	0	-5.72217	0	0.0079	2.86503	5.73007	Transport, Mitochondrial
FORt2m_GabaN	formate mitochondrial transport GabaN	for[mN] <=> for[cN]	0	-5.46721	0	0.241938	2.85457	5.70915	Transport, Mitochondrial
FTHFLm_GabaN	formate-tetrahydrofolate ligase, mitochondrial GabaN	atp[mN] + for[mN] + thf[mN] <=> 10fthf[mN] + adp[mN] + pi[mN]	5.46721	0	-0.241938	0	2.85457	5.70915	Folate Metabolism
DM_for_GabaN	Formate Demand GabaN	for[cN] ->	0	-5.46721	0	0.241938	2.85457	5.70915
4HGLSDm_GluN	L-4-hydroxyglutamate semialdehyde dehydrogenase, mitochondrial GluN	h2o[mN] + nad[mN] + 4hglusa[mN] <=> 2 h[mN] + nadh[mN] + e4hglu[mN]	-1000	-5.7032	-1000	5e-05	2.85163	5.70325	Arginine and Proline Metabolism
PHCHGSm_GluN	L-1-Pyrroline-3-hydroxy-5-carboxylate spontaneous conversion to L-4-Hydroxyglutamate semialdehyde, mitochondrial GluN	h[mN] + h2o[mN] + 1p3h5c[mN] <=> 4hglusa[mN]	-1000	-5.7032	-1000	5e-05	2.85163	5.70325	Arginine and Proline Metabolism
ACACt2m	Acetoacetate mitochondrial transport via H+ symport Astrocyte	acac[cA] + h[cA] <=> acac[mA] + h[mA]	5.58071	0.012	-0.0299	0.012	2.80531	5.61061	Transport, Mitochondrial
ALCD2yf_GabaN	alcohol dehydrogenase (ethanol, NADP), forward reaction GabaN	etoh[cN] + nadp[cN] -> h[cN] + acald[cN] + nadph[cN]	0	-4.9015	0	0	2.45075	4.9015	Glycolysis/Gluconeogenesis
TRDRm	thioredoxin reductase (NADPH) Astrocyte	h[mA] + nadph[mA] + trdox[mA] -> nadp[mA] + trdrd[mA]	0	-4.9015	0	0	2.45075	4.9015	Nucleotides
PRO1xm	proline oxidase (NAD), mitochondrial Astrocyte	nad[mA] + pro_L[mA] -> 1pyr5c[mA] + 2 h[mA] + nadh[mA]	0.901946	-5.72217	0	0.0079	2.41406	6.63202	Arginine and Proline Metabolism
NACASPtm_GluN	N-Acetyl-l-aspartate mitochondrial transport GluN	Nacasp[mN] <=> Nacasp[cN]	0	-4.24737	0	0.0852	2.16628	4.33257	Transport, Mitochondrial
NACASPt_GluN	N-Acetyl-l-aspartate transport GluN	Nacasp[cN] -> Nacasp[I]	0	-4.24737	0	0.0637	2.15553	4.31107
DM_nadph(c)_GluN	nadph demand GluN	nadph[cN] -> h[cN] + nadp[cN]	5.36584	0.305159	0	1.42229	2.12435	6.48297
ASPNATm_GluN	aspartate N-acetyltransferase, mitochondrial GluN	asp_L[mN] + accoa[mN] -> h[mN] + coa[mN] + Nacasp[mN]	0	-4.24737	0	-0.0372	2.10508	4.21017	Alanine and Aspartate Metabolism
EX_fe2(e)	Fe2+exchange	fe2[e] <=>	0.226475	-4.42982	-0.0154617	0	2.09394	4.67176	Exchange/demand reaction
GLU5Km_GluN	glutamate 5-kinase (m) GluN	glu_L[mN] + atp[mN] -> adp[mN] + glu5p[mN]	0	-4.17527	0	0	2.08763	4.17527	Urea cycle/amino group metabolism
DM_atp(c)_GluN	atp demand GluN	atp[cN] + h2o[cN] -> adp[cN] + h[cN] + pi[cN]	0	4	3.90702	-3.81405	1.95351	11.7211
DM_atp(c)	atp demand	atp[cA] + h2o[cA] -> adp[cA] + h[cA] + pi[cA]	0	4	3.90702	-3.81405	1.95351	11.7211
PIt2m	phosphate transporter, mitochondrial Astrocyte	h[cA] + pi[cA] <=> h[mA] + pi[mA]	0.365184	-4.24558	-1000	1000	1.9402	2004.61	Transport, Mitochondrial
sink_4hpro-LT(m)_GabaN	sink 4hpro-LT(m) GabaN	4hpro_LT[mN] <=>	3.60405	0	-5e-05	0	1.80205	3.6041
DDPGAm_GabaN	2-dehydro-3-deoxy-phosphogluconate aldolase, mitochondrial GabaN	4h2oglt[mN] <=> pyr[mN] + glx[mN]	0	-3.60405	0	5e-05	1.80205	3.6041	Arginine and Proline Metabolism
EHGLAT2m_GabaN	L-erythro-4-Hydroxyglutamate:2-oxoglutarate aminotransferase 2, mitochondrial GabaN	e4hglu[mN] + oaa[mN] -> asp_L[mN] + 4h2oglt[mN]	0	-3.60405	0	5e-05	1.80205	3.6041	Arginine and Proline Metabolism
HPROxm_GabaN	L-hydroxyproline dehydrogenase (NAD), mitochondrial GabaN	4hpro_LT[mN] + nad[mN] -> 2 h[mN] + nadh[mN] + 1p3h5c[mN]	0	-3.60405	0	5e-05	1.80205	3.6041	Arginine and Proline Metabolism
PRO1xm_GluN	proline oxidase (NAD), mitochondrial GluN	nad[mN] + pro_L[mN] -> 2 h[mN] + nadh[mN] + 1pyr5c[mN]	3.57437	0.0079	0	0.0079	1.78719	3.57437	Arginine and Proline Metabolism
PPA_input	PPA_input		3.5734	1000	0	1000	1.7867	3.5734
25HVITD3t_GluN	25-hydroxyvitamin D3 transport from cytoplasm GluN	25hvitd3[cN] -> 25hvitd3[I]	0	996.515	0	1000	1.74237	3.48473	Transport, Extracellular
25HVITD3tm_GluN	25-hydroxyvitamin D3 transport from mitochondria GluN	25hvitd3[mN] -> 25hvitd3[cN]	0	996.515	0	1000	1.74237	3.48473	Transport, Mitochondrial
VITD3tm3_GluN	Vitamin D3 transport in mitochondria GluN	vitd3[cN] -> vitd3[mN]	0	996.515	0	1000	1.74237	3.48473	Transport, Mitochondrial
AGTim_GabaN	alanine-glyoxylate transaminase (irreversible), mitochondrial GabaN	ala_L[mN] + glx[mN] -> pyr[mN] + gly[mN]	0.13099	-3.60405	0	5e-05	1.73656	3.73509	Alanine and Aspartate Metabolism
ALATA_Lm_GabaN	L-alanine transaminase, mitochondrial GabaN	akg[mN] + ala_L[mN] <=> glu_L[mN] + pyr[mN]	3.60405	-0.13099	-5e-05	0	1.73656	3.73509
4HGLSDm_GabaN	L-4-hydroxyglutamate semialdehyde dehydrogenase, mitochondrial GabaN	h2o[mN] + nad[mN] + 4hglusa[mN] <=> 2 h[mN] + nadh[mN] + e4hglu[mN]	-999.821	-3.60405	-1000	5e-05	1.71236	3.78348	Arginine and Proline Metabolism
PHCHGSm_GabaN	L-1-Pyrroline-3-hydroxy-5-carboxylate spontaneous conversion to L-4-Hydroxyglutamate semialdehyde, mitochondrial GabaN	h[mN] + h2o[mN] + 1p3h5c[mN] <=> 4hglusa[mN]	-999.821	-3.60405	-1000	5e-05	1.71236	3.78348	Arginine and Proline Metabolism
APAT2rm_GabaN	3-Aminopropanoate:2-oxoglutarate aminotransferase (m) GabaN	akg[mN] + ala_B[mN] <=> glu_L[mN] + msa[mN]	3.26767	0	0	0	1.63383	3.26767	beta-Alanine metabolism
BALAtmr_GabaN	Beta-alanine reversible mitochondrial transport (diffusion) GabaN	ala_B[cN] <=> ala_B[mN]	3.26767	0	0	0	1.63383	3.26767	Transport, Mitochondrial
MMSAD3m_GabaN	methylmalonate-semialdehyde dehydrogenase (malonic semialdehyde), mitochondrial GabaN	coa[mN] + nad[mN] + msa[mN] -> co2[mN] + nadh[mN] + accoa[mN]	3.26767	0	0	0	1.63383	3.26767	Propanoate Metabolism
MTHFCm_GluN	methenyltetrahydrifikate cyclohydrolase, mitochondrial GluN	h2o[mN] + methf[mN] <=> 10fthf[mN] + h[mN]	0	-3.0053	0	0.241938	1.62362	3.24723	Folate Metabolism
FORt2m	formate mitochondrial transport Astrocyte	for[mA] <=> for[cA]	0	-3.0053	0	0.241938	1.62362	3.24723	Transport, Mitochondrial
DM_for	Formate Demand	for[cA] ->	0	-3.0053	0	0.241938	1.62362	3.24723
FTHFLm	formate-tetrahydrofolate ligase, mitochondrial Astrocyte	atp[mA] + for[mA] + thf[mA] <=> 10fthf[mA] + adp[mA] + pi[mA]	3.0053	0	-0.241938	0	1.62362	3.24723	Folate Metabolism
MTHFDm_GluN	methylenetetrahydrofolate dehydrogenase (NADP), mitochondrial GluN	nadp[mN] + mlthf[mN] <=> nadph[mN] + methf[mN]	0	-3.0053	0	0.205085	1.60519	3.21038	Folate Metabolism
NADH2-u10m_GluN	NADH dehydrogenase, mitochondrial GluN	q10[mN] + 5 h[mN] + nadh[mN] -> 4 h[cN] + nad[mN] + q10h2[mN]	0	-3.05307	0	0	1.52653	3.05307	Oxidative Phosphorylation
SARDHm	Sarcosine dehydrogenase (m) Astrocyte	fad[mA] + sarcs[mA] + thf[mA] -> fadh2[mA] + gly[mA] + mlthf[mA]	0	-3.03455	0	0.0106	1.52257	3.04515	Urea cycle/amino group metabolism
SARCStex	Sarcosine transport (extracellular to cytosol) Astrocyte	sarcs[e] <=> sarcs[cA]	0	-3.03455	0	0.0053	1.51992	3.03985	Transport, Extracellular
SARCStm	Sarcosine transport (mitochondrial) Astrocyte	sarcs[cA] -> sarcs[mA]	0	-3.03455	0	0.0053	1.51992	3.03985	Transport, Mitochondrial
EX_sarcs(e)	Sarcosineexchange	sarcs[e] <=>	3.03455	0	-0.0053	0	1.51992	3.03985	Exchange/demand reaction
DM_10fthf5glu	10-formyltetrahydrofolate-[Glu](5) Demand	10fthf5glu[cA] ->	0	-3.0053	0	0	1.50265	3.0053
10FTHF5GLUtm	5-glutamyl-10FTHF transport, mitochondrial Astrocyte	10fthf5glu[mA] -> 10fthf5glu[cA]	0	-3.0053	0	0	1.50265	3.0053	Transport, Mitochondrial
FPGS7m	folylpolyglutamate synthetase (10fthf), mitochondrial Astrocyte	10fthf[mA] + 4 atp[mA] + 4 glu_L[mA] -> 10fthf5glu[mA] + 4 adp[mA] + 4 h[mA] + 4 pi[mA]	0	-3.0053	0	0	1.50265	3.0053	Folate Metabolism
SERtm_GluN	Serine mitochondrial transporter GluN	ser_L[cN] <=> ser_L[mN]	0.012556	-1.29264	-0.128994	1.57696	1.36402	3.01114
TRDRm_GluN	thioredoxin reductase (NADPH) GluN	h[mN] + nadph[mN] + trdox[mN] -> nadp[mN] + trdrd[mN]	0	-2.69524	0	0	1.34762	2.69524	Nucleotides
ILEtec	L-isoleucine transport via diffusion (extracellular to cytosol) Astrocyte	ile_L[e] <=> ile_L[cA]	2.68779	0.0041	-0.0004	0.0041	1.3441	2.68819	Transport, Extracellular
ILEtec_Int	L-isoleucine transport via diffusion (extracellular to cytosol) Interstitial And Synapse	ile_L[I] <=> ile_L[cA]	-0.0041	-2.68779	-0.0041	0	1.3439	2.68779	Transport, Extracellular
EX_ile_L(e)	L-Isoleucineexchange	ile_L[e] <=>	-0.0041	-2.68779	-0.0041	0	1.3439	2.68779	Exchange/demand reaction
Kt1r_Int	potassium transport via uniport (facilitated diffusion) Interstitial And Synapse	k[I] <=> k[cA]	4.63927	-1.97102	-1000	1000	1.33412	2006.61
EX_Nacasp[I]	N-Acetyl-L-aspartateexchange	Nacasp[I] <=>	0	-2.23588	0	0.0866	1.16124	2.32248	Exchange/demand reaction
24,25VITD2Hm	24R-Vitamin D-25-hydroxylase (D2) Astrocyte	25hvitd2[mA] + h[mA] + nadph[mA] + o2[mA] -> 2425dhvitd2[mA] + h2o[mA] + nadp[mA]	0	-1.79683	0	0.453564	1.12519	2.25039	Vitamin D
ETF_GabaN	electron transfer flavoprotein GabaN	fadh2[mN] + etfox[mN] -> fad[mN] + etfrd[mN]	0.528619	-2.58458	0	0.194422	1.12519	3.30762	Fatty acid oxidation
G6PDH2r_GluN	glucose 6-phosphate dehydrogenase GluN	nadp[cN] + g6p[cN] <=> h[cN] + nadph[cN] + 6pgl[cN]	2.24989	-3.74286	0	0.740934	1.11695	6.73369	Pentose Phosphate Pathway
GND_GluN	phosphogluconate dehydrogenase GluN	nadp[cN] + 6pgc[cN] -> nadph[cN] + co2[cN] + ru5p_D[cN]	2.24989	-3.74286	0	0.740934	1.11695	6.73369	Pentose Phosphate Pathway
ETFQO_GabaN	Electron transfer flavoprotein-ubiquinone oxidoreductase GabaN	q10[mN] + etfrd[mN] -> q10h2[mN] + etfox[mN]	0.528619	-2.58458	0	0.140611	1.09828	3.2538	Fatty acid oxidation
PIt7_Int	phosphate transport in/out via three Na+ symporter Interstitial And Synapse	3 na1[I] + pi[I] <=> 3 na1[cA] + pi[cA]	-0.453505	-1.7036	-1000	1000	1.07855	2001.25	Transport, Extracellular
ME2m_GluN	malic enzyme (NADP), mitochondrial GluN	nadp[mN] + mal_L[mN] -> nadph[mN] + co2[mN] + pyr[mN]	0	-1.9366	0	0.186	1.0613	2.1226	Pyruvate Metabolism
ACONTm	Aconitate hydratase Astrocyte	cit[mA] <=> icit[mA]	2.1118	0.0838	0	0.0838	1.0559	2.1118	Citric Acid Cycle
CSm	citrate synthase Astrocyte	accoa[mA] + h2o[mA] + oaa[mA] -> cit[mA] + coa[mA] + h[mA]	2.1118	0.0838	0	0.0838	1.0559	2.1118	Citric Acid Cycle
PEPCK_GluN	cytosolic Phosphoenolpyruvate carboxykinase GluN	oaa[cN] + gtp[cN] -> pep[cN] + co2[cN] + gdp[cN]	0	-1.92156	0	0.186	1.05378	2.10756	Glycolysis/Gluconeogenesis
NDPK1_GluN	GTP-ADP Phosphotransferase GluN	atp[cN] + gdp[cN] <=> adp[cN] + gtp[cN]	0	-1.92156	0	0.186	1.05378	2.10756	Nucleotides
VITD2Hm_GluN	Vitamin D-25-hydroxylase (D2) GluN	h[mN] + nadph[mN] + o2[mN] + vitd2[mN] -> h2o[mN] + nadp[mN] + 25hvitd2[mN]	0	-1.82269	0	0.248709	1.0357	2.0714	Vitamin D
PGL_GluN	6-phosphogluconolactonase GluN	h2o[cN] + 6pgl[cN] -> h[cN] + 6pgc[cN]	2.24989	-3.74286	0	0.558	1.02549	6.55075	Pentose Phosphate Pathway
DM_1a2425thvitd3	1a2425thvitd3 demand	1a2425thvitd3[mA] ->	0	-1.79683	0	0.252242	1.02453	2.04907
sink_vitd2	vitd2 source Astrocyte	-> vitd2[cA]	0	-1.79683	0	0.247309	1.02207	2.04413
H2Otm_GabaN	H2O transport, mitochondrial GabaN	h2o[cN] <=> h2o[mN]	-1.59751	-0.400161	-1000	1000	0.998834	1998.8	Transport, Mitochondrial
MALtm	malate transport, mitochondrial Astrocyte	mal_L[cA] + pi[mA] <=> pi[cA] + mal_L[mA]	-998.016	1000	-1000	1000	0.991832	1.98366	Transport, Mitochondrial
CO2tm	CO2 transport (diffusion), mitochondrial Astrocyte	co2[cA] <=> co2[mA]	0.223117	-2.2345	-0.150144	0	0.93062	2.60776	Transport, Mitochondrial
25HVITD2tin_GluN	25-hydroxyvitamin D2 transport in cytoplasm GluN	25hvitd2[I] -> 25hvitd2[cN]	0	998.177	0	1000	0.911346	1.82269	Transport, Extracellular
25HVITD2tin_m_GluN	25-hydroxyvitamin D2 transport in mitochondria GluN	25hvitd2[cN] -> 25hvitd2[mN]	0	998.177	0	1000	0.911346	1.82269	Transport, Mitochondrial
25HVITD3t_GabaN	25-hydroxyvitamin D3 transport from cytoplasm GabaN	25hvitd3[cN] -> 25hvitd3[I]	0	998.177	0	1000	0.911346	1.82269	Transport, Extracellular
25HVITD3tm_GabaN	25-hydroxyvitamin D3 transport from mitochondria GabaN	25hvitd3[mN] -> 25hvitd3[cN]	0	998.177	0	1000	0.911346	1.82269	Transport, Mitochondrial
25HVITD2t_GabaN	25-hydroxyvitamin D2 transport from cytoplasm GabaN	25hvitd2[cN] -> 25hvitd2[I]	1.80389	1000	0	1000	0.901946	1.80389	Transport, Extracellular
25HVITD2tm_GabaN	25-hydroxyvitamin D2 transport from mitochondria GabaN	25hvitd2[mN] -> 25hvitd2[cN]	1.80389	1000	0	1000	0.901946	1.80389	Transport, Mitochondrial
DM_ahcys	ahcys demand	ahcys[cA] ->	1.7992	0.0048	0	0.0048	0.899601	1.7992
sink_amet	sink amet Astrocyte	amet[cA] <=>	-0.0048	-1.7992	-0.0048	0	0.899601	1.7992
AMETt2m	S-Adenosyl-L-methionine reversible transport, mitochondrial Astrocyte	amet[cA] + ahcys[mA] <=> ahcys[cA] + amet[mA]	1.7992	0.0048	0	0.0048	0.899601	1.7992	Transport, Mitochondrial
PPCOAOm_GabaN	Propanoyl-CoA:FAD 2,3-oxidoreductase, mitochondrial GabaN	ppcoa[mN] + fad[mN] -> fadh2[mN] + prpncoa[mN]	0	-1.79683	0	0	0.898413	1.79683	Propanoate Metabolism
PPCOAOm_GluN	Propanoyl-CoA:FAD 2,3-oxidoreductase, mitochondrial GluN	ppcoa[mN] + fad[mN] -> fadh2[mN] + prpncoa[mN]	0	-1.79683	0	0	0.898413	1.79683	Propanoate Metabolism
VITD3tm	Vitamin D3 transport from mitochondria Astrocyte	vitd3[mA] -> vitd3[cA]	1.79683	1000	0	1000	0.898413	1.79683	Transport, Mitochondrial
DM_5thf_GabaN	pentaglutamyl folate (THF) Demand GabaN	5thf[cN] ->	1.81119	-0.014675	0	0	0.898259	1.82587
5THFtm_GabaN	5-glutamyl-THF transport,m mitochondrial GabaN	5thf[mN] -> 5thf[cN]	1.81119	-0.014675	0	0	0.898259	1.82587	Transport, Mitochondrial
ADCim_GluN	Acetoacetate decarboxylation (irreversible), mitochondrial GluN	h[mN] + acac[mN] -> co2[mN] + acetone[mN]	0	-1.7686	0	0	0.884302	1.7686	Propanoate Metabolism
ETOHMO_GluN	ethanol monooxygenase GluN	h[cN] + o2[cN] + etoh[cN] + nadph[cN] -> 2 h2o[cN] + acald[cN] + nadp[cN]	0	-1.74094	0	0	0.870469	1.74094	Glycolysis/Gluconeogenesis
ETOHMO_GabaN	ethanol monooxygenase GabaN	h[cN] + o2[cN] + etoh[cN] + nadph[cN] -> 2 h2o[cN] + acald[cN] + nadp[cN]	0	-1.74094	0	0	0.870469	1.74094	Glycolysis/Gluconeogenesis
ETOHMO	ethanol monooxygenase Astrocyte	etoh[cA] + h[cA] + nadph[cA] + o2[cA] -> acald[cA] + 2 h2o[cA] + nadp[cA]	0	-1.74094	0	0	0.870469	1.74094	Glycolysis/Gluconeogenesis
SUCD1m	succinate dehydrogenase Astrocyte	fad[mA] + succ[mA] <=> fadh2[mA] + fum[mA]	2.0118	-0.288209	-0.1009	0.0838	0.870345	2.48471	Citric Acid Cycle
FUMm	fumarase, mitochondrial Astrocyte	fum[mA] + h2o[mA] <=> mal_L[mA]	2.0118	-0.288209	-0.1009	0.0838	0.870345	2.48471	Citric Acid Cycle
ALASm	5-aminolevulinate synthase Astrocyte	gly[mA] + h[mA] + succoa[mA] -> 5aop[mA] + co2[mA] + coa[mA]	0.2	-1.8118	0	0.123694	0.867747	2.13549	Glycine, Serine, and Threonine Metabolism
5AOPtm	5-Aminolevulinate mitochondrial transport Astrocyte	5aop[cA] <=> 5aop[mA]	1.8118	-0.2	-0.123694	0	0.867747	2.13549	Heme Biosynthesis
SERGLNexR	L-Serine/Glutamine reversible exchange Astrocyte	gln_L[cA] + ser_L[e] <=> ser_L[cA] + gln_L[e]	-1000	998.287	-1000	1000	0.856472	1.71294	Transport, Extracellular
O2t_GluN	o2 transport (diffusion) GluN	o2[I] <=> o2[cN]	-0.00744807	1.70159	-1000	1000	0.847069	1998.29	Transport, Extracellular
DM_nadph(c)_GabaN	nadph demand GabaN	nadph[cN] -> h[cN] + nadp[cN]	0	0.0225782	0	1.66927	0.823345	1.64669
PROD2m	Proline dehydrogenase (m) Astrocyte	fad[mA] + pro_L[mA] -> 1pyr5c[mA] + fadh2[mA] + h[mA]	0	-1.63737	0	0.0079	0.822634	1.64527	Arginine and Proline Metabolism
NH4t3r_GluN	ammonia transport via proton antiport GluN	h[I] + nh4[cN] <=> nh4[I] + h[cN]	0.458445	-2.09328	-1000	1000	0.817416	2002.55	Transport, Extracellular
H2Ot_GluN	H2O transport via diffusion GluN	h2o[I] <=> h2o[cN]	-0.158781	-1.45423	-1000	1000	0.806504	2001.3	Transport, Extracellular
GHMT2rm_GabaN	glycine hydroxymethyltransferase, reversible, mitochondrial GabaN	thf[mN] + ser_L[mN] <=> h2o[mN] + gly[mN] + mlthf[mN]	0.105044	-1.56748	-0.128994	0.236638	0.785038	2.03815	Glycine, Serine, and Threonine Metabolism
GHMT3m_GluN	glycine hydroxymethyltransferase, mitochondrial GluN	h[mN] + 3htmelys[mN] -> gly[mN] + 4tmeabut[mN]	1.50452	0	0	0	0.752262	1.50452	Lysine Metabolism
HEX1_GluN	hexokinase (D-glucose:ATP) GluN	atp[cN] + glc_D[cN] -> adp[cN] + h[cN] + g6p[cN]	0	-1.24762	0	0.246978	0.7473	1.4946	Glycolysis/Gluconeogenesis
GAPD_GluN	glyceraldehyde-3-phosphate dehydrogenase GluN	pi[cN] + nad[cN] + g3p[cN] <=> h[cN] + 13dpg[cN] + nadh[cN]	0	-1.24762	0	0.186	0.716811	1.43362	Glycolysis/Gluconeogenesis
ENO_GluN	enolase GluN	2pg[cN] <=> h2o[cN] + pep[cN]	0	-1.24762	0	0.186	0.716811	1.43362	Glycolysis/Gluconeogenesis
PYK_GluN	pyruvate kinase GluN	adp[cN] + h[cN] + pep[cN] -> atp[cN] + pyr[cN]	0	-1.24762	0	0.186	0.716811	1.43362	Glycolysis/Gluconeogenesis
PGM_GluN	phosphoglycerate mutase GluN	2pg[cN] <=> 3pg[cN]	1.24762	0	-0.186	0	0.716811	1.43362	Glycolysis/Gluconeogenesis
H2Ot	H2O transport via diffusion Astrocyte	h2o[e] <=> h2o[cA]	-0.325204	-1.10594	-1000	1000	0.715571	2000.78	Transport, Extracellular
EX_h2o(e)	H2Oexchange	h2o[e] <=>	1.10594	0.325204	-1000	1000	0.715571	2000.78	Exchange/demand reaction
TRDRm_GabaN	thioredoxin reductase (NADPH) GabaN	h[mN] + nadph[mN] + trdox[mN] -> nadp[mN] + trdrd[mN]	0	-1.4032	0	0	0.701598	1.4032	Nucleotides
O2tm_GabaN	O2 transport (diffusion) GabaN	o2[cN] <=> o2[mN]	-0.0253114	1.41817	-1000	1000	0.696428	1998.56	Transport, Mitochondrial
GHMT2rm_GluN	glycine hydroxymethyltransferase, reversible, mitochondrial GluN	thf[mN] + ser_L[mN] <=> h2o[mN] + gly[mN] + mlthf[mN]	0.012556	-1.29264	-0.128994	0.236638	0.693863	1.67083	Glycine, Serine, and Threonine Metabolism
DM_fald_GabaN	Formaldehyde Demand GabaN	fald[cN] ->	1.29759	0.0053	0	0.0053	0.648794	1.29759
sink_dmgly_GabaN	N,N-Dimethylglycine sink GabaN	dmgly[cN] <=>	-0.0053	-1.29759	-0.0053	0	0.648794	1.29759
DMGDHm_GabaN	dimethylglycine dehydrogenase, mitochondrial GabaN	h2o[mN] + fad[mN] + dmgly[mN] -> fadh2[mN] + fald[mN] + sarcs[mN]	1.29759	0.0053	0	0.0053	0.648794	1.29759	Glycine, Serine, and Threonine Metabolism
DMGtm_GabaN	dimethylglycine transport via diffusion (cytosol to mitochondria) GabaN	dmgly[cN] <=> dmgly[mN]	1.29759	0.0053	0	0.0053	0.648794	1.29759	Transport, Mitochondrial
FALDtm_GabaN	formaldehyde transport via diffusion (mitochondrial) GabaN	fald[mN] <=> fald[cN]	1.29759	0.0053	0	0.0053	0.648794	1.29759	Transport, Mitochondrial
SARDHm_GabaN	Sarcosine dehydrogenase (m) GabaN	fad[mN] + sarcs[mN] + thf[mN] -> fadh2[mN] + gly[mN] + mlthf[mN]	1.29759	0.0053	0	0.0053	0.648794	1.29759	Urea cycle/amino group metabolism
NH3tm_GluN	mitochondrial ammonium transport GluN	h[mN] + nh4[cN] <=> h[cN] + nh4[mN]	-0.288154	1.5837	-1000	1000	0.647773	1998.13
CYOOm2_GluN	cytochrome c oxidase, mitochondrial Complex IV GluN	8 h[mN] + o2[mN] + 4 focytC[mN] -> 4 h[cN] + 2 h2o[mN] + 4 ficytC[mN]	1.29229	0	0	0	0.646144	1.29229	Oxidative Phosphorylation
O2tm_GluN	O2 transport (diffusion) GluN	o2[cN] <=> o2[mN]	0.225484	1.05146	-1000	1000	0.638473	1999.17	Transport, Mitochondrial
SERtm_GabaN	Serine mitochondrial transporter GabaN	ser_L[cN] <=> ser_L[mN]	0.105044	-1.56748	-0.314844	0.0950879	0.621338	2.08245
DM_q10(m)_GabaN	DM q10(m) GabaN	q10[mN] ->	1.23669	0.0014	0	0.0014	0.618344	1.23669
sink_decdp_GabaN	all trans Decaprenyl diphosphate sink GabaN	decdp[cN] <=>	-0.0014	-1.23669	-0.0014	0	0.618344	1.23669
sink_tyr-L(m)_GabaN	sink tyr-L(m) GabaN	tyr_L[mN] <=>	-0.0014	-1.23669	-0.0014	0	0.618344	1.23669
34HPLFM_GabaN	3-(4-hydroxyphenyl-)lactate formation GabaN	h[mN] + nadh[mN] + 34hpp[mN] -> nad[mN] + 34hpl[mN]	1.23669	0.0014	0	0.0014	0.618344	1.23669	Ubiquinone Biosynthesis
4HBZCOAFm_GabaN	4-hydroxybenzoyl-CoA formation GabaN	h2o[mN] + coa[mN] + nad[mN] + coucoa[mN] -> h[mN] + nadh[mN] + 4hbzcoa[mN] + accoa[mN]	1.23669	0.0014	0	0.0014	0.618344	1.23669	Ubiquinone Biosynthesis
4HBZFm_GabaN	4-hydroxybenzoate formation GabaN	h2o[mN] + 4hbzcoa[mN] -> h[mN] + coa[mN] + 4hbz[mN]	1.23669	0.0014	0	0.0014	0.618344	1.23669	Ubiquinone Biosynthesis
COQ3m_GabaN	methyltransferase COQ3 GabaN	amet[mN] + 2dpmhobq[mN] -> q10[mN] + h[mN] + ahcys[mN]	1.23669	0.0014	0	0.0014	0.618344	1.23669	Ubiquinone Biosynthesis
COQ5m_GabaN	Ubiquinone biosynthesis methyltransferase COQ5 GabaN	amet[mN] + 2dp6mobq[mN] -> h[mN] + ahcys[mN] + 2dp6mobq_me[mN]	1.23669	0.0014	0	0.0014	0.618344	1.23669	Ubiquinone Biosynthesis
COQ6m_GabaN	Ubiquinone biosynthesis monooxgenase COQ6 GabaN	o2[mN] + 2dp6mep[mN] -> h2o[mN] + 2dp6mobq[mN]	1.23669	0.0014	0	0.0014	0.618344	1.23669	Ubiquinone Biosynthesis
COQ7m_GabaN	Ubiquinone biosynthesis COQ7 GabaN	h[mN] + nadph[mN] + o2[mN] + 2dp6mobq_me[mN] -> h2o[mN] + nadp[mN] + 2dpmhobq[mN]	1.23669	0.0014	0	0.0014	0.618344	1.23669	Ubiquinone Biosynthesis
COUCOAFm_GabaN	p-coumaroyl-CoA formation GabaN	coa[mN] + atp[mN] + T4hcinnm[mN] -> coucoa[mN] + amp[mN] + ppi[mN]	1.23669	0.0014	0	0.0014	0.618344	1.23669	Ubiquinone Biosynthesis
DECDPtm_GabaN	lipid, flip-flop intracellular transport GabaN	decdp[cN] <=> decdp[mN]	1.23669	0.0014	0	0.0014	0.618344	1.23669	Transport, Mitochondrial
DHDPBMTm_GabaN	dihydroxydecaprenylbenzoate methyltransferase GabaN	3dpdhb[mN] + amet[mN] -> h[mN] + ahcys[mN] + 3dpdhb_me[mN]	1.23669	0.0014	0	0.0014	0.618344	1.23669	Ubiquinone Biosynthesis
DPHMBDCm_GabaN	3-Decaprenyl-4-hydroxy-5-methoxybenzoate decarboxylation GabaN	h[mN] + 3dpdhb_me[mN] -> co2[mN] + 2dp6mep[mN]	1.23669	0.0014	0	0.0014	0.618344	1.23669	Ubiquinone Biosynthesis
HBZOPT10m_GabaN	Hydroxybenzoate Decaprenyltransferase GabaN	4hbz[mN] + decdp[mN] -> 3dphb[mN] + ppi[mN]	1.23669	0.0014	0	0.0014	0.618344	1.23669	Ubiquinone Biosynthesis
T4HCINNMFM_GabaN	4-hydroxycinnamate formation GabaN	34hpl[mN] -> h2o[mN] + T4hcinnm[mN]	1.23669	0.0014	0	0.0014	0.618344	1.23669	Ubiquinone Biosynthesis
TYRTAm_GabaN	tyrosine transaminase, mitochondrial GabaN	tyr_L[mN] + akg[mN] <=> 34hpp[mN] + glu_L[mN]	1.23669	0.0014	0	0.0014	0.618344	1.23669	Tyrosine metabolism
PPAt_Int	Propionate transport, diffusion Interstitial And Synapse	ppa[I] -> ppa[cA]	0	-1.22156	0	0	0.610779	1.22156	Transport, Extracellular
DM_fald_GluN	Formaldehyde Demand GluN	fald[cN] ->	1.29264	-0.113502	0	0.0053	0.586918	1.41144
sink_dmgly_GluN	N,N-Dimethylglycine sink GluN	dmgly[cN] <=>	0.113502	-1.29264	-0.0053	0	0.586918	1.41144
DMGDHm_GluN	dimethylglycine dehydrogenase, mitochondrial GluN	h2o[mN] + fad[mN] + dmgly[mN] -> fadh2[mN] + fald[mN] + sarcs[mN]	1.29264	-0.113502	0	0.0053	0.586918	1.41144	Glycine, Serine, and Threonine Metabolism
DMGtm_GluN	dimethylglycine transport via diffusion (cytosol to mitochondria) GluN	dmgly[cN] <=> dmgly[mN]	1.29264	-0.113502	0	0.0053	0.586918	1.41144	Transport, Mitochondrial
FALDtm_GluN	formaldehyde transport via diffusion (mitochondrial) GluN	fald[mN] <=> fald[cN]	1.29264	-0.113502	0	0.0053	0.586918	1.41144	Transport, Mitochondrial
SARDHm_GluN	Sarcosine dehydrogenase (m) GluN	fad[mN] + sarcs[mN] + thf[mN] -> fadh2[mN] + gly[mN] + mlthf[mN]	1.29264	-0.113502	0	0.0053	0.586918	1.41144	Urea cycle/amino group metabolism
sink_decdp_GluN	all trans Decaprenyl diphosphate sink GluN	decdp[cN] <=>	1.16723	0	-0.0014	0	0.584313	1.16863
sink_tyr-L(m)_GluN	sink tyr-L(m) GluN	tyr_L[mN] <=>	1.16723	0	-0.0014	0	0.584313	1.16863
34HPLFM_GluN	3-(4-hydroxyphenyl-)lactate formation GluN	h[mN] + nadh[mN] + 34hpp[mN] -> nad[mN] + 34hpl[mN]	0	-1.16723	0	0.0014	0.584313	1.16863	Ubiquinone Biosynthesis
4HBZCOAFm_GluN	4-hydroxybenzoyl-CoA formation GluN	h2o[mN] + coa[mN] + nad[mN] + coucoa[mN] -> h[mN] + nadh[mN] + 4hbzcoa[mN] + accoa[mN]	0	-1.16723	0	0.0014	0.584313	1.16863	Ubiquinone Biosynthesis
4HBZFm_GluN	4-hydroxybenzoate formation GluN	h2o[mN] + 4hbzcoa[mN] -> h[mN] + coa[mN] + 4hbz[mN]	0	-1.16723	0	0.0014	0.584313	1.16863	Ubiquinone Biosynthesis
COQ3m_GluN	methyltransferase COQ3 GluN	amet[mN] + 2dpmhobq[mN] -> q10[mN] + h[mN] + ahcys[mN]	0	-1.16723	0	0.0014	0.584313	1.16863	Ubiquinone Biosynthesis
COQ5m_GluN	Ubiquinone biosynthesis methyltransferase COQ5 GluN	amet[mN] + 2dp6mobq[mN] -> h[mN] + ahcys[mN] + 2dp6mobq_me[mN]	0	-1.16723	0	0.0014	0.584313	1.16863	Ubiquinone Biosynthesis
COQ6m_GluN	Ubiquinone biosynthesis monooxgenase COQ6 GluN	o2[mN] + 2dp6mep[mN] -> h2o[mN] + 2dp6mobq[mN]	0	-1.16723	0	0.0014	0.584313	1.16863	Ubiquinone Biosynthesis
COQ7m_GluN	Ubiquinone biosynthesis COQ7 GluN	h[mN] + nadph[mN] + o2[mN] + 2dp6mobq_me[mN] -> h2o[mN] + nadp[mN] + 2dpmhobq[mN]	0	-1.16723	0	0.0014	0.584313	1.16863	Ubiquinone Biosynthesis
DECDPtm_GluN	lipid, flip-flop intracellular transport GluN	decdp[cN] <=> decdp[mN]	0	-1.16723	0	0.0014	0.584313	1.16863	Transport, Mitochondrial
DHDPBMTm_GluN	dihydroxydecaprenylbenzoate methyltransferase GluN	3dpdhb[mN] + amet[mN] -> h[mN] + ahcys[mN] + 3dpdhb_me[mN]	0	-1.16723	0	0.0014	0.584313	1.16863	Ubiquinone Biosynthesis
DPHMBDCm_GluN	3-Decaprenyl-4-hydroxy-5-methoxybenzoate decarboxylation GluN	h[mN] + 3dpdhb_me[mN] -> co2[mN] + 2dp6mep[mN]	0	-1.16723	0	0.0014	0.584313	1.16863	Ubiquinone Biosynthesis
HBZOPT10m_GluN	Hydroxybenzoate Decaprenyltransferase GluN	4hbz[mN] + decdp[mN] -> 3dphb[mN] + ppi[mN]	0	-1.16723	0	0.0014	0.584313	1.16863	Ubiquinone Biosynthesis
T4HCINNMFM_GluN	4-hydroxycinnamate formation GluN	34hpl[mN] -> h2o[mN] + T4hcinnm[mN]	0	-1.16723	0	0.0014	0.584313	1.16863	Ubiquinone Biosynthesis
TYRTAm_GluN	tyrosine transaminase, mitochondrial GluN	tyr_L[mN] + akg[mN] <=> 34hpp[mN] + glu_L[mN]	0	-1.16723	0	0.0014	0.584313	1.16863	Tyrosine metabolism
DM_q10(m)_GluN	DM q10(m) GluN	q10[mN] ->	0	-1.16723	0	0.0014	0.584313	1.16863
GND_GabaN	phosphogluconate dehydrogenase GabaN	nadp[cN] + 6pgc[cN] -> nadph[cN] + co2[cN] + ru5p_D[cN]	1.34762	0.558	0	0.740934	0.582342	1.53055	Pentose Phosphate Pathway
G6PDH2r_GabaN	glucose 6-phosphate dehydrogenase GabaN	nadp[cN] + g6p[cN] <=> h[cN] + nadph[cN] + 6pgl[cN]	1.34762	0.558	0	0.740934	0.582342	1.53055	Pentose Phosphate Pathway
PGL_GabaN	6-phosphogluconolactonase GabaN	h2o[cN] + 6pgl[cN] -> h[cN] + 6pgc[cN]	1.34762	0.558	0	0.740934	0.582342	1.53055	Pentose Phosphate Pathway
CYSGLYexR_GluN	L-cysteine/glycine reversible exchanger GluN	gly[I] + cys_L[cN] <=> cys_L[I] + gly[cN]	-1000	998.864	-1000	1000	0.568175	1.13635	Transport, Extracellular
SERGLNexR_GluN	L-Serine/Glutamine reversible exchange GluN	ser_L[I] + gln_L[cN] <=> gln_L[I] + ser_L[cN]	-1000	998.864	-1000	1000	0.568175	1.13635	Transport, Extracellular
ACOAD8m_GabaN	acyl-CoA dehydrogenase (isovaleryl-CoA), mitochondrial GabaN	fad[mN] + ivcoa[mN] -> fadh2[mN] + 3mb2coa[mN]	0	-1.12471	0	0.0062	0.565453	1.13091	Valine, Leucine, and Isoleucine Metabolism
LEUTAm_GabaN	leucine transaminase, mitochondrial GabaN	akg[mN] + leu_L[mN] <=> glu_L[mN] + 4mop[mN]	0	-1.12471	0	0.0062	0.565453	1.13091	Valine, Leucine, and Isoleucine Metabolism
LEUt5m_GabaN	leucine mitochondrial transport GabaN	leu_L[cN] <=> leu_L[mN]	0	-1.12471	0	0.0062	0.565453	1.13091	Transport, Mitochondrial
LEUtec_GabaN	L-leucine transport via diffusion (extracellular to cytosol) GabaN	leu_L[I] <=> leu_L[cN]	0	-1.12471	0	0.0062	0.565453	1.13091	Transport, Extracellular
MCCCrm_GabaN	methylcrotonoyl-CoA carboxylase, mitochondrial GabaN	atp[mN] + 3mb2coa[mN] + hco3[mN] <=> h[mN] + adp[mN] + pi[mN] + 3mgcoa[mN]	0	-1.12471	0	0.0062	0.565453	1.13091	Valine, Leucine, and Isoleucine Metabolism
MGCHrm_GabaN	methylglutaconyl-CoA hydratase (reversible), mitochondrial GabaN	h2o[mN] + 3mgcoa[mN] <=> hmgcoa[mN]	0	-1.12471	0	0.0062	0.565453	1.13091	Valine, Leucine, and Isoleucine Metabolism
OIVD1m_GabaN	2-oxoisovalerate dehydrogenase (acylating; 4-methyl-2-oxopentaoate), mitochondrial GabaN	coa[mN] + nad[mN] + 4mop[mN] -> co2[mN] + nadh[mN] + ivcoa[mN]	0	-1.12471	0	0.0062	0.565453	1.13091	Valine, Leucine, and Isoleucine Metabolism
ACACT10m	acetyl-CoA C-acetyltransferase, mitochondrial Astrocyte	2maacoa[mA] + coa[mA] <=> accoa[mA] + ppcoa[mA]	0	-1.11794	0	0.0041	0.56102	1.12204	Valine, Leucine, and Isoleucine Metabolism
ACOAD10m	acyl-CoA dehydrogenase (2-methylbutanoyl-CoA), mitochondrial Astrocyte	2mbcoa[mA] + fad[mA] -> 2mb2coa[mA] + fadh2[mA]	0	-1.11794	0	0.0041	0.56102	1.12204	Valine, Leucine, and Isoleucine Metabolism
ECOAH9m	2-Methylprop-2-enoyl-CoA (2-Methylbut-2-enoyl-CoA), mitochondrial Astrocyte	2mb2coa[mA] + h2o[mA] <=> 3hmbcoa[mA]	0	-1.11794	0	0.0041	0.56102	1.12204	Valine, Leucine, and Isoleucine Metabolism
HACD9m	3-hydroxyacyl-CoA dehydrogenase (2-Methylacetoacetyl-CoA), mitochondrial Astrocyte	3hmbcoa[mA] + nad[mA] <=> 2maacoa[mA] + h[mA] + nadh[mA]	0	-1.11794	0	0.0041	0.56102	1.12204	Valine, Leucine, and Isoleucine Metabolism
ILETAm	isoleucine transaminase, mitochondrial Astrocyte	akg[mA] + ile_L[mA] <=> 3mop[mA] + glu_L[mA]	0	-1.11794	0	0.0041	0.56102	1.12204	Valine, Leucine, and Isoleucine Metabolism
ILEt5m	Isoleucine mitochondrial transport Astrocyte	ile_L[cA] <=> ile_L[mA]	0	-1.11794	0	0.0041	0.56102	1.12204	Transport, Mitochondrial
OIVD3m	2-oxoisovalerate dehydrogenase (acylating; 3-methyl-2-oxopentanoate), mitochondrial Astrocyte	3mop[mA] + coa[mA] + nad[mA] -> 2mbcoa[mA] + co2[mA] + nadh[mA]	0	-1.11794	0	0.0041	0.56102	1.12204	Valine, Leucine, and Isoleucine Metabolism
ACOAD8m_GluN	acyl-CoA dehydrogenase (isovaleryl-CoA), mitochondrial GluN	fad[mN] + ivcoa[mN] -> fadh2[mN] + 3mb2coa[mN]	0	-1.1103	0	0.0062	0.55825	1.1165	Valine, Leucine, and Isoleucine Metabolism
LEUTAm_GluN	leucine transaminase, mitochondrial GluN	akg[mN] + leu_L[mN] <=> glu_L[mN] + 4mop[mN]	0	-1.1103	0	0.0062	0.55825	1.1165	Valine, Leucine, and Isoleucine Metabolism
LEUt5m_GluN	leucine mitochondrial transport GluN	leu_L[cN] <=> leu_L[mN]	0	-1.1103	0	0.0062	0.55825	1.1165	Transport, Mitochondrial
LEUtec_GluN	L-leucine transport via diffusion (extracellular to cytosol) GluN	leu_L[I] <=> leu_L[cN]	0	-1.1103	0	0.0062	0.55825	1.1165	Transport, Extracellular
MCCCrm_GluN	methylcrotonoyl-CoA carboxylase, mitochondrial GluN	atp[mN] + 3mb2coa[mN] + hco3[mN] <=> h[mN] + adp[mN] + pi[mN] + 3mgcoa[mN]	0	-1.1103	0	0.0062	0.55825	1.1165	Valine, Leucine, and Isoleucine Metabolism
MGCHrm_GluN	methylglutaconyl-CoA hydratase (reversible), mitochondrial GluN	h2o[mN] + 3mgcoa[mN] <=> hmgcoa[mN]	0	-1.1103	0	0.0062	0.55825	1.1165	Valine, Leucine, and Isoleucine Metabolism
OIVD1m_GluN	2-oxoisovalerate dehydrogenase (acylating; 4-methyl-2-oxopentaoate), mitochondrial GluN	coa[mN] + nad[mN] + 4mop[mN] -> co2[mN] + nadh[mN] + ivcoa[mN]	0	-1.1103	0	0.0062	0.55825	1.1165	Valine, Leucine, and Isoleucine Metabolism
ADK3m	adentylate kinase (GTP) Astrocyte	amp[mA] + gtp[mA] <=> adp[mA] + gdp[mA]	-998.886	1000	-1000	1000	0.5572	1.1144	Nucleotides
ACCOALm_GabaN	acetate-CoA ligase (AMP-forming) GabaN	coa[mN] + atp[mN] + ppa[mN] -> ppcoa[mN] + amp[mN] + ppi[mN]	1.11425	0	0	0	0.557126	1.11425	Propanoate Metabolism
PPAt_GabaN	Propionate transport, diffusion GabaN	ppa[I] -> ppa[cN]	1.11425	0	0	0	0.557126	1.11425	Transport, Extracellular
PPAtm_GabaN	Propionate transport, diffusion GabaN	ppa[cN] -> ppa[mN]	1.11425	0	0	0	0.557126	1.11425	Transport, Mitochondrial
ACALDtm_GluN	acetaldehyde mitochondrial diffusion GluN	acald[mN] <=> acald[cN]	1.1103	0	-0.0014	0	0.55585	1.1117	Transport, Mitochondrial
ALDD2xm_GluN	aldehyde dehydrogenase (acetylaldehyde, NAD), mitochondrial GluN	h2o[mN] + nad[mN] + acald[mN] -> 2 h[mN] + nadh[mN] + ac[mN]	0	-1.1103	0	0.0014	0.55585	1.1117	Glycolysis/Gluconeogenesis
PPAtm	Propionate transport, diffusion Astrocyte	ppa[cA] -> ppa[mA]	0	-0.80933	0	0.292544	0.550937	1.10187	Transport, Mitochondrial
BALAVECSEC_GabaN	B-alanine secretion via secretory vesicle (ATP driven) GabaN	atp[cN] + h2o[cN] + 3 ala_B[cN] -> 3 ala_B[I] + adp[cN] + h[cN] + pi[cN]	0	-1.08922	0	0	0.544612	1.08922	Transport, Extracellular
ADK3m_GluN	adentylate kinase (GTP) GluN	amp[mN] + gtp[mN] <=> adp[mN] + gdp[mN]	-998.952	1000	-1000	1000	0.524016	1.04803	Nucleotides
RPE_GabaN	ribulose 5-phosphate 3-epimerase GabaN	ru5p_D[cN] <=> xu5p_D[cN]	0.898413	0.372	-0.246978	0.493956	0.511717	1.26735	Pentose Phosphate Pathway
LYStiDF_Int	L-lysine transport via diffusion (extracellular to cytosol) Interstitial And Synapse	lys_L[I] <=> lys_L[cA]	1.01605	0	-0.0005	0	0.508275	1.01655	Transport, Extracellular
SERGLYexR_Int	L-Serine/Glycine reversible exchange Interstitial And Synapse	gly[cA] + ser_L[I] <=> ser_L[cA] + gly[I]	-1000	999.008	-1000	1000	0.495978	0.991955	Transport, Extracellular
BHBt_Int	(R)-3-Hydroxybutanoate transport via H+ symport Interstitial And Synapse	h[I] + bhb[I] <=> bhb[cA] + h[cA]	0.944432	0	-0.0419	0	0.493166	0.986332	Transport, Extracellular
ACACt2_Int	acetoacetate transport via proton symport Interstitial And Synapse	h[I] + acac[I] <=> acac[cA] + h[cA]	0.944432	0	-0.0419	0	0.493166	0.986332	Transport, Extracellular
OCOAT1m_GluN	3-oxoacid CoA-transferase GluN	acac[mN] + succoa[mN] <=> aacoa[mN] + succ[mN]	1.7686	999.213	0	1000	0.490952	2.5553	Valine, Leucine, and Isoleucine Metabolism
DM_nadph(c)	nadph demand	nadph[cA] -> h[cA] + nadp[cA]	1.74094	-0.330839	0	0.445582	0.482259	2.51736
LDH_L	L-lactate dehydrogenase Astrocyte	lac_L[cA] + nad[cA] <=> h[cA] + nadh[cA] + pyr[cA]	-0.131	-0.892215	-0.173488	0.112812	0.48127	1.04752	Glycolysis/Gluconeogenesis
PPBNGS	porphobilinogen synthase Astrocyte	2 5aop[cA] -> h[cA] + 2 h2o[cA] + ppbng[cA]	0.1	-0.9059	0	0.154772	0.480336	1.16067	Heme Biosynthesis
GLUDxm	glutamate dehydrogenase (NAD) (mitochondrial) Astrocyte	glu_L[mA] + h2o[mA] + nad[mA] <=> akg[mA] + h[mA] + nadh[mA] + nh4[mA]	0.0671595	-1.13257	-0.157377	0.0462531	0.477142	1.40336	Glutamate metabolism
NACASPtm_GabaN	N-Acetyl-l-aspartate mitochondrial transport GabaN	Nacasp[mN] <=> Nacasp[cN]	0	-0.870469	0	0.0661	0.468284	0.936569	Transport, Mitochondrial
GLCt1r_GluN	Glucose transporter GluN	glc_D[e] <=> glc_D[cN]	0.585275	-1.24762	0	0.246978	0.454662	2.07987	Transport, Extracellular
2AMADPTm	L-2-aminoadipate shuttle (cytosol/mitochondria) Astrocyte	L2aadp[cA] + akg[mA] <=> akg[cA] + L2aadp[mA]	0.108202	-1.01655	-0.0005	0	0.453924	1.12525	Lysine Metabolism
2OXOADOXm	2-Oxoadipate:lipoamde 2-oxidoreductase(decarboxylating and acceptor-succinylating) (mitochondria) Astrocyte	2oxoadp[mA] + coa[mA] + nad[mA] -> co2[mA] + glutcoa[mA] + nadh[mA]	1.01655	-0.108202	0	0.0005	0.453924	1.12525	Lysine Metabolism
2OXOADPTm	2-oxoadipate shuttle (cytosol/mitochondria) Astrocyte	2oxoadp[cA] + akg[mA] <=> akg[cA] + 2oxoadp[mA]	1.01655	-0.108202	0	0.0005	0.453924	1.12525	Tryptophan metabolism
AASAD3m	L-aminoadipate-semialdehyde dehydrogenase (NADH), mitochondrial Astrocyte	L2aadp6sa[mA] + h2o[mA] + nad[mA] -> L2aadp[mA] + 2 h[mA] + nadh[mA]	1.01655	-0.108202	0	0.0005	0.453924	1.12525	Lysine Metabolism
AATAi	2-aminoadipate transaminase, irreversible Astrocyte	L2aadp[cA] + akg[cA] -> 2oxoadp[cA] + glu_L[cA]	1.01655	-0.108202	0	0.0005	0.453924	1.12525	Lysine Metabolism
ECOAH1m	3-hydroxyacyl-CoA dehydratase (3-hydroxybutanoyl-CoA) (mitochondria) Astrocyte	3hbcoa[mA] <=> b2coa[mA] + h2o[mA]	0.108202	-1.01655	-0.0005	0	0.453924	1.12525	Tryptophan metabolism
GLUTCOADHm	glutaryl-CoA dehydrogenase (mitochondria) Astrocyte	fad[mA] + glutcoa[mA] + h[mA] -> b2coa[mA] + co2[mA] + fadh2[mA]	1.01655	-0.108202	0	0.0005	0.453924	1.12525	Tryptophan metabolism
HACD1m	3-hydroxyacyl-CoA dehydrogenase (acetoacetyl-CoA) (mitochondria) Astrocyte	aacoa[mA] + h[mA] + nadh[mA] <=> 3hbcoa[mA] + nad[mA]	0.108202	-1.01655	-0.0005	0	0.453924	1.12525	Tryptophan metabolism
LYStm	Lysine mitochondrial transport via ornithine carrier Astrocyte	lys_L[cA] + h[mA] <=> h[cA] + lys_L[mA]	1.01655	-0.108202	0	0.0005	0.453924	1.12525	Transport, Mitochondrial
SACCD3m	saccharopine dehydrogenase (NADP, L-lysine forming), mitochondrial Astrocyte	akg[mA] + h[mA] + lys_L[mA] + nadph[mA] -> h2o[mA] + nadp[mA] + saccrp_L[mA]	1.01655	-0.108202	0	0.0005	0.453924	1.12525	Lysine Metabolism
SACCD4m	saccharopine dehydrogenase (NAD, L-glutamate forming), mitochondrial Astrocyte	h2o[mA] + nadp[mA] + saccrp_L[mA] -> L2aadp6sa[mA] + glu_L[mA] + h[mA] + nadph[mA]	1.01655	-0.108202	0	0.0005	0.453924	1.12525	Lysine Metabolism
SUCOASm	Succinate--CoA ligase (ADP-forming) Astrocyte	atp[mA] + coa[mA] + succ[mA] <=> adp[mA] + pi[mA] + succoa[mA]	0.8243	998.222	-0.0496	1000	0.45185	2.6515	Citric Acid Cycle
ACCOALm	acetate-CoA ligase (AMP-forming) Astrocyte	atp[mA] + coa[mA] + ppa[mA] -> amp[mA] + ppcoa[mA] + ppi[mA]	0	-0.80933	0	0.090644	0.449987	0.899974	Propanoate Metabolism
FTHFLm_GluN	formate-tetrahydrofolate ligase, mitochondrial GluN	atp[mN] + for[mN] + thf[mN] <=> 10fthf[mN] + adp[mN] + pi[mN]	0.652991	0	-0.241938	0	0.447465	0.894929	Folate Metabolism
DM_for_GluN	Formate Demand GluN	for[cN] ->	0	-0.652991	0	0.241938	0.447465	0.894929
FORt2m_GluN	formate mitochondrial transport GluN	for[mN] <=> for[cN]	0	-0.652991	0	0.241938	0.447465	0.894929	Transport, Mitochondrial
CSm_GabaN	citrate synthase GabaN	h2o[mN] + accoa[mN] + oaa[mN] -> h[mN] + coa[mN] + cit[mN]	0	-0.789913	0	0.0852	0.437556	0.875113	Citric Acid Cycle
ACONTm_GabaN	Aconitate hydratase GabaN	cit[mN] <=> icit[mN]	0	-0.789913	0	0.0852	0.437556	0.875113	Citric Acid Cycle
NMNATm_GabaN	nicotinamide-nucleotide adenylyltransferase, mitochondrial GabaN	h[mN] + atp[mN] + nmn[mN] -> nad[mN] + ppi[mN]	0	-0.871269	0	0	0.435634	0.871269	NAD Metabolism
NMNATm	nicotinamide-nucleotide adenylyltransferase, mitochondrial Astrocyte	atp[mA] + h[mA] + nmn[mA] -> nad[mA] + ppi[mA]	0	-0.870469	0	0	0.435234	0.870469	NAD Metabolism
APAT2rm	3-Aminopropanoate:2-oxoglutarate aminotransferase (m) Astrocyte	akg[mA] + ala_B[mA] <=> glu_L[mA] + msa[mA]	0.8683	0	0	0	0.43415	0.8683	beta-Alanine metabolism
BALAtmr	Beta-alanine reversible mitochondrial transport (diffusion) Astrocyte	ala_B[cA] <=> ala_B[mA]	0.8683	0	0	0	0.43415	0.8683	Transport, Mitochondrial
MMSAD3m	methylmalonate-semialdehyde dehydrogenase (malonic semialdehyde), mitochondrial Astrocyte	coa[mA] + msa[mA] + nad[mA] -> accoa[mA] + co2[mA] + nadh[mA]	0.8683	0	0	0	0.43415	0.8683	Propanoate Metabolism
EX_ala_B(e)	beta-Alanineexchange	ala_B[e] <=>	0	-0.8683	0	0	0.43415	0.8683	Exchange/demand reaction
PGI_GluN	glucose-6-phosphate isomerase GluN	g6p[cN] <=> f6p[cN]	2.49524	-1.87491	-0.493956	0.246978	0.433656	5.11108	Glycolysis/Gluconeogenesis
AKGMALtm_GluN	alpha-ketoglutarate/malate transporter GluN	akg[mN] + mal_L[cN] <=> akg[cN] + mal_L[mN]	0.563082	0.292498	-1000	1000	0.42779	2000.27	Transport, Mitochondrial
ACALDt_GluN	acetaldehyde reversible transport GluN	acald[I] <=> acald[cN]	0	-0.8532	0	0.0014	0.4273	0.8546	Transport, Extracellular
ALDD2y_GluN	aldehyde dehydrogenase (acetaldehyde, NADP) GluN	h2o[cN] + acald[cN] + nadp[cN] -> 2 h[cN] + ac[cN] + nadph[cN]	0	-0.8419	0	0.0014	0.42165	0.8433	Glycolysis/Gluconeogenesis
L-LACt2r	L-lactate reversible transport via proton symport Astrocyte	h[e] + lac_L[e] <=> h[cA] + lac_L[cA]	-0.079	-0.833875	-0.079	0.0058	0.419838	0.839675	Transport, Extracellular
EX_lac_L(e)	L-Lactateexchange	lac_L[e] <=>	0.833875	0.079	-0.0058	0.079	0.419838	0.839675	Exchange/demand reaction
NACASPt_GabaN	N-Acetyl-l-aspartate transport GabaN	Nacasp[cN] -> Nacasp[I]	0	-0.870469	0	-0.0365	0.416984	0.833969
ASPNATm_GabaN	aspartate N-acetyltransferase, mitochondrial GabaN	asp_L[mN] + accoa[mN] -> h[mN] + coa[mN] + Nacasp[mN]	0	-0.870469	0	-0.0372	0.416634	0.833269	Alanine and Aspartate Metabolism
MMMm	methylmalonyl-CoA mutase Astrocyte	mmcoa_R[mA] <=> succoa[mA]	0	-0.80933	0	0.00749396	0.408412	0.816824	Valine, Leucine, and Isoleucine Metabolism
MMEm	methylmalonyl-CoA epimerase/racemase Astrocyte	mmcoa_R[mA] <=> mmcoa_S[mA]	0.80933	0	-0.00749396	0	0.408412	0.816824	Valine, Leucine, and Isoleucine Metabolism
ALCD2yf	alcohol dehydrogenase (ethanol, NADP), forward reaction Astrocyte	etoh[cA] + nadp[cA] -> acald[cA] + h[cA] + nadph[cA]	0	-0.808259	0	0	0.40413	0.808259	Glycolysis/Gluconeogenesis
ALCD2yf_GluN	alcohol dehydrogenase (ethanol, NADP), forward reaction GluN	etoh[cN] + nadp[cN] -> h[cN] + acald[cN] + nadph[cN]	0	-0.808259	0	0	0.40413	0.808259	Glycolysis/Gluconeogenesis
MMSAD1m_GabaN	methylmalonate-semialdehyde dehydrogenase GabaN	coa[mN] + nad[mN] + 2mop[mN] -> co2[mN] + nadh[mN] + ppcoa[mN]	0	-0.794013	0	0.011	0.402506	0.805013	Valine, Leucine, and Isoleucine Metabolism
MMEm_GabaN	methylmalonyl-CoA epimerase/racemase GabaN	mmcoa_R[mN] <=> mmcoa_S[mN]	0.789913	0	-0.0151	0	0.402506	0.805013	Valine, Leucine, and Isoleucine Metabolism
MMMm_GabaN	methylmalonyl-CoA mutase GabaN	mmcoa_R[mN] <=> succoa[mN]	0	-0.789913	0	0.0151	0.402506	0.805013	Valine, Leucine, and Isoleucine Metabolism
VALtec_Int	L-valine transport via diffusion (extracellular to cytosol) Interstitial And Synapse	val_L[I] <=> val_L[cA]	0.794012	0	-0.011	0	0.402506	0.805012	Transport, Extracellular
3HBCOAHLm_GabaN	3-hydroxyisobutyryl-CoA hydrolase, mitochondrial GabaN	h2o[mN] + 3hibutcoa[mN] -> h[mN] + coa[mN] + 3hmp[mN]	0	-0.794012	0	0.011	0.402506	0.805012	Valine, Leucine, and Isoleucine Metabolism
ACOAD9m_GabaN	acyl-CoA dehydrogenase (isobutyryl-CoA), mitochondrial GabaN	fad[mN] + ibcoa[mN] -> fadh2[mN] + 2mp2coa[mN]	0	-0.794012	0	0.011	0.402506	0.805012	Valine, Leucine, and Isoleucine Metabolism
ECOAH12m_GabaN	3-hydroxyacyl-CoA dehydratase (3-hydroxyisobutyryl-CoA) (mitochondria) GabaN	h2o[mN] + 2mp2coa[mN] <=> 3hibutcoa[mN]	0	-0.794012	0	0.011	0.402506	0.805012	Valine, Leucine, and Isoleucine Metabolism
HIBDm_GabaN	3-hydroxyisobutyrate dehydrogenase, mitochondrial GabaN	nad[mN] + 3hmp[mN] <=> h[mN] + nadh[mN] + 2mop[mN]	0	-0.794012	0	0.011	0.402506	0.805012	Valine, Leucine, and Isoleucine Metabolism
OIVD2m_GabaN	2-oxoisovalerate dehydrogenase (acylating; 3-methyl-2-oxobutanoate), mitochondrial GabaN	coa[mN] + nad[mN] + 3mob[mN] -> co2[mN] + nadh[mN] + ibcoa[mN]	0	-0.794012	0	0.011	0.402506	0.805012	Valine, Leucine, and Isoleucine Metabolism
VALTAm_GabaN	valine transaminase, mitochondiral GabaN	akg[mN] + val_L[mN] <=> glu_L[mN] + 3mob[mN]	0	-0.794012	0	0.011	0.402506	0.805012	Valine, Leucine, and Isoleucine Metabolism
VALt5m_GabaN	Valine reversible mitochondrial transport GabaN	val_L[cN] <=> val_L[mN]	0	-0.794012	0	0.011	0.402506	0.805012	Transport, Mitochondrial
VALtec_GabaN	L-valine transport via diffusion (extracellular to cytosol) GabaN	val_L[I] <=> val_L[cN]	0	-0.794012	0	0.011	0.402506	0.805012	Transport, Extracellular
EX_glc_D(e)	D-Glucoseexchange	glc_D[e] <=>	-0.2184	-0.87195	-0.29	0	0.400175	0.94355	Exchange/demand reaction
25HVITD3tin_m	25-hydroxyvitamin D3 transport in mitochondria Astrocyte	25hvitd3[cA] -> 25hvitd3[mA]	1.12294	999.676	0	1000	0.399222	1.44743	Transport, Mitochondrial
25HVITD3tin_Int	25-hydroxyvitamin D3 transport in cytoplasm Interstitial And Synapse	25hvitd3[I] -> 25hvitd3[cA]	1.12294	999.676	0	1000	0.399222	1.44743	Transport, Extracellular
HCO3Em_GluN	HCO3 equilibration reaction GluN	h2o[mN] + co2[mN] <=> h[mN] + hco3[mN]	0	999.213	0	1000	0.39335	0.7867	Urea cycle/amino group metabolism
HMGLm_GluN	hydroxymethylglutaryl-CoA lyase GluN	hmgcoa[mN] -> accoa[mN] + acac[mN]	0	999.213	0	1000	0.39335	0.7867	Cholesterol Metabolism
HMGLm_GabaN	hydroxymethylglutaryl-CoA lyase GabaN	hmgcoa[mN] -> accoa[mN] + acac[mN]	0	999.213	0	1000	0.39335	0.7867	Cholesterol Metabolism
ACACT1rm	acetyl-CoA C-acetyltransferase, mitochondrial Astrocyte	2 accoa[mA] <=> aacoa[mA] + coa[mA]	0.2502	-1.05075	-0.0347	0.0072	0.386525	1.34285	Tryptophan metabolism
RPI_GluN	ribose-5-phosphate isomerase GluN	r5p[cN] <=> ru5p_D[cN]	1.24762	-0.749963	-0.246978	0	0.372318	2.24456	Pentose Phosphate Pathway
TALA_GluN	transaldolase GluN	g3p[cN] + s7p[cN] <=> f6p[cN] + e4p[cN]	0.749963	-1.24762	0	0.246978	0.372318	2.24456	Pentose Phosphate Pathway
TKT1_GluN	transketolase GluN	xu5p_D[cN] + r5p[cN] <=> g3p[cN] + s7p[cN]	0.749963	-1.24762	0	0.246978	0.372318	2.24456	Pentose Phosphate Pathway
TKT2_GluN	transketolase GluN	xu5p_D[cN] + e4p[cN] <=> g3p[cN] + f6p[cN]	0.749963	-1.24762	0	0.246978	0.372318	2.24456	Pentose Phosphate Pathway
FUMm_GabaN	fumarase, mitochondrial GabaN	h2o[mN] + fum[mN] <=> mal_L[mN]	0	-0.789913	0	-0.073	0.358456	0.716913	Citric Acid Cycle
SUCD1m_GabaN	succinate dehydrogenase GabaN	fad[mN] + succ[mN] <=> fadh2[mN] + fum[mN]	0	-0.789913	0	-0.0735	0.358206	0.716413	Citric Acid Cycle
ACt2m_GluN	acetate mitochondrial transport via proton symport GluN	h[cN] + ac[cN] <=> h[mN] + ac[mN]	0	-0.685792	0	0.0014	0.343596	0.687192	Transport, Mitochondrial
ALDD2x_GluN	aldehyde dehydrogenase (acetaldehyde, NAD) GluN	h2o[cN] + acald[cN] + nad[cN] -> 2 h[cN] + ac[cN] + nadh[cN]	0	-0.685792	0	0.0014	0.343596	0.687192	Glycolysis/Gluconeogenesis
PIt7_GluN	phosphate transport in/out via three Na+ symporter GluN	3 na1[I] + pi[I] <=> pi[cN] + 3 na1[cN]	0.225471	-0.88341	-1000	1000	0.32897	2001.11	Transport, Extracellular
TPI_GabaN	triose-phosphate isomerase GabaN	dhap[cN] <=> g3p[cN]	0	-0.410606	0	0.246978	0.328792	0.657585	Glycolysis/Gluconeogenesis
OCOAT1m_GabaN	3-oxoacid CoA-transferase GabaN	acac[mN] + succoa[mN] <=> aacoa[mN] + succ[mN]	0.140961	999.213	0	1000	0.32287	0.927661	Valine, Leucine, and Isoleucine Metabolism
ORNTArm_GluN	ornithine transaminase reversible (m) GluN	akg[mN] + orn[mN] <=> glu_L[mN] + glu5sa[mN]	0	-0.643044	0	0	0.321522	0.643044	Urea cycle/amino group metabolism
CITRtm_GluN	citrulline mitochondrial transport via proton antiport GluN	citr_L[mN] <=> citr_L[cN]	-999.357	1000	-1000	1000	0.321522	0.643044	Transport, Mitochondrial
ORNt4m_GluN	ornithine mitochondrial transport exchange with citruline GluN	h[cN] + citr_L[cN] + orn[mN] <=> h[mN] + citr_L[mN] + orn[cN]	-999.357	1000	-1000	1000	0.321522	0.643044	Transport, Mitochondrial
ORNtiDF_GluN	ornithine transport via diffusion (extracellular to cytosol) GluN	orn[I] -> orn[cN]	0	-0.643044	0	0	0.321522	0.643044	Transport, Extracellular
PROD2m_GluN	Proline dehydrogenase (m) GluN	fad[mN] + pro_L[mN] -> h[mN] + fadh2[mN] + 1pyr5c[mN]	0	-0.62569	0	0.0079	0.316795	0.63359	Arginine and Proline Metabolism
EX_val_L(e)	L-Valineexchange	val_L[e] <=>	0.794012	-0.188392	-0.011	0	0.30831	0.993405	Exchange/demand reaction
ACALDt_Int	acetaldehyde reversible transport Interstitial And Synapse	acald[I] <=> acald[cA]	0.613131	0	-0.0014	0	0.307265	0.614531	Transport, Extracellular
GLYt2r_Int	glycine reversible transport via proton symport Interstitial And Synapse	h[I] + gly[I] <=> gly[cA] + h[cA]	-1000	999.387	-1000	1000	0.306498	0.612996	Transport, Extracellular
VALtec	L-valine transport via diffusion (extracellular to cytosol) Astrocyte	val_L[e] <=> val_L[cA]	0.188392	-0.794012	-0.005	0.011	0.30581	0.998405	Transport, Extracellular
CYSGLYexR_GabaN	L-cysteine/glycine reversible exchanger GabaN	gly[I] + cys_L[cN] <=> cys_L[I] + gly[cN]	-999.157	999.763	-1000	1000	0.303235	1.07958	Transport, Extracellular
ACOAD8m	acyl-CoA dehydrogenase (isovaleryl-CoA), mitochondrial Astrocyte	fad[mA] + ivcoa[mA] -> 3mb2coa[mA] + fadh2[mA]	0.604534	0.0062	0	0.0062	0.302267	0.604534	Valine, Leucine, and Isoleucine Metabolism
LEUTAm	leucine transaminase, mitochondrial Astrocyte	akg[mA] + leu_L[mA] <=> 4mop[mA] + glu_L[mA]	0.604534	0.0062	0	0.0062	0.302267	0.604534	Valine, Leucine, and Isoleucine Metabolism
LEUt5m	leucine mitochondrial transport Astrocyte	leu_L[cA] <=> leu_L[mA]	0.604534	0.0062	0	0.0062	0.302267	0.604534	Transport, Mitochondrial
MCCCrm	methylcrotonoyl-CoA carboxylase, mitochondrial Astrocyte	3mb2coa[mA] + atp[mA] + hco3[mA] <=> 3mgcoa[mA] + adp[mA] + h[mA] + pi[mA]	0.604534	0.0062	0	0.0062	0.302267	0.604534	Valine, Leucine, and Isoleucine Metabolism
MGCHrm	methylglutaconyl-CoA hydratase (reversible), mitochondrial Astrocyte	3mgcoa[mA] + h2o[mA] <=> hmgcoa[mA]	0.604534	0.0062	0	0.0062	0.302267	0.604534	Valine, Leucine, and Isoleucine Metabolism
OIVD1m	2-oxoisovalerate dehydrogenase (acylating; 4-methyl-2-oxopentaoate), mitochondrial Astrocyte	4mop[mA] + coa[mA] + nad[mA] -> co2[mA] + ivcoa[mA] + nadh[mA]	0.604534	0.0062	0	0.0062	0.302267	0.604534	Valine, Leucine, and Isoleucine Metabolism
LEUtec_Int	L-leucine transport via diffusion (extracellular to cytosol) Interstitial And Synapse	leu_L[I] <=> leu_L[cA]	0.598334	0	-0.0062	0	0.302267	0.604534	Transport, Extracellular
ACt2m_GabaN	acetate mitochondrial transport via proton symport GabaN	h[cN] + ac[cN] <=> h[mN] + ac[mN]	0	-0.598334	0	0.0014	0.299867	0.599734	Transport, Mitochondrial
ALDD2x_GabaN	aldehyde dehydrogenase (acetaldehyde, NAD) GabaN	h2o[cN] + acald[cN] + nad[cN] -> 2 h[cN] + ac[cN] + nadh[cN]	0	-0.598334	0	0.0014	0.299867	0.599734	Glycolysis/Gluconeogenesis
DM_q10(m)	DM q10(m)	q10[mA] ->	0.599734	0.0014	0	0.0014	0.299867	0.599734
sink_decdp	all trans Decaprenyl diphosphate sink Astrocyte	decdp[cA] <=>	-0.0014	-0.599734	-0.0014	0	0.299867	0.599734
sink_tyr-L(m)	sink tyr-L(m) Astrocyte	tyr_L[mA] <=>	-0.0014	-0.599734	-0.0014	0	0.299867	0.599734
34HPLFM	3-(4-hydroxyphenyl-)lactate formation Astrocyte	34hpp[mA] + h[mA] + nadh[mA] -> 34hpl[mA] + nad[mA]	0.599734	0.0014	0	0.0014	0.299867	0.599734	Ubiquinone Biosynthesis
4HBZCOAFm	4-hydroxybenzoyl-CoA formation Astrocyte	coa[mA] + coucoa[mA] + h2o[mA] + nad[mA] -> 4hbzcoa[mA] + accoa[mA] + h[mA] + nadh[mA]	0.599734	0.0014	0	0.0014	0.299867	0.599734	Ubiquinone Biosynthesis
4HBZFm	4-hydroxybenzoate formation Astrocyte	4hbzcoa[mA] + h2o[mA] -> 4hbz[mA] + coa[mA] + h[mA]	0.599734	0.0014	0	0.0014	0.299867	0.599734	Ubiquinone Biosynthesis
COQ3m	methyltransferase COQ3 Astrocyte	2dpmhobq[mA] + amet[mA] -> ahcys[mA] + h[mA] + q10[mA]	0.599734	0.0014	0	0.0014	0.299867	0.599734	Ubiquinone Biosynthesis
COQ5m	Ubiquinone biosynthesis methyltransferase COQ5 Astrocyte	2dp6mobq[mA] + amet[mA] -> 2dp6mobq_me[mA] + ahcys[mA] + h[mA]	0.599734	0.0014	0	0.0014	0.299867	0.599734	Ubiquinone Biosynthesis
COQ6m	Ubiquinone biosynthesis monooxgenase COQ6 Astrocyte	2dp6mep[mA] + o2[mA] -> 2dp6mobq[mA] + h2o[mA]	0.599734	0.0014	0	0.0014	0.299867	0.599734	Ubiquinone Biosynthesis
COQ7m	Ubiquinone biosynthesis COQ7 Astrocyte	2dp6mobq_me[mA] + h[mA] + nadph[mA] + o2[mA] -> 2dpmhobq[mA] + h2o[mA] + nadp[mA]	0.599734	0.0014	0	0.0014	0.299867	0.599734	Ubiquinone Biosynthesis
COUCOAFm	p-coumaroyl-CoA formation Astrocyte	T4hcinnm[mA] + atp[mA] + coa[mA] -> amp[mA] + coucoa[mA] + ppi[mA]	0.599734	0.0014	0	0.0014	0.299867	0.599734	Ubiquinone Biosynthesis
DECDPtm	lipid, flip-flop intracellular transport Astrocyte	decdp[cA] <=> decdp[mA]	0.599734	0.0014	0	0.0014	0.299867	0.599734	Transport, Mitochondrial
DHDPBMTm	dihydroxydecaprenylbenzoate methyltransferase Astrocyte	3dpdhb[mA] + amet[mA] -> 3dpdhb_me[mA] + ahcys[mA] + h[mA]	0.599734	0.0014	0	0.0014	0.299867	0.599734	Ubiquinone Biosynthesis
DPHMBDCm	3-Decaprenyl-4-hydroxy-5-methoxybenzoate decarboxylation Astrocyte	3dpdhb_me[mA] + h[mA] -> 2dp6mep[mA] + co2[mA]	0.599734	0.0014	0	0.0014	0.299867	0.599734	Ubiquinone Biosynthesis
HBZOPT10m	Hydroxybenzoate Decaprenyltransferase Astrocyte	4hbz[mA] + decdp[mA] -> 3dphb[mA] + ppi[mA]	0.599734	0.0014	0	0.0014	0.299867	0.599734	Ubiquinone Biosynthesis
T4HCINNMFM	4-hydroxycinnamate formation Astrocyte	34hpl[mA] -> T4hcinnm[mA] + h2o[mA]	0.599734	0.0014	0	0.0014	0.299867	0.599734	Ubiquinone Biosynthesis
TYRTAm	tyrosine transaminase, mitochondrial Astrocyte	akg[mA] + tyr_L[mA] <=> 34hpp[mA] + glu_L[mA]	0.599734	0.0014	0	0.0014	0.299867	0.599734	Tyrosine metabolism
BDHm_GluN	(R)-3-Hydroxybutanoate:NAD+ oxidoreductase GluN	nad[mN] + bhb[mN] <=> h[mN] + nadh[mN] + acac[mN]	0	-0.544496	0	0.0419	0.293198	0.586396	Butanoate Metabolism
BHBtm_GluN	(R)-3-Hydroxybutanoate mitochondrial transport via H+ symport GluN	h[cN] + bhb[cN] <=> h[mN] + bhb[mN]	0	-0.544496	0	0.0419	0.293198	0.586396	Transport, Mitochondrial
BHBt_GluN	(R)-3-Hydroxybutanoate transport via H+ symport GluN	h[I] + bhb[I] <=> h[cN] + bhb[cN]	0	-0.544496	0	0.0419	0.293198	0.586396	Transport, Extracellular
25HVITD3tin_GluN	25-hydroxyvitamin D3 transport in cytoplasm GluN	25hvitd3[I] -> 25hvitd3[cN]	0	999.419	0	1000	0.290423	0.580846	Transport, Extracellular
25HVITD3tin_m_GluN	25-hydroxyvitamin D3 transport in mitochondria GluN	25hvitd3[cN] -> 25hvitd3[mN]	0	999.419	0	1000	0.290423	0.580846	Transport, Mitochondrial
VITD2Hm_GabaN	Vitamin D-25-hydroxylase (D2) GabaN	h[mN] + nadph[mN] + o2[mN] + vitd2[mN] -> h2o[mN] + nadp[mN] + 25hvitd2[mN]	0	-0.324496	0	0.252725	0.288611	0.577221	Vitamin D
25VITD2Hm_GluN	1-alpha-Vitamin D-25-hydroxylase (D2) GluN	h[mN] + nadph[mN] + o2[mN] + 25hvitd2[mN] -> h2o[mN] + nadp[mN] + 1a25dhvitd2[mN]	0	-0.324496	0	0.247309	0.285902	0.571804	Vitamin D
PEPCK_GabaN	cytosolic Phosphoenolpyruvate carboxykinase GabaN	oaa[cN] + gtp[cN] -> pep[cN] + co2[cN] + gdp[cN]	0	-0.384884	0	0.18605	0.285467	0.570934	Glycolysis/Gluconeogenesis
NDPK1_GabaN	GTP-ADP Phosphotransferase GabaN	atp[cN] + gdp[cN] <=> adp[cN] + gtp[cN]	0	-0.384884	0	0.186	0.285442	0.570884	Nucleotides
ME2m_GabaN	malic enzyme (NADP), mitochondrial GabaN	nadp[mN] + mal_L[mN] -> nadph[mN] + co2[mN] + pyr[mN]	0	-0.384884	0	0.186	0.285442	0.570884	Pyruvate Metabolism
PGL	6-phosphogluconolactonase Astrocyte	6pgl[cA] + h2o[cA] -> 6pgc[cA] + h[cA]	0	-0.43415	0	0.129066	0.281608	0.563216	Pentose Phosphate Pathway
G6PDH2r	glucose 6-phosphate dehydrogenase Astrocyte	g6p[cA] + nadp[cA] <=> 6pgl[cA] + h[cA] + nadph[cA]	0	-0.43415	0	0.129066	0.281608	0.563216	Pentose Phosphate Pathway
GND	phosphogluconate dehydrogenase Astrocyte	6pgc[cA] + nadp[cA] -> co2[cA] + nadph[cA] + ru5p_D[cA]	0	-0.43415	0	0.129066	0.281608	0.563216	Pentose Phosphate Pathway
O2t_GabaN	o2 transport (diffusion) GabaN	o2[I] <=> o2[cN]	0.252727	0.300023	-1000	1000	0.276375	1999.95	Transport, Extracellular
sink_4hpro-LT(m)_GluN	sink 4hpro-LT(m) GluN	4hpro_LT[mN] <=>	0.552481	0	-5e-05	0	0.276266	0.552531
HPROxm_GluN	L-hydroxyproline dehydrogenase (NAD), mitochondrial GluN	4hpro_LT[mN] + nad[mN] -> 2 h[mN] + nadh[mN] + 1p3h5c[mN]	0	-0.552481	0	5e-05	0.276266	0.552531	Arginine and Proline Metabolism
PHCDm_GluN	L-1-pyrroline-3-hydroxy-5-carboxylate dehydrogenase GluN	2 h2o[mN] + nad[mN] + 1p3h5c[mN] -> h[mN] + nadh[mN] + e4hglu[mN]	0	999.448	0	1000	0.276266	0.552531	Arginine and Proline Metabolism
DDPGAm_GluN	2-dehydro-3-deoxy-phosphogluconate aldolase, mitochondrial GluN	4h2oglt[mN] <=> pyr[mN] + glx[mN]	0	-0.552481	0	5e-05	0.276266	0.552531	Arginine and Proline Metabolism
EHGLAT2m_GluN	L-erythro-4-Hydroxyglutamate:2-oxoglutarate aminotransferase 2, mitochondrial GluN	e4hglu[mN] + oaa[mN] -> asp_L[mN] + 4h2oglt[mN]	0	-0.552481	0	5e-05	0.276266	0.552531	Arginine and Proline Metabolism
H2Ot_GabaN	H2O transport via diffusion GabaN	h2o[I] <=> h2o[cN]	-1.13769	0.585734	-1000	1000	0.275977	1998.28	Transport, Extracellular
PCm	pyruvate carboxylase Astrocyte	atp[mA] + hco3[mA] + pyr[mA] -> adp[mA] + h[mA] + oaa[mA] + pi[mA]	0.54684	0.1	0	0.1	0.27342	0.54684	Pyruvate Metabolism
PGI	glucose-6-phosphate isomerase Astrocyte	g6p[cA] <=> f6p[cA]	0.46655	0.0324	-0.086044	0.043022	0.270986	0.563216	Glycolysis/Gluconeogenesis
PIt7	phosphate transport in/out via three Na+ symporter Astrocyte	3 na1[e] + pi[e] <=> 3 na1[cA] + pi[cA]	4.23385	-3.69453	-1000	1000	0.269661	2007.93	Transport, Extracellular
EX_pi(e)	Phosphateexchange	pi[e] <=>	3.69453	-4.23385	-1000	1000	0.269661	2007.93	Exchange/demand reaction
25HVITD2tin_GabaN	25-hydroxyvitamin D2 transport in cytoplasm GabaN	25hvitd2[I] -> 25hvitd2[cN]	0	999.471	0	1000	0.264309	0.528619	Transport, Extracellular
25HVITD2tin_m_GabaN	25-hydroxyvitamin D2 transport in mitochondria GabaN	25hvitd2[cN] -> 25hvitd2[mN]	0	999.471	0	1000	0.264309	0.528619	Transport, Mitochondrial
NADH2-u10m_GabaN	NADH dehydrogenase, mitochondrial GabaN	q10[mN] + 5 h[mN] + nadh[mN] -> 4 h[cN] + nad[mN] + q10h2[mN]	0	-0.528619	0	0	0.264309	0.528619	Oxidative Phosphorylation
SSALxm_GluN	succinate-semialdehyde dehydrogenase (NAD) reversible (mitochondrial) GluN	h2o[mN] + nad[mN] + sucsal[mN] -> 2 h[mN] + nadh[mN] + succ[mN]	0	-0.361256	0	0.160647	0.260951	0.521903	Glutamate metabolism
ABTArm_GluN	4-aminobutyrate transaminase, reversible (mitochondrial) GluN	akg[mN] + 4abut[mN] <=> glu_L[mN] + sucsal[mN]	0	-0.361256	0	0.156947	0.259101	0.518203	Glutamate metabolism
FBA_GabaN	fructose-bisphosphate aldolase GabaN	fdp[cN] <=> dhap[cN] + g3p[cN]	0	-0.261051	0	0.246978	0.254014	0.508029	Glycolysis/Gluconeogenesis
PFK_GabaN	phosphofructokinase GabaN	atp[cN] + f6p[cN] -> adp[cN] + h[cN] + fdp[cN]	0	-0.261051	0	0.246978	0.254014	0.508029	Glycolysis/Gluconeogenesis
MTHFCm_GabaN	methenyltetrahydrifikate cyclohydrolase, mitochondrial GabaN	h2o[mN] + methf[mN] <=> 10fthf[mN] + h[mN]	0	-0.254947	0	0.241938	0.248442	0.496885	Folate Metabolism
MTHFDm_GabaN	methylenetetrahydrofolate dehydrogenase (NADP), mitochondrial GabaN	nadp[mN] + mlthf[mN] <=> nadph[mN] + methf[mN]	0	-0.254947	0	0.241938	0.248442	0.496885	Folate Metabolism
MTHFCm	methenyltetrahydrifikate cyclohydrolase, mitochondrial Astrocyte	h2o[mA] + methf[mA] <=> 10fthf[mA] + h[mA]	0	-0.252879	0	0.241938	0.247409	0.494817	Folate Metabolism
MTHFDm	methylenetetrahydrofolate dehydrogenase (NADP), mitochondrial Astrocyte	mlthf[mA] + nadp[mA] <=> methf[mA] + nadph[mA]	0	-0.252879	0	0.241938	0.247409	0.494817	Folate Metabolism
DM_1a2425thvitd3_GluN	1a2425thvitd3 demand GluN	1a2425thvitd3[mN] ->	0	-0.234333	0	0.254442	0.244387	0.488775
AGPRim	N-acetyl-g-glutamyl-phosphate reductase, irreversible, mitochondrial Astrocyte	acg5p[mA] + h[mA] + nadph[mA] -> acg5sa[mA] + nadp[mA] + pi[mA]	0	-0.486744	0	0	0.243372	0.486744	Urea cycle/amino group metabolism
LCADim_GluN	lactaldehyde dehydrogenase, mitochondrial GluN	h2o[mN] + nad[mN] + lald_L[mN] -> 2 h[mN] + nadh[mN] + lac_L[mN]	0	-0.479662	0	0	0.239831	0.479662	Pyruvate Metabolism
LCADim_GabaN	lactaldehyde dehydrogenase, mitochondrial GabaN	h2o[mN] + nad[mN] + lald_L[mN] -> 2 h[mN] + nadh[mN] + lac_L[mN]	0	-0.479662	0	0	0.239831	0.479662	Pyruvate Metabolism
AKGDm_GluN	2-oxoglutarate dehydrogenase GluN	akg[mN] + coa[mN] + nad[mN] -> co2[mN] + nadh[mN] + succoa[mN]	0	-0.365246	0	0.1105	0.237873	0.475746	Citric Acid Cycle
PHCHGSm	L-1-Pyrroline-3-hydroxy-5-carboxylate spontaneous conversion to L-4-Hydroxyglutamate semialdehyde, mitochondrial Astrocyte	1p3h5c[mA] + h[mA] + h2o[mA] <=> 4hglusa[mA]	-1000	-0.472199	-1000	5e-05	0.236124	0.472249	Arginine and Proline Metabolism
PHCDm_GabaN	L-1-pyrroline-3-hydroxy-5-carboxylate dehydrogenase GabaN	2 h2o[mN] + nad[mN] + 1p3h5c[mN] -> h[mN] + nadh[mN] + e4hglu[mN]	0	999.528	0	1000	0.236124	0.472249	Arginine and Proline Metabolism
4HGLSDm	L-4-hydroxyglutamate semialdehyde dehydrogenase, mitochondrial Astrocyte	4hglusa[mA] + h2o[mA] + nad[mA] <=> e4hglu[mA] + 2 h[mA] + nadh[mA]	-1000	-0.472199	-1000	5e-05	0.236099	0.472299	Arginine and Proline Metabolism
sink_4hpro-LT(m)	sink 4hpro-LT(m) Astrocyte	4hpro_LT[mA] <=>	0.466149	0	-5e-05	0	0.2331	0.466199
DDPGAm	2-dehydro-3-deoxy-phosphogluconate aldolase, mitochondrial Astrocyte	4h2oglt[mA] <=> glx[mA] + pyr[mA]	0	-0.466149	0	5e-05	0.2331	0.466199	Arginine and Proline Metabolism
EHGLATm	L-erythro-4-Hydroxyglutamate:2-oxoglutarate aminotransferase, mitochondrial Astrocyte	akg[mA] + e4hglu[mA] -> 4h2oglt[mA] + glu_L[mA]	0	-0.466149	0	5e-05	0.2331	0.466199	Arginine and Proline Metabolism
HPROxm	L-hydroxyproline dehydrogenase (NAD), mitochondrial Astrocyte	4hpro_LT[mA] + nad[mA] -> 1p3h5c[mA] + 2 h[mA] + nadh[mA]	0	-0.466149	0	5e-05	0.2331	0.466199	Arginine and Proline Metabolism
PHCDm	L-1-pyrroline-3-hydroxy-5-carboxylate dehydrogenase Astrocyte	1p3h5c[mA] + 2 h2o[mA] + nad[mA] -> e4hglu[mA] + h[mA] + nadh[mA]	0	999.534	0	1000	0.2331	0.466199	Arginine and Proline Metabolism
LCADim	lactaldehyde dehydrogenase, mitochondrial Astrocyte	h2o[mA] + lald_L[mA] + nad[mA] -> 2 h[mA] + lac_L[mA] + nadh[mA]	0	-0.466149	0	0	0.233075	0.466149	Pyruvate Metabolism
DHFtm_GabaN	dihydrofolate reversible mitochondrial transport GabaN	dhf[cN] <=> dhf[mN]	0	-0.439694	0	0.02238	0.231037	0.462074	Transport, Mitochondrial
DM_ahcys_GluN	ahcys demand GluN	ahcys[cN] ->	0	-0.438773	0	0.0045	0.221637	0.443273
sink_amet_GluN	sink amet GluN	amet[cN] <=>	0.438773	0	-0.0045	0	0.221637	0.443273
AMETt2m_GluN	S-Adenosyl-L-methionine reversible transport, mitochondrial GluN	amet[cN] + ahcys[mN] <=> ahcys[cN] + amet[mN]	0	-0.438773	0	0.0045	0.221637	0.443273	Transport, Mitochondrial
GCCam_GabaN	glycine-cleavage complex (lipoylprotein), mitochondrial GabaN	h[mN] + gly[mN] + lpro[mN] <=> co2[mN] + alpro[mN]	0	-0.127452	0	0.309544	0.218498	0.436996	Glycine, Serine, and Threonine Metabolism
G3PD2m_GabaN	glycerol-3-phosphate dehydrogenase (FAD), mitochondrial GabaN	fad[mN] + glyc3p[cN] -> fadh2[mN] + dhap[cN]	0	-0.4367	0	0	0.21835	0.4367	Glycolysis/Gluconeogenesis
sink_dhf(c)_GabaN	sink dhf(c) GabaN	dhf[cN] <=>	0.439694	0	0.00829	0	0.215702	0.431404
FPGS4m_GabaN	folylpolyglutamate synthetase (DHF), mitochondrial GabaN	4 glu_L[mN] + 4 atp[mN] + dhf[mN] -> 4 h[mN] + 4 adp[mN] + 4 pi[mN] + 5dhf[mN]	0	-0.439694	0	-0.01598	0.211857	0.423714	Folate Metabolism
FPGS5m_GabaN	folylpolyglutamate synthetase (DHF), mitochondrial GabaN	glu_L[mN] + atp[mN] + 5dhf[mN] -> h[mN] + 6dhf[mN] + adp[mN] + pi[mN]	0	-0.439694	0	-0.01598	0.211857	0.423714	Folate Metabolism
PYRt2r	pyruvate reversible transport via proton symport Astrocyte	h[e] + pyr[e] <=> h[cA] + pyr[cA]	-0.007	-0.417606	-0.007	0.0058	0.211703	0.423406	Transport, Extracellular
EX_pyr(e)	Pyruvateexchange	pyr[e] <=>	0.417606	0.007	-0.0058	0.007	0.211703	0.423406	Exchange/demand reaction
AGTim_GluN	alanine-glyoxylate transaminase (irreversible), mitochondrial GluN	ala_L[mN] + glx[mN] -> pyr[mN] + gly[mN]	0.13099	-0.552481	0	5e-05	0.210771	0.683521	Alanine and Aspartate Metabolism
ALATA_Lm_GluN	L-alanine transaminase, mitochondrial GluN	akg[mN] + ala_L[mN] <=> glu_L[mN] + pyr[mN]	0.552481	-0.13099	-5e-05	0	0.210771	0.683521
MALSO3tm	Malate:sulfite antiport, mitochondrial Astrocyte	mal_L[cA] + so3[mA] <=> so3[cA] + mal_L[mA]	-1000	999.58	-1000	1000	0.2098	0.4196	Transport, Mitochondrial
SULFOX	sulfite oxidase Astrocyte	h2o[cA] + so3[cA] + 2 ficytC[mA] -> 2 h[cA] + so4[cA] + 2 focytC[mA]	0	-0.4196	0	0	0.2098	0.4196	Cysteine Metabolism
EX_orn(e)	Ornithineexchange	orn[e] <=>	0.411442	0	-0.0048	0	0.208121	0.416242	Exchange/demand reaction
EHGLATm_GabaN	L-erythro-4-Hydroxyglutamate:2-oxoglutarate aminotransferase, mitochondrial GabaN	akg[mN] + e4hglu[mN] -> glu_L[mN] + 4h2oglt[mN]	0	-0.41539	0	5e-05	0.20772	0.41544	Arginine and Proline Metabolism
EHGLATm_GluN	L-erythro-4-Hydroxyglutamate:2-oxoglutarate aminotransferase, mitochondrial GluN	akg[mN] + e4hglu[mN] -> glu_L[mN] + 4h2oglt[mN]	0	-0.41539	0	5e-05	0.20772	0.41544	Arginine and Proline Metabolism
GLDBRAN_GabaN	glycogen debranching enzyme GabaN	h2o[cN] + dxtrn[cN] -> glc_D[cN] + glygn3[cN]	0	-0.41539	0	0	0.207695	0.41539	Starch and Sucrose Metabolism
GLDBRAN_GluN	glycogen debranching enzyme GluN	h2o[cN] + dxtrn[cN] -> glc_D[cN] + glygn3[cN]	0	-0.41539	0	0	0.207695	0.41539	Starch and Sucrose Metabolism
PPA_output	PPA_output		0.80933	998.778	0	1000	0.206114	2.03089
BDHm	(R)-3-Hydroxybutanoate:NAD+ oxidoreductase Astrocyte	bhb[mA] + nad[mA] <=> acac[mA] + h[mA] + nadh[mA]	0.345957	0.016	-0.065861	0.016	0.205909	0.411818	Butanoate Metabolism
G5SDym_GabaN	glutamate-5-semialdehyde dehydrogenase (m) GabaN	h[mN] + nadph[mN] + glu5p[mN] -> nadp[mN] + pi[mN] + glu5sa[mN]	0.411442	0	0	0	0.205721	0.411442	Urea cycle/amino group metabolism
ORNTArm_GabaN	ornithine transaminase reversible (m) GabaN	akg[mN] + orn[mN] <=> glu_L[mN] + glu5sa[mN]	0	-0.411442	0	0	0.205721	0.411442	Urea cycle/amino group metabolism
CITRtm_GabaN	citrulline mitochondrial transport via proton antiport GabaN	citr_L[mN] <=> citr_L[cN]	-999.589	1000	-1000	1000	0.205721	0.411442	Transport, Mitochondrial
ORNt4m_GabaN	ornithine mitochondrial transport exchange with citruline GabaN	h[cN] + citr_L[cN] + orn[mN] <=> h[mN] + citr_L[mN] + orn[cN]	-999.589	1000	-1000	1000	0.205721	0.411442	Transport, Mitochondrial
ORNtiDF_GabaN	ornithine transport via diffusion (extracellular to cytosol) GabaN	orn[I] -> orn[cN]	0	-0.411442	0	0	0.205721	0.411442	Transport, Extracellular
CITRtm	citrulline mitochondrial transport via proton antiport Astrocyte	citr_L[mA] <=> citr_L[cA]	-999.589	1000	-1000	1000	0.205721	0.411442	Transport, Mitochondrial
ORNt4m	ornithine mitochondrial transport exchange with citruline Astrocyte	citr_L[cA] + h[cA] + orn[mA] <=> orn[cA] + citr_L[mA] + h[mA]	-999.589	1000	-1000	1000	0.205721	0.411442	Transport, Mitochondrial
ORNtiDF	ornithine transport via diffusion (extracellular to cytosol) Astrocyte	orn[e] -> orn[cA]	0	-0.411442	0	0	0.205721	0.411442	Transport, Extracellular
ORNtiDF_Int	ornithine transport via diffusion (extracellular to cytosol) Interstitial And Synapse	orn[I] -> orn[cA]	0	-0.411442	0	0	0.205721	0.411442	Transport, Extracellular
ORNt3m_GabaN	ornithine mitochondrial transport via proton antiport GabaN	h[cN] + orn[mN] <=> h[mN] + orn[cN]	-999.589	1000	-1000	1000	0.205721	0.411442	Transport, Mitochondrial
G5SDym	glutamate-5-semialdehyde dehydrogenase (m) Astrocyte	glu5p[mA] + h[mA] + nadph[mA] -> glu5sa[mA] + nadp[mA] + pi[mA]	0.411442	0	0	0.0041	0.203671	0.415542	Urea cycle/amino group metabolism
GLU5Km	glutamate 5-kinase (m) Astrocyte	atp[mA] + glu_L[mA] -> adp[mA] + glu5p[mA]	0.411442	0	0	0.0041	0.203671	0.415542	Urea cycle/amino group metabolism
ORNTArm	ornithine transaminase reversible (m) Astrocyte	akg[mA] + orn[mA] <=> glu_L[mA] + glu5sa[mA]	0	-0.411442	-0.0041	0	0.203671	0.415542	Urea cycle/amino group metabolism
DM_10fthf5glu_GabaN	10-formyltetrahydrofolate-[Glu](5) Demand GabaN	10fthf5glu[cN] ->	0	-0.402215	0	0	0.201107	0.402215
10FTHF5GLUtm_GabaN	5-glutamyl-10FTHF transport, mitochondrial GabaN	10fthf5glu[mN] -> 10fthf5glu[cN]	0	-0.402215	0	0	0.201107	0.402215	Transport, Mitochondrial
FPGS7m_GabaN	folylpolyglutamate synthetase (10fthf), mitochondrial GabaN	10fthf[mN] + 4 glu_L[mN] + 4 atp[mN] -> 10fthf5glu[mN] + 4 h[mN] + 4 adp[mN] + 4 pi[mN]	0	-0.402215	0	0	0.201107	0.402215	Folate Metabolism
4ABUTtm_GabaN	4-aminobutanoate mitochondrial transport via diffusion GabaN	4abut[cN] <=> 4abut[mN]	0	-0.42698	0	-0.028903	0.199038	0.398077	Transport, Mitochondrial
ALASm_GabaN	5-aminolevulinate synthase GabaN	h[mN] + gly[mN] + succoa[mN] -> coa[mN] + co2[mN] + 5aop[mN]	0	-0.3701	0	0.0256976	0.197899	0.395798	Glycine, Serine, and Threonine Metabolism
ABTArm_GabaN	4-aminobutyrate transaminase, reversible (mitochondrial) GabaN	akg[mN] + 4abut[mN] <=> glu_L[mN] + sucsal[mN]	0	-0.42698	0	-0.035628	0.195676	0.391352	Glutamate metabolism
ACACt2m_GluN	Acetoacetate mitochondrial transport via H+ symport GluN	h[cN] + acac[cN] <=> h[mN] + acac[mN]	0	-0.342896	0	0.0474	0.195148	0.390296	Transport, Mitochondrial
TKT1_GabaN	transketolase GabaN	xu5p_D[cN] + r5p[cN] <=> g3p[cN] + s7p[cN]	0.449206	0.186	0	0.246978	0.194114	0.510184	Pentose Phosphate Pathway
TKT2_GabaN	transketolase GabaN	xu5p_D[cN] + e4p[cN] <=> g3p[cN] + f6p[cN]	0.449206	0.186	0	0.246978	0.194114	0.510184	Pentose Phosphate Pathway
RPI_GabaN	ribose-5-phosphate isomerase GabaN	r5p[cN] <=> ru5p_D[cN]	-0.186	-0.449206	-0.246978	0	0.194114	0.510184	Pentose Phosphate Pathway
TALA_GabaN	transaldolase GabaN	g3p[cN] + s7p[cN] <=> f6p[cN] + e4p[cN]	0.449206	0.186	0	0.246978	0.194114	0.510184	Pentose Phosphate Pathway
HEX1_GabaN	hexokinase (D-glucose:ATP) GabaN	atp[cN] + glc_D[cN] -> adp[cN] + h[cN] + g6p[cN]	0.449206	0.186	0	0.246978	0.194114	0.510184	Glycolysis/Gluconeogenesis
TPI_GluN	triose-phosphate isomerase GluN	dhap[cN] <=> g3p[cN]	0	-0.141004	0	0.246978	0.193991	0.387982	Glycolysis/Gluconeogenesis
ACACt2_GluN	acetoacetate transport via proton symport GluN	h[I] + acac[I] <=> h[cN] + acac[cN]	0	-0.342896	0	0.0419	0.192398	0.384796	Transport, Extracellular
ABUTt2r_GluN	4-aminobutyrate reversible transport in via proton symport GluN	4abut[I] + h[I] <=> h[cN] + 4abut[cN]	0	-0.361256	0	0.018161	0.189708	0.379417	Transport, Extracellular
4ABUTtm_GluN	4-aminobutanoate mitochondrial transport via diffusion GluN	4abut[cN] <=> 4abut[mN]	0	-0.361256	0	0.0148235	0.18804	0.376079	Transport, Mitochondrial
RPE	ribulose 5-phosphate 3-epimerase Astrocyte	ru5p_D[cA] <=> xu5p_D[cA]	0	-0.289433	0	0.086044	0.187739	0.375477	Pentose Phosphate Pathway
BHBtm	(R)-3-Hydroxybutanoate mitochondrial transport via H+ symport Astrocyte	bhb[cA] + h[cA] <=> bhb[mA] + h[mA]	0.345957	0.016	-0.0259	0.016	0.185928	0.371857	Transport, Mitochondrial
DM_thf(c)	thf demand	thf[cA] ->	0.361601	0	0	0	0.180801	0.361601
THFtm	5,6,7,8-Tetrahydrofolate transport, diffusion, mitochondrial Astrocyte	thf[cA] <=> thf[mA]	0	-0.361601	0	0	0.180801	0.361601	Transport, Mitochondrial
AKGDm_GabaN	2-oxoglutarate dehydrogenase GabaN	akg[mN] + coa[mN] + nad[mN] -> co2[mN] + nadh[mN] + succoa[mN]	0	-0.34461	0	0.016361	0.180485	0.360971	Citric Acid Cycle
LEUtec	L-leucine transport via diffusion (extracellular to cytosol) Astrocyte	leu_L[e] <=> leu_L[cA]	0.359207	0.0062	0	0.0062	0.179603	0.359207	Transport, Extracellular
EX_leu_L(e)	L-Leucineexchange	leu_L[e] <=>	-0.0062	-0.359207	-0.0062	0	0.179603	0.359207	Exchange/demand reaction
ASNNm	L-asparaginase (mitochondrial) Astrocyte	asn_L[mA] + h2o[mA] -> asp_L[mA] + nh4[mA]	0	-0.353007	0	0.0009	0.176953	0.353907	Alanine and Aspartate Metabolism
ASNt4	L-asparagine transport in via sodium symport Astrocyte	asn_L[e] + na1[e] -> asn_L[cA] + na1[cA]	0	-0.353007	0	0.0009	0.176953	0.353907	Transport, Extracellular
ASNtm	L-asparagine transport, mitochondrial Astrocyte	asn_L[cA] -> asn_L[mA]	0	-0.353007	0	0.0009	0.176953	0.353907	Transport, Mitochondrial
EX_asn_L(e)	L-Asparagineexchange	asn_L[e] <=>	0.353007	0	-0.0009	0	0.176953	0.353907	Exchange/demand reaction
FPGS2m_GluN	folylpolyglutamate synthetase, mitochondrial GluN	glu_L[mN] + 5thf[mN] + atp[mN] -> h[mN] + 6thf[mN] + adp[mN] + pi[mN]	0	-0.347782	0	0	0.173891	0.347782	Folate Metabolism
BHBtm_GabaN	(R)-3-Hydroxybutanoate mitochondrial transport via H+ symport GabaN	h[cN] + bhb[cN] <=> h[mN] + bhb[mN]	0	-0.299167	0	0.0481	0.173633	0.347267	Transport, Mitochondrial
SSALxm_GabaN	succinate-semialdehyde dehydrogenase (NAD) reversible (mitochondrial) GabaN	h2o[mN] + nad[mN] + sucsal[mN] -> 2 h[mN] + nadh[mN] + succ[mN]	0	-0.42698	0	-0.0833	0.17184	0.34368	Glutamate metabolism
ACACt2_GabaN	acetoacetate transport via proton symport GabaN	h[I] + acac[I] <=> h[cN] + acac[cN]	0	-0.299167	0	0.0419	0.170533	0.341067	Transport, Extracellular
BHBt_GabaN	(R)-3-Hydroxybutanoate transport via H+ symport GabaN	h[I] + bhb[I] <=> h[cN] + bhb[cN]	0	-0.299167	0	0.0419	0.170533	0.341067	Transport, Extracellular
BDHm_GabaN	(R)-3-Hydroxybutanoate:NAD+ oxidoreductase GabaN	nad[mN] + bhb[mN] <=> h[mN] + nadh[mN] + acac[mN]	0	-0.299167	0	0.0419	0.170533	0.341067	Butanoate Metabolism
ALDD2y	aldehyde dehydrogenase (acetaldehyde, NADP) Astrocyte	acald[cA] + h2o[cA] + nadp[cA] -> ac[cA] + 2 h[cA] + nadph[cA]	0	-0.330839	0	0.0014	0.166119	0.332239	Glycolysis/Gluconeogenesis
AGPRim_GabaN	N-acetyl-g-glutamyl-phosphate reductase, irreversible, mitochondrial GabaN	h[mN] + nadph[mN] + acg5p[mN] -> nadp[mN] + acg5sa[mN] + pi[mN]	0	-0.330839	0	0	0.165419	0.330839	Urea cycle/amino group metabolism
AGPRim_GluN	N-acetyl-g-glutamyl-phosphate reductase, irreversible, mitochondrial GluN	h[mN] + nadph[mN] + acg5p[mN] -> nadp[mN] + acg5sa[mN] + pi[mN]	0	-0.32913	0	0	0.164565	0.32913	Urea cycle/amino group metabolism
G5SDym_GluN	glutamate-5-semialdehyde dehydrogenase (m) GluN	h[mN] + nadph[mN] + glu5p[mN] -> nadp[mN] + pi[mN] + glu5sa[mN]	0	-0.32913	0	0	0.164565	0.32913	Urea cycle/amino group metabolism
DM_10fthf6glu_GluN	10-formyltetrahydrofolate-[Glu](6) Demand GluN	10fthf6glu[cN] ->	0	-0.32763	0	0	0.163815	0.32763
10FTHF6GLUtm_GluN	6-glutamyl-10FTHF transport, mitochondrial GluN	10fthf6glu[mN] -> 10fthf6glu[cN]	0	-0.32763	0	0	0.163815	0.32763	Transport, Mitochondrial
DM_10fthf7glu_GluN	10-formyltetrahydrofolate-[Glu](7) Demand GluN	10fthf7glu[cN] ->	0	-0.326694	0	0	0.163347	0.326694
10FTHF7GLUtm_GluN	7-glutamyl-10FTHF transport, mitochondrial GluN	10fthf7glu[mN] -> 10fthf7glu[cN]	0	-0.326694	0	0	0.163347	0.326694	Transport, Mitochondrial
FPGS9m_GluN	folylpolyglutamate synthetase (10fthf), mitochondrial GluN	10fthf6glu[mN] + glu_L[mN] + atp[mN] -> 10fthf7glu[mN] + h[mN] + adp[mN] + pi[mN]	0	-0.326694	0	0	0.163347	0.326694	Folate Metabolism
5AOPtm_GluN	5-Aminolevulinate mitochondrial transport GluN	5aop[cN] <=> 5aop[mN]	0.179438	0	-0.146925	0	0.163181	0.326363	Heme Biosynthesis
25HVITD3t_Int	25-hydroxyvitamin D3 transport from cytoplasm Interstitial And Synapse	25hvitd3[cA] -> 25hvitd3[I]	0	999.674	0	1000	0.163131	0.326261	Transport, Extracellular
25HVITD2tm	25-hydroxyvitamin D2 transport from mitochondria Astrocyte	25hvitd2[mA] -> 25hvitd2[cA]	0	999.676	0	1000	0.162248	0.324496	Transport, Mitochondrial
25HVITD2t_Int	25-hydroxyvitamin D2 transport from cytoplasm Interstitial And Synapse	25hvitd2[cA] -> 25hvitd2[I]	0	999.676	0	1000	0.162248	0.324496	Transport, Extracellular
25HVITD2t_GluN	25-hydroxyvitamin D2 transport from cytoplasm GluN	25hvitd2[cN] -> 25hvitd2[I]	0.324496	1000	0	1000	0.162248	0.324496	Transport, Extracellular
25HVITD2tm_GluN	25-hydroxyvitamin D2 transport from mitochondria GluN	25hvitd2[mN] -> 25hvitd2[cN]	0.324496	1000	0	1000	0.162248	0.324496	Transport, Mitochondrial
APAT2rm_GluN	3-Aminopropanoate:2-oxoglutarate aminotransferase (m) GluN	akg[mN] + ala_B[mN] <=> glu_L[mN] + msa[mN]	0.324496	0	0	0	0.162248	0.324496	beta-Alanine metabolism
BALAtmr_GluN	Beta-alanine reversible mitochondrial transport (diffusion) GluN	ala_B[cN] <=> ala_B[mN]	0.324496	0	0	0	0.162248	0.324496	Transport, Mitochondrial
MMSAD3m_GluN	methylmalonate-semialdehyde dehydrogenase (malonic semialdehyde), mitochondrial GluN	coa[mN] + nad[mN] + msa[mN] -> co2[mN] + nadh[mN] + accoa[mN]	0.324496	0	0	0	0.162248	0.324496	Propanoate Metabolism
25HVITD3tm	25-hydroxyvitamin D3 transport from mitochondria Astrocyte	25hvitd3[mA] -> 25hvitd3[cA]	0	999.676	0	1000	0.162248	0.324496	Transport, Mitochondrial
25HVITD2tin_m	25-hydroxyvitamin D2 transport in mitochondria Astrocyte	25hvitd2[cA] -> 25hvitd2[mA]	0.324496	1000	0	1000	0.162248	0.324496	Transport, Mitochondrial
25HVITD2tin_Int	25-hydroxyvitamin D2 transport in cytoplasm Interstitial And Synapse	25hvitd2[I] -> 25hvitd2[cA]	0.324496	1000	0	1000	0.162248	0.324496	Transport, Extracellular
PPAt	Propionate transport, diffusion Astrocyte	ppa[e] -> ppa[cA]	1.22156	-0.80933	0	0.089244	0.161492	2.12013	Transport, Extracellular
5AOPtm_GabaN	5-Aminolevulinate mitochondrial transport GabaN	5aop[cN] <=> 5aop[mN]	0.3701	0	0.0543024	0	0.157899	0.315798	Heme Biosynthesis
AKGMALtm_GabaN	alpha-ketoglutarate/malate transporter GabaN	akg[mN] + mal_L[cN] <=> akg[cN] + mal_L[mN]	0.47425	-0.162014	-1000	1000	0.156118	2000.64	Transport, Mitochondrial
ACALDt	acetaldehyde reversible transport Astrocyte	acald[e] <=> acald[cA]	0.305736	0.0014	0	0.0014	0.152868	0.305736	Transport, Extracellular
EX_acald(e)	Acetaldehydeexchange	acald[e] <=>	-0.0014	-0.305736	-0.0014	0	0.152868	0.305736	Exchange/demand reaction
AKGDm	2-oxoglutarate dehydrogenase Astrocyte	akg[mA] + coa[mA] + nad[mA] -> co2[mA] + nadh[mA] + succoa[mA]	0	-0.177217	0	0.1219	0.149558	0.299117	Citric Acid Cycle
GLCt1r_GabaN	Glucose transporter GabaN	glc_D[e] <=> glc_D[cN]	0.356856	0.186	0	0.246978	0.147939	0.417834	Transport, Extracellular
PGI_GabaN	glucose-6-phosphate isomerase GabaN	g6p[cN] <=> f6p[cN]	-0.372	-0.322806	-0.493956	0.093	0.146925	0.537762	Glycolysis/Gluconeogenesis
PYK	pyruvate kinase Astrocyte	adp[cA] + h[cA] + pep[cA] -> atp[cA] + pyr[cA]	0	-0.107326	0	0.186	0.146663	0.293326	Glycolysis/Gluconeogenesis
ENO	enolase Astrocyte	2pg[cA] <=> h2o[cA] + pep[cA]	0	-0.107326	0	0.186	0.146663	0.293326	Glycolysis/Gluconeogenesis
PGM	phosphoglycerate mutase Astrocyte	2pg[cA] <=> 3pg[cA]	0.107326	0	-0.186	0	0.146663	0.293326	Glycolysis/Gluconeogenesis
3DPHBH2_GabaN	Hydroxylation of 3-Decaprenyl-4-hydroxybenzoate (NADPH) GabaN	h[mN] + nadph[mN] + o2[mN] + 3dphb[mN] -> h2o[mN] + nadp[mN] + 3dpdhb[mN]	0	-0.289068	0	0.0014	0.145234	0.290468	Ubiquinone Biosynthesis
ETF	electron transfer flavoprotein Astrocyte	etfox[mA] + fadh2[mA] -> etfrd[mA] + fad[mA]	0.4196	0	0	0.1294	0.1451	0.549	Fatty acid oxidation
ETFQO	Electron transfer flavoprotein-ubiquinone oxidoreductase Astrocyte	etfrd[mA] + q10[mA] -> etfox[mA] + q10h2[mA]	0.4196	0	0	0.1294	0.1451	0.549	Fatty acid oxidation
ETF_GluN	electron transfer flavoprotein GluN	fadh2[mN] + etfox[mN] -> fad[mN] + etfrd[mN]	0.2844	0	0	-0.00562802	0.145014	0.278772	Fatty acid oxidation
BALAVECSEC	B-alanine secretion via secretory vesicle (ATP driven) Astrocyte	3 ala_B[cA] + atp[cA] + h2o[cA] -> adp[cA] + h[cA] + pi[cA] + 3 ala_B[e]	0	-0.289433	0	0	0.144717	0.289433	Transport, Extracellular
BALAVECSEC_Int	B-alanine secretion via secretory vesicle (ATP driven) Interstitial And Synapse	3 ala_B[cA] + atp[cA] + h2o[cA] -> adp[cA] + h[cA] + pi[cA] + 3 ala_B[I]	0	-0.289433	0	0	0.144717	0.289433	Transport, Extracellular
GLYATm	glycine C-acetyltransferase Astrocyte	accoa[mA] + gly[mA] <=> 2aobut[mA] + coa[mA]	0	-0.0521835	0	0.235776	0.14398	0.287959	Glycine, Serine, and Threonine Metabolism
PRPNCOAHYDm_GabaN	Propenoyl-CoA hydrolase (m) GabaN	h2o[mN] + prpncoa[mN] -> 3hpcoa[mN]	0	-0.287718	0	0	0.143859	0.287718	beta-Alanine metabolism
AACTOOR_GabaN	Aminoacetone:oxygen oxidoreductase(deaminating)(flavin-containing) GabaN	h2o[cN] + aact[cN] + o2[cN] -> h2o2[cN] + mthgxl[cN] + nh4[cN]	0	-0.0906756	0	0.18605	0.138363	0.276726	Glycine, Serine, and Threonine Metabolism
GLYATm_GabaN	glycine C-acetyltransferase GabaN	accoa[mN] + gly[mN] <=> coa[mN] + 2aobut[mN]	0	-0.0906756	0	0.186	0.138338	0.276676	Glycine, Serine, and Threonine Metabolism
ALR_GabaN	Aldose reductase GabaN	h2o[cN] + mthgxl[cN] + nadp[cN] -> 2 h[cN] + nadph[cN] + pyr[cN]	0	-0.0906756	0	0.186	0.138338	0.276676	Glycine, Serine, and Threonine Metabolism
AOBUTDsm_GabaN	L-2-amino-3-oxobutanoate decarboxylation, mitochondrial (spontaneous) GabaN	h[mN] + 2aobut[mN] -> co2[mN] + aact[mN]	0	-0.0906756	0	0.186	0.138338	0.276676	Glycine, Serine, and Threonine Metabolism
AACTtm_GabaN	Aminoacetone transport (mitochondrial) GabaN	aact[mN] -> aact[cN]	0	-0.0906756	0	0.186	0.138338	0.276676	Transport, Mitochondrial
3AIBTm_GluN	L-3-aminoisobutyrate transaminase, mitochondrial GluN	2mop[mN] + glu_L[mN] <=> akg[mN] + 3aib[mN]	0.273833	0	0	0	0.136916	0.273833	Valine, Leucine, and Isoleucine Metabolism
3AIBt_GluN	3-amino-isobutyrate transport GluN	3aib[cN] -> 3aib[I]	0.273833	0	0	0	0.136916	0.273833	Transport, Extracellular
3AIBtm_GluN	3-amino-isobutyrate transport, mitochondrial GluN	3aib[mN] -> 3aib[cN]	0.273833	0	0	0	0.136916	0.273833	Transport, Mitochondrial
DM_10fthf5glu_GluN	10-formyltetrahydrofolate-[Glu](5) Demand GluN	10fthf5glu[cN] ->	0	-0.252879	0	0	0.12644	0.252879
10FTHF5GLUtm_GluN	5-glutamyl-10FTHF transport, mitochondrial GluN	10fthf5glu[mN] -> 10fthf5glu[cN]	0	-0.252879	0	0	0.12644	0.252879	Transport, Mitochondrial
FPGS7m_GluN	folylpolyglutamate synthetase (10fthf), mitochondrial GluN	10fthf[mN] + 4 glu_L[mN] + 4 atp[mN] -> 10fthf5glu[mN] + 4 h[mN] + 4 adp[mN] + 4 pi[mN]	0	-0.252879	0	0	0.12644	0.252879	Folate Metabolism
SERGLYexR_GabaN	L-Serine/Glycine reversible exchange GabaN	ser_L[I] + gly[cN] <=> gly[I] + ser_L[cN]	-1000	999.747	-1000	1000	0.12644	0.252879	Transport, Extracellular
GCC2am_GabaN	glycine-cleavage complex (lipoamide), mitochondrial GabaN	h[mN] + gly[mN] + lpam[mN] <=> co2[mN] + alpam[mN]	0	-0.127452	0	0.123694	0.125573	0.251146	Glycine, Serine, and Threonine Metabolism
GCC2bim_GabaN	glycine-cleavage system (lipoamide) irreversible, mitochondrial GabaN	thf[mN] + alpam[mN] -> nh4[mN] + dhlam[mN] + mlthf[mN]	0	-0.127452	0	0.123694	0.125573	0.251146	Glycine, Serine, and Threonine Metabolism
GCCcm_GabaN	glycine-cleavage complex (lipoylprotein), mitochondrial GabaN	nad[mN] + dhlpro[mN] <=> h[mN] + nadh[mN] + lpro[mN]	0	-0.127452	0	0.123694	0.125573	0.251146	Glycine, Serine, and Threonine Metabolism
GCC2cm_GabaN	glycine-cleavage complex (lipoamide), mitochondrial GabaN	nad[mN] + dhlam[mN] <=> h[mN] + nadh[mN] + lpam[mN]	0	-0.127452	0	0.123694	0.125573	0.251146	Glycine, Serine, and Threonine Metabolism
GCCbim_GabaN	glycine-cleavage complex (lipoylprotein) irreversible, mitochondrial GabaN	thf[mN] + alpro[mN] -> nh4[mN] + mlthf[mN] + dhlpro[mN]	0	-0.127452	0	0.123694	0.125573	0.251146	Glycine, Serine, and Threonine Metabolism
MMSAD1m_GluN	methylmalonate-semialdehyde dehydrogenase GluN	coa[mN] + nad[mN] + 2mop[mN] -> co2[mN] + nadh[mN] + ppcoa[mN]	0	-0.236505	0	0.011	0.123752	0.247505	Valine, Leucine, and Isoleucine Metabolism
ALR_GluN	Aldose reductase GluN	h2o[cN] + mthgxl[cN] + nadp[cN] -> 2 h[cN] + nadph[cN] + pyr[cN]	0	-0.059878	0	0.18615	0.123014	0.246028	Glycine, Serine, and Threonine Metabolism
GCC2cm	glycine-cleavage complex (lipoamide), mitochondrial Astrocyte	dhlam[mA] + nad[mA] <=> h[mA] + lpam[mA] + nadh[mA]	0	-0.122302	0	0.123694	0.122998	0.245996	Glycine, Serine, and Threonine Metabolism
GCCam	glycine-cleavage complex (lipoylprotein), mitochondrial Astrocyte	gly[mA] + h[mA] + lpro[mA] <=> alpro[mA] + co2[mA]	0	-0.122302	0	0.123694	0.122998	0.245996	Glycine, Serine, and Threonine Metabolism
GCC2bim	glycine-cleavage system (lipoamide) irreversible, mitochondrial Astrocyte	alpam[mA] + thf[mA] -> dhlam[mA] + mlthf[mA] + nh4[mA]	0	-0.122302	0	0.123694	0.122998	0.245996	Glycine, Serine, and Threonine Metabolism
GCCbim	glycine-cleavage complex (lipoylprotein) irreversible, mitochondrial Astrocyte	alpro[mA] + thf[mA] -> dhlpro[mA] + mlthf[mA] + nh4[mA]	0	-0.122302	0	0.123694	0.122998	0.245996	Glycine, Serine, and Threonine Metabolism
GCCcm	glycine-cleavage complex (lipoylprotein), mitochondrial Astrocyte	dhlpro[mA] + nad[mA] <=> h[mA] + lpro[mA] + nadh[mA]	0	-0.122302	0	0.123694	0.122998	0.245996	Glycine, Serine, and Threonine Metabolism
AACTOOR_GluN	Aminoacetone:oxygen oxidoreductase(deaminating)(flavin-containing) GluN	h2o[cN] + aact[cN] + o2[cN] -> h2o2[cN] + mthgxl[cN] + nh4[cN]	0	-0.059878	0	0.1861	0.122989	0.245978	Glycine, Serine, and Threonine Metabolism
AACTtm_GluN	Aminoacetone transport (mitochondrial) GluN	aact[mN] -> aact[cN]	0	-0.059878	0	0.186	0.122939	0.245878	Transport, Mitochondrial
GLYATm_GluN	glycine C-acetyltransferase GluN	accoa[mN] + gly[mN] <=> coa[mN] + 2aobut[mN]	0	-0.059878	0	0.186	0.122939	0.245878	Glycine, Serine, and Threonine Metabolism
AOBUTDsm_GluN	L-2-amino-3-oxobutanoate decarboxylation, mitochondrial (spontaneous) GluN	h[mN] + 2aobut[mN] -> co2[mN] + aact[mN]	0	-0.059878	0	0.186	0.122939	0.245878	Glycine, Serine, and Threonine Metabolism
GCCam_GluN	glycine-cleavage complex (lipoylprotein), mitochondrial GluN	h[mN] + gly[mN] + lpro[mN] <=> co2[mN] + alpro[mN]	0	-0.119793	0	0.123694	0.121743	0.243487	Glycine, Serine, and Threonine Metabolism
GCCbim_GluN	glycine-cleavage complex (lipoylprotein) irreversible, mitochondrial GluN	thf[mN] + alpro[mN] -> nh4[mN] + mlthf[mN] + dhlpro[mN]	0	-0.119793	0	0.123694	0.121743	0.243487	Glycine, Serine, and Threonine Metabolism
AGTim	alanine-glyoxylate transaminase (irreversible), mitochondrial Astrocyte	ala_L[mA] + glx[mA] -> gly[mA] + pyr[mA]	0.224923	-0.466149	0	5e-05	0.120638	0.691122	Alanine and Aspartate Metabolism
ALATA_Lm	L-alanine transaminase, mitochondrial Astrocyte	akg[mA] + ala_L[mA] <=> glu_L[mA] + pyr[mA]	0.466149	-0.224923	-5e-05	0	0.120638	0.691122
PPBNGS_GabaN	porphobilinogen synthase GabaN	2 5aop[cN] -> 2 h2o[cN] + h[cN] + ppbng[cN]	0	-0.18505	0	0.0532088	0.119129	0.238259	Heme Biosynthesis
AACTtm	Aminoacetone transport (mitochondrial) Astrocyte	aact[mA] -> aact[cA]	0	-0.0521835	0	0.18605	0.119117	0.238234	Transport, Mitochondrial
AOBUTDsm	L-2-amino-3-oxobutanoate decarboxylation, mitochondrial (spontaneous) Astrocyte	2aobut[mA] + h[mA] -> aact[mA] + co2[mA]	0	-0.0521835	0	0.186	0.119092	0.238184	Glycine, Serine, and Threonine Metabolism
ALR	Aldose reductase Astrocyte	h2o[cA] + mthgxl[cA] + nadp[cA] -> 2 h[cA] + nadph[cA] + pyr[cA]	0	-0.0521835	0	0.186	0.119092	0.238184	Glycine, Serine, and Threonine Metabolism
AACTOOR	Aminoacetone:oxygen oxidoreductase(deaminating)(flavin-containing) Astrocyte	aact[cA] + h2o[cA] + o2[cA] -> h2o2[cA] + mthgxl[cA] + nh4[cA]	0	-0.0521835	0	0.186	0.119092	0.238184	Glycine, Serine, and Threonine Metabolism
PGCD	phosphoglycerate dehydrogenase Astrocyte	3pg[cA] + nad[cA] -> 3php[cA] + h[cA] + nadh[cA]	0.25871	0.0648	0	0.086044	0.118733	0.279954	Glycine, Serine, and Threonine Metabolism
GAPD	glyceraldehyde-3-phosphate dehydrogenase Astrocyte	g3p[cA] + nad[cA] + pi[cA] <=> 13dpg[cA] + h[cA] + nadh[cA]	0.25871	0.0648	0	0.086044	0.118733	0.279954	Glycolysis/Gluconeogenesis
PSERT	phosphoserine transaminase Astrocyte	3php[cA] + glu_L[cA] -> akg[cA] + pser_L[cA]	0.25871	0.0648	0	0.086044	0.118733	0.279954	Glycine, Serine, and Threonine Metabolism
PSP_L	phosphoserine phosphatase (L-serine) Astrocyte	h2o[cA] + pser_L[cA] -> pi[cA] + ser_L[cA]	0.25871	0.0648	0	0.086044	0.118733	0.279954	Glycine, Serine, and Threonine Metabolism
DM_ahcys_GabaN	ahcys demand GabaN	ahcys[cN] ->	0.235808	0.0045	0	0.0045	0.117904	0.235808
sink_amet_GabaN	sink amet GabaN	amet[cN] <=>	-0.0045	-0.235808	-0.0045	0	0.117904	0.235808
AMETt2m_GabaN	S-Adenosyl-L-methionine reversible transport, mitochondrial GabaN	amet[cN] + ahcys[mN] <=> ahcys[cN] + amet[mN]	0.235808	0.0045	0	0.0045	0.117904	0.235808	Transport, Mitochondrial
FBA_GluN	fructose-bisphosphate aldolase GluN	fdp[cN] <=> dhap[cN] + g3p[cN]	0	-0.141004	0	0.093	0.117002	0.234004	Glycolysis/Gluconeogenesis
PFK_GluN	phosphofructokinase GluN	atp[cN] + f6p[cN] -> adp[cN] + h[cN] + fdp[cN]	0	-0.141004	0	0.093	0.117002	0.234004	Glycolysis/Gluconeogenesis
CYSO_GabaN	cysteine oxidase GabaN	o2[cN] + cys_L[cN] -> 2 h[cN] + 3sala[cN]	0	-0.223218	0	0.0086	0.115909	0.231818	Taurine and hypotaurine metabolism
EX_cys_L(e)	L-Cysteineexchange	cys_L[e] <=>	0.223218	0	-0.0086	0	0.115909	0.231818	Exchange/demand reaction
3SALATAim_GabaN	3-sulfino-alanine transaminase (irreversible), mitochondrial GabaN	h[mN] + akg[mN] + 3sala[mN] -> glu_L[mN] + 3snpyr[mN]	0	-0.223218	0	0.0086	0.115909	0.231818	Cysteine Metabolism
ALDD2y_GabaN	aldehyde dehydrogenase (acetaldehyde, NADP) GabaN	h2o[cN] + acald[cN] + nadp[cN] -> 2 h[cN] + ac[cN] + nadph[cN]	0	-0.227753	0	0.0014	0.114576	0.229153	Glycolysis/Gluconeogenesis
FE2t_Int	iron (II) transport Interstitial And Synapse	fe2[I] -> fe2[cA]	0	-0.226475	0	0	0.113237	0.226475	Transport, Extracellular
GLYCLTDym	Glycolate dehydrogenase (NADP), mitochondrial Astrocyte	glx[mA] + h[mA] + nadph[mA] -> glyclt[mA] + nadp[mA]	0	-0.224923	0	0	0.112462	0.224923	Glyoxylate and Dicarboxylate Metabolism
3SALAASPm_GabaN	cysteinesulfinate-aspartate mitochondrial shuttle GabaN	asp_L[cN] + 3sala[mN] <=> 3sala[cN] + asp_L[mN]	0.223218	0	0	0	0.111609	0.223218	Transport, Mitochondrial
3SPYRSPm_GabaN	3-sulfinopyruvate hydrolase (spotaneous reaction), mitochondrial GabaN	h2o[mN] + 3snpyr[mN] -> h[mN] + pyr[mN] + so3[mN]	0	-0.223218	0	0	0.111609	0.223218	Cysteine Metabolism
CYANt	Cyanide transport via diffusion (extracellular to cytosol) Astrocyte	cyan[e] <=> cyan[cA]	0.223218	0	0	0	0.111609	0.223218	Transport, Extracellular
CYANt_Int	Cyanide transport via diffusion (extracellular to cytosol) Interstitial And Synapse	cyan[I] <=> cyan[cA]	0	-0.223218	0	0	0.111609	0.223218	Transport, Extracellular
CYANSTm_GabaN	Cyanide sulfurtransferase, mitochondrial GabaN	cyan[mN] + tsul[mN] -> h[mN] + so3[mN] + tcynt[mN]	0.223218	0	0	0	0.111609	0.223218	Cysteine Metabolism
CYANt_GabaN	Cyanide transport via diffusion (extracellular to cytosol) GabaN	cyan[I] <=> cyan[cN]	0.223218	0	0	0	0.111609	0.223218	Transport, Extracellular
CYANtm_GabaN	Cyanide transport via diffusion (mitochondrial) GabaN	cyan[cN] <=> cyan[mN]	0.223218	0	0	0	0.111609	0.223218	Transport, Mitochondrial
EX_cyan(e)	Hydrogen cyanideexchange	cyan[e] <=>	0	-0.223218	0	0	0.111609	0.223218	Exchange/demand reaction
VITD3tm_GabaN	Vitamin D3 transport from mitochondria GabaN	vitd3[mN] -> vitd3[cN]	0.220559	1000	0	1000	0.11028	0.220559	Transport, Mitochondrial
ASNtm_GabaN	L-asparagine transport, mitochondrial GabaN	asn_L[cN] -> asn_L[mN]	0	-0.218683	0	0	0.109341	0.218683	Transport, Mitochondrial
ASNtm_GluN	L-asparagine transport, mitochondrial GluN	asn_L[cN] -> asn_L[mN]	0	-0.218683	0	0	0.109341	0.218683	Transport, Mitochondrial
EX_ser_L(e)	L-Serineexchange	ser_L[e] <=>	-0.011	-0.215509	-0.011	0.0016	0.108554	0.217109	Exchange/demand reaction
FCLTm	Ferrochelatase, mitochondrial Astrocyte	fe2[mA] + ppp9[mA] -> 2 h[mA] + pheme[mA]	0.025	-0.226475	0	0.0154617	0.108468	0.266937	Heme Biosynthesis
PHEMEtm	Heme transport to cytosol Astrocyte	pheme[mA] <=> pheme[cA]	0.025	-0.226475	0	0.0154617	0.108468	0.266937	Transport, Mitochondrial
PPPG9tm	protoporphyrinogen IX mitochondrial transport Astrocyte	pppg9[cA] <=> pppg9[mA]	0.025	-0.226475	0	0.0154617	0.108468	0.266937	Heme Biosynthesis
DM_pheme(c)	DM pheme(c)	pheme[cA] ->	0.025	-0.226475	0	0.0154617	0.108468	0.266937
UPP3S	uroporphyrinogen-III synthase Astrocyte	hmbil[cA] -> h2o[cA] + uppg3[cA]	0.025	-0.226475	0	0.0154617	0.108468	0.266937	Heme Biosynthesis
CPPPGO	coproporphyrinogen oxidase (O2 required) Astrocyte	cpppg3[cA] + 2 h[cA] + o2[cA] -> 2 co2[cA] + 2 h2o[cA] + pppg9[cA]	0.025	-0.226475	0	0.0154617	0.108468	0.266937	Heme Biosynthesis
HMBS	hydroxymethylbilane synthase Astrocyte	h2o[cA] + 4 ppbng[cA] -> hmbil[cA] + 4 nh4[cA]	0.025	-0.226475	0	0.0154617	0.108468	0.266937	Heme Biosynthesis
FE2tm	iron (II) transport Astrocyte	fe2[cA] + h[cA] -> fe2[mA] + h[mA]	0.025	-0.226475	0	0.0154617	0.108468	0.266937	Transport, Mitochondrial
FE2t	iron (II) transport Astrocyte	fe2[e] -> fe2[cA]	0.025	-0.226475	0	0.0154617	0.108468	0.266937	Transport, Extracellular
UPPDC1	uroporphyrinogen decarboxylase (uroporphyrinogen III) Astrocyte	4 h[cA] + uppg3[cA] -> 4 co2[cA] + cpppg3[cA]	0.025	-0.226475	0	0.0154617	0.108468	0.266937	Heme Biosynthesis
ALASm_GluN	5-aminolevulinate synthase GluN	h[mN] + gly[mN] + succoa[mN] -> coa[mN] + co2[mN] + 5aop[mN]	0	-0.179438	0	0.0310176	0.105228	0.210455	Glycine, Serine, and Threonine Metabolism
ACt2r	acetate reversible transport via proton symport Astrocyte	ac[e] + h[e] <=> ac[cA] + h[cA]	0.18731	0.0013	-0.0014	0.0013	0.094355	0.18871	Transport, Extracellular
EX_ac(e)	Acetateexchange	ac[e] <=>	-0.0013	-0.18731	-0.0013	0.0014	0.094355	0.18871	Exchange/demand reaction
RPI	ribose-5-phosphate isomerase Astrocyte	r5p[cA] <=> ru5p_D[cA]	0.144717	0	-0.043022	0	0.0938693	0.187739	Pentose Phosphate Pathway
TALA	transaldolase Astrocyte	g3p[cA] + s7p[cA] <=> e4p[cA] + f6p[cA]	0	-0.144717	0	0.043022	0.0938693	0.187739	Pentose Phosphate Pathway
TKT1	transketolase Astrocyte	r5p[cA] + xu5p_D[cA] <=> g3p[cA] + s7p[cA]	0	-0.144717	0	0.043022	0.0938693	0.187739	Pentose Phosphate Pathway
TKT2	transketolase Astrocyte	e4p[cA] + xu5p_D[cA] <=> f6p[cA] + g3p[cA]	0	-0.144717	0	0.043022	0.0938693	0.187739	Pentose Phosphate Pathway
EX_pro_L(e)	L-Prolineexchange	pro_L[e] <=>	-0.0079	-0.173319	-0.0079	0.0066	0.0899596	0.179919	Exchange/demand reaction
FUMtm	fumarate transport, mitochondrial Astrocyte	fum[cA] + pi[mA] <=> pi[cA] + fum[mA]	-999.821	1000	-1000	1000	0.0892735	0.178547	Transport, Mitochondrial
DM_fald	Formaldehyde Demand	fald[cA] ->	0	-0.171448	0	0.0053	0.0883739	0.176748
sink_dmgly	N,N-Dimethylglycine sink Astrocyte	dmgly[cA] <=>	0.171448	0	-0.0053	0	0.0883739	0.176748
DMGDHm	dimethylglycine dehydrogenase, mitochondrial Astrocyte	dmgly[mA] + fad[mA] + h2o[mA] -> fadh2[mA] + fald[mA] + sarcs[mA]	0	-0.171448	0	0.0053	0.0883739	0.176748	Glycine, Serine, and Threonine Metabolism
DMGtm	dimethylglycine transport via diffusion (cytosol to mitochondria) Astrocyte	dmgly[cA] <=> dmgly[mA]	0	-0.171448	0	0.0053	0.0883739	0.176748	Transport, Mitochondrial
FALDtm	formaldehyde transport via diffusion (mitochondrial) Astrocyte	fald[mA] <=> fald[cA]	0	-0.171448	0	0.0053	0.0883739	0.176748	Transport, Mitochondrial
ALATA_L	L-alanine transaminase Astrocyte	akg[cA] + ala_L[cA] <=> glu_L[cA] + pyr[cA]	0.00305954	-0.17657	0	3.09598e-06	0.0867567	0.179632	Glutamate metabolism
ALAtN1_Int	Alanine transport (Na, H coupled) Interstitial And Synapse	ala_L[I] <=> ala_L[cA]	0.00305954	-0.17657	0	3.09598e-06	0.0867567	0.179632	Transport, Extracellular
PROt2r	L-proline reversible transport via proton symport Astrocyte	h[e] + pro_L[e] <=> h[cA] + pro_L[cA]	0.173319	0.0079	0	0.0079	0.0866596	0.173319	Transport, Extracellular
ADK1m	adenylate kinase, mitochondrial Astrocyte	amp[mA] + atp[mA] <=> 2 adp[mA]	-998.871	999.044	-1000	1000	0.0864397	2.08473	Nucleotides
25HVITD3tin_GabaN	25-hydroxyvitamin D3 transport in cytoplasm GabaN	25hvitd3[I] -> 25hvitd3[cN]	0.220559	999.607	0	1000	0.0862049	0.613528	Transport, Extracellular
25HVITD3tin_m_GabaN	25-hydroxyvitamin D3 transport in mitochondria GabaN	25hvitd3[cN] -> 25hvitd3[mN]	0.220559	999.607	0	1000	0.0862049	0.613528	Transport, Mitochondrial
EX_gln_L(e)	L-Glutamineexchange	gln_L[e] <=>	0.15599	0.025	-0.013	0.025	0.0844948	0.16899	Exchange/demand reaction
CYStec_Int	L-cysteine transport via diffusion (extracellular to cytosol) Interstitial And Synapse	cys_L[I] <=> cys_L[cA]	-999.833	1000	-1000	1000	0.0836145	0.167229	Transport, Extracellular
FBA	fructose-bisphosphate aldolase Astrocyte	fdp[cA] <=> dhap[cA] + g3p[cA]	0.177117	0.0324	0	0.043022	0.0832473	0.187739	Glycolysis/Gluconeogenesis
PFK	phosphofructokinase Astrocyte	atp[cA] + f6p[cA] -> adp[cA] + fdp[cA] + h[cA]	0.177117	0.0324	0	0.043022	0.0832473	0.187739	Glycolysis/Gluconeogenesis
TPI	triose-phosphate isomerase Astrocyte	dhap[cA] <=> g3p[cA]	0.177117	0.0324	0	0.043022	0.0832473	0.187739	Glycolysis/Gluconeogenesis
PROD2m_GabaN	Proline dehydrogenase (m) GabaN	fad[mN] + pro_L[mN] -> h[mN] + fadh2[mN] + 1pyr5c[mN]	0	-0.156041	0	0.0079	0.0819705	0.163941	Arginine and Proline Metabolism
GCC2cm_GluN	glycine-cleavage complex (lipoamide), mitochondrial GluN	nad[mN] + dhlam[mN] <=> h[mN] + nadh[mN] + lpam[mN]	0	-0.0391	0	0.123694	0.081397	0.162794	Glycine, Serine, and Threonine Metabolism
GCC2am_GluN	glycine-cleavage complex (lipoamide), mitochondrial GluN	h[mN] + gly[mN] + lpam[mN] <=> co2[mN] + alpam[mN]	0	-0.0391	0	0.123694	0.081397	0.162794	Glycine, Serine, and Threonine Metabolism
GCC2bim_GluN	glycine-cleavage system (lipoamide) irreversible, mitochondrial GluN	thf[mN] + alpam[mN] -> nh4[mN] + dhlam[mN] + mlthf[mN]	0	-0.0391	0	0.123694	0.081397	0.162794	Glycine, Serine, and Threonine Metabolism
ASNNm_GluN	L-asparaginase (mitochondrial) GluN	h2o[mN] + asn_L[mN] -> asp_L[mN] + nh4[mN]	0	-0.161098	0	0	0.080549	0.161098	Alanine and Aspartate Metabolism
ABUTt2r	4-aminobutyrate reversible transport in via proton symport Astrocyte	4abut[e] + h[e] <=> 4abut[cA] + h[cA]	0	-0.15855	0	0.0018	0.0801752	0.16035	Transport, Extracellular
EX_4abut(e)	4-Aminobutanoateexchange	4abut[e] <=>	0.15855	0	-0.0018	0	0.0801752	0.16035	Exchange/demand reaction
PYK_GabaN	pyruvate kinase GabaN	adp[cN] + h[cN] + pep[cN] -> atp[cN] + pyr[cN]	0.449206	-0.103268	0	0.186	0.0799691	0.738474	Glycolysis/Gluconeogenesis
MMSAD1m	methylmalonate-semialdehyde dehydrogenase Astrocyte	2mop[mA] + coa[mA] + nad[mA] -> co2[mA] + nadh[mA] + ppcoa[mA]	0	-0.14877	0	0.011	0.079885	0.15977	Valine, Leucine, and Isoleucine Metabolism
GCCcm_GluN	glycine-cleavage complex (lipoylprotein), mitochondrial GluN	nad[mN] + dhlpro[mN] <=> h[mN] + nadh[mN] + lpro[mN]	0	-0.119793	0	0.0392172	0.0795049	0.15901	Glycine, Serine, and Threonine Metabolism
PPBNGS_GluN	porphobilinogen synthase GluN	2 5aop[cN] -> 2 h2o[cN] + h[cN] + ppbng[cN]	0	-0.0897189	0	0.061847	0.075783	0.151566	Heme Biosynthesis
ABTArm	4-aminobutyrate transaminase, reversible (mitochondrial) Astrocyte	4abut[mA] + akg[mA] <=> glu_L[mA] + sucsal[mA]	0.2	0.0227831	0.2	0.165572	0.0713944	0.142789	Glutamate metabolism
ENO_GabaN	enolase GabaN	2pg[cN] <=> h2o[cN] + pep[cN]	0.449206	0.186	0	0.493956	0.0706251	0.757162	Glycolysis/Gluconeogenesis
GAPD_GabaN	glyceraldehyde-3-phosphate dehydrogenase GabaN	pi[cN] + nad[cN] + g3p[cN] <=> h[cN] + 13dpg[cN] + nadh[cN]	0.449206	0.186	0	0.493956	0.0706251	0.757162	Glycolysis/Gluconeogenesis
PGM_GabaN	phosphoglycerate mutase GabaN	2pg[cN] <=> 3pg[cN]	-0.186	-0.449206	-0.493956	0	0.0706251	0.757162	Glycolysis/Gluconeogenesis
ADCim_GabaN	Acetoacetate decarboxylation (irreversible), mitochondrial GabaN	h[mN] + acac[mN] -> co2[mN] + acetone[mN]	0	-0.140961	0	0	0.0704804	0.140961	Propanoate Metabolism
ASNNm_GabaN	L-asparaginase (mitochondrial) GabaN	h2o[mN] + asn_L[mN] -> asp_L[mN] + nh4[mN]	0	-0.134888	0	0	0.0674438	0.134888	Alanine and Aspartate Metabolism
ACONTm_GluN	Aconitate hydratase GluN	cit[mN] <=> icit[mN]	0	-0.0377545	0	0.0962	0.0669773	0.133955	Citric Acid Cycle
GLYCLTDym_GabaN	Glycolate dehydrogenase (NADP), mitochondrial GabaN	h[mN] + nadph[mN] + glx[mN] -> nadp[mN] + glyclt[mN]	0	-0.13099	0	0	0.0654948	0.13099	Glyoxylate and Dicarboxylate Metabolism
GLYCLTDym_GluN	Glycolate dehydrogenase (NADP), mitochondrial GluN	h[mN] + nadph[mN] + glx[mN] -> nadp[mN] + glyclt[mN]	0	-0.13099	0	0	0.0654948	0.13099	Glyoxylate and Dicarboxylate Metabolism
CSm_GluN	citrate synthase GluN	h2o[mN] + accoa[mN] + oaa[mN] -> h[mN] + coa[mN] + cit[mN]	0	-0.0377545	0	0.0852	0.0614773	0.122955	Citric Acid Cycle
3SALAASPm	cysteinesulfinate-aspartate mitochondrial shuttle Astrocyte	asp_L[cA] + 3sala[mA] <=> 3sala[cA] + asp_L[mA]	0.113657	0	-0.0086	0	0.0611284	0.122257	Transport, Mitochondrial
CYSO	cysteine oxidase Astrocyte	cys_L[cA] + o2[cA] -> 3sala[cA] + 2 h[cA]	0	-0.113657	0	0.0086	0.0611284	0.122257	Taurine and hypotaurine metabolism
3SPYRSPm	3-sulfinopyruvate hydrolase (spotaneous reaction), mitochondrial Astrocyte	3snpyr[mA] + h2o[mA] -> h[mA] + pyr[mA] + so3[mA]	0	-0.113657	0	0.0086	0.0611284	0.122257	Cysteine Metabolism
HEX1	hexokinase (D-glucose:ATP) Astrocyte	atp[cA] + glc_D[cA] -> adp[cA] + g6p[cA] + h[cA]	0.129355	0.0324	0	0.043022	0.0593666	0.139977	Glycolysis/Gluconeogenesis
3SALATAim	3-sulfino-alanine transaminase (irreversible), mitochondrial Astrocyte	3sala[mA] + akg[mA] + h[mA] -> 3snpyr[mA] + glu_L[mA]	0	-0.113657	0	0	0.0568284	0.113657	Cysteine Metabolism
SUCD1m_GluN	succinate dehydrogenase GluN	fad[mN] + succ[mN] <=> fadh2[mN] + fum[mN]	0.0858942	-0.237605	0	-0.041428	0.0551412	0.282071	Citric Acid Cycle
PPPGOm	protoporphyrinogen oxidase, mitochondrial Astrocyte	3 o2[mA] + 2 pppg9[mA] -> 6 h2o[mA] + 2 ppp9[mA]	0.0125	-0.113237	0	0.00773087	0.0542342	0.133468	Heme Biosynthesis
SSALxm	succinate-semialdehyde dehydrogenase (NAD) reversible (mitochondrial) Astrocyte	h2o[mA] + nad[mA] + sucsal[mA] -> 2 h[mA] + nadh[mA] + succ[mA]	0.2	0.0227831	0	0.114398	0.0541923	0.291615	Glutamate metabolism
BALAVECSEC_GluN	B-alanine secretion via secretory vesicle (ATP driven) GluN	atp[cN] + h2o[cN] + 3 ala_B[cN] -> 3 ala_B[I] + adp[cN] + h[cN] + pi[cN]	0	-0.108165	0	0	0.0540826	0.108165	Transport, Extracellular
EX_gly(e)	Glycineexchange	gly[e] <=>	-0.0053	-0.0973541	-0.0053	0.0086	0.052977	0.105954	Exchange/demand reaction
DM_glu_L[cGluN]	DM_glu_L[cGluN]		0	-0.0881	0	0.0177	0.0529	0.1058	Demand
GCC2am	glycine-cleavage complex (lipoamide), mitochondrial Astrocyte	gly[mA] + h[mA] + lpam[mA] <=> alpam[mA] + co2[mA]	0	-0.122302	0	-0.016831	0.0527356	0.105471	Glycine, Serine, and Threonine Metabolism
ACACt2	acetoacetate transport via proton symport Astrocyte	acac[e] + h[e] <=> acac[cA] + h[cA]	0.105005	0.012	0.0015	0.012	0.0517525	0.103505	Transport, Extracellular
EX_acac(e)	Acetoacetateexchange	acac[e] <=>	-0.012	-0.105005	-0.012	-0.0015	0.0517525	0.103505	Exchange/demand reaction
EX_lys_L(e)	L-Lysineexchange	lys_L[e] <=>	-0.0005	-0.0903391	-0.0005	0.011	0.0506695	0.101339	Exchange/demand reaction
4ABUTtm	4-aminobutanoate mitochondrial transport via diffusion Astrocyte	4abut[cA] <=> 4abut[mA]	0.2	0.0227831	0.2	0.122273	0.0497452	0.0994904	Transport, Mitochondrial
7DHFtm_GabaN	7-glutamyl-DHF transport,m mitochondrial GabaN	7dhf[mN] -> 7dhf[cN]	0	-0.110861	0	-0.0133167	0.0487719	0.0975439	Transport, Mitochondrial
FPGS6m_GabaN	folylpolyglutamate synthetase (DHF), mitochondrial GabaN	glu_L[mN] + 6dhf[mN] + atp[mN] -> h[mN] + 7dhf[mN] + adp[mN] + pi[mN]	0	-0.110861	0	-0.0133167	0.0487719	0.0975439	Folate Metabolism
ACt2m	acetate mitochondrial transport via proton symport Astrocyte	ac[cA] + h[cA] <=> ac[mA] + h[mA]	0.0952489	0.0027	-0.0014	0.0027	0.0483245	0.0966489	Transport, Mitochondrial
FPGSm_GluN	folylpolyglutamate synthetase, mitochondrial GluN	4 glu_L[mN] + 4 atp[mN] + thf[mN] -> 4 h[mN] + 5thf[mN] + 4 adp[mN] + 4 pi[mN]	0	-0.0958	0	0	0.0479	0.0958	Folate Metabolism
FUMTSULtm_GabaN	Fumarate:thiosulfate antiport, mitochondrial GabaN	tsul[mN] + fum[cN] <=> fum[mN] + tsul[cN]	-1000	999.906	-1000	1000	0.047047	0.094094	Transport, Mitochondrial
ETFQO_GluN	Electron transfer flavoprotein-ubiquinone oxidoreductase GluN	q10[mN] + etfrd[mN] -> q10h2[mN] + etfox[mN]	0.2844	0	0	0.191122	0.046639	0.475522	Fatty acid oxidation
ADCim	Acetoacetate decarboxylation (irreversible), mitochondrial Astrocyte	acac[mA] + h[mA] -> acetone[mA] + co2[mA]	0	-0.093005	0	0	0.0465025	0.093005	Propanoate Metabolism
FUMm_GluN	fumarase, mitochondrial GluN	h2o[mN] + fum[mN] <=> mal_L[mN]	0.0858942	-0.237605	0	-0.060928	0.0453912	0.262571	Citric Acid Cycle
GLCt1r	glucose transport (uniport) Astrocyte	glc_D[e] <=> glc_D[cA]	0.129355	0.0324	0.0290769	0.043022	0.0448281	0.1109	Transport, Extracellular
BHBt	(R)-3-Hydroxybutanoate transport via H+ symport Astrocyte	bhb[e] + h[e] <=> bhb[cA] + h[cA]	0.0905838	0.016	0.001	0.016	0.0447919	0.0895838	Transport, Extracellular
EX_bhb(e)	(R)-3-Hydroxybutanoateexchange	bhb[e] <=>	-0.016	-0.0905838	-0.016	-0.001	0.0447919	0.0895838	Exchange/demand reaction
ABUTt2r_Int	4-aminobutyrate reversible transport in via proton symport Interstitial And Synapse	4abut[I] + h[I] <=> 4abut[cA] + h[cA]	0.2	0.0421174	0.2	0.124598	0.0412401	0.0824802	Transport, Extracellular
MTDNAploym_GabaN	polymerization of mtDNA GabaN	9218 dttp[mN] + 7350 dgtp[mN] + 7350 dctp[mN] + 9218 datp[mN] + mtDNAn_1[mN] -> 33136 ppi[mN] + mtDNAn[mN]	0	0.108483	0	0.0301787	0.0391524	0.0783047
DM_10fthf6glu	10-formyltetrahydrofolate-[Glu](6) Demand	10fthf6glu[cA] ->	0	-0.0727	0	0	0.03635	0.0727
10FTHF6GLUtm	6-glutamyl-10FTHF transport, mitochondrial Astrocyte	10fthf6glu[mA] -> 10fthf6glu[cA]	0	-0.0727	0	0	0.03635	0.0727	Transport, Mitochondrial
FPGS8m	folylpolyglutamate synthetase (10fthf), mitochondrial Astrocyte	10fthf5glu[mA] + atp[mA] + glu_L[mA] -> 10fthf6glu[mA] + adp[mA] + h[mA] + pi[mA]	0	-0.0727	0	0	0.03635	0.0727	Folate Metabolism
FPGS6m_GluN	folylpolyglutamate synthetase (DHF), mitochondrial GluN	glu_L[mN] + 6dhf[mN] + atp[mN] -> h[mN] + 7dhf[mN] + adp[mN] + pi[mN]	0	-0.0519008	0	0.0184167	0.0351587	0.0703174	Folate Metabolism
LYStiDF	L-lysine transport via diffusion (extracellular to cytosol) Astrocyte	lys_L[e] <=> lys_L[cA]	0.0903391	-0.153129	0	0.0045	0.033645	0.247968	Transport, Extracellular
PHEMEtm_GabaN	Heme transport to cytosol GabaN	pheme[mN] <=> pheme[cN]	0	-0.0462625	0	0.016137	0.0311997	0.0623995	Transport, Mitochondrial
[truncated: 563 more rows]

## Sheet: Gut
Table 2- Effect of oxidative stress. c) Comparision of SIEC metabolism of non-toxic model, and toxic model under steady state toxin fluxes
[truncated: 1,297 more rows]

[truncated: 1 more sheets: Gut - 100x toxins]
