# Supplementary material for: A Computational Framework for Studying Gut-Brain Axis in Autism Spectrum Disorder
Source: Front Physiol. 2022 Mar 7;13:760753. doi: 10.3389/fphys.2022.760753 (PMC8940246; doi:10.3389/fphys.2022.760753)
Supplement: Supplementary file 4 [file Table_3.xlsx]

## Sheet: Index
Table 3-Individual bacterial products.xls has 5 tabs. Minimum and maximum fluxes (mmol/gDW hr) of the secretion reactions of:
(a) Bacteroides Vulgatus
(b) Desulfovibrio desulfuricans
(c) Clostridium perfringens
(d) Lactobacillus acidophilus
(e) Bifidobacterium longum

## Sheet: BV
Table 3-Individual bacterial products. a) Bacteroides Vulgatus secretions with their minimum and maximum fluxes (mmol/gDW hr)
Rxns	min	max
BV_IEX_12ppd_S[u]tr	0	4.92118e-07
BV_IEX_h[u]tr	12.518	24.6773
BV_IEX_26dap_M[u]tr	-0.803771	-0.803766
BV_IEX_2obut[u]tr	-1.23653	-1.00455
BV_IEX_acgal[u]tr	0	0
BV_IEX_acgam[u]tr	-1	-0.999991
BV_IEX_acnam[u]tr	-1	-0.999994
BV_IEX_ac[u]tr	-692.453	-690.418
BV_IEX_ade[u]tr	-191.52	-179.223
BV_IEX_adn[u]tr	-821.485	187.759
BV_IEX_adocbl[u]tr	0	0
BV_IEX_h2o[u]tr	-656.24	-643.147
BV_IEX_glygn2[u]tr	0	0
BV_IEX_glc_D[u]tr	0.0046819	0.00752311
BV_IEX_glygn4[u]tr	0	0
BV_IEX_amylopect900[u]tr	-1.56731e-05	-1.56728e-05
BV_IEX_malttr[u]tr	0	1.36403e-06
BV_IEX_amylose300[u]tr	-4.70194e-05	-4.70185e-05
BV_IEX_malt[u]tr	-0.331832	-0.331824
BV_IEX_arabttr[u]tr	0	0
BV_IEX_arab_L[u]tr	-0.202448	-0.202444
BV_IEX_arg_L[u]tr	-0.757915	-0.757913
BV_IEX_arsenb[u]tr	0	0
BV_IEX_asn_L[u]tr	0.110624	0.110761
BV_IEX_btn[u]tr	-4.09762e-06	0
BV_IEX_ca2[u]tr	-0.0095131	-0.00951309
BV_IEX_cbl1[u]tr	0	0
BV_IEX_cbl2[u]tr	0	0
BV_IEX_cd2[u]tr	0	0
BV_IEX_cgly[u]tr	-0.262476	-0.262474
BV_IEX_chor[u]tr	-1	-0.999999
BV_IEX_chtbs[u]tr	0	0
BV_IEX_co2[u]tr	2.31493	7.90556
BV_IEX_cobalt2[u]tr	-0.0095131	-0.00951309
BV_IEX_cro4[u]tr	0	0
BV_IEX_csn[u]tr	0	0
BV_IEX_ctbt[u]tr	0	0
BV_IEX_cytd[u]tr	-0.859396	-0.258381
BV_IEX_cu2[u]tr	-0.0095131	-0.00951309
BV_IEX_dad_2[u]tr	-6.75058e-06	1000
BV_IEX_dcyt[u]tr	-0.0492201	4.56227e-06
BV_IEX_ddca[u]tr	-0.392359	-0.392304
BV_IEX_dgsn[u]tr	-1000	0
BV_IEX_din[u]tr	-1000	0
BV_IEX_drib[u]tr	-0.178783	-0.178774
BV_IEX_duri[u]tr	-0.0492245	0
BV_IEX_lac_D[u]tr	672.034	679.145
BV_IEX_Ser_Thr[u]tr	0	0
BV_IEX_T_antigen[u]tr	0	0
BV_IEX_Tn_antigen[u]tr	0	0
BV_IEX_Tyr_ggn[u]tr	0	0
BV_IEX_biomass[c]tr	3.07221	3.07221
BV_IEX_cl[u]tr	-0.0095131	-0.00951309
BV_IEX_core2[u]tr	0	0
BV_IEX_core3[u]tr	0	0
BV_IEX_core4[u]tr	0	0
BV_IEX_core5[u]tr	0	0
BV_IEX_core6[u]tr	0	0
BV_IEX_core7[u]tr	0	0
BV_IEX_core8[u]tr	0	0
BV_IEX_dsT_antigen[u]tr	0	0
BV_IEX_f1a[u]tr	0	0
BV_IEX_fe2[u]tr	-0.0095131	-0.00951309
BV_IEX_fe3[u]tr	-0.0095131	-0.00951309
BV_IEX_fol[u]tr	-0.0285393	-0.0285391
BV_IEX_for[u]tr	2.06767	2.29965
BV_IEX_fru[u]tr	-0.160277	-0.148977
BV_IEX_gal[u]tr	-0.162186	-0.162166
BV_IEX_galt[u]tr	0	0
BV_IEX_galur[u]tr	-0.000332554	-0.00033218
BV_IEX_gam[u]tr	-1	-0.999991
BV_IEX_gbbtn[u]tr	0	0
BV_IEX_gcald[u]tr	-14.1906	-10.9612
BV_IEX_glcur[u]tr	-0.000328722	-0.000328348
BV_IEX_glu_L[u]tr	-677.408	-676.81
BV_IEX_glyb[u]tr	0	0
BV_IEX_glyclt[u]tr	10.9612	14.1906
BV_IEX_glygn5[u]tr	0	0
BV_IEX_gncore1[u]tr	0	0
BV_IEX_gncore2[u]tr	0	0
BV_IEX_gsn[u]tr	-199.287	813.011
BV_IEX_gua[u]tr	186.748	199.046
BV_IEX_h2[u]tr	-1.00001	-0.999994
BV_IEX_h2s[u]tr	-0.411657	-0.411654
BV_IEX_hdca[u]tr	-0.0924208	-0.0924199
BV_IEX_hg2[u]tr	0	0
BV_IEX_ind3ac[u]tr	0	0
BV_IEX_ins[u]tr	0	1000
BV_IEX_inulin[u]tr	-0.000470195	-0.000470186
BV_IEX_isobut[u]tr	0	4.33754e-07
BV_IEX_isocapr[u]tr	0	1.84278e-07
BV_IEX_isoval[u]tr	0	9.21389e-08
BV_IEX_k[u]tr	-0.0095131	-0.00951309
BV_IEX_kesto[u]tr	0	0
BV_IEX_kestopt[u]tr	-0.00282117	0
BV_IEX_kestottr[u]tr	0	0
BV_IEX_lac_L[u]tr	0.149152	0.149152
BV_IEX_lcts[u]tr	-0.074493	-0.0744763
BV_IEX_leu_L[u]tr	-1.41498	0.620009
BV_IEX_lys_L[u]tr	-0.150005	-0.15
BV_IEX_man[u]tr	-2.00436e-05	0
BV_IEX_mantr[u]tr	0	0
BV_IEX_melib[u]tr	-0.074493	-0.0744873
BV_IEX_mg2[u]tr	-0.0095131	-0.00951309
BV_IEX_mn2[u]tr	-0.0095131	-0.00951309
BV_IEX_mqn8[u]tr	-0.0190262	-0.0190262
BV_IEX_na1[u]tr	0	0
BV_IEX_nac[u]tr	0.980972	0.980974
BV_IEX_ncam[u]tr	-1	-0.999999
BV_IEX_nh4[u]tr	668.512	676.369
BV_IEX_o2[u]tr	-7.87871e-06	0
BV_IEX_ocdca[u]tr	-0.169283	-0.169282
BV_IEX_ocdcea[u]tr	0	0
BV_IEX_orn[u]tr	-0.566367	0.0307666
BV_IEX_pb[u]tr	0	0
BV_IEX_pheme[u]tr	-0.0095131	-0.00951309
BV_IEX_pi[u]tr	-2.49488	-2.49488
BV_IEX_ppa[u]tr	9.6026	9.83495
BV_IEX_ppi[u]tr	0	2.4688e-06
BV_IEX_pro_L[u]tr	-4.97701e-06	0
BV_IEX_ptrc[u]tr	-0.0095132	-0.00951255
BV_IEX_pydam[u]tr	-7.87866e-06	0
BV_IEX_pydx[u]tr	-4.22156e-06	0
BV_IEX_pydxn[u]tr	-0.0095131	-0.00950522
BV_IEX_q8[u]tr	-0.0095131	-0.00951309
BV_IEX_raffin[u]tr	-0.00470194	-0.00469973
BV_IEX_rib_D[u]tr	-1.04447e-05	0
BV_IEX_rmn[u]tr	-0.149152	-0.149152
BV_IEX_sT_antigen[u]tr	0	0
BV_IEX_sTn_antigen[u]tr	0	0
BV_IEX_ser_L[u]tr	-3.47929	-3.47928
BV_IEX_sheme[u]tr	-0.0095131	-0.00951309
BV_IEX_so4[u]tr	-0.0095131	-0.00951309
BV_IEX_spmd[u]tr	-0.0095131	-0.00951301
BV_IEX_stys[u]tr	0	0
BV_IEX_succ[u]tr	681.673	681.674
BV_IEX_sucr[u]tr	-0.074493	-0.0744871
BV_IEX_thr_L[u]tr	0.722873	0.722884
BV_IEX_thymd[u]tr	-0.0492199	-0.0492197
BV_IEX_ttdca[u]tr	-0.0687307	-0.0686754
BV_IEX_ura[u]tr	-6.75057e-06	0
BV_IEX_uri[u]tr	-0.27906	0.321956
BV_IEX_val_L[u]tr	-3.13614	2.45422
BV_IEX_xan[u]tr	-1.92117e-06	0
BV_IEX_xyl_D[u]tr	-0.187982	-0.187979
BV_IEX_zn2[u]tr	-0.0095131	-0.00951309

## Sheet: DD
Table 3-Individual bacterial products. b) Desulfovibrio desulfuricans secretions with their minimum and maximum fluxes (mmol/gDW hr)
Rxns	min	max
DD_IEX_12dgr180[u]tr	-0.0712072	-0.071207
DD_IEX_h[u]tr	-13.9693	195.529
DD_IEX_26dap_M[u]tr	-0.196234	-0.196229
DD_IEX_2dmmq8[u]tr	-0.0103537	-0.0103537
DD_IEX_2obut[u]tr	0.236504	0.236531
DD_IEX_acald[u]tr	-1000	949.882
DD_IEX_acgam[u]tr	0	0
DD_IEX_ac[u]tr	20.2515	426.61
DD_IEX_ade[u]tr	178.223	190.52
DD_IEX_adn[u]tr	10.0385	10.7798
DD_IEX_adocbl[u]tr	0	0
DD_IEX_alaasp[u]tr	0	0
DD_IEX_alagln[u]tr	0	0
DD_IEX_alaglu[u]tr	0	0
DD_IEX_alagly[u]tr	0	0
DD_IEX_alahis[u]tr	0	0
DD_IEX_alaleu[u]tr	0	0
DD_IEX_alathr[u]tr	0	0
DD_IEX_ala_L[u]tr	-665.979	998
DD_IEX_amp[u]tr	-1	-0.258841
DD_IEX_arbt[u]tr	0	0
DD_IEX_arsenb[u]tr	0	0
DD_IEX_asn_L[u]tr	-0.335761	-0.335624
DD_IEX_asp_L[u]tr	-3.93116	352.203
DD_IEX_butso3[u]tr	0	0
DD_IEX_lys_L[u]tr	0	0
DD_IEX_15dap[u]tr	0	0
DD_IEX_ca2[u]tr	-0.00517687	-0.00517686
DD_IEX_cbl1[u]tr	0	0
DD_IEX_cbl2[u]tr	0	0
DD_IEX_cd2[u]tr	0	0
DD_IEX_cellb[u]tr	0	0
DD_IEX_cgly[u]tr	-1.82489e-05	0
DD_IEX_chol[u]tr	-1	-0.999999
DD_IEX_co2[u]tr	-58.1465	356.976
DD_IEX_csn[u]tr	0	0
DD_IEX_ctbt[u]tr	0	0
DD_IEX_cys_L[u]tr	0.818326	0.818345
DD_IEX_cytd[u]tr	-0.741619	-0.140604
DD_IEX_cobalt2[u]tr	-0.00517687	-0.00517686
DD_IEX_cu2[u]tr	-0.00517687	-0.00517686
DD_IEX_dad_2[u]tr	-200.538	-188.24
DD_IEX_dgsn[u]tr	188.21	200.508
DD_IEX_ethso3[u]tr	0	0
DD_IEX_etoh[u]tr	17.8958	1000
DD_IEX_Lcyst[u]tr	0	0
DD_IEX_biomass[c]tr	1.67184	1.67185
DD_IEX_cl[u]tr	-0.00517687	-0.00517686
DD_IEX_fe2[u]tr	-0.0103537	-0.0103537
DD_IEX_fe3[u]tr	-0.00517687	-0.00517686
DD_IEX_fol[u]tr	-0.0155306	-0.0155306
DD_IEX_for[u]tr	-667.981	0.0310794
DD_IEX_fru[u]tr	-8.73359e-06	0
DD_IEX_fum[u]tr	-1	-0.999999
DD_IEX_galt[u]tr	0	0
DD_IEX_gam[u]tr	-8.7336e-06	0
DD_IEX_gbbtn[u]tr	0	0
DD_IEX_gcald[u]tr	10.9612	14.1906
DD_IEX_glc_D[u]tr	-11.1947	-11.1944
DD_IEX_gln_L[u]tr	-1000	999.049
DD_IEX_glu_L[u]tr	-1000	999.184
DD_IEX_gly[u]tr	-308.817	997.865
DD_IEX_glyasn[u]tr	0	0
DD_IEX_glyasp[u]tr	0	0
DD_IEX_glyb[u]tr	0	0
DD_IEX_glyc[u]tr	-1.79966	-1.79965
DD_IEX_glyc3p[u]tr	-1	-0.999991
DD_IEX_glyclt[u]tr	-14.1906	-10.9612
DD_IEX_glycys[u]tr	0	0
DD_IEX_glygln[u]tr	0	0
DD_IEX_glyglu[u]tr	0	0
DD_IEX_glyleu[u]tr	0	0
DD_IEX_glymet[u]tr	0	0
DD_IEX_glyphe[u]tr	0	0
DD_IEX_glypro[u]tr	0	0
DD_IEX_glytyr[u]tr	0	0
DD_IEX_gua[u]tr	-197.721	-185.423
DD_IEX_h2o[u]tr	-1000	1000
DD_IEX_h2s[u]tr	-2.60702e-06	0
DD_IEX_hexs[u]tr	0	0
DD_IEX_hg2[u]tr	0	0
DD_IEX_his_L[u]tr	-0.132517	-0.132515
DD_IEX_hxan[u]tr	-4.36985e-06	0
DD_IEX_ile_L[u]tr	-0.150007	-0.15
DD_IEX_ins[u]tr	-3.0545	-3.05445
DD_IEX_isetac[u]tr	0	0
DD_IEX_k[u]tr	-0.00517687	-0.00517686
DD_IEX_lac_L[u]tr	-1000	678.2
DD_IEX_leu_L[u]tr	-0.770009	1.26498
DD_IEX_mal_L[u]tr	0	8.80644e-07
DD_IEX_malt[u]tr	0	0
DD_IEX_man[u]tr	0	0
DD_IEX_met_D[u]tr	0	0
DD_IEX_met_L[u]tr	-0.18	-0.18
DD_IEX_metala[u]tr	0	0
DD_IEX_metsox_R_L[u]tr	0	0
DD_IEX_metsox_S_L[u]tr	-1	-1
DD_IEX_mg2[u]tr	-0.00517687	-0.00517686
DD_IEX_mn2[u]tr	-0.00517687	-0.00517686
DD_IEX_mnl[u]tr	0	0
DD_IEX_mops[u]tr	0	0
DD_IEX_mso3[u]tr	0	0
DD_IEX_na1[u]tr	0	0
DD_IEX_nac[u]tr	-0.0103537	-0.0103535
DD_IEX_nh4[u]tr	-1000	995.879
DD_IEX_o2[u]tr	-4.40981e-06	0
DD_IEX_ocdca[u]tr	-3.06748e-07	7.91596e-08
DD_IEX_ocdcea[u]tr	0	0
DD_IEX_orn[u]tr	-0.422852	0.174281
DD_IEX_pb[u]tr	0	0
DD_IEX_phe_L[u]tr	-0.258334	-0.258333
DD_IEX_pi[u]tr	-0.0988053	0.642365
DD_IEX_ppa[u]tr	0	1.82491e-05
DD_IEX_ppi[u]tr	0	1.95747e-06
DD_IEX_pro_L[u]tr	-0.308205	-0.30815
DD_IEX_pyr[u]tr	0	9.7114e-07
DD_IEX_q8[u]tr	-0.00517687	-0.00517686
DD_IEX_rib_D[u]tr	-0.125454	-0.125435
DD_IEX_salcn[u]tr	0	0
DD_IEX_sbt_D[u]tr	0	0
DD_IEX_ser_L[u]tr	-0.37938	-0.379314
DD_IEX_sheme[u]tr	-0.00517687	-0.00517686
DD_IEX_so4[u]tr	-0.00517687	-0.00517686
DD_IEX_succ[u]tr	1.41243	1.41245
DD_IEX_sucr[u]tr	0	0
DD_IEX_sulfac[u]tr	0	0
DD_IEX_taur[u]tr	0	0
DD_IEX_thm[u]tr	-0.00517687	-0.00517686
DD_IEX_thr_L[u]tr	-1000	306.682
DD_IEX_thymd[u]tr	-0.0228374	-0.0228374
DD_IEX_tma[u]tr	0.999999	1
DD_IEX_tre[u]tr	0	0
DD_IEX_trp_L[u]tr	-0.0789144	-0.0789142
DD_IEX_tyr_L[u]tr	-0.201758	-0.201758
DD_IEX_ura[u]tr	-6.75055e-06	0
DD_IEX_uri[u]tr	-0.182588	0.418429
DD_IEX_val_L[u]tr	-2.63422	2.95614
DD_IEX_zn2[u]tr	-0.00517687	-0.00517686

## Sheet: CP
Table 3-Individual bacterial products. c) Clostridium perfringens secretions with their minimum and maximum fluxes (mmol/gDW hr)
Rxns	min	max
CP_IEX_12dgr180[u]tr	-2.33388e-09	0
CP_IEX_13ppd[u]tr	0	4.16779e-07
CP_IEX_2dmmq8[u]tr	-4.45766e-10	0
CP_IEX_h[u]tr	-171.135	30.5058
CP_IEX_2obut[u]tr	-0.231967	8.82012e-06
CP_IEX_acald[u]tr	-1000	155.364
CP_IEX_acgam[u]tr	-8.7336e-06	0
CP_IEX_acnam[u]tr	-5.90673e-06	0
CP_IEX_ac[u]tr	-74.9442	331.414
CP_IEX_adn[u]tr	-1000	3.18848
CP_IEX_adocbl[u]tr	0	0
CP_IEX_alaasp[u]tr	0	0
CP_IEX_alagln[u]tr	0	0
CP_IEX_alaglu[u]tr	0	0
CP_IEX_alagly[u]tr	0	0
CP_IEX_alahis[u]tr	0	0
CP_IEX_alaleu[u]tr	0	0
CP_IEX_alathr[u]tr	0	0
CP_IEX_ala_L[u]tr	-999	1000
CP_IEX_amp[u]tr	-0.741159	4.56228e-06
CP_IEX_h2o[u]tr	-995.535	999.967
CP_IEX_strch1[u]tr	-0.257339	0
CP_IEX_glc_D[u]tr	-1.64784	0.820065
CP_IEX_strch2[u]tr	-0.257339	0.257339
CP_IEX_arabinan101[u]tr	-0.000166277	-0.000166274
CP_IEX_arab_L[u]tr	0.0216482	0.0236647
CP_IEX_gal[u]tr	0.00108264	0.0131832
CP_IEX_rmn[u]tr	0.000166274	0.000166277
CP_IEX_galur[u]tr	0.000332548	0.000332554
CP_IEX_arabinogal[u]tr	-2.19148e-05	0
CP_IEX_glcur[u]tr	0	0.000328722
CP_IEX_arabinoxyl[u]tr	-0.000306649	-0.000306643
CP_IEX_xyl_D[u]tr	0.00919929	0.00919946
CP_IEX_arbt[u]tr	0	0
CP_IEX_arg_L[u]tr	0.607913	0.607915
CP_IEX_asn_L[u]tr	-4.72534e-06	0.00013216
CP_IEX_asp_L[u]tr	-9.47216	346.662
CP_IEX_bhb[u]tr	0	0
CP_IEX_btn[u]tr	-4.0976e-06	0
CP_IEX_but[u]tr	0	5.08249e-07
CP_IEX_ca2[u]tr	-4.45993e-10	0
CP_IEX_cbl1[u]tr	0	0
CP_IEX_cbl2[u]tr	0	0
CP_IEX_cellb[u]tr	-0.074493	-0.0744896
CP_IEX_cgly[u]tr	-1.82491e-05	0
CP_IEX_co2[u]tr	-20.8825	390.684
CP_IEX_cobalt2[u]tr	-4.4588e-10	0
CP_IEX_cro4[u]tr	0	0
CP_IEX_cys_L[u]tr	-2.55585	-2.55583
CP_IEX_cytd[u]tr	-0.601011	2.28112e-06
CP_IEX_cu2[u]tr	-4.45993e-10	0
CP_IEX_dad_2[u]tr	-2.44732	1000
CP_IEX_ala_D[u]tr	-1000	999
CP_IEX_dcyt[u]tr	-1	-0.472731
CP_IEX_dgsn[u]tr	-1.06005e-07	0
CP_IEX_din[u]tr	-1000	0
CP_IEX_drib[u]tr	-9.45077e-06	0
CP_IEX_duri[u]tr	-997.388	0
CP_IEX_lac_D[u]tr	-1000	327.966
CP_IEX_etha[u]tr	0	0
CP_IEX_etoh[u]tr	-2.73735e-05	982.104
CP_IEX_4abut[u]tr	0	9.73825e-07
CP_IEX_biomass[c]tr	0	5.61386e-08
CP_IEX_cl[u]tr	-4.45993e-10	0
CP_IEX_fe2[u]tr	-8.91418e-10	0
CP_IEX_fe3[u]tr	-4.45993e-10	0
CP_IEX_for[u]tr	-771.21	0.231977
CP_IEX_fru[u]tr	-8.73357e-06	0.0112847
CP_IEX_galt[u]tr	0	0
CP_IEX_gam[u]tr	-8.73355e-06	0
CP_IEX_gcald[u]tr	-1.27985e-07	1.78306e-09
CP_IEX_gln_L[u]tr	-1000	981.604
CP_IEX_glu_L[u]tr	-981.604	1000
CP_IEX_gly[u]tr	-5.66842e-07	1.8249e-05
CP_IEX_glyasn[u]tr	0	0
CP_IEX_glyasp[u]tr	0	0
CP_IEX_glyb[u]tr	0	0
CP_IEX_glyc[u]tr	-6.75053e-06	8.73339e-06
CP_IEX_glycys[u]tr	0	0
CP_IEX_glygln[u]tr	0	0
CP_IEX_glyglu[u]tr	0	0
CP_IEX_glyleu[u]tr	0	0
CP_IEX_glymet[u]tr	0	0
CP_IEX_glyphe[u]tr	0	0
CP_IEX_glypro[u]tr	0	0
CP_IEX_glytyr[u]tr	0	0
CP_IEX_gua[u]tr	-1.07066e-07	0
CP_IEX_h2[u]tr	0	7.29965e-06
CP_IEX_h2s[u]tr	2.55585	2.55585
CP_IEX_his_L[u]tr	-4.60125e-09	0
CP_IEX_hxan[u]tr	-3.85987e-05	0
CP_IEX_ile_L[u]tr	-1.98496e-08	0
CP_IEX_ins[u]tr	-2.28111e-06	1000
CP_IEX_k[u]tr	-4.4588e-10	0
CP_IEX_kesto[u]tr	0	0
CP_IEX_kestopt[u]tr	-0.00282117	0
CP_IEX_kestottr[u]tr	0	0
CP_IEX_lac_L[u]tr	-1000	1000
CP_IEX_lcts[u]tr	-2.95338e-06	0
CP_IEX_leu_L[u]tr	-2.41739e-08	0
CP_IEX_lys_L[u]tr	-1.81738e-08	5.11313e-06
CP_IEX_malt[u]tr	-8.37472e-06	0.257339
CP_IEX_malthx[u]tr	0	0
CP_IEX_malttr[u]tr	0	0
CP_IEX_man[u]tr	-0.148986	-0.148966
CP_IEX_melib[u]tr	-5.74038e-06	0
CP_IEX_met_L[u]tr	-7.23333e-09	0
CP_IEX_metala[u]tr	0	0
CP_IEX_mg2[u]tr	-4.4588e-10	0
CP_IEX_mn2[u]tr	-4.45993e-10	0
CP_IEX_mnl[u]tr	0	0
CP_IEX_mqn7[u]tr	-4.45766e-10	0
CP_IEX_na1[u]tr	0	0
CP_IEX_nac[u]tr	1	1
CP_IEX_nh4[u]tr	-996.579	1000
CP_IEX_nmn[u]tr	-1	-1
CP_IEX_no2[u]tr	-1.86359e-06	0
CP_IEX_no3[u]tr	0	0
CP_IEX_o2[u]tr	-6.45441	-6.45425
CP_IEX_orn[u]tr	-0.607915	-0.607913
CP_IEX_phe_L[u]tr	-9.8911e-09	1.4655e-07
CP_IEX_pi[u]tr	0.999995	1.74116
CP_IEX_pnto_R[u]tr	-8.91418e-10	0
CP_IEX_ppa[u]tr	0	0.231967
CP_IEX_ppi[u]tr	0	1.9574e-06
CP_IEX_pro_L[u]tr	-9.02389e-09	0
CP_IEX_ptrc[u]tr	-8.87667e-10	0
CP_IEX_pydam[u]tr	-4.46448e-10	0
CP_IEX_pydx[u]tr	-4.45766e-10	0
CP_IEX_pydxn[u]tr	0	0
CP_IEX_q8[u]tr	-4.45766e-10	0
CP_IEX_rib_D[u]tr	-4.10039e-06	2.41727e-06
CP_IEX_ribflv[u]tr	-8.91418e-10	1.07066e-07
CP_IEX_salcn[u]tr	0	0
CP_IEX_sbt_D[u]tr	0	0
CP_IEX_ser_L[u]tr	-6.08298e-06	1.8249e-05
CP_IEX_sheme[u]tr	-4.45766e-10	0
CP_IEX_so4[u]tr	-4.45993e-10	0
CP_IEX_spmd[u]tr	-4.45766e-10	0
CP_IEX_succ[u]tr	-12.9088	-12.9085
CP_IEX_sucr[u]tr	-3.52362e-06	0
CP_IEX_thr_L[u]tr	-8.82019e-06	0
CP_IEX_thymd[u]tr	-1.08093e-09	0
CP_IEX_tre[u]tr	-0.074493	0
CP_IEX_trp_L[u]tr	-3.05954e-09	0
CP_IEX_tym[u]tr	0	0
CP_IEX_tyr_L[u]tr	-6.68183e-09	0
CP_IEX_ura[u]tr	-1	-0.999993
CP_IEX_uri[u]tr	1.47273	999.462
CP_IEX_val_L[u]tr	-1.72749e-08	0
CP_IEX_zn2[u]tr	-4.45993e-10	0

## Sheet: LA
Table 3-Individual bacterial products. d) Lactobacillus acidophilus secretions with their minimum and maximum fluxes (mmol/gDW hr)
Rxns	min	max
LA_IEX_acald[u]tr	-3.57246e-05	3.6003e-05
LA_IEX_acgam[u]tr	0	0
LA_IEX_ac[u]tr	-1.80015e-05	1.74434e-05
LA_IEX_alaasp[u]tr	0	0
LA_IEX_alagln[u]tr	0	0
LA_IEX_alaglu[u]tr	0	0
LA_IEX_alagly[u]tr	0	0
LA_IEX_alahis[u]tr	0	0
LA_IEX_alaleu[u]tr	0	0
LA_IEX_alathr[u]tr	0	0
LA_IEX_h[u]tr	-6.08302e-06	1.74486e-05
LA_IEX_ala_L[u]tr	-999	1000
LA_IEX_arbt[u]tr	0	0
LA_IEX_arab_L[u]tr	0	0
LA_IEX_arg_L[u]tr	-4.92018e-08	0
LA_IEX_asn_L[u]tr	-4.72537e-06	2.97309e-06
LA_IEX_asp_L[u]tr	-4.82198e-06	4.72537e-06
LA_IEX_ca2[u]tr	-1.33293e-09	0
LA_IEX_cd2[u]tr	0	0
LA_IEX_k[u]tr	-1.33292e-09	0
LA_IEX_cellb[u]tr	-3.37526e-06	0
LA_IEX_cgly[u]tr	-1.8249e-05	0
LA_IEX_co2[u]tr	0	4.82198e-06
LA_IEX_cys_L[u]tr	-1.51988e-08	1.8249e-05
LA_IEX_cobalt2[u]tr	-1.33293e-09	0
LA_IEX_cu2[u]tr	-1.33292e-09	0
LA_IEX_ala_D[u]tr	-1000	999
LA_IEX_dextrin[u]tr	0	0
LA_IEX_drib[u]tr	-9.45081e-06	0
LA_IEX_ser_D[u]tr	0	0
LA_IEX_lac_D[u]tr	-1000	327.966
LA_IEX_etoh[u]tr	-2.03782e-05	1.7842e-05
LA_IEX_biomass[c]tr	0	1.7068e-07
LA_IEX_cl[u]tr	-1.33293e-09	0
LA_IEX_fe2[u]tr	-2.66493e-09	0
LA_IEX_fe3[u]tr	-1.33286e-09	0
LA_IEX_fol[u]tr	0	0
LA_IEX_for[u]tr	-4.56228e-06	0
LA_IEX_fru[u]tr	-8.73356e-06	0.0112847
LA_IEX_gal[u]tr	-2.34177e-06	0
LA_IEX_glc_D[u]tr	-2.72239e-06	0.00282117
LA_IEX_gln_L[u]tr	-6.08297e-06	0
LA_IEX_glu_L[u]tr	-1.01914e-07	6.08302e-06
LA_IEX_gly[u]tr	-4.56227e-06	1.82535e-05
LA_IEX_glyasn[u]tr	0	0
LA_IEX_glyasp[u]tr	0	0
LA_IEX_glyc[u]tr	-6.75055e-06	8.7336e-06
LA_IEX_glyc3p[u]tr	-1.97357e-07	0
LA_IEX_glycys[u]tr	0	0
LA_IEX_glygln[u]tr	0	0
LA_IEX_glyglu[u]tr	0	0
LA_IEX_glyleu[u]tr	0	0
LA_IEX_glymet[u]tr	0	0
LA_IEX_glyphe[u]tr	0	0
LA_IEX_glypro[u]tr	0	0
LA_IEX_glytyr[u]tr	0	0
LA_IEX_h2o[u]tr	-0.0113151	1.80014e-05
LA_IEX_hg2[u]tr	0	0
LA_IEX_his_L[u]tr	-1.58091e-08	0
LA_IEX_hxan[u]tr	-7.53973e-08	0
LA_IEX_ile_L[u]tr	-4.82261e-08	0
LA_IEX_kesto[u]tr	0	0
LA_IEX_kestopt[u]tr	-0.00282117	0
LA_IEX_kestottr[u]tr	0	0
LA_IEX_lac_L[u]tr	-327.966	1000
LA_IEX_lcts[u]tr	-1.57514e-06	0
LA_IEX_leu_L[u]tr	-7.48709e-08	0
LA_IEX_lys_L[u]tr	-5.69309e-08	2.41101e-06
LA_IEX_malt[u]tr	-2.40571e-06	0
LA_IEX_malthx[u]tr	0	0
LA_IEX_malttr[u]tr	-1.36404e-06	0
LA_IEX_man[u]tr	-6.75053e-06	0
LA_IEX_mantr[u]tr	0	0
LA_IEX_met_D[u]tr	0	0
LA_IEX_met_L[u]tr	-2.67047e-08	0
LA_IEX_metala[u]tr	0	0
LA_IEX_metsox_R_L[u]tr	0	0
LA_IEX_metsox_S_L[u]tr	-2.68225e-08	0
LA_IEX_mg2[u]tr	-1.33293e-09	0
LA_IEX_mn2[u]tr	-1.33293e-09	0
LA_IEX_na1[u]tr	0	0
LA_IEX_nac[u]tr	-2.6331e-09	1.96225e-07
LA_IEX_nh4[u]tr	-2.97306e-06	6.08301e-06
LA_IEX_nmn[u]tr	-1.98878e-07	0
LA_IEX_o2[u]tr	-1.13083e-06	0
LA_IEX_pb[u]tr	0	0
LA_IEX_phe_L[u]tr	-3.08181e-08	0
LA_IEX_pi[u]tr	-1.92194e-07	0
LA_IEX_pnto_R[u]tr	-2.66585e-09	0
LA_IEX_pro_L[u]tr	-3.67699e-08	0
LA_IEX_ptrc[u]tr	0	0
LA_IEX_pydx[u]tr	-1.33292e-09	0
LA_IEX_rib_D[u]tr	-2.91856e-06	0
LA_IEX_ribflv[u]tr	-2.66582e-09	0
LA_IEX_salcn[u]tr	0	0
LA_IEX_sbt_D[u]tr	0	0
LA_IEX_ser_L[u]tr	-6.08305e-06	4.56226e-06
LA_IEX_so4[u]tr	-1.33293e-09	0
LA_IEX_spmd[u]tr	0	0
LA_IEX_stys[u]tr	0	0
LA_IEX_succ[u]tr	0	3.27688e-06
LA_IEX_sucr[u]tr	-1.72393e-06	0
LA_IEX_thm[u]tr	0	0
LA_IEX_thr_L[u]tr	-4.20986e-08	2.14693e-06
LA_IEX_tre[u]tr	-3.37528e-06	0
LA_IEX_trp_L[u]tr	-9.41418e-09	0
LA_IEX_tyr_L[u]tr	-2.2914e-08	0
LA_IEX_ura[u]tr	-5.01379e-08	0
LA_IEX_urea[u]tr	0	0
LA_IEX_val_L[u]tr	-7.02519e-08	0
LA_IEX_xan[u]tr	-7.16055e-08	0
LA_IEX_zn2[u]tr	-1.33293e-09	0

## Sheet: BL
Table 3-Individual bacterial products. e) Bifidobacterium longum secretions with their minimum and maximum fluxes (mmol/gDW hr)
Rxns	min	max
BL_IEX_acald[u]tr	-306.682	1000
BL_IEX_acgam[u]tr	-3.3426e-06	0
BL_IEX_ac[u]tr	337.752	337.753
BL_IEX_alaasp[u]tr	0	0
BL_IEX_alagln[u]tr	0	0
BL_IEX_alaglu[u]tr	0	0
BL_IEX_alagly[u]tr	0	0
BL_IEX_alahis[u]tr	0	0
BL_IEX_alaleu[u]tr	0	0
BL_IEX_alathr[u]tr	0	0
BL_IEX_h[u]tr	-2.08036	1.47541
BL_IEX_ala_L[u]tr	-1000	663.979
BL_IEX_arabttr[u]tr	0	0
BL_IEX_h2o[u]tr	-663.993	1000
BL_IEX_arab_L[u]tr	-3.38297e-06	0.00201616
BL_IEX_arabinogal[u]tr	-2.19148e-05	0
BL_IEX_gal[u]tr	-2.56084e-06	0.0121003
BL_IEX_glcur[u]tr	0	0.000328722
BL_IEX_arbt[u]tr	0	0
BL_IEX_asn_L[u]tr	-1.46453e-07	5.25691e-06
BL_IEX_asp_L[u]tr	-336.149	-336.149
BL_IEX_btn[u]tr	0	0
BL_IEX_ca2[u]tr	-2.25809e-09	0
BL_IEX_cd2[u]tr	0	0
BL_IEX_k[u]tr	-2.25814e-09	-1.13687e-13
BL_IEX_cgly[u]tr	-0.737526	-0.737506
BL_IEX_co2[u]tr	-334.028	-330.473
BL_IEX_cobalt2[u]tr	-2.25805e-09	0
BL_IEX_cys_L[u]tr	0.737506	0.737526
BL_IEX_cytd[u]tr	0	3.71107e-07
BL_IEX_cu2[u]tr	-2.25808e-09	0
BL_IEX_ddca[u]tr	-5.47473e-05	0
BL_IEX_dextrin[u]tr	0	0
BL_IEX_drib[u]tr	0	0
BL_IEX_etoh[u]tr	-1000	-1000
BL_IEX_biomass[c]tr	0	7.29237e-07
BL_IEX_cl[u]tr	-2.25805e-09	0
BL_IEX_fe2[u]tr	-9.02617e-09	0
BL_IEX_fe3[u]tr	-2.25805e-09	0
BL_IEX_for[u]tr	30.1229	1000
BL_IEX_fru[u]tr	-5.90673e-06	0
BL_IEX_galt[u]tr	0	0
BL_IEX_gam[u]tr	-3.3426e-06	0
BL_IEX_glc_D[u]tr	-5.41513e-06	0
BL_IEX_gln_L[u]tr	-329.951	1000
BL_IEX_glu_L[u]tr	-329.951	1000
BL_IEX_gly[u]tr	-998.315	308.367
BL_IEX_glyasn[u]tr	0	0
BL_IEX_glyasp[u]tr	0	0
BL_IEX_glyc[u]tr	-3.02304e-06	5.90674e-06
BL_IEX_glyc3p[u]tr	-8.96002e-06	0
BL_IEX_glycys[u]tr	0	0
BL_IEX_glygln[u]tr	0	0
BL_IEX_glyglu[u]tr	0	0
BL_IEX_glyleu[u]tr	0	0
BL_IEX_glymet[u]tr	0	0
BL_IEX_glyphe[u]tr	0	0
BL_IEX_glypro[u]tr	0	0
BL_IEX_glytyr[u]tr	0	0
BL_IEX_hg2[u]tr	0	0
BL_IEX_his_L[u]tr	-5.78025e-08	8.71031e-07
BL_IEX_hxan[u]tr	-3.90168e-06	2.01775e-07
BL_IEX_ile_L[u]tr	-2.29418e-07	6.67065e-06
BL_IEX_lac_L[u]tr	-1000	1000
BL_IEX_lcts[u]tr	-3.34262e-06	0
BL_IEX_leu_L[u]tr	-3.35862e-07	-2.35615e-12
BL_IEX_lys_L[u]tr	-2.08152e-07	2.30931e-06
BL_IEX_malt[u]tr	-2.04605e-06	0
BL_IEX_malthx[u]tr	0	0
BL_IEX_malttr[u]tr	-9.58186e-07	0
BL_IEX_man[u]tr	0	0
BL_IEX_mantr[u]tr	0	0
BL_IEX_melib[u]tr	-3.34259e-06	0
BL_IEX_met_D[u]tr	0	0
BL_IEX_met_L[u]tr	-1.05308e-07	0
BL_IEX_metala[u]tr	0	0
BL_IEX_metsox_R_L[u]tr	0	0
BL_IEX_metsox_S_L[u]tr	-1.06746e-07	0
BL_IEX_mg2[u]tr	-2.25805e-09	0
BL_IEX_mn2[u]tr	-2.25805e-09	0
BL_IEX_mnl[u]tr	0	0
BL_IEX_mqn7[u]tr	-4.51611e-09	0
BL_IEX_na1[u]tr	0	0
BL_IEX_nac[u]tr	-4.51626e-09	2.1988e-09
BL_IEX_nh4[u]tr	-670.915	993.064
BL_IEX_o2[u]tr	-3.14378e-06	1.1031e-09
BL_IEX_pb[u]tr	0	0
BL_IEX_phe_L[u]tr	-1.12682e-07	3.65748e-06
BL_IEX_pi[u]tr	-4.15016e-06	8.9601e-06
BL_IEX_pnto_R[u]tr	-4.51621e-09	0
BL_IEX_ppi[u]tr	0	2.07511e-06
BL_IEX_pro_L[u]tr	0.12815	0.128209
BL_IEX_pydam[u]tr	0	0
BL_IEX_pydx[u]tr	-2.25805e-09	0
BL_IEX_pydxn[u]tr	0	0
BL_IEX_raffin[u]tr	-2.21136e-06	0
BL_IEX_rib_D[u]tr	-2.81836e-06	2.34499e-06
BL_IEX_ribflv[u]tr	-4.51614e-09	0
BL_IEX_rmn[u]tr	0	0
BL_IEX_salcn[u]tr	0	0
BL_IEX_sbt_D[u]tr	0	0
BL_IEX_ser_L[u]tr	2.85858	2.85866
BL_IEX_so4[u]tr	-2.25805e-09	0
BL_IEX_stys[u]tr	0	0
BL_IEX_succ[u]tr	-670.177	-670.177
BL_IEX_sucr[u]tr	-1.53109e-06	0
BL_IEX_thm[u]tr	-2.2581e-09	0
BL_IEX_thr_L[u]tr	-307.63	999.052
BL_IEX_tre[u]tr	0	0
BL_IEX_trp_L[u]tr	-3.44218e-08	1.13026e-07
BL_IEX_tsul[u]tr	0	0
BL_IEX_tyr_L[u]tr	-3.6575e-06	1.54682e-07
BL_IEX_val_L[u]tr	-2.56859e-07	3.55537
BL_IEX_xan[u]tr	-1.1263e-07	3.90173e-06
BL_IEX_xyl_D[u]tr	-3.60573e-06	0
BL_IEX_zn2[u]tr	-2.25805e-09	0
BL_IEX_ocdca[u]tr	-1.66001e-07	2.87207e-07
BL_IEX_ttdca[u]tr	-2.87201e-07	5.47472e-05
