# Supplementary material for: A Computational Framework for Studying Gut-Brain Axis in Autism Spectrum Disorder
Source: Front Physiol. 2022 Mar 7;13:760753. doi: 10.3389/fphys.2022.760753 (PMC8940246; doi:10.3389/fphys.2022.760753)
Supplement: Supplementary file 5 [file Table_4.xlsx]

## Sheet: Index
Table 5-Integrated model results.xls has 6 tabs:
(a) Effect of beneficial bacteria percentage - Integrated model result. Toxin steady state concentrations (M) as a function of beneficial bacteria percentage, under High fiber diet.
(b) Effect of beneficial bacteria percentage - Integrated model. Toxin steady state fluxes (mmol/gDW hr) as a function of beneficial bacteria percentage, under High fiber diet.
(c) Effect of beneficial bacteria percentage - Integrated model. Toxin steady state concentrations (M) as a function of beneficial bacteria percentage, under Western diet.
(d) Effect of beneficial bacteria percentage - Integrated model. Toxin steady state fluxes (mmol/gDW hr) as a function of beneficial bacteria percentage, under Western diet
(e) Superoxide SOX steady state Concentrations (M) in brain and gut for gut microbiome beneficial and harmful models for both diets.
f) Integrated model results. i) Toxin steady state concentrations (M). ii) Toxin steady state fluxes (mmol/gDW hr) For brain - mmol/gWW hr. (Prod - Production flux, Consum - Consumption flux )

## Sheet: SS_Conc-HF
Table 5-Integrated model results- Effect of beneficial bacteria. a) Toxin steady state concentrations (M) as a function of beneficial bacteria percentage, under High fiber diet
Beneficial bacteria %	H2O2_brain	H2O2_gut	SOX_brain	SOX_gut	GABA	Glutamate
0.2	0.0177092	0.0710618	0.00221518	0.00449766	0.000127473	0.000127473
0.4	0.00431848	0.017333	0.00217755	0.0044213	0.000123738	0.000123738
0.6	0.0261459	0.10485	0.00193761	0.00392558	0.000129382	0.000129382
0.8	0.0384702	0.154214	0.00149111	0.00300737	0.000136341	0.000136341

## Sheet: SS_Flux-HF
Table 5-Integrated model results- Effect of beneficial bacteria. b) Toxin steady state fluxes (mmol/gDW hr) For brain - mmol/gWW hr as a function of beneficial bacteria percentage, under High fiber diet (Prod - Production flux, Consum - Consumption flux )
Beneficial bacteria %	H2O2_brain			H2O2_gut			SOX_brain			SOX_gut			GABA	Glutamate
	Prod	Consum	Net(Prod-Consum)	Prod	Consum	Net(Prod-Consum)	Prod	Consum	Net(Prod-Consum)	Prod	Consum	Net(Prod-Consum)
0.2	4.32778e-06	4.81348e-06	-4.85694e-07	0.437894	0.00646913	0.431425	0.00265636	0.000602012	0.00205435	0.0327634	0.00439	0.0283734	2.96114e-08	2.96114e-08
0.4	4.13818e-06	1.17465e-06	2.96353e-06	0.122247	0.0169316	0.105315	0.00253998	0.000592254	0.00194773	0.0321408	0.00431855	0.0278223	2.83685e-08	2.83686e-08
0.6	4.44142e-06	7.11052e-06	-2.6691e-06	0.736961	0.102404	0.634557	0.00272611	0.000526985	0.00219912	0.0284233	0.0038343	0.024589	3.03889e-08	3.03889e-08
0.8	4.60635e-06	1.04635e-05	-5.85717e-06	1.08229	0.15062	0.931669	0.00282734	0.000405623	0.00242171	0.0215797	0.00293795	0.0186417	3.15173e-08	3.15174e-08

## Sheet: ToxinConc
Table 5- a) Integrated model results. i) Toxin steady state concentrations (M). ii) Toxin steady state fluxes (mmol/gDW hr) For brain - mmol/gWW hr. (Prod - Production flux, Consum - Consumption flux )
i)
Model	H2O2_brain	H2O2_gut	SOX_brain	SOX_gut	GABA	Glutamate
Gut_Microbiome_Western	0.0394932	0.158304	0.00279441	0.0047461	248.745	248.745
Gut_Microbiome_High_fiber	0.0367445	0.147298	0.00276834	0.00469667	248.715	248.715
Gut_Microbiome_Harmful_Western	0.0278911	0.111836	0.00296653	0.00510308	248.711	248.711
Gut_Microbiome_Harmful_High_fiber	0.0297137	0.119138	0.00294017	0.00504886	248.71	248.71
Gut_Microbiome_Beneficial_Western	0.0344703	0.138191	0.00268496	0.00452595	248.723	248.723
Gut_Microbiome_Beneficial_High_fiber	0.00393568	0.0157908	0.00153512	0.00217296	248.844	248.844
SIEC_Western	0.0265639	0.106519	0.00238897	0.00392114	248.782	248.782
SIEC_High_fiber	0.0261292	0.104777	0.00237582	0.00389369	248.763	248.763
ii)
	H2O2_brain			H2O2_gut			SOX_brain			SOX_gut			GABA	Glutamate
Model	Prod	Consum	Net(Prod-Consum)	Prod	Consum	Net(Prod-Consum)	Prod	Consum	Net(Prod-Consum)	Prod	Consum	Net(Prod-Consum)
Gut_Microbiome_Western	0.000133077	9.67803e-06	0.000123399	0.96192	0.0058234	0.956096	0.0533019	0.000685876	0.0526161	0.0214511	0.0044106	0.0170405	0.0572864	0.0572864
Gut_Microbiome_High_fiber	0.000132473	9.00259e-06	0.00012347	1.0195	0.129481	0.890016	0.0532864	0.000678264	0.0526082	0.021201	0.00421866	0.0169823	0.0572878	0.0572878
Gut_Microbiome_Harmful_Western	0.000130567	6.83355e-06	0.000123733	0.774868	0.0983092	0.676559	0.0533015	0.000726772	0.0525747	0.0242975	0.00469558	0.0196019	0.0572863	0.0572863
Gut_Microbiome_Harmful_High_fiber	0.000130961	7.27997e-06	0.000123681	0.828117	0.107556	0.720561	0.0533015	0.00072036	0.0525812	0.0239987	0.00475514	0.0192435	0.0572863	0.0572863
Gut_Microbiome_Beneficial_Western	0.000131968	8.44533e-06	0.000123523	0.956722	0.121475	0.835248	0.0532611	0.000657878	0.0526032	0.019951	0.00406932	0.0158817	0.0572901	0.0572901
Gut_Microbiome_Beneficial_High_fiber	0.000125192	9.64627e-07	0.000124227	0.109761	0.0138852	0.0958762	0.052914	0.00037636	0.0525377	0.00287692	0.00208523	0.000791689	0.0573218	0.0573218
SIEC_Western	0.000130214	6.5083e-06	0.000123705	0.738182	0.0936346	0.644547	0.0531714	0.000585132	0.0525862	0.0155992	0.00353687	0.0120624	0.0572983	0.0572983
SIEC_High_fiber	0.000130118	6.40178e-06	0.000123716	0.726163	0.0921036	0.634059	0.0531673	0.00058209	0.0525852	0.0153634	0.00351433	0.011849	0.0572987	0.0572987

## Sheet: SS_Conc-WD
Table 5-Integrated model results- Effect of beneficial bacteria. (c) Toxin steady state concentrations (M) as a function of beneficial bacteria percentage, under Western diet.
Beneficial bacteria %	H2O2_brain	H2O2_gut	SOX_brain	SOX_gut	GABA	Glutamate
0.2	0.00976134	0.03918	0.00253211	0.00514968	0.000124948	0.000124948
0.4	0.0165331	0.0663294	0.00231839	0.00470828	0.000127825	0.000127825
0.6	0.0270513	0.108478	0.00194023	0.00393065	0.000131865	0.000131865
0.8	0.0389307	0.156059	0.00150794	0.00304183	0.000136568	0.000136568

## Sheet: SS_Flux-WD
Table 5-Integrated model results- Effect of beneficial bacteria. (d) Toxin steady state fluxes (mmol/gDW hr) as a function of beneficial bacteria percentage, under Western diet
Beneficial bacteria %	H2O2_brain			H2O2_gut			SOX_brain			SOX_gut			GABA	Glutamate
	Prod	Consum	Net(Prod-Consum)	Prod	Consum	Net(Prod-Consum)	Prod	Consum	Net(Prod-Consum)	Prod	Consum	Net(Prod-Consum)
0.2	4.22211e-06	2.65415e-06	1.56796e-06	0.244599	0.0064696	0.238129	0.0025915	0.000688014	0.00190348	0.0376456	0.00502554	0.03262	2.89439e-08	2.89439e-08
0.4	4.31345e-06	4.49628e-06	-1.82832e-07	0.466997	0.0647829	0.402214	0.00264756	0.000630564	0.00201699	0.0342395	0.00459896	0.0296406	2.95133e-08	2.95133e-08
0.6	4.45426e-06	7.35677e-06	-2.90251e-06	0.762351	0.105948	0.656403	0.00273399	0.000527759	0.00220623	0.028448	0.00383967	0.0246084	3.04767e-08	3.04767e-08
0.8	4.61319e-06	1.05889e-05	-5.97568e-06	1.09518	0.152421	0.942755	0.00283154	0.000410197	0.00242134	0.0218346	0.00297158	0.018863	3.15641e-08	3.15641e-08

## Sheet: SOX_Conc
Table 5-Integrated model results. (e) Superoxide SOX steady state Concentrations (M) in brain and gut for gut microbiome beneficial and harmful models for both diets.
Model	SOX brain	SOX gut
Gut Microbiome Western	0.002794	0.004746
Gut Microbiome High fiber	0.002768	0.004697
Gut Microbiome Harmful Western	0.002967	0.005103
Gut Microbiome Harmful High fiber	0.00294	0.005049
Gut Microbiome Beneficial Western	0.002685	0.004526
Gut Microbiome Beneficial High fiber	0.001535	0.002173
SIEC Western	0.002389	0.003921
SIEC High fiber	0.002376	0.003894
