# Supplementary material for: A Computational Framework for Studying Gut-Brain Axis in Autism Spectrum Disorder
Source: Front Physiol. 2022 Mar 7;13:760753. doi: 10.3389/fphys.2022.760753 (PMC8940246; doi:10.3389/fphys.2022.760753)
Supplement: Supplementary file 6 [file Table_5.xlsx]

## Sheet: Index
Additional file 6- Effect of bacteria and diet on gut metabolism.xls has 3 tabs:
(a) Effect of probiotics on SIEC metabolism.
(b) Effect of harmful bacteria on SIEC metabolism.
(c) Effect of changing diet from Western to High fiber on SIEC metabolism

## Sheet: Beneficial bacteria effect
Additional file 6- Effect of bacteria and diet on gut metabolism. a) Effect of probiotics on SIEC metabolism.
			Gut microbiome - western		Gut microbiome harmful - western
Rxns	Rxn names	Formula	Min flux	Max flux	Min flux	Max flux	Mean shift	Range change	Subsytem
DGSNtlu	deoyguanosine transport via diffusion	dgsn[u] <=> dgsn[c]	-745.736	823.628	-1000	241.794	418.049	327.57	Transport, lumen
PUNP4	purine-nucleoside phosphorylase (Deoxyguanosine)	pi[c] + dgsn[c] <=> 2dr1p[c] + gua[c]	-745.736	823.628	-1000	241.794	418.049	327.57	Purine catabolism
GSNtlu	guanosine facilated transport in cytosol	gsn[u] <=> gsn[c]	-834.727	746.071	-282.118	1000	403.269	298.681	Transport, lumen
PUNP3	purine-nucleoside phosphorylase (Guanosine)	pi[c] + gsn[c] <=> gua[c] + r1p[c]	-823.29	1000	-241.794	1000	290.748	581.496	Purine catabolism
DADNt4lu	deoxyadenosine transport via diffusion	dad_2[u] <=> dad_2[c]	-823.628	1000	-250.084	1000	286.772	573.544	Transport, lumen
PUNP2	purine-nucleoside phosphorylase (Deoxyadenosine)	pi[c] + dad_2[c] <=> ade[c] + 2dr1p[c]	-823.628	1000	-250.084	1000	286.772	573.544	Purine catabolism
ADNtlu	adenosine facilated transport in cytosol	adn[u] <=> adn[c]	-1000	823.532	-1000	250.084	286.724	573.448	Transport, lumen
PUNP1	purine-nucleoside phosphorylase (Adenosine)	pi[c] + adn[c] <=> ade[c] + r1p[c]	-1000	1000	-1000	583.145	208.427	416.855	Nucleotide interconversion
GLYSNAT5tc	transport of Glycine into the cell coupled with co-transport with Sodium and counter transport with proton by SNAT5 transporter.	h[c] + na1[u] + gly[u] <=> na1[c] + h[u] + gly[c]	-43.4539	0.249479	-116.852	-0.228125	36.9377	72.9203	Transport, extracellular
HISSNAT5tc	transport of L-Histidine into the cell coupled with co-transport with Sodium and counter transport with proton by SNAT5 transporter.	h[c] + na1[u] + his_L[u] <=> na1[c] + h[u] + his_L[c]	-43.3017	2.96871	-115.728	2.77576	36.3098	72.2337	Transport, extracellular
LEUB0ATtc	transport of L-Leucine by the apical neutral amino acid transporters B(0)AT1 or B(0)AT2 in kidney, intestine or brain	leu_L[u] + na1[u] -> na1[c] + leu_L[c]	0	43.3171	0	115.819	36.2507	72.5015	Transport, lumen
HISLAT1tc	transport of L-Histidine by LAT1 in association with 4F2hc, across the apical surface of the memebranes.	leu_L[c] + his_L[u] -> leu_L[u] + his_L[c]	0	43.3029	0	115.795	36.2462	72.4924	Transport, lumen
GLYB0AT1tc	transport of Glycine by the apical neutral amino acid transporters in kidney and intestine	na1[u] + gly[u] -> na1[c] + gly[c]	0	43.3029	0	115.795	36.2462	72.4924	Transport, lumen
CYSB0AT1Atc	transport of L-Cysteine by the apical neutral amino acid transporters in kidney and intestine	na1[u] + cys_L[u] -> na1[c] + cys_L[c]	0	43.3029	0	115.795	36.2462	72.4924	Transport, lumen
CYSSNAT5tc	transport of L-Cysteine into the cell coupled with co-transport with Sodium and counter transport with proton by SNAT5 transporter.	h[c] + na1[u] + cys_L[u] <=> na1[c] + h[u] + cys_L[c]	-44.3403	2.24567	-115.927	5.24334	34.2946	74.5846	Transport, extracellular
H2Otm	H2O transport, mitochondrial	h2o[c] <=> h2o[m]	-833.595	4.628	-882.065	-10.4987	31.7986	33.3436	Transport, mitochondrial
PPItm	diphopshate transporter, mitochondrial	ppi[c] <=> ppi[m]	-30.6924	447.172	-74.8248	429.498	30.9029	26.459	Transport, mitochondrial
PGK	phosphoglycerate kinase	atp[c] + 3pg[c] <=> adp[c] + 13dpg[c]	-2.14816	31.3485	3.12997	78.3872	26.1584	41.7606	Glycolysis/gluconeogenesis
PGM	phosphoglycerate mutase	2pg[c] <=> 3pg[c]	-2.14816	31.3485	3.12997	78.3872	26.1584	41.7606	Glycolysis/gluconeogenesis
ENO	enolase	2pg[c] <=> h2o[c] + pep[c]	-31.3485	2.14816	-78.3872	-3.12997	26.1584	41.7606	Glycolysis/gluconeogenesis
GAPD	glyceraldehyde-3-phosphate dehydrogenase	nad[c] + pi[c] + g3p[c] <=> h[c] + nadh[c] + 13dpg[c]	-31.3485	2.14816	-78.3872	-3.12997	26.1584	41.7606	Glycolysis/gluconeogenesis
FUM	fumarase	h2o[c] + fum[c] <=> mal_L[c]	-0.156791	32.3396	4.42568	79.3745	25.8087	42.4525	Citric acid cycle
CO2tm	CO2 transport (diffusion), mitochondrial	co2[c] <=> co2[m]	-8.78133	29.5604	-7.38794	78.2762	25.0546	47.3224	Transport, mitochondrial
MDHm	malate dehydrogenase, mitochondrial	nad[m] + mal_L[m] <=> nadh[m] + h[m] + oaa[m]	-43.4903	999.982	4.82233	999.988	24.1594	48.3065	Citric acid cycle
O2Stm	Superoxide transport, diffusion	o2s[c] <=> o2s[m]	5.49557	26.908	29.7832	50.8814	24.1305	0.314176	Transport, mitochondrial
O2St	Superoxide transport, diffusion	o2s[c] <=> o2s[e]	-26.908	-5.49557	-50.8814	-29.7832	24.1305	0.314176	Transport, extracellular
ACONT	aconitase	cit[c] <=> icit[c]	-31.5572	-0.208682	-78.7855	-0.398271	23.709	47.0387	Citric acid cycle
r0913		icit[m] + mal_L[c] <=> icit[c] + mal_L[m]	0.208682	31.5572	0.398271	78.7855	23.709	47.0387	Transport, mitochondrial
CITtbm	citrate transport, mitochondrial	cit[c] + pep[m] <=> cit[m] + pep[c]	0	31.3485	0	78.3872	23.5194	47.0387	Transport, mitochondrial
PEPCKm	Phosphoenolpyruvate carboxykinase (GTP)	oaa[m] + gtp[m] -> co2[m] + pep[m] + gdp[m]	0	31.3485	0	78.3872	23.5194	47.0387	Glycolysis/gluconeogenesis
PEPCK	Phosphoenolpyruvate carboxykinase (GTP)	oaa[c] + gtp[c] -> gdp[c] + co2[c] + pep[c]	0	31.3485	0	78.3872	23.5194	47.0387	Glycolysis/gluconeogenesis
ACONTm	Aconitate hydratase	cit[m] <=> icit[m]	0.208682	32.4948	0.398271	78.7855	23.2401	46.1011	Citric acid cycle
SUCD1m	succinate dehydrogenase	fad[m] + succ[m] <=> fadh2[m] + fum[m]	-0.161202	31.6869	1.14511	75.8176	22.7185	42.8244	Citric acid cycle
FUMtm	fumarate transport, mitochondrial	fum[c] + pi[m] <=> pi[c] + fum[m]	-31.6869	0.161202	-75.8176	-1.14511	22.7185	42.8244	Transport, mitochondrial
PPCOACm	Propionyl-CoA carboxylase, mitochondrial	atp[m] + hco3[m] + ppcoa[m] -> h[m] + adp[m] + pi[m] + mmcoa_S[m]	0	30.6924	0.152278	74.8248	22.1423	43.9801	Valine, leucine, and isoleucine metabolism
MMMm	methylmalonyl-CoA mutase	mmcoa_R[m] <=> succoa[m]	0	30.6924	0.152278	74.8248	22.1423	43.9801	Valine, leucine, and isoleucine metabolism
MMEm	methylmalonyl-CoA epimerase/racemase	mmcoa_R[m] <=> mmcoa_S[m]	-30.6924	0	-74.8248	-0.152278	22.1423	43.9801	Valine, leucine, and isoleucine metabolism
PPAt	Propionate transport, diffusion	ppa[u] -> ppa[c]	0	30.6924	0.152278	74.8248	22.1423	43.9801	Transport, extracellular
ADK1m	adenylate kinase, mitochondrial	atp[m] + amp[m] <=> 2 adp[m]	0	30.6924	0.152278	74.8248	22.1423	43.9801	Propanoate metabolism
ACCOALm	acetate-CoA ligase (AMP-forming)	coa[m] + atp[m] + ppa[m] -> ppcoa[m] + ppi[m] + amp[m]	0	30.6924	0.152278	74.8248	22.1423	43.9801	Propanoate metabolism
PPAtm	Propionate transport, diffusion	ppa[c] -> ppa[m]	0	30.6924	0.152278	74.8248	22.1423	43.9801	Transport, mitochondrial
INStlu	Inosine transport (diffusion)	ins[u] <=> ins[c]	-18.0171	1000	-58.4824	1000	20.2327	40.4653	Transport, lumen
URItlu	uridine facilated transport in cytosol	uri[u] <=> uri[c]	-18.1736	1000	-57.444	1000	19.6352	39.2705	Transport, lumen
GLYPATtc	transport of Glycine by the apical PAT2 or PAT1 amino acid transporters in kidney and intestine	h[u] + gly[u] -> h[c] + gly[c]	0	24.6673	0.236422	61.4212	18.4952	36.5175	Transport, lumen
PHELAT3tc	transport of phenylalanine by LAT3 inintestinal cells	phe_L[u] <=> phe_L[c]	-21.6868	1.89241	-57.8936	1.40426	18.3475	35.7187	Transport, lumen
ALALPATtc	transport of L-Alanine by the apical PAT2 or PAT1 amino acid transporters in kidney and intestine	h[u] + ala_L[u] -> h[c] + ala_L[c]	0	21.6857	0	58.0894	18.2018	36.4037	Transport, lumen
ADNt4lu	adenosine transport (Na/Adn cotransport)	na1[u] + adn[u] -> na1[c] + adn[c]	0	21.6892	0	57.8976	18.1042	36.2084	Transport, lumen
INSt4lu	inosine transport in via sodium symport	na1[u] + ins[u] -> na1[c] + ins[c]	0	21.6892	0	57.8976	18.1042	36.2084	Transport, lumen
PHEB0AT1tc	transport of L-Phenylalanine by the apical neutral amino acid transporters in kidney and intestine	na1[u] + phe_L[u] -> na1[c] + phe_L[c]	0	21.6892	0	57.8976	18.1042	36.2084	Transport, lumen
URIt4lu	uridine transport in via sodium symport	na1[u] + uri[u] -> na1[c] + uri[c]	0	21.6892	0	57.8976	18.1042	36.2084	Transport, lumen
GSNt4lu	guanosine transport in via sodium symport	na1[u] + gsn[u] -> na1[c] + gsn[c]	0	21.6892	0	57.8976	18.1042	36.2084	Transport, lumen
CYTDt4lu	cytidine transport in via sodium symport	na1[u] + cytd[u] -> na1[c] + cytd[c]	0	21.6892	0	57.8976	18.1042	36.2084	Transport, lumen
CYSALANlu	L-alanine/L-cysteine Na-dependent exchange (Cys-L in)	ala_L[c] + na1[u] + cys_L[u] -> na1[c] + ala_L[u] + cys_L[c]	0	21.6892	0	57.8976	18.1042	36.2084	Transport, lumen
PHELAT1tc	transport of L-Phenylalanine by LAT1 in association with 4F2hc, across the apical surface of the memebranes.	leu_L[c] + phe_L[u] -> leu_L[u] + phe_L[c]	0	21.6892	0	57.8976	18.1042	36.2084	Transport, lumen
PCm	pyruvate carboxylase	atp[m] + hco3[m] + pyr[m] -> h[m] + oaa[m] + adp[m] + pi[m]	0	780.787	0	744.715	18.036	36.0719	Pyruvate metabolism
ME2m	malic enzyme (NADP), mitochondrial	mal_L[m] + nadp[m] -> co2[m] + pyr[m] + nadph[m]	0	780.787	0	744.715	18.036	36.0719	Pyruvate metabolism
HYPOE	hypothetical enyme	h2o[c] + pyam5p[c] -> pi[c] + pydam[c]	0	780.765	0	744.697	18.0342	36.0685	Vitamin B6 metabolism
PDXPP	Pyridoxine 5-phosphate phosphatase	h2o[c] + pdx5p[c] -> pi[c] + pydxn[c]	0	780.765	0	744.697	18.0342	36.0685	Vitamin B6 metabolism
PYDAMK	pyridoxamine kinase	atp[c] + pydam[c] -> h[c] + adp[c] + pyam5p[c]	0	780.765	0	744.697	18.0342	36.0685	Vitamin B6 metabolism
PYDXK	pyridoxal kinase	atp[c] + pydx[c] -> h[c] + adp[c] + pydx5p[c]	0	780.765	0	744.697	18.0342	36.0685	Vitamin B6 metabolism
PYDXNK	pyridoxine kinase	atp[c] + pydxn[c] -> h[c] + adp[c] + pdx5p[c]	0	780.765	0	744.697	18.0342	36.0685	Vitamin B6 metabolism
PYDXPP	Pyridoxal 5-phosphate phosphatase	h2o[c] + pydx5p[c] -> pi[c] + pydx[c]	0	780.765	0	744.697	18.0342	36.0685	Vitamin B6 metabolism
NICRNS	NICRNS	atp[c] + nicrns[c] -> h[c] + adp[c] + nicrnt[c]	0	780.765	0	744.697	18.0342	36.0685	NAD metabolism
CHOLABetc	efflux of Cholesterol from the enterocytes into lumen	h2o[c] + atp[c] + chsterol[c] -> h[c] + adp[c] + pi[c] + chsterol[u]	0	780.765	0	744.697	18.0342	36.0685	Transport, lumen
ADNK1	adenosine kinase	atp[c] + adn[c] -> h[c] + adp[c] + amp[c]	0	780.765	0	744.697	18.0342	36.0685	Nucleotide interconversion
NT5C	Nicotinate D-ribonucleotide phosphohydrolase	h2o[c] + nicrnt[c] -> pi[c] + nicrns[c]	0	780.765	0	744.697	18.0342	36.0685	NAD metabolism
NTD11	5'-nucleotidase (IMP)	h2o[c] + imp[c] -> pi[c] + ins[c]	0	780.765	0	744.697	18.0342	36.0685	Purine catabolism
ADNK4	adenosine kinase	adn[c] + dgtp[c] -> h[c] + amp[c] + dgdp[c]	0	780.765	0	744.697	18.0342	36.0685	Purine synthesis
HEX1	hexokinase (D-glucose:ATP)	atp[c] + glc_D[c] -> h[c] + adp[c] + g6p[c]	0	780.765	0	744.697	18.0342	36.0685	Glycolysis/gluconeogenesis
NaKt	Na+/K+ exchanging ATPase	h2o[c] + na1[c] + atp[c] + k[e] -> h[c] + na1[e] + adp[c] + pi[c] + k[c]	0	780.765	0	744.697	18.0342	36.0685	Transport, extracellular
P5CRm	pyrroline-5-carboxylate reductase (m)	2 h[m] + nadph[m] + 1pyr5c[m] -> nadp[m] + pro_L[m]	0	780.765	0	744.697	18.0342	36.0685	Arginine and Proline Metabolism
ACP1_FMN	acid phosphatase (FMN)	h2o[c] + fmn[c] -> pi[c] + ribflv[c]	0	780.765	0	744.697	18.0342	36.0685	Vitamin B2 metabolism
RBFK	riboflavin kinase	atp[c] + ribflv[c] -> h[c] + adp[c] + fmn[c]	0	780.765	0	744.697	18.0342	36.0685	Vitamin B2 metabolism
NDPK5	nucleoside-diphosphate kinase (ATP:dGDP)	atp[c] + dgdp[c] <=> adp[c] + dgtp[c]	0	780.765	0	744.697	18.0342	36.0685	Nucleotide interconversion
NTD7	5'-nucleotidase (AMP)	h2o[c] + amp[c] -> pi[c] + adn[c]	0	780.765	0	744.697	18.0342	36.0685	Nucleotide interconversion
NTD4	5'-nucleotidase (CMP)	h2o[c] + cmp[c] -> pi[c] + cytd[c]	0	780.765	0	744.697	18.0342	36.0685	Pyrimidine catabolism
ADNK3	adenosine kinase	adn[c] + gtp[c] -> h[c] + amp[c] + gdp[c]	0	780.765	0	744.697	18.0342	36.0685	Purine synthesis
NTD5	5'-nucleotidase (dTMP)	h2o[c] + dtmp[c] -> pi[c] + thymd[c]	0	780.765	0	744.697	18.0342	36.0685	Pyrimidine catabolism
CHOLETDlu	difussion of cholesterol accross the brush border membrane	chsterol[u] <=> chsterol[c]	0	780.77	0	744.702	18.0342	36.0685	Transport, lumen
PFK	phosphofructokinase	atp[c] + f6p[c] -> h[c] + adp[c] + fdp[c]	0	780.765	0	744.697	18.0342	36.0685	Glycolysis/gluconeogenesis
TMDK1	thymidine kinase (ATP:thymidine)	atp[c] + thymd[c] -> h[c] + adp[c] + dtmp[c]	0	780.765	0	744.697	18.0342	36.0685	Nucleotide interconversion
INSK	insosine kinase	atp[c] + ins[c] -> h[c] + adp[c] + imp[c]	0	780.765	0	744.697	18.0342	36.0685	Purine synthesis
CYTDK1	ATPcytidine 5-phosphotransferase	atp[c] + cytd[c] -> h[c] + adp[c] + cmp[c]	0	780.765	0	744.697	18.0342	36.0684	Nucleotide interconversion
NKCCt	Na+-K+-Cl- cotransport	na1[e] + 2 cl[e] + k[e] <=> na1[c] + 2 cl[c] + k[c]	-781.748	1000	-745.686	1000	18.031	36.0621	Transport, extracellular
CYOR_u10m	ubiquinol-6 cytochrome c reductase, Complex III	2 h[m] + 2 ficytC[m] + q10h2[m] -> 4 h[c] + 2 focytC[m] + q10[m]	0	43.4625	0	79.2772	17.9074	35.8147	Oxidative phosphorylation
ASPGLUm	aspartate-glutamate mitochondrial shuttle	h[c] + glu_L[c] + asp_L[m] <=> glu_L[m] + asp_L[c] + h[m]	-40.2124	1000	-4.90339	1000	17.6545	35.309	Transport, mitochondrial
ASPTAm	aspartate transaminase	akg[m] + asp_L[m] <=> glu_L[m] + oaa[m]	-1000	40.2124	-1000	4.90339	17.6545	35.309	Alanine and aspartate metabolism
CYTDtlu	cytidine facilated transport in cytosol	cytd[u] <=> cytd[c]	-21.6892	7.49394	-57.8976	8.74822	17.477	37.4627	Transport, lumen
G6PPer	glucose-6-phosphate phosphatase, edoplasmic reticular	h2o[r] + g6p[r] -> glc_D[r] + pi[r]	1.5882	784.557	3.48577	748.995	16.8324	37.4599	Glycolysis/gluconeogenesis
G6Pter	glucose 6-phosphate endoplasmic reticular transport via diffusion	g6p[c] <=> g6p[r]	1.5882	784.557	3.48577	748.995	16.8324	37.4599	Transport, endoplasmic reticular
GLCter	glucose transport, endoplasmic reticulum	glc_D[c] <=> glc_D[r]	-784.557	-1.5882	-748.995	-3.48577	16.8324	37.4599	Transport, endoplasmic reticular
PIter	phosphate transport, endoplasmic reticulum	pi[r] <=> pi[c]	1.5882	784.557	3.48577	748.995	16.8324	37.4599	Transport, endoplasmic reticular
FBP	fructose-bisphosphatase	h2o[c] + fdp[c] -> pi[c] + f6p[c]	0	781.688	1.8101	747.29	16.294	36.2083	Glycolysis/gluconeogenesis
H2Oter	H2O endoplasmic reticulum transport	h2o[c] <=> h2o[r]	-1.58256	784.43	3.07854	748.751	15.5085	40.3393	Transport, endoplasmic reticular
AKGMALtm	alpha-ketoglutarate/malate transporter	akg[m] + mal_L[c] <=> akg[c] + mal_L[m]	-33.4366	1000	-2.47707	1000	15.4798	30.9595	Transport, mitochondrial
ASPTA	aspartate transaminase	akg[c] + asp_L[c] <=> glu_L[c] + oaa[c]	-33.4366	1000	-2.47707	1000	15.4798	30.9595	Alanine and aspartate metabolism
GLCt1lu	glucose transport (uniport)	glc_D[u] <=> glc_D[c]	-58.5047	-1.5882	-85.5895	-3.48577	14.4912	25.1873	Transport, lumen
GLYt7_211_r	glycine reversible transport via sodium and chloride symport (2:1:1)	2 na1[e] + gly[e] + cl[e] <=> 2 na1[c] + cl[c] + gly[c]	-1000	824.911	-1000	796.153	14.379	28.758	Transport, extracellular
H2CO3Dm	carboxylic acid dissociation	co2[m] + h2o[m] <=> h[m] + hco3[m]	0	781.323	3.78563	749.06	14.2386	36.0484	Miscellaneous
TPI	triose-phosphate isomerase	dhap[c] <=> g3p[c]	-18.6319	3.5286	-40.9928	-1.77671	13.8331	17.0556	Glycolysis/gluconeogenesis
r0838		nh4[c] <=> nh4[m]	-995.991	2.63241	-972.888	6.3192	13.3951	19.4167	Transport, mitochondrial
MDH	malate dehydrogenase	nad[c] + mal_L[c] <=> h[c] + nadh[c] + oaa[c]	-1000	33.2279	-994.854	2.0788	13.0014	36.2954	Citric acid cycle
GLNS	glutamine synthetase	glu_L[c] + atp[c] + nh4[c] -> h[c] + adp[c] + pi[c] + gln_L[c]	2.24256	1000	0	976.434	12.9044	21.3237	Glutamate metabolism
PPM	phosphopentomutase	r1p[c] <=> r5p[c]	2.01348	450.325	-1.40523	428.055	12.8444	18.8514	Pentose phosphate pathway
o2s_output	o2s_output	o2s[e] ->	0	994.504	0	970.217	12.1438	24.2876
o2s_input	o2s_input	-> o2s[e]	5.49557	1000	29.7832	1000	12.1438	24.2876
ALAt4lu	transport of L-Alanine by the apical neutral amino acid transporters in kidney and intestine	na1[u] + ala_L[u] -> na1[c] + ala_L[c]	0	14.4843	0	38.7262	12.121	24.242	Transport, lumen
SPODMm	superoxide dismutase	2 h[m] + 2 o2s[m] -> o2[m] + h2o2[m]	2.80545	13.6713	14.9552	25.7537	12.1161	0.0674296	ROS detoxification
H2O2tm	hydrogen peroxide mitochondrial transport	h2o2[c] <=> h2o2[m]	-13.6713	-2.80545	-25.7537	-14.9552	12.1161	0.0674296	Transport, mitochondrial
SERB0AT1tc	transport of L-Serine by the apical neutral amino acid transporters in kidney and intestine	na1[u] + ser_L[u] -> na1[c] + ser_L[c]	0	14.5049	0	38.695	12.095	24.19	Transport, lumen
THRB0AT1tc	transport of L-Threonine by the apical neutral amino acid transporters in kidney and intestine	na1[u] + thr_L[u] -> na1[c] + thr_L[c]	0	14.4614	0	38.6238	12.0812	24.1624	Transport, lumen
ASNB0AT1tc	transport of L-Asparagine by the apical neutral amino acid transporters in kidney and intestine	na1[u] + asn_L[u] -> na1[c] + asn_L[c]	0	14.4612	0	38.6235	12.0811	24.1622	Transport, lumen
GLNB0AT1tc	transport of L-Glutamine by the apical neutral amino acid transporters in kidney and intestine	na1[u] + gln_L[u] -> na1[c] + gln_L[c]	0	14.4595	0	38.6206	12.0806	24.1611	Transport, lumen
GLNLAT1tc	transport of L-Glutamine by LAT1 in association with 4F2hc, across the apical surface of the memebranes.	leu_L[c] + gln_L[u] -> leu_L[u] + gln_L[c]	0	14.4595	0	38.6206	12.0806	24.1611	Transport, lumen
CYSASNNlu	L-cysteine/L-asparagine Na-dependent exchange (Cys-L in)	na1[u] + asn_L[c] + cys_L[u] -> na1[c] + asn_L[u] + cys_L[c]	0	14.8074	0	38.6426	11.9176	23.8353	Transport, lumen
CYSSERNlu	L-serine/L-cysteine Na-dependent exchange (Cys-L in)	na1[u] + cys_L[u] + ser_L[c] -> na1[c] + cys_L[c] + ser_L[u]	0	14.8074	0	38.6426	11.9176	23.8353	Transport, lumen
CYSTHRNlu	L-cysteine/L-threonine Na-dependent exchange (Cys-L in)	na1[u] + cys_L[u] + thr_L[c] -> na1[c] + cys_L[c] + thr_L[u]	0	14.8074	0	38.6426	11.9176	23.8353	Transport, lumen
CYSGLNNlu	L-cysteine/L-glutamine Na-dependent exchange (Cys-L in)	na1[u] + cys_L[u] + gln_L[c] -> na1[c] + cys_L[c] + gln_L[u]	0	15.6749	0	39.174	11.7496	23.4991	Transport, lumen
GLUt2m	L-glutamate reversible transport via proton symport, mitochondrial	h[c] + glu_L[c] <=> glu_L[m] + h[m]	-997.96	1.23115	-976.619	3.19018	11.6498	19.3816	Transport, mitochondrial
HXPRT	hypoxanthine phosphoribosyltransferase (Hypoxanthine)	prpp[c] + hxan[c] -> ppi[c] + imp[c]	0	446.152	0	425.541	10.3053	20.6106	Nucleotide salvage pathway
ADPT	adenine phosphoribosyltransferase	ade[c] + prpp[c] -> amp[c] + ppi[c]	0	446.152	0	425.541	10.3053	20.6106	Nucleotide salvage pathway
DNADDP	DNADDP	h2o[c] + dnad[c] -> 2 h[c] + amp[c] + nicrnt[c]	0	446.152	0	425.541	10.3053	20.6106	NAD metabolism
FADDP	FAD diphosphatase	h2o[c] + fad[c] -> 2 h[c] + fmn[c] + amp[c]	0	446.152	0	425.541	10.3053	20.6106	Vitamin B2 metabolism
FMNAT	FMN adenylyltransferase	h[c] + atp[c] + fmn[c] -> ppi[c] + fad[c]	0	446.152	0	425.541	10.3053	20.6106	Vitamin B2 metabolism
NNAT	nicotinate-nucleotide adenylyltransferase	h[c] + atp[c] + nicrnt[c] -> ppi[c] + dnad[c]	0	446.152	0	425.541	10.3053	20.6106	NAD metabolism
NTD9	5'-nucleotidase (GMP)	h2o[c] + gmp[c] -> pi[c] + gsn[c]	0	446.152	0	425.541	10.3053	20.6106	Nucleotide interconversion
GUAPRT	guanine phosphoribosyltransferase	prpp[c] + gua[c] -> ppi[c] + gmp[c]	0	446.152	0	425.541	10.3053	20.6105	Nucleotide salvage pathway
PRPPS	phosphoribosylpyrophosphate synthetase	atp[c] + r5p[c] <=> h[c] + amp[c] + prpp[c]	3.41115e-05	446.152	5.58188e-05	425.541	10.3052	20.6105	Pentose phosphate pathway
O2tu	diffusion of oxygen into enterocyte	o2[u] <=> o2[c]	-12.4489	1.00295	-33.0549	1.00185	10.3035	20.6049	Transport, lumen
GLNtm	L-glutamine transport via electroneutral transporter	gln_L[c] -> gln_L[m]	0	995.992	0	975.62	10.1858	20.3715	Transport, mitochondrial
GLUNm	glutaminase (mitochondrial)	h2o[m] + gln_L[m] -> glu_L[m] + nh4[m]	0	995.992	0	975.62	10.1858	20.3715	Glutamate metabolism
G3PD1	glycerol-3-phosphate dehydrogenase (NAD)	nad[c] + glyc3p[c] <=> h[c] + nadh[c] + dhap[c]	-16.2281	1000	4.0312	1000	10.1296	20.2593	Glycerophospholipid metabolism
r0205		q10[m] + glyc3p[c] <=> q10h2[m] + dhap[c]	-1000	16.0471	-1000	-4.0312	10.0392	20.0783	Oxidative phosphorylation
ATPS4m	ATP synthase (four protons for one ATP)	4 h[c] + adp[m] + pi[m] -> 3 h[m] + h2o[m] + atp[m]	4.84283	1000	24.3797	1000	9.76845	19.5369	Oxidative phosphorylation
UREAt5	urea, water cotransport	h2o[e] + urea[e] <=> h2o[c] + urea[c]	-62.0344	-21.7727	-71.0062	-32.2059	9.70247	1.46128	Transport, extracellular
EX_h2o(e)	H2Oexchange	h2o[e] <=>	21.7727	62.0344	32.2059	71.0062	9.70247	1.46128	Exchange/demand reaction
ALACYSNlu	L-alanine/L-cysteine Na-dependent exchange (Ala-L in)	na1[u] + ala_L[u] + cys_L[c] -> na1[c] + ala_L[c] + cys_L[u]	0	10.8632	0	29.0447	9.09074	18.1815	Transport, lumen
SERCYSNlu	L-serine/L-cysteine Na-dependent exchange (Ser-L in)	na1[u] + cys_L[c] + ser_L[u] -> na1[c] + cys_L[u] + ser_L[c]	0	10.8787	0	29.0212	9.07126	18.1425	Transport, lumen
SERALANlu	L-alanine/L-serine Na-dependent exchange (Ser-L in)	ala_L[c] + na1[u] + ser_L[u] -> na1[c] + ala_L[u] + ser_L[c]	0	10.8787	0	29.0212	9.07126	18.1425	Transport, lumen
SERASNNlu	L-serine/L-asparagine Na-dependent exchange (Ser-L in)	na1[u] + asn_L[c] + ser_L[u] -> na1[c] + asn_L[u] + ser_L[c]	0	10.8787	0	29.0046	9.06294	18.1259	Transport, lumen
SERTHRNlu	L-serine/L-threonine Na-dependent exchange (Ser-L in)	na1[u] + ser_L[u] + thr_L[c] -> na1[c] + ser_L[c] + thr_L[u]	0	10.8787	0	29.0046	9.06294	18.1259	Transport, lumen
ALAASNNalu	L-alanine/L-asparagine Na-dependent exchange (Ala-L in)	na1[u] + ala_L[u] + asn_L[c] -> na1[c] + ala_L[c] + asn_L[u]	0	10.8632	0	28.9851	9.06096	18.1219	Transport, lumen
ALASERNlu	L-alanine/L-serine Na-dependent exchange (Ala-L in)	na1[u] + ala_L[u] + ser_L[c] -> na1[c] + ala_L[c] + ser_L[u]	0	10.8632	0	28.9851	9.06096	18.1219	Transport, lumen
ALATHRNlu	L-alanine/L-threonine Na-dependent exchange (Ala-L in)	na1[u] + ala_L[u] + thr_L[c] -> na1[c] + ala_L[c] + thr_L[u]	0	10.8632	0	28.9851	9.06096	18.1219	Transport, lumen
THRALANlu	L-alanine/L-threonine Na-dependent exchange (Thr-L in)	ala_L[c] + na1[u] + thr_L[u] -> na1[c] + ala_L[u] + thr_L[c]	0	10.8461	0	28.9679	9.06089	18.1218	Transport, lumen
THRCYSNlu	L-cysteine/L-threonine Na-dependent exchange (Thr-L in)	na1[u] + cys_L[c] + thr_L[u] -> na1[c] + cys_L[u] + thr_L[c]	0	10.8461	0	28.9679	9.06089	18.1218	Transport, lumen
ASNCYSNlu	L-cysteine/L-asparagine Na-dependent exchange (Asn-L in)	na1[u] + asn_L[u] + cys_L[c] -> na1[c] + asn_L[c] + cys_L[u]	0	10.8459	0	28.9676	9.06084	18.1217	Transport, lumen
ASNALANlu	L-alanine/L-asparagine Na-dependent exchange (Asn-L in)	ala_L[c] + na1[u] + asn_L[u] -> na1[c] + ala_L[u] + asn_L[c]	0	10.8459	0	28.9676	9.06084	18.1217	Transport, lumen
GLNALANlu	L-alanine/L-glutamine Na-dependent exchange (Gln-L in)	ala_L[c] + na1[u] + gln_L[u] -> na1[c] + ala_L[u] + gln_L[c]	0	10.8446	0	28.9655	9.06042	18.1208	Transport, lumen
GLNCYSNlu	L-cysteine/L-glutamine Na-dependent exchange (Gln-L in)	na1[u] + cys_L[c] + gln_L[u] -> na1[c] + cys_L[u] + gln_L[c]	0	10.8446	0	28.9655	9.06042	18.1208	Transport, lumen
THRASNNlu	L-threonine/L-asparagine Na-dependent exchange (Thr-L in)	na1[u] + asn_L[c] + thr_L[u] -> na1[c] + asn_L[u] + thr_L[c]	0	10.8461	0	28.9512	9.05257	18.1051	Transport, lumen
THRSERNlu	L-serine/L-threonine Na-dependent exchange (Thr-L in)	na1[u] + ser_L[c] + thr_L[u] -> na1[c] + ser_L[u] + thr_L[c]	0	10.8461	0	28.9512	9.05257	18.1051	Transport, lumen
ASNTHRNlu	L-threonine/L-asparagine Na-dependent exchange (Asn-L in)	na1[u] + asn_L[u] + thr_L[c] -> na1[c] + asn_L[c] + thr_L[u]	0	10.8459	0	28.951	9.05252	18.105	Transport, lumen
ASNSERNlu	L-serine/L-asparagine Na-dependent exchange (Asn-L in)	na1[u] + asn_L[u] + ser_L[c] -> na1[c] + asn_L[c] + ser_L[u]	0	10.8459	0	28.951	9.05252	18.105	Transport, lumen
GLNASNNlu	L-glutamine/L-asparagine Na-dependent exchange (Gln-L in)	na1[u] + asn_L[c] + gln_L[u] -> na1[c] + asn_L[u] + gln_L[c]	0	10.8446	0	28.9488	9.0521	18.1042	Transport, lumen
URIt5lu	uridine transport in via sodium symport (1:2)	2 na1[u] + uri[u] -> 2 na1[c] + uri[c]	0	10.8446	0	28.9488	9.0521	18.1042	Transport, lumen
INSt5lu	inosine transport in via sodium (1:2) symport	2 na1[u] + ins[u] -> 2 na1[c] + ins[c]	0	10.8446	0	28.9488	9.0521	18.1042	Transport, lumen
CYTDt5lu	cytidine transport (1:2 Na/cytd cotransport)	2 na1[u] + cytd[u] -> 2 na1[c] + cytd[c]	0	10.8446	0	28.9488	9.0521	18.1042	Transport, lumen
GSNt5lu	guanosine transport in via sodium (1:2) symport	2 na1[u] + gsn[u] -> 2 na1[c] + gsn[c]	0	10.8446	0	28.9488	9.0521	18.1042	Transport, lumen
ADNt5lu	adenosine transport (1:2 Na/Adn cotransport)	2 na1[u] + adn[u] -> 2 na1[c] + adn[c]	0	10.8446	0	28.9488	9.0521	18.1042	Transport, lumen
GLNSERNlu	L-serine/L-glutamine Na-dependent exchange (Gln-L in)	na1[u] + gln_L[u] + ser_L[c] -> na1[c] + gln_L[c] + ser_L[u]	0	10.8446	0	28.9488	9.0521	18.1042	Transport, lumen
GLCSGLT1lu	transport of D-glucose from extracellular space to cytosol of mucosal cells in small intestine	h2o[c] + 2 na1[u] + atp[c] + glc_D[u] -> h[c] + 2 na1[c] + adp[c] + pi[c] + glc_D[c]	0	10.8446	0	28.9488	9.0521	18.1042	Transport, lumen
GLNTHRNlu	L-threonine/L-glutamine Na-dependent exchange (Gln-L in)	na1[u] + gln_L[u] + thr_L[c] -> na1[c] + gln_L[c] + thr_L[u]	0	10.8446	0	28.9488	9.0521	18.1042	Transport, lumen
GALt1lu	galactose transport (uniport)	gal[u] <=> gal[c]	-10.8446	0.315857	-28.9488	0.315857	9.0521	18.1042	Transport, lumen
GALSGLT1lu	transport of D-Galactose from extracellular space to cytosol of mucosal cells in small intestine	h2o[c] + 2 na1[u] + atp[c] + gal[u] -> h[c] + 2 na1[c] + adp[c] + pi[c] + gal[c]	0	10.8446	0	28.9488	9.0521	18.1042	Transport, lumen
TDP	thiamin pyrophosphatase	h2o[c] + thmpp[c] -> h[c] + pi[c] + thmmp[c]	0	390.383	0	372.348	9.01712	18.0342	Thiamine metabolism
THMP	thiamin phosphatase	h2o[c] + thmmp[c] -> pi[c] + thm[c]	0	390.383	0	372.348	9.01712	18.0342	Thiamine metabolism
TMDPK	Thiamin pyrophosphokinase (EC 2.7.6.2)	atp[c] + thm[c] -> h[c] + amp[c] + thmpp[c]	0	390.383	0	372.348	9.01712	18.0342	Thiamine metabolism
CYOOm3	cytochrome c oxidase, mitochondrial Complex IV	7.92 h[m] + o2[m] + 4 focytC[m] -> 4 h[c] + 1.96 h2o[m] + 4 ficytC[m] + 0.02 o2s[m]	0	21.7313	0	39.6386	8.95368	17.9074	Oxidative phosphorylation
ALAGLNNlu	L-alanine/L-glutamine Na-dependent exchange (Ala-L in)	na1[u] + ala_L[u] + gln_L[c] -> na1[c] + ala_L[c] + gln_L[u]	0	11.4886	0	29.3446	8.92802	17.856	Transport, lumen
SERGLNNlu	L-serine/L-glutamine Na-dependent exchange (Ser-L in)	na1[u] + gln_L[c] + ser_L[u] -> na1[c] + gln_L[u] + ser_L[c]	0	11.4459	0	29.2302	8.89214	17.7843	Transport, lumen
THRGLNNlu	L-threonine/L-glutamine Na-dependent exchange (Thr-L in)	na1[u] + gln_L[c] + thr_L[u] -> na1[c] + gln_L[u] + thr_L[c]	0	11.4133	0	29.1769	8.88177	17.7635	Transport, lumen
ASNGLNNlu	L-glutamine/L-asparagine Na-dependent exchange (Asn-L in)	na1[u] + asn_L[u] + gln_L[c] -> na1[c] + asn_L[c] + gln_L[u]	0	11.4132	0	29.1766	8.88172	17.7634	Transport, lumen
H2Otp	H2O transport, peroxisomal	h2o[c] <=> h2o[x]	-14.6658	8.87769	-26.7476	4.56999	8.19479	7.77417	Transport, peroxisomal
H2O2tp	hydrogen peroxide peroxisomal transport via diffusion	h2o2[c] <=> h2o2[x]	-8.87769	14.6658	-4.56999	26.7476	8.19479	7.77417	Transport, peroxisomal
UREAt	Urea transport via facilitate diffusion	urea[e] <=> urea[c]	21.7157	62.0344	28.1545	70.0465	7.22542	1.57336	Transport, extracellular
PYNP2r	pyrimidine-nucleoside phosphorylase (uracil)	pi[c] + uri[c] <=> ura[c] + r1p[c]	-4.56386	1000	-19.0095	1000	7.22283	14.4457	Pyrimidine catabolism
DCYTtlu	deoxycytidine transport via diffusion	dcyt[u] <=> dcyt[c]	0	7.69786	0	21.5231	6.91262	13.8252	Transport, lumen
DCYTD	deoxycytidine deaminase	h[c] + h2o[c] + dcyt[c] -> nh4[c] + duri[c]	0	7.69786	0	21.5231	6.91262	13.8252	Pyrimidine catabolism
PPAm	inorganic diphosphatase	h2o[m] + ppi[m] -> h[m] + 2 pi[m]	0	447.707	0	434.231	6.73798	13.476	Oxidative phosphorylation
DURIPP	deoxyuridine phosphorylase	pi[c] + duri[c] <=> ura[c] + 2dr1p[c]	-998.027	7.69786	-998.846	21.5231	6.50306	14.6443	Nucleotide interconversion
KHtu	potassium/proton antiport at the apical surface of enterocyte	h[c] + k[u] <=> h[u] + k[c]	0	9.07014	0	21.0749	6.00236	12.0047	Transport, lumen
PPA	inorganic diphosphatase	h2o[c] + ppi[c] -> h[c] + 2 pi[c]	0	391.744	0	379.952	5.89573	11.7915	Oxidative phosphorylation
FBA	fructose-bisphosphate aldolase	fdp[c] <=> dhap[c] + g3p[c]	-49.8526	0.550031	-59.0398	-1.8101	5.77369	6.82711	Glycolysis/gluconeogenesis
GLUt6lu	Glutamate transport via Na, H symport and K antiport	3 na1[u] + h[u] + k[c] + glu_L[u] -> h[c] + 3 na1[c] + glu_L[c] + k[u]	0	8.08734	0	19.3103	5.61148	11.223	Transport, lumen
FBA2	D-Fructose 1-phosphate D-glyceraldehyde-3-phosphate-lyase	f1p[c] <=> dhap[c] + glyald[c]	0	34.6954	0	24.0269	5.33425	10.6685	Fructose and mannose metabolism
KHK	ketohexokinase	atp[c] + fru[c] -> h[c] + adp[c] + f1p[c]	0	34.6954	0	24.0269	5.33425	10.6685	Fructose and mannose metabolism
TRIOK	triokinase	atp[c] + glyald[c] -> h[c] + adp[c] + g3p[c]	0	34.6954	0	24.0269	5.33425	10.6685	Fructose and mannose metabolism
FRUt1lu	D-fructose transport in via uniport	fru[u] <=> fru[c]	0	34.6954	0	24.0269	5.33425	10.6685	Transport, lumen
PGI	glucose-6-phosphate isomerase	g6p[c] <=> f6p[c]	-52.7386	-1.5882	-61.4262	-3.48577	5.29261	6.79008	Glycolysis/gluconeogenesis
O2tp	O2 transport, peroxisomal	o2[c] <=> o2[x]	-7.24864	8.87769	-13.3738	4.56999	5.21644	1.81748	Transport, peroxisomal
ADPRDP	ADPribose diphosphatase	h2o[c] + adprib[c] -> 2 h[c] + amp[c] + r5p[c]	0	223.076	0	212.771	5.15264	10.3053	Nucleotide interconversion
NADN	NAD nucleosidase	h2o[c] + nad[c] -> h[c] + adprib[c] + ncam[c]	0	223.076	0	212.771	5.15264	10.3053	NAD metabolism
NMNATr	nicotinamide-nucleotide adenylyltransferase	h[c] + atp[c] + nmn[c] <=> nad[c] + ppi[c]	0	223.076	0	212.771	5.15264	10.3053	NAD metabolism
NMNS	NMN synthetase	h[c] + prpp[c] + ncam[c] -> ppi[c] + nmn[c]	0	223.076	0	212.771	5.15264	10.3053	NAD metabolism
GTHP	glutathione peroxidase	2 gthrd[c] + h2o2[c] <=> 2 h2o[c] + gthox[c]	0	19.06	0	28.0884	4.51422	9.02845	Glutathione metabolism
GTHO	glutathione oxidoreductase	h[c] + nadph[c] + gthox[c] -> nadp[c] + 2 gthrd[c]	0	19.06	0	28.0884	4.51422	9.02845	Glutamate metabolism
NADH2_u10m	NADH dehydrogenase, mitochondrial	nadh[m] + 5 h[m] + q10[m] -> 4 h[c] + nad[m] + q10h2[m]	0	1000	7.07082	1000	3.53541	7.07082	Oxidative phosphorylation
O2tm	O2 transport (diffusion)	o2[c] <=> o2[m]	-11.4776	8.14525	-23.9005	14.0814	3.2434	18.3591	Transport, mitochondrial
H2Otu	water transport into the enterocyte	h2o[u] <=> h2o[c]	21.3164	65.0227	20.5215	60.748	2.53476	3.47978	Transport, lumen
RBK	ribokinase	atp[c] + rib_D[c] -> h[c] + adp[c] + r5p[c]	0	14.6239	0	9.71983	2.45203	4.90407	Pentose phosphate pathway
RIBu	uptake of ribose by enterocyes	rib_D[u] <=> rib_D[c]	0	14.6239	0	9.71983	2.45203	4.90407	Transport, lumen
CATp	catalase A, peroxisomal	2 h2o2[x] -> o2[x] + 2 h2o[x]	0	10.0512	0	14.7946	2.37172	4.74344	Miscellaneous
GLYK	glycerol kinase	atp[c] + glyc[c] -> h[c] + adp[c] + glyc3p[c]	0	11.4641	0	6.90776	2.27817	4.55634	Glycerophospholipid metabolism
GLYCtm	glycerol transport	glyc[c] <=> glyc[m]	0	11.4641	0	6.90776	2.27817	4.55634	Transport, mitochondrial
GLYKm	glycerol kinase	atp[m] + glyc[m] -> h[m] + adp[m] + glyc3p[m]	0	11.4641	0	6.90776	2.27817	4.55634	Glycerophospholipid metabolism
GLYCTDlu	difussion of glycerol accross the brush border membrane	glyc[u] <=> glyc[c]	0	11.4641	0	6.90776	2.27817	4.55634	Transport, lumen
ARGSS	argininosuccinate synthase	atp[c] + asp_L[c] + citr_L[c] -> h[c] + amp[c] + ppi[c] + argsuc[c]	0	3.02113	0	7.49606	2.23747	4.47494	Alanine and aspartate metabolism
ARGSL	argininosuccinate lyase	argsuc[c] <=> fum[c] + arg_L[c]	0	3.02113	0	7.49606	2.23747	4.47494	Alanine and aspartate metabolism
RPI	ribose-5-phosphate isomerase	r5p[c] <=> ru5p_D[c]	1.08166	12.5764	0.771109	8.74287	2.07206	3.52302	Pentose phosphate pathway
TRDR3	Thioredoxin (ubiquinone 10) reductase (NADH)	h[c] + nadh[c] + q10[c] -> nad[c] + q10h2[c]	0	1000	0	995.969	2.0156	4.0312	Miscellaneous
q10h2tc	transport of ubiquinol into cytosol	q10h2[m] <=> q10h2[c]	-1000	0	-995.969	0	2.0156	4.0312	Transport, mitochondrial
q10tm	transport of ubiquinone into mitochondria	q10[c] <=> q10[m]	-1000	0	-995.969	0	2.0156	4.0312	Transport, mitochondrial
TRDR2	Thioredoxin (ubiquinone 10) reductase (NADPH)	h[c] + nadph[c] + q10[c] -> nadp[c] + q10h2[c]	0	1000	0	995.969	2.0156	4.0312	Miscellaneous
ORNt4m	ornithine mitochondrial transport exchange with citruline	h[c] + orn[m] + citr_L[c] <=> h[m] + orn[c] + citr_L[m]	-2.63629	1.86307	-6.32504	1.6645	1.94366	3.49017	Transport, mitochondrial
DHAPtc	transport of DHAP into cytosol	dhap[m] -> dhap[c]	0	999.822	0	995.969	1.92665	3.85329	Transport, mitochondrial
GLYC3PFADm	glycerophosphate shuttle for trasnfer of reducing equivalents	fad[m] + glyc3p[m] -> dhap[m] + fadh2[m]	0	999.822	0	995.969	1.92665	3.85329	Oxidative phosphorylation
CO2t	CO2 transporter via diffusion	co2[e] <=> co2[c]	-12.7467	-2.06662	-10.9627	0	1.92529	0.28266	Transport, extracellular
EX_co2(e)	CO2exchange	co2[e] <=>	2.06662	12.7467	0	10.9627	1.92529	0.28266	Exchange/demand reaction
ICDHxm	Isocitrate dehydrogenase (NAD+)	icit[m] + nad[m] -> akg[m] + co2[m] + nadh[m]	0	8.67877	0	4.95344	1.86267	3.72534	Citric acid cycle
NODu	diffusion of nitric oxide into the lumen	no[c] <=> no[u]	0	3.01774	0	6.73307	1.85766	3.71532	Transport, lumen
NOS1	Nitric Oxide Synthase (intermediate forming)	h[c] + nadph[c] + o2[c] + arg_L[c] -> h2o[c] + nadp[c] + nwharg[c]	0	3.01774	0	6.73307	1.85766	3.71532	Arginine and Proline Metabolism
NOS2	Nitric Oxide Synthase (NO forming)	nadph[c] + o2[c] + nwharg[c] -> h[c] + h2o[c] + nadp[c] + citr_L[c] + no[c]	0	3.01774	0	6.73307	1.85766	3.71532	Arginine and Proline Metabolism
EX_no(u)	Nitric oxideexchange	no[u] <=>	0	3.01774	0	6.73307	1.85766	3.71532	Exchange/demand reaction
CBPSam	carbamoyl-phosphate synthase (ammonia) (mitochondria	2 atp[m] + hco3[m] + nh4[m] -> 2 h[m] + 2 adp[m] + pi[m] + cbp[m]	0	2.63241	0	6.3192	1.8434	3.68679	Glutamate metabolism
OCBTm	ornithine carbamoyltransferase, irreversible	orn[m] + cbp[m] -> h[m] + pi[m] + citr_L[m]	0	2.63241	0	6.3192	1.8434	3.68679	Urea cycle
ARGN	arginase	h2o[c] + arg_L[c] -> orn[c] + urea[c]	0	2.62903	0	6.31367	1.84232	3.68464	Urea cycle
ARGNm	arginase (m)	h2o[m] + arg_L[m] -> urea[m] + orn[m]	0	2.62903	0	6.31367	1.84232	3.68464	Urea cycle
ARGtm	arginine mitochondrial transport via ornithine carrier	h[m] + arg_L[c] <=> h[c] + arg_L[m]	0	2.62903	0	6.31367	1.84232	3.68464	Transport, mitochondrial
UREAtm	Urea transport via diffusion	urea[c] <=> urea[m]	-2.62903	0	-6.31367	0	1.84232	3.68464	Urea cycle
EX_urea(e)	Ureaexchange	urea[e] <=>	0	2.62903	0	6.31367	1.84232	3.68464	Exchange/demand reaction
CITRtm	citrulline mitochondrial transport via proton antiport	citr_L[m] <=> citr_L[c]	-1.38156	2.63144	-1.71236	6.3192	1.67848	4.01857	Transport, mitochondrial
ADA	Adenosine deaminase	h[c] + h2o[c] + adn[c] -> ins[c] + nh4[c]	0	7.57513	0	10.8113	1.6181	3.2362	Purine catabolism
CSm	citrate synthase	h2o[m] + oaa[m] + accoa[m] -> cit[m] + coa[m] + h[m]	0.208682	10.4766	0.398271	7.16804	1.55947	3.49811	Citric acid cycle
H2O2te	Hydrogen peroxide transport, diffusion	h2o2[c] -> h2o2[e]	0	11.6362	0	8.62085	1.50769	3.01537	Transport, extracellular
ASPt6lu	L-aspartate transport via Na, H symport and K antiport	3 na1[u] + h[u] + k[c] + asp_L[u] -> h[c] + 3 na1[c] + asp_L[c] + k[u]	0	7.72423	0	10.1881	1.23193	2.46386	Transport, lumen
ACITL	ATP-Citrate lyase	coa[c] + atp[c] + cit[c] -> accoa[c] + adp[c] + pi[c] + oaa[c]	0.208682	9.75355	0.398271	7.16804	1.19796	2.7751	Citric acid cycle
EX_h(u)	protonexchange	h[u] <=>	-1	7.11533	-1	4.74723	1.18405	2.3681	Exchange/demand reaction
TALA	transaldolase	g3p[c] + s7p[c] <=> f6p[c] + e4p[c]	0.80928	6.28822	0.385555	4.37143	1.17026	1.49306	Pentose phosphate pathway
TKT1	transketolase	r5p[c] + xu5p_D[c] <=> g3p[c] + s7p[c]	0.80928	6.28822	0.385555	4.37143	1.17026	1.49306	Pentose phosphate pathway
TKT2	transketolase	xu5p_D[c] + e4p[c] <=> g3p[c] + f6p[c]	0.80928	6.28822	0.385555	4.37143	1.17026	1.49306	Pentose phosphate pathway
RPEc	ribulose 5-phosphate 3-epimerase	2 ru5p_D[c] <=> 2 xu5p_D[c]	0.80928	6.28822	0.385555	4.37143	1.17026	1.49306	Pentose phosphate pathway
GUAD	guanine deaminase	h[c] + h2o[c] + gua[c] -> nh4[c] + xan[c]	0	5.69889	0	3.71908	0.989907	1.97981	Purine catabolism
XANtx	xanthine diffusion in peroxisome	xan[c] -> xan[x]	0	5.69889	0	3.71908	0.989907	1.97981	Transport, peroxisomal
URATEt	urate export from cytosol	urate[c] -> urate[e]	0	5.69889	0	3.71908	0.989907	1.97981	Transport, extracellular
URATEtx	urate export from peroxisome	urate[x] -> urate[c]	0	5.69889	0	3.71908	0.989907	1.97981	Transport, peroxisomal
XAOx	xanthine oxidase,peroxisomal	o2[x] + h2o[x] + xan[x] -> h2o2[x] + urate[x]	0	5.69889	0	3.71908	0.989907	1.97981	Purine catabolism
EX_urate(e)	Urateexchange	urate[e] <=>	0	5.69889	0	3.71908	0.989907	1.97981	Exchange/demand reaction
HXANtx	hypoxanthine diffusion in peroxisome	hxan[c] -> hxan[x]	0	4.56326	0	2.59623	0.983517	1.96703	Transport, peroxisomal
XAO2x	xanthine oxidase	o2[x] + h2o[x] + hxan[x] -> h2o2[x] + xan[x]	0	4.56326	0	2.59623	0.983517	1.96703	Purine catabolism
O2t	o2 transport (diffusion)	o2[e] <=> o2[c]	-5.12936	1	-3.31042	1	0.909469	1.81894	Transport, extracellular
EX_o2(e)	O2exchange	o2[e] <=>	-1	5.12936	-1	3.31042	0.909469	1.81894	Exchange/demand reaction
r0801		gtp[c] + gdp[m] <=> gdp[c] + gtp[m]	-1000	996.884	-992.429	987.502	0.905306	16.9531	Transport, mitochondrial
CRNrtx	reversible transport of L-Carnitine in peroxisome	crn[c] <=> crn[x]	0	6.3069	0	4.78838	0.759259	1.51852	Transport, peroxisomal
CRNtim	L-carnitine transport out of mitochondria via diffusion	crn[m] -> crn[c]	0	6.3069	0	4.78838	0.759259	1.51852	Transport, mitochondrial
NADPHtru	NADPH transporter, endoplasmic reticulum	nadph[c] -> nadph[r]	0.127528	5.9605	0.243388	4.38047	0.732087	1.69589	Transport, endoplasmic reticular
NADPtru	NADP transporter, endoplasmic reticulum	nadp[r] -> nadp[c]	0.127528	5.9605	0.243388	4.38047	0.732087	1.69589	Transport, endoplasmic reticular
ADSL1	adenylosuccinate lyase	dcamp[c] -> amp[c] + fum[c]	0	5.97512	0	7.27693	0.650903	1.30181	Nucleotide interconversion
ADSS	adenylosuccinate synthase	gtp[c] + asp_L[c] + imp[c] -> 2 h[c] + pi[c] + gdp[c] + dcamp[c]	0	5.97512	0	7.27693	0.650903	1.30181	Nucleotide interconversion
PIt7u	phosphate transport in/out via three Na+ symporter from lumen	3 na1[u] + pi[u] <=> 3 na1[c] + pi[c]	0.220318	0.366845	0.360521	1.52494	0.649149	1.01789	Transport, lumen
DHAPt	dhap transport	dhap[c] -> dhap[x]	0	5.40602	0	4.11368	0.646169	1.29234	Transport, peroxisomal
GLY3Pt	glycerol phopshate exit into cytosol	glyc3p[x] -> glyc3p[c]	0	5.40602	0	4.11368	0.646169	1.29234	Transport, peroxisomal
r0202		nad[x] + glyc3p[x] <=> dhap[x] + nadh[x] + h[x]	-5.40602	0	-4.11368	0	0.646169	1.29234	Glycolysis/gluconeogenesis
C2tcx	transport of acetylcarnitine from peroxisomes to cytosol	acrn[x] <=> acrn[c]	0	5.40602	0	4.11368	0.646169	1.29234	Transport, peroxisomal
C2tmc	transport of acetylcarnitine from cytosol to mitochondrial inner matrix	acrn[c] <=> acrn[m]	0	5.40602	0	4.11368	0.646169	1.29234	Transport, mitochondrial
C2x	esterification of acetylcoa to acetylcarnitine for transport from peroxisomes to mitochondria.	accoa[x] + crn[x] <=> acrn[x] + coa[x]	0	5.40602	0	4.11368	0.646169	1.29234	Fatty acid oxidation
CSNATm	carnitine O-aceyltransferase, mitochondrial	coa[m] + acrn[m] <=> crn[m] + accoa[m]	0	5.40602	0	4.11368	0.646169	1.29234	Fatty acid oxidation
CYTD	cytidine deaminase	h[c] + h2o[c] + cytd[c] -> nh4[c] + uri[c]	0	7.49389	0	8.74815	0.627126	1.25425	Pyrimidine catabolism
FADH2ETC	complex II reaction for respiratory chain	q10[m] + fadh2[m] -> q10h2[m] + fad[m]	0	1000	1.25057	1000	0.625287	1.25057	Oxidative phosphorylation
DHPM1	dihydropyrimidinase (5,6-dihydrouracil)	h2o[c] + 56dura[c] -> h[c] + cala[c]	1.97326	5.42873	1.15415	5.01904	0.614399	0.409413	Pyrimidine catabolism
UPPN	b-ureidopropionase	2 h[c] + h2o[c] + cala[c] -> nh4[c] + co2[c] + ala_B[c]	1.97326	5.42873	1.15415	5.01904	0.614399	0.409413	Pyrimidine catabolism
DURAD	dihydrouracil dehydrogenase (NADP)	nadp[c] + 56dura[c] <=> h[c] + nadph[c] + ura[c]	-5.42873	-1.97326	-5.01904	-1.15415	0.614399	0.409413	Pyrimidine catabolism
r0899		ala_B[c] <=> ala_B[e]	1.97326	5.42873	1.15415	5.01904	0.614399	0.409413	Transport, extracellular
EX_ala_B(e)	beta-alanineexchange	ala_B[e] <=>	1.97326	5.42873	1.15415	5.01904	0.614399	0.409413	Exchange/demand reaction
O2ter	O2 transport, endoplasmic reticulum	o2[c] <=> o2[r]	0.104341	4.87678	0.199135	3.58402	0.59898	1.38755	Transport, endoplasmic reticular
EX_gly(e)	Glycineexchange	gly[e] <=>	0	2.4565	0	3.59286	0.568178	1.13636	Exchange/demand reaction
Htr	H transporter, endoplasmic reticulum	h[c] <=> h[r]	-0.69461	5.41864	-0.38327	3.98225	0.562527	1.74773	Transport, endoplasmic reticular
EX_citr_L(e)	citr_L[e]exchange	citr_L[e] <=>	0	1.04076	0	2.0828	0.521018	1.04204	Exchange/demand reaction
CITRte	CITRte	citr_L[c] <=> citr_L[e]	0	1.04076	0	2.0828	0.521018	1.04204	Transport, extracellular
EX_pi(e)	hydrogenphosphateexchange	pi[e] <=>	0	0.146526	0	1.16442	0.508946	1.01789	Exchange/demand reaction
PIt	Inorganic phosphate exchange, diffusion	pi[c] <=> pi[e]	0	0.146526	0	1.16442	0.508946	1.01789	Transport, extracellular
LACLMCTlu	uptake of lactate by enterocyes.	h[u] + lac_L[u] -> h[c] + lac_L[c]	0	5.56342	0	6.52725	0.481915	0.963831	Transport, lumen
EX_amp(u)	AMPexchange	amp[u] <=>	-1	-0.853474	-1	0.0368633	0.445169	0.890337	Exchange/demand reaction
EX_pi(u)	hydrogenphosphateexchange	pi[u] <=>	-1	-0.853474	-1	0	0.426737	0.853474	Exchange/demand reaction
MALtm	malate transport, mitochondrial	mal_L[c] + pi[m] <=> pi[c] + mal_L[m]	-0.613636	4.38028	-1.55569	4.4709	0.425717	1.03267	Transport, mitochondrial
DPMVDc	diphosphomevalonate decarboxylase, cytosol	atp[c] + 5dpmev[c] -> h[c] + adp[c] + pi[c] + co2[c] + ipdp[c]	0.0695605	3.25118	0.132757	2.38935	0.39932	0.925033	Squalene and cholesterol synthesis
HMGCOARc	Hydroxymethylglutaryl CoA reductase (ir) in cytosol	2 h[c] + 2 nadph[c] + hmgcoa[c] -> 2 nadp[c] + coa[c] + mev_R[c]	0.0695605	3.25118	0.132757	2.38935	0.39932	0.925033	Squalene and cholesterol synthesis
MEVK1c	mevalonate kinase (atp) cytosol	atp[c] + mev_R[c] -> h[c] + adp[c] + 5pmev[c]	0.0695605	3.25118	0.132757	2.38935	0.39932	0.925033	Squalene and cholesterol synthesis
PMEVKc	phosphomevalonate kinase, cytosol	h[c] + atp[c] + 5pmev[c] -> adp[c] + 5dpmev[c]	0.0695605	3.25118	0.132757	2.38935	0.39932	0.925033	Squalene and cholesterol synthesis
ACACT1	ACACT1	2 accoa[c] -> aacoa[c] + coa[c]	0.0695605	3.25118	0.132757	2.38935	0.39932	0.925033	Cholesterol metabolism
HMGCOASi	Hydroxymethylglutaryl CoA synthase (ir)	h2o[c] + accoa[c] + aacoa[c] -> h[c] + coa[c] + hmgcoa[c]	0.0695605	3.25118	0.132757	2.38935	0.39932	0.925033	Cholesterol metabolism
ALATA_L	L-alanine transaminase	akg[c] + ala_L[c] <=> glu_L[c] + pyr[c]	-5.29878	4.5092	-6.52725	4.93963	0.399017	1.6589	Glutamate metabolism
PIt2m	phosphate transporter, mitochondrial	h[c] + pi[c] <=> h[m] + pi[m]	0.919398	1000	6.51381	993.615	0.395266	11.9793	Transport, mitochondrial
EX_dag_hs(u)	diglycerideexchange	dag_hs[u] <=>	-0.366526	-0.22	-1	-0.36	0.386737	0.493474	Exchange/demand reaction
EX_ala_L(e)	L-alanineexchange	ala_L[e] <=>	0	2.05897	0	2.81538	0.378205	0.756411	Exchange/demand reaction
EX_ala_D(e)	D-alanineexchange	ala_D[e] <=>	0	2.05897	0	2.81538	0.378205	0.756411	Exchange/demand reaction
EX_ala_L(u)	L-alanineexchange	ala_L[u] <=>	-1	1.10375	-1	1.81538	0.355816	0.711632	Exchange/demand reaction
GLYC3Ptmc	glycerol-3-phopshate transport, cytoplasm	glyc3p[m] <=> glyc3p[c]	-999.822	11.4641	-995.969	6.90776	0.351523	8.40963	Transport, mitochondrial
CEPTE	CEPTE	dag_hs[c] + cdpea[c] -> h[c] + cmp[c] + pe_hs[c]	0.0644641	0.366526	0.105487	1	0.337248	0.592451	Glycerophospholipid metabolism
ETHAK	ETHAK	atp[c] + etha[c] -> h[c] + adp[c] + ethamp[c]	0.0644641	0.366526	0.105487	1	0.337248	0.592451	Glycerophospholipid metabolism
PETHCT	PETHCT	h[c] + ctp[c] + ethamp[c] -> ppi[c] + cdpea[c]	0.0644641	0.366526	0.105487	1	0.337248	0.592451	Glycerophospholipid metabolism
PSDm_hs	PSDm_hs	h[m] + ps_hs[m] -> co2[m] + pe_hs[m]	0.0644641	0.366526	0.105487	1	0.337248	0.592451	Glycerophospholipid metabolism
PSFLIPm	PSFLIPm	h2o[c] + atp[c] + ps_hs[c] -> h[c] + adp[c] + pi[c] + ps_hs[m]	0.0644641	0.366526	0.105487	1	0.337248	0.592451	Transport, mitochondrial
PSSA2_hs	PSSA2_hs	ser_L[c] + pe_hs[c] <=> etha[c] + ps_hs[c]	0.0644641	0.366526	0.105487	1	0.337248	0.592451	Glycerophospholipid metabolism
EX_cys_L(e)	L-cysteineexchange	cys_L[e] <=>	0	2.03706	0	2.70952	0.336232	0.672465	Exchange/demand reaction
RTOTAL2FATPc	uptake of Rtotal2 by enterocytes	coa[c] + atp[c] + Rtotal2[u] -> amp[c] + ppi[c] + Rtotal2coa[c]	0	0.366526	0	1	0.316737	0.633474	Transport, extracellular
MOGAT	monoacylglycerol acyltransferase	Rtotalcoa[c] + mag_hs[c] -> coa[c] + dag_hs[c]	0	0.366526	0	1	0.316737	0.633474	Triacylglycerol synthesis
MAGHSTDlu	difussion of mono-acyl glycerol accross the brush border membrane	mag_hs[u] <=> mag_hs[c]	0	0.366526	0	1	0.316737	0.633474	Transport, lumen
AGPAT1	1-acylglycerol-3-phosphate O-acyltransferase 1	Rtotal2coa[c] + alpa_hs[c] -> coa[c] + pa_hs[c]	0	0.366526	0	1	0.316737	0.633474	Triacylglycerol synthesis
GPAM_hs	glycerol-3-phosphate acyltransferase	Rtotalcoa[c] + glyc3p[c] -> coa[c] + alpa_hs[c]	0	0.366526	0	1	0.316737	0.633474	Triacylglycerol synthesis
PPAP	phosphatidic acid phosphatase	h2o[c] + pa_hs[c] -> pi[c] + dag_hs[c]	0	0.366526	0	1	0.316737	0.633474	Triacylglycerol synthesis
RTOTAL2TDlu	difussion of fatty acid accross the brush border membrane	Rtotal2[u] <=> Rtotal2[c]	0	0.366526	0	1	0.316737	0.633474	Transport, lumen
R_group_phosphotase_2	R group phosphotase 2	coa[c] + atp[c] + Rtotal2[c] -> amp[c] + ppi[c] + Rtotal2coa[c]	0	0.366526	0	1	0.316737	0.633474	Unassigned
RTOTALFATPc	uptake of Rtotal by enterocytes	coa[c] + atp[c] + Rtotal[u] -> amp[c] + ppi[c] + Rtotalcoa[c]	0	0.366526	0	1	0.316737	0.633474	Transport, extracellular
LPS2lu	lipase, extracellular	h2o[u] + dag_hs[u] -> h[u] + Rtotal[u] + mag_hs[u]	0	0.366526	0	1	0.316737	0.633474	Triacylglycerol synthesis
LPS3lu	lipase, extracellular	h2o[u] + mag_hs[u] -> h[u] + Rtotal2[u] + glyc[u]	0	0.366526	0	1	0.316737	0.633474	Triacylglycerol synthesis
R_group_phosphotase_1	R group phosphotase 1	coa[c] + atp[c] + Rtotal[c] -> amp[c] + ppi[c] + Rtotalcoa[c]	0	0.366526	0	1	0.316737	0.633474	Unassigned
RTOTALDlu	difussion of fatty acid accross the brush border membrane	Rtotal[u] <=> Rtotal[c]	0	0.366526	0	1	0.316737	0.633474	Transport, lumen
DAGHSTDlu	difussion of di-acyl glycerol accross the brush border membrane	dag_hs[u] <=> dag_hs[c]	0	0.366526	0	1	0.316737	0.633474	Transport, lumen
ME2	malic enzyme (NADP)	nadp[c] + mal_L[c] -> nadph[c] + pyr[c] + co2[c]	0	4.98671	0	4.35725	0.314728	0.629456	Pyruvate metabolism
OAADC	oxaloacetate decarboxylase	h[c] + oaa[c] -> pyr[c] + co2[c]	0	4.98671	0	4.35725	0.314728	0.629456	Unassigned
PYK	pyruvate kinase	h[c] + adp[c] + pep[c] -> pyr[c] + atp[c]	0	4.98671	0	4.35725	0.314728	0.629456	Glycolysis/gluconeogenesis
ARGt5r	L-arginine transport via diffusion	arg_L[e] <=> arg_L[c]	-0.763138	1000	-1.36851	1000	0.302686	0.605372	Transport, extracellular
EX_arg_L(e)	L-argininium(1+)exchange	arg_L[e] <=>	0	0.763138	0	1.36851	0.302686	0.605372	Exchange/demand reaction
PDHm	pyruvate dehydrogenase	coa[m] + nad[m] + pyr[m] -> co2[m] + nadh[m] + accoa[m]	0	2.14774	0	1.55001	0.298867	0.597734	Glycolysis/gluconeogenesis
CEPTC	choline phosphotransferase	cdpchol[c] + dag_hs[c] -> h[c] + cmp[c] + pchol_hs[c]	0	0.302062	0	0.894513	0.296226	0.592451	Glycerophospholipid metabolism
CHLPCTD	choline phosphate cytididyltransferase	h[c] + ctp[c] + cholp[c] -> ppi[c] + cdpchol[c]	0	0.302062	0	0.894513	0.296226	0.592451	Glycerophospholipid metabolism
CHOLK	Choline kinase	atp[c] + chol[c] -> h[c] + adp[c] + cholp[c]	0	0.302062	0	0.894513	0.296226	0.592451	Glycerophospholipid metabolism
PE_HStm	phosphatidylethanolamine scramblase	pe_hs[c] <=> pe_hs[m]	-0.21099	-0.0644641	-0.745487	-0.105487	0.287759	0.493474	Transport, mitochondrial
FTHFDH	formyltetrahydrofolate dehydrogenase	h2o[c] + nadp[c] + 10fthf[c] -> h[c] + nadph[c] + co2[c] + thf[c]	0	2.27073	0	1.69736	0.286686	0.573372	Folate metabolism
AHC	adenosylhomocysteinase	h2o[c] + ahcys[c] <=> adn[c] + hcys_L[c]	0	0.906187	0	1.46834	0.281076	0.562153	Methionine and cysteine metabolism
AHCYStd	diffusion of S-Adenosyl-L-homocysteine	ahcys[m] <=> ahcys[c]	0	0.906187	0	1.46834	0.281076	0.562153	Transport, mitochondrial
AMETtd	diffusion of S-Adenosyl-L-methionine	amet[c] <=> amet[m]	0	0.906187	0	1.46834	0.281076	0.562153	Transport, mitochondrial
C3tmc	transport of propionylcarnitine to mitochondrial matrix	pcrn[c] <=> pcrn[m]	0	0.906187	0	1.46834	0.281076	0.562153	Fatty acid oxidation
CSNAT2m	carnitine O-aceyltransferase, mitochondrial	coa[m] + pcrn[m] <=> crn[m] + ppcoa[m]	0	0.906187	0	1.46834	0.281076	0.562153	Fatty acid oxidation
C30CPT1	production of propionylcarnitine	crn[c] + ppcoa[c] -> coa[c] + pcrn[c]	0	0.906187	0	1.46834	0.281076	0.562153	Fatty acid oxidation
CYSTGL	cystathionine g-lyase	h2o[c] + cyst_L[c] -> nh4[c] + cys_L[c] + 2obut[c]	0	0.906187	0	1.46834	0.281076	0.562153	Methionine and cysteine metabolism
CYSTS	cystathionine beta-synthase	hcys_L[c] + ser_L[c] -> h2o[c] + cyst_L[c]	0	0.906187	0	1.46834	0.281076	0.562153	Methionine and cysteine metabolism
OBDHc	2-Oxobutanoate dehydrogenase, cytosolic	nad[c] + coa[c] + 2obut[c] -> nadh[c] + co2[c] + ppcoa[c]	0	0.906187	0	1.46834	0.281076	0.562153	Glycine, serine, alanine and threonine metabolism
EX_asp_L(e)	L-aspartate(1-)exchange	asp_L[e] <=>	0	1.89639	0	2.43488	0.269247	0.538493	Exchange/demand reaction
EX_asn_L(e)	L-asparagineexchange	asn_L[e] <=>	0	1.24008	0	1.77431	0.267118	0.534237	Exchange/demand reaction
EX_asn_L(u)	L-asparagineexchange	asn_L[u] <=>	-0.225	1.03183	-0.225	1.54931	0.25874	0.517481	Exchange/demand reaction
G5SADs	L-glutamate 5-semialdehyde dehydratase (spontaneous)	glu5sa[c] -> h[c] + h2o[c] + 1pyr5c[c]	0	1.57186	0	2.08915	0.258645	0.517289	Urea cycle
GLU5SAtmc	glutamate semi-aldehyde transport, mitochondrial	glu5sa[m] <=> glu5sa[c]	0	1.57186	0	2.08915	0.258645	0.517289	Transport, mitochondrial
EX_din(e)	Deoxyinosineexchange	din[e] <=>	0	1.61379	0	1.0979	0.257947	0.515895	Exchange/demand reaction
DINt	deoxyinosine transport via diffusion	din[e] <=> din[c]	-1.61379	0	-1.0979	0	0.257947	0.515895	Transport, extracellular
EX_pro_L(e)	L-prolineexchange	pro_L[e] <=>	0	1.56798	0	2.0828	0.25741	0.514819	Exchange/demand reaction
EX_ppi(u)	Diphosphateexchange	ppi[u] <=>	0	0.0732631	0	0.582209	0.254473	0.508946	Exchange/demand reaction
DM_pe_hs(r)	demand reaction for pe_hs[r]	pe_hs[r] ->	0	0.146526	0	0.64	0.246737	0.493474	Exchange/demand reaction
PCHOLHSTDe		pchol_hs[c] -> pchol_hs[e]	0	0.146526	0	0.64	0.246737	0.493474	Transport, extracellular
EX_pchol_hs(e)	Phosphatidylcholineexchange	pchol_hs[e] <=>	0	0.146526	0	0.64	0.246737	0.493474	Exchange/demand reaction
INSt	Inosine transport (diffusion)	ins[e] <=> ins[c]	-1.50019	0	-1.00952	0	0.245335	0.490669	Transport, extracellular
EX_ins(e)	Inosineexchange	ins[e] <=>	0	1.50019	0	1.00952	0.245335	0.490669	Exchange/demand reaction
EX_phe_L(e)	L-phenylalanineexchange	phe_L[e] <=>	0	1.88997	0	1.40026	0.244854	0.489708	Exchange/demand reaction
4ABUTtcn	transport of GABA	4abut[c] -> 4abut[n]	0	1.9263	0	2.40752	0.24061	0.481219	Transport, nuclear
DM_4abut(n)	demand reaction for GABA	4abut[n] ->	0	1.9263	0	2.40752	0.24061	0.481219	Exchange/demand reaction
EX_gln_L(u)	L-glutamineexchange	gln_L[u] <=>	-0.18	0.976685	-0.18	1.42876	0.226037	0.452074	Exchange/demand reaction
EX_gln_L(e)	L-glutamineexchange	gln_L[e] <=>	0	1.17125	0	1.60876	0.218755	0.437509	Exchange/demand reaction
EX_lac_L(e)	(S)-lactateexchange	lac_L[e] <=>	0	4.5092	0	4.93963	0.215215	0.430431	Exchange/demand reaction
L_LACt2r	L-lactate reversible transport via proton symport	h[e] + lac_L[e] <=> h[c] + lac_L[c]	-4.5092	0	-4.93963	0	0.215215	0.430431	Transport, extracellular
LEUyLAThtc	transport of Leucine by y+LAT1 or y+LAT2 with co-transporter of h in small intestine and kidney	arg_L[c] + h[e] + leu_L[e] -> h[c] + leu_L[c] + arg_L[e]	0	4.5092	0	4.93963	0.215215	0.430431	Transport, extracellular
METyLATthc	transport of Methionine by y+LAT1 or y+LAT2 with co-transporter of h in small intestine and kidney	arg_L[c] + h[e] + met_L[e] -> h[c] + arg_L[e] + met_L[c]	0	4.5092	0	4.93963	0.215215	0.430431	Transport, extracellular
ALAyLATthc	transport of Alanine by y+LAT1 or y+LAT2 with co-transporter of h in small intestine and kidney	ala_L[e] + arg_L[c] + h[e] -> h[c] + ala_L[c] + arg_L[e]	0	4.5092	0	4.93963	0.215215	0.430431	Transport, extracellular
PHEyLATthc	transport of Phenylalanine by y+LAT1 or y+LAT2 with co-transporter of h in small intestine and kidney	phe_L[e] + arg_L[c] + h[e] -> h[c] + phe_L[c] + arg_L[e]	0	4.5092	0	4.93963	0.215215	0.430431	Transport, extracellular
LDH_L	L-lactate dehydrogenase	nad[c] + lac_L[c] <=> h[c] + pyr[c] + nadh[c]	-4.5092	1000	-4.93963	1000	0.215215	0.430431	Glycolysis/gluconeogenesis
HISyLATthc	transport of Histidine by y+LAT1 or y+LAT2 with co-transporter of h in small intestine and kidney	arg_L[c] + h[e] + his_L[e] -> h[c] + arg_L[e] + his_L[c]	0	4.5092	0	4.93963	0.215215	0.430431	Transport, extracellular
GLNyLATthc	transport of Glutamine by y+LAT1 or y+LAT2 with co-transporter of h in small intestine and kidney	gln_L[e] + arg_L[c] + h[e] -> h[c] + gln_L[c] + arg_L[e]	0	4.5092	0	4.93963	0.215215	0.430431	Transport, extracellular
LYSLEUrBATtc	transport of L-Lysine into the cell in exchange for L-Leucine by b0,+AT transporter at the apical surfaces of the membranes of small intestine and renal cells.	leu_L[c] + lys_L[u] -> leu_L[u] + lys_L[c]	0	0.900394	0	1.32639	0.213	0.426	Transport, lumen
LYSALArBATtc	transport of L-Lysine into the cell in exchange for L-Alanine by b0,+AT transporter at the apical surfaces of the membranes of small intestine and renal cells.	ala_L[c] + lys_L[u] -> ala_L[u] + lys_L[c]	0	0.90869	0	1.32639	0.208852	0.417704	Transport, lumen
EX_lys_L(e)	L-lysinium(1+)exchange	lys_L[e] <=>	0	0.903119	0	1.31728	0.20708	0.414159	Exchange/demand reaction
LYSt5r	L-lysine transport via diffusion	lys_L[e] <=> lys_L[c]	-0.903119	1000	-1.31728	1000	0.20708	0.414159	Transport, extracellular
ARGLEUrBATtc	transport of L-Arginine into the cell in exchange for L-Leucine by b0,+AT transporter at the apical surfaces of the membranes of small intestine and renal cells.	leu_L[c] + arg_L[u] -> leu_L[u] + arg_L[c]	0	0.995745	0	1.40624	0.205249	0.410498	Transport, lumen
NCAMDe	release of nicotinamide at the basolateral surface	ncam[c] -> ncam[e]	0	3.25312	0	3.66173	0.204302	0.408604	Transport, extracellular
EX_ncam(e)	Nicotinamideexchange	ncam[e] <=>	0	3.25312	0	3.66173	0.204302	0.408604	Exchange/demand reaction
ARGALArBATtc	transport of L-Arginine into the cell in exchange for L-Alanine by b0,+AT transporter at the apical surfaces of the membranes of small intestine and renal cells.	ala_L[c] + arg_L[u] -> ala_L[u] + arg_L[c]	0	1.00476	0	1.40624	0.20074	0.40148	Transport, lumen
NADS2	NAD synthase (glutamine-hydrolysing)	h2o[c] + atp[c] + gln_L[c] + dnad[c] -> h[c] + glu_L[c] + nad[c] + amp[c] + ppi[c]	0	3.25312	0	3.64935	0.198113	0.396226	NAD metabolism
NP1	nucleotide phosphatase	h[c] + nac[c] + r1p[c] -> pi[c] + nicrns[c]	0	3.25312	0	3.64935	0.198113	0.396226	NAD metabolism
EX_ser_L(e)	L-serineexchange	ser_L[e] <=>	0	1.96533	0	2.3553	0.194989	0.389977	Exchange/demand reaction
EX_ptrc(e)	Putrescineexchange	ptrc[e] <=>	0	1.39269	0	1.76613	0.186722	0.373444	Exchange/demand reaction
PTCRTD	diffusion of putriscine into the endothelial cells	ptrc[e] <=> ptrc[c]	-1.39269	0	-1.76613	0	0.186722	0.373444	Transport, extracellular
ADSL2	adenylosuccinate lyase	25aics[c] -> fum[c] + aicar[c]	0	0.607971	0	0.979543	0.185786	0.371572	Purine synthesis
GLUPRT	glutamine phosphoribosyldiphosphate amidotransferase	h2o[c] + prpp[c] + gln_L[c] -> glu_L[c] + ppi[c] + pram[c]	0	0.607971	0	0.979543	0.185786	0.371572	Purine synthesis
PRAIS	phosphoribosylaminoimidazole synthase	atp[c] + fpram[c] -> 2 h[c] + adp[c] + pi[c] + air[c]	0	0.607971	0	0.979543	0.185786	0.371572	Purine synthesis
PRFGS	phosphoribosylformylglycinamidine synthase	h2o[c] + atp[c] + gln_L[c] + fgam[c] -> h[c] + glu_L[c] + adp[c] + pi[c] + fpram[c]	0	0.607971	0	0.979543	0.185786	0.371572	Purine synthesis
AICART	phosphoribosylaminoimidazolecarboxamide formyltransferase	aicar[c] + 10fthf[c] <=> fprica[c] + thf[c]	0	0.607971	0	0.979543	0.185786	0.371572	Purine synthesis
AIRCr	phosphoribosylaminoimidazole carboxylase	co2[c] + air[c] <=> h[c] + 5aizc[c]	0	0.607971	0	0.979543	0.185786	0.371572	Purine synthesis
GARFT	phosphoribosylglycinamide formyltransferase	10fthf[c] + gar[c] <=> h[c] + thf[c] + fgam[c]	0	0.607971	0	0.979543	0.185786	0.371572	Purine synthesis
IMPC	IMP cyclohydrolase	h2o[c] + imp[c] <=> fprica[c]	-0.607971	0	-0.979543	0	0.185786	0.371572	Purine synthesis
PRAGSr	phosphoribosylglycinamide synthase	atp[c] + gly[c] + pram[c] <=> h[c] + adp[c] + pi[c] + gar[c]	0	0.607971	0	0.979543	0.185786	0.371572	Purine synthesis
PRASCS	phosphoribosylaminoimidazolesuccinocarboxamide synthase	atp[c] + asp_L[c] + 5aizc[c] <=> h[c] + adp[c] + pi[c] + 25aics[c]	0	0.607971	0	0.979543	0.185786	0.371572	Purine synthesis
FAOXC4C2m	fatty acid beta oxidation(C4-->C2)m	coa[m] + nad[m] + h2o[m] + btcoa[m] + fad[m] -> nadh[m] + h[m] + 2 accoa[m] + fadh2[m]	0	1.19207	0	0.821879	0.185096	0.370191	Fatty acid oxidation
FAOXC6C4m	fatty acid beta oxidation(C6-->C4)m	coa[m] + nad[m] + h2o[m] + fad[m] + hxcoa[m] -> nadh[m] + h[m] + btcoa[m] + accoa[m] + fadh2[m]	0	1.1893	0	0.819795	0.184751	0.369502	Fatty acid oxidation
FAOXC8C6m	fatty acid beta oxidation(C8-->C6)m	coa[m] + nad[m] + h2o[m] + fad[m] + occoa[m] -> nadh[m] + h[m] + accoa[m] + fadh2[m] + hxcoa[m]	0	1.1893	0	0.819795	0.184751	0.369502	Fatty acid oxidation
DGSNt	deoyguanosine transport via diffusion	dgsn[e] <=> dgsn[c]	-1.5481	0	-1.18738	0	0.180357	0.360715	Transport, extracellular
EX_dgsn(e)	Deoxyguanosineexchange	dgsn[e] <=>	0	1.5481	0	1.18738	0.180357	0.360715	Exchange/demand reaction
EX_gsn(e)	Guanosineexchange	gsn[e] <=>	0	1.44119	0	1.0833	0.178946	0.357892	Exchange/demand reaction
GSNt	guanosine facilated transport in cytosol	gsn[e] <=> gsn[c]	-1.44119	0	-1.0833	0	0.178946	0.357892	Transport, extracellular
DADNt4	deoxyadenosine transport via diffusion	dad_2[e] <=> dad_2[c]	-1.52429	0	-1.16814	0	0.178078	0.356157	Transport, extracellular
EX_dad_2(e)	2-deoxyadenosineexchange	dad_2[e] <=>	0	1.52429	0	1.16814	0.178078	0.356157	Exchange/demand reaction
ADNt	adenosine facilated transport in cytosol	adn[e] <=> adn[c]	-1.42332	0	-1.06726	0	0.178032	0.356065	Transport, extracellular
EX_adn(e)	Adenosineexchange	adn[e] <=>	0	1.42332	0	1.06726	0.178032	0.356065	Exchange/demand reaction
EX_ser_L(u)	L-serineexchange	ser_L[u] <=>	-1	1.00775	-1	1.3553	0.173778	0.347556	Exchange/demand reaction
EX_thymd(u)	Thymidineexchange	thymd[u] <=>	-0.0847447	0	-0.431948	0	0.173601	0.347203	Exchange/demand reaction
MTHFC	methenyltetrahydrofolate cyclohydrolase	h2o[c] + methf[c] <=> h[c] + 10fthf[c]	-1.03947	2.25914	-1.05982	1.93696	0.171261	0.301828	Folate metabolism
DATPtm	transport of dATP into mitochondria	datp[c] -> datp[m]	0	0.0488421	0	0.38814	0.169649	0.339298	Transport, mitochondrial
DM_datp(m)	demand for datp for mitochondrial DNA synthesis	datp[m] ->	0	0.0488421	0	0.38814	0.169649	0.339298	Exchange/demand reaction
NDPK8	nucleoside-diphosphate kinase (ATP:dADP)	atp[c] + dadp[c] <=> adp[c] + datp[c]	0	0.0488421	0	0.38814	0.169649	0.339298	Nucleotide interconversion
RNDR1	ribonucleoside-diphosphate reductase (ADP)	adp[c] + trdrd[c] -> h2o[c] + dadp[c] + trdox[c]	0	0.0488421	0	0.38814	0.169649	0.339298	Nucleotide interconversion
TRDR	thioredoxin reductase (NADPH)	h[c] + nadph[c] + trdox[c] -> nadp[c] + trdrd[c]	0	0.0488421	0	0.38814	0.169649	0.339298	Nucleotide interconversion
TMDK1m	thymidine kinase (ATP:thymidine)	atp[m] + thymd[m] -> h[m] + adp[m] + dtmp[m]	0	0.0488421	0	0.38814	0.169649	0.339298	Nucleotide interconversion
DTMPKm	dTMP kinase in mitochondria	atp[m] + dtmp[m] <=> adp[m] + dtdp[m]	0	0.0488421	0	0.38814	0.169649	0.339298	Pyrimidine synthesis
NDPK4m	nucleoside-diphosphate kinase (ATP:dTDP), mitochondrial	atp[m] + dtdp[m] <=> adp[m] + dttp[m]	0	0.0488421	0	0.38814	0.169649	0.339298	Nucleotide interconversion
THYMDtm	thymd transport	thymd[c] <=> thymd[m]	0	0.0488421	0	0.38814	0.169649	0.339298	Transport, mitochondrial
DPCOAK	dephospho-CoA kinase	atp[c] + dpcoa[c] -> h[c] + coa[c] + adp[c]	0	0.0488421	0	0.38814	0.169649	0.339298	CoA synthesis
PNTK	pantothenate kinase	atp[c] + pnto_R[c] -> h[c] + adp[c] + 4ppan[c]	0	0.0488421	0	0.38814	0.169649	0.339298	CoA synthesis
PPCDC	phosphopantothenoylcysteine decarboxylase	h[c] + 4ppcys[c] -> co2[c] + pan4p[c]	0	0.0488421	0	0.38814	0.169649	0.339298	CoA synthesis
PPNCL3	phosphopantothenate-cysteine ligase	atp[c] + cys_L[c] + 4ppan[c] -> h[c] + amp[c] + ppi[c] + 4ppcys[c]	0	0.0488421	0	0.38814	0.169649	0.339298	CoA synthesis
PTPAT	Phosphopantetheine adenylyltransferase (EC 2.7.7.3)	h[c] + atp[c] + pan4p[c] <=> ppi[c] + dpcoa[c]	0	0.0488421	0	0.38814	0.169649	0.339298	CoA synthesis
DGTPtn	dGTP diffusion in nucleus	dgtp[c] <=> dgtp[n]	0	0.0488421	0	0.38814	0.169649	0.339298	Transport, nuclear
DM_dgtp(n)	DM_dgtp(n)	dgtp[n] ->	0	0.0488421	0	0.38814	0.169649	0.339298	Exchange/demand reaction
DTMPK	dTMP kinase	atp[c] + dtmp[c] <=> adp[c] + dtdp[c]	0	0.0488421	0	0.38814	0.169649	0.339298	Nucleotide interconversion
NDPK4	nucleoside-diphosphate kinase (ATP:dTDP)	atp[c] + dtdp[c] <=> adp[c] + dttp[c]	0	0.0488421	0	0.38814	0.169649	0.339298	Nucleotide interconversion
THMDt4lu	thymidine transport in via sodium symport	na1[u] + thymd[u] -> na1[c] + thymd[c]	0	0.0488421	0	0.38814	0.169649	0.339298	Transport, lumen
DUTPDP	dUTP diphosphatase	h2o[c] + dutp[c] -> h[c] + ppi[c] + dump[c]	0	0.0488421	0	0.38814	0.169649	0.339298	Pyrimidine catabolism
DM_datp(n)	demand for datp	datp[n] ->	0	0.0488421	0	0.38814	0.169649	0.339298	Exchange/demand reaction
DATPtn	dATP diffusion in nucleus	datp[c] <=> datp[n]	0	0.0488421	0	0.38814	0.169649	0.339298	Transport, nuclear
RNDR4	ribonucleoside-diphosphate reductase (UDP)	udp[c] + trdrd[c] -> h2o[c] + dudp[c] + trdox[c]	0	0.0488421	0	0.38814	0.169649	0.339298	Nucleotide interconversion
TMDS	thymidylate synthase	dump[c] + mlthf[c] -> dhf[c] + dtmp[c]	0	0.0488421	0	0.38814	0.169649	0.339298	Nucleotide interconversion
DM_pmtcoa(r)	demand reaction for pmtcoa	pmtcoa[r] ->	0	0.0488421	0	0.38814	0.169649	0.339298	Exchange/demand reaction
DM_dttp(m)	DM_dttp(m)	dttp[m] ->	0	0.0488421	0	0.38814	0.169649	0.339298	Exchange/demand reaction
NDPK6	nucleoside-diphosphate kinase (ATP:dUDP)	atp[c] + dudp[c] <=> adp[c] + dutp[c]	0	0.0488421	0	0.38814	0.169649	0.339298	Nucleotide interconversion
DTTPtm	transport of dTTP into mitochondria	dttp[c] -> dttp[m]	0	0.0488421	0	0.38814	0.169649	0.339298	Transport, mitochondrial
DTTPtn	dTTP diffusion in nucleus	dttp[c] <=> dttp[n]	0	0.0488421	0	0.38814	0.169649	0.339298	Transport, nuclear
DM_dttp(n)	DM_dttp(n)	dttp[n] ->	0	0.0488421	0	0.38814	0.169649	0.339298	Exchange/demand reaction
THMDt5lu	thymidine transport (1:2 Na/Thymd cotransport)	2 na1[u] + thymd[u] -> 2 na1[c] + thymd[c]	0	0.0488421	0	0.38814	0.169649	0.339298	Transport, lumen
THYMDt1lu	thymd transport	thymd[u] -> thymd[c]	0	0.0488421	0	0.38814	0.169649	0.339298	Transport, lumen
DGK1	deoxyguanylate kinase (dGMP:ATP)	atp[c] + dgmp[c] <=> adp[c] + dgdp[c]	0	0.0488421	0	0.38814	0.169649	0.339298	Nucleotide interconversion
DGSNtm	deoyguanosine transport in mitochondria	dgsn[c] <=> dgsn[m]	0	0.0488421	0	0.38814	0.169649	0.339298	Transport, mitochondrial
DGNSKm	deoxyguanosine kinase	atp[m] + dgsn[m] -> h[m] + adp[m] + dgmp[m]	0	0.0488421	0	0.38814	0.169649	0.339298	Nucleotide interconversion
DGTPtm	transport of dGTP into mitochondria	dgtp[c] -> dgtp[m]	0	0.0488421	0	0.38814	0.169649	0.339298	Transport, mitochondrial
DM_dgtp(m)	DM_dgtp(m)	dgtp[m] ->	0	0.0488421	0	0.38814	0.169649	0.339298	Exchange/demand reaction
r0950		dgmp[m] -> dgmp[c]	0	0.0488421	0	0.38814	0.169649	0.339298	Transport, mitochondrial
NDP8	nucleoside-diphosphatase (dUDP)	h2o[c] + dudp[c] -> h[c] + pi[c] + dump[c]	0	0.0488421	0	0.38814	0.169649	0.339298	Nucleotide interconversion
DHFR	dihydrofolate reductase	h[c] + nadph[c] + dhf[c] <=> nadp[c] + thf[c]	0	1.03947	0	1.37722	0.168871	0.337742	Folate metabolism
MTHFD	methylenetetrahydrofolate dehydrogenase (NADP)	nadp[c] + mlthf[c] <=> nadph[c] + methf[c]	-1.03947	0	-1.37722	0	0.168871	0.337742	Folate metabolism
ORNt	ornithine transport via diffusion (extracellular to periplasm)	orn[e] <=> orn[c]	-1.03162	0	-1.36851	0	0.168447	0.336893	Transport, extracellular
EX_orn(e)	Ornithineexchange	orn[e] <=>	0	1.03162	0	1.36851	0.168447	0.336893	Exchange/demand reaction
RIBt	ribose transport via diffusion	rib_D[e] <=> rib_D[c]	-1.40222	0	-1.06799	0	0.167116	0.334232	Transport, extracellular
EX_rib_D(e)	D-riboseexchange	rib_D[e] <=>	0	1.40222	0	1.06799	0.167116	0.334232	Exchange/demand reaction
FAOXC10C8m	fatty acid beta oxidation(C10-->C8)m	coa[m] + nad[m] + h2o[m] + fad[m] + dcacoa[m] -> nadh[m] + h[m] + accoa[m] + fadh2[m] + occoa[m]	0	1.09922	0	0.765916	0.166654	0.333307	Fatty acid oxidation
FAOXC12C10m	fatty acid beta oxidation(C12-->C10)m	coa[m] + nad[m] + h2o[m] + fad[m] + ddcacoa[m] -> nadh[m] + h[m] + accoa[m] + fadh2[m] + dcacoa[m]	0	1.09922	0	0.765916	0.166654	0.333307	Fatty acid oxidation
FAOXC14C12m	fatty acid beta oxidation(C14-->C12)m	coa[m] + nad[m] + h2o[m] + fad[m] + tdcoa[m] -> nadh[m] + h[m] + accoa[m] + fadh2[m] + ddcacoa[m]	0	1.09922	0	0.765916	0.166654	0.333307	Fatty acid oxidation
EX_h(e)	protonexchange	h[e] <=>	0	2.97714	0	3.30249	0.162677	0.325353	Exchange/demand reaction
G6PDH2c	glucose 6-phosphate dehydrogenase	3 nadp[c] + 3 g6p[c] -> 3 h[c] + 3 nadph[c] + 3 6pgl[c]	0	1.17326	0	0.860348	0.156456	0.312911	Pentose phosphate pathway
GNDc	phosphogluconate dehydrogenase	3 nadp[c] + 3 6pgc[c] -> 3 nadph[c] + 3 co2[c] + 3 ru5p_D[c]	0	1.17326	0	0.860348	0.156456	0.312911	Pentose phosphate pathway
PGLc	6-phosphogluconolactonase	3 h2o[c] + 3 6pgl[c] -> 3 h[c] + 3 6pgc[c]	0	1.17326	0	0.860348	0.156456	0.312911	Pentose phosphate pathway
NCAMUPlu	Nicotinamide acid uptake	ncam[u] -> ncam[c]	0	2.84773	0	3.14675	0.149509	0.299018	Transport, lumen
GLCGLUT2	transport of glucose into the portal blood	glc_D[c] <=> glc_D[e]	0	1.25538	0	0.984073	0.135653	0.271307	Transport, extracellular
EX_glc_D(e)	D-glucoseexchange	glc_D[e] <=>	0	1.25538	0	0.984073	0.135653	0.271307	Exchange/demand reaction
FRDPtcr	transport of Farnesyl diphosphate into the endoplasmic reticulum	frdp[c] <=> frdp[r]	0.0231868	1.08373	0.0442523	0.796449	0.133107	0.308344	Transport, endoplasmic reticular
GRTT	geranyltranstransferase	ipdp[c] + grdp[c] -> ppi[c] + frdp[c]	0.0231868	1.08373	0.0442523	0.796449	0.133107	0.308344	Cholesterol metabolism
CO2ter	CO2 endoplasmic reticular transport via diffusion	co2[c] <=> co2[r]	-1.08373	-0.0231868	-0.796449	-0.0442523	0.133107	0.308344	Transport, endoplasmic reticular
IPDDI	isopentenyl-diphosphate D-isomerase	ipdp[c] <=> dmpp[c]	0.0231868	1.08373	0.0442523	0.796449	0.133107	0.308344	Squalene and cholesterol synthesis
DMATT	dimethylallyltranstransferase	dmpp[c] + ipdp[c] -> ppi[c] + grdp[c]	0.0231868	1.08373	0.0442523	0.796449	0.133107	0.308344	Cholesterol metabolism
PPItr	Diphosphate transporter, endoplasmic reticulum	ppi[c] <=> ppi[r]	-1.08373	-0.0231868	-0.796449	-0.0442523	0.133107	0.308344	Transport, endoplasmic reticular
EX_fru(e)	D-Fructoseexchange	fru[e] <=>	0	1.21611	0	0.952531	0.13179	0.263579	Exchange/demand reaction
FRUt1r	D-fructose transport in via uniport	fru[e] <=> fru[c]	-1.21611	0	-0.952531	0	0.13179	0.263579	Transport, extracellular
EX_dcyt(e)	Deoxycytidineexchange	dcyt[e] <=>	0	1.0967	0	1.35941	0.131353	0.262707	Exchange/demand reaction
DCYTt	deoxycytidine transport via diffusion	dcyt[e] <=> dcyt[c]	-1.0967	0	-1.35941	0	0.131353	0.262707	Transport, extracellular
PEHSFABPe	transport of lysophosphatidylethanolamine into the enterocytes	2 pe_hs[c] <=> 2 pe_hs[r]	0	0.0732631	0	0.32	0.123368	0.246737	Transport, endoplasmic reticular
PALFATPtc	uptake of Hexadecanoate by the enterocytes	coa[c] + atp[c] + hdca[u] -> amp[c] + ppi[c] + pmtcoa[c]	0	0.919471	0	0.67407	0.1227	0.2454	Transport, extracellular
FAOXC16C14m	fatty acid beta oxidation(C16-->C14)m	coa[m] + nad[m] + h2o[m] + fad[m] + pmtcoa[m] -> nadh[m] + h[m] + accoa[m] + fadh2[m] + tdcoa[m]	0	0.919656	0	0.689409	0.115123	0.230247	Fatty acid oxidation
COAtp	coenzyme A transport, peroxisomal	coa[c] <=> coa[x]	-0.900885	0	-0.674931	0	0.112977	0.225954	Transport, peroxisomal
C4CRNCPT2	transport of butyryl carnitine in the mitochondrial matrix for final hydrolysis	coa[m] + c4crn[m] <=> crn[m] + btcoa[m]	0	0.900885	0	0.674931	0.112977	0.225954	Fatty acid oxidation
C4tcx	transport of bytyrylcarnitine from peroxisomes	c4crn[x] <=> c4crn[c]	0	0.900885	0	0.674931	0.112977	0.225954	Transport, peroxisomal
C4tmc	transport of bytyrylcarnitine into mitochondrial matrix	c4crn[c] <=> c4crn[m]	0	0.900885	0	0.674931	0.112977	0.225954	Transport, mitochondrial
C4x	esterification of butyrylcoa to butyrylcarnitine for transport	crn[x] + btcoa[x] <=> coa[x] + c4crn[x]	0	0.900885	0	0.674931	0.112977	0.225954	Transport, peroxisomal
FAOXC10C8x	fatty acid beta oxidation(C10-->C8)x	coa[x] + o2[x] + h2o[x] + nad[x] + dcacoa[x] -> accoa[x] + h2o2[x] + nadh[x] + h[x] + occoa[x]	0	0.900885	0	0.674931	0.112977	0.225954	Fatty acid oxidation
FAOXC12C10x	fatty acid beta oxidation(C12-->C10)x	coa[x] + o2[x] + h2o[x] + nad[x] + ddcacoa[x] -> accoa[x] + h2o2[x] + nadh[x] + h[x] + dcacoa[x]	0	0.900885	0	0.674931	0.112977	0.225954	Fatty acid oxidation
FAOXC14C12x	fatty acid beta oxidation(C14-->C12)x	coa[x] + o2[x] + h2o[x] + nad[x] + tdcoa[x] -> accoa[x] + h2o2[x] + nadh[x] + h[x] + ddcacoa[x]	0	0.900885	0	0.674931	0.112977	0.225954	Fatty acid oxidation
FAOXC16C14x	fatty acid beta oxidation(C16-->C14)x	pmtcoa[x] + coa[x] + o2[x] + h2o[x] + nad[x] -> accoa[x] + h2o2[x] + nadh[x] + h[x] + tdcoa[x]	0	0.900885	0	0.674931	0.112977	0.225954	Fatty acid oxidation
FAOXC6C4x	fatty acid beta oxidation(C6-->C4)x	coa[x] + o2[x] + h2o[x] + nad[x] + hxcoa[x] -> accoa[x] + btcoa[x] + h2o2[x] + nadh[x] + h[x]	0	0.900885	0	0.674931	0.112977	0.225954	Fatty acid oxidation
FAOXC8C6x	fatty acid beta oxidation(C8-->C6)x	coa[x] + o2[x] + h2o[x] + nad[x] + occoa[x] -> accoa[x] + h2o2[x] + nadh[x] + h[x] + hxcoa[x]	0	0.900885	0	0.674931	0.112977	0.225954	Fatty acid oxidation
G5SDym	glutamate-5-semialdehyde dehydrogenase (m)	h[m] + nadph[m] + glu5p[m] -> pi[m] + nadp[m] + glu5sa[m]	0	1.87033	0	2.09468	0.112174	0.224349	Urea cycle
GLU5Km	glutamate 5-kinase (m)	glu_L[m] + atp[m] -> adp[m] + glu5p[m]	0	1.87033	0	2.09468	0.112174	0.224349	Urea cycle
ALADPATtc	transport of D-Alanine by the apical PAT2 or PAT1 amino acid transporters in kidney and intestine	h[u] + ala_D[u] -> h[c] + ala_D[c]	0	2.71584	0	2.93967	0.111914	0.223827	Transport, lumen
CYSO	cysteine oxidase	o2[c] + cys_L[c] -> 2 h[c] + 3sala[c]	0	1.73304	0	1.95135	0.109155	0.218309	Taurine and hypotaurine metabolism
EX_his_L(e)	L-histidineexchange	his_L[e] <=>	0	0.77933	0	0.997227	0.108949	0.217897	Exchange/demand reaction
GALU	UTP-glucose-1-phosphate uridylyltransferase	h[c] + utp[c] + g1p[c] <=> ppi[c] + udpg[c]	0	0.810545	0	0.604532	0.103007	0.206013	Galactose metabolism
PGMT	phosphoglucomutase	g1p[c] <=> g6p[c]	-0.810545	0	-0.604532	0	0.103007	0.206013	Glycolysis/gluconeogenesis
UMPtr	UMP transport (ER)	ump[c] <=> ump[r]	-0.810545	0	-0.604532	0	0.103007	0.206013	Transport, endoplasmic reticular
r2519		udpglcur[c] <=> udpglcur[r]	0	0.810545	0	0.604532	0.103007	0.206013	Transport, endoplasmic reticular
NDP7er	nucleoside-diphosphatase (UDP), endoplasmic reticulum	udp[r] + h2o[r] -> h[r] + pi[r] + ump[r]	0	0.810545	0	0.604532	0.103007	0.206013	Nucleotide interconversion
UDPGD	UDPglucose 6-dehydrogenase	h2o[c] + 2 nad[c] + udpg[c] -> 3 h[c] + 2 nadh[c] + udpglcur[c]	0	0.810545	0	0.604532	0.103007	0.206013	Starch and sucrose metabolism
GMPS2	GMP synthase	h2o[c] + atp[c] + gln_L[c] + xmp[c] -> 2 h[c] + glu_L[c] + amp[c] + ppi[c] + gmp[c]	0	4.90745	0	5.11121	0.101879	0.203758	Nucleotide interconversion
IMPD	IMP dehydrogenase	h2o[c] + nad[c] + imp[c] -> h[c] + nadh[c] + xmp[c]	0	4.90745	0	5.11121	0.101879	0.203758	Nucleotide interconversion
ABUTD	Aminobutyraldehyde dehydrogenase	h2o[c] + 4abutn[c] + nad[c] -> 2 h[c] + 4abut[c] + nadh[c]	0	2.85872	0	2.65962	0.0995485	0.199097	beta-Alanine metabolism
PTRCOX1	Putrescine:oxygen oxidoreductase (deaminating)	o2[c] + h2o[c] + ptrc[c] -> 4abutn[c] + nh4[c] + h2o2[c]	0	2.85872	0	2.65962	0.0995485	0.199097	Arginine and Proline Metabolism
EX_thr_L(e)	L-threonineexchange	thr_L[e] <=>	0	1.61915	0	1.81817	0.0995126	0.199025	Exchange/demand reaction
ORNDC	Ornithine Decarboxylase	h[c] + orn[c] -> co2[c] + ptrc[c]	0	1.86307	0	1.6645	0.0992881	0.198576	Urea cycle
VALLAT1tc	transport of L-Valine by LAT1 in association with 4F2hc, across the apical surface of the memebranes.	leu_L[c] + val_L[u] -> leu_L[u] + val_L[c]	0	1.38742	0	1.58478	0.0986754	0.197351	Transport, extracellular
VALB0ATtc	transport of L-Valine by the apical neutral amino acid transporters B(0)AT1 or B(0)AT2 in kidney, intestine or brain	na1[u] + val_L[u] -> na1[c] + val_L[c]	0	1.38742	0	1.58478	0.0986754	0.197351	Transport, lumen
EX_val_L(e)	L-valineexchange	val_L[e] <=>	0	1.38411	0	1.57935	0.0976198	0.19524	Exchange/demand reaction
FTCD	formimidoyltransferase cyclodeaminase	2 h[c] + 5forthf[c] -> nh4[c] + methf[c]	0	2.96752	0	2.77381	0.0968551	0.19371	Folate metabolism
GluForTx	Glutamate formimidoyltransferase	h[c] + thf[c] + forglu[c] -> glu_L[c] + 5forthf[c]	0	2.96752	0	2.77381	0.0968551	0.19371	Histidine metabolism
HISD	Histidine ammonia-lyase (EC 4.3.1.3)	his_L[c] -> nh4[c] + urcan[c]	0	2.96752	0	2.77381	0.0968551	0.19371	Histidine metabolism
IZPN	imidazolonepropionase	h2o[c] + 4izp[c] -> h[c] + forglu[c]	0	2.96752	0	2.77381	0.0968551	0.19371	Histidine metabolism
URCN	urocanase	h2o[c] + urcan[c] -> 4izp[c]	0	2.96752	0	2.77381	0.0968551	0.19371	Histidine metabolism
EX_lpchol_hs(e)	lysophosphatidylcholineexchange	lpchol_hs[e] <=>	0	0.146526	0	0.336003	0.0947385	0.189477	Exchange/demand reaction
LCAT1e	Lecithin-cholesterol acyltransferase	chsterol[e] + pchol_hs[e] -> lpchol_hs[e] + xolest2_hs[e]	0	0.146526	0	0.336003	0.0947385	0.189477	Fatty acid oxidation
EX_xolest2_hs(e)	cholesterol esterexchange	xolest2_hs[e] <=>	0	0.146526	0	0.336003	0.0947385	0.189477	Exchange/demand reaction
SPMS	spermidine synthase	ametam[c] + ptrc[c] -> h[c] + 5mta[c] + spmd[c]	0	0.730484	0	0.918981	0.0942485	0.188497	Urea cycle
PCFLOPm	phosphatidylcholine flippase	h2o[c] + atp[c] + pchol_hs[m] -> h[c] + adp[c] + pi[c] + pchol_hs[c]	0	0.302062	0	0.489447	0.0936922	0.187384	Transport, mitochondrial
PETOHMm_hs	phosphatidylethanolamine N-methyltransferase	3 amet[m] + pe_hs[m] -> 3 ahcys[m] + 3 h[m] + pchol_hs[m]	0	0.302062	0	0.489447	0.0936922	0.187384	Glycerophospholipid metabolism
r0944		spmd[c] <=> spmd[e]	0	1.72493	0	1.91181	0.093442	0.186884	Transport, extracellular
EX_spmd(e)	Spermidineexchange	spmd[e] <=>	0	1.72493	0	1.91181	0.093442	0.186884	Exchange/demand reaction
ALASm	5-aminolevulinate synthase	succoa[m] + h[m] + gly[m] -> 5aop[m] + coa[m] + co2[m]	0	1.19863	0	1.0257	0.0864637	0.172927	Glycine, serine, alanine and threonine metabolism
5AOPtm	5-Aminolevulinate mitochondrial transport	5aop[c] <=> 5aop[m]	-1.19863	0	-1.0257	0	0.0864637	0.172927	Heme synthesis
GLYtm	glycine passive transport to mitochondria	gly[c] <=> gly[m]	0	1.19863	0	1.0257	0.0864637	0.172927	Transport, mitochondrial
TTDCAFATPc	uptake of uptake of Hexadecanoate by the enterocytes by the enterocytes	coa[c] + atp[c] + ttdca[u] -> amp[c] + ppi[c] + tdcoa[c]	0	0.899619	0	0.727227	0.0861961	0.172392	Transport, extracellular
TDCOACPT1	transport of Tetradecanoyl-CoA into mitochondrial matrix	crn[c] + tdcoa[c] <=> coa[c] + ttdcrn[c]	0	0.899619	0	0.727227	0.0861961	0.172392	Fatty acid oxidation
TDCRNCACT	transport of Tetradecanoyl-CoA into mitochondrial matrix	ttdcrn[c] <=> ttdcrn[m]	0	0.899619	0	0.727227	0.0861961	0.172392	Fatty acid oxidation
TDCRNCPT2	transport of Tetradecanoyl-CoA into mitochondrial matrix	coa[m] + ttdcrn[m] <=> crn[m] + tdcoa[m]	0	0.899619	0	0.727227	0.0861961	0.172392	Fatty acid oxidation
EX_thr_L(u)	L-threonineexchange	thr_L[u] <=>	-0.225	1.42171	-0.225	1.59317	0.0857311	0.171462	Exchange/demand reaction
PMTCOAFABP1tc	transport of palmitoyl coA into the enterocytes	2 pmtcoa[c] <=> 2 pmtcoa[r]	0	0.024421	0	0.19407	0.0848244	0.169649	Transport, endoplasmic reticular
FAOXC180	Beta oxidation of long chain fatty acid	coa[m] + nad[m] + h2o[m] + fad[m] + stcoa[m] -> nadh[m] + h[m] + accoa[m] + fadh2[m] + pmtcoa[m]	0	0.732505	0	0.565206	0.0836497	0.167299	Fatty acid oxidation
C180CPT1	production of stearoylcarnitine	crn[c] + stcoa[c] <=> coa[c] + stcrn[c]	0	0.732505	0	0.565206	0.0836497	0.167299	Fatty acid oxidation
STCRNCACT	transport of Stearoyl-CoA into mitochondrial matrix	stcrn[c] <=> stcrn[m]	0	0.732505	0	0.565206	0.0836497	0.167299	Fatty acid oxidation
STCRNCPT2	transport of Stearoyl-CoA into mitochondrial matrix	coa[m] + stcrn[m] <=> crn[m] + stcoa[m]	0	0.732505	0	0.565206	0.0836497	0.167299	Fatty acid oxidation
OCDCAFATPc	uptake of octadecanoate (n-C18:0) by the enterocytes	coa[c] + atp[c] + ocdca[u] -> amp[c] + ppi[c] + stcoa[c]	0	0.732505	0	0.565206	0.0836497	0.167299	Transport, extracellular
STCOATxc	transport of Stearoyl-CoA from cytosol to peroxisomes	h2o[c] + atp[c] + stcoa[c] <=> h[c] + adp[c] + pi[c] + stcoa[x]	0	0.730485	0	0.563592	0.0834465	0.166893	Transport, peroxisomal
FAOXC180x	Beta oxidation of long chain fatty acid	coa[x] + o2[x] + h2o[x] + nad[x] + stcoa[x] -> pmtcoa[x] + accoa[x] + h2o2[x] + nadh[x] + h[x]	0	0.730485	0	0.563592	0.0834465	0.166893	Fatty acid oxidation
EX_chsterol(e)	cholesterolexchange	chsterol[e] <=>	0	0.530271	0	0.376098	0.0770861	0.154172	Exchange/demand reaction
EX_chsterol(u)	cholesterolexchange	chsterol[u] <=>	-0.004958	0.525313	-0.004958	0.37114	0.0770861	0.154172	Exchange/demand reaction
CHOLESTTDe		chsterol[c] -> chsterol[e]	0	0.530271	0	0.376098	0.0770861	0.154172	Transport, extracellular
CHOLABCAet	efflux of Cholesterol into the lymph	h2o[c] + atp[c] + chsterol[c] -> h[c] + adp[c] + pi[c] + chsterol[e]	0	0.530271	0	0.376098	0.0770861	0.154172	Transport, extracellular
SUCOASm	Succinate--CoA ligase (ADP-forming)	coa[m] + atp[m] + succ[m] <=> succoa[m] + adp[m] + pi[m]	-1000	1000	-1000	999.848	0.0761389	0.152278	Citric acid cycle
SUCOAS1m	Succinate--CoA ligase (GDP-forming)	coa[m] + gtp[m] + succ[m] <=> succoa[m] + pi[m] + gdp[m]	-1000	1000	-1000	999.848	0.0761389	0.152278	Citric acid cycle
PHEMEu	uptake of heme into enterocyte	h[u] + pheme[u] -> h[c] + pheme[c]	0	0.56396	0	0.412868	0.0755457	0.151091	Transport, lumen
BILIRED	Nad(p)h biliverdin reductase	h[c] + nadph[c] + biliverd[c] -> nadp[c] + bilirub[c]	0	0.56396	0	0.412868	0.0755457	0.151091	Heme degradation
HOXG	Heme oxygenase 1	5 h[c] + 3 nadph[c] + 3 o2[c] + pheme[c] -> 3 h2o[c] + 3 nadp[c] + biliverd[c] + co[c] + fe2[c]	0	0.56396	0	0.412868	0.0755457	0.151091	Heme degradation
EX_co(e)	carbon monoxideexchange	co[e] <=>	0	0.56396	0	0.412868	0.0755457	0.151091	Exchange/demand reaction
BILIRUBtr	lipid, flip-flop intracellular transport	bilirub[c] <=> bilirub[r]	0	0.56396	0	0.412868	0.0755457	0.151091	Transport, endoplasmic reticular
COt	CO transporter via diffusion	co[c] <=> co[e]	0	0.56396	0	0.412868	0.0755457	0.151091	Transport, extracellular
BILGLCURu	release of blirubin mono-glucuronide into lumen	h2o[c] + atp[c] + bilglcur[c] -> h[c] + adp[c] + pi[c] + bilglcur[u]	0	0.56396	0	0.412868	0.0755457	0.151091	Transport, lumen
EX_bilglcur(u)	mono(glucosyluronic acid)bilirubin(2-)exchange	bilglcur[u] <=>	0	0.56396	0	0.412868	0.0755457	0.151091	Exchange/demand reaction
BILGLCURtr	glucuronidated compound transport	bilglcur[c] <=> bilglcur[r]	-0.56396	0	-0.412868	0	0.0755457	0.151091	Transport, endoplasmic reticular
UGT1A10r	UDP-glucuronosyltransferase 1-10 precursor, microsomal	udpglcur[r] + bilirub[r] + 2 h[r] <=> bilglcur[r] + udp[r]	0	0.56396	0	0.412868	0.0755457	0.151091	Steroid metabolism
EX_pheme(u)	Protohemeexchange	pheme[u] <=>	-0.567111	-0.00315102	-0.416642	-0.0037737	0.074923	0.151091	Exchange/demand reaction
FE3MTP1	transport of ferrous iron into blood	fe3[c] -> fe3[e]	0	1.44591	0	1.30095	0.0724791	0.144958	Transport, extracellular
EX_fe3(e)	Fe3+exchange	fe3[e] <=>	0	1.44591	0	1.30095	0.0724791	0.144958	Exchange/demand reaction
3SALATAi	3-sulfino-alanine transaminase (irreversible)	h[c] + 3sala[c] + akg[c] -> glu_L[c] + 3snpyr[c]	0	1.63965	0	1.78273	0.0715393	0.143079	Methionine and cysteine metabolism
3SPYRSP	3-sulfinopyruvate hydrolase (spotaneous reaction)	h2o[c] + 3snpyr[c] -> h[c] + pyr[c] + so3[c]	0	1.63965	0	1.78273	0.0715393	0.143079	Methionine and cysteine metabolism
EX_slfcys(e)	S-Sulfo-L-cysteineexchange	slfcys[e] <=>	0	1.63965	0	1.78273	0.0715393	0.143079	Exchange/demand reaction
SFCYSc	formation of sulfocysteine	h[c] + so3[c] + cys_L[c] <=> slfcys[c]	0	1.63965	0	1.78273	0.0715393	0.143079	Methionine and cysteine metabolism
SFCYSe	exit of sulfocysteine into extra-cellular space	slfcys[c] <=> slfcys[e]	0	1.63965	0	1.78273	0.0715393	0.143079	Transport, extracellular
EX_cytd(e)	Cytidineexchange	cytd[e] <=>	0	1.04226	0	1.18508	0.071408	0.142816	Exchange/demand reaction
CYTDt	cytidine facilated transport in cytosol	cytd[e] <=> cytd[c]	-1.04226	0	-1.18508	0	0.071408	0.142816	Transport, extracellular
RIBFLVlu	absoprtion of riboflavin by diffusion	ribflv[u] -> ribflv[c]	0	1.55617	0	1.41532	0.0704258	0.140852	Transport, lumen
RIBFLVte	release of riboflavin into the portal blood.	h2o[c] + atp[c] + ribflv[c] -> h[c] + adp[c] + pi[c] + ribflv[e]	0	1.55617	0	1.41532	0.0704258	0.140852	Transport, extracellular
EX_ribflv(e)	Riboflavinexchange	ribflv[e] <=>	0	1.55617	0	1.41532	0.0704258	0.140852	Exchange/demand reaction
RIBFLVt3lu	riboflavin transport (ATP dependent)	h2o[c] + atp[c] + ribflv[u] -> h[c] + adp[c] + pi[c] + ribflv[c]	0	1.55617	0	1.41532	0.0704258	0.140852	Transport, lumen
C14STRr	C-14 sterol reductase	h[r] + 44mctr[r] + nadph[r] -> 44mzym[r] + nadp[r]	0.0115934	0.541864	0.0221261	0.398225	0.0665534	0.154172	Cholesterol metabolism
C3STDH1Pr	C-3 sterol dehydrogenase (4-methylzymosterol)	nadp[r] + 4mzym_int1[r] -> h[r] + nadph[r] + 4mzym_int2[r] + co2[r]	0.0115934	0.541864	0.0221261	0.398225	0.0665534	0.154172	Cholesterol metabolism
C3STKR2r	C-3 sterol keto reductase (zymosterol)	h[r] + nadph[r] + zym_int2[r] -> nadp[r] + zymst[r]	0.0115934	0.541864	0.0221261	0.398225	0.0665534	0.154172	Cholesterol metabolism
C4STMO1r	C-4 sterol methyl oxidase (4,4-dimethylzymosterol)	3 h[r] + 3 nadph[r] + 44mzym[r] + 3 o2[r] -> 3 nadp[r] + 4mzym_int1[r] + 4 h2o[r]	0.0115934	0.541864	0.0221261	0.398225	0.0665534	0.154172	Cholesterol metabolism
C4STMO2Pr	C-4 methyl sterol oxidase	nadp[r] + 4mzym_int2[r] + o2[r] -> h[r] + nadph[r] + co2[r] + zym_int2[r]	0.0115934	0.541864	0.0221261	0.398225	0.0665534	0.154172	Cholesterol metabolism
DHCR71r	7-dehydrocholesterol reductase	h[r] + nadph[r] + ddsmsterol[r] -> nadp[r] + dsmsterol[r]	0.0115934	0.541864	0.0221261	0.398225	0.0665534	0.154172	Cholesterol metabolism
DSREDUCr	Desmosterol reductase	h[r] + nadph[r] + dsmsterol[r] -> nadp[r] + chsterol[r]	0.0115934	0.541864	0.0221261	0.398225	0.0665534	0.154172	Squalene and cholesterol synthesis
EBP1r	3-beta-hydroxysteroid-delta(8),delta(7)-isomerase	zymst[r] -> chlstol[r]	0.0115934	0.541864	0.0221261	0.398225	0.0665534	0.154172	Cholesterol metabolism
LNS14DMr	LNS14DMr	2 h[r] + 3 nadph[r] + 3 o2[r] + lanost[r] -> 44mctr[r] + 3 nadp[r] + 4 h2o[r] + for[r]	0.0115934	0.541864	0.0221261	0.398225	0.0665534	0.154172	Cholesterol metabolism
LSTO1r	Lathosterol oxidase	h[r] + nadph[r] + o2[r] + chlstol[r] -> nadp[r] + 2 h2o[r] + ddsmsterol[r]	0.0115934	0.541864	0.0221261	0.398225	0.0665534	0.154172	Cholesterol metabolism
LNSTLSr	lanosterol synthase	Ssq23epx[r] -> lanost[r]	0.0115934	0.541864	0.0221261	0.398225	0.0665534	0.154172	Cholesterol metabolism
SQLEr	Squalene epoxidase, endoplasmic reticular (NADP)	h[r] + nadph[r] + o2[r] + sql[r] -> nadp[r] + h2o[r] + Ssq23epx[r]	0.0115934	0.541864	0.0221261	0.398225	0.0665534	0.154172	Cholesterol metabolism
SQLSr	Squalene synthase	h[r] + nadph[r] + 2 frdp[r] -> nadp[r] + 2 ppi[r] + sql[r]	0.0115934	0.541864	0.0221261	0.398225	0.0665534	0.154172	Cholesterol metabolism
CHSTEROLtrc	transport of cholesterol into the cytosol	chsterol[r] <=> chsterol[c]	0.0115934	0.541864	0.0221261	0.398225	0.0665534	0.154172	Transport, endoplasmic reticular
FORtr	FOR transporter, endoplasmic reticulum	for[c] <=> for[r]	-0.541864	-0.0115934	-0.398225	-0.0221261	0.0665534	0.154172	Transport, endoplasmic reticular
EX_met_L(e)	L-methionineexchange	met_L[e] <=>	0	1.35666	0	1.47535	0.0593437	0.118687	Exchange/demand reaction
ORNTArm	ornithine transaminase reversible (m)	akg[m] + orn[m] <=> glu_L[m] + glu5sa[m]	-1.86645	1.38156	-2.08833	1.71236	0.0544616	0.552681	Urea cycle
GAMt1lu	glucosamine transport (uniport)	gam[u] <=> gam[c]	0	0.979663	0	0.871665	0.0539993	0.107999	Transport, lumen
GAMt1r	glucosamine transport (uniport)	gam[e] <=> gam[c]	-0.979663	0	-0.871665	0	0.0539993	0.107999	Transport, extracellular
EX_gam(e)	D-Glucosamineexchange	gam[e] <=>	0	0.979663	0	0.871665	0.0539993	0.107999	Exchange/demand reaction
EX_gam(u)	D-Glucosamineexchange	gam[u] <=>	-1	-0.0203365	-1	-0.128335	0.0539993	0.107999	Exchange/demand reaction
LYSATB0tc	transport of L-Lysine into the intestinal cells by ATB0 transporter	2 na1[u] + cl[u] + lys_L[u] -> 2 na1[c] + cl[c] + lys_L[c]	0	0.884249	0	0.989192	0.0524717	0.104943	Transport, extracellular
EX_leu_L(e)	L-leucineexchange	leu_L[e] <=>	0	1.18057	0	1.28463	0.0520275	0.104055	Exchange/demand reaction
UGT1A2r	UDP-glucuronosyltransferase 1-10 precursor, microsomal	2 udpglcur[r] + bilirub[r] -> 2 udp[r] + bildglcur[r]	0	0.405272	0	0.302266	0.0515033	0.103007	Steroid metabolism
BILDGLCURte	bilirubin beta-diglucuronide transport MDR	h2o[c] + atp[c] + bildglcur[c] <=> h[c] + adp[c] + pi[c] + bildglcur[e]	0	0.405272	0	0.302266	0.0515033	0.103007	Transport, extracellular
EX_bildglcur(e)	bis(beta-glucosyluronate)bilirubinexchange	bildglcur[e] <=>	0	0.405272	0	0.302266	0.0515033	0.103007	Exchange/demand reaction
BILDGLCURtr	glucuronidated compound transport	bildglcur[c] <=> bildglcur[r]	-0.405272	0	-0.302266	0	0.0515033	0.103007	Transport, endoplasmic reticular
BILDGLCURu	release of blirubin di-glucuronide into lumen	h2o[c] + atp[c] + bildglcur[c] -> h[c] + adp[c] + pi[c] + bildglcur[u]	0	0.405272	0	0.302266	0.0515033	0.103007	Transport, lumen
EX_bildglcur(u)	bis(beta-glucosyluronate)bilirubinexchange	bildglcur[u] <=>	0	0.405272	0	0.302266	0.0515033	0.103007	Exchange/demand reaction
BIDGLCURr	bilirubin di-glucuronide production	bilglcur[r] + udpglcur[r] -> udp[r] + bildglcur[r]	0	0.368849	0	0.273498	0.0476756	0.0953513	Heme degradation
UNK2	2-keto-4-methylthiobutyrate transamination	2 h[c] + gln_L[c] + 2kmb[c] -> glu_L[c] + met_L[c]	0	1.00676	0	0.914359	0.0461985	0.0923971	Arginine and Proline Metabolism
GABAPAT1tc	transport of GABA by PAT1 in renal and intestinal cells	h[u] + 4abut[u] -> h[c] + 4abut[c]	0	3.38547	0	3.47623	0.0453801	0.0907601	Transport, lumen
SSALxm	SSALxm	sucsal[m] + nad[m] + h2o[m] -> nadh[m] + 2 h[m] + succ[m]	0	4.37991	0	4.46906	0.0445736	0.0891472	Methionine and cysteine metabolism
4ABUTtm	4-aminobutanoate mitochondrial transport via diffusion	4abut[c] <=> 4abut[m]	0	4.37991	0	4.46906	0.0445736	0.0891472	Transport, mitochondrial
ABTArm	4-aminobutyrate transaminase, reversible (mitochondrial)	4abut[m] + akg[m] <=> glu_L[m] + sucsal[m]	0	4.37991	0	4.46906	0.0445736	0.0891472	Glutamate metabolism
PPBNGS	porphobilinogen synthase	2 5aop[c] -> h[c] + 2 h2o[c] + ppbng[c]	0	0.599313	0	0.512849	0.0432318	0.0864637	Heme synthesis
ILEB0ATtc	transport of L-Isoleucine by the apical neutral amino acid transporters B(0)AT1 or B(0)AT2 in kidney, intestine or brain	na1[u] + ile_L[u] -> na1[c] + ile_L[c]	0	1.1643	0	1.23879	0.0372457	0.0744914	Transport, lumen
ILELAT1tc	transport of L-Isoleucine by LAT1 in association with 4F2hc, across the apical surface of the memebranes.	leu_L[c] + ile_L[u] -> leu_L[u] + ile_L[c]	0	1.1643	0	1.23879	0.0372457	0.0744914	Transport, extracellular
EX_ile_L(e)	L-isoleucineexchange	ile_L[e] <=>	0	1.16161	0	1.23438	0.0363892	0.0727785	Exchange/demand reaction
EX_leu_L(u)	L-leucineexchange	leu_L[u] <=>	-0.15	1.06198	-0.15	1.13463	0.0363247	0.0726494	Exchange/demand reaction
ORNLEUrBATtc	transport of L-Ornithine into the cell in exchange for L-Leucine by b0,+AT transporter at the apical surfaces of the membranes of small intestine and renal cells.	leu_L[c] + orn[u] -> leu_L[u] + orn[c]	0	1.65038	0	1.72013	0.0348748	0.0697497	Transport, extracellular
PROB0ATtc	transport of L-Proline by the apical neutral amino acid transporters B(0)AT1 or B(0)AT2 in kidney, intestine or brain	na1[u] + pro_L[u] -> na1[c] + pro_L[c]	0	1.32867	0	1.39762	0.0344745	0.068949	Transport, lumen
C160CPT1	production of Palmitoylcarnitine	crn[c] + pmtcoa[c] <=> coa[c] + pmtcrn[c]	-0.720549	0.919654	-0.555659	0.689175	0.0327941	0.395369	Fatty acid oxidation
PMCRNCACT	transport of Palmitoyl CoA into mitochondrial matrix	pmtcrn[c] <=> pmtcrn[m]	-0.720549	0.919654	-0.555659	0.689175	0.0327941	0.395369	Fatty acid oxidation
PMCRNCPT2	transport of Palmitoyl CoA into mitochondrial matrix	coa[m] + pmtcrn[m] <=> crn[m] + pmtcoa[m]	-0.720549	0.919654	-0.555659	0.689175	0.0327941	0.395369	Fatty acid oxidation
NACDe	release of nicotinate at the basolateral surface	nac[c] -> nac[e]	0	4.11139	0	4.04707	0.0321616	0.0643232	Transport, extracellular
EX_nac(e)	Nicotinateexchange	nac[e] <=>	0	4.11139	0	4.04707	0.0321616	0.0643232	Exchange/demand reaction
NACUPlu	Nicotinic acid uptake	nac[u] -> nac[c]	0	4.11139	0	4.04707	0.0321616	0.0643232	Transport, lumen
ORNALArBATtc	transport of L-Ornithine into the cell in exchange for L-Alanine by b0,+AT transporter at the apical surfaces of the membranes of small intestine and renal cells.	ala_L[c] + orn[u] -> ala_L[u] + orn[c]	0	1.65612	0	1.72013	0.0320029	0.0640057	Transport, extracellular
URIt	uridine facilated transport in cytosol	uri[e] <=> uri[c]	-1.19064	0	-1.13127	0	0.0296872	0.0593743	Transport, extracellular
EX_uri(e)	Uridineexchange	uri[e] <=>	0	1.19064	0	1.13127	0.0296872	0.0593743	Exchange/demand reaction
C16txc	transport of palmitoylcoa into peroxisomes	h2o[c] + atp[c] + pmtcoa[c] <=> h[c] + adp[c] + pi[c] + pmtcoa[x]	-0.730485	0.900885	-0.563592	0.674931	0.0295304	0.392847	Transport, peroxisomal
EX_trp_L(e)	L-tryptophanexchange	trp_L[e] <=>	0	0.54793	0	0.490179	0.0288755	0.057751	Exchange/demand reaction
TRPLAT1tc	transport of L-Tryptophan by LAT1 in association with 4F2hc, across the apical surface of the memebranes.	leu_L[c] + trp_L[u] -> leu_L[u] + trp_L[c]	0	0.548055	0	0.490384	0.0288357	0.0576714	Transport, lumen
TRPB0AT1tc	transport of L-Tryptophan by the apical neutral amino acid transporters in kidney and intestine	na1[u] + trp_L[u] -> na1[c] + trp_L[c]	0	0.548055	0	0.490384	0.0288357	0.0576714	Transport, lumen
NACHORCTL3lu	absoprtion of nicotinate at the brush border of enterocytes	h[u] + nac[u] -> h[c] + nac[c]	0	4.10413	0	4.04707	0.028533	0.057066	Transport, lumen
TRPATB0tc	transport of L-Tryptophan into the intestinal cells by ATB0 transporter	2 na1[u] + cl[u] + trp_L[u] -> 2 na1[c] + cl[c] + trp_L[c]	0	0.547129	0	0.490384	0.0283724	0.0567448	Transport, extracellular
PYRt2p	pyruvate peroxisomal transport via proton symport	h[c] + pyr[c] <=> pyr[x] + h[x]	-2.67121	1000	-2.7254	1000	0.027095	0.0541899	D-alanine metabolism
NH4tp	ammonia peroxisomal transport	nh4[c] <=> nh4[x]	-2.67121	0	-2.7254	0	0.027095	0.0541899	Transport, peroxisomal
NADtx	transport of NAD into peroxisome	nad[c] <=> nad[x]	-1000	2.67121	-1000	2.7254	0.027095	0.0541899	Transport, peroxisomal
DALAOXx	D-Alanine Oxidase (x)	o2[x] + h2o[x] + ala_D[x] -> h2o2[x] + pyr[x] + nh4[x]	0	2.67121	0	2.7254	0.027095	0.0541899	D-alanine metabolism
DALAxt	D-Alanine transport to perixosome	ala_D[c] -> ala_D[x]	0	2.67121	0	2.7254	0.027095	0.0541899	D-alanine metabolism
PROLPATtc	transport of L-Proline by the apical PAT2 or PAT1 amino acid transporters in kidney and intestine	h[u] + pro_L[u] -> h[c] + pro_L[c]	0	1.34713	0	1.39762	0.0252456	0.0504912	Transport, lumen
FERO	ferroxidase	4 h[c] + o2[c] + 4 fe2[c] -> 2 h2o[c] + 4 fe3[c]	0	0.361478	0	0.325238	0.0181198	0.0362395	Vitamin B2 metabolism
PPAet	Propionate transport, diffusion	ppa[c] -> ppa[e]	0	4.14849	0	4.18364	0.0175722	0.0351444	Transport, extracellular
EX_ppa(u)	Propionate exchange	ppa[u] <=>	0	4.14849	0	4.18364	0.0175722	0.0351444	Exchange/demand reaction
TAURCHAe	exit of taurine from the enterocytes	taur[c] -> taur[e]	0	1.42909	0	1.39458	0.0172529	0.0345058	Transport, extracellular
EX_taur(e)	Taurineexchange	taur[e] <=>	0	1.42909	0	1.39458	0.0172529	0.0345058	Exchange/demand reaction
DM_TAURc	demand reaction for taurine	taur[c] <=>	0	1.42909	0	1.39458	0.0172529	0.0345058	Exchange/demand reaction
LCYSTCBOXL	3-Sulfoalanine carboxy-lyase	h[c] + Lcyst[c] -> co2[c] + taur[c]	0	1.42909	0	1.39458	0.0172529	0.0345058	Taurine and hypotaurine metabolism
biomass_reactionIEC01b	biomass_reaction (IEC, based on Recon 2, w/ red. lipids, w/o dNTP, w/ vit, needs refinement)	20.6508 h2o[c] + 0.54554 leu_L[c] + 0.38587 glu_L[c] + 0.50563 ala_L[c] + 20.6508 atp[c] + 0.0025463 gtp[c] + 0.35261 asp_L[c] + 0.27942 asn_L[c] + 0.046571 cys_L[c] + 0.326 gln_L[c] + 0.53889 gly[c] + 0.28608 ile_L[c] + 0.25947 phe_L[c] + 0.39253 ser_L[c] + 0.31269 thr_L[c] + 0.35926 arg_L[c] + 0.41248 pro_L[c] + 0.12641 his_L[c] + 16.5305 pchol_hs[c] + 0.0051039 ctp[c] + 1.7591 chsterol[c] + 0.…	0.00940903	0.0156667	0.0153966	0.0427683	0.0165446	0.0211141	Exchange/demand reaction
AKGDm	2-oxoglutarate dehydrogenase	akg[m] + coa[m] + nad[m] -> co2[m] + nadh[m] + succoa[m]	0	2.29825	0	2.26954	0.0143582	0.0287163	Citric acid cycle
TYRLAT1tc	transport of L-Tyrosine by LAT1 in association with 4F2hc, across the apical surface of the memebranes.	leu_L[c] + tyr_L[u] -> leu_L[u] + tyr_L[c]	0	1.38525	0	1.41297	0.0138608	0.0277216	Transport, lumen
TYRB0AT1tc	transport of L-Tyrosine by the apical neutral amino acid transporter B(0)AT1 in kidney and intestine	na1[u] + tyr_L[u] -> na1[c] + tyr_L[c]	0	1.38525	0	1.41297	0.0138608	0.0277216	Transport, lumen
EX_tyr_L(e)	L-tyrosineexchange	tyr_L[e] <=>	0	1.38375	0	1.41051	0.0133828	0.0267656	Exchange/demand reaction
UNK3	2-keto-4-methylthiobutyrate transamination	glu_L[c] + 2kmb[c] -> akg[c] + met_L[c]	0	1.15766	0	1.13154	0.013059	0.0261181	Methionine and cysteine metabolism
ADMDC	adenosylmethionine decarboxylase	h[c] + amet[c] -> ametam[c] + co2[c]	0	1.15766	0	1.13154	0.013059	0.0261181	Arginine and Proline Metabolism
DKMPPD	2,3-diketo-5-methylthio-1-phosphopentane degradation reaction	o2[c] + h2o[c] + dkmpp[c] -> 2 h[c] + pi[c] + 2kmb[c] + for[c]	0	1.15766	0	1.13154	0.013059	0.0261181	Arginine and Proline Metabolism
MDRPD	5-Methylthio-5-deoxy-D-ribulose 1-phosphate dehydratase	5mdru1p[c] -> h2o[c] + dkmpp[c]	0	1.15766	0	1.13154	0.013059	0.0261181	Arginine and Proline Metabolism
MTAP	5'-methylthioadenosine phosphorylase	pi[c] + 5mta[c] -> ade[c] + 5mdr1p[c]	0	1.15766	0	1.13154	0.013059	0.0261181	Arginine and Proline Metabolism
MTRI	5-methylthioribose-1-phosphate isomerase	5mdr1p[c] <=> 5mdru1p[c]	0	1.15766	0	1.13154	0.013059	0.0261181	Arginine and Proline Metabolism
EX_strch1(u)	starch, structure 1 (1,6-{7[1,4-Glc], 4[1,4-Glc]})exchange	strch1[u] <=>	-0.257339	-0.14388	-0.257339	-0.168193	0.0121567	0.0243135	Exchange/demand reaction
CPPPGO	coproporphyrinogen oxidase (O2 required)	2 h[c] + o2[c] + cpppg3[c] -> 2 h2o[c] + 2 co2[c] + pppg9[c]	0	0.149828	0	0.128212	0.010808	0.0216159	Heme synthesis
FCLTm	Ferrochelatase, mitochondrial	fe2[m] + ppp9[m] -> 2 h[m] + pheme[m]	0	0.149828	0	0.128212	0.010808	0.0216159	Heme synthesis
FE2tm	iron (II) transport	h[c] + fe2[c] -> h[m] + fe2[m]	0	0.149828	0	0.128212	0.010808	0.0216159	Transport, mitochondrial
HMBS	hydroxymethylbilane synthase	h2o[c] + 4 ppbng[c] -> 4 nh4[c] + hmbil[c]	0	0.149828	0	0.128212	0.010808	0.0216159	Heme synthesis
UPP3S	uroporphyrinogen-III synthase	hmbil[c] -> h2o[c] + uppg3[c]	0	0.149828	0	0.128212	0.010808	0.0216159	Heme synthesis
UPPDC1	uroporphyrinogen decarboxylase (uroporphyrinogen III)	4 h[c] + uppg3[c] -> 4 co2[c] + cpppg3[c]	0	0.149828	0	0.128212	0.010808	0.0216159	Heme synthesis
PHEMEtm	Heme transport to cytosol	pheme[m] <=> pheme[c]	0	0.149828	0	0.128212	0.010808	0.0216159	Transport, mitochondrial
PPPG9tm	protoporphyrinogen IX mitochondrial transport	pppg9[c] <=> pppg9[m]	0	0.149828	0	0.128212	0.010808	0.0216159	Heme synthesis
DURIt	deoxyuridine transport via diffusion	duri[e] <=> duri[c]	-1.26476	0	-1.24514	0	0.00980767	0.0196153	Transport, extracellular
EX_duri(e)	Deoxyuridineexchange	duri[e] <=>	0	1.26476	0	1.24514	0.00980767	0.0196153	Exchange/demand reaction
3SALAOX	cysteinesulfinic acid oxidase	2 h[c] + o2[c] + 2 3sala[c] -> 2 Lcyst[c]	0	0.714543	0	0.69729	0.00862645	0.0172529	Taurine and hypotaurine metabolism
METAT	methionine adenosyltransferase	h2o[c] + atp[c] + met_L[c] -> pi[c] + amet[c] + ppi[c]	0	1.53199	0	1.51589	0.0080461	0.0160922	Methionine and cysteine metabolism
EX_pnto_R(u)	(R)-Pantothenateexchange	pnto_R[u] <=>	-1	-0.0218566	-1	-0.00679131	0.00753262	0.0150652	Exchange/demand reaction
PNTORDe	release of pantothenate across the basolatral membrane	pnto_R[c] -> pnto_R[e]	0	0.978143	0	0.993209	0.00753262	0.0150652	Transport, extracellular
PNTOt5lu	Pantothenate sodium symporter II	h2o[c] + 2 na1[u] + atp[c] + pnto_R[u] -> h[c] + 2 na1[c] + adp[c] + pi[c] + pnto_R[c]	0	0.978143	0	0.993209	0.00753262	0.0150652	Transport, lumen
EX_pnto_R(e)	(R)-Pantothenateexchange	pnto_R[e] <=>	0	0.978143	0	0.993209	0.00753262	0.0150652	Exchange/demand reaction
ARGATB0tc	transport of L-Arginine into the intestinal cells by ATB0 transporter	2 na1[u] + cl[u] + arg_L[u] -> 2 na1[c] + cl[c] + arg_L[c]	0	0.974978	0	0.989192	0.00710719	0.0142144	Transport, extracellular
SPRMTDe	absorption for spermine across the basolateral side	sprm[e] <=> sprm[c]	-1.07605	0	-1.06219	0	0.00693277	0.0138655	Transport, extracellular
SPRMS	spermine synthase	ametam[c] + spmd[c] -> h[c] + 5mta[c] + sprm[c]	0	1.07605	0	1.06219	0.00693277	0.0138655	Urea cycle
EX_sprm(e)	spermine(4+)exchange	sprm[e] <=>	0	1.07605	0	1.06219	0.00693277	0.0138655	Exchange/demand reaction
FE2DMT1	uptake of food iron by DMT1 transporter	h[u] + fe2[u] -> h[c] + fe2[c]	0	0.971321	0	0.982158	0.00541862	0.0108372	Transport, extracellular
EX_fe2(u)	Fe2+exchange	fe2[u] <=>	-1	-0.0286788	-1	-0.0178415	0.00541862	0.0108372	Exchange/demand reaction
PPPGOm	protoporphyrinogen oxidase, mitochondrial	3 o2[m] + 2 pppg9[m] -> 6 h2o[m] + 2 ppp9[m]	0	0.0749141	0	0.0641061	0.00540398	0.010808	Heme synthesis
METLAT1tc	transport of L-Methionine by LAT1 in association with 4F2hc, across the apical surface of the memebranes.	leu_L[c] + met_L[u] -> leu_L[u] + met_L[c]	0	1.51554	0	1.52451	0.00448683	0.00897366	Transport, lumen
METB0ATAtc	transport of L-Methionine by the apical neutral amino acid transporter B(0)AT1 or B(0)AT2 in kidney, intestine or brain	na1[u] + met_L[u] -> na1[c] + met_L[c]	0	1.51554	0	1.52451	0.00448683	0.00897366	Transport, lumen
ADK3	adentylate kinase (GTP)	amp[c] + gtp[c] <=> adp[c] + gdp[c]	-1000	1000	-999.992	1000	0.00401985	0.0080397	Nucleotide interconversion
ADK1	adenylate kinase	atp[c] + amp[c] <=> 2 adp[c]	-1000	1000	-999.992	1000	0.00401985	0.0080397	Nucleotide interconversion
EX_k(u)	potassiumexchange	k[u] <=>	-1	-0.0172001	-1	-0.0108076	0.00319626	0.00639252	Exchange/demand reaction
EX_cl(u)	Chlorideexchange	cl[u] <=>	-1	-0.0172001	-1	-0.0108076	0.00319626	0.00639252	Exchange/demand reaction
ALAATB0tc	transport of L-Alanine into the intestinal cells by ATB0 transporter	2 na1[u] + cl[u] + ala_L[u] -> 2 na1[c] + ala_L[c] + cl[c]	0	0.9828	0	0.989192	0.00319626	0.00639252	Transport, extracellular
ASNATB0tc	transport of L-Asparagine into the intestinal cells by ATB0 transporter	2 na1[u] + cl[u] + asn_L[u] -> 2 na1[c] + cl[c] + asn_L[c]	0	0.9828	0	0.989192	0.00319626	0.00639252	Transport, extracellular
CYSATB0tc	transport of L-Cysteine into the intestinal cells by ATB0 transporter	2 na1[u] + cl[u] + cys_L[u] -> 2 na1[c] + cl[c] + cys_L[c]	0	0.9828	0	0.989192	0.00319626	0.00639252	Transport, lumen
GLNATB0tc	transport of L-Glutamine into the intestinal cells by ATB0 transporter	2 na1[u] + cl[u] + gln_L[u] -> 2 na1[c] + cl[c] + gln_L[c]	0	0.9828	0	0.989192	0.00319626	0.00639252	Transport, lumen
GLYATB0tc	transport of Glycine into the intestinal cells by ATB0 transporter	2 na1[u] + cl[u] + gly[u] -> 2 na1[c] + cl[c] + gly[c]	0	0.9828	0	0.989192	0.00319626	0.00639252	Transport, lumen
ILEATB0tc	transport of L-Isoleucine into the intestinal cells by ATB0 transporter	2 na1[u] + cl[u] + ile_L[e] -> 2 na1[c] + cl[c] + ile_L[c]	0	0.9828	0	0.989192	0.00319626	0.00639252	Transport, extracellular
LEUATB0tc	transport of L-Leucine into the intestinal cells by ATB0 transporter	leu_L[u] + 2 na1[u] + cl[u] -> 2 na1[c] + leu_L[c] + cl[c]	0	0.9828	0	0.989192	0.00319626	0.00639252	Transport, extracellular
METATB0tc	transport of L-Methionine into the intestinal cells by ATB0 transporter	2 na1[u] + cl[u] + met_L[u] -> 2 na1[c] + cl[c] + met_L[c]	0	0.9828	0	0.989192	0.00319626	0.00639252	Transport, extracellular
PHEATB0tc	transport of L-Phenylalanine into the intestinal cells by ATB0 transporter	2 na1[u] + cl[u] + phe_L[u] -> 2 na1[c] + cl[c] + phe_L[c]	0	0.9828	0	0.989192	0.00319626	0.00639252	Transport, extracellular
PROIMINOtc	transport of L-Proline by the apical IMINO amino acid transporters in kidney and intestine	2 na1[u] + cl[u] + pro_L[u] -> 2 na1[c] + cl[c] + pro_L[c]	0	0.9828	0	0.989192	0.00319626	0.00639252	Transport, extracellular
SERATB0tc	transport of L-Serine into the intestinal cells by ATB0 transporter	2 na1[u] + cl[u] + ser_L[u] -> 2 na1[c] + cl[c] + ser_L[c]	0	0.9828	0	0.989192	0.00319626	0.00639252	Transport, extracellular
THRATB0tc	transport of L-Threonine into the intestinal cells by ATB0 transporter	2 na1[u] + cl[u] + thr_L[u] -> 2 na1[c] + cl[c] + thr_L[c]	0	0.9828	0	0.989192	0.00319626	0.00639252	Transport, extracellular
TYRATB0tc	transport of L-Tyrosine into the intestinal cells by ATB0 transporter	2 na1[u] + cl[u] + tyr_L[u] -> 2 na1[c] + cl[c] + tyr_L[c]	0	0.9828	0	0.989192	0.00319626	0.00639252	Transport, extracellular
VALATB0tc	transport of L-Valine into the intestinal cells by ATB0 transporter	2 na1[u] + cl[u] + val_L[u] -> 2 na1[c] + cl[c] + val_L[c]	0	0.9828	0	0.989192	0.00319626	0.00639252	Transport, extracellular
EX_cl(e)	Chlorideexchange	cl[e] <=>	0	0.9828	0	0.989192	0.00319626	0.00639252	Exchange/demand reaction
EX_k(e)	potassiumexchange	k[e] <=>	0	0.9828	0	0.989192	0.00319626	0.00639252	Exchange/demand reaction
FTHFL	formate-tetrahydrofolate ligase	atp[c] + thf[c] + for[c] <=> adp[c] + pi[c] + 10fthf[c]	0.0115934	1.16926	0.0221261	1.15367	0.00252632	0.0261181	Folate metabolism
PTRCTDu	absorption for putrescine across the apical side	ptrc[u] <=> ptrc[c]	-0.011578	1	-0.014959	1	0.00169048	0.00338095	Transport, lumen
FOLR2	folate reductase	nadph[c] + fol[c] -> nadp[c] + dhf[c]	0	0.990632	0	0.989076	0.000777928	0.00155586	Folate metabolism
MTHFR3	5,10-methylenetetrahydrofolatereductase (NADPH)	2 h[c] + nadph[c] + mlthf[c] -> nadp[c] + 5mthf[c]	0	0.990632	0	0.989076	0.000777928	0.00155586	Folate metabolism
MTHFTe	transport of THF into the protal blood	5mthf[c] -> 5mthf[e]	0	0.990632	0	0.989076	0.000777928	0.00155586	Transport, extracellular
EX_5mthf(e)	5-Methyltetrahydrofolateexchange	5mthf[e] <=>	0	0.990632	0	0.989076	0.000777928	0.00155586	Exchange/demand reaction
EX_fol(u)	Folateexchange	fol[u] <=>	-1	-0.00936816	-1	-0.010924	0.000777928	0.00155586	Exchange/demand reaction
SPMTDu	absorption for spermidine across the apical side	spmd[u] <=> spmd[c]	-0.00607222	1	-0.00762721	1	0.000777494	0.00155499	Transport, lumen
FOLTDlu	folate uptake into the enterocytes	fol[u] -> fol[c]	0	0.990637	0	0.989085	0.000776132	0.00155226	Transport, lumen
5MTHFtc	transport of 5-Methyltetrahydrofolate by folate receptor protein	5mthf[u] -> 5mthf[c]	0	0.990637	0	0.989085	0.000776132	0.00155226	Transport, lumen
FOLTlu	folate uptake into the enterocytes	h[u] + fol[u] -> h[c] + fol[c]	0	0.990637	0	0.989085	0.000776132	0.00155226	Transport, lumen
5MTHFt2lu	5-methyltetrahydrofolate transport via anion exchange	5mthf[u] + oh1[c] <=> 5mthf[c] + oh1[u]	-0.990637	0	-0.989085	0	0.000776132	0.00155226	Transport, lumen
FOLt2lu	folate transport via anion exchange	oh1[c] + fol[u] <=> oh1[u] + fol[c]	0	0.990637	0	0.989085	0.000776132	0.00155226	Transport, lumen
THMATPe	thiamine exit from the neterocytes	h2o[c] + atp[c] + thm[c] -> h[c] + adp[c] + pi[c] + thm[e]	0	0.996879	0	0.996362	0.000258711	0.000517421	Transport, extracellular
EX_thm(e)	Thiaminexchange	thm[e] <=>	0	0.996879	0	0.996362	0.000258711	0.000517421	Exchange/demand reaction
EX_thm(u)	Thiaminexchange	thm[u] <=>	-1	-0.00312084	-1	-0.00363826	0.000258711	0.000517421	Exchange/demand reaction
THMt3	Thiamine transport in via proton antiport	h[c] + thm[e] <=> h[e] + thm[c]	-0.996879	0	-0.996362	0	0.000258711	0.000517421	Transport, extracellular
THMt3lu	Thiamine transport in via proton antiport	h[c] + thm[u] <=> h[u] + thm[c]	0	0.996879	0	0.996362	0.000258711	0.000517421	Transport, lumen
GK1	guanylate kinase (GMP:ATP)	atp[c] + gmp[c] <=> adp[c] + gdp[c]	2.39582e-05	3.9892e-05	3.92043e-05	0.000108901	4.21275e-05	5.37628e-05	Nucleotide interconversion
ASPCTr	aspartate carbamoyltransferase (reversible)	asp_L[c] + cbp[c] <=> h[c] + pi[c] + cbasp[c]	3.41115e-05	1	5.58188e-05	1	1.08537e-05	2.17073e-05	Pyrimidine synthesis
CBPS	carbamoyl-phosphate synthase (glutamine-hydrolysing)	h2o[c] + hco3[c] + 2 atp[c] + gln_L[c] -> 2 h[c] + glu_L[c] + 2 adp[c] + pi[c] + cbp[c]	3.41115e-05	1	5.58188e-05	1	1.08537e-05	2.17073e-05	Pyrimidine synthesis
CTPS1	CTP synthase (NH3)	atp[c] + nh4[c] + utp[c] -> 2 h[c] + adp[c] + pi[c] + ctp[c]	0	0.999966	0	0.999944	1.08537e-05	2.17073e-05	Nucleotide interconversion
CTPS2	CTP synthase (glutamine)	h2o[c] + atp[c] + gln_L[c] + utp[c] -> 2 h[c] + glu_L[c] + adp[c] + pi[c] + ctp[c]	0	0.999966	0	0.999944	1.08537e-05	2.17073e-05	Pyrimidine synthesis
DHORD9	dihydoorotic acid dehydrogenase (quinone10)	q10[m] + dhor_S[c] -> q10h2[m] + orot[c]	3.41115e-05	1	5.58188e-05	1	1.08537e-05	2.17073e-05	Pyrimidine synthesis
DHORTS	dihydroorotase	h2o[c] + dhor_S[c] <=> h[c] + cbasp[c]	-1	-3.41115e-05	-1	-5.58188e-05	1.08537e-05	2.17073e-05	Pyrimidine synthesis
OMPDC	orotidine-5'-phosphate decarboxylase	h[c] + orot5p[c] -> co2[c] + ump[c]	3.41115e-05	1	5.58188e-05	1	1.08537e-05	2.17073e-05	Pyrimidine synthesis
ORPT	orotate phosphoribosyltransferase	ppi[c] + orot5p[c] <=> prpp[c] + orot[c]	-1	-3.41115e-05	-1	-5.58188e-05	1.08537e-05	2.17073e-05	Pyrimidine synthesis
NTD2	NTD2	h2o[c] + ump[c] -> pi[c] + uri[c]	0	0.999966	0	0.999944	1.08537e-05	2.17073e-05	Pyrimidine catabolism
EX_hco3(e)	Bicarbonateexchange	hco3[e] <=>	-1	-3.41115e-05	-1	-5.58188e-05	1.08537e-05	2.17073e-05	Exchange/demand reaction
3HCO3_NAt	3HCO3_NAt	3 hco3[e] + na1[e] <=> 3 hco3[c] + na1[c]	-1000	1000	-1000	1000	3.61789e-06	7.23577e-06	Transport, extracellular
EX_na1(e)	Sodiumexchange	na1[e] <=>	4.54747e-13	1	0	1	7.38964e-13	5.68434e-13	Exchange/demand reaction
RETNt	retinoic acid transport	retn[c] <=> retn[e]	-1.13687e-13	1	0	1	1.13687e-13	0	Transport, extracellular
EX_retn(e)	all-trans-retinoateexchange	retn[e] <=>	-1.13687e-13	1	0	1	1.13687e-13	0	Exchange/demand reaction
FACOAL80i	fatty-acid--CoA ligase (octanoate)	coa[c] + atp[c] + octa[c] -> amp[c] + ppi[c] + occoa[c]	0	0	0	-1.42258e-13	7.11289e-14	1.42258e-13	Fatty acid oxidation
OCCOAtm	Octanoyl-CoA transport, diffusion	occoa[c] -> occoa[m]	0	0	0	-1.29122e-13	6.45612e-14	1.29122e-13	Transport, mitochondrial
RADH	retinal dehydrogenase	h2o[c] + nad[c] + retinal[c] <=> 2 h[c] + nadh[c] + retn[c]	-1000	1000	-1000	1000	5.68434e-14	0	Vitamin A metabolism
1a25DHVITD3TRn	tanslocation of 1-alpha,25-Dihydroxyvitamin D3 to nucleus	1a25dhvitd3[c] -> 1a25dhvitd3[n]	0	0	0	0	0	0	Transport, nuclear
25HVITD3c	1-alpha hydroxylation of 25-hydroxy vitamin D	25hvitd3[c] + h[c] + nadph[c] + o2[c] -> 1a25dhvitd3[c] + h2o[c] + nadp[c]	0	0	0	0	0	0	Vitamin D metabolism
25HVITD3tc	transport of 25-Hydroxyvitamin D3 into the intestine for absorption and into the renal cells for hydroxylation into active form of vitamin D	25hvitd3[u] -> 25hvitd3[c]	0	0	0	0	0	0	Transport, lumen
2HCO3_NAt	bicarbonate transport (Na/HCO3 1:2 cotransport)	2 hco3[e] + na1[e] <=> 2 hco3[c] + na1[c]	-1000	1000	-1000	1000	0	0	Transport, extracellular
34DHPHELAT1tc	transport of 3,4-Dihydroxy-L-phenylalanine by LAT1 in association with 4F2hc, across the apical surface of the memebranes.	34dhphe[u] + leu_L[c] -> 34dhphe[c] + leu_L[u]	0	0	0	0	0	0	Transport, extracellular
34DHPHEt	3,4-Dihydroxy-L-phenylalanine transport	34dhphe[e] <=> 34dhphe[c]	0	0	0	0	0	0	Transport, extracellular
3AIB_Dtm	transport of 3aib_D into mitochondria	3aib_D[c] <=> 3aib_D[m]	0	0	0	0	0	0	Transport, mitochondrial
4HPROLTASCT1	exit of hydroxy-prloine across the basolateral surface of enterocytes	na1[e] + ala_L[e] + 4hpro_LT[c] -> na1[c] + ala_L[c] + 4hpro_LT[e]	0	0	0	0	0	0	Transport, extracellular
4OHPROIMINOtc	transport of L-OH-Proline by the apical IMINO amino acid transporters in kidney and intestine	4hpro_LT[u] + 2 na1[u] + cl[u] -> 2 na1[c] + 4hpro_LT[c] + cl[c]	0	0	0	0	0	0	Transport, extracellular
ALA-DTDe	exit of D-alanine from the enterocytes	ala_D[c] -> ala_D[e]	0	1000	0	1000	0	0	Transport, extracellular
ALAALACNc		h2o[c] + alaala[c] <=> 2 ala_L[c]	0	0	0	0	0	0	Transport, extracellular
ALAALAPEPT1tc	transport of Alanylalanine by the apical PEPT1 amino acid transporters across the brush border cells of the enterocytes of the intestine and renal cells	alaala[u] + h[u] -> h[c] + alaala[c]	0	0	0	0	0	0	Transport, extracellular
ALACYSNaEx	L-alanine/L-cysteine Na-dependent exchange (Ala-L in)	na1[e] + ala_L[e] + cys_L[c] -> na1[c] + ala_L[c] + cys_L[e]	0	1000	0	1000	0	0	Transport, extracellular
ALADGLNexR	L-alanine/glutamine reversible exchange	ala_D[e] + gln_L[c] <=> ala_D[c] + gln_L[e]	-1000	1000	-1000	1000	0	0	Transport, extracellular
ALADGLYexR	D-alanine/glycine reversible exchange	ala_D[e] + gly[c] <=> ala_D[c] + gly[e]	-1000	1000	-1000	1000	0	0	Transport, extracellular
ALAGLNexR	L-alanine/glutamine reversible exchange	ala_L[e] + gln_L[c] <=> ala_L[c] + gln_L[e]	-1000	1000	-1000	1000	0	0	Transport, extracellular
ALAGLYexR	L-alanine/glycine reversible exchange	ala_L[e] + gly[c] <=> ala_L[c] + gly[e]	-1000	1000	-1000	1000	0	0	Transport, extracellular
ALAILELAT2tc	transport of L-Alanine into the cell and efflux of L-Isoleucine out of the cell by LAT2 on the basolateral surfaces of kidney and intestine.	ala_L[e] + ile_L[c] -> ala_L[c] + ile_L[e]	0	1000	0	1000	0	0	Transport, extracellular
ALAPHELAT2tc	transport of L-Alanine into the cell and efflux of L-Phenylalanine out of the cell by LAT2 on the basolateral surfaces of kidney and intestine.	ala_L[e] + phe_L[c] -> ala_L[c] + phe_L[e]	0	1000	0	1000	0	0	Transport, extracellular
ALASERNaEx	L-alanine/L-serine Na-dependent exchange (Ala-L in)	na1[e] + ala_L[e] + ser_L[c] -> na1[c] + ala_L[c] + ser_L[e]	0	1000	0	1000	0	0	Transport, extracellular
ALATHRNaEx	L-alanine/L-threonine Na-dependent exchange (Ala-L in)	na1[e] + ala_L[e] + thr_L[c] -> na1[c] + ala_L[c] + thr_L[e]	0	1000	0	1000	0	0	Transport, extracellular
ALAt4	Alanine-Sodium symporter	na1[e] + ala_L[e] -> na1[c] + ala_L[c]	0	1000	0	1000	0	0	Transport, extracellular
ALAyLATtc	transport of L-Alanine by y+LAT1 or y+LAT2 transporters in small intestine and kidney	na1[e] + ala_L[e] + arg_L[c] -> na1[c] + ala_L[c] + arg_L[e]	0	1000	0	1000	0	0	Transport, extracellular
ALINOFABPpmtc	uptake of alpha-Linolenic acid by the enterocytes	lnlnca[u] -> lnlnca[c]	0	0.017565	0	0.017565	0	0	Transport, lumen
ALNLNCOACPT1	transport of alpha-linolenyl carnitine into the mitochondrial matrix	crn[c] + lnlncacoa[c] <=> coa[c] + lnlncacrn[c]	0	0.017565	0	0.017565	0	0	Fatty acid oxidation
ALNLNCRNCACT	transport of alpha-linolenyl carnitine into the mitochondrial matrix	lnlncacrn[c] <=> lnlncacrn[m]	0	0.017565	0	0.017565	0	0	Fatty acid oxidation
ALNLNCRNCPT2	transport of alpha-linolenyl carnitine into the mitochondrial matrix	coa[m] + lnlncacrn[m] <=> crn[m] + lnlncacoa[m]	0	0.017565	0	0.017565	0	0	Fatty acid oxidation
AMY1lu	alpha-amylase, extracellular (strch1 -> strch2)	8 h2o[u] + strch1[u] -> 8 glc_D[u] + strch2[u]	0	0.257339	0	0.257339	0	0	Starch and sucrose metabolism
AMY2lu	alpha-amylase, extracellular (glygn2 -> glygn4)	8 h2o[u] + glygn2[u] -> 8 glc_D[u] + glygn4[u]	0	0	0	0	0	0	Starch and sucrose metabolism
ARACHFABPpmtc	uptake of arachidonic acid by the enterocytes	arachd[u] -> arachd[c]	0	0.003328	0	0.003328	0	0	Transport, lumen
ARACHFATPc	uptake of arachidate by the enterocytes	coa[c] + atp[c] + arach[u] -> amp[c] + ppi[c] + arachcoa[c]	0	0	0	0	0	0	Transport, extracellular
ARCOACPT1	transport of arachidyl CoA into mitochondrial matrix	crn[c] + arachcoa[c] <=> coa[c] + arachcrn[c]	0	0	0	0	0	0	Fatty acid oxidation
ARCRNCACT	transport of arachidyl CoA into mitochondrial matrix	arachcrn[c] <=> arachcrn[m]	0	0	0	0	0	0	Fatty acid oxidation
ARCRNCPT2	transport of arachidyl CoA into mitochondrial matrix	coa[m] + arachcrn[m] <=> crn[m] + arachcoa[m]	0	0	0	0	0	0	Fatty acid oxidation
ARHDCOACPT1	transport of arachdcoa into mitochondrial matrix	crn[c] + arachdcoa[c] <=> coa[c] + arachdcrn[c]	0	0.003328	0	0.003328	0	0	Fatty acid oxidation
ARHDCRNCACT	transport of arachdcoa into mitochondrial matrix	arachdcrn[c] <=> arachdcrn[m]	0	0.003328	0	0.003328	0	0	Fatty acid oxidation
ARHDCRNCPT2	transport of arachdcoa into mitochondrial matrix	coa[m] + arachdcrn[m] <=> crn[m] + arachdcoa[m]	0	0.003328	0	0.003328	0	0	Fatty acid oxidation
ASCBSVCTtc	transport of L-Ascorbate by SVCT1 or SVCT2 transporter	h2o[c] + 2 na1[u] + atp[c] + ascb_L[u] -> h[c] + 2 na1[c] + adp[c] + pi[c] + ascb_L[c]	0	0	0	0	0	0	Transport, lumen
ASCBt	L-ascorbate transport via facilitated diffusion	ascb_L[e] <=> ascb_L[c]	0	0	0	0	0	0	Transport, extracellular
ASNILELAT2tc	transport of L-Aaparagine into the cell and efflux of L-Isoleucine out of the cell by LAT2 on the basolateral surfaces of kidney and intestine.	ile_L[c] + asn_L[e] -> asn_L[c] + ile_L[e]	0	1000	0	1000	0	0	Transport, extracellular
ASNPHELAT2tc	transport of L-Asparagine into the cell and efflux of L-Phenylalanine out of the cell by LAT2 on the basolateral surfaces of kidney and intestine.	phe_L[c] + asn_L[e] -> asn_L[c] + phe_L[e]	0	1000	0	1000	0	0	Transport, extracellular
ASNSNAT2	L-asparagine transport in via sodium symport	na1[e] + asn_L[e] -> na1[c] + asn_L[c]	0	1000	0	1000	0	0	Transport, extracellular
ASPDTDe	release of D-aspartate into blood	asp_D[c] <=> asp_D[e]	0	0	0	0	0	0	Transport, extracellular
ASPDtlu	D-aspartate transport via Na, H symport and K antiport	3 na1[u] + h[u] + asp_D[u] + k[c] -> h[c] + 3 na1[c] + asp_D[c] + k[u]	0	0	0	0	0	0	Transport, lumen
ASPDxt	D-aspartate transport, peroxisomal	asp_D[x] <=> asp_D[c]	0	0	0	0	0	0	Transport, peroxisomal
ASPPROASCT1	aspartate intake by system ASCT-1 transporter	na1[e] + asp_L[e] + pro_L[c] -> na1[c] + asp_L[c] + pro_L[e]	0	1000	0	1000	0	0	Transport, extracellular
ASPte	diffusion of aspartate into blood	asp_L[c] <=> asp_L[e]	0	1000	0	1000	0	0	Transport, extracellular
ATPtm	ADP/ATP transporter, mitochondrial	adp[c] + atp[m] -> atp[c] + adp[m]	0	1000	0	1000	0	0	Transport, mitochondrial
BALABETAtc	transport of beta alanine into the intestinal cells by beta transport system	2 na1[u] + cl[u] + ala_B[u] -> 2 na1[c] + cl[c] + ala_B[c]	0	0	0	0	0	0	Transport, extracellular
BALAPAT1tc	transport of beta alanine by PAT1 in renal and intestinal cells	h[u] + ala_B[u] -> h[c] + ala_B[c]	0	0	0	0	0	0	Transport, extracellular
BGLUGCHe	binding of betaglucans with glycocholate in the intestinal lumen, reducing serum cholsterol levels.	bglc[u] + gchola[u] -> glgchlo[u]	0	0	0	0	0	0	Dietary fiber binding
BGLUTCHLe	binding of betaglucans with taurocholate in the intestinal lumen, reducing serum cholsterol levels.	bglc[u] + tchola[u] -> gltcho[u]	0	0	0	0	0	0	Dietary fiber binding
BGLUTDECHOe	binding of betaglucans with taurodeoxycholate in the intestinal lumen, reducing serum cholsterol levels.	bglc[u] + tdechola[u] -> gltdechol[u]	0	0	0	0	0	0	Dietary fiber binding
BTNTe	release of biotin across the basolatral membrane	btn[c] -> btn[e]	0	1	0	1	0	0	Transport, extracellular
BTNt3ilu	Biotin transport via sodium symport	h2o[c] + 2 na1[u] + atp[c] + btn[u] -> h[c] + 2 na1[c] + adp[c] + pi[c] + btn[c]	0	1	0	1	0	0	Transport, lumen
BTNt4ilu	Biotin uptake (antiport)	h[c] + btn[u] -> h[u] + btn[c]	0	1	0	1	0	0	Transport, lumen
BUP2	beta-ureidopropionase (D-3-amino-isobutanoate forming)	2 h[c] + h2o[c] + 3uib[c] -> 3aib_D[c] + nh4[c] + co2[c]	0	0	0	0	0	0	Pyrimidine catabolism
C161CACT	transport of Hexadecenoyl-CoA into mitochondrial matrix	hdcecrn[c] <=> hdcecrn[m]	0	0.036517	0	0.036517	0	0	Fatty acid oxidation
C161CPT1	production of palmitoleoylcarnitine	crn[c] + hdcoa[c] <=> coa[c] + hdcecrn[c]	0	0.036517	0	0.036517	0	0	Fatty acid oxidation
C161CPT2	transport of Hexadecenoyl-CoA into mitochondrial matrix	coa[m] + hdcecrn[m] <=> crn[m] + hdcoa[m]	0	0.036517	0	0.036517	0	0	Fatty acid oxidation
C181CACT	transport of Octadecenoyl-CoA into mitochondrial matrix	odecrn[c] <=> odecrn[m]	0	0.681445	0	0.681445	0	0	Fatty acid oxidation
C181CPT1	transport of Octadecenoyl-CoA into mitochondrial matrix	crn[c] + odecoa[c] <=> coa[c] + odecrn[c]	0	0.681445	0	0.681445	0	0	Fatty acid oxidation
C181CPT2	transport of Octadecenoyl-CoA into mitochondrial matrix	coa[m] + odecrn[m] <=> crn[m] + odecoa[m]	0	0.681445	0	0.681445	0	0	Fatty acid oxidation
C80CPT1	production of octanoylcarnitine	crn[c] + occoa[c] <=> coa[c] + c8crn[c]	0	0	0	0	0	0	Fatty acid oxidation
C8CRNe	transport of octanoyl carnitine into the extra cellular space	c8crn[c] -> c8crn[e]	0	0	0	0	0	0	Fatty acid oxidation
CARNCNc	hydrolysis of L-Carnosine for uptake	h2o[c] + carn[c] <=> ala_B[c] + his_L[c]	0	0	0	0	0	0	peptide metabolism
CARPEPT1tc	transport of L-Carnosine by the apical PEPT1 amino acid transporters across the brush border cells of the enterocytes of the intestine and renal cells	h[u] + carn[u] -> h[c] + carn[c]	0	0	0	0	0	0	Transport, extracellular
CBLTDe	release of B12 by simple diffusion	adocbl[c] -> adocbl[e]	0	1	0	1	0	0	Transport, extracellular
CBLtlu	transport of Adenosylcobalamin into the intestine	adocbl[u] -> adocbl[c]	0	1	0	1	0	0	Transport, lumen
CHOLATEt2u	uptake of Cholate	2 na1[u] + cholate[u] -> 2 na1[c] + cholate[c]	0	0	0	0	0	0	Transport, lumen
CHOLATEt3	ABC bile acid transporter	h2o[c] + atp[c] + cholate[c] -> h[c] + adp[c] + pi[c] + cholate[e]	0	0	0	0	0	0	Transport, extracellular
CHOLESACATc	esterification of cholesterol to cholesterol ester within enterocytes	chsterol[c] + Rtotalcoa[c] -> coa[c] + xolest2_hs[c]	0	0	0	0	0	0	Cholesterol metabolism
CHOLESTlu	hydrolysis of cholesterol ester by cholesterol esterase	h2o[u] + xolest2_hs[u] -> h[u] + chsterol[u] + Rtotal[u]	0	0	0	0	0	0	Transport, lumen
CHOLtu	Choline uniport	chol[e] <=> chol[c]	-1	0	-1	0	0	0	Transport, extracellular
CHOLtuc	uptake of choline by simple diffusion	chol[u] <=> chol[c]	0	1	0	1	0	0	Transport, lumen
CRNrtuc	reversible transport of L-Carnitine into cell	crn[u] <=> crn[c]	0	0	0	0	0	0	Transport, lumen
CRNt	L-carnitine reversible transport	crn[e] <=> crn[c]	0	0	0	0	0	0	Transport, extracellular
CYSALANaEx	L-alanine/L-cysteine Na-dependent exchange (Cys-L in)	na1[e] + ala_L[c] + cys_L[e] -> na1[c] + ala_L[e] + cys_L[c]	0	1000	0	1000	0	0	Transport, extracellular
CYSAMOu	Cysteamine oxygenase	cysam[u] + o2[u] -> 2 h[u] + hyptaur[u]	0	0	0	0	0	0	Methionine and cysteine metabolism
CYSGLTH	Glutathione:cystine oxidoreductase	Lcystin[c] + 2 gthrd[c] <=> 2 cys_L[c] + gthox[c]	0	0	0	0	0	0	Methionine and cysteine metabolism
CYSGLUexR	L-cysteine/L-glutamine reversible exchanger	cys_L[e] + gln_L[c] <=> cys_L[c] + gln_L[e]	-1000	1000	-1000	1000	0	0	Transport, extracellular
CYSGLYex	CYSGLYex	cys_L[c] + gly[e] -> cys_L[e] + gly[c]	0	1000	0	1000	0	0	Transport, extracellular
CYSILELAT2tc	transport of L-Cysteine into the cell and efflux of L-Isoleucine out of the cell by LAT2 on the basolateral surfaces of kidney and intestine.	cys_L[e] + ile_L[c] -> cys_L[c] + ile_L[e]	0	1000	0	1000	0	0	Transport, extracellular
CYSPHELAT2tc	transport of L-Cysteine into the cell and efflux of L-Phenylalanine out of the cell by LAT2 on the basolateral surfaces of kidney and intestine.	cys_L[e] + phe_L[c] -> cys_L[c] + phe_L[e]	0	1000	0	1000	0	0	Transport, extracellular
CYSSERNaEx	L-serine/L-cysteine Na-dependent exchange (Cys-L in)	na1[e] + cys_L[e] + ser_L[c] -> na1[c] + cys_L[c] + ser_L[e]	0	1000	0	1000	0	0	Transport, extracellular
CYSSNAT2	L-Cysteine symport via sodium symport	na1[e] + cys_L[e] -> na1[c] + cys_L[c]	0	1000	0	1000	0	0	Transport, extracellular
CYSTALArBATtc	transport of L-Cystine into the cell in exchange for L-Alanine by b0,+AT transporter at the apical surfaces of the membranes of small intestine and renal cells.	ala_L[c] + Lcystin[u] -> ala_L[u] + Lcystin[c]	0	0	0	0	0	0	Transport, extracellular
CYSTGLUex	L-cystine/L-glutamate exchanger	glu_L[c] + Lcystin[e] -> Lcystin[c] + glu_L[e]	0	0	0	0	0	0	Transport, extracellular
CYSTHRNaEx	L-cysteine/L-threonine Na-dependent exchange (Cys-L in)	na1[e] + cys_L[e] + thr_L[c] -> na1[c] + cys_L[c] + thr_L[e]	0	1000	0	1000	0	0	Transport, extracellular
CYSTLEUrBATtc	transport of L-Cystine into the cell in exchange for L-Leucine by b0,+AT transporter at the apical surfaces of the membranes of small intestine and renal cells.	leu_L[c] + Lcystin[u] -> leu_L[u] + Lcystin[c]	0	0	0	0	0	0	Transport, extracellular
CYStec	L-cysteine transport via diffusion (extracellular to cytosol)	cys_L[e] <=> cys_L[c]	-1000	1000	-1000	1000	0	0	Transport, extracellular
CYTK1	cytidylate kinase (CMP)	atp[c] + cmp[c] <=> adp[c] + cdp[c]	-1000	1000	-1000	1000	0	0	Nucleotide interconversion
CYTK12	cytidylate kinase (dCMP,dCTP)	dcmp[c] + dctp[c] <=> 2 dcdp[c]	-1000	1000	-1000	1000	0	0	Nucleotide interconversion
CYTK14	cytidylate kinase (dCMP,UTP)	utp[c] + dcmp[c] <=> dcdp[c] + udp[c]	-1000	1000	-1000	1000	0	0	Nucleotide interconversion
CYTK2	cytidylate kinase (dCMP)	atp[c] + dcmp[c] <=> adp[c] + dcdp[c]	-1000	1000	-1000	1000	0	0	Nucleotide interconversion
CYTK3	cytidylate kinase (CMP)(GTP)	gtp[c] + cmp[c] <=> gdp[c] + cdp[c]	-1000	1000	-1000	1000	0	0	Nucleotide interconversion
CYTK4	cytidylate kinase (dCMP)(GTP)	gtp[c] + dcmp[c] <=> gdp[c] + dcdp[c]	-1000	1000	-1000	1000	0	0	Nucleotide interconversion
CYTK5	cytidylate kinase (dCMP)	ctp[c] + dcmp[c] <=> cdp[c] + dcdp[c]	-1000	1000	-1000	1000	0	0	Nucleotide interconversion
CYTK6	cytidylate kinase (CMP,CTP)	cmp[c] + ctp[c] <=> 2 cdp[c]	-1000	1000	-1000	1000	0	0	Nucleotide interconversion
CYTK7	cytidylate kinase (CMP,UTP)	cmp[c] + utp[c] <=> cdp[c] + udp[c]	-1000	1000	-1000	1000	0	0	Nucleotide interconversion
CYTK9	cytidylate kinase (CMP,dCTP)	cmp[c] + dctp[c] <=> cdp[c] + dcdp[c]	-1000	1000	-1000	1000	0	0	Nucleotide interconversion
Coqu	uptake of coenzyme q	q10[u] <=> q10[c]	0	0	0	0	0	0	Transport, lumen
D3AIBTm	D-3-Amino-isobutanoate:pyruvate aminotransferase, mitochondrial	3aib_D[m] + pyr[m] <=> 2mop[m] + ala_L[m]	0	0	0	0	0	0	Pyrimidine catabolism
DASCBR	dehydroascorbate reductase	h[c] + nadph[c] + dhdascb[c] -> nadp[c] + ascb_L[c]	0	0	0	0	0	0	Vitamin C metabolism
DASPO1p	D-aspartate oxidase, peroxisomal	asp_D[x] + o2[x] + h2o[x] -> h2o2[x] + nh4[x] + oaa[x]	0	0	0	0	0	0	Alanine and aspartate metabolism
DCTPtm	transport of dCTP into mitochondria	dctp[c] -> dctp[m]	0	0	0	0	0	0	Transport, mitochondrial
DCTPtn	dCTP diffusion in nucleus	dctp[c] <=> dctp[n]	0	0	0	0	0	0	Transport, nuclear
DGAT	diacylglycerol acyltransferase	dag_hs[c] + Rtotal3coa[c] -> coa[c] + tag_hs[c]	0	0	0	0	0	0	Triacylglycerol synthesis
DHAAt1r	dehydroascorbate transport (uniport)	dhdascb[e] <=> dhdascb[c]	0	0	0	0	0	0	Transport, extracellular
DHAAt1rlu	dehydroascorbate transport (uniport)	dhdascb[u] <=> dhdascb[c]	0	0	0	0	0	0	Transport, lumen
DHPM2	dihydropyrimidinase (dihydrothymine)	h2o[c] + 56dthm[c] -> h[c] + 3uib[c]	0	0	0	0	0	0	Pyrimidine catabolism
DINtlu	deoxyinosine transport via diffusion	din[u] <=> din[c]	-1000	0	-1000	0	0	0	Transport, lumen
DM_1a25dhvitd3(n)	demand reaction for vitD3	1a25dhvitd3[n] ->	0	0	0	0	0	0	Exchange/demand reaction
DM_5HPET(r)	demand reaction for 5(S)-HPETE(1-)	5HPET[r] ->	0	1000	0	1000	0	0	Exchange/demand reaction
DM_dctp(m)	DM_dctp(m)	dctp[m] ->	0	0	0	0	0	0	Exchange/demand reaction
DM_dctp(n)	DM_dctp(n)	dctp[n] ->	0	0	0	0	0	0	Exchange/demand reaction
DPCOAPPu	pyrophasphatase (dephospho-CoA)	h2o[u] + dpcoa[u] -> 2 h[u] + amp[u] + pan4p[u]	0	0	0	0	0	0	CoA metabolism
DURAD2	dihydrothymin dehydrogenase (NADP)	nadp[c] + 56dthm[c] <=> h[c] + nadph[c] + thym[c]	0	0	0	0	0	0	Pyrimidine catabolism
DURItlu	deoxyuridine transport via diffusion	duri[u] <=> duri[c]	-1000	0	-1000	0	0	0	Transport, lumen
EPAFABPpmtc	uptake of Eicosapentaenoic acid by the enterocytes	tmndnc[u] -> tmndnc[c]	0	0	0	0	0	0	Transport, lumen
FACOAL161	fatty-acid--CoA ligase (hexadecenoate)	coa[c] + atp[c] + hdcea[c] <=> amp[c] + ppi[c] + hdcoa[c]	0	0.036517	0	0.036517	0	0	Fatty acid oxidation
FACOAL181i	C181 fatty acid activation	coa[c] + atp[c] + ocdcea[c] -> amp[c] + ppi[c] + odecoa[c]	0	0	0	0	0	0	Fatty acid oxidation
FACOAL1821	fatty-acid--CoA ligase	coa[c] + atp[c] + lnlc[c] <=> amp[c] + ppi[c] + lnlccoa[c]	0	0.359109	0	0.359109	0	0	Fatty acid oxidation
FACOAL1831	fatty-acid--CoA ligase	coa[c] + atp[c] + lnlncg[c] <=> amp[c] + ppi[c] + lnlncgcoa[c]	0	0.017565	0	0.017565	0	0	Fatty acid oxidation
FACOAL1832	fatty-acid--CoA ligase	coa[c] + atp[c] + lnlnca[c] <=> amp[c] + ppi[c] + lnlncacoa[c]	0	0.017565	0	0.017565	0	0	Fatty acid oxidation
FACOAL204	fatty-acid--CoA ligase	coa[c] + atp[c] + arachd[c] <=> amp[c] + ppi[c] + arachdcoa[c]	0	0.003328	0	0.003328	0	0	Fatty acid oxidation
FACOAL205	fatty-acid--CoA ligase	coa[c] + atp[c] + tmndnc[c] <=> amp[c] + ppi[c] + tmndnccoa[c]	0	0	0	0	0	0	Fatty acid oxidation
FADDPlu	FAD diphosphatase	h2o[u] + fad[u] -> 2 h[u] + amp[u] + fmn[u]	0	0	0	0	0	0	Vitamin B2 metabolism
FADtm	transport of fad into mitochondria	fad[c] <=> fad[m]	0	0	0	0	0	0	Transport, mitochondrial
FAOXC101C102m	fatty acid beta oxidation(C10:1-->C10:2)m	fad[m] + dece4coa[m] -> fadh2[m] + dec24dicoa[m]	0	0.376674	0	0.376674	0	0	Fatty acid oxidation
FAOXC101C8m	fatty acid beta oxidation(C10:1-->C8)m	coa[m] + nad[m] + h2o[m] + dc2coa[m] -> nadh[m] + h[m] + accoa[m] + occoa[m]	0	0.413191	0	0.413191	0	0	Fatty acid oxidation
FAOXC101m	isomerization(C10:1)m	dece3coa[m] -> dc2coa[m]	0	0.413191	0	0.413191	0	0	Fatty acid oxidation
FAOXC102C101m	reduction(C10:2-->C10:1)m	h[m] + dec24dicoa[m] + nadph[m] -> dece3coa[m] + nadp[m]	0	0.376674	0	0.376674	0	0	Fatty acid oxidation
FAOXC102C103m	fatty acid beta oxidation(C10:2-->C10:3)m	fad[m] + dec47dicoa[m] -> fadh2[m] + dectricoa[m]	0	0.017565	0	0.017565	0	0	Fatty acid oxidation
FAOXC102C103x	fatty acid beta oxidation(C10:2-->C10:3)x	o2[x] + dec47dicoa[x] -> h2o2[x] + dectricoa[x]	0	0	0	0	0	0	Fatty acid oxidation
FAOXC102C81m	fatty acid beta oxidation(C10:2-->C8:1)m	coa[m] + nad[m] + h2o[m] + 2decdicoa[m] -> nadh[m] + h[m] + accoa[m] + octe5coa[m]	0	0.017565	0	0.017565	0	0	Fatty acid oxidation
FAOXC102C81x	fatty acid beta oxidation(C10:2-->C8:1)x	coa[x] + h2o[x] + 2decdicoa[x] + nad[x] -> accoa[x] + octe5coa[x] + nadh[x] + h[x]	0	0	0	0	0	0	Fatty acid oxidation
FAOXC102m	isomerization(C10:2)m	3decdicoa[m] -> 2decdicoa[m]	0	0.017565	0	0.017565	0	0	Fatty acid oxidation
FAOXC102x	isomerization(C10:2)x	3decdicoa[x] -> 2decdicoa[x]	0	0	0	0	0	0	Fatty acid oxidation
FAOXC103C102m	fatty acid beta oxidation(C10:3-->C10:2)m	h[m] + nadph[m] + dectricoa[m] -> nadp[m] + 3decdicoa[m]	0	0.017565	0	0.017565	0	0	Fatty acid oxidation
FAOXC103C102x	fatty acid beta oxidation(C10:3-->C10:2)x	dectricoa[x] + h[x] + nadph[x] -> 3decdicoa[x] + nadp[x]	0	0	0	0	0	0	Fatty acid oxidation
FAOXC121C101m	fatty acid beta oxidation(C12:1-->C10:1)m	coa[m] + nad[m] + h2o[m] + fad[m] + dd5ecoa[m] -> nadh[m] + h[m] + accoa[m] + fadh2[m] + dece3coa[m]	0	0.036517	0	0.036517	0	0	Fatty acid oxidation
FAOXC122C101m	fatty acid beta oxidation(C12:2-->C10:1)m	coa[m] + nad[m] + h2o[m] + 2ddecdicoa[m] -> nadh[m] + h[m] + accoa[m] + dece4coa[m]	0	0.376674	0	0.376674	0	0	Fatty acid oxidation
FAOXC122m	isomerization(C12:2)m	3ddecdicoa[m] -> 2ddecdicoa[m]	0	0.376674	0	0.376674	0	0	Fatty acid oxidation
FAOXC123C102m	fatty acid beta oxidation(C12:3-->C10:2)m	coa[m] + nad[m] + h2o[m] + 2dodtricoa[m] -> nadh[m] + h[m] + accoa[m] + dec47dicoa[m]	0	0.017565	0	0.017565	0	0	Fatty acid oxidation
FAOXC123C102x	fatty acid beta oxidation(C12:3-->C10:2)x	coa[x] + h2o[x] + nad[x] + 2dodtricoa[x] -> accoa[x] + dec47dicoa[x] + nadh[x] + h[x]	0	0	0	0	0	0	Fatty acid oxidation
FAOXC123m	isomerization(C12:3)m	3dodtricoa[m] -> 2dodtricoa[m]	0	0.017565	0	0.017565	0	0	Fatty acid oxidation
FAOXC123x	isomerization(C12:3)x	3dodtricoa[x] -> 2dodtricoa[x]	0	0	0	0	0	0	Fatty acid oxidation
FAOXC141C121m	fatty acid beta oxidation(C14:1-->C12:1)m	coa[m] + nad[m] + h2o[m] + fad[m] + tetd7ecoa[m] -> nadh[m] + h[m] + accoa[m] + fadh2[m] + dd5ecoa[m]	0	0.036517	0	0.036517	0	0	Fatty acid oxidation
FAOXC142C122m	fatty acid beta oxidation(C14:2-->C12:2)m	coa[m] + nad[m] + h2o[m] + fad[m] + tetdecdicoa[m] -> nadh[m] + h[m] + accoa[m] + fadh2[m] + 3ddecdicoa[m]	0	0.376674	0	0.376674	0	0	Fatty acid oxidation
FAOXC143C123m	fatty acid beta oxidation(C14:3-->C12:3)m	coa[m] + nad[m] + h2o[m] + fad[m] + 5tedtricoa[m] -> nadh[m] + h[m] + accoa[m] + fadh2[m] + 3dodtricoa[m]	0	0.017565	0	0.017565	0	0	Fatty acid oxidation
FAOXC143C123x	fatty acid beta oxidation(C14:3-->C12:3)x	coa[x] + o2[x] + h2o[x] + nad[x] + 5tedtricoa[x] -> accoa[x] + h2o2[x] + nadh[x] + h[x] + 3dodtricoa[x]	0	0	0	0	0	0	Fatty acid oxidation
FAOXC161C141m	fatty acid beta oxidation(C16:1-->C14:1)m	coa[m] + nad[m] + h2o[m] + hdcoa[m] + fad[m] -> nadh[m] + h[m] + accoa[m] + fadh2[m] + tetd7ecoa[m]	0	0.036517	0	0.036517	0	0	Fatty acid oxidation
FAOXC162C142m	fatty acid beta oxidation(C16:2-->C14:2)m	coa[m] + nad[m] + h2o[m] + fad[m] + hexddcoa[m] -> nadh[m] + h[m] + accoa[m] + fadh2[m] + tetdecdicoa[m]	0	0.359109	0	0.359109	0	0	Fatty acid oxidation
FAOXC163C143m	fatty acid beta oxidation(C16:3-->C14:3)m	coa[m] + nad[m] + h2o[m] + fad[m] + hexdtrcoa[m] -> nadh[m] + h[m] + accoa[m] + fadh2[m] + 5tedtricoa[m]	0	0.017565	0	0.017565	0	0	Fatty acid oxidation
FAOXC163C164Gm	fatty acid beta oxidation(C16:3-->C16:4)gm	fad[m] + 4hexdtricoa[m] -> fadh2[m] + hexdectecoa[m]	0	0.017565	0	0.017565	0	0	Fatty acid oxidation
FAOXC163GC142m	fatty acid beta oxidation(C16:3-->C14:2)gm	coa[m] + nad[m] + h2o[m] + 2hexdtricoa[m] -> nadh[m] + h[m] + accoa[m] + tetdecdicoa[m]	0	0.017565	0	0.017565	0	0	Fatty acid oxidation
FAOXC163Gm	isomerization(C16:3)gm	3hexdtricoa[m] -> 2hexdtricoa[m]	0	0.017565	0	0.017565	0	0	Fatty acid oxidation
FAOXC164C143m	fatty acid beta oxidation(C16:4-->C14:3)m	coa[m] + nad[m] + h2o[m] + 2hexdtetcoa[m] -> nadh[m] + h[m] + accoa[m] + 5tedtricoa[m]	0	0	0	0	0	0	Fatty acid oxidation
FAOXC164C143x	fatty acid beta oxidation(C16:4-->C14:3)x	coa[x] + h2o[x] + nad[x] + 2hexdtetcoa[x] -> accoa[x] + nadh[x] + h[x] + 5tedtricoa[x]	0	0	0	0	0	0	Fatty acid oxidation
FAOXC164C165m	fatty acid beta oxidation(C16:4-->C16:5)m	fad[m] + 4hexdtetcoa[m] -> fadh2[m] + hedepecoa[m]	0	0	0	0	0	0	Fatty acid oxidation
FAOXC164C165x	fatty acid beta oxidation(C16:4-->C16:5)x	o2[x] + 4hexdtetcoa[x] -> h2o2[x] + hexdpencoa[x]	0	0	0	0	0	0	Fatty acid oxidation
FAOXC164GC163m	fatty acid beta oxidation(C16:4-->C16:3)gm	h[m] + nadph[m] + hexdectecoa[m] -> nadp[m] + 3hexdtricoa[m]	0	0.017565	0	0.017565	0	0	Fatty acid oxidation
FAOXC164m	isomerization(C16:4)m	3hexdtetcoa[m] -> 2hexdtetcoa[m]	0	0	0	0	0	0	Fatty acid oxidation
FAOXC164x	isomerization(C16:4)x	3hexdtetcoa[x] -> 2hexdtetcoa[x]	0	0	0	0	0	0	Fatty acid oxidation
FAOXC165C164m	fatty acid beta oxidation (C16:5-->C16:4)m	h[m] + nadph[m] + hedepecoa[m] -> nadp[m] + 3hexdtetcoa[m]	0	0	0	0	0	0	Fatty acid oxidation
FAOXC165C164x	fatty acid beta oxidation(C16:5-->C16:4)x	h[x] + nadph[x] + hexdpencoa[x] -> nadp[x] + 3hexdtetcoa[x]	0	0	0	0	0	0	Fatty acid oxidation
FAOXC1811603m	Beta oxidation fatty acid	5 coa[m] + 5 nad[m] + 5 h2o[m] + odecoa[m] + 4 fad[m] -> 5 nadh[m] + 5 h[m] + 5 accoa[m] + 4 fadh2[m] + occoa[m]	0	0.681445	0	0.681445	0	0	Fatty acid oxidation
FAOXC182806m	Beta oxidation of fatty acid	5 coa[m] + 5 nad[m] + 5 h2o[m] + 3 fad[m] + lnlccoa[m] -> 5 nadh[m] + 5 h[m] + 5 accoa[m] + 3 fadh2[m] + occoa[m]	0	0.359109	0	0.359109	0	0	Fatty acid oxidation
FAOXC182C162m	fatty acid beta oxidation(C18:2-->C16:2)m	coa[m] + nad[m] + h2o[m] + fad[m] + lnlccoa[m] -> nadh[m] + h[m] + accoa[m] + fadh2[m] + hexddcoa[m]	0	0.359109	0	0.359109	0	0	Fatty acid oxidation
FAOXC183C163Gm	fatty acid beta oxidation(C18:3-->C16:3)gm	coa[m] + nad[m] + h2o[m] + fad[m] + lnlncgcoa[m] -> nadh[m] + h[m] + accoa[m] + fadh2[m] + 4hexdtricoa[m]	0	0.017565	0	0.017565	0	0	Fatty acid oxidation
FAOXC183C163m	fatty acid beta oxidation(C18:3-->C16:3)m	coa[m] + nad[m] + lnlncacoa[m] + h2o[m] + fad[m] -> nadh[m] + h[m] + accoa[m] + fadh2[m] + hexdtrcoa[m]	0	0.017565	0	0.017565	0	0	Fatty acid oxidation
FAOXC184C164m	fatty acid beta oxidation(C18:4-->C16:4)m	coa[m] + nad[m] + h2o[m] + fad[m] + strdnccoa[m] -> nadh[m] + h[m] + accoa[m] + fadh2[m] + 4hexdtetcoa[m]	0	0	0	0	0	0	Fatty acid oxidation
FAOXC184C164x	fatty acid beta oxidation(C18:4-->C16:4)x	coa[x] + o2[x] + h2o[x] + nad[x] + strdnccoa[x] -> accoa[x] + h2o2[x] + nadh[x] + h[x] + 4hexdtetcoa[x]	0	0	0	0	0	0	Fatty acid oxidation
FAOXC200180m	Beta oxidation of long chain fatty acid	coa[m] + nad[m] + arachcoa[m] + h2o[m] + fad[m] -> nadh[m] + h[m] + accoa[m] + fadh2[m] + stcoa[m]	0	0	0	0	0	0	Fatty acid oxidation
FAOXC204	Beta oxidation of long chain fatty acid	9 coa[m] + 9 nad[m] + 9 h2o[m] + arachdcoa[m] + 5 fad[m] -> 9 nadh[m] + 9 h[m] + 10 accoa[m] + 5 fadh2[m]	0	0.003328	0	0.003328	0	0	Fatty acid oxidation
FAOXC2051843m	Beta oxidation of fatty acid	coa[m] + nad[m] + h2o[m] + tmndnccoa[m] -> nadh[m] + h[m] + accoa[m] + strdnccoa[m]	0	0	0	0	0	0	Fatty acid oxidation
FAOXC2051843x	Beta oxidation of long chain fatty acid	coa[x] + h2o[x] + nad[x] + tmndnccoa[x] -> accoa[x] + nadh[x] + h[x] + strdnccoa[x]	0	0	0	0	0	0	Fatty acid oxidation
FAOXC61C4m	fatty acid beta oxidation(C6:1-->C4:0)m	coa[m] + nad[m] + h2o[m] + hx2coa[m] -> nadh[m] + h[m] + btcoa[m] + accoa[m]	0	0.017565	0	0.017565	0	0	Fatty acid oxidation
FAOXC61C4x	fatty acid beta oxidation(C6:1-->C4:0)x	coa[x] + h2o[x] + nad[x] + hx2coa[x] -> accoa[x] + btcoa[x] + nadh[x] + h[x]	0	0	0	0	0	0	Fatty acid oxidation
FAOXC61m	isomerization(C6:1)m	hexe3coa[m] -> hx2coa[m]	0	0.017565	0	0.017565	0	0	Fatty acid oxidation
FAOXC61x	isomerization(C6:1)x	hexe3coa[x] -> hx2coa[x]	0	0	0	0	0	0	Fatty acid oxidation
FAOXC81C61m	fatty acid beta oxidation(C8:1-->C6:1)m	coa[m] + nad[m] + h2o[m] + fad[m] + octe5coa[m] -> nadh[m] + h[m] + accoa[m] + fadh2[m] + hexe3coa[m]	0	0.017565	0	0.017565	0	0	Fatty acid oxidation
FAOXC81C61x	fatty acid beta oxidation(C8:1-->C6:1)x	coa[x] + o2[x] + h2o[x] + nad[x] + octe5coa[x] -> accoa[x] + h2o2[x] + nadh[x] + h[x] + hexe3coa[x]	0	0	0	0	0	0	Fatty acid oxidation
FMNALKPlu	hydrolysis of FMN	h2o[u] + fmn[u] -> pi[u] + ribflv[u]	0	0	0	0	0	0	Vitamin B2 metabolism
G5SADrm	L-glutamate 5-semialdehyde dehydratase, reversible, mitochondrial	glu5sa[m] <=> h[m] + h2o[m] + 1pyr5c[m]	0	0	0	0	0	0	Arginine and Proline Metabolism
GALt1r	galactose transport (uniport)	gal[e] <=> gal[c]	-0.315857	0	-0.315857	0	0	0	Transport, extracellular
GAMYlu	glucoamylase, extracellular (glygn5 -> malt)	h2o[u] + glygn5[u] -> Tyr_ggn[u] + malt[u]	0	0	0	0	0	0	Starch and sucrose metabolism
GCHOLAt2u	uptake of glycocholate	2 na1[u] + gchola[u] -> 2 na1[c] + gchola[c]	0	0	0	0	0	0	Transport, lumen
GCHOLAt3	ABC bile acid transporter	h2o[c] + atp[c] + gchola[c] -> h[c] + adp[c] + pi[c] + gchola[e]	0	0	0	0	0	0	Transport, extracellular
GHMT2rm	glycine hydroxymethyltransferase, reversible, mitochondrial	thf[m] + ser_L[m] <=> gly[m] + h2o[m] + mlthf[m]	0	0	0	0	0	0	Glycine, serine, alanine and threonine metabolism
GLINOFABPpmtc	uptake of gamma-linolenic acid by the enterocytes	lnlncg[u] -> lnlncg[c]	0	0.017565	0	0.017565	0	0	Transport, lumen
GLNILELAT2tc	transport of L-Glutamine into the cell and efflux of L-Isoleucine out of the cell by LAT2 on the basolateral surfaces of kidney and intestine.	gln_L[e] + ile_L[c] -> gln_L[c] + ile_L[e]	0	1000	0	1000	0	0	Transport, extracellular
GLNLNCOACPT1	transport of gamma-linolenyl carnitine into the mitochondrial matrix	crn[c] + lnlncgcoa[c] <=> coa[c] + lnlncgcrn[c]	0	0.017565	0	0.017565	0	0	Fatty acid oxidation
GLNLNCRNCACT	transport of gamma-linolenyl carnitine into the mitochondrial matrix	lnlncgcrn[c] <=> lnlncgcrn[m]	0	0.017565	0	0.017565	0	0	Fatty acid oxidation
GLNLNCRNCPT2	transport of gamma-linolenyl carnitine into the mitochondrial matrix	coa[m] + lnlncgcrn[m] <=> crn[m] + lnlncgcoa[m]	0	0.017565	0	0.017565	0	0	Fatty acid oxidation
GLNPHELAT2tc	transport of L-Glutamine into the cell and efflux of L-Phenylalanine out of the cell by LAT2 on the basolateral surfaces of kidney and intestine.	gln_L[e] + phe_L[c] -> gln_L[c] + phe_L[e]	0	1000	0	1000	0	0	Transport, extracellular
GLNSNAT2	L-glutamine reversible transport via sodium symport	na1[e] + gln_L[e] -> na1[c] + gln_L[c]	0	1000	0	1000	0	0	Transport, extracellular
GLNyLATtc	transport of L-Glutamine by y+LAT1 or y+LAT2 transporters in small intestine and kidney	na1[e] + gln_L[e] + arg_L[c] -> na1[c] + gln_L[c] + arg_L[e]	0	1000	0	1000	0	0	Transport, extracellular
GLUCYS	gamma-glutamylcysteine synthetase	glu_L[c] + atp[c] + cys_L[c] -> h[c] + adp[c] + pi[c] + glucys[c]	0	0	0	0	0	0	Glutathione metabolism
GLUPROASCT1	glutamate intake by system ASCT-1 transporter	na1[e] + pro_L[c] + glu_L[e] -> na1[c] + glu_L[c] + pro_L[e]	0	0	0	0	0	0	Transport, extracellular
GLYGLYCNc	hydrolysis of glycylycine for uptake	h2o[c] + glygly[c] <=> 2 gly[c]	0	0	0	0	0	0	Transport, extracellular
GLYGLYPEPT1tc	transport of Glycyl-glycine by the apical PEPT1 amino acid transporters across the brush border cells of the enterocytes of the intestine and renal cells	h[u] + glygly[u] -> h[c] + glygly[c]	0	0	0	0	0	0	Transport, extracellular
GLYLEUHYDROc	hydrolysis of Glycylleucine in the small intestine for cellular uptake	h2o[c] + glyleu[c] <=> leu_L[c] + gly[c]	0	0	0	0	0	0	Transport, extracellular
GLYLEUPEPT1tc	transport of Glycylleucine by the apical PEPT1 amino acid transporters across the brush border cells of the enterocytes of the intestine and renal cells	h[u] + glyleu[u] -> h[c] + glyleu[c]	0	0	0	0	0	0	Transport, extracellular
GLYPHEHYc	hydrolysis of glycylphenylalanine	h2o[c] + glyphe[c] <=> gly[c] + phe_L[c]	0	0	0	0	0	0	Pentose phosphate pathway
GLYPHEPEPT1tc	transport of Glycylphenylalanine by the apical PEPT1 amino acid transporters across the brush border cells of the enterocytes of the intestine and renal cells	h[u] + glyphe[u] -> h[c] + glyphe[c]	0	0	0	0	0	0	Transport, extracellular
GLYPROPEPT1tc	transport of Glycylproline by the apical PEPT1 amino acid transporters across the brush border cells of the enterocytes of the intestine and renal cells	h[u] + glypro[u] -> h[c] + glypro[c]	0	0	0	0	0	0	Transport, extracellular
GLYPROPRO1c	hydrolysis of Prolylglycine in the small intestine for cellular uptake	h2o[c] + glypro[c] <=> gly[c] + pro_L[c]	0	0	0	0	0	0	Transport, extracellular
GLYSARCNc	hydrolysis of glycylsarcosine for uptake	h2o[c] + glysar[c] <=> gly[c] + sarcs[c]	0	0	0	0	0	0	Transport, extracellular
GLYSARPEPT1tc	transport of Glycylsarcosine by the apical PEPT1 amino acid transporters across the brush border cells of the enterocytes of the intestine, renal cells and brain.	h[u] + glysar[u] -> h[c] + glysar[c]	0	0	0	0	0	0	Transport, extracellular
GLYt4	glycine transport via sodium symport	na1[e] + gly[e] -> na1[c] + gly[c]	0	1000	0	1000	0	0	Transport, extracellular
GTHS	glutathione synthetase	atp[c] + gly[c] + glucys[c] -> h[c] + adp[c] + pi[c] + gthrd[c]	0	0	0	0	0	0	Glutathione metabolism
GUMDCHAe	binding of guar gums with deoxyxholic acid in the intestinal lumen, reducing serum cholsterol levels.	dchac[u] + gum[u] -> gumdchac[u]	0	0	0	0	0	0	Dietary fiber binding
GUMGCHLe	binding of guar gums with glycocholate in the intestinal lumen, reducing serum cholsterol levels.	gchola[u] + gum[u] -> gumgchol[u]	0	0	0	0	0	0	Dietary fiber binding
GUMTCHOLe	binding of guar gums with taurocholate in the intestinal lumen, reducing serum cholsterol levels.	tchola[u] + gum[u] -> gumtchol[u]	0	0	0	0	0	0	Dietary fiber binding
HCO3_CLt	bicarbonate transport (Cl-/HCO3- exchange)	hco3[e] + cl[c] <=> hco3[c] + cl[e]	-1000	1000	-1000	1000	0	0	Transport, extracellular
HDCEATD	diffusion reaction for Hexadecenoate (n-C16:1)	hdcea[u] <=> hdcea[c]	0	0.036517	0	0.036517	0	0	Transport, lumen
HDCEAtr	fatty acid transport via diffusion	hdcea[e] <=> hdcea[c]	-0.036517	0	-0.036517	0	0	0	Transport, extracellular
HISCAT1	transport of L-Histidine by y+ transporter	his_L[c] <=> his_L[e]	0	1000	0	1000	0	0	Transport, extracellular
HISILELAT2tc	transport of L-Histidine into the cell and efflux of L-Isoleucine out of the cell by LAT2 on the basolateral surfaces of kidney and intestine.	ile_L[c] + his_L[e] -> ile_L[e] + his_L[c]	0	1000	0	1000	0	0	Transport, extracellular
HISPHELAT2tc	transport of L-Histidine into the cell and efflux of L-Phenylalanine out of the cell by LAT2 on the basolateral surfaces of kidney and intestine.	phe_L[c] + his_L[e] -> phe_L[e] + his_L[c]	0	1000	0	1000	0	0	Transport, extracellular
HISSNAT2	L-histidine transport in via sodium symport	na1[e] + his_L[e] -> na1[c] + his_L[c]	0	1000	0	1000	0	0	Transport, extracellular
HISyLATtc	transport of L-Histidine by y+LAT1 or y+LAT2 transporters in small intestine and kidney	na1[e] + arg_L[c] + his_L[e] -> na1[c] + arg_L[e] + his_L[c]	0	1000	0	1000	0	0	Transport, extracellular
HPETFABP1tc	transport of 5-HPETE into the enterocytes	2 5HPET[c] <=> 2 5HPET[r]	0	500	0	500	0	0	Transport, endoplasmic reticular
HYPTROXu	Hypotaurine oxidase	o2[u] + 2 hyptaur[u] -> 2 taur[u]	0	0	0	0	0	0	Methionine and cysteine metabolism
ILEPHELAT2tc	transport of L-Isoleucine into the cell and efflux of L-Phenylalanine out of the cell by LAT2 on the basolateral surfaces of kidney and intestine.	ile_L[e] + phe_L[c] -> ile_L[c] + phe_L[e]	0	1000	0	1000	0	0	Transport, extracellular
ILEtec	L-isoleucine transport via diffusion (extracellular to cytosol)	ile_L[e] <=> ile_L[c]	-1000	1000	-1000	1000	0	0	Transport, extracellular
LACLt	lactate transport	lac_L[x] -> lac_L[c]	0	1000	0	1000	0	0	Transport, peroxisomal
LACZlu	b-galactosidase, extracellular	h2o[u] + lcts[u] -> glc_D[u] + gal[u]	0	0.074493	0	0.074493	0	0	Galactose metabolism
LAPCOAu	phosphorylase (CoA)	h2o[u] + coa[u] -> dpcoa[u] + pi[u]	0	0	0	0	0	0	CoA metabolism
LEUGLYHYc	hydrolysis of leucylglycine	h2o[c] + leugly[c] <=> leu_L[c] + gly[c]	0	0	0	0	0	0	Transport, extracellular
LEUGLYPEPT1tc	transport of Leucylglycine by the apical PEPT1 amino acid transporters across the brush border cells of the enterocytes of the intestine and renal cells	h[u] + leugly[u] -> h[c] + leugly[c]	0	0	0	0	0	0	Transport, extracellular
LEUILELAT2tc	transport of L-Leucine into the cell and efflux of L-Isoleucine out of the cell by LAT2 on the basolateral surfaces of kidney and intestine.	ile_L[c] + leu_L[e] <=> leu_L[c] + ile_L[e]	-1000	1000	-1000	1000	0	0	Transport, extracellular
LEULEULAPc	hydrolysis of Leucylleucine in the small intestine for cellular uptake	h2o[c] + leuleu[c] <=> 2 leu_L[c]	0	0	0	0	0	0	Transport, extracellular
LEULEUPEPT1tc	transport of Leucylleucine by the apical PEPT1 amino acid transporters across the brush border cells of the enterocytes of the intestine and renal cells	h[u] + leuleu[u] -> h[c] + leuleu[c]	0	0	0	0	0	0	Transport, extracellular
LEUPHELAT2tc	transport of L-Leucine into the cell and efflux of L-Phenylalanine out of the cell by LAT2 on the basolateral surfaces of kidney and intestine.	phe_L[c] + leu_L[e] <=> leu_L[c] + phe_L[e]	-1000	1000	-1000	1000	0	0	Transport, extracellular
LEUtec	L-leucine transport via diffusion (extracellular to cytosol)	leu_L[e] <=> leu_L[c]	-1000	1000	-1000	1000	0	0	Transport, extracellular
LEUyLATtc	transport of Leucine by y+LAT1 or y+LAT2 transporters in small intestine and kidney	na1[e] + arg_L[c] + leu_L[e] -> na1[c] + leu_L[c] + arg_L[e]	0	1000	0	1000	0	0	Transport, extracellular
LINOFABPpmtc	uptake of linoleic acid by the enterocytes	lnlc[u] -> lnlc[c]	0	0.359109	0	0.359109	0	0	Transport, lumen
LINOFATPtc	uptake of linoleic acid by the enterocytes	coa[c] + atp[c] + lnlc[u] -> amp[c] + ppi[c] + lnlccoa[c]	0	0.359109	0	0.359109	0	0	Transport, extracellular
LNLCCOACPT1	transport of Linoleyl carnitine into the mitochondrial matrix	crn[c] + lnlccoa[c] <=> coa[c] + lnlccrn[c]	0	0.359109	0	0.359109	0	0	Fatty acid oxidation
LNLCCRNCACT	transport of Linoleyl carnitine into the mitochondrial matrix	lnlccrn[c] <=> lnlccrn[m]	0	0.359109	0	0.359109	0	0	Fatty acid oxidation
LNLCCRNCPT2	transport of Linoleyl carnitine into the mitochondrial matrix	coa[m] + lnlccrn[m] <=> crn[m] + lnlccoa[m]	0	0.359109	0	0.359109	0	0	Fatty acid oxidation
LNLCt	Linoleic acid (n-C18:2) transport in via diffusion	lnlc[e] <=> lnlc[c]	-0.359109	0	-0.359109	0	0	0	Transport, extracellular
LNLNCAt	fatty acid transport via diffusion	lnlnca[e] <=> lnlnca[c]	-0.017565	0	-0.017565	0	0	0	Transport, extracellular
LNLNCGt	fatty acid transport via diffusion	lnlncg[e] <=> lnlncg[c]	-0.017565	0	-0.017565	0	0	0	Transport, extracellular
LPCHOLTDlu	difussion of lysophosphatidylcholine accross the brush border membrane	lpchol_hs[u] <=> lpchol_hs[c]	0	0	0	0	0	0	Transport, lumen
LPCHOLt	lysophosphatidylcholine transport	lpchol_hs[e] <=> lpchol_hs[c]	0	0	0	0	0	0	Transport, extracellular
LPSlu	lipase	h2o[u] + tag_hs[u] -> h[u] + dag_hs[u] + Rtotal3[u]	0	0	0	0	0	0	Triacylglycerol synthesis
MALT	alpha-glucosidase	h2o[c] + malt[c] -> 2 glc_D[c]	0	0.336534	0	0.336534	0	0	Starch and sucrose metabolism
MALTlu	alpha-glucosidase, extracellular	h2o[u] + malt[u] -> 2 glc_D[u]	0	0.336534	0	0.336534	0	0	Starch and sucrose metabolism
MALTtu	uptake of maltose	malt[u] -> malt[c]	0	0.336534	0	0.336534	0	0	Transport, lumen
MAL_Ltx	transport of malate into cytosol	mal_L[x] <=> mal_L[c]	0	0	0	0	0	0	Transport, peroxisomal
MANt1lu	mannose transport (uniport)	man[u] <=> man[c]	0	0.148986	0	0.148986	0	0	Transport, lumen
MANt1r	mannose transport (uniport)	man[e] <=> man[c]	-0.148986	0	-0.148986	0	0	0	Transport, extracellular
MDHx	malate dehydrogenase, peroxisomal	nad[x] + mal_L[x] <=> oaa[x] + nadh[x] + h[x]	0	0	0	0	0	0	Citric acid cycle
METILELAT2tc	transport of L-Methionine into the cell and efflux of L-Isoleucine out of the cell by LAT2 on the basolateral surfaces of kidney and intestine.	ile_L[c] + met_L[e] -> ile_L[e] + met_L[c]	0	1000	0	1000	0	0	Transport, extracellular
METPHELAT2tc	transport of L-Methionine into the cell and efflux of L-Phenylalanine out of the cell by LAT2 on the basolateral surfaces of kidney and intestine.	phe_L[c] + met_L[e] -> phe_L[e] + met_L[c]	0	1000	0	1000	0	0	Transport, extracellular
METSNAT2	L-methionine transport in via sodium symport	na1[e] + met_L[e] -> na1[c] + met_L[c]	0	1000	0	1000	0	0	Transport, extracellular
METtec	L-methionine transport via diffusion (extracellular to cytosol)	met_L[e] <=> met_L[c]	-1000	0	-1000	0	0	0	Transport, extracellular
METyLATtc	transport of L-Methionine by y+LAT1 or y+LAT2 transporters in small intestine and kidney	na1[e] + arg_L[c] + met_L[e] -> na1[c] + arg_L[e] + met_L[c]	0	1000	0	1000	0	0	Transport, extracellular
MMSAD1m	methylmalonate-semialdehyde dehydrogenase	coa[m] + nad[m] + 2mop[m] -> co2[m] + nadh[m] + ppcoa[m]	0	0	0	0	0	0	Valine, leucine, and isoleucine metabolism
NADHtpu	NADH transporter, peroxisome	nadh[c] -> nadh[x]	0	1000	0	1000	0	0	Transport, peroxisomal
NADK	NAD kinase	nad[c] + atp[c] -> h[c] + nadp[c] + adp[c]	0	0	0	0	0	0	NAD metabolism
NADPHtxu	NADPH transporter, peroxisome	nadph[c] -> nadph[x]	0	0	0	0	0	0	Transport, peroxisomal
NADPtxu	NADP transporter, peroxisome	nadp[x] -> nadp[c]	0	0	0	0	0	0	Transport, peroxisomal
NADtm	transport of NAD into mitochondria	nad[c] <=> nad[m]	0	0	0	0	0	0	Transport, mitochondrial
NADtpu	NAD transporter, peroxisome	nadh[x] -> nadh[c]	0	1000	0	1000	0	0	Transport, peroxisomal
NDPK1	nucleoside-diphosphate kinase (ATP:GDP)	atp[c] + gdp[c] <=> adp[c] + gtp[c]	-1000	1000	-1000	1000	0	0	Nucleotide interconversion
NDPK1m	nucleoside-diphosphate kinase (ATP:GDP), mitochondrial	atp[m] + gdp[m] <=> adp[m] + gtp[m]	-1000	1000	-1000	1000	0	0	Nucleotide interconversion
NDPK2	nucleoside-diphosphate kinase (ATP:UDP)	atp[c] + udp[c] <=> adp[c] + utp[c]	-1000	1000	-1000	1000	0	0	Nucleotide interconversion
NDPK3	nucleoside-diphosphate kinase (ATP:CDP)	atp[c] + cdp[c] <=> adp[c] + ctp[c]	-1000	1000	-1000	1000	0	0	Nucleotide interconversion
NDPK7	nucleoside-diphosphate kinase (ATP:dCDP)	atp[c] + dcdp[c] <=> adp[c] + dctp[c]	-1000	1000	-1000	1000	0	0	Nucleotide interconversion
NTD3	5'-nucleotidase (dCMP)	h2o[c] + dcmp[c] -> pi[c] + dcyt[c]	0	0	0	0	0	0	Pyrimidine catabolism
O16G1lu	oligo-1,6-glucosidase (glygn4 -> glygn5), extracellular	h2o[u] + glygn4[u] -> glc_D[u] + glygn5[u]	0	0	0	0	0	0	Starch and sucrose metabolism
O16G2lu	oligo-1,6-glucosidase (strch2 ->strch3), extracellular	h2o[u] + strch2[u] -> glc_D[u] + malt[u]	0	0.257339	0	0.257339	0	0	Starch and sucrose metabolism
OCDCEAtr	fatty acid transport via diffusion	ocdcea[e] <=> ocdcea[c]	0	0	0	0	0	0	Transport, extracellular
OCTATDc	diffusion of ocatdecanoate into enterocytes	octa[u] <=> octa[c]	0	0.012943	0	0.012943	0	0	Transport, lumen
OCTAt	Octanoate transport via diffusion	octa[e] <=> octa[c]	-0.012943	0	-0.012943	0	0	0	Transport, extracellular
OLEICFATPtc	uptake of octadecenoate by the enterocytes	coa[c] + atp[c] + ocdcea[u] -> amp[c] + ppi[c] + odecoa[c]	0	0.681445	0	0.681445	0	0	Transport, extracellular
P5CR	pyrroline-5-carboxylate reductase	2 h[c] + nadph[c] + 1pyr5c[c] -> nadp[c] + pro_L[c]	0	1000	0	1000	0	0	Arginine and Proline Metabolism
P5CRxm	pyrroline-5-carboxylate reductase (m)	nadh[m] + 2 h[m] + 1pyr5c[m] -> nad[m] + pro_L[m]	0	1000	0	1000	0	0	Arginine and Proline Metabolism
PAN4PPu	phosphatase (pan4p)	h2o[u] + pan4p[u] -> pi[u] + ptth[u]	0	0	0	0	0	0	CoA metabolism
PECDCHe	binding of pectins with deoxycholic acid in the intestinal lumen, reducing serum cholsterol levels.	h[u] + dchac[u] + pect[u] -> pectindchac[u]	0	0	0	0	0	0	Dietary fiber binding
PECGCHLe	binding of pectins with glycocholate in the intestinal lumen, reducing serum cholsterol levels.	h[u] + gchola[u] + pect[u] -> pectingchol[u]	0	0	0	0	0	0	Dietary fiber binding
PECTCHLe	binding of pectins with taurocholate in the intestinal lumen, reducing serum cholsterol levels.	h[u] + tchola[u] + pect[u] -> pectintchol[u]	0	0	0	0	0	0	Dietary fiber binding
PE_HStd	uptake of phosphatidylethanolamine by diffusion	pe_hs[u] <=> pe_hs[c]	0	0	0	0	0	0	Transport, lumen
PHEILELAT2tc	transport of L-Phenylalanine into the cell and efflux of L-Isoleucine out of the cell by LAT2 on the basolateral surfaces of kidney and intestine.	ile_L[c] + phe_L[e] <=> ile_L[e] + phe_L[c]	-1000	1000	-1000	1000	0	0	Transport, extracellular
PHEMEe	release of heme into the blood	pheme[c] -> pheme[e]	0	1000	0	1000	0	0	Transport, extracellular
PHEMEt	heme transport	pheme[e] -> pheme[c]	0	1000	0	1000	0	0	Transport, extracellular
PHEtec	L-phenylalanine transport via diffusion (extracellular to cytosol)	phe_L[e] <=> phe_L[c]	-1000	1000	-1000	1000	0	0	Transport, extracellular
PHEyLATtc	transport of L-Phenylalanine by y+LAT1 or y+LAT2 transporters in small intestine and kidney	na1[e] + phe_L[e] + arg_L[c] -> na1[c] + phe_L[c] + arg_L[e]	0	1000	0	1000	0	0	Transport, extracellular
PHYQtlu	Phylloquinone transport	h2o[c] + atp[c] + phyQ[u] -> h[c] + adp[c] + pi[c] + phyQ[c]	0	1	0	1	0	0	Transport, lumen
PLA2_2lu	phospholipase A2	h2o[u] + pchol_hs[u] -> h[u] + Rtotal2[u] + lpchol_hs[u]	0	0	0	0	0	0	Glycerophospholipid metabolism
PNTEHu	Hydrolase Class ( RXN R02973)	h2o[u] + ptth[u] -> cysam[u] + pnto_R[u]	0	0	0	0	0	0	CoA metabolism
PRO1x	L-ProlineNAD+ 5-oxidoreductase	nad[c] + pro_L[c] -> 2 h[c] + nadh[c] + 1pyr5c[c]	0	1000	0	1000	0	0	Transport, extracellular
PRO1xm	proline oxidase (NAD), mitochondrial	nad[m] + pro_L[m] -> nadh[m] + 2 h[m] + 1pyr5c[m]	0	1000	0	1000	0	0	Arginine and Proline Metabolism
PRODPATtc	transport of D-Proline by the apical PAT2 or PAT1 amino acid transporters in kidney and intestine	h[u] + pro_D[u] -> h[c] + pro_D[c]	0	0	0	0	0	0	Transport, lumen
PROGLYPEPT1tc	transport of Prolylglycine by the apical PEPT1 amino acid transporters across the brush border cells of the enterocytes of the intestine and renal cells	h[u] + progly[u] -> h[c] + progly[c]	0	0	0	0	0	0	Transport, extracellular
PROGLYPRO1c	hydrolysis of glycylproline in the small intestine for cellular uptake	h2o[c] + progly[c] <=> gly[c] + pro_L[c]	0	0	0	0	0	0	Transport, extracellular
PRO_Dtde	D-proline transport, extracellular	pro_D[c] <=> pro_D[e]	0	0	0	0	0	0	Transport, extracellular
PROt4	Na+/Proline-L symporter	na1[e] + pro_L[e] -> na1[c] + pro_L[c]	0	1000	0	1000	0	0	Transport, extracellular
PSYGCHe	binding of psyllium with glycocholate in the intestinal lumen, reducing serum cholsterol levels.	gchola[u] + psyl[u] -> psylchol[u]	0	0	0	0	0	0	Dietary fiber binding
PSYTCHe	binding of psyllium with taurocholate in the intestinal lumen, reducing serum cholsterol levels.	tchola[u] + psyl[u] -> psyltchol[u]	0	0	0	0	0	0	Dietary fiber binding
PSYTDECHe	binding of psyllium with taurodeoxycholate in the intestinal lumen, reducing serum cholsterol levels.	tdechola[u] + psyl[u] -> psyltdechol[u]	0	0	0	0	0	0	Dietary fiber binding
PTPATu	pantetheine-phosphate adenylyltransferase	h[u] + pan4p[u] + atp[u] <=> dpcoa[u] + ppi[u]	0	0	0	0	0	0	CoA metabolism
PUNP5	purine-nucleoside phosphorylase (Inosine)	pi[c] + ins[c] <=> hxan[c] + r1p[c]	0	1000	0	1000	0	0	Purine catabolism
PUNP6	purine-nucleoside phosphorylase (Deoxyinosine)	pi[c] + din[c] <=> 2dr1p[c] + hxan[c]	-1000	0	-1000	0	0	0	Purine catabolism
PYDAMtr	pyridoxamine transport via diffusion	pydam[e] <=> pydam[c]	-1	0	-1	0	0	0	Transport, extracellular
PYDAMtrlu	pyridoxamine transport via diffusion	pydam[u] <=> pydam[c]	0	1	0	1	0	0	Transport, lumen
PYDXNtr	pyridoxine transport via diffusion	pydxn[e] <=> pydxn[c]	-1	0	-1	0	0	0	Transport, extracellular
PYDXNtrlu	pyridoxine transport via diffusion	pydxn[u] <=> pydxn[c]	0	1	0	1	0	0	Transport, lumen
PYDXtr	Pyridoxal transport	pydx[e] <=> pydx[c]	-1	0	-1	0	0	0	Transport, extracellular
PYDXtrlu	pyridoxal transport via diffusion	pydx[u] <=> pydx[c]	0	1	0	1	0	0	Transport, lumen
Q10H2e	transport of ubiquinol into lymph	q10h2[c] <=> q10h2[e]	0	0	0	0	0	0	Transport, extracellular
RADH2	retinal dehydrogenase (NADPH)	h2o[c] + nadp[c] + retinal[c] <=> 2 h[c] + nadph[c] + retn[c]	-1000	1000	-1000	1000	0	0	Vitamin A metabolism
RDH1	retinol dehydrogenase (all-trans)	nad[c] + retinol[c] <=> h[c] + nadh[c] + retinal[c]	-1000	1000	-1000	1000	0	0	Vitamin A metabolism
RDH1a	retinol dehydrogenase (all-trans,NADPH)	nadp[c] + retinol[c] <=> h[c] + nadph[c] + retinal[c]	-1000	1000	-1000	1000	0	0	Vitamin A metabolism
RETINOLtc	transport of retinol into the intestine and liver cells	retinol[u] -> retinol[c]	0	1	0	1	0	0	Transport, lumen
RTOTAL3FATPc	uptake of Rtotal3 by enterocytes	coa[c] + atp[c] + Rtotal3[u] -> amp[c] + ppi[c] + Rtotal3coa[c]	0	0	0	0	0	0	Transport, extracellular
RTOTAL3TDlu	difussion of fatty acid accross the brush border membrane	Rtotal3[u] <=> Rtotal3[c]	0	0	0	0	0	0	Transport, lumen
R_group_phosphotase_3	R group phosphotase 3	coa[c] + atp[c] + Rtotal3[c] -> amp[c] + ppi[c] + Rtotal3coa[c]	0	0	0	0	0	0	Unassigned
SARCStm	Sarcosine transport (mitochondrial)	sarcs[c] -> sarcs[m]	0	0	0	0	0	0	Transport, mitochondrial
SARDHm	Sarcosine dehydrogenase (m)	fad[m] + thf[m] + sarcs[m] -> gly[m] + fadh2[m] + mlthf[m]	0	0	0	0	0	0	Urea cycle
SBT_Dtde	D-sorbitol transport, extracellular	sbt_D[c] <=> sbt_D[e]	0	0	0	0	0	0	Transport, extracellular
SBTlu	diffusion of sorbitol into the enterocytes	sbt_D[u] -> sbt_D[c]	0	0	0	0	0	0	Transport, lumen
SERALANaEx	L-alanine/L-serine Na-dependent exchange (Ser-L in)	na1[e] + ala_L[c] + ser_L[e] -> na1[c] + ala_L[e] + ser_L[c]	0	1000	0	1000	0	0	Transport, extracellular
SERCYSNaEx	L-serine/L-cysteine Na-dependent exchange (Ser-L in)	na1[e] + cys_L[c] + ser_L[e] -> na1[c] + cys_L[e] + ser_L[c]	0	1000	0	1000	0	0	Transport, extracellular
SERDGLNexR	D-Serine/Glutamine reversible exchange	gln_L[c] + ser_D[e] <=> gln_L[e] + ser_D[c]	-1000	1000	-1000	1000	0	0	Transport, extracellular
SERDGLYexR	D-Serine/Glycine reversible exchange	gly[c] + ser_D[e] <=> gly[e] + ser_D[c]	-1000	1000	-1000	1000	0	0	Transport, extracellular
SERGLNexR	L-Serine/Glutamine reversible exchange	gln_L[c] + ser_L[e] <=> gln_L[e] + ser_L[c]	-1000	1000	-1000	1000	0	0	Transport, extracellular
SERGLYexR	L-Serine/Glycine reversible exchange	gly[c] + ser_L[e] <=> gly[e] + ser_L[c]	-1000	1000	-1000	1000	0	0	Transport, extracellular
SERILELAT2tc	transport of L-Serine into the cell and efflux of L-Isoleucine out of the cell by LAT2 on the basolateral surfaces of kidney and intestine.	ile_L[c] + ser_L[e] -> ile_L[e] + ser_L[c]	0	1000	0	1000	0	0	Transport, extracellular
SERLYSNaex	Serine/Lysine Na-dependent exchange (Ser in)	na1[e] + ser_L[e] + lys_L[c] -> na1[c] + ser_L[c] + lys_L[e]	0	1000	0	1000	0	0	Transport, extracellular
SERPHELAT2tc	transport of L-Serine into the cell and efflux of L-Phenylalanine out of the cell by LAT2 on the basolateral surfaces of kidney and intestine.	phe_L[c] + ser_L[e] -> phe_L[e] + ser_L[c]	0	1000	0	1000	0	0	Transport, extracellular
SERSNAT2	L-serine via sodium symport	na1[e] + ser_L[e] -> na1[c] + ser_L[c]	0	1000	0	1000	0	0	Transport, extracellular
SERTHRNaEx	L-serine/L-threonine Na-dependent exchange (Ser-L in)	na1[e] + ser_L[e] + thr_L[c] -> na1[c] + ser_L[c] + thr_L[e]	0	1000	0	1000	0	0	Transport, extracellular
SINK_5HPET(c)	sink reaction for 5(S)-HPETE(1-)	5HPET[c] <=>	-1000	0	-1000	0	0	0	Exchange/demand reaction
SPRMTDu	absorption for spermine across the apical side	sprm[u] <=> sprm[c]	0	0	0	0	0	0	Transport, lumen
STDCOACPT1	transport of stearidonyl coenzyme A into mitochondrial matrix	crn[c] + strdnccoa[c] <=> coa[c] + strdnccrn[c]	0	0	0	0	0	0	Fatty acid oxidation
STDCRNCACT	transport of stearidonyl coenzyme A into mitochondrial matrix	strdnccrn[c] <=> strdnccrn[m]	0	0	0	0	0	0	Fatty acid oxidation
STDCRNCPT2	transport of stearidonyl coenzyme A into mitochondrial matrix	coa[m] + strdnccrn[m] <=> crn[m] + strdnccoa[m]	0	0	0	0	0	0	Fatty acid oxidation
STRDNCCOAtxc	transport of stearidonylcoa into peroxisomes.	h2o[c] + atp[c] + strdnccoa[c] -> h[c] + adp[c] + pi[c] + strdnccoa[x]	0	0	0	0	0	0	Transport, peroxisomal
SUCRlu	sucrose hydrolyzing enxyme, extracellular	h2o[u] + sucr[u] -> glc_D[u] + fru[u]	0	0.074493	0	0.074493	0	0	Starch and sucrose metabolism
TAGHSTDe		tag_hs[c] -> tag_hs[e]	0	0	0	0	0	0	Transport, extracellular
TAUBETAtc	transport of taurine into the intestinal cells by beta transport system	2 na1[u] + cl[u] + taur[u] -> 2 na1[c] + cl[c] + taur[c]	0	0	0	0	0	0	Transport, extracellular
TAUPAT1c	transport of taurine into the intestinal cells by PAT1	h[u] + taur[u] -> h[c] + taur[c]	0	0	0	0	0	0	Transport, extracellular
TCHOLAt2u	uptake of taurocholic acid	2 na1[u] + tchola[u] -> 2 na1[c] + tchola[c]	0	0	0	0	0	0	Transport, lumen
TCHOLAt3	ABC bile acid transporter	h2o[c] + atp[c] + tchola[c] -> h[c] + adp[c] + pi[c] + tchola[e]	0	0	0	0	0	0	Transport, extracellular
THFtm	5,6,7,8-Tetrahydrofolate transport, diffusion, mitochondrial	thf[c] <=> thf[m]	0	0	0	0	0	0	Transport, mitochondrial
THRALANaEx	L-alanine/L-threonine Na-dependent exchange (Thr-L in)	na1[e] + ala_L[c] + thr_L[e] -> na1[c] + ala_L[e] + thr_L[c]	0	1000	0	1000	0	0	Transport, extracellular
THRCYSNaEx	L-cysteine/L-threonine Na-dependent exchange (Thr-L in)	na1[e] + cys_L[c] + thr_L[e] -> na1[c] + cys_L[e] + thr_L[c]	0	1000	0	1000	0	0	Transport, extracellular
THRGLNexR	L-threonine/glycine reversible exchange	gln_L[c] + thr_L[e] <=> gln_L[e] + thr_L[c]	-1000	1000	-1000	1000	0	0	Transport, extracellular
THRGLYexR	L-threonine/glycine reversible exchange	gly[c] + thr_L[e] <=> gly[e] + thr_L[c]	-1000	1000	-1000	1000	0	0	Transport, extracellular
THRILELAT2tc	transport of L-Threonine into the cell and efflux of L-Isoleucine out of the cell by LAT2 on the basolateral surfaces of kidney and intestine.	ile_L[c] + thr_L[e] -> ile_L[e] + thr_L[c]	0	1000	0	1000	0	0	Transport, extracellular
THRPHELAT2tc	transport of L-Threonine into the cell and efflux of L-Phenylalanine out of the cell by LAT2 on the basolateral surfaces of kidney and intestine.	phe_L[c] + thr_L[e] -> phe_L[e] + thr_L[c]	0	1000	0	1000	0	0	Transport, extracellular
THRSERNaEx	L-serine/L-threonine Na-dependent exchange (Thr-L in)	na1[e] + ser_L[c] + thr_L[e] -> na1[c] + ser_L[e] + thr_L[c]	0	1000	0	1000	0	0	Transport, extracellular
THYMDt1	thymd transport	thymd[e] -> thymd[c]	0	0	0	0	0	0	Transport, extracellular
TMDCOACPT1	transport of timnodonyl coenzyme A into mitochondrial matrix	crn[c] + tmndnccoa[c] <=> coa[c] + tmndnccrn[c]	0	0	0	0	0	0	Fatty acid oxidation
TMDCRNCACT	transport of timnodonyl coenzyme A into mitochondrial matrix	tmndnccrn[c] <=> tmndnccrn[m]	0	0	0	0	0	0	Fatty acid oxidation
TMDCRNCPT2	transport of timnodonyl coenzyme A into mitochondrial matrix	coa[m] + tmndnccrn[m] <=> crn[m] + tmndnccoa[m]	0	0	0	0	0	0	Fatty acid oxidation
TMDPP	thymidine phosphorylase	pi[c] + thymd[c] <=> thym[c] + 2dr1p[c]	0	0	0	0	0	0	Pyrimidine catabolism
TMNDNCCOAtx	fatty acid intracellular transport	tmndnccoa[c] <=> tmndnccoa[x]	0	0	0	0	0	0	Transport, peroxisomal
TREHlu	alpha,alpha-trehalase	h2o[u] + tre[u] -> 2 glc_D[u]	0	0.074493	0	0.074493	0	0	Miscellaneous
TRPILELAT2tc	transport of L-Tryptophan into the cell and efflux of L-Isoleucine out of the cell by LAT2 on the basolateral surfaces of kidney and intestine.	ile_L[c] + trp_L[e] -> ile_L[e] + trp_L[c]	0	1000	0	1000	0	0	Transport, extracellular
TRPPHELAT1tc	transport of L-Tryptophan into the cell and efflux of L-Phenylalanine out of the cell by LAT2 on the basolateral surfaces of kidney and intestine.	phe_L[c] + trp_L[e] -> phe_L[e] + trp_L[c]	0	1000	0	1000	0	0	Transport, extracellular
TRPt	L-tryptophan transport	trp_L[e] <=> trp_L[c]	-1000	0	-1000	0	0	0	Transport, extracellular
TYRILELAT2tc	transport of L-Tyrosine into the cell and efflux of L-Isoleucine out of the cell by LAT2 on the basolateral surfaces of kidney and intestine.	ile_L[c] + tyr_L[e] -> ile_L[e] + tyr_L[c]	0	1000	0	1000	0	0	Transport, extracellular
TYRPHELAT2tc	transport of L-Tyrosine into the cell and efflux of L-Phenylalanine out of the cell by LAT2 on the basolateral surfaces of kidney and intestine.	phe_L[c] + tyr_L[e] -> phe_L[e] + tyr_L[c]	0	1000	0	1000	0	0	Transport, extracellular
TYRt	L-tyrosine transport	tyr_L[e] <=> tyr_L[c]	-1000	0	-1000	0	0	0	Transport, extracellular
UMPK	UMP kinase	atp[c] + ump[c] <=> adp[c] + udp[c]	-1000	1000	-1000	1000	0	0	Nucleotide interconversion
UMPK2	UMP kinase (CTP)	ctp[c] + ump[c] <=> cdp[c] + udp[c]	-1000	1000	-1000	1000	0	0	Nucleotide interconversion
UMPK3	UMP kinase (UTP)	utp[c] + ump[c] <=> 2 udp[c]	-1000	1000	-1000	1000	0	0	Nucleotide interconversion
UMPK4	UMP kinase (GTP)	gtp[c] + ump[c] <=> gdp[c] + udp[c]	-1000	1000	-1000	1000	0	0	Nucleotide interconversion
VALILELAT2tc	transport of L-Valine into the cell and efflux of L-Isoleucine out of the cell by LAT2 on the basolateral surfaces of kidney and intestine.	ile_L[c] + val_L[e] -> ile_L[e] + val_L[c]	0	1000	0	1000	0	0	Transport, extracellular
VALPHELAT2tc	transport of L-Valine into the cell and efflux of L-Phenylalanine out of the cell by LAT2 on the basolateral surfaces of kidney and intestine.	phe_L[c] + val_L[e] -> phe_L[e] + val_L[c]	0	1000	0	1000	0	0	Transport, extracellular
VALtec	L-valine transport via diffusion (extracellular to cytosol)	val_L[e] <=> val_L[c]	-1000	0	-1000	0	0	0	Transport, extracellular
VITD3Te	release of vitamin D into lymph	vitd3[c] <=> vitd3[e]	0	1	0	1	0	0	Transport, extracellular
VITD3lu	uptake of vitamin D by enterocytes	vitd3[u] <=> vitd3[c]	0	1	0	1	0	0	Transport, lumen
VITEtc	uptake of alpha-Tocopherol into the enterocytes	avite1[u] -> avite1[c]	0	1	0	1	0	0	Transport, lumen
VITEtl	efflux of alpha-Tocopherol into the lyphatics in chylomicrons	h2o[c] + atp[c] + avite1[c] -> h[c] + adp[c] + pi[c] + avite1[e]	0	1	0	1	0	0	Transport, extracellular
VITKtl	transport of vit K into lymph	phyQ[c] -> phyQ[e]	0	1	0	1	0	0	Transport, extracellular
XOLEST2HSTDlu		xolest2_hs[c] -> xolest2_hs[e]	0	0	0	0	0	0	Transport, extracellular
XYLTlu	Xylitol transport via passive diffusion	xylt[u] <=> xylt[c]	0	0	0	0	0	0	Transport, lumen
XYLTt	Xylitol transport via passive diffusion	xylt[e] <=> xylt[c]	0	0	0	0	0	0	Transport, extracellular
r0173		nad[x] + lac_L[x] <=> pyr[x] + nadh[x] + h[x]	-1000	0	-1000	0	0	0	Glycolysis/gluconeogenesis
r1434		ala_L[c] -> ala_L[m]	0	0	0	0	0	0	Transport, mitochondrial
r1435		ser_L[c] -> ser_L[m]	0	0	0	0	0	0	Transport, mitochondrial
r1492		k[c] -> k[e]	0	1000	0	1000	0	0	Transport, extracellular
r1696		na1[e] + ala_L[e] + pro_L[c] -> na1[c] + ala_L[c] + pro_L[e]	0	1000	0	1000	0	0	Transport, extracellular
r2532		asn_L[e] <=> asn_L[c]	-1000	0	-1000	0	0	0	Transport, extracellular
EX_25hvitd3(u)	calcidiolexchange	25hvitd3[u] <=>	0	0	0	0	0	0	Exchange/demand reaction
EX_34dhphe(u)	L-dopaexchange	34dhphe[u] <=>	0	0	0	0	0	0	Exchange/demand reaction
EX_34dhphe(e)	L-dopaexchange	34dhphe[e] <=>	0	0	0	0	0	0	Exchange/demand reaction
EX_4abut(u)	4-Aminobutanoateexchange	4abut[u] <=>	0	0	0	0	0	0	Exchange/demand reaction
EX_4hpro_LT(e)	trans-4-hydroxy-L-prolineexchange	4hpro_LT[e] <=>	0	0	0	0	0	0	Exchange/demand reaction
EX_4hpro_LT(u)	trans-4-hydroxy-L-prolineexchange	4hpro_LT[u] <=>	0	0	0	0	0	0	Exchange/demand reaction
EX_5mthf(u)	5-Methyltetrahydrofolateexchange	5mthf[u] <=>	0	0	0	0	0	0	Exchange/demand reaction
EX_adocbl(u)	Adenosylcobalaminexchange	adocbl[u] <=>	-1	0	-1	0	0	0	Exchange/demand reaction
EX_ala_D(u)	D-alanineexchange	ala_D[u] <=>	-1	0	-1	0	0	0	Exchange/demand reaction
EX_alaala(u)	D-Alanyl-D-alanineexchange	alaala[u] <=>	0	0	0	0	0	0	Exchange/demand reaction
EX_arachd(u)	arachidonateexchange	arachd[u] <=>	-0.003328	0	-0.003328	0	0	0	Exchange/demand reaction
EX_arg_L(u)	L-argininium(1+)exchange	arg_L[u] <=>	-0.15	0	-0.15	0	0	0	Exchange/demand reaction
EX_ascb_L(u)	L-ascorbateexchange	ascb_L[u] <=>	0	0	0	0	0	0	Exchange/demand reaction
EX_asp_D(u)	D-aspartate(1-)exchange	asp_D[u] <=>	0	0	0	0	0	0	Exchange/demand reaction
EX_asp_L(u)	L-aspartate(1-)exchange	asp_L[u] <=>	-0.225	0	-0.225	0	0	0	Exchange/demand reaction
EX_avite1(u)	(+)-alpha-tocopherolexchange	avite1[u] <=>	-1	0	-1	0	0	0	Exchange/demand reaction
EX_bglc(u)	beta-glucansexchange	bglc[u] <=>	0	0	0	0	0	0	Exchange/demand reaction
EX_btn(u)	Biotinexchange	btn[u] <=>	-1	0	-1	0	0	0	Exchange/demand reaction
EX_c8crn(e)	octanoyl carnitineexchange	c8crn[e] <=>	0	0	0	0	0	0	Exchange/demand reaction
EX_carn(u)	carnosineexchange	carn[u] <=>	0	0	0	0	0	0	Exchange/demand reaction
EX_dchac(u)	deoxycholic acidexchange	dchac[u] <=>	0	0	0	0	0	0	Exchange/demand reaction
EX_fad(u)	Flavin adenine dinucleotide oxidizedexchange	fad[u] <=>	0	0	0	0	0	0	Exchange/demand reaction
EX_gchola(u)	glycocholateexchange	gchola[u] <=>	0	0	0	0	0	0	Exchange/demand reaction
EX_glgchlo(u)	beta glucan-glycocholate complexexchange	glgchlo[u] <=>	0	0	0	0	0	0	Exchange/demand reaction
EX_gltcho(u)	beta glucan-taurocholic acid complexexchange	gltcho[u] <=>	0	0	0	0	0	0	Exchange/demand reaction
EX_gltdechol(u)	beta glucan-taurodeoxycholic acid complexexchange	gltdechol[u] <=>	0	0	0	0	0	0	Exchange/demand reaction
EX_glu_L(u)	L-glutamate(1-)exchange	glu_L[u] <=>	-0.18	0	-0.18	0	0	0	Exchange/demand reaction
EX_glygly(u)	Glycyl-glycineexchange	glygly[u] <=>	0	0	0	0	0	0	Exchange/demand reaction
EX_glygn2(u)	glycogen, structure 2 (glycogenin-1,6-{7[1,4-Glc], 4[1,4-Glc]})exchange	glygn2[u] <=>	0	0	0	0	0	0	Exchange/demand reaction
EX_glyleu(u)	Glycylleucineexchange	glyleu[u] <=>	0	0	0	0	0	0	Exchange/demand reaction
EX_glyphe(u)	Glycylphenylalanineexchange	glyphe[u] <=>	0	0	0	0	0	0	Exchange/demand reaction
EX_glypro(u)	Glycylprolineexchange	glypro[u] <=>	0	0	0	0	0	0	Exchange/demand reaction
EX_glysar(u)	Glycylsarcosineexchange	glysar[u] <=>	0	0	0	0	0	0	Exchange/demand reaction
EX_gum(u)	gumsexchange	gum[u] <=>	0	0	0	0	0	0	Exchange/demand reaction
EX_gumdchac(u)	guar gum-deoxyxholic acid complexexchange	gumdchac[u] <=>	0	0	0	0	0	0	Exchange/demand reaction
EX_gumgchol(u)	guar gum-glycocholate complexexchange	gumgchol[u] <=>	0	0	0	0	0	0	Exchange/demand reaction
EX_gumtchol(u)	guar gum-taurocholic acid complexexchange	gumtchol[u] <=>	0	0	0	0	0	0	Exchange/demand reaction
EX_h2o(u)	H2Oexchange	h2o[u] <=>	-10	0	-10	0	0	0	Exchange/demand reaction
EX_hdca(u)	Hexadecanoate (n-C16:0)exchange	hdca[u] <=>	-0.396371	0	-0.396371	0	0	0	Exchange/demand reaction
EX_ile_L(u)	L-isoleucineexchange	ile_L[u] <=>	-0.15	0	-0.15	0	0	0	Exchange/demand reaction
EX_lac_L(u)	(S)-lactateexchange	lac_L[u] <=>	0	0	0	0	0	0	Exchange/demand reaction
EX_lcts(u)	Lactoseexchange	lcts[u] <=>	-0.074493	0	-0.074493	0	0	0	Exchange/demand reaction
EX_Lcystin(u)	L-cystineexchange	Lcystin[u] <=>	0	0	0	0	0	0	Exchange/demand reaction
EX_leugly(u)	Leucylglycineexchange	leugly[u] <=>	0	0	0	0	0	0	Exchange/demand reaction
EX_leuleu(u)	Leucylleucineexchange	leuleu[u] <=>	0	0	0	0	0	0	Exchange/demand reaction
EX_lnlc(u)	linoleateexchange	lnlc[u] <=>	-0.359109	0	-0.359109	0	0	0	Exchange/demand reaction
EX_lnlnca(u)	alpha-linolenateexchange	lnlnca[u] <=>	-0.017565	0	-0.017565	0	0	0	Exchange/demand reaction
EX_lnlncg(u)	gamma-linolenateexchange	lnlncg[u] <=>	-0.017565	0	-0.017565	0	0	0	Exchange/demand reaction
EX_lys_L(u)	L-lysinium(1+)exchange	lys_L[u] <=>	-0.15	0	-0.15	0	0	0	Exchange/demand reaction
EX_Lcystin(e)	L-cystineexchange	Lcystin[e] <=>	0	0	0	0	0	0	Exchange/demand reaction
EX_met_L(u)	L-methionineexchange	met_L[u] <=>	-0.18	0	-0.18	0	0	0	Exchange/demand reaction
EX_nac(u)	Nicotinateexchange	nac[u] <=>	-1	0	-1	0	0	0	Exchange/demand reaction
EX_ncam(u)	Nicotinamideexchange	ncam[u] <=>	-1	0	-1	0	0	0	Exchange/demand reaction
EX_ocdcea(u)	octadecenoate (n-C18:1)exchange	ocdcea[u] <=>	-0.681445	0	-0.681445	0	0	0	Exchange/demand reaction
EX_orn(u)	Ornithineexchange	orn[u] <=>	-1	0	-1	0	0	0	Exchange/demand reaction
EX_pchol_hs(u)	Phosphatidylcholineexchange	pchol_hs[u] <=>	0	0	0	0	0	0	Exchange/demand reaction
EX_pect(u)	pectinsexchange	pect[u] <=>	0	0	0	0	0	0	Exchange/demand reaction
EX_pectindchac(u)	pectin-deoxycholic acid complexexchange	pectindchac[u] <=>	0	0	0	0	0	0	Exchange/demand reaction
EX_pectingchol(u)	pectin-glycocholate complexexchange	pectingchol[u] <=>	0	0	0	0	0	0	Exchange/demand reaction
EX_pectintchol(u)	pectin-taurocholic acid complexexchange	pectintchol[u] <=>	0	0	0	0	0	0	Exchange/demand reaction
EX_phyQ(u)	phylloquinoneexchange	phyQ[u] <=>	-1	0	-1	0	0	0	Exchange/demand reaction
EX_pro_D(u)	D-prolineexchange	pro_D[u] <=>	0	0	0	0	0	0	Exchange/demand reaction
EX_pro_L(u)	L-prolineexchange	pro_L[u] <=>	-0.18	0	-0.18	0	0	0	Exchange/demand reaction
EX_progly(u)	L-Prolinylglycineexchange	progly[u] <=>	0	0	0	0	0	0	Exchange/demand reaction
EX_psyl(u)	psylliumexchange	psyl[u] <=>	0	0	0	0	0	0	Exchange/demand reaction
EX_psylchol(u)	psillium-glycocholic acid complexexchange	psylchol[u] <=>	0	0	0	0	0	0	Exchange/demand reaction
EX_psyltchol(u)	psyllium-taurocholic acid complexexchange	psyltchol[u] <=>	0	0	0	0	0	0	Exchange/demand reaction
EX_psyltdechol(u)	psyllium-taurodeoxycholic acid complexexchange	psyltdechol[u] <=>	0	0	0	0	0	0	Exchange/demand reaction
EX_ptrc(u)	Putrescineexchange	ptrc[u] <=>	-1	0	-1	0	0	0	Exchange/demand reaction
EX_retinol(u)	retinolexchange	retinol[u] <=>	-1	0	-1	0	0	0	Exchange/demand reaction
EX_Rtotal(u)	R totalexchange	Rtotal[u] <=>	0	0	0	0	0	0	Exchange/demand reaction
EX_Rtotal2(u)	R total 2 positionexchange	Rtotal2[u] <=>	0	0	0	0	0	0	Exchange/demand reaction
EX_Rtotal3(u)	R total 3 positionexchange	Rtotal3[u] <=>	0	0	0	0	0	0	Exchange/demand reaction
EX_sbt_D(u)	D-glucitolexchange	sbt_D[u] <=>	0	0	0	0	0	0	Exchange/demand reaction
EX_spmd(u)	Spermidineexchange	spmd[u] <=>	-1	0	-1	0	0	0	Exchange/demand reaction
EX_sprm(u)	spermine(4+)exchange	sprm[u] <=>	0	0	0	0	0	0	Exchange/demand reaction
EX_sucr(u)	Sucroseexchange	sucr[u] <=>	-0.074493	0	-0.074493	0	0	0	Exchange/demand reaction
EX_tag_hs(u)	triglycerideexchange	tag_hs[u] <=>	0	0	0	0	0	0	Exchange/demand reaction
EX_taur(u)	Taurineexchange	taur[u] <=>	0	0	0	0	0	0	Exchange/demand reaction
EX_tchola(u)	taurocholic acidexchange	tchola[u] <=>	0	0	0	0	0	0	Exchange/demand reaction
EX_tdechola(u)	Taurodeoxycholic acidexchange	tdechola[u] <=>	0	0	0	0	0	0	Exchange/demand reaction
EX_tmndnc(u)	timnodonic acid C20:5, n-3exchange	tmndnc[u] <=>	0	0	0	0	0	0	Exchange/demand reaction
EX_tre(u)	Trehaloseexchange	tre[u] <=>	-0.074493	0	-0.074493	0	0	0	Exchange/demand reaction
EX_trp_L(u)	L-tryptophanexchange	trp_L[u] <=>	-0.08182	0	-0.08182	0	0	0	Exchange/demand reaction
EX_Tyr_ggn(u)	Tyr-194 of apo-glycogenin protein (primer for glycogen synthesis)exchange	Tyr_ggn[u] <=>	0	0	0	0	0	0	Exchange/demand reaction
EX_tyr_L(u)	L-tyrosineexchange	tyr_L[u] <=>	-1	0	-1	0	0	0	Exchange/demand reaction
EX_val_L(u)	L-valineexchange	val_L[u] <=>	-0.18	0	-0.18	0	0	0	Exchange/demand reaction
EX_xolest2_hs(u)	cholesterol esterexchange	xolest2_hs[u] <=>	0	0	0	0	0	0	Exchange/demand reaction
EX_adn(u)	Adenosineexchange	adn[u] <=>	-1	0	-1	0	0	0	Exchange/demand reaction
EX_adocbl(e)	Adenosylcobalaminexchange	adocbl[e] <=>	0	1	0	1	0	0	Exchange/demand reaction
EX_ala_B(u)	beta-alanineexchange	ala_B[u] <=>	0	0	0	0	0	0	Exchange/demand reaction
EX_arach(u)	arachidateexchange	arach[u] <=>	0	0	0	0	0	0	Exchange/demand reaction
EX_ascb_L(e)	L-ascorbateexchange	ascb_L[e] <=>	0	0	0	0	0	0	Exchange/demand reaction
EX_asp_D(e)	D-aspartate(1-)exchange	asp_D[e] <=>	0	0	0	0	0	0	Exchange/demand reaction
EX_atp(u)	ATP(4-)exchange	atp[u] <=>	0	0	0	0	0	0	Exchange/demand reaction
EX_avite1(e)	(+)-alpha-tocopherolexchange	avite1[e] <=>	0	1	0	1	0	0	Exchange/demand reaction
EX_btn(e)	Biotinexchange	btn[e] <=>	0	1	0	1	0	0	Exchange/demand reaction
EX_chol(e)	Cholineexchange	chol[e] <=>	0	1	0	1	0	0	Exchange/demand reaction
EX_chol(u)	Cholineexchange	chol[u] <=>	-1	0	-1	0	0	0	Exchange/demand reaction
EX_cholate(e)	Cholateexchange	cholate[e] <=>	0	0	0	0	0	0	Exchange/demand reaction
EX_cholate(u)	Cholateexchange	cholate[u] <=>	0	0	0	0	0	0	Exchange/demand reaction
EX_coa(u)	Coenzyme Aexchange	coa[u] <=>	0	0	0	0	0	0	Exchange/demand reaction
EX_crn(e)	L-Carnitineexchange	crn[e] <=>	0	0	0	0	0	0	Exchange/demand reaction
EX_crn(u)	L-Carnitineexchange	crn[u] <=>	0	0	0	0	0	0	Exchange/demand reaction
EX_cys_L(u)	L-cysteineexchange	cys_L[u] <=>	-1	0	-1	0	0	0	Exchange/demand reaction
EX_cysam(u)	cysteaminiumexchange	cysam[u] <=>	0	0	0	0	0	0	Exchange/demand reaction
EX_cytd(u)	Cytidineexchange	cytd[u] <=>	-1	0	-1	0	0	0	Exchange/demand reaction
EX_dad_2(u)	2-deoxyadenosineexchange	dad_2[u] <=>	-1	0	-1	0	0	0	Exchange/demand reaction
EX_dcyt(u)	Deoxycytidineexchange	dcyt[u] <=>	-1	0	-1	0	0	0	Exchange/demand reaction
EX_dgsn(u)	Deoxyguanosineexchange	dgsn[u] <=>	-1	0	-1	0	0	0	Exchange/demand reaction
EX_dhdascb(e)	dehydroascorbide(1-)exchange	dhdascb[e] <=>	0	0	0	0	0	0	Exchange/demand reaction
EX_dhdascb(u)	dehydroascorbide(1-)exchange	dhdascb[u] <=>	0	0	0	0	0	0	Exchange/demand reaction
EX_din(u)	Deoxyinosineexchange	din[u] <=>	0	0	0	0	0	0	Exchange/demand reaction
EX_dpcoa(u)	Dephospho-CoAexchange	dpcoa[u] <=>	0	0	0	0	0	0	Exchange/demand reaction
EX_duri(u)	Deoxyuridineexchange	duri[u] <=>	0	0	0	0	0	0	Exchange/demand reaction
EX_fmn(u)	FMNexchange	fmn[u] <=>	0	0	0	0	0	0	Exchange/demand reaction
EX_fru(u)	D-Fructoseexchange	fru[u] <=>	-0.148986	0	-0.148986	0	0	0	Exchange/demand reaction
EX_gal(e)	D-Galactoseexchange	gal[e] <=>	0	0.315857	0	0.315857	0	0	Exchange/demand reaction
EX_gal(u)	D-Galactoseexchange	gal[u] <=>	-0.148986	0	-0.148986	0	0	0	Exchange/demand reaction
EX_gchola(e)	glycocholateexchange	gchola[e] <=>	0	0	0	0	0	0	Exchange/demand reaction
EX_glc_D(u)	D-glucoseexchange	glc_D[u] <=>	-0.148986	0	-0.148986	0	0	0	Exchange/demand reaction
EX_glu_L(e)	L-glutamate(1-)exchange	glu_L[e] <=>	0	0	0	0	0	0	Exchange/demand reaction
EX_gly(u)	Glycineexchange	gly[u] <=>	-0.45	0	-0.45	0	0	0	Exchange/demand reaction
EX_glyc(u)	Glycerolexchange	glyc[u] <=>	-1.79966	0	-1.79966	0	0	0	Exchange/demand reaction
EX_glygn4(u)	glycogen, structure 4 (glycogenin-1,6-{2[1,4-Glc], [1,4-Glc]})exchange	glygn4[u] <=>	0	0	0	0	0	0	Exchange/demand reaction
EX_glygn5(u)	glycogen, structure 5 (glycogenin-2[1,4-Glc])exchange	glygn5[u] <=>	0	0	0	0	0	0	Exchange/demand reaction
EX_gsn(u)	Guanosineexchange	gsn[u] <=>	-1	0	-1	0	0	0	Exchange/demand reaction
EX_hdcea(e)	Hexadecenoate (n-C16:1)exchange	hdcea[e] <=>	0	0.036517	0	0.036517	0	0	Exchange/demand reaction
EX_hdcea(u)	Hexadecenoate (n-C16:1)exchange	hdcea[u] <=>	-0.036517	0	-0.036517	0	0	0	Exchange/demand reaction
EX_his_L(u)	L-histidineexchange	his_L[u] <=>	-0.15	0	-0.15	0	0	0	Exchange/demand reaction
EX_hyptaur(u)	Hypotaurineexchange	hyptaur[u] <=>	0	0	0	0	0	0	Exchange/demand reaction
EX_ins(u)	Inosineexchange	ins[u] <=>	0	0	0	0	0	0	Exchange/demand reaction
EX_lnlc(e)	linoleateexchange	lnlc[e] <=>	0	0.359109	0	0.359109	0	0	Exchange/demand reaction
EX_lnlnca(e)	alpha-linolenateexchange	lnlnca[e] <=>	0	0.017565	0	0.017565	0	0	Exchange/demand reaction
EX_lnlncg(e)	gamma-linolenateexchange	lnlncg[e] <=>	0	0.017565	0	0.017565	0	0	Exchange/demand reaction
EX_lpchol_hs(u)	lysophosphatidylcholineexchange	lpchol_hs[u] <=>	0	0	0	0	0	0	Exchange/demand reaction
EX_mag_hs(u)	monoacylglycerol 2exchange	mag_hs[u] <=>	0	0	0	0	0	0	Exchange/demand reaction
EX_malt(u)	Maltoseexchange	malt[u] <=>	-0.074493	0	-0.074493	0	0	0	Exchange/demand reaction
EX_man(e)	D-Mannoseexchange	man[e] <=>	0	0.148986	0	0.148986	0	0	Exchange/demand reaction
EX_man(u)	D-Mannoseexchange	man[u] <=>	-0.148986	0	-0.148986	0	0	0	Exchange/demand reaction
EX_na1(u)	Sodiumexchange	na1[u] <=>	-1	0	-1	0	0	0	Exchange/demand reaction
EX_o2(u)	O2exchange	o2[u] <=>	-1	0	-1	0	0	0	Exchange/demand reaction
EX_ocdca(u)	octadecanoate (n-C18:0)exchange	ocdca[u] <=>	-0.169283	0	-0.169283	0	0	0	Exchange/demand reaction
EX_ocdcea(e)	octadecenoate (n-C18:1)exchange	ocdcea[e] <=>	0	0	0	0	0	0	Exchange/demand reaction
EX_octa(e)	octanoate (n-C8:0)exchange	octa[e] <=>	0	0.012943	0	0.012943	0	0	Exchange/demand reaction
EX_octa(u)	octanoate (n-C8:0)exchange	octa[u] <=>	-0.012943	0	-0.012943	0	0	0	Exchange/demand reaction
EX_oh1(u)	hydroxide ionexchange	oh1[u] <=>	0	0	0	0	0	0	Exchange/demand reaction
EX_pan4p(u)	Pantetheine 4'-phosphateexchange	pan4p[u] <=>	0	0	0	0	0	0	Exchange/demand reaction
EX_pe_hs(u)	phosphatidylethanolamineexchange	pe_hs[u] <=>	0	0	0	0	0	0	Exchange/demand reaction
EX_phe_L(u)	L-phenylalanineexchange	phe_L[u] <=>	-1	0	-1	0	0	0	Exchange/demand reaction
EX_phyQ(e)	phylloquinoneexchange	phyQ[e] <=>	0	1	0	1	0	0	Exchange/demand reaction
EX_pro_D(e)	D-prolineexchange	pro_D[e] <=>	0	0	0	0	0	0	Exchange/demand reaction
EX_ptth(u)	pantetheineexchange	ptth[u] <=>	0	0	0	0	0	0	Exchange/demand reaction
EX_pydam(e)	Pyridoxamineexchange	pydam[e] <=>	0	1	0	1	0	0	Exchange/demand reaction
EX_pydam(u)	Pyridoxamineexchange	pydam[u] <=>	-1	0	-1	0	0	0	Exchange/demand reaction
EX_pydx(e)	Pyridoxalexchange	pydx[e] <=>	0	1	0	1	0	0	Exchange/demand reaction
EX_pydx(u)	Pyridoxalexchange	pydx[u] <=>	-1	0	-1	0	0	0	Exchange/demand reaction
EX_pydxn(e)	Pyridoxineexchange	pydxn[e] <=>	0	1	0	1	0	0	Exchange/demand reaction
EX_pydxn(u)	Pyridoxineexchange	pydxn[u] <=>	-1	0	-1	0	0	0	Exchange/demand reaction
EX_q10(u)	ubiquinone-10exchange	q10[u] <=>	0	0	0	0	0	0	Exchange/demand reaction
EX_q10h2(e)	Ubiquinol-10exchange	q10h2[e] <=>	0	0	0	0	0	0	Exchange/demand reaction
EX_rib_D(u)	D-riboseexchange	rib_D[u] <=>	-0.178783	0	-0.178783	0	0	0	Exchange/demand reaction
EX_ribflv(u)	Riboflavinexchange	ribflv[u] <=>	-1	0	-1	0	0	0	Exchange/demand reaction
EX_sbt_D(e)	D-glucitolexchange	sbt_D[e] <=>	0	0	0	0	0	0	Exchange/demand reaction
EX_strch2(u)	starch, structure 2 (1,6-{2[1,4-Glc], [1,4-Glc]})exchange	strch2[u] <=>	0	0.257339	0	0.257339	0	0	Exchange/demand reaction
EX_tag_hs(e)	triglycerideexchange	tag_hs[e] <=>	0	0	0	0	0	0	Exchange/demand reaction
EX_tchola(e)	taurocholic acidexchange	tchola[e] <=>	0	0	0	0	0	0	Exchange/demand reaction
EX_thymd(e)	Thymidineexchange	thymd[e] <=>	0	0	0	0	0	0	Exchange/demand reaction
EX_ttdca(u)	tetradecanoate (n-C14:0)exchange	ttdca[u] <=>	-0.068676	0	-0.068676	0	0	0	Exchange/demand reaction
EX_uri(u)	Uridineexchange	uri[u] <=>	-1	0	-1	0	0	0	Exchange/demand reaction
EX_vitd3(e)	calciolexchange	vitd3[e] <=>	0	1	0	1	0	0	Exchange/demand reaction
EX_vitd3(u)	calciolexchange	vitd3[u] <=>	-1	0	-1	0	0	0	Exchange/demand reaction
EX_xylt(e)	xylitolexchange	xylt[e] <=>	0	0	0	0	0	0	Exchange/demand reaction
EX_xylt(u)	xylitolexchange	xylt[u] <=>	0	0	0	0	0	0	Exchange/demand reaction
PPA_output	PPA_output	ppa[e] ->	0	1000	0	1000	0	0
PPA_input	PPA_input	-> ppa[e]	0	1000	0	1000	0	0
h2o2_output	h2o2_output	h2o2[e] ->	0	1000	0	1000	0	0
h2o2_input	h2o2_input	-> h2o2[e]	0	1000	0	1000	0	0

## Sheet: Harmful bacteria effect
Additional file 6- Effect of bacteria and diet on gut metabolism. b) Effect of harmful bacteria on SIEC metabolism.
			SIEC - Western		Gut microbiome - Western
Rxns	Rxn names	Formula	Min flux	Max flux	Min flux	Max flux	Mean shift	Range change	Subsytem
DINtlu	deoxyinosine transport via diffusion	din[u] <=> din[c]	0	0	-1000	0	500	1000	Transport, lumen
DURItlu	deoxyuridine transport via diffusion	duri[u] <=> duri[c]	0	0	-1000	0	500	1000	Transport, lumen
PUNP6	purine-nucleoside phosphorylase (Deoxyinosine)	pi[c] + din[c] <=> 2dr1p[c] + hxan[c]	-2.42699	0	-1000	0	498.787	997.573	Purine catabolism
PYNP2r	pyrimidine-nucleoside phosphorylase (uracil)	pi[c] + uri[c] <=> ura[c] + r1p[c]	-1	2.99963	-19.0095	1000	489.495	1015.01	Pyrimidine catabolism
DURIPP	deoxyuridine phosphorylase	pi[c] + duri[c] <=> ura[c] + 2dr1p[c]	-2	1	-998.846	21.5231	488.161	1017.37	Nucleotide interconversion
URItlu	uridine facilated transport in cytosol	uri[u] <=> uri[c]	-0.584242	1	-57.444	1000	471.07	1055.86	Transport, lumen
INStlu	Inosine transport (diffusion)	ins[u] <=> ins[c]	-0.584242	0	-58.4824	1000	471.051	1057.9	Transport, lumen
PUNP1	purine-nucleoside phosphorylase (Adenosine)	pi[c] + adn[c] <=> ade[c] + r1p[c]	-3.91904	455.501	-1000	583.145	434.219	1123.72	Nucleotide interconversion
DGSNtlu	deoyguanosine transport via diffusion	dgsn[u] <=> dgsn[c]	0	1	-1000	241.794	379.603	1240.79	Transport, lumen
PUNP4	purine-nucleoside phosphorylase (Deoxyguanosine)	pi[c] + dgsn[c] <=> 2dr1p[c] + gua[c]	-2	1	-1000	241.794	378.603	1238.79	Purine catabolism
PUNP2	purine-nucleoside phosphorylase (Deoxyadenosine)	pi[c] + dad_2[c] <=> ade[c] + 2dr1p[c]	-1.42699	1	-250.084	1000	375.171	1247.66	Purine catabolism
ADNtlu	adenosine facilated transport in cytosol	adn[u] <=> adn[c]	-0.584242	1	-1000	250.084	375.166	1248.5	Transport, lumen
DADNt4lu	deoxyadenosine transport via diffusion	dad_2[u] <=> dad_2[c]	0	1	-250.084	1000	374.458	1249.08	Transport, lumen
GSNtlu	guanosine facilated transport in cytosol	gsn[u] <=> gsn[c]	-0.584242	1	-282.118	1000	358.733	1280.53	Transport, lumen
PUNP5	purine-nucleoside phosphorylase (Inosine)	pi[c] + ins[c] <=> hxan[c] + r1p[c]	0	454.501	0	1000	272.749	545.499	Purine catabolism
PUNP3	purine-nucleoside phosphorylase (Guanosine)	pi[c] + gsn[c] <=> gua[c] + r1p[c]	-1	455.501	-241.794	1000	151.852	785.293	Purine catabolism
HISLAT1tc	transport of L-Histidine by LAT1 in association with 4F2hc, across the apical surface of the memebranes.	leu_L[c] + his_L[u] -> leu_L[u] + his_L[c]	0	1.16848	0	115.795	57.3134	114.627	Transport, lumen
GLYB0AT1tc	transport of Glycine by the apical neutral amino acid transporters in kidney and intestine	na1[u] + gly[u] -> na1[c] + gly[c]	0	1.16848	0	115.795	57.3134	114.627	Transport, lumen
CYSB0AT1Atc	transport of L-Cysteine by the apical neutral amino acid transporters in kidney and intestine	na1[u] + cys_L[u] -> na1[c] + cys_L[c]	0	1.16848	0	115.795	57.3134	114.627	Transport, lumen
LEUB0ATtc	transport of L-Leucine by the apical neutral amino acid transporters B(0)AT1 or B(0)AT2 in kidney, intestine or brain	leu_L[u] + na1[u] -> na1[c] + leu_L[c]	0	1.23298	0	115.819	57.2928	114.586	Transport, lumen
HISSNAT5tc	transport of L-Histidine into the cell coupled with co-transport with Sodium and counter transport with proton by SNAT5 transporter.	h[c] + na1[u] + his_L[u] <=> na1[c] + h[u] + his_L[c]	-1.16309	0.15	-115.728	2.77576	55.9697	117.191	Transport, extracellular
GLYSNAT5tc	transport of Glycine into the cell coupled with co-transport with Sodium and counter transport with proton by SNAT5 transporter.	h[c] + na1[u] + gly[u] <=> na1[c] + h[u] + gly[c]	-3.57497	-2.40649	-116.852	-0.228125	55.5492	115.455	Transport, extracellular
CYSSNAT5tc	transport of L-Cysteine into the cell coupled with co-transport with Sodium and counter transport with proton by SNAT5 transporter.	h[c] + na1[u] + cys_L[u] <=> na1[c] + h[u] + cys_L[c]	-1.16649	1.17047	-115.927	5.24334	55.3439	118.834	Transport, extracellular
PPItm	diphopshate transporter, mitochondrial	ppi[c] <=> ppi[m]	0	460.028	-74.8248	429.498	52.677	44.2955	Transport, mitochondrial
ENO	enolase	2pg[c] <=> h2o[c] + pep[c]	-1.59472	12.8555	-78.3872	-3.12997	46.389	60.807	Glycolysis/gluconeogenesis
GAPD	glyceraldehyde-3-phosphate dehydrogenase	nad[c] + pi[c] + g3p[c] <=> h[c] + nadh[c] + 13dpg[c]	-1.59472	12.8555	-78.3872	-3.12997	46.389	60.807	Glycolysis/gluconeogenesis
PGK	phosphoglycerate kinase	atp[c] + 3pg[c] <=> adp[c] + 13dpg[c]	-12.8555	1.59472	3.12997	78.3872	46.389	60.807	Glycolysis/gluconeogenesis
PGM	phosphoglycerate mutase	2pg[c] <=> 3pg[c]	-12.8555	1.59472	3.12997	78.3872	46.389	60.807	Glycolysis/gluconeogenesis
GLCt1lu	glucose transport (uniport)	glc_D[u] <=> glc_D[c]	-0.292121	3.42667	-85.5895	-3.48577	46.1049	78.385	Transport, lumen
H2Otm	H2O transport, mitochondrial	h2o[c] <=> h2o[m]	-812.218	8.29805	-882.065	-10.4987	44.3221	51.0505	Transport, mitochondrial
FUM	fumarase	h2o[c] + fum[c] <=> mal_L[c]	-0.149543	6.81691	4.42568	79.3745	38.5664	67.9824	Citric acid cycle
H2Otu	water transport into the enterocyte	h2o[u] <=> h2o[c]	-4.86847	9.1714	20.5215	60.748	38.4833	26.1866	Transport, lumen
CO2tm	CO2 transport (diffusion), mitochondrial	co2[c] <=> co2[m]	-7.15428	1.76806	-7.38794	78.2762	38.1372	76.7418	Transport, mitochondrial
CITtbm	citrate transport, mitochondrial	cit[c] + pep[m] <=> cit[m] + pep[c]	0	2.55256	0	78.3872	37.9173	75.8347	Transport, mitochondrial
PEPCKm	Phosphoenolpyruvate carboxykinase (GTP)	oaa[m] + gtp[m] -> co2[m] + pep[m] + gdp[m]	0	2.55256	0	78.3872	37.9173	75.8347	Glycolysis/gluconeogenesis
PEPCK	Phosphoenolpyruvate carboxykinase (GTP)	oaa[c] + gtp[c] -> gdp[c] + co2[c] + pep[c]	0	2.55256	0	78.3872	37.9173	75.8347	Glycolysis/gluconeogenesis
PPAt	Propionate transport, diffusion	ppa[u] -> ppa[c]	0	0	0.152278	74.8248	37.4885	74.6725	Transport, extracellular
ADK1m	adenylate kinase, mitochondrial	atp[m] + amp[m] <=> 2 adp[m]	0	0	0.152278	74.8248	37.4885	74.6725	Propanoate metabolism
ACCOALm	acetate-CoA ligase (AMP-forming)	coa[m] + atp[m] + ppa[m] -> ppcoa[m] + ppi[m] + amp[m]	0	0	0.152278	74.8248	37.4885	74.6725	Propanoate metabolism
PPAtm	Propionate transport, diffusion	ppa[c] -> ppa[m]	0	0	0.152278	74.8248	37.4885	74.6725	Transport, mitochondrial
PPCOACm	Propionyl-CoA carboxylase, mitochondrial	atp[m] + hco3[m] + ppcoa[m] -> h[m] + adp[m] + pi[m] + mmcoa_S[m]	0	0.173465	0.152278	74.8248	37.4018	74.499	Valine, leucine, and isoleucine metabolism
MMEm	methylmalonyl-CoA epimerase/racemase	mmcoa_R[m] <=> mmcoa_S[m]	-0.173465	0	-74.8248	-0.152278	37.4018	74.499	Valine, leucine, and isoleucine metabolism
MMMm	methylmalonyl-CoA mutase	mmcoa_R[m] <=> succoa[m]	0	0.173465	0.152278	74.8248	37.4018	74.499	Valine, leucine, and isoleucine metabolism
UREAt5	urea, water cotransport	h2o[e] + urea[e] <=> h2o[c] + urea[c]	-29.2334	0	-71.0062	-32.2059	36.9893	9.56693	Transport, extracellular
EX_h2o(e)	H2Oexchange	h2o[e] <=>	0	29.2334	32.2059	71.0062	36.9893	9.56693	Exchange/demand reaction
FUMtm	fumarate transport, mitochondrial	fum[c] + pi[m] <=> pi[c] + fum[m]	-4.75626	0.149543	-75.8176	-1.14511	36.178	69.7667	Transport, mitochondrial
SUCD1m	succinate dehydrogenase	fad[m] + succ[m] <=> fadh2[m] + fum[m]	-0.149543	4.75626	1.14511	75.8176	36.178	69.7667	Citric acid cycle
UREAt	Urea transport via facilitate diffusion	urea[e] <=> urea[c]	-2.1953	29.2334	28.1545	70.0465	35.5814	10.4633	Transport, extracellular
FBA	fructose-bisphosphate aldolase	fdp[c] <=> dhap[c] + g3p[c]	-1.95244	4.92891	-59.0398	-1.8101	31.9132	50.3483	Glycolysis/gluconeogenesis
O2Stm	Superoxide transport, diffusion	o2s[c] <=> o2s[m]	-0.0273701	16.9853	29.7832	50.8814	31.8533	4.08562	Transport, mitochondrial
O2St	Superoxide transport, diffusion	o2s[c] <=> o2s[e]	-16.9853	0.0273701	-50.8814	-29.7832	31.8533	4.08562	Transport, extracellular
PGI	glucose-6-phosphate isomerase	g6p[c] <=> f6p[c]	-4.93378	3.42667	-61.4262	-3.48577	31.7024	49.58	Glycolysis/gluconeogenesis
MDHm	malate dehydrogenase, mitochondrial	nad[m] + mal_L[m] <=> nadh[m] + h[m] + oaa[m]	-57.6123	999.86	4.82233	999.988	31.2817	62.3059	Citric acid cycle
ACONTm	Aconitate hydratase	cit[m] <=> icit[m]	1.26299	16.4147	0.398271	78.7855	30.7531	63.2356	Citric acid cycle
ACONT	aconitase	cit[c] <=> icit[c]	-16.4147	-1.26299	-78.7855	-0.398271	30.7531	63.2356	Citric acid cycle
r0913		icit[m] + mal_L[c] <=> icit[c] + mal_L[m]	1.26299	16.4147	0.398271	78.7855	30.7531	63.2356	Transport, mitochondrial
ADNt4lu	adenosine transport (Na/Adn cotransport)	na1[u] + adn[u] -> na1[c] + adn[c]	0	0.584242	0	57.8976	28.6567	57.3134	Transport, lumen
GSNt4lu	guanosine transport in via sodium symport	na1[u] + gsn[u] -> na1[c] + gsn[c]	0	0.584242	0	57.8976	28.6567	57.3134	Transport, lumen
PHEB0AT1tc	transport of L-Phenylalanine by the apical neutral amino acid transporters in kidney and intestine	na1[u] + phe_L[u] -> na1[c] + phe_L[c]	0	0.584242	0	57.8976	28.6567	57.3134	Transport, lumen
PHELAT1tc	transport of L-Phenylalanine by LAT1 in association with 4F2hc, across the apical surface of the memebranes.	leu_L[c] + phe_L[u] -> leu_L[u] + phe_L[c]	0	0.584242	0	57.8976	28.6567	57.3134	Transport, lumen
INSt4lu	inosine transport in via sodium symport	na1[u] + ins[u] -> na1[c] + ins[c]	0	0.584242	0	57.8976	28.6567	57.3134	Transport, lumen
CYTDt4lu	cytidine transport in via sodium symport	na1[u] + cytd[u] -> na1[c] + cytd[c]	0	0.584242	0	57.8976	28.6567	57.3134	Transport, lumen
URIt4lu	uridine transport in via sodium symport	na1[u] + uri[u] -> na1[c] + uri[c]	0	0.584242	0	57.8976	28.6567	57.3134	Transport, lumen
ALALPATtc	transport of L-Alanine by the apical PAT2 or PAT1 amino acid transporters in kidney and intestine	h[u] + ala_L[u] -> h[c] + ala_L[c]	0	1.16848	0	58.0894	28.4604	56.9209	Transport, lumen
PHELAT3tc	transport of phenylalanine by LAT3 inintestinal cells	phe_L[u] <=> phe_L[c]	-0.573161	1	-57.8936	1.40426	28.4581	57.7247	Transport, lumen
CYSALANlu	L-alanine/L-cysteine Na-dependent exchange (Cys-L in)	ala_L[c] + na1[u] + cys_L[u] -> na1[c] + ala_L[u] + cys_L[c]	0	1.03032	0	57.8976	28.4337	56.8673	Transport, lumen
GLYPATtc	transport of Glycine by the apical PAT2 or PAT1 amino acid transporters in kidney and intestine	h[u] + gly[u] -> h[c] + gly[c]	2.4295	3.59799	0.236422	61.4212	27.8151	60.0163	Transport, lumen
PFK	phosphofructokinase	atp[c] + f6p[c] -> h[c] + adp[c] + fdp[c]	0	799.64	0	744.697	27.4714	54.9429	Glycolysis/gluconeogenesis
HEX1	hexokinase (D-glucose:ATP)	atp[c] + glc_D[c] -> h[c] + adp[c] + g6p[c]	0	798.804	0	744.697	27.0537	54.1073	Glycolysis/gluconeogenesis
CYOR_u10m	ubiquinol-6 cytochrome c reductase, Complex III	2 h[m] + 2 ficytC[m] + q10h2[m] -> 4 h[c] + 2 focytC[m] + q10[m]	0	26.5243	0	79.2772	26.3765	52.753	Oxidative phosphorylation
NKCCt	Na+-K+-Cl- cotransport	na1[e] + 2 cl[e] + k[e] <=> na1[c] + 2 cl[c] + k[c]	-796.378	1000	-745.686	1000	25.3457	50.6915	Transport, extracellular
CYTDK1	ATPcytidine 5-phosphotransferase	atp[c] + cytd[c] -> h[c] + adp[c] + cmp[c]	0	795.378	0	744.697	25.3404	50.6808	Nucleotide interconversion
ADNK1	adenosine kinase	atp[c] + adn[c] -> h[c] + adp[c] + amp[c]	0	795.378	0	744.697	25.3403	50.6807	Nucleotide interconversion
HYPOE	hypothetical enyme	h2o[c] + pyam5p[c] -> pi[c] + pydam[c]	0	795.378	0	744.697	25.3403	50.6807	Vitamin B6 metabolism
NICRNS	NICRNS	atp[c] + nicrns[c] -> h[c] + adp[c] + nicrnt[c]	0	795.378	0	744.697	25.3403	50.6807	NAD metabolism
NT5C	Nicotinate D-ribonucleotide phosphohydrolase	h2o[c] + nicrnt[c] -> pi[c] + nicrns[c]	0	795.378	0	744.697	25.3403	50.6807	NAD metabolism
PDXPP	Pyridoxine 5-phosphate phosphatase	h2o[c] + pdx5p[c] -> pi[c] + pydxn[c]	0	795.378	0	744.697	25.3403	50.6807	Vitamin B6 metabolism
PYDAMK	pyridoxamine kinase	atp[c] + pydam[c] -> h[c] + adp[c] + pyam5p[c]	0	795.378	0	744.697	25.3403	50.6807	Vitamin B6 metabolism
PYDXK	pyridoxal kinase	atp[c] + pydx[c] -> h[c] + adp[c] + pydx5p[c]	0	795.378	0	744.697	25.3403	50.6807	Vitamin B6 metabolism
PYDXNK	pyridoxine kinase	atp[c] + pydxn[c] -> h[c] + adp[c] + pdx5p[c]	0	795.378	0	744.697	25.3403	50.6807	Vitamin B6 metabolism
PYDXPP	Pyridoxal 5-phosphate phosphatase	h2o[c] + pydx5p[c] -> pi[c] + pydx[c]	0	795.378	0	744.697	25.3403	50.6807	Vitamin B6 metabolism
NTD11	5'-nucleotidase (IMP)	h2o[c] + imp[c] -> pi[c] + ins[c]	0	795.378	0	744.697	25.3403	50.6807	Purine catabolism
ADNK4	adenosine kinase	adn[c] + dgtp[c] -> h[c] + amp[c] + dgdp[c]	0	795.378	0	744.697	25.3403	50.6807	Purine synthesis
CHOLABetc	efflux of Cholesterol from the enterocytes into lumen	h2o[c] + atp[c] + chsterol[c] -> h[c] + adp[c] + pi[c] + chsterol[u]	0	795.378	0	744.697	25.3403	50.6807	Transport, lumen
P5CRm	pyrroline-5-carboxylate reductase (m)	2 h[m] + nadph[m] + 1pyr5c[m] -> nadp[m] + pro_L[m]	0	795.378	0	744.697	25.3403	50.6807	Arginine and Proline Metabolism
NTD7	5'-nucleotidase (AMP)	h2o[c] + amp[c] -> pi[c] + adn[c]	0	795.378	0	744.697	25.3403	50.6807	Nucleotide interconversion
NaKt	Na+/K+ exchanging ATPase	h2o[c] + na1[c] + atp[c] + k[e] -> h[c] + na1[e] + adp[c] + pi[c] + k[c]	0	795.378	0	744.697	25.3403	50.6807	Transport, extracellular
ACP1_FMN	acid phosphatase (FMN)	h2o[c] + fmn[c] -> pi[c] + ribflv[c]	0	795.378	0	744.697	25.3403	50.6807	Vitamin B2 metabolism
RBFK	riboflavin kinase	atp[c] + ribflv[c] -> h[c] + adp[c] + fmn[c]	0	795.378	0	744.697	25.3403	50.6807	Vitamin B2 metabolism
NTD4	5'-nucleotidase (CMP)	h2o[c] + cmp[c] -> pi[c] + cytd[c]	0	795.378	0	744.697	25.3403	50.6807	Pyrimidine catabolism
NTD5	5'-nucleotidase (dTMP)	h2o[c] + dtmp[c] -> pi[c] + thymd[c]	0	795.378	0	744.697	25.3403	50.6807	Pyrimidine catabolism
CHOLETDlu	difussion of cholesterol accross the brush border membrane	chsterol[u] <=> chsterol[c]	0	795.382	0	744.702	25.3403	50.6807	Transport, lumen
NDPK5	nucleoside-diphosphate kinase (ATP:dGDP)	atp[c] + dgdp[c] <=> adp[c] + dgtp[c]	0	795.378	0	744.697	25.3403	50.6807	Nucleotide interconversion
ADNK3	adenosine kinase	adn[c] + gtp[c] -> h[c] + amp[c] + gdp[c]	0	795.378	0	744.697	25.3403	50.6807	Purine synthesis
TMDK1	thymidine kinase (ATP:thymidine)	atp[c] + thymd[c] -> h[c] + adp[c] + dtmp[c]	0	795.378	0	744.697	25.3403	50.6807	Nucleotide interconversion
INSK	insosine kinase	atp[c] + ins[c] -> h[c] + adp[c] + imp[c]	0	795.378	0	744.697	25.3403	50.6807	Purine synthesis
PCm	pyruvate carboxylase	atp[m] + hco3[m] + pyr[m] -> h[m] + oaa[m] + adp[m] + pi[m]	0	795.382	0	744.715	25.3336	50.6671	Pyruvate metabolism
ME2m	malic enzyme (NADP), mitochondrial	mal_L[m] + nadp[m] -> co2[m] + pyr[m] + nadph[m]	0	795.382	0	744.715	25.3336	50.6671	Pyruvate metabolism
CYTDtlu	cytidine facilated transport in cytosol	cytd[u] <=> cytd[c]	-0.584242	1	-57.8976	8.74822	24.7825	65.0615	Transport, lumen
TPI	triose-phosphate isomerase	dhap[c] <=> g3p[c]	-0.979106	6.95204	-40.9928	-1.77671	24.3712	31.285	Glycolysis/gluconeogenesis
FBP	fructose-bisphosphatase	h2o[c] + fdp[c] -> pi[c] + f6p[c]	0	795.378	1.8101	747.29	23.1389	49.898	Glycolysis/gluconeogenesis
H2CO3Dm	carboxylic acid dissociation	co2[m] + h2o[m] <=> h[m] + hco3[m]	0	797.443	3.78563	749.06	22.2987	52.1687	Miscellaneous
PIter	phosphate transport, endoplasmic reticulum	pi[r] <=> pi[c]	0	795.378	3.48577	748.995	21.4484	49.8684	Transport, endoplasmic reticular
G6PPer	glucose-6-phosphate phosphatase, edoplasmic reticular	h2o[r] + g6p[r] -> glc_D[r] + pi[r]	0	795.378	3.48577	748.995	21.4484	49.8684	Glycolysis/gluconeogenesis
GLCter	glucose transport, endoplasmic reticulum	glc_D[c] <=> glc_D[r]	-795.378	0	-748.995	-3.48577	21.4484	49.8684	Transport, endoplasmic reticular
G6Pter	glucose 6-phosphate endoplasmic reticular transport via diffusion	g6p[c] <=> g6p[r]	0	795.378	3.48577	748.995	21.4484	49.8684	Transport, endoplasmic reticular
GLYt7_211_r	glycine reversible transport via sodium and chloride symport (2:1:1)	2 na1[e] + gly[e] + cl[e] <=> 2 na1[c] + cl[c] + gly[c]	-1000	835.902	-1000	796.153	19.8744	39.7488	Transport, extracellular
CYSSERNlu	L-serine/L-cysteine Na-dependent exchange (Cys-L in)	na1[u] + cys_L[u] + ser_L[c] -> na1[c] + cys_L[c] + ser_L[u]	0	0.389495	0	38.6426	19.1266	38.2532	Transport, lumen
CYSASNNlu	L-cysteine/L-asparagine Na-dependent exchange (Cys-L in)	na1[u] + asn_L[c] + cys_L[u] -> na1[c] + asn_L[u] + cys_L[c]	0	0.389495	0	38.6426	19.1266	38.2532	Transport, lumen
CYSTHRNlu	L-cysteine/L-threonine Na-dependent exchange (Cys-L in)	na1[u] + cys_L[u] + thr_L[c] -> na1[c] + cys_L[c] + thr_L[u]	0	0.389495	0	38.6426	19.1266	38.2532	Transport, lumen
CYSGLNNlu	L-cysteine/L-glutamine Na-dependent exchange (Cys-L in)	na1[u] + cys_L[u] + gln_L[c] -> na1[c] + cys_L[c] + gln_L[u]	0	1.03032	0	39.174	19.0718	38.1436	Transport, lumen
ALAt4lu	transport of L-Alanine by the apical neutral amino acid transporters in kidney and intestine	na1[u] + ala_L[u] -> na1[c] + ala_L[c]	0	0.584242	0	38.7262	19.071	38.142	Transport, lumen
GLNLAT1tc	transport of L-Glutamine by LAT1 in association with 4F2hc, across the apical surface of the memebranes.	leu_L[c] + gln_L[u] -> leu_L[u] + gln_L[c]	0	0.561042	0	38.6206	19.0298	38.0596	Transport, lumen
GLNB0AT1tc	transport of L-Glutamine by the apical neutral amino acid transporters in kidney and intestine	na1[u] + gln_L[u] -> na1[c] + gln_L[c]	0	0.561042	0	38.6206	19.0298	38.0596	Transport, lumen
ASNB0AT1tc	transport of L-Asparagine by the apical neutral amino acid transporters in kidney and intestine	na1[u] + asn_L[u] -> na1[c] + asn_L[c]	0	0.580019	0	38.6235	19.0217	38.0435	Transport, lumen
THRB0AT1tc	transport of L-Threonine by the apical neutral amino acid transporters in kidney and intestine	na1[u] + thr_L[u] -> na1[c] + thr_L[c]	0	0.580493	0	38.6238	19.0217	38.0433	Transport, lumen
SERB0AT1tc	transport of L-Serine by the apical neutral amino acid transporters in kidney and intestine	na1[u] + ser_L[u] -> na1[c] + ser_L[c]	0	0.893597	0	38.695	18.9007	37.8014	Transport, lumen
H2Oter	H2O endoplasmic reticulum transport	h2o[c] <=> h2o[r]	-9.50636	794.606	3.07854	748.751	16.6347	58.4391	Transport, endoplasmic reticular
O2tu	diffusion of oxygen into enterocyte	o2[u] <=> o2[c]	0	1	-33.0549	1.00185	16.5265	33.0567	Transport, lumen
SPODMm	superoxide dismutase	2 h[m] + 2 o2s[m] -> o2[m] + h2o2[m]	0	8.62065	14.9552	25.7537	16.0441	2.17779	ROS detoxification
H2O2tm	hydrogen peroxide mitochondrial transport	h2o2[c] <=> h2o2[m]	-8.62065	0	-25.7537	-14.9552	16.0441	2.17779	Transport, mitochondrial
r0838		nh4[c] <=> nh4[m]	-1000	2.06065	-972.888	6.3192	15.6855	22.8538	Transport, mitochondrial
o2s_input	o2s_input	-> o2s[e]	0	1000	29.7832	1000	14.8916	29.7832
o2s_output	o2s_output	o2s[e] ->	0	1000	0	970.217	14.8916	29.7832
PRPPS	phosphoribosylpyrophosphate synthetase	atp[c] + r5p[c] <=> h[c] + amp[c] + prpp[c]	0.000154826	454.502	5.58188e-05	425.541	14.4803	28.9604	Pentose phosphate pathway
GUAPRT	guanine phosphoribosyltransferase	prpp[c] + gua[c] -> ppi[c] + gmp[c]	0	454.502	0	425.541	14.4802	28.9604	Nucleotide salvage pathway
HXPRT	hypoxanthine phosphoribosyltransferase (Hypoxanthine)	prpp[c] + hxan[c] -> ppi[c] + imp[c]	0	454.501	0	425.541	14.4802	28.9604	Nucleotide salvage pathway
ADPT	adenine phosphoribosyltransferase	ade[c] + prpp[c] -> amp[c] + ppi[c]	0	454.501	0	425.541	14.4802	28.9604	Nucleotide salvage pathway
FADDP	FAD diphosphatase	h2o[c] + fad[c] -> 2 h[c] + fmn[c] + amp[c]	0	454.501	0	425.541	14.4802	28.9604	Vitamin B2 metabolism
FMNAT	FMN adenylyltransferase	h[c] + atp[c] + fmn[c] -> ppi[c] + fad[c]	0	454.501	0	425.541	14.4802	28.9604	Vitamin B2 metabolism
NTD9	5'-nucleotidase (GMP)	h2o[c] + gmp[c] -> pi[c] + gsn[c]	0	454.501	0	425.541	14.4802	28.9604	Nucleotide interconversion
DNADDP	DNADDP	h2o[c] + dnad[c] -> 2 h[c] + amp[c] + nicrnt[c]	0	454.501	0	425.541	14.4802	28.9604	NAD metabolism
NNAT	nicotinate-nucleotide adenylyltransferase	h[c] + atp[c] + nicrnt[c] -> ppi[c] + dnad[c]	0	454.501	0	425.541	14.4802	28.9604	NAD metabolism
ALAGLNNlu	L-alanine/L-glutamine Na-dependent exchange (Ala-L in)	na1[u] + ala_L[u] + gln_L[c] -> na1[c] + ala_L[c] + gln_L[u]	0	0.584242	0	29.3446	14.3802	28.7604	Transport, lumen
ALAASNNalu	L-alanine/L-asparagine Na-dependent exchange (Ala-L in)	na1[u] + ala_L[u] + asn_L[c] -> na1[c] + ala_L[c] + asn_L[u]	0	0.292121	0	28.9851	14.3465	28.693	Transport, lumen
ALASERNlu	L-alanine/L-serine Na-dependent exchange (Ala-L in)	na1[u] + ala_L[u] + ser_L[c] -> na1[c] + ala_L[c] + ser_L[u]	0	0.292121	0	28.9851	14.3465	28.693	Transport, lumen
ALATHRNlu	L-alanine/L-threonine Na-dependent exchange (Ala-L in)	na1[u] + ala_L[u] + thr_L[c] -> na1[c] + ala_L[c] + thr_L[u]	0	0.292121	0	28.9851	14.3465	28.693	Transport, lumen
GLNASNNlu	L-glutamine/L-asparagine Na-dependent exchange (Gln-L in)	na1[u] + asn_L[c] + gln_L[u] -> na1[c] + asn_L[u] + gln_L[c]	0	0.292121	0	28.9488	14.3283	28.6567	Transport, lumen
INSt5lu	inosine transport in via sodium (1:2) symport	2 na1[u] + ins[u] -> 2 na1[c] + ins[c]	0	0.292121	0	28.9488	14.3283	28.6567	Transport, lumen
GSNt5lu	guanosine transport in via sodium (1:2) symport	2 na1[u] + gsn[u] -> 2 na1[c] + gsn[c]	0	0.292121	0	28.9488	14.3283	28.6567	Transport, lumen
CYTDt5lu	cytidine transport (1:2 Na/cytd cotransport)	2 na1[u] + cytd[u] -> 2 na1[c] + cytd[c]	0	0.292121	0	28.9488	14.3283	28.6567	Transport, lumen
GLNTHRNlu	L-threonine/L-glutamine Na-dependent exchange (Gln-L in)	na1[u] + gln_L[u] + thr_L[c] -> na1[c] + gln_L[c] + thr_L[u]	0	0.292121	0	28.9488	14.3283	28.6567	Transport, lumen
URIt5lu	uridine transport in via sodium symport (1:2)	2 na1[u] + uri[u] -> 2 na1[c] + uri[c]	0	0.292121	0	28.9488	14.3283	28.6567	Transport, lumen
ADNt5lu	adenosine transport (1:2 Na/Adn cotransport)	2 na1[u] + adn[u] -> 2 na1[c] + adn[c]	0	0.292121	0	28.9488	14.3283	28.6567	Transport, lumen
GLNSERNlu	L-serine/L-glutamine Na-dependent exchange (Gln-L in)	na1[u] + gln_L[u] + ser_L[c] -> na1[c] + gln_L[c] + ser_L[u]	0	0.292121	0	28.9488	14.3283	28.6567	Transport, lumen
GLCSGLT1lu	transport of D-glucose from extracellular space to cytosol of mucosal cells in small intestine	h2o[c] + 2 na1[u] + atp[c] + glc_D[u] -> h[c] + 2 na1[c] + adp[c] + pi[c] + glc_D[c]	0	0.292121	0	28.9488	14.3283	28.6567	Transport, lumen
GALSGLT1lu	transport of D-Galactose from extracellular space to cytosol of mucosal cells in small intestine	h2o[c] + 2 na1[u] + atp[c] + gal[u] -> h[c] + 2 na1[c] + adp[c] + pi[c] + gal[c]	0	0.292121	0	28.9488	14.3283	28.6567	Transport, lumen
ALACYSNlu	L-alanine/L-cysteine Na-dependent exchange (Ala-L in)	na1[u] + ala_L[u] + cys_L[c] -> na1[c] + ala_L[c] + cys_L[u]	0	0.389495	0	29.0447	14.3276	28.6552	Transport, lumen
ASNSERNlu	L-serine/L-asparagine Na-dependent exchange (Asn-L in)	na1[u] + asn_L[u] + ser_L[c] -> na1[c] + asn_L[c] + ser_L[u]	0	0.298087	0	28.951	14.3264	28.6529	Transport, lumen
ASNTHRNlu	L-threonine/L-asparagine Na-dependent exchange (Asn-L in)	na1[u] + asn_L[u] + thr_L[c] -> na1[c] + asn_L[c] + thr_L[u]	0	0.298087	0	28.951	14.3264	28.6529	Transport, lumen
THRASNNlu	L-threonine/L-asparagine Na-dependent exchange (Thr-L in)	na1[u] + asn_L[c] + thr_L[u] -> na1[c] + asn_L[u] + thr_L[c]	0	0.298798	0	28.9512	14.3262	28.6524	Transport, lumen
THRSERNlu	L-serine/L-threonine Na-dependent exchange (Thr-L in)	na1[u] + ser_L[c] + thr_L[u] -> na1[c] + ser_L[u] + thr_L[c]	0	0.298798	0	28.9512	14.3262	28.6524	Transport, lumen
ASNGLNNlu	L-glutamine/L-asparagine Na-dependent exchange (Asn-L in)	na1[u] + asn_L[u] + gln_L[c] -> na1[c] + asn_L[c] + gln_L[u]	0	0.580019	0	29.1766	14.2983	28.5966	Transport, lumen
THRGLNNlu	L-threonine/L-glutamine Na-dependent exchange (Thr-L in)	na1[u] + gln_L[c] + thr_L[u] -> na1[c] + gln_L[u] + thr_L[c]	0	0.580493	0	29.1769	14.2982	28.5964	Transport, lumen
GLNCYSNlu	L-cysteine/L-glutamine Na-dependent exchange (Gln-L in)	na1[u] + cys_L[c] + gln_L[u] -> na1[c] + cys_L[u] + gln_L[c]	0	0.389495	0	28.9655	14.288	28.576	Transport, lumen
ASNCYSNlu	L-cysteine/L-asparagine Na-dependent exchange (Asn-L in)	na1[u] + asn_L[u] + cys_L[c] -> na1[c] + asn_L[c] + cys_L[u]	0	0.39745	0	28.9676	14.2851	28.5702	Transport, lumen
THRCYSNlu	L-cysteine/L-threonine Na-dependent exchange (Thr-L in)	na1[u] + cys_L[c] + thr_L[u] -> na1[c] + cys_L[u] + thr_L[c]	0	0.398397	0	28.9679	14.2847	28.5695	Transport, lumen
GALt1lu	galactose transport (uniport)	gal[u] <=> gal[c]	-0.292121	0.223479	-28.9488	0.315857	14.2822	28.7491	Transport, lumen
SERTHRNlu	L-serine/L-threonine Na-dependent exchange (Ser-L in)	na1[u] + ser_L[u] + thr_L[c] -> na1[c] + ser_L[c] + thr_L[u]	0	0.446798	0	29.0046	14.2789	28.5578	Transport, lumen
SERASNNlu	L-serine/L-asparagine Na-dependent exchange (Ser-L in)	na1[u] + asn_L[c] + ser_L[u] -> na1[c] + asn_L[u] + ser_L[c]	0	0.446798	0	29.0046	14.2789	28.5578	Transport, lumen
SERCYSNlu	L-serine/L-cysteine Na-dependent exchange (Ser-L in)	na1[u] + cys_L[c] + ser_L[u] -> na1[c] + cys_L[u] + ser_L[c]	0	0.595731	0	29.0212	14.2127	28.4255	Transport, lumen
GLNALANlu	L-alanine/L-glutamine Na-dependent exchange (Gln-L in)	ala_L[c] + na1[u] + gln_L[u] -> na1[c] + ala_L[u] + gln_L[c]	0	0.561042	0	28.9655	14.2022	28.4044	Transport, lumen
ASNALANlu	L-alanine/L-asparagine Na-dependent exchange (Asn-L in)	ala_L[c] + na1[u] + asn_L[u] -> na1[c] + ala_L[u] + asn_L[c]	0	0.580019	0	28.9676	14.1938	28.3876	Transport, lumen
THRALANlu	L-alanine/L-threonine Na-dependent exchange (Thr-L in)	ala_L[c] + na1[u] + thr_L[u] -> na1[c] + ala_L[u] + thr_L[c]	0	0.580493	0	28.9679	14.1937	28.3874	Transport, lumen
SERGLNNlu	L-serine/L-glutamine Na-dependent exchange (Ser-L in)	na1[u] + gln_L[c] + ser_L[u] -> na1[c] + gln_L[u] + ser_L[c]	0	0.893119	0	29.2302	14.1686	28.3371	Transport, lumen
ASPTA	aspartate transaminase	akg[c] + asp_L[c] <=> glu_L[c] + oaa[c]	-29.7062	998.909	-2.47707	1000	14.1599	26.1385	Alanine and aspartate metabolism
SERALANlu	L-alanine/L-serine Na-dependent exchange (Ser-L in)	ala_L[c] + na1[u] + ser_L[u] -> na1[c] + ala_L[u] + ser_L[c]	0	0.893119	0	29.0212	14.0641	28.1281	Transport, lumen
AKGMALtm	alpha-ketoglutarate/malate transporter	akg[m] + mal_L[c] <=> akg[c] + mal_L[m]	-29.7346	999.207	-2.47707	1000	14.0251	26.4649	Transport, mitochondrial
CYOOm3	cytochrome c oxidase, mitochondrial Complex IV	7.92 h[m] + o2[m] + 4 focytC[m] -> 4 h[c] + 1.96 h2o[m] + 4 ficytC[m] + 0.02 o2s[m]	0	13.2621	0	39.6386	13.1882	26.3765	Oxidative phosphorylation
PPAm	inorganic diphosphatase	h2o[m] + ppi[m] -> h[m] + 2 pi[m]	0	460.028	0	434.231	12.8982	25.7963	Oxidative phosphorylation
GLUt2m	L-glutamate reversible transport via proton symport, mitochondrial	h[c] + glu_L[c] <=> glu_L[m] + h[m]	-1000	1.06065	-976.619	3.19018	12.755	21.251	Transport, mitochondrial
PPM	phosphopentomutase	r1p[c] <=> r5p[c]	-3.42253	455.576	-1.40523	428.055	12.7522	29.5389	Pentose phosphate pathway
r0205		q10[m] + glyc3p[c] <=> q10h2[m] + dhap[c]	-1000	21.4657	-1000	-4.0312	12.7484	25.4969	Oxidative phosphorylation
TDP	thiamin pyrophosphatase	h2o[c] + thmpp[c] -> h[c] + pi[c] + thmmp[c]	0	397.689	0	372.348	12.6702	25.3403	Thiamine metabolism
THMP	thiamin phosphatase	h2o[c] + thmmp[c] -> pi[c] + thm[c]	0	397.689	0	372.348	12.6702	25.3403	Thiamine metabolism
TMDPK	Thiamin pyrophosphokinase (EC 2.7.6.2)	atp[c] + thm[c] -> h[c] + amp[c] + thmpp[c]	0	397.689	0	372.348	12.6702	25.3403	Thiamine metabolism
ATPS4m	ATP synthase (four protons for one ATP)	4 h[c] + adp[m] + pi[m] -> 3 h[m] + h2o[m] + atp[m]	0	1000	24.3797	1000	12.1899	24.3797	Oxidative phosphorylation
GLNtm	L-glutamine transport via electroneutral transporter	gln_L[c] -> gln_L[m]	0	1000	0	975.62	12.1899	24.3797	Transport, mitochondrial
GLUNm	glutaminase (mitochondrial)	h2o[m] + gln_L[m] -> glu_L[m] + nh4[m]	0	1000	0	975.62	12.1899	24.3797	Glutamate metabolism
ASPGLUm	aspartate-glutamate mitochondrial shuttle	h[c] + glu_L[c] + asp_L[m] <=> glu_L[m] + asp_L[c] + h[m]	-27.9802	998.946	-4.90339	1000	12.0654	22.0227	Transport, mitochondrial
ASPTAm	aspartate transaminase	akg[m] + asp_L[m] <=> glu_L[m] + oaa[m]	-998.946	27.9802	-1000	4.90339	12.0654	22.0227	Alanine and aspartate metabolism
FRUt1lu	D-fructose transport in via uniport	fru[u] <=> fru[c]	0	0.223479	0	24.0269	11.9017	23.8034	Transport, lumen
FBA2	D-Fructose 1-phosphate D-glyceraldehyde-3-phosphate-lyase	f1p[c] <=> dhap[c] + glyald[c]	0	0.223479	0	24.0269	11.9017	23.8034	Fructose and mannose metabolism
KHK	ketohexokinase	atp[c] + fru[c] -> h[c] + adp[c] + f1p[c]	0	0.223479	0	24.0269	11.9017	23.8034	Fructose and mannose metabolism
TRIOK	triokinase	atp[c] + glyald[c] -> h[c] + adp[c] + g3p[c]	0	0.223479	0	24.0269	11.9017	23.8034	Fructose and mannose metabolism
G3PD1	glycerol-3-phosphate dehydrogenase (NAD)	nad[c] + glyc3p[c] <=> h[c] + nadh[c] + dhap[c]	-19.666	1000	4.0312	1000	11.8486	23.6972	Glycerophospholipid metabolism
GLNS	glutamine synthetase	glu_L[c] + atp[c] + nh4[c] -> h[c] + adp[c] + pi[c] + gln_L[c]	0	1000	0	976.434	11.7831	23.5662	Glutamate metabolism
PPA	inorganic diphosphatase	h2o[c] + ppi[c] -> h[c] + 2 pi[c]	0	402.524	0	379.952	11.2859	22.5718	Oxidative phosphorylation
DCYTtlu	deoxycytidine transport via diffusion	dcyt[u] <=> dcyt[c]	0	1	0	21.5231	10.2615	20.5231	Transport, lumen
DCYTD	deoxycytidine deaminase	h[c] + h2o[c] + dcyt[c] -> nh4[c] + duri[c]	0	1	0	21.5231	10.2615	20.5231	Pyrimidine catabolism
KHtu	potassium/proton antiport at the apical surface of enterocyte	h[c] + k[u] <=> h[u] + k[c]	0	1.19475	0	21.0749	9.94006	19.8801	Transport, lumen
H2Otp	H2O transport, peroxisomal	h2o[c] <=> h2o[x]	-10.3988	7.69884	-26.7476	4.56999	9.73886	13.22	Transport, peroxisomal
H2O2tp	hydrogen peroxide peroxisomal transport via diffusion	h2o2[c] <=> h2o2[x]	-7.69884	10.3988	-4.56999	26.7476	9.73886	13.22	Transport, peroxisomal
GLUt6lu	Glutamate transport via Na, H symport and K antiport	3 na1[u] + h[u] + k[c] + glu_L[u] -> h[c] + 3 na1[c] + glu_L[c] + k[u]	0	0.18	0	19.3103	9.56515	19.1303	Transport, lumen
ADPRDP	ADPribose diphosphatase	h2o[c] + adprib[c] -> 2 h[c] + amp[c] + r5p[c]	0	227.489	0	212.771	7.35914	14.7183	Nucleotide interconversion
NADN	NAD nucleosidase	h2o[c] + nad[c] -> h[c] + adprib[c] + ncam[c]	0	227.489	0	212.771	7.35914	14.7183	NAD metabolism
NMNATr	nicotinamide-nucleotide adenylyltransferase	h[c] + atp[c] + nmn[c] <=> nad[c] + ppi[c]	0	227.251	0	212.771	7.24009	14.4802	NAD metabolism
NMNS	NMN synthetase	h[c] + prpp[c] + ncam[c] -> ppi[c] + nmn[c]	0	227.251	0	212.771	7.24009	14.4802	NAD metabolism
MDH	malate dehydrogenase	nad[c] + mal_L[c] <=> h[c] + nadh[c] + oaa[c]	-1000	19.2455	-994.854	2.0788	6.0102	22.3129	Citric acid cycle
GTHO	glutathione oxidoreductase	h[c] + nadph[c] + gthox[c] -> nadp[c] + 2 gthrd[c]	0	16.726	0	28.0884	5.68121	11.3624	Glutamate metabolism
GTHP	glutathione peroxidase	2 gthrd[c] + h2o2[c] <=> 2 h2o[c] + gthox[c]	0	16.726	0	28.0884	5.68121	11.3624	Glutathione metabolism
O2tp	O2 transport, peroxisomal	o2[c] <=> o2[x]	-5.19939	7.69884	-13.3738	4.56999	5.65164	5.04559	Transport, peroxisomal
RPI	ribose-5-phosphate isomerase	r5p[c] <=> ru5p_D[c]	-2.66121	1.50223	0.771109	8.74287	5.33648	3.80831	Pentose phosphate pathway
ASPt6lu	L-aspartate transport via Na, H symport and K antiport	3 na1[u] + h[u] + k[c] + asp_L[u] -> h[c] + 3 na1[c] + asp_L[c] + k[u]	0	0.194747	0	10.1881	4.99667	9.99334	Transport, lumen
EX_h(e)	protonexchange	h[e] <=>	0	13.18	0	3.30249	4.93874	9.87749	Exchange/demand reaction
HISyLATthc	transport of Histidine by y+LAT1 or y+LAT2 with co-transporter of h in small intestine and kidney	arg_L[c] + h[e] + his_L[e] -> h[c] + arg_L[e] + his_L[c]	0	14.7883	0	4.93963	4.92435	9.8487	Transport, extracellular
PHEyLATthc	transport of Phenylalanine by y+LAT1 or y+LAT2 with co-transporter of h in small intestine and kidney	phe_L[e] + arg_L[c] + h[e] -> h[c] + phe_L[c] + arg_L[e]	0	14.7883	0	4.93963	4.92435	9.8487	Transport, extracellular
METyLATthc	transport of Methionine by y+LAT1 or y+LAT2 with co-transporter of h in small intestine and kidney	arg_L[c] + h[e] + met_L[e] -> h[c] + arg_L[e] + met_L[c]	0	14.7883	0	4.93963	4.92435	9.8487	Transport, extracellular
LDH_L	L-lactate dehydrogenase	nad[c] + lac_L[c] <=> h[c] + pyr[c] + nadh[c]	-14.7883	1000	-4.93963	1000	4.92435	9.8487	Glycolysis/gluconeogenesis
ALAyLATthc	transport of Alanine by y+LAT1 or y+LAT2 with co-transporter of h in small intestine and kidney	ala_L[e] + arg_L[c] + h[e] -> h[c] + ala_L[c] + arg_L[e]	0	14.7883	0	4.93963	4.92435	9.8487	Transport, extracellular
GLNyLATthc	transport of Glutamine by y+LAT1 or y+LAT2 with co-transporter of h in small intestine and kidney	gln_L[e] + arg_L[c] + h[e] -> h[c] + gln_L[c] + arg_L[e]	0	14.7883	0	4.93963	4.92435	9.8487	Transport, extracellular
EX_lac_L(e)	(S)-lactateexchange	lac_L[e] <=>	0	14.7883	0	4.93963	4.92435	9.8487	Exchange/demand reaction
L_LACt2r	L-lactate reversible transport via proton symport	h[e] + lac_L[e] <=> h[c] + lac_L[c]	-14.7883	0	-4.93963	0	4.92435	9.8487	Transport, extracellular
LEUyLAThtc	transport of Leucine by y+LAT1 or y+LAT2 with co-transporter of h in small intestine and kidney	arg_L[c] + h[e] + leu_L[e] -> h[c] + leu_L[c] + arg_L[e]	0	14.7883	0	4.93963	4.92435	9.8487	Transport, extracellular
RIBu	uptake of ribose by enterocyes	rib_D[u] <=> rib_D[c]	0	0.178783	0	9.71983	4.77052	9.54104	Transport, lumen
RBK	ribokinase	atp[c] + rib_D[c] -> h[c] + adp[c] + r5p[c]	0	0.178783	0	9.71983	4.77052	9.54104	Pentose phosphate pathway
PYK	pyruvate kinase	h[c] + adp[c] + pep[c] -> pyr[c] + atp[c]	0	13.8099	0	4.35725	4.72634	9.45268	Glycolysis/gluconeogenesis
CSm	citrate synthase	h2o[m] + oaa[m] + accoa[m] -> cit[m] + coa[m] + h[m]	1.26299	15.5559	0.398271	7.16804	4.62627	7.52309	Citric acid cycle
ACITL	ATP-Citrate lyase	coa[c] + atp[c] + cit[c] -> accoa[c] + adp[c] + pi[c] + oaa[c]	1.26299	15.5559	0.398271	7.16804	4.62627	7.52309	Citric acid cycle
GLYC3Ptmc	glycerol-3-phopshate transport, cytoplasm	glyc3p[m] <=> glyc3p[c]	-1000	2.79821	-995.969	6.90776	4.07038	0.0783477	Transport, mitochondrial
PIt2m	phosphate transporter, mitochondrial	h[c] + pi[c] <=> h[m] + pi[m]	-7.97119	1000	6.51381	993.615	4.05003	20.8699	Transport, mitochondrial
NADH2_u10m	NADH dehydrogenase, mitochondrial	nadh[m] + 5 h[m] + q10[m] -> 4 h[c] + nad[m] + q10h2[m]	0	1000	7.07082	1000	3.53541	7.07082	Oxidative phosphorylation
ADA	Adenosine deaminase	h[c] + h2o[c] + adn[c] -> ins[c] + nh4[c]	0	3.799	0	10.8113	3.50617	7.01233	Purine catabolism
CYTD	cytidine deaminase	h[c] + h2o[c] + cytd[c] -> nh4[c] + uri[c]	0	1.99963	0	8.74815	3.37426	6.74852	Pyrimidine catabolism
O2tm	O2 transport (diffusion)	o2[c] <=> o2[m]	-8.25607	4.99631	-23.9005	14.0814	3.2797	24.7295	Transport, mitochondrial
LACLMCTlu	uptake of lactate by enterocyes.	h[u] + lac_L[u] -> h[c] + lac_L[c]	0	0	0	6.52725	3.26362	6.52725	Transport, lumen
CATp	catalase A, peroxisomal	2 h2o2[x] -> o2[x] + 2 h2o[x]	0	8.60263	0	14.7946	3.09601	6.19201	Miscellaneous
H2O2te	Hydrogen peroxide transport, diffusion	h2o2[c] -> h2o2[e]	0	14.5101	0	8.62085	2.94462	5.88924	Transport, extracellular
NADPHtru	NADPH transporter, endoplasmic reticulum	nadph[c] -> nadph[r]	0.771827	9.50636	0.243388	4.38047	2.82716	4.59745	Transport, endoplasmic reticular
NADPtru	NADP transporter, endoplasmic reticulum	nadp[r] -> nadp[c]	0.771827	9.50636	0.243388	4.38047	2.82716	4.59745	Transport, endoplasmic reticular
EX_o2(e)	O2exchange	o2[e] <=>	-1	8.94894	-1	3.31042	2.81926	5.63852	Exchange/demand reaction
O2t	o2 transport (diffusion)	o2[e] <=> o2[c]	-8.94894	1	-3.31042	1	2.81926	5.63852	Transport, extracellular
GLCGLUT2	transport of glucose into the portal blood	glc_D[c] <=> glc_D[e]	0	6.53228	0	0.984073	2.7741	5.5482	Transport, extracellular
EX_glc_D(e)	D-glucoseexchange	glc_D[e] <=>	0	6.53228	0	0.984073	2.7741	5.5482	Exchange/demand reaction
ADSL1	adenylosuccinate lyase	dcamp[c] -> amp[c] + fum[c]	0	1.799	0	7.27693	2.73896	5.47792	Nucleotide interconversion
ADSS	adenylosuccinate synthase	gtp[c] + asp_L[c] + imp[c] -> 2 h[c] + pi[c] + gdp[c] + dcamp[c]	0	1.799	0	7.27693	2.73896	5.47792	Nucleotide interconversion
ARGSL	argininosuccinate lyase	argsuc[c] <=> fum[c] + arg_L[c]	0	2.06065	0	7.49606	2.71771	5.43541	Alanine and aspartate metabolism
ARGSS	argininosuccinate synthase	atp[c] + asp_L[c] + citr_L[c] -> h[c] + amp[c] + ppi[c] + argsuc[c]	0	2.06065	0	7.49606	2.71771	5.43541	Alanine and aspartate metabolism
r0801		gtp[c] + gdp[m] <=> gdp[c] + gtp[m]	-1000	1000	-992.429	987.502	2.4634	20.0693	Transport, mitochondrial
NODu	diffusion of nitric oxide into the lumen	no[c] <=> no[u]	0	2.06065	0	6.73307	2.33621	4.67242	Transport, lumen
NOS1	Nitric Oxide Synthase (intermediate forming)	h[c] + nadph[c] + o2[c] + arg_L[c] -> h2o[c] + nadp[c] + nwharg[c]	0	2.06065	0	6.73307	2.33621	4.67242	Arginine and Proline Metabolism
NOS2	Nitric Oxide Synthase (NO forming)	nadph[c] + o2[c] + nwharg[c] -> h[c] + h2o[c] + nadp[c] + citr_L[c] + no[c]	0	2.06065	0	6.73307	2.33621	4.67242	Arginine and Proline Metabolism
EX_no(u)	Nitric oxideexchange	no[u] <=>	0	2.06065	0	6.73307	2.33621	4.67242	Exchange/demand reaction
O2ter	O2 transport, endoplasmic reticulum	o2[c] <=> o2[r]	0.631495	7.77793	0.199135	3.58402	2.31313	3.76155	Transport, endoplasmic reticular
EX_h(u)	protonexchange	h[u] <=>	-1	0.168484	-1	4.74723	2.28937	4.57875	Exchange/demand reaction
CBPSam	carbamoyl-phosphate synthase (ammonia) (mitochondria	2 atp[m] + hco3[m] + nh4[m] -> 2 h[m] + 2 adp[m] + pi[m] + cbp[m]	0	2.06065	0	6.3192	2.12928	4.25856	Glutamate metabolism
OCBTm	ornithine carbamoyltransferase, irreversible	orn[m] + cbp[m] -> h[m] + pi[m] + citr_L[m]	0	2.06065	0	6.3192	2.12928	4.25856	Urea cycle
PPAet	Propionate transport, diffusion	ppa[c] -> ppa[e]	0	0	0	4.18364	2.09182	4.18364	Transport, extracellular
EX_ppa(u)	Propionate exchange	ppa[u] <=>	0	0	0	4.18364	2.09182	4.18364	Exchange/demand reaction
ARGN	arginase	h2o[c] + arg_L[c] -> orn[c] + urea[c]	0	2.1953	0	6.31367	2.05918	4.11837	Urea cycle
EX_urea(e)	Ureaexchange	urea[e] <=>	0	2.1953	0	6.31367	2.05918	4.11837	Exchange/demand reaction
ARGNm	arginase (m)	h2o[m] + arg_L[m] -> urea[m] + orn[m]	0	2.1953	0	6.31367	2.05918	4.11837	Urea cycle
ARGtm	arginine mitochondrial transport via ornithine carrier	h[m] + arg_L[c] <=> h[c] + arg_L[m]	0	2.1953	0	6.31367	2.05918	4.11837	Transport, mitochondrial
UREAtm	Urea transport via diffusion	urea[c] <=> urea[m]	-2.1953	0	-6.31367	0	2.05918	4.11837	Urea cycle
GLYK	glycerol kinase	atp[c] + glyc[c] -> h[c] + adp[c] + glyc3p[c]	0	2.79821	0	6.90776	2.05478	4.10955	Glycerophospholipid metabolism
GLYCTDlu	difussion of glycerol accross the brush border membrane	glyc[u] <=> glyc[c]	0	2.79821	0	6.90776	2.05478	4.10955	Transport, lumen
GLYKm	glycerol kinase	atp[m] + glyc[m] -> h[m] + adp[m] + glyc3p[m]	0	2.79821	0	6.90776	2.05478	4.10955	Glycerophospholipid metabolism
GLYCtm	glycerol transport	glyc[c] <=> glyc[m]	0	2.79821	0	6.90776	2.05478	4.10955	Transport, mitochondrial
TRDR3	Thioredoxin (ubiquinone 10) reductase (NADH)	h[c] + nadh[c] + q10[c] -> nad[c] + q10h2[c]	0	1000	0	995.969	2.0156	4.0312	Miscellaneous
q10h2tc	transport of ubiquinol into cytosol	q10h2[m] <=> q10h2[c]	-1000	0	-995.969	0	2.0156	4.0312	Transport, mitochondrial
q10tm	transport of ubiquinone into mitochondria	q10[c] <=> q10[m]	-1000	0	-995.969	0	2.0156	4.0312	Transport, mitochondrial
DHAPtc	transport of DHAP into cytosol	dhap[m] -> dhap[c]	0	1000	0	995.969	2.0156	4.0312	Transport, mitochondrial
GLYC3PFADm	glycerophosphate shuttle for trasnfer of reducing equivalents	fad[m] + glyc3p[m] -> dhap[m] + fadh2[m]	0	1000	0	995.969	2.0156	4.0312	Oxidative phosphorylation
TRDR2	Thioredoxin (ubiquinone 10) reductase (NADPH)	h[c] + nadph[c] + q10[c] -> nadp[c] + q10h2[c]	0	1000	0	995.969	2.0156	4.0312	Miscellaneous
Htr	H transporter, endoplasmic reticulum	h[c] <=> h[r]	-1.26648	8.64214	-0.38327	3.98225	1.88834	5.5431	Transport, endoplasmic reticular
CITRtm	citrulline mitochondrial transport via proton antiport	citr_L[m] <=> citr_L[c]	-1.13466	2.17769	-1.71236	6.3192	1.78191	4.71922	Transport, mitochondrial
GABAPAT1tc	transport of GABA by PAT1 in renal and intestinal cells	h[u] + 4abut[u] -> h[c] + 4abut[c]	0	0	0	3.47623	1.73811	3.47623	Transport, lumen
MALtm	malate transport, mitochondrial	mal_L[c] + pi[m] <=> pi[c] + mal_L[m]	-0.328617	6.62494	-1.55569	4.4709	1.69055	0.926963	Transport, mitochondrial
EX_gsn(e)	Guanosineexchange	gsn[e] <=>	0	4.42688	0	1.0833	1.67179	3.34358	Exchange/demand reaction
GSNt	guanosine facilated transport in cytosol	gsn[e] <=> gsn[c]	-4.42688	0	-1.0833	0	1.67179	3.34358	Transport, extracellular
EX_gly(e)	Glycineexchange	gly[e] <=>	0	0.426986	0	3.59286	1.58294	3.16587	Exchange/demand reaction
ORNt4m	ornithine mitochondrial transport exchange with citruline	h[c] + orn[m] + citr_L[c] <=> h[m] + orn[c] + citr_L[m]	-3.1953	1.65579	-6.32504	1.6645	1.56051	3.13845	Transport, mitochondrial
ACACT1	ACACT1	2 accoa[c] -> aacoa[c] + coa[c]	0.420997	5.18529	0.132757	2.38935	1.54209	2.5077	Cholesterol metabolism
HMGCOASi	Hydroxymethylglutaryl CoA synthase (ir)	h2o[c] + accoa[c] + aacoa[c] -> h[c] + coa[c] + hmgcoa[c]	0.420997	5.18529	0.132757	2.38935	1.54209	2.5077	Cholesterol metabolism
DPMVDc	diphosphomevalonate decarboxylase, cytosol	atp[c] + 5dpmev[c] -> h[c] + adp[c] + pi[c] + co2[c] + ipdp[c]	0.420997	5.18529	0.132757	2.38935	1.54209	2.5077	Squalene and cholesterol synthesis
HMGCOARc	Hydroxymethylglutaryl CoA reductase (ir) in cytosol	2 h[c] + 2 nadph[c] + hmgcoa[c] -> 2 nadp[c] + coa[c] + mev_R[c]	0.420997	5.18529	0.132757	2.38935	1.54209	2.5077	Squalene and cholesterol synthesis
MEVK1c	mevalonate kinase (atp) cytosol	atp[c] + mev_R[c] -> h[c] + adp[c] + 5pmev[c]	0.420997	5.18529	0.132757	2.38935	1.54209	2.5077	Squalene and cholesterol synthesis
PMEVKc	phosphomevalonate kinase, cytosol	h[c] + atp[c] + 5pmev[c] -> adp[c] + 5dpmev[c]	0.420997	5.18529	0.132757	2.38935	1.54209	2.5077	Squalene and cholesterol synthesis
NACHORCTL3lu	absoprtion of nicotinate at the brush border of enterocytes	h[u] + nac[u] -> h[c] + nac[c]	0	1	0	4.04707	1.52353	3.04707	Transport, lumen
NACDe	release of nicotinate at the basolateral surface	nac[c] -> nac[e]	0	1	0	4.04707	1.52353	3.04707	Transport, extracellular
EX_nac(e)	Nicotinateexchange	nac[e] <=>	0	1	0	4.04707	1.52353	3.04707	Exchange/demand reaction
NACUPlu	Nicotinic acid uptake	nac[u] -> nac[c]	0	1	0	4.04707	1.52353	3.04707	Transport, lumen
EX_ala_B(e)	beta-alanineexchange	ala_B[e] <=>	0	3.13955	1.15415	5.01904	1.51682	0.725336	Exchange/demand reaction
r0899		ala_B[c] <=> ala_B[e]	0	3.13955	1.15415	5.01904	1.51682	0.725336	Transport, extracellular
DURAD	dihydrouracil dehydrogenase (NADP)	nadp[c] + 56dura[c] <=> h[c] + nadph[c] + ura[c]	-3.13955	0	-5.01904	-1.15415	1.51682	0.725336	Pyrimidine catabolism
DHPM1	dihydropyrimidinase (5,6-dihydrouracil)	h2o[c] + 56dura[c] -> h[c] + cala[c]	0	3.13955	1.15415	5.01904	1.51682	0.725336	Pyrimidine catabolism
UPPN	b-ureidopropionase	2 h[c] + h2o[c] + cala[c] -> nh4[c] + co2[c] + ala_B[c]	0	3.13955	1.15415	5.01904	1.51682	0.725336	Pyrimidine catabolism
EX_uri(e)	Uridineexchange	uri[e] <=>	0	3.99963	0	1.13127	1.43418	2.86836	Exchange/demand reaction
URIt	uridine facilated transport in cytosol	uri[e] <=> uri[c]	-3.99963	0	-1.13127	0	1.43418	2.86836	Transport, extracellular
GMPS2	GMP synthase	h2o[c] + atp[c] + gln_L[c] + xmp[c] -> 2 h[c] + glu_L[c] + amp[c] + ppi[c] + gmp[c]	0	2.42699	0	5.11121	1.34211	2.68423	Nucleotide interconversion
IMPD	IMP dehydrogenase	h2o[c] + nad[c] + imp[c] -> h[c] + nadh[c] + xmp[c]	0	2.42699	0	5.11121	1.34211	2.68423	Nucleotide interconversion
NADS2	NAD synthase (glutamine-hydrolysing)	h2o[c] + atp[c] + gln_L[c] + dnad[c] -> h[c] + glu_L[c] + nad[c] + amp[c] + ppi[c]	0	1	0	3.64935	1.32468	2.64935	NAD metabolism
NP1	nucleotide phosphatase	h[c] + nac[c] + r1p[c] -> pi[c] + nicrns[c]	0	1	0	3.64935	1.32468	2.64935	NAD metabolism
FTCD	formimidoyltransferase cyclodeaminase	2 h[c] + 5forthf[c] -> nh4[c] + methf[c]	0	0.144602	0	2.77381	1.3146	2.62921	Folate metabolism
GluForTx	Glutamate formimidoyltransferase	h[c] + thf[c] + forglu[c] -> glu_L[c] + 5forthf[c]	0	0.144602	0	2.77381	1.3146	2.62921	Histidine metabolism
HISD	Histidine ammonia-lyase (EC 4.3.1.3)	his_L[c] -> nh4[c] + urcan[c]	0	0.144602	0	2.77381	1.3146	2.62921	Histidine metabolism
IZPN	imidazolonepropionase	h2o[c] + 4izp[c] -> h[c] + forglu[c]	0	0.144602	0	2.77381	1.3146	2.62921	Histidine metabolism
URCN	urocanase	h2o[c] + urcan[c] -> 4izp[c]	0	0.144602	0	2.77381	1.3146	2.62921	Histidine metabolism
RPEc	ribulose 5-phosphate 3-epimerase	2 ru5p_D[c] <=> 2 xu5p_D[c]	-0.885259	3.49141	0.385555	4.37143	1.07542	0.390794	Pentose phosphate pathway
TALA	transaldolase	g3p[c] + s7p[c] <=> f6p[c] + e4p[c]	-0.885259	3.49141	0.385555	4.37143	1.07542	0.390794	Pentose phosphate pathway
TKT1	transketolase	r5p[c] + xu5p_D[c] <=> g3p[c] + s7p[c]	-0.885259	3.49141	0.385555	4.37143	1.07542	0.390794	Pentose phosphate pathway
TKT2	transketolase	xu5p_D[c] + e4p[c] <=> g3p[c] + f6p[c]	-0.885259	3.49141	0.385555	4.37143	1.07542	0.390794	Pentose phosphate pathway
NCAMUPlu	Nicotinamide acid uptake	ncam[u] -> ncam[c]	0	1	0	3.14675	1.07338	2.14675	Transport, lumen
UNK2	2-keto-4-methylthiobutyrate transamination	2 h[c] + gln_L[c] + 2kmb[c] -> glu_L[c] + met_L[c]	0	2.86301	0	0.914359	0.974325	1.94865	Arginine and Proline Metabolism
ALADPATtc	transport of D-Alanine by the apical PAT2 or PAT1 amino acid transporters in kidney and intestine	h[u] + ala_D[u] -> h[c] + ala_D[c]	0	1	0	2.93967	0.969835	1.93967	Transport, lumen
G6PDH2c	glucose 6-phosphate dehydrogenase	3 nadp[c] + 3 g6p[c] -> 3 h[c] + 3 nadph[c] + 3 6pgl[c]	0	2.78682	0	0.860348	0.963235	1.92647	Pentose phosphate pathway
GNDc	phosphogluconate dehydrogenase	3 nadp[c] + 3 6pgc[c] -> 3 nadph[c] + 3 co2[c] + 3 ru5p_D[c]	0	2.78682	0	0.860348	0.963235	1.92647	Pentose phosphate pathway
PGLc	6-phosphogluconolactonase	3 h2o[c] + 3 6pgl[c] -> 3 h[c] + 3 6pgc[c]	0	2.78682	0	0.860348	0.963235	1.92647	Pentose phosphate pathway
FTHFL	formate-tetrahydrofolate ligase	atp[c] + thf[c] + for[c] <=> adp[c] + pi[c] + 10fthf[c]	0.0701661	2.99417	0.0221261	1.15367	0.944268	1.79246	Folate metabolism
EX_ala_D(e)	D-alanineexchange	ala_D[e] <=>	0	1	0	2.81538	0.907689	1.81538	Exchange/demand reaction
DGSNt	deoyguanosine transport via diffusion	dgsn[e] <=> dgsn[c]	-3	0	-1.18738	0	0.906308	1.81262	Transport, extracellular
EX_dgsn(e)	Deoxyguanosineexchange	dgsn[e] <=>	0	3	0	1.18738	0.906308	1.81262	Exchange/demand reaction
OAADC	oxaloacetate decarboxylase	h[c] + oaa[c] -> pyr[c] + co2[c]	0	2.55256	0	4.35725	0.902349	1.8047	Unassigned
ME2	malic enzyme (NADP)	nadp[c] + mal_L[c] -> nadph[c] + pyr[c] + co2[c]	0	2.55256	0	4.35725	0.902349	1.8047	Pyruvate metabolism
ADMDC	adenosylmethionine decarboxylase	h[c] + amet[c] -> ametam[c] + co2[c]	0	2.924	0	1.13154	0.896228	1.79246	Arginine and Proline Metabolism
DKMPPD	2,3-diketo-5-methylthio-1-phosphopentane degradation reaction	o2[c] + h2o[c] + dkmpp[c] -> 2 h[c] + pi[c] + 2kmb[c] + for[c]	0	2.924	0	1.13154	0.896228	1.79246	Arginine and Proline Metabolism
MDRPD	5-Methylthio-5-deoxy-D-ribulose 1-phosphate dehydratase	5mdru1p[c] -> h2o[c] + dkmpp[c]	0	2.924	0	1.13154	0.896228	1.79246	Arginine and Proline Metabolism
MTAP	5'-methylthioadenosine phosphorylase	pi[c] + 5mta[c] -> ade[c] + 5mdr1p[c]	0	2.924	0	1.13154	0.896228	1.79246	Arginine and Proline Metabolism
MTRI	5-methylthioribose-1-phosphate isomerase	5mdr1p[c] <=> 5mdru1p[c]	0	2.924	0	1.13154	0.896228	1.79246	Arginine and Proline Metabolism
EX_ser_L(e)	L-serineexchange	ser_L[e] <=>	0	0.584242	0	2.3553	0.88553	1.77106	Exchange/demand reaction
DURIt	deoxyuridine transport via diffusion	duri[e] <=> duri[c]	-3	0	-1.24514	0	0.877429	1.75486	Transport, extracellular
EX_duri(e)	Deoxyuridineexchange	duri[e] <=>	0	3	0	1.24514	0.877429	1.75486	Exchange/demand reaction
MTHFC	methenyltetrahydrofolate cyclohydrolase	h2o[c] + methf[c] <=> h[c] + 10fthf[c]	-0.999978	0.144602	-1.05982	1.93696	0.866258	1.8522	Folate metabolism
PYRt2p	pyruvate peroxisomal transport via proton symport	h[c] + pyr[c] <=> pyr[x] + h[x]	-1	1000	-2.7254	1000	0.862699	1.7254	D-alanine metabolism
NH4tp	ammonia peroxisomal transport	nh4[c] <=> nh4[x]	-1	0	-2.7254	0	0.862699	1.7254	Transport, peroxisomal
NADtx	transport of NAD into peroxisome	nad[c] <=> nad[x]	-1000	1	-1000	2.7254	0.862699	1.7254	Transport, peroxisomal
DALAOXx	D-Alanine Oxidase (x)	o2[x] + h2o[x] + ala_D[x] -> h2o2[x] + pyr[x] + nh4[x]	0	1	0	2.7254	0.862699	1.7254	D-alanine metabolism
DALAxt	D-Alanine transport to perixosome	ala_D[c] -> ala_D[x]	0	1	0	2.7254	0.862699	1.7254	D-alanine metabolism
EX_cys_L(e)	L-cysteineexchange	cys_L[e] <=>	0	1.03454	0	2.70952	0.837492	1.67498	Exchange/demand reaction
NCAMDe	release of nicotinamide at the basolateral surface	ncam[c] -> ncam[e]	0	2	0	3.66173	0.830864	1.66173	Transport, extracellular
EX_ncam(e)	Nicotinamideexchange	ncam[e] <=>	0	2	0	3.66173	0.830864	1.66173	Exchange/demand reaction
EX_thr_L(u)	L-threonineexchange	thr_L[u] <=>	-0.225	-0.0133537	-0.225	1.59317	0.803262	1.60652	Exchange/demand reaction
EX_thr_L(e)	L-threonineexchange	thr_L[e] <=>	0	0.211646	0	1.81817	0.803262	1.60652	Exchange/demand reaction
EX_asn_L(e)	L-asparagineexchange	asn_L[e] <=>	0	0.213067	0	1.77431	0.780624	1.56125	Exchange/demand reaction
EX_asn_L(u)	L-asparagineexchange	asn_L[u] <=>	-0.225	-0.0119329	-0.225	1.54931	0.780624	1.56125	Exchange/demand reaction
EX_ser_L(u)	L-serineexchange	ser_L[u] <=>	-0.893597	-0.309355	-1	1.3553	0.779127	1.77106	Exchange/demand reaction
AKGDm	2-oxoglutarate dehydrogenase	akg[m] + coa[m] + nad[m] -> co2[m] + nadh[m] + succoa[m]	0	3.73019	0	2.26954	0.730327	1.46065	Citric acid cycle
INSt	Inosine transport (diffusion)	ins[e] <=> ins[c]	-2.42699	0	-1.00952	0	0.708733	1.41747	Transport, extracellular
EX_ins(e)	Inosineexchange	ins[e] <=>	0	2.42699	0	1.00952	0.708733	1.41747	Exchange/demand reaction
EX_val_L(e)	L-valineexchange	val_L[e] <=>	0	0.164941	0	1.57935	0.707203	1.41441	Exchange/demand reaction
METAT	methionine adenosyltransferase	h2o[c] + atp[c] + met_L[c] -> pi[c] + amet[c] + ppi[c]	0	2.924	0	1.51589	0.704053	1.40811	Methionine and cysteine metabolism
VALLAT1tc	transport of L-Valine by LAT1 in association with 4F2hc, across the apical surface of the memebranes.	leu_L[c] + val_L[u] -> leu_L[u] + val_L[c]	0	0.18	0	1.58478	0.702388	1.40478	Transport, extracellular
VALB0ATtc	transport of L-Valine by the apical neutral amino acid transporters B(0)AT1 or B(0)AT2 in kidney, intestine or brain	na1[u] + val_L[u] -> na1[c] + val_L[c]	0	0.18	0	1.58478	0.702388	1.40478	Transport, lumen
SSALxm	SSALxm	sucsal[m] + nad[m] + h2o[m] -> nadh[m] + 2 h[m] + succ[m]	0	3.0947	0	4.46906	0.687181	1.37436	Methionine and cysteine metabolism
4ABUTtm	4-aminobutanoate mitochondrial transport via diffusion	4abut[c] <=> 4abut[m]	0	3.0947	0	4.46906	0.687181	1.37436	Transport, mitochondrial
ABTArm	4-aminobutyrate transaminase, reversible (mitochondrial)	4abut[m] + akg[m] <=> glu_L[m] + sucsal[m]	0	3.0947	0	4.46906	0.687181	1.37436	Glutamate metabolism
GALU	UTP-glucose-1-phosphate uridylyltransferase	h[c] + utp[c] + g1p[c] <=> ppi[c] + udpg[c]	0	1.96814	0	0.604532	0.681803	1.36361	Galactose metabolism
PGMT	phosphoglucomutase	g1p[c] <=> g6p[c]	-1.96814	0	-0.604532	0	0.681803	1.36361	Glycolysis/gluconeogenesis
UMPtr	UMP transport (ER)	ump[c] <=> ump[r]	-1.96814	0	-0.604532	0	0.681803	1.36361	Transport, endoplasmic reticular
r2519		udpglcur[c] <=> udpglcur[r]	0	1.96814	0	0.604532	0.681803	1.36361	Transport, endoplasmic reticular
NDP7er	nucleoside-diphosphatase (UDP), endoplasmic reticulum	udp[r] + h2o[r] -> h[r] + pi[r] + ump[r]	0	1.96814	0	0.604532	0.681803	1.36361	Nucleotide interconversion
UDPGD	UDPglucose 6-dehydrogenase	h2o[c] + 2 nad[c] + udpg[c] -> 3 h[c] + 2 nadh[c] + udpglcur[c]	0	1.96814	0	0.604532	0.681803	1.36361	Starch and sucrose metabolism
ADNt	adenosine facilated transport in cytosol	adn[e] <=> adn[c]	-2.42699	0	-1.06726	0	0.679864	1.35973	Transport, extracellular
EX_adn(e)	Adenosineexchange	adn[e] <=>	0	2.42699	0	1.06726	0.679864	1.35973	Exchange/demand reaction
METLAT1tc	transport of L-Methionine by LAT1 in association with 4F2hc, across the apical surface of the memebranes.	leu_L[c] + met_L[u] -> leu_L[u] + met_L[c]	0	0.18	0	1.52451	0.672256	1.34451	Transport, lumen
METB0ATAtc	transport of L-Methionine by the apical neutral amino acid transporter B(0)AT1 or B(0)AT2 in kidney, intestine or brain	na1[u] + met_L[u] -> na1[c] + met_L[c]	0	0.18	0	1.52451	0.672256	1.34451	Transport, lumen
EX_din(e)	Deoxyinosineexchange	din[e] <=>	0	2.42699	0	1.0979	0.664545	1.32909	Exchange/demand reaction
DINt	deoxyinosine transport via diffusion	din[e] <=> din[c]	-2.42699	0	-1.0979	0	0.664545	1.32909	Transport, extracellular
EX_met_L(e)	L-methionineexchange	met_L[e] <=>	0	0.173465	0	1.47535	0.650942	1.30188	Exchange/demand reaction
AHC	adenosylhomocysteinase	h2o[c] + ahcys[c] <=> adn[c] + hcys_L[c]	0	0.173465	0	1.46834	0.647437	1.29487	Methionine and cysteine metabolism
AHCYStd	diffusion of S-Adenosyl-L-homocysteine	ahcys[m] <=> ahcys[c]	0	0.173465	0	1.46834	0.647437	1.29487	Transport, mitochondrial
AMETtd	diffusion of S-Adenosyl-L-methionine	amet[c] <=> amet[m]	0	0.173465	0	1.46834	0.647437	1.29487	Transport, mitochondrial
C3tmc	transport of propionylcarnitine to mitochondrial matrix	pcrn[c] <=> pcrn[m]	0	0.173465	0	1.46834	0.647437	1.29487	Fatty acid oxidation
CSNAT2m	carnitine O-aceyltransferase, mitochondrial	coa[m] + pcrn[m] <=> crn[m] + ppcoa[m]	0	0.173465	0	1.46834	0.647437	1.29487	Fatty acid oxidation
C30CPT1	production of propionylcarnitine	crn[c] + ppcoa[c] -> coa[c] + pcrn[c]	0	0.173465	0	1.46834	0.647437	1.29487	Fatty acid oxidation
CYSTGL	cystathionine g-lyase	h2o[c] + cyst_L[c] -> nh4[c] + cys_L[c] + 2obut[c]	0	0.173465	0	1.46834	0.647437	1.29487	Methionine and cysteine metabolism
CYSTS	cystathionine beta-synthase	hcys_L[c] + ser_L[c] -> h2o[c] + cyst_L[c]	0	0.173465	0	1.46834	0.647437	1.29487	Methionine and cysteine metabolism
OBDHc	2-Oxobutanoate dehydrogenase, cytosolic	nad[c] + coa[c] + 2obut[c] -> nadh[c] + co2[c] + ppcoa[c]	0	0.173465	0	1.46834	0.647437	1.29487	Glycine, serine, alanine and threonine metabolism
SFCYSc	formation of sulfocysteine	h[c] + so3[c] + cys_L[c] <=> slfcys[c]	0	0.517271	0	1.78273	0.632727	1.26545	Methionine and cysteine metabolism
SFCYSe	exit of sulfocysteine into extra-cellular space	slfcys[c] <=> slfcys[e]	0	0.517271	0	1.78273	0.632727	1.26545	Transport, extracellular
3SALATAi	3-sulfino-alanine transaminase (irreversible)	h[c] + 3sala[c] + akg[c] -> glu_L[c] + 3snpyr[c]	0	0.517271	0	1.78273	0.632727	1.26545	Methionine and cysteine metabolism
3SPYRSP	3-sulfinopyruvate hydrolase (spotaneous reaction)	h2o[c] + 3snpyr[c] -> h[c] + pyr[c] + so3[c]	0	0.517271	0	1.78273	0.632727	1.26545	Methionine and cysteine metabolism
EX_slfcys(e)	S-Sulfo-L-cysteineexchange	slfcys[e] <=>	0	0.517271	0	1.78273	0.632727	1.26545	Exchange/demand reaction
DADNt4	deoxyadenosine transport via diffusion	dad_2[e] <=> dad_2[c]	-2.42699	0	-1.16814	0	0.629425	1.25885	Transport, extracellular
EX_dad_2(e)	2-deoxyadenosineexchange	dad_2[e] <=>	0	2.42699	0	1.16814	0.629425	1.25885	Exchange/demand reaction
ARGALArBATtc	transport of L-Arginine into the cell in exchange for L-Alanine by b0,+AT transporter at the apical surfaces of the membranes of small intestine and renal cells.	ala_L[c] + arg_L[u] -> ala_L[u] + arg_L[c]	0	0.15	0	1.40624	0.628121	1.25624	Transport, lumen
ARGLEUrBATtc	transport of L-Arginine into the cell in exchange for L-Leucine by b0,+AT transporter at the apical surfaces of the membranes of small intestine and renal cells.	leu_L[c] + arg_L[u] -> leu_L[u] + arg_L[c]	0	0.15	0	1.40624	0.628121	1.25624	Transport, lumen
FADH2ETC	complex II reaction for respiratory chain	q10[m] + fadh2[m] -> q10h2[m] + fad[m]	0	1000	1.25057	1000	0.625287	1.25057	Oxidative phosphorylation
PROB0ATtc	transport of L-Proline by the apical neutral amino acid transporters B(0)AT1 or B(0)AT2 in kidney, intestine or brain	na1[u] + pro_L[u] -> na1[c] + pro_L[c]	0	0.18	0	1.39762	0.608812	1.21762	Transport, lumen
PROLPATtc	transport of L-Proline by the apical PAT2 or PAT1 amino acid transporters in kidney and intestine	h[u] + pro_L[u] -> h[c] + pro_L[c]	0	0.18	0	1.39762	0.608812	1.21762	Transport, lumen
EX_lys_L(e)	L-lysinium(1+)exchange	lys_L[e] <=>	0	0.124713	0	1.31728	0.596282	1.19256	Exchange/demand reaction
LYSt5r	L-lysine transport via diffusion	lys_L[e] <=> lys_L[c]	-0.124713	1000	-1.31728	1000	0.596282	1.19256	Transport, extracellular
LYSLEUrBATtc	transport of L-Lysine into the cell in exchange for L-Leucine by b0,+AT transporter at the apical surfaces of the membranes of small intestine and renal cells.	leu_L[c] + lys_L[u] -> leu_L[u] + lys_L[c]	0	0.15	0	1.32639	0.588197	1.17639	Transport, lumen
LYSALArBATtc	transport of L-Lysine into the cell in exchange for L-Alanine by b0,+AT transporter at the apical surfaces of the membranes of small intestine and renal cells.	ala_L[c] + lys_L[u] -> ala_L[u] + lys_L[c]	0	0.15	0	1.32639	0.588197	1.17639	Transport, lumen
PIt	Inorganic phosphate exchange, diffusion	pi[c] <=> pi[e]	0	1.22419e-05	0	1.16442	0.582203	1.16441	Transport, extracellular
EX_pi(e)	hydrogenphosphateexchange	pi[e] <=>	0	1.22419e-05	0	1.16442	0.582203	1.16441	Exchange/demand reaction
EX_leu_L(e)	L-leucineexchange	leu_L[e] <=>	0	0.126702	0	1.28463	0.578963	1.15793	Exchange/demand reaction
EX_leu_L(u)	L-leucineexchange	leu_L[u] <=>	-0.15	-0.0232978	-0.15	1.13463	0.578963	1.15793	Exchange/demand reaction
EX_spmd(e)	Spermidineexchange	spmd[e] <=>	0	3.06065	0	1.91181	0.574417	1.14883	Exchange/demand reaction
r0944		spmd[c] <=> spmd[e]	0	3.06065	0	1.91181	0.574417	1.14883	Transport, extracellular
SPMS	spermidine synthase	ametam[c] + ptrc[c] -> h[c] + 5mta[c] + spmd[c]	0	2.06065	0	0.918981	0.570833	1.14167	Urea cycle
ORNLEUrBATtc	transport of L-Ornithine into the cell in exchange for L-Leucine by b0,+AT transporter at the apical surfaces of the membranes of small intestine and renal cells.	leu_L[c] + orn[u] -> leu_L[u] + orn[c]	0	0.584242	0	1.72013	0.567944	1.13589	Transport, extracellular
EX_ile_L(e)	L-isoleucineexchange	ile_L[e] <=>	0	0.137783	0	1.23438	0.548301	1.0966	Exchange/demand reaction
ILELAT1tc	transport of L-Isoleucine by LAT1 in association with 4F2hc, across the apical surface of the memebranes.	leu_L[c] + ile_L[u] -> leu_L[u] + ile_L[c]	0	0.15	0	1.23879	0.544395	1.08879	Transport, extracellular
ILEB0ATtc	transport of L-Isoleucine by the apical neutral amino acid transporters B(0)AT1 or B(0)AT2 in kidney, intestine or brain	na1[u] + ile_L[u] -> na1[c] + ile_L[c]	0	0.15	0	1.23879	0.544395	1.08879	Transport, lumen
ICDHxm	Isocitrate dehydrogenase (NAD+)	icit[m] + nad[m] -> akg[m] + co2[m] + nadh[m]	0	3.8916	0	4.95344	0.53092	1.06184	Citric acid cycle
DMATT	dimethylallyltranstransferase	dmpp[c] + ipdp[c] -> ppi[c] + grdp[c]	0.140332	1.72843	0.0442523	0.796449	0.51403	0.835899	Cholesterol metabolism
GRTT	geranyltranstransferase	ipdp[c] + grdp[c] -> ppi[c] + frdp[c]	0.140332	1.72843	0.0442523	0.796449	0.51403	0.835899	Cholesterol metabolism
CO2ter	CO2 endoplasmic reticular transport via diffusion	co2[c] <=> co2[r]	-1.72843	-0.140332	-0.796449	-0.0442523	0.51403	0.835899	Transport, endoplasmic reticular
FRDPtcr	transport of Farnesyl diphosphate into the endoplasmic reticulum	frdp[c] <=> frdp[r]	0.140332	1.72843	0.0442523	0.796449	0.51403	0.835899	Transport, endoplasmic reticular
IPDDI	isopentenyl-diphosphate D-isomerase	ipdp[c] <=> dmpp[c]	0.140332	1.72843	0.0442523	0.796449	0.51403	0.835899	Squalene and cholesterol synthesis
PPItr	Diphosphate transporter, endoplasmic reticulum	ppi[c] <=> ppi[r]	-1.72843	-0.140332	-0.796449	-0.0442523	0.51403	0.835899	Transport, endoplasmic reticular
PDHm	pyruvate dehydrogenase	coa[m] + nad[m] + pyr[m] -> co2[m] + nadh[m] + accoa[m]	0	2.55256	0	1.55001	0.501273	1.00255	Glycolysis/gluconeogenesis
EX_pi(u)	hydrogenphosphateexchange	pi[u] <=>	-1	-0.999988	-1	0	0.499994	0.999988	Exchange/demand reaction
EX_amp(u)	AMPexchange	amp[u] <=>	0	0	-1	0.0368633	0.481568	1.03686	Exchange/demand reaction
EX_co2(e)	CO2exchange	co2[e] <=>	0	10.003	0	10.9627	0.479875	0.959749	Exchange/demand reaction
CO2t	CO2 transporter via diffusion	co2[e] <=> co2[c]	-10.003	0	-10.9627	0	0.479875	0.959749	Transport, extracellular
ADK1	adenylate kinase	atp[c] + amp[c] <=> 2 adp[c]	-999.04	1000	-999.992	1000	0.475913	0.951826	Nucleotide interconversion
ADK3	adentylate kinase (GTP)	amp[c] + gtp[c] <=> adp[c] + gdp[c]	-999.04	1000	-999.992	1000	0.475913	0.951826	Nucleotide interconversion
FAOXC4C2m	fatty acid beta oxidation(C4-->C2)m	coa[m] + nad[m] + h2o[m] + btcoa[m] + fad[m] -> nadh[m] + h[m] + 2 accoa[m] + fadh2[m]	0	1.74653	0	0.821879	0.462326	0.924652	Fatty acid oxidation
CYSO	cysteine oxidase	o2[c] + cys_L[c] -> 2 h[c] + 3sala[c]	0	1.03454	0	1.95135	0.458405	0.916811	Taurine and hypotaurine metabolism
FAOXC6C4m	fatty acid beta oxidation(C6-->C4)m	coa[m] + nad[m] + h2o[m] + fad[m] + hxcoa[m] -> nadh[m] + h[m] + btcoa[m] + accoa[m] + fadh2[m]	0	1.72897	0	0.819795	0.454585	0.909171	Fatty acid oxidation
FAOXC8C6m	fatty acid beta oxidation(C8-->C6)m	coa[m] + nad[m] + h2o[m] + fad[m] + occoa[m] -> nadh[m] + h[m] + accoa[m] + fadh2[m] + hxcoa[m]	0	1.72897	0	0.819795	0.454585	0.909171	Fatty acid oxidation
SPRMTDe	absorption for spermine across the basolateral side	sprm[e] <=> sprm[c]	-1.962	0	-1.06219	0	0.449906	0.899812	Transport, extracellular
SPRMS	spermine synthase	ametam[c] + spmd[c] -> h[c] + 5mta[c] + sprm[c]	0	1.962	0	1.06219	0.449906	0.899812	Urea cycle
EX_sprm(e)	spermine(4+)exchange	sprm[e] <=>	0	1.962	0	1.06219	0.449906	0.899812	Exchange/demand reaction
EX_rib_D(e)	D-riboseexchange	rib_D[e] <=>	0	0.178783	0	1.06799	0.444603	0.889207	Exchange/demand reaction
RIBt	ribose transport via diffusion	rib_D[e] <=> rib_D[c]	-0.178783	0	-1.06799	0	0.444603	0.889207	Transport, extracellular
FTHFDH	formyltetrahydrofolate dehydrogenase	h2o[c] + nadp[c] + 10fthf[c] -> h[c] + nadph[c] + co2[c] + thf[c]	0	2.56599	0	1.69736	0.434315	0.86863	Folate metabolism
EX_his_L(e)	L-histidineexchange	his_L[e] <=>	0	0.144602	0	0.997227	0.426313	0.852625	Exchange/demand reaction
ARGATB0tc	transport of L-Arginine into the intestinal cells by ATB0 transporter	2 na1[u] + cl[u] + arg_L[u] -> 2 na1[c] + cl[c] + arg_L[c]	0	0.15	0	0.989192	0.419596	0.839192	Transport, extracellular
LYSATB0tc	transport of L-Lysine into the intestinal cells by ATB0 transporter	2 na1[u] + cl[u] + lys_L[u] -> 2 na1[c] + cl[c] + lys_L[c]	0	0.15	0	0.989192	0.419596	0.839192	Transport, extracellular
EX_tyr_L(e)	L-tyrosineexchange	tyr_L[e] <=>	0	0.584242	0	1.41051	0.413136	0.826271	Exchange/demand reaction
TYRLAT1tc	transport of L-Tyrosine by LAT1 in association with 4F2hc, across the apical surface of the memebranes.	leu_L[c] + tyr_L[u] -> leu_L[u] + tyr_L[c]	0	0.591061	0	1.41297	0.410955	0.821911	Transport, lumen
TYRB0AT1tc	transport of L-Tyrosine by the apical neutral amino acid transporter B(0)AT1 in kidney and intestine	na1[u] + tyr_L[u] -> na1[c] + tyr_L[c]	0	0.591061	0	1.41297	0.410955	0.821911	Transport, lumen
CYTDt	cytidine facilated transport in cytosol	cytd[e] <=> cytd[c]	-1.99963	0	-1.18508	0	0.407276	0.814551	Transport, extracellular
EX_cytd(e)	Cytidineexchange	cytd[e] <=>	0	1.99963	0	1.18508	0.407276	0.814551	Exchange/demand reaction
METATB0tc	transport of L-Methionine into the intestinal cells by ATB0 transporter	2 na1[u] + cl[u] + met_L[u] -> 2 na1[c] + cl[c] + met_L[c]	0	0.18	0	0.989192	0.404596	0.809192	Transport, extracellular
PROIMINOtc	transport of L-Proline by the apical IMINO amino acid transporters in kidney and intestine	2 na1[u] + cl[u] + pro_L[u] -> 2 na1[c] + cl[c] + pro_L[c]	0	0.18	0	0.989192	0.404596	0.809192	Transport, extracellular
VALATB0tc	transport of L-Valine into the intestinal cells by ATB0 transporter	2 na1[u] + cl[u] + val_L[u] -> 2 na1[c] + cl[c] + val_L[c]	0	0.18	0	0.989192	0.404596	0.809192	Transport, extracellular
BTNt3ilu	Biotin transport via sodium symport	h2o[c] + 2 na1[u] + atp[c] + btn[u] -> h[c] + 2 na1[c] + adp[c] + pi[c] + btn[c]	0	0.233697	0	1	0.383152	0.766303	Transport, lumen
EX_ala_L(e)	L-alanineexchange	ala_L[e] <=>	0	2.06065	0	2.81538	0.377366	0.754732	Exchange/demand reaction
FRUt1r	D-fructose transport in via uniport	fru[e] <=> fru[c]	-0.223479	0	-0.952531	0	0.364526	0.729052	Transport, extracellular
EX_fru(e)	D-Fructoseexchange	fru[e] <=>	0	0.223479	0	0.952531	0.364526	0.729052	Exchange/demand reaction
ORNALArBATtc	transport of L-Ornithine into the cell in exchange for L-Alanine by b0,+AT transporter at the apical surfaces of the membranes of small intestine and renal cells.	ala_L[c] + orn[u] -> ala_L[u] + orn[c]	0	1	0	1.72013	0.360065	0.720129	Transport, extracellular
EX_pnto_R(u)	(R)-Pantothenateexchange	pnto_R[u] <=>	-0.292121	0	-1	-0.00679131	0.357335	0.701088	Exchange/demand reaction
PNTORDe	release of pantothenate across the basolatral membrane	pnto_R[c] -> pnto_R[e]	0	0.292121	0	0.993209	0.350544	0.701088	Transport, extracellular
PNTOt5lu	Pantothenate sodium symporter II	h2o[c] + 2 na1[u] + atp[c] + pnto_R[u] -> h[c] + 2 na1[c] + adp[c] + pi[c] + pnto_R[c]	0	0.292121	0	0.993209	0.350544	0.701088	Transport, lumen
EX_pnto_R(e)	(R)-Pantothenateexchange	pnto_R[e] <=>	0	0.292121	0	0.993209	0.350544	0.701088	Exchange/demand reaction
PHEATB0tc	transport of L-Phenylalanine into the intestinal cells by ATB0 transporter	2 na1[u] + cl[u] + phe_L[u] -> 2 na1[c] + cl[c] + phe_L[c]	0	0.292121	0	0.989192	0.348536	0.697071	Transport, extracellular
GLNATB0tc	transport of L-Glutamine into the intestinal cells by ATB0 transporter	2 na1[u] + cl[u] + gln_L[u] -> 2 na1[c] + cl[c] + gln_L[c]	0	0.292121	0	0.989192	0.348536	0.697071	Transport, lumen
ALAATB0tc	transport of L-Alanine into the intestinal cells by ATB0 transporter	2 na1[u] + cl[u] + ala_L[u] -> 2 na1[c] + ala_L[c] + cl[c]	0	0.292121	0	0.989192	0.348536	0.697071	Transport, extracellular
ILEATB0tc	transport of L-Isoleucine into the intestinal cells by ATB0 transporter	2 na1[u] + cl[u] + ile_L[e] -> 2 na1[c] + cl[c] + ile_L[c]	0	0.292121	0	0.989192	0.348536	0.697071	Transport, extracellular
TYRATB0tc	transport of L-Tyrosine into the intestinal cells by ATB0 transporter	2 na1[u] + cl[u] + tyr_L[u] -> 2 na1[c] + cl[c] + tyr_L[c]	0	0.29553	0	0.989192	0.346831	0.693662	Transport, extracellular
ASNATB0tc	transport of L-Asparagine into the intestinal cells by ATB0 transporter	2 na1[u] + cl[u] + asn_L[u] -> 2 na1[c] + cl[c] + asn_L[c]	0	0.298087	0	0.989192	0.345552	0.691105	Transport, extracellular
THRATB0tc	transport of L-Threonine into the intestinal cells by ATB0 transporter	2 na1[u] + cl[u] + thr_L[u] -> 2 na1[c] + cl[c] + thr_L[c]	0	0.298798	0	0.989192	0.345197	0.690395	Transport, extracellular
BILDGLCURte	bilirubin beta-diglucuronide transport MDR	h2o[c] + atp[c] + bildglcur[c] <=> h[c] + adp[c] + pi[c] + bildglcur[e]	0	0.984069	0	0.302266	0.340902	0.681803	Transport, extracellular
EX_bildglcur(e)	bis(beta-glucosyluronate)bilirubinexchange	bildglcur[e] <=>	0	0.984069	0	0.302266	0.340902	0.681803	Exchange/demand reaction
UGT1A2r	UDP-glucuronosyltransferase 1-10 precursor, microsomal	2 udpglcur[r] + bilirub[r] -> 2 udp[r] + bildglcur[r]	0	0.984069	0	0.302266	0.340902	0.681803	Steroid metabolism
BILDGLCURtr	glucuronidated compound transport	bildglcur[c] <=> bildglcur[r]	-0.984069	0	-0.302266	0	0.340902	0.681803	Transport, endoplasmic reticular
BILDGLCURu	release of blirubin di-glucuronide into lumen	h2o[c] + atp[c] + bildglcur[c] -> h[c] + adp[c] + pi[c] + bildglcur[u]	0	0.984069	0	0.302266	0.340902	0.681803	Transport, lumen
EX_bildglcur(u)	bis(beta-glucosyluronate)bilirubinexchange	bildglcur[u] <=>	0	0.984069	0	0.302266	0.340902	0.681803	Exchange/demand reaction
CRNrtx	reversible transport of L-Carnitine in peroxisome	crn[c] <=> crn[x]	0	4.12886	0	4.78838	0.32976	0.65952	Transport, peroxisomal
TDCOACPT1	transport of Tetradecanoyl-CoA into mitochondrial matrix	crn[c] + tdcoa[c] <=> coa[c] + ttdcrn[c]	0	0.068676	0	0.727227	0.329276	0.658551	Fatty acid oxidation
TDCRNCACT	transport of Tetradecanoyl-CoA into mitochondrial matrix	ttdcrn[c] <=> ttdcrn[m]	0	0.068676	0	0.727227	0.329276	0.658551	Fatty acid oxidation
TDCRNCPT2	transport of Tetradecanoyl-CoA into mitochondrial matrix	coa[m] + ttdcrn[m] <=> crn[m] + tdcoa[m]	0	0.068676	0	0.727227	0.329276	0.658551	Fatty acid oxidation
TTDCAFATPc	uptake of uptake of Hexadecanoate by the enterocytes by the enterocytes	coa[c] + atp[c] + ttdca[u] -> amp[c] + ppi[c] + tdcoa[c]	0	0.068676	0	0.727227	0.329276	0.658551	Transport, extracellular
EX_chol(u)	Cholineexchange	chol[u] <=>	-1	-0.64813	-1	0	0.324065	0.64813	Exchange/demand reaction
EX_chol(e)	Cholineexchange	chol[e] <=>	0	0.35187	0	1	0.324065	0.64813	Exchange/demand reaction
CHOLtu	Choline uniport	chol[e] <=> chol[c]	-0.35187	0	-1	0	0.324065	0.64813	Transport, extracellular
CHOLtuc	uptake of choline by simple diffusion	chol[u] <=> chol[c]	0.64813	1	0	1	0.324065	0.64813	Transport, lumen
PCHOLHSTDe		pchol_hs[c] -> pchol_hs[e]	0	1.22419e-05	0	0.64	0.319994	0.639988	Transport, extracellular
EX_pchol_hs(e)	Phosphatidylcholineexchange	pchol_hs[e] <=>	0	1.22419e-05	0	0.64	0.319994	0.639988	Exchange/demand reaction
DM_pe_hs(r)	demand reaction for pe_hs[r]	pe_hs[r] ->	0	1.22419e-05	0	0.64	0.319994	0.639988	Exchange/demand reaction
EX_dag_hs(u)	diglycerideexchange	dag_hs[u] <=>	-0.998555	-0.998543	-1	-0.36	0.318549	0.639988	Exchange/demand reaction
BILIRUBtr	lipid, flip-flop intracellular transport	bilirub[c] <=> bilirub[r]	0	1.02106	0	0.412868	0.304096	0.608192	Transport, endoplasmic reticular
COt	CO transporter via diffusion	co[c] <=> co[e]	0	1.02106	0	0.412868	0.304096	0.608192	Transport, extracellular
BILIRED	Nad(p)h biliverdin reductase	h[c] + nadph[c] + biliverd[c] -> nadp[c] + bilirub[c]	0	1.02106	0	0.412868	0.304096	0.608192	Heme degradation
HOXG	Heme oxygenase 1	5 h[c] + 3 nadph[c] + 3 o2[c] + pheme[c] -> 3 h2o[c] + 3 nadp[c] + biliverd[c] + co[c] + fe2[c]	0	1.02106	0	0.412868	0.304096	0.608192	Heme degradation
EX_co(e)	carbon monoxideexchange	co[e] <=>	0	1.02106	0	0.412868	0.304096	0.608192	Exchange/demand reaction
BILGLCURu	release of blirubin mono-glucuronide into lumen	h2o[c] + atp[c] + bilglcur[c] -> h[c] + adp[c] + pi[c] + bilglcur[u]	0	1.02106	0	0.412868	0.304096	0.608192	Transport, lumen
EX_bilglcur(u)	mono(glucosyluronic acid)bilirubin(2-)exchange	bilglcur[u] <=>	0	1.02106	0	0.412868	0.304096	0.608192	Exchange/demand reaction
BILGLCURtr	glucuronidated compound transport	bilglcur[c] <=> bilglcur[r]	-1.02106	0	-0.412868	0	0.304096	0.608192	Transport, endoplasmic reticular
UGT1A10r	UDP-glucuronosyltransferase 1-10 precursor, microsomal	udpglcur[r] + bilirub[r] + 2 h[r] <=> bilglcur[r] + udp[r]	0	1.02106	0	0.412868	0.304096	0.608192	Steroid metabolism
EX_ala_L(u)	L-alanineexchange	ala_L[u] <=>	-1	2.42088	-1	1.81538	0.302748	0.605497	Exchange/demand reaction
GLYATB0tc	transport of Glycine into the intestinal cells by ATB0 transporter	2 na1[u] + cl[u] + gly[u] -> 2 na1[c] + cl[c] + gly[c]	0	0.389495	0	0.989192	0.299849	0.599698	Transport, lumen
CYSATB0tc	transport of L-Cysteine into the intestinal cells by ATB0 transporter	2 na1[u] + cl[u] + cys_L[u] -> 2 na1[c] + cl[c] + cys_L[c]	0	0.389495	0	0.989192	0.299849	0.599698	Transport, lumen
5AOPtm	5-Aminolevulinate mitochondrial transport	5aop[c] <=> 5aop[m]	-0.426986	0	-1.0257	0	0.299356	0.598712	Heme synthesis
GLYtm	glycine passive transport to mitochondria	gly[c] <=> gly[m]	0	0.426986	0	1.0257	0.299356	0.598712	Transport, mitochondrial
ALASm	5-aminolevulinate synthase	succoa[m] + h[m] + gly[m] -> 5aop[m] + coa[m] + co2[m]	0	0.426986	0	1.0257	0.299356	0.598712	Glycine, serine, alanine and threonine metabolism
PHEMEu	uptake of heme into enterocyte	h[u] + pheme[u] -> h[c] + pheme[c]	0	1	0	0.412868	0.293566	0.587132	Transport, lumen
CRNtim	L-carnitine transport out of mitochondria via diffusion	crn[m] -> crn[c]	0	5.37233	0	4.78838	0.291974	0.583948	Transport, mitochondrial
BIDGLCURr	bilirubin di-glucuronide production	bilglcur[r] + udpglcur[r] -> udp[r] + bildglcur[r]	0	0.856929	0	0.273498	0.291716	0.583431	Heme degradation
EX_ppi(u)	Diphosphateexchange	ppi[u] <=>	0	0	0	0.582209	0.291105	0.582209	Exchange/demand reaction
EX_pheme(u)	Protohemeexchange	pheme[u] <=>	-1	0	-0.416642	-0.0037737	0.289792	0.587132	Exchange/demand reaction
LEUATB0tc	transport of L-Leucine into the intestinal cells by ATB0 transporter	leu_L[u] + 2 na1[u] + cl[u] -> 2 na1[c] + leu_L[c] + cl[c]	0	0.410993	0	0.989192	0.2891	0.578199	Transport, extracellular
UNK3	2-keto-4-methylthiobutyrate transamination	glu_L[c] + 2kmb[c] -> akg[c] + met_L[c]	0	1.7071	0	1.13154	0.287777	0.575553	Methionine and cysteine metabolism
EX_pro_L(e)	L-prolineexchange	pro_L[e] <=>	0	2.65783	0	2.0828	0.287516	0.575033	Exchange/demand reaction
ADSL2	adenylosuccinate lyase	25aics[c] -> fum[c] + aicar[c]	0	0.426986	0	0.979543	0.276279	0.552557	Purine synthesis
GLUPRT	glutamine phosphoribosyldiphosphate amidotransferase	h2o[c] + prpp[c] + gln_L[c] -> glu_L[c] + ppi[c] + pram[c]	0	0.426986	0	0.979543	0.276279	0.552557	Purine synthesis
PRAIS	phosphoribosylaminoimidazole synthase	atp[c] + fpram[c] -> 2 h[c] + adp[c] + pi[c] + air[c]	0	0.426986	0	0.979543	0.276279	0.552557	Purine synthesis
PRFGS	phosphoribosylformylglycinamidine synthase	h2o[c] + atp[c] + gln_L[c] + fgam[c] -> h[c] + glu_L[c] + adp[c] + pi[c] + fpram[c]	0	0.426986	0	0.979543	0.276279	0.552557	Purine synthesis
AICART	phosphoribosylaminoimidazolecarboxamide formyltransferase	aicar[c] + 10fthf[c] <=> fprica[c] + thf[c]	0	0.426986	0	0.979543	0.276279	0.552557	Purine synthesis
AIRCr	phosphoribosylaminoimidazole carboxylase	co2[c] + air[c] <=> h[c] + 5aizc[c]	0	0.426986	0	0.979543	0.276279	0.552557	Purine synthesis
GARFT	phosphoribosylglycinamide formyltransferase	10fthf[c] + gar[c] <=> h[c] + thf[c] + fgam[c]	0	0.426986	0	0.979543	0.276279	0.552557	Purine synthesis
IMPC	IMP cyclohydrolase	h2o[c] + imp[c] <=> fprica[c]	-0.426986	0	-0.979543	0	0.276279	0.552557	Purine synthesis
PRAGSr	phosphoribosylglycinamide synthase	atp[c] + gly[c] + pram[c] <=> h[c] + adp[c] + pi[c] + gar[c]	0	0.426986	0	0.979543	0.276279	0.552557	Purine synthesis
PRASCS	phosphoribosylaminoimidazolesuccinocarboxamide synthase	atp[c] + asp_L[c] + 5aizc[c] <=> h[c] + adp[c] + pi[c] + 25aics[c]	0	0.426986	0	0.979543	0.276279	0.552557	Purine synthesis
C2tcx	transport of acetylcarnitine from peroxisomes to cytosol	acrn[x] <=> acrn[c]	0	3.56321	0	4.11368	0.275236	0.550472	Transport, peroxisomal
C2tmc	transport of acetylcarnitine from cytosol to mitochondrial inner matrix	acrn[c] <=> acrn[m]	0	3.56321	0	4.11368	0.275236	0.550472	Transport, mitochondrial
C2x	esterification of acetylcoa to acetylcarnitine for transport from peroxisomes to mitochondria.	accoa[x] + crn[x] <=> acrn[x] + coa[x]	0	3.56321	0	4.11368	0.275236	0.550472	Fatty acid oxidation
CSNATm	carnitine O-aceyltransferase, mitochondrial	coa[m] + acrn[m] <=> crn[m] + accoa[m]	0	3.56321	0	4.11368	0.275236	0.550472	Fatty acid oxidation
DHAPt	dhap transport	dhap[c] -> dhap[x]	0	3.56321	0	4.11368	0.275236	0.550472	Transport, peroxisomal
GLY3Pt	glycerol phopshate exit into cytosol	glyc3p[x] -> glyc3p[c]	0	3.56321	0	4.11368	0.275236	0.550472	Transport, peroxisomal
r0202		nad[x] + glyc3p[x] <=> dhap[x] + nadh[x] + h[x]	-3.56321	0	-4.11368	0	0.275236	0.550472	Glycolysis/gluconeogenesis
SERATB0tc	transport of L-Serine into the intestinal cells by ATB0 transporter	2 na1[u] + cl[u] + ser_L[u] -> 2 na1[c] + cl[c] + ser_L[c]	0	0.446798	0	0.989192	0.271197	0.542394	Transport, extracellular
C4STMO1r	C-4 sterol methyl oxidase (4,4-dimethylzymosterol)	3 h[r] + 3 nadph[r] + 44mzym[r] + 3 o2[r] -> 3 nadp[r] + 4mzym_int1[r] + 4 h2o[r]	0.0701661	0.864214	0.0221261	0.398225	0.257015	0.41795	Cholesterol metabolism
EBP1r	3-beta-hydroxysteroid-delta(8),delta(7)-isomerase	zymst[r] -> chlstol[r]	0.0701661	0.864214	0.0221261	0.398225	0.257015	0.41795	Cholesterol metabolism
LSTO1r	Lathosterol oxidase	h[r] + nadph[r] + o2[r] + chlstol[r] -> nadp[r] + 2 h2o[r] + ddsmsterol[r]	0.0701661	0.864214	0.0221261	0.398225	0.257015	0.41795	Cholesterol metabolism
C14STRr	C-14 sterol reductase	h[r] + 44mctr[r] + nadph[r] -> 44mzym[r] + nadp[r]	0.0701661	0.864214	0.0221261	0.398225	0.257015	0.41795	Cholesterol metabolism
C3STDH1Pr	C-3 sterol dehydrogenase (4-methylzymosterol)	nadp[r] + 4mzym_int1[r] -> h[r] + nadph[r] + 4mzym_int2[r] + co2[r]	0.0701661	0.864214	0.0221261	0.398225	0.257015	0.41795	Cholesterol metabolism
C3STKR2r	C-3 sterol keto reductase (zymosterol)	h[r] + nadph[r] + zym_int2[r] -> nadp[r] + zymst[r]	0.0701661	0.864214	0.0221261	0.398225	0.257015	0.41795	Cholesterol metabolism
C4STMO2Pr	C-4 methyl sterol oxidase	nadp[r] + 4mzym_int2[r] + o2[r] -> h[r] + nadph[r] + co2[r] + zym_int2[r]	0.0701661	0.864214	0.0221261	0.398225	0.257015	0.41795	Cholesterol metabolism
DHCR71r	7-dehydrocholesterol reductase	h[r] + nadph[r] + ddsmsterol[r] -> nadp[r] + dsmsterol[r]	0.0701661	0.864214	0.0221261	0.398225	0.257015	0.41795	Cholesterol metabolism
DSREDUCr	Desmosterol reductase	h[r] + nadph[r] + dsmsterol[r] -> nadp[r] + chsterol[r]	0.0701661	0.864214	0.0221261	0.398225	0.257015	0.41795	Squalene and cholesterol synthesis
LNS14DMr	LNS14DMr	2 h[r] + 3 nadph[r] + 3 o2[r] + lanost[r] -> 44mctr[r] + 3 nadp[r] + 4 h2o[r] + for[r]	0.0701661	0.864214	0.0221261	0.398225	0.257015	0.41795	Cholesterol metabolism
LNSTLSr	lanosterol synthase	Ssq23epx[r] -> lanost[r]	0.0701661	0.864214	0.0221261	0.398225	0.257015	0.41795	Cholesterol metabolism
SQLEr	Squalene epoxidase, endoplasmic reticular (NADP)	h[r] + nadph[r] + o2[r] + sql[r] -> nadp[r] + h2o[r] + Ssq23epx[r]	0.0701661	0.864214	0.0221261	0.398225	0.257015	0.41795	Cholesterol metabolism
SQLSr	Squalene synthase	h[r] + nadph[r] + 2 frdp[r] -> nadp[r] + 2 ppi[r] + sql[r]	0.0701661	0.864214	0.0221261	0.398225	0.257015	0.41795	Cholesterol metabolism
CHSTEROLtrc	transport of cholesterol into the cytosol	chsterol[r] <=> chsterol[c]	0.0701661	0.864214	0.0221261	0.398225	0.257015	0.41795	Transport, endoplasmic reticular
FORtr	FOR transporter, endoplasmic reticulum	for[c] <=> for[r]	-0.864214	-0.0701661	-0.398225	-0.0221261	0.257015	0.41795	Transport, endoplasmic reticular
EX_citr_L(e)	citr_L[e]exchange	citr_L[e] <=>	0	1.58884	0	2.0828	0.246978	0.493956	Exchange/demand reaction
CITRte	CITRte	citr_L[c] <=> citr_L[e]	0	1.58884	0	2.0828	0.246978	0.493956	Transport, extracellular
EX_cl(u)	Chlorideexchange	cl[u] <=>	-0.52254	0	-1	-0.0108076	0.244134	0.466652	Exchange/demand reaction
EX_cl(e)	Chlorideexchange	cl[e] <=>	0	0.52254	0	0.989192	0.233326	0.466652	Exchange/demand reaction
CEPTE	CEPTE	dag_hs[c] + cdpea[c] -> h[c] + cmp[c] + pe_hs[c]	0.292592	0.350426	0.105487	1	0.231235	0.836679	Glycerophospholipid metabolism
ETHAK	ETHAK	atp[c] + etha[c] -> h[c] + adp[c] + ethamp[c]	0.292592	0.350426	0.105487	1	0.231235	0.836679	Glycerophospholipid metabolism
PETHCT	PETHCT	h[c] + ctp[c] + ethamp[c] -> ppi[c] + cdpea[c]	0.292592	0.350426	0.105487	1	0.231235	0.836679	Glycerophospholipid metabolism
PSDm_hs	PSDm_hs	h[m] + ps_hs[m] -> co2[m] + pe_hs[m]	0.292592	0.350426	0.105487	1	0.231235	0.836679	Glycerophospholipid metabolism
PSFLIPm	PSFLIPm	h2o[c] + atp[c] + ps_hs[c] -> h[c] + adp[c] + pi[c] + ps_hs[m]	0.292592	0.350426	0.105487	1	0.231235	0.836679	Transport, mitochondrial
PSSA2_hs	PSSA2_hs	ser_L[c] + pe_hs[c] <=> etha[c] + ps_hs[c]	0.292592	0.350426	0.105487	1	0.231235	0.836679	Glycerophospholipid metabolism
CEPTC	choline phosphotransferase	cdpchol[c] + dag_hs[c] -> h[c] + cmp[c] + pchol_hs[c]	0.64813	0.705964	0	0.894513	0.22979	0.836679	Glycerophospholipid metabolism
CHLPCTD	choline phosphate cytididyltransferase	h[c] + ctp[c] + cholp[c] -> ppi[c] + cdpchol[c]	0.64813	0.705964	0	0.894513	0.22979	0.836679	Glycerophospholipid metabolism
CHOLK	Choline kinase	atp[c] + chol[c] -> h[c] + adp[c] + cholp[c]	0.64813	0.705964	0	0.894513	0.22979	0.836679	Glycerophospholipid metabolism
EX_gln_L(e)	L-glutamineexchange	gln_L[e] <=>	0	2.06065	0	1.60876	0.225944	0.451887	Exchange/demand reaction
GUAD	guanine deaminase	h[c] + h2o[c] + gua[c] -> nh4[c] + xan[c]	0	4.16363	0	3.71908	0.222275	0.44455	Purine catabolism
XANtx	xanthine diffusion in peroxisome	xan[c] -> xan[x]	0	4.16363	0	3.71908	0.222275	0.44455	Transport, peroxisomal
URATEt	urate export from cytosol	urate[c] -> urate[e]	0	4.16363	0	3.71908	0.222275	0.44455	Transport, extracellular
URATEtx	urate export from peroxisome	urate[x] -> urate[c]	0	4.16363	0	3.71908	0.222275	0.44455	Transport, peroxisomal
XAOx	xanthine oxidase,peroxisomal	o2[x] + h2o[x] + xan[x] -> h2o2[x] + urate[x]	0	4.16363	0	3.71908	0.222275	0.44455	Purine catabolism
EX_urate(e)	Urateexchange	urate[e] <=>	0	4.16363	0	3.71908	0.222275	0.44455	Exchange/demand reaction
ORNDC	Ornithine Decarboxylase	h[c] + orn[c] -> co2[c] + ptrc[c]	0	2.10851	0	1.6645	0.222006	0.444012	Urea cycle
GLU5SAtmc	glutamate semi-aldehyde transport, mitochondrial	glu5sa[m] <=> glu5sa[c]	0	2.53029	0	2.08915	0.220568	0.441136	Transport, mitochondrial
G5SADs	L-glutamate 5-semialdehyde dehydratase (spontaneous)	glu5sa[c] -> h[c] + h2o[c] + 1pyr5c[c]	0	2.53029	0	2.08915	0.220568	0.441136	Urea cycle
ABUTD	Aminobutyraldehyde dehydrogenase	h2o[c] + 4abutn[c] + nad[c] -> 2 h[c] + 4abut[c] + nadh[c]	0	3.0947	0	2.65962	0.217536	0.435073	beta-Alanine metabolism
PTRCOX1	Putrescine:oxygen oxidoreductase (deaminating)	o2[c] + h2o[c] + ptrc[c] -> 4abutn[c] + nh4[c] + h2o2[c]	0	3.0947	0	2.65962	0.217536	0.435073	Arginine and Proline Metabolism
EX_thymd(u)	Thymidineexchange	thymd[u] <=>	-4.08063e-06	0	-0.431948	0	0.215972	0.431944	Exchange/demand reaction
PCFLOPm	phosphatidylcholine flippase	h2o[c] + atp[c] + pchol_hs[m] -> h[c] + adp[c] + pi[c] + pchol_hs[c]	0	0.0578217	0	0.489447	0.215812	0.431625	Transport, mitochondrial
PETOHMm_hs	phosphatidylethanolamine N-methyltransferase	3 amet[m] + pe_hs[m] -> 3 ahcys[m] + 3 h[m] + pchol_hs[m]	0	0.0578217	0	0.489447	0.215812	0.431625	Glycerophospholipid metabolism
EX_chsterol(e)	cholesterolexchange	chsterol[e] <=>	0	0.794048	0	0.376098	0.208975	0.41795	Exchange/demand reaction
CHOLABCAet	efflux of Cholesterol into the lymph	h2o[c] + atp[c] + chsterol[c] -> h[c] + adp[c] + pi[c] + chsterol[e]	0	0.794048	0	0.376098	0.208975	0.41795	Transport, extracellular
EX_chsterol(u)	cholesterolexchange	chsterol[u] <=>	-0.004958	0.78909	-0.004958	0.37114	0.208975	0.41795	Exchange/demand reaction
CHOLESTTDe		chsterol[c] -> chsterol[e]	0	0.794048	0	0.376098	0.208975	0.41795	Transport, extracellular
DAGHSTDlu	difussion of di-acyl glycerol accross the brush border membrane	dag_hs[u] <=> dag_hs[c]	0	0.584242	0	1	0.207879	0.415758	Transport, lumen
EX_na1(u)	Sodiumexchange	na1[u] <=>	-1	-0.415758	-1	0	0.207879	0.415758	Exchange/demand reaction
EX_na1(e)	Sodiumexchange	na1[e] <=>	0.415758	1	0	1	0.207879	0.415758	Exchange/demand reaction
RIBFLVt3lu	riboflavin transport (ATP dependent)	h2o[c] + atp[c] + ribflv[u] -> h[c] + adp[c] + pi[c] + ribflv[c]	0	1	0	1.41532	0.207661	0.415323	Transport, lumen
RIBFLVte	release of riboflavin into the portal blood.	h2o[c] + atp[c] + ribflv[c] -> h[c] + adp[c] + pi[c] + ribflv[e]	0	1	0	1.41532	0.207661	0.415323	Transport, extracellular
EX_ribflv(e)	Riboflavinexchange	ribflv[e] <=>	0	1	0	1.41532	0.207661	0.415323	Exchange/demand reaction
RIBFLVlu	absoprtion of riboflavin by diffusion	ribflv[u] -> ribflv[c]	0	1	0	1.41532	0.207661	0.415323	Transport, lumen
LPS2lu	lipase, extracellular	h2o[u] + dag_hs[u] -> h[u] + Rtotal[u] + mag_hs[u]	0.414301	0.998555	0	1	0.206428	0.415746	Triacylglycerol synthesis
EX_phe_L(e)	L-phenylalanineexchange	phe_L[e] <=>	0	0.988919	0	1.40026	0.205671	0.411343	Exchange/demand reaction
EX_trp_L(e)	L-tryptophanexchange	trp_L[e] <=>	0	0.0812518	0	0.490179	0.204464	0.408927	Exchange/demand reaction
TRPLAT1tc	transport of L-Tryptophan by LAT1 in association with 4F2hc, across the apical surface of the memebranes.	leu_L[c] + trp_L[u] -> leu_L[u] + trp_L[c]	0	0.08182	0	0.490384	0.204282	0.408564	Transport, lumen
TRPB0AT1tc	transport of L-Tryptophan by the apical neutral amino acid transporters in kidney and intestine	na1[u] + trp_L[u] -> na1[c] + trp_L[c]	0	0.08182	0	0.490384	0.204282	0.408564	Transport, lumen
TRPATB0tc	transport of L-Tryptophan into the intestinal cells by ATB0 transporter	2 na1[u] + cl[u] + trp_L[u] -> 2 na1[c] + cl[c] + trp_L[c]	0	0.08182	0	0.490384	0.204282	0.408564	Transport, extracellular
EX_asp_L(e)	L-aspartate(1-)exchange	asp_L[e] <=>	0	2.02992	0	2.43488	0.202482	0.404963	Exchange/demand reaction
EX_tyr_L(u)	L-tyrosineexchange	tyr_L[u] <=>	-0.591061	-0.00681887	-1	0	0.20106	0.415758	Exchange/demand reaction
OCDCAFATPc	uptake of octadecanoate (n-C18:0) by the enterocytes	coa[c] + atp[c] + ocdca[u] -> amp[c] + ppi[c] + stcoa[c]	0	0.169283	0	0.565206	0.197961	0.395923	Transport, extracellular
C180CPT1	production of stearoylcarnitine	crn[c] + stcoa[c] <=> coa[c] + stcrn[c]	0	0.169283	0	0.565206	0.197961	0.395923	Fatty acid oxidation
STCRNCACT	transport of Stearoyl-CoA into mitochondrial matrix	stcrn[c] <=> stcrn[m]	0	0.169283	0	0.565206	0.197961	0.395923	Fatty acid oxidation
STCRNCPT2	transport of Stearoyl-CoA into mitochondrial matrix	coa[m] + stcrn[m] <=> crn[m] + stcoa[m]	0	0.169283	0	0.565206	0.197961	0.395923	Fatty acid oxidation
FAOXC180	Beta oxidation of long chain fatty acid	coa[m] + nad[m] + h2o[m] + fad[m] + stcoa[m] -> nadh[m] + h[m] + accoa[m] + fadh2[m] + pmtcoa[m]	0	0.169283	0	0.565206	0.197961	0.395923	Fatty acid oxidation
STCOATxc	transport of Stearoyl-CoA from cytosol to peroxisomes	h2o[c] + atp[c] + stcoa[c] <=> h[c] + adp[c] + pi[c] + stcoa[x]	0	0.169283	0	0.563592	0.197154	0.394309	Transport, peroxisomal
FAOXC180x	Beta oxidation of long chain fatty acid	coa[x] + o2[x] + h2o[x] + nad[x] + stcoa[x] -> pmtcoa[x] + accoa[x] + h2o2[x] + nadh[x] + h[x]	0	0.169283	0	0.563592	0.197154	0.394309	Fatty acid oxidation
DUTPDP	dUTP diphosphatase	h2o[c] + dutp[c] -> h[c] + ppi[c] + dump[c]	0	4.08063e-06	0	0.38814	0.194068	0.388136	Pyrimidine catabolism
THMDt4lu	thymidine transport in via sodium symport	na1[u] + thymd[u] -> na1[c] + thymd[c]	0	4.08063e-06	0	0.38814	0.194068	0.388136	Transport, lumen
DATPtm	transport of dATP into mitochondria	datp[c] -> datp[m]	0	4.08063e-06	0	0.38814	0.194068	0.388136	Transport, mitochondrial
DM_datp(m)	demand for datp for mitochondrial DNA synthesis	datp[m] ->	0	4.08063e-06	0	0.38814	0.194068	0.388136	Exchange/demand reaction
RNDR1	ribonucleoside-diphosphate reductase (ADP)	adp[c] + trdrd[c] -> h2o[c] + dadp[c] + trdox[c]	0	4.08063e-06	0	0.38814	0.194068	0.388136	Nucleotide interconversion
NDPK6	nucleoside-diphosphate kinase (ATP:dUDP)	atp[c] + dudp[c] <=> adp[c] + dutp[c]	0	4.08063e-06	0	0.38814	0.194068	0.388136	Nucleotide interconversion
NDPK8	nucleoside-diphosphate kinase (ATP:dADP)	atp[c] + dadp[c] <=> adp[c] + datp[c]	0	4.08063e-06	0	0.38814	0.194068	0.388136	Nucleotide interconversion
DTMPK	dTMP kinase	atp[c] + dtmp[c] <=> adp[c] + dtdp[c]	0	4.08063e-06	0	0.38814	0.194068	0.388136	Nucleotide interconversion
NDPK4	nucleoside-diphosphate kinase (ATP:dTDP)	atp[c] + dtdp[c] <=> adp[c] + dttp[c]	0	4.08063e-06	0	0.38814	0.194068	0.388136	Nucleotide interconversion
RNDR4	ribonucleoside-diphosphate reductase (UDP)	udp[c] + trdrd[c] -> h2o[c] + dudp[c] + trdox[c]	0	4.08063e-06	0	0.38814	0.194068	0.388136	Nucleotide interconversion
TMDS	thymidylate synthase	dump[c] + mlthf[c] -> dhf[c] + dtmp[c]	0	4.08063e-06	0	0.38814	0.194068	0.388136	Nucleotide interconversion
TMDK1m	thymidine kinase (ATP:thymidine)	atp[m] + thymd[m] -> h[m] + adp[m] + dtmp[m]	0	4.08063e-06	0	0.38814	0.194068	0.388136	Nucleotide interconversion
DPCOAK	dephospho-CoA kinase	atp[c] + dpcoa[c] -> h[c] + coa[c] + adp[c]	0	4.08063e-06	0	0.38814	0.194068	0.388136	CoA synthesis
PNTK	pantothenate kinase	atp[c] + pnto_R[c] -> h[c] + adp[c] + 4ppan[c]	0	4.08063e-06	0	0.38814	0.194068	0.388136	CoA synthesis
PPCDC	phosphopantothenoylcysteine decarboxylase	h[c] + 4ppcys[c] -> co2[c] + pan4p[c]	0	4.08063e-06	0	0.38814	0.194068	0.388136	CoA synthesis
PPNCL3	phosphopantothenate-cysteine ligase	atp[c] + cys_L[c] + 4ppan[c] -> h[c] + amp[c] + ppi[c] + 4ppcys[c]	0	4.08063e-06	0	0.38814	0.194068	0.388136	CoA synthesis
DTTPtm	transport of dTTP into mitochondria	dttp[c] -> dttp[m]	0	4.08063e-06	0	0.38814	0.194068	0.388136	Transport, mitochondrial
DTMPKm	dTMP kinase in mitochondria	atp[m] + dtmp[m] <=> adp[m] + dtdp[m]	0	4.08063e-06	0	0.38814	0.194068	0.388136	Pyrimidine synthesis
NDPK4m	nucleoside-diphosphate kinase (ATP:dTDP), mitochondrial	atp[m] + dtdp[m] <=> adp[m] + dttp[m]	0	4.08063e-06	0	0.38814	0.194068	0.388136	Nucleotide interconversion
PTPAT	Phosphopantetheine adenylyltransferase (EC 2.7.7.3)	h[c] + atp[c] + pan4p[c] <=> ppi[c] + dpcoa[c]	0	4.08063e-06	0	0.38814	0.194068	0.388136	CoA synthesis
THYMDtm	thymd transport	thymd[c] <=> thymd[m]	0	4.08063e-06	0	0.38814	0.194068	0.388136	Transport, mitochondrial
DM_dttp(n)	DM_dttp(n)	dttp[n] ->	0	4.08063e-06	0	0.38814	0.194068	0.388136	Exchange/demand reaction
DTTPtn	dTTP diffusion in nucleus	dttp[c] <=> dttp[n]	0	4.08063e-06	0	0.38814	0.194068	0.388136	Transport, nuclear
DM_pmtcoa(r)	demand reaction for pmtcoa	pmtcoa[r] ->	0	4.08063e-06	0	0.38814	0.194068	0.388136	Exchange/demand reaction
DGNSKm	deoxyguanosine kinase	atp[m] + dgsn[m] -> h[m] + adp[m] + dgmp[m]	0	4.08063e-06	0	0.38814	0.194068	0.388136	Nucleotide interconversion
DGTPtm	transport of dGTP into mitochondria	dgtp[c] -> dgtp[m]	0	4.08063e-06	0	0.38814	0.194068	0.388136	Transport, mitochondrial
DM_dgtp(m)	DM_dgtp(m)	dgtp[m] ->	0	4.08063e-06	0	0.38814	0.194068	0.388136	Exchange/demand reaction
r0950		dgmp[m] -> dgmp[c]	0	4.08063e-06	0	0.38814	0.194068	0.388136	Transport, mitochondrial
DGK1	deoxyguanylate kinase (dGMP:ATP)	atp[c] + dgmp[c] <=> adp[c] + dgdp[c]	0	4.08063e-06	0	0.38814	0.194068	0.388136	Nucleotide interconversion
DGSNtm	deoyguanosine transport in mitochondria	dgsn[c] <=> dgsn[m]	0	4.08063e-06	0	0.38814	0.194068	0.388136	Transport, mitochondrial
TRDR	thioredoxin reductase (NADPH)	h[c] + nadph[c] + trdox[c] -> nadp[c] + trdrd[c]	0	4.08063e-06	0	0.38814	0.194068	0.388136	Nucleotide interconversion
DM_dgtp(n)	DM_dgtp(n)	dgtp[n] ->	0	4.08063e-06	0	0.38814	0.194068	0.388136	Exchange/demand reaction
DGTPtn	dGTP diffusion in nucleus	dgtp[c] <=> dgtp[n]	0	4.08063e-06	0	0.38814	0.194068	0.388136	Transport, nuclear
THYMDt1lu	thymd transport	thymd[u] -> thymd[c]	0	4.08063e-06	0	0.38814	0.194068	0.388136	Transport, lumen
NDP8	nucleoside-diphosphatase (dUDP)	h2o[c] + dudp[c] -> h[c] + pi[c] + dump[c]	0	4.08063e-06	0	0.38814	0.194068	0.388136	Nucleotide interconversion
DM_datp(n)	demand for datp	datp[n] ->	0	4.08063e-06	0	0.38814	0.194068	0.388136	Exchange/demand reaction
DATPtn	dATP diffusion in nucleus	datp[c] <=> datp[n]	0	4.08063e-06	0	0.38814	0.194068	0.388136	Transport, nuclear
DM_dttp(m)	DM_dttp(m)	dttp[m] ->	0	4.08063e-06	0	0.38814	0.194068	0.388136	Exchange/demand reaction
THMDt5lu	thymidine transport (1:2 Na/Thymd cotransport)	2 na1[u] + thymd[u] -> 2 na1[c] + thymd[c]	0	4.08063e-06	0	0.38814	0.194068	0.388136	Transport, lumen
4ABUTtcn	transport of GABA	4abut[c] -> 4abut[n]	0	2.02992	0	2.40752	0.188801	0.377603	Transport, nuclear
DM_4abut(n)	demand reaction for GABA	4abut[n] ->	0	2.02992	0	2.40752	0.188801	0.377603	Exchange/demand reaction
MTHFD	methylenetetrahydrofolate dehydrogenase (NADP)	nadp[c] + mlthf[c] <=> nadph[c] + methf[c]	-0.999978	0	-1.37722	0	0.188619	0.377237	Folate metabolism
DHFR	dihydrofolate reductase	h[c] + nadph[c] + dhf[c] <=> nadp[c] + thf[c]	0	0.999978	0	1.37722	0.188619	0.377237	Folate metabolism
LCYSTCBOXL	3-Sulfoalanine carboxy-lyase	h[c] + Lcyst[c] -> co2[c] + taur[c]	0	1.03454	0	1.39458	0.180019	0.360038	Taurine and hypotaurine metabolism
DM_TAURc	demand reaction for taurine	taur[c] <=>	0	1.03454	0	1.39458	0.180019	0.360038	Exchange/demand reaction
TAURCHAe	exit of taurine from the enterocytes	taur[c] -> taur[e]	0	1.03454	0	1.39458	0.180019	0.360038	Transport, extracellular
EX_taur(e)	Taurineexchange	taur[e] <=>	0	1.03454	0	1.39458	0.180019	0.360038	Exchange/demand reaction
EX_dcyt(e)	Deoxycytidineexchange	dcyt[e] <=>	0	1	0	1.35941	0.179704	0.359408	Exchange/demand reaction
DCYTt	deoxycytidine transport via diffusion	dcyt[e] <=> dcyt[c]	-1	0	-1.35941	0	0.179704	0.359408	Transport, extracellular
EX_lpchol_hs(e)	lysophosphatidylcholineexchange	lpchol_hs[e] <=>	0	1.22419e-05	0	0.336003	0.167996	0.335991	Exchange/demand reaction
LCAT1e	Lecithin-cholesterol acyltransferase	chsterol[e] + pchol_hs[e] -> lpchol_hs[e] + xolest2_hs[e]	0	1.22419e-05	0	0.336003	0.167996	0.335991	Fatty acid oxidation
EX_xolest2_hs(e)	cholesterol esterexchange	xolest2_hs[e] <=>	0	1.22419e-05	0	0.336003	0.167996	0.335991	Exchange/demand reaction
PEHSFABPe	transport of lysophosphatidylethanolamine into the enterocytes	2 pe_hs[c] <=> 2 pe_hs[r]	0	6.12094e-06	0	0.32	0.159997	0.319994	Transport, endoplasmic reticular
PPBNGS	porphobilinogen synthase	2 5aop[c] -> h[c] + 2 h2o[c] + ppbng[c]	0	0.213493	0	0.512849	0.149678	0.299356	Heme synthesis
EX_ptrc(e)	Putrescineexchange	ptrc[e] <=>	0	2.06065	0	1.76613	0.147256	0.294512	Exchange/demand reaction
PTCRTD	diffusion of putriscine into the endothelial cells	ptrc[e] <=> ptrc[c]	-2.06065	0	-1.76613	0	0.147256	0.294512	Transport, extracellular
C16txc	transport of palmitoylcoa into peroxisomes	h2o[c] + atp[c] + pmtcoa[c] <=> h[c] + adp[c] + pi[c] + pmtcoa[x]	-0.169283	0.565654	-0.563592	0.674931	0.142516	0.503586	Transport, peroxisomal
PALFATPtc	uptake of Hexadecanoate by the enterocytes	coa[c] + atp[c] + hdca[u] -> amp[c] + ppi[c] + pmtcoa[c]	0	0.396371	0	0.67407	0.13885	0.277699	Transport, extracellular
ARGt5r	L-arginine transport via diffusion	arg_L[e] <=> arg_L[c]	-1.09765	1000	-1.36851	1000	0.135429	0.270858	Transport, extracellular
EX_arg_L(e)	L-argininium(1+)exchange	arg_L[e] <=>	0	1.09765	0	1.36851	0.135429	0.270858	Exchange/demand reaction
PE_HStm	phosphatidylethanolamine scramblase	pe_hs[c] <=> pe_hs[m]	-0.292604	-0.292592	-0.745487	-0.105487	0.132889	0.639988	Transport, mitochondrial
C160CPT1	production of Palmitoylcarnitine	crn[c] + pmtcoa[c] <=> coa[c] + pmtcrn[c]	-0.169283	0.565654	-0.555659	0.689175	0.131427	0.509897	Fatty acid oxidation
PMCRNCACT	transport of Palmitoyl CoA into mitochondrial matrix	pmtcrn[c] <=> pmtcrn[m]	-0.169283	0.565654	-0.555659	0.689175	0.131427	0.509897	Fatty acid oxidation
PMCRNCPT2	transport of Palmitoyl CoA into mitochondrial matrix	coa[m] + pmtcrn[m] <=> crn[m] + pmtcoa[m]	-0.169283	0.565654	-0.555659	0.689175	0.131427	0.509897	Fatty acid oxidation
EX_gln_L(u)	L-glutamineexchange	gln_L[u] <=>	-0.18	1.19764	-0.18	1.42876	0.115558	0.231115	Exchange/demand reaction
ORNt	ornithine transport via diffusion (extracellular to periplasm)	orn[e] <=> orn[c]	-1.58884	0	-1.36851	0	0.110167	0.220334	Transport, extracellular
EX_orn(e)	Ornithineexchange	orn[e] <=>	0	1.58884	0	1.36851	0.110167	0.220334	Exchange/demand reaction
PMTCOAFABP1tc	transport of palmitoyl coA into the enterocytes	2 pmtcoa[c] <=> 2 pmtcoa[r]	0	2.04031e-06	0	0.19407	0.0970339	0.194068	Transport, endoplasmic reticular
3SALAOX	cysteinesulfinic acid oxidase	2 h[c] + o2[c] + 2 3sala[c] -> 2 Lcyst[c]	0	0.517271	0	0.69729	0.0900096	0.180019	Taurine and hypotaurine metabolism
ALATA_L	L-alanine transaminase	akg[c] + ala_L[c] <=> glu_L[c] + pyr[c]	-2.74559	0.978407	-6.52725	4.93963	0.089783	7.74289	Glutamate metabolism
HXANtx	hypoxanthine diffusion in peroxisome	hxan[c] -> hxan[x]	0	2.42699	0	2.59623	0.0846215	0.169243	Transport, peroxisomal
XAO2x	xanthine oxidase	o2[x] + h2o[x] + hxan[x] -> h2o2[x] + xan[x]	0	2.42699	0	2.59623	0.0846215	0.169243	Purine catabolism
EX_strch1(u)	starch, structure 1 (1,6-{7[1,4-Glc], 4[1,4-Glc]})exchange	strch1[u] <=>	-0.257339	0	-0.257339	-0.168193	0.0840966	0.168193	Exchange/demand reaction
ORNTArm	ornithine transaminase reversible (m)	akg[m] + orn[m] <=> glu_L[m] + glu5sa[m]	-1.67046	1.13466	-2.08833	1.71236	0.0799155	0.995569	Urea cycle
SUCOASm	Succinate--CoA ligase (ADP-forming)	coa[m] + atp[m] + succ[m] <=> succoa[m] + adp[m] + pi[m]	-1000	1000	-1000	999.848	0.0761389	0.152278	Citric acid cycle
SUCOAS1m	Succinate--CoA ligase (GDP-forming)	coa[m] + gtp[m] + succ[m] <=> succoa[m] + pi[m] + gdp[m]	-1000	1000	-1000	999.848	0.0761389	0.152278	Citric acid cycle
FE3MTP1	transport of ferrous iron into blood	fe3[c] -> fe3[e]	0	1.16848	0	1.30095	0.0662341	0.132468	Transport, extracellular
EX_fe3(e)	Fe3+exchange	fe3[e] <=>	0	1.16848	0	1.30095	0.0662341	0.132468	Exchange/demand reaction
FAOXC10C8m	fatty acid beta oxidation(C10-->C8)m	coa[m] + nad[m] + h2o[m] + fad[m] + dcacoa[m] -> nadh[m] + h[m] + accoa[m] + fadh2[m] + occoa[m]	0	0.63433	0	0.765916	0.0657931	0.131586	Fatty acid oxidation
FAOXC12C10m	fatty acid beta oxidation(C12-->C10)m	coa[m] + nad[m] + h2o[m] + fad[m] + ddcacoa[m] -> nadh[m] + h[m] + accoa[m] + fadh2[m] + dcacoa[m]	0	0.63433	0	0.765916	0.0657931	0.131586	Fatty acid oxidation
FAOXC14C12m	fatty acid beta oxidation(C14-->C12)m	coa[m] + nad[m] + h2o[m] + fad[m] + tdcoa[m] -> nadh[m] + h[m] + accoa[m] + fadh2[m] + ddcacoa[m]	0	0.63433	0	0.765916	0.0657931	0.131586	Fatty acid oxidation
GAMt1lu	glucosamine transport (uniport)	gam[u] <=> gam[c]	0	1	0	0.871665	0.0641676	0.128335	Transport, lumen
GAMt1r	glucosamine transport (uniport)	gam[e] <=> gam[c]	-1	0	-0.871665	0	0.0641676	0.128335	Transport, extracellular
EX_gam(e)	D-Glucosamineexchange	gam[e] <=>	0	1	0	0.871665	0.0641676	0.128335	Exchange/demand reaction
EX_gam(u)	D-Glucosamineexchange	gam[u] <=>	-1	0	-1	-0.128335	0.0641676	0.128335	Exchange/demand reaction
FAOXC16C14m	fatty acid beta oxidation(C16-->C14)m	coa[m] + nad[m] + h2o[m] + fad[m] + pmtcoa[m] -> nadh[m] + h[m] + accoa[m] + fadh2[m] + tdcoa[m]	0	0.565654	0	0.689409	0.0618776	0.123755	Fatty acid oxidation
PIt7u	phosphate transport in/out via three Na+ symporter from lumen	3 na1[u] + pi[u] <=> 3 na1[c] + pi[c]	0.999988	1	0.360521	1.52494	0.0572636	1.16441	Transport, lumen
C4CRNCPT2	transport of butyryl carnitine in the mitochondrial matrix for final hydrolysis	coa[m] + c4crn[m] <=> crn[m] + btcoa[m]	0	0.565654	0	0.674931	0.0546384	0.109277	Fatty acid oxidation
C4tcx	transport of bytyrylcarnitine from peroxisomes	c4crn[x] <=> c4crn[c]	0	0.565654	0	0.674931	0.0546384	0.109277	Transport, peroxisomal
C4tmc	transport of bytyrylcarnitine into mitochondrial matrix	c4crn[c] <=> c4crn[m]	0	0.565654	0	0.674931	0.0546384	0.109277	Transport, mitochondrial
C4x	esterification of butyrylcoa to butyrylcarnitine for transport	crn[x] + btcoa[x] <=> coa[x] + c4crn[x]	0	0.565654	0	0.674931	0.0546384	0.109277	Transport, peroxisomal
COAtp	coenzyme A transport, peroxisomal	coa[c] <=> coa[x]	-0.565654	0	-0.674931	0	0.0546384	0.109277	Transport, peroxisomal
FAOXC10C8x	fatty acid beta oxidation(C10-->C8)x	coa[x] + o2[x] + h2o[x] + nad[x] + dcacoa[x] -> accoa[x] + h2o2[x] + nadh[x] + h[x] + occoa[x]	0	0.565654	0	0.674931	0.0546384	0.109277	Fatty acid oxidation
FAOXC12C10x	fatty acid beta oxidation(C12-->C10)x	coa[x] + o2[x] + h2o[x] + nad[x] + ddcacoa[x] -> accoa[x] + h2o2[x] + nadh[x] + h[x] + dcacoa[x]	0	0.565654	0	0.674931	0.0546384	0.109277	Fatty acid oxidation
FAOXC14C12x	fatty acid beta oxidation(C14-->C12)x	coa[x] + o2[x] + h2o[x] + nad[x] + tdcoa[x] -> accoa[x] + h2o2[x] + nadh[x] + h[x] + ddcacoa[x]	0	0.565654	0	0.674931	0.0546384	0.109277	Fatty acid oxidation
FAOXC16C14x	fatty acid beta oxidation(C16-->C14)x	pmtcoa[x] + coa[x] + o2[x] + h2o[x] + nad[x] -> accoa[x] + h2o2[x] + nadh[x] + h[x] + tdcoa[x]	0	0.565654	0	0.674931	0.0546384	0.109277	Fatty acid oxidation
FAOXC6C4x	fatty acid beta oxidation(C6-->C4)x	coa[x] + o2[x] + h2o[x] + nad[x] + hxcoa[x] -> accoa[x] + btcoa[x] + h2o2[x] + nadh[x] + h[x]	0	0.565654	0	0.674931	0.0546384	0.109277	Fatty acid oxidation
FAOXC8C6x	fatty acid beta oxidation(C8-->C6)x	coa[x] + o2[x] + h2o[x] + nad[x] + occoa[x] -> accoa[x] + h2o2[x] + nadh[x] + h[x] + hxcoa[x]	0	0.565654	0	0.674931	0.0546384	0.109277	Fatty acid oxidation
GALt1r	galactose transport (uniport)	gal[e] <=> gal[c]	-0.223479	0	-0.315857	0	0.0461891	0.0923781	Transport, extracellular
EX_gal(e)	D-Galactoseexchange	gal[e] <=>	0	0.223479	0	0.315857	0.0461891	0.0923781	Exchange/demand reaction
CPPPGO	coproporphyrinogen oxidase (O2 required)	2 h[c] + o2[c] + cpppg3[c] -> 2 h2o[c] + 2 co2[c] + pppg9[c]	0	0.0533733	0	0.128212	0.0374195	0.074839	Heme synthesis
FCLTm	Ferrochelatase, mitochondrial	fe2[m] + ppp9[m] -> 2 h[m] + pheme[m]	0	0.0533733	0	0.128212	0.0374195	0.074839	Heme synthesis
FE2tm	iron (II) transport	h[c] + fe2[c] -> h[m] + fe2[m]	0	0.0533733	0	0.128212	0.0374195	0.074839	Transport, mitochondrial
HMBS	hydroxymethylbilane synthase	h2o[c] + 4 ppbng[c] -> 4 nh4[c] + hmbil[c]	0	0.0533733	0	0.128212	0.0374195	0.074839	Heme synthesis
UPP3S	uroporphyrinogen-III synthase	hmbil[c] -> h2o[c] + uppg3[c]	0	0.0533733	0	0.128212	0.0374195	0.074839	Heme synthesis
UPPDC1	uroporphyrinogen decarboxylase (uroporphyrinogen III)	4 h[c] + uppg3[c] -> 4 co2[c] + cpppg3[c]	0	0.0533733	0	0.128212	0.0374195	0.074839	Heme synthesis
PHEMEtm	Heme transport to cytosol	pheme[m] <=> pheme[c]	0	0.0533733	0	0.128212	0.0374195	0.074839	Transport, mitochondrial
PPPG9tm	protoporphyrinogen IX mitochondrial transport	pppg9[c] <=> pppg9[m]	0	0.0533733	0	0.128212	0.0374195	0.074839	Heme synthesis
G5SDym	glutamate-5-semialdehyde dehydrogenase (m)	h[m] + nadph[m] + glu5p[m] -> pi[m] + nadp[m] + glu5sa[m]	0	2.02992	0	2.09468	0.0323819	0.0647638	Urea cycle
GLU5Km	glutamate 5-kinase (m)	glu_L[m] + atp[m] -> adp[m] + glu5p[m]	0	2.02992	0	2.09468	0.0323819	0.0647638	Urea cycle
PPPGOm	protoporphyrinogen oxidase, mitochondrial	3 o2[m] + 2 pppg9[m] -> 6 h2o[m] + 2 ppp9[m]	0	0.0266866	0	0.0641061	0.0187097	0.0374195	Heme synthesis
FERO	ferroxidase	4 h[c] + o2[c] + 4 fe2[c] -> 2 h2o[c] + 4 fe3[c]	0	0.292121	0	0.325238	0.0165585	0.0331171	Vitamin B2 metabolism
EX_asp_L(u)	L-aspartate(1-)exchange	asp_L[u] <=>	-0.194747	0	-0.225	0	0.0151263	0.0302527	Exchange/demand reaction
biomass_reactionIEC01b	biomass_reaction (IEC, based on Recon 2, w/ red. lipids, w/o dNTP, w/ vit, needs refinement)	20.6508 h2o[c] + 0.54554 leu_L[c] + 0.38587 glu_L[c] + 0.50563 ala_L[c] + 20.6508 atp[c] + 0.0025463 gtp[c] + 0.35261 asp_L[c] + 0.27942 asn_L[c] + 0.046571 cys_L[c] + 0.326 gln_L[c] + 0.53889 gly[c] + 0.28608 ile_L[c] + 0.25947 phe_L[c] + 0.39253 ser_L[c] + 0.31269 thr_L[c] + 0.35926 arg_L[c] + 0.41248 pro_L[c] + 0.12641 his_L[c] + 16.5305 pchol_hs[c] + 0.0051039 ctp[c] + 1.7591 chsterol[c] + 0.…	0.042706	0.0427065	0.0153966	0.0427683	0.0136238	0.0273712	Exchange/demand reaction
EX_lys_L(u)	L-lysinium(1+)exchange	lys_L[u] <=>	-0.15	-0.0252866	-0.15	0	0.0126433	0.0252866	Exchange/demand reaction
EX_gly(u)	Glycineexchange	gly[u] <=>	-0.45	-0.0230138	-0.45	0	0.0115069	0.0230138	Exchange/demand reaction
FE2DMT1	uptake of food iron by DMT1 transporter	h[u] + fe2[u] -> h[c] + fe2[c]	0	1	0	0.982158	0.00892077	0.0178415	Transport, extracellular
EX_fe2(u)	Fe2+exchange	fe2[u] <=>	-1	0	-1	-0.0178415	0.00892077	0.0178415	Exchange/demand reaction
EX_val_L(u)	L-valineexchange	val_L[u] <=>	-0.18	-0.0150586	-0.18	0	0.00752928	0.0150586	Exchange/demand reaction
PTRCTDu	absorption for putrescine across the apical side	ptrc[u] <=> ptrc[c]	0	1	-0.014959	1	0.00747949	0.014959	Transport, lumen
EX_ile_L(u)	L-isoleucineexchange	ile_L[u] <=>	-0.15	-0.0122173	-0.15	0	0.00610867	0.0122173	Exchange/demand reaction
EX_phe_L(u)	L-phenylalanineexchange	phe_L[u] <=>	-1	-0.0110809	-1	0	0.00554046	0.0110809	Exchange/demand reaction
FOLTDlu	folate uptake into the enterocytes	fol[u] -> fol[c]	0	1	0	0.989085	0.00545739	0.0109148	Transport, lumen
5MTHFtc	transport of 5-Methyltetrahydrofolate by folate receptor protein	5mthf[u] -> 5mthf[c]	0	1	0	0.989085	0.00545739	0.0109148	Transport, lumen
5MTHFt2lu	5-methyltetrahydrofolate transport via anion exchange	5mthf[u] + oh1[c] <=> 5mthf[c] + oh1[u]	-1	0	-0.989085	0	0.00545739	0.0109148	Transport, lumen
FOLt2lu	folate transport via anion exchange	oh1[c] + fol[u] <=> oh1[u] + fol[c]	0	1	0	0.989085	0.00545739	0.0109148	Transport, lumen
FOLTlu	folate uptake into the enterocytes	h[u] + fol[u] -> h[c] + fol[c]	0	1	0	0.989085	0.00545739	0.0109148	Transport, lumen
FOLR2	folate reductase	nadph[c] + fol[c] -> nadp[c] + dhf[c]	0	0.999974	0	0.989076	0.0054492	0.0108984	Folate metabolism
MTHFR3	5,10-methylenetetrahydrofolatereductase (NADPH)	2 h[c] + nadph[c] + mlthf[c] -> nadp[c] + 5mthf[c]	0	0.999974	0	0.989076	0.0054492	0.0108984	Folate metabolism
MTHFTe	transport of THF into the protal blood	5mthf[c] -> 5mthf[e]	0	0.999974	0	0.989076	0.0054492	0.0108984	Transport, extracellular
EX_5mthf(e)	5-Methyltetrahydrofolateexchange	5mthf[e] <=>	0	0.999974	0	0.989076	0.0054492	0.0108984	Exchange/demand reaction
EX_fol(u)	Folateexchange	fol[u] <=>	-1	-2.56236e-05	-1	-0.010924	0.0054492	0.0108984	Exchange/demand reaction
EX_k(e)	potassiumexchange	k[e] <=>	0	1	0	0.989192	0.00540381	0.0108076	Exchange/demand reaction
EX_k(u)	potassiumexchange	k[u] <=>	-1	0	-1	-0.0108076	0.00540381	0.0108076	Exchange/demand reaction
SPMTDu	absorption for spermidine across the apical side	spmd[u] <=> spmd[c]	0	1	-0.00762721	1	0.00381361	0.00762721	Transport, lumen
EX_met_L(u)	L-methionineexchange	met_L[u] <=>	-0.18	-0.00653487	-0.18	0	0.00326744	0.00653487	Exchange/demand reaction
EX_his_L(u)	L-histidineexchange	his_L[u] <=>	-0.15	-0.00539847	-0.15	0	0.00269923	0.00539847	Exchange/demand reaction
MALT	alpha-glucosidase	h2o[c] + malt[c] -> 2 glc_D[c]	0	0.331832	0	0.336534	0.00235097	0.00470194	Starch and sucrose metabolism
MALTlu	alpha-glucosidase, extracellular	h2o[u] + malt[u] -> 2 glc_D[u]	0	0.331832	0	0.336534	0.00235097	0.00470194	Starch and sucrose metabolism
MALTtu	uptake of maltose	malt[u] -> malt[c]	0	0.331832	0	0.336534	0.00235097	0.00470194	Transport, lumen
THMATPe	thiamine exit from the neterocytes	h2o[c] + atp[c] + thm[c] -> h[c] + adp[c] + pi[c] + thm[e]	0	1	0	0.996362	0.00181913	0.00363826	Transport, extracellular
THMt3	Thiamine transport in via proton antiport	h[c] + thm[e] <=> h[e] + thm[c]	-1	0	-0.996362	0	0.00181913	0.00363826	Transport, extracellular
THMt3lu	Thiamine transport in via proton antiport	h[c] + thm[u] <=> h[u] + thm[c]	0	1	0	0.996362	0.00181913	0.00363826	Transport, lumen
EX_thm(e)	Thiaminexchange	thm[e] <=>	0	1	0	0.996362	0.00181913	0.00363826	Exchange/demand reaction
EX_thm(u)	Thiaminexchange	thm[u] <=>	-1	0	-1	-0.00363826	0.00181913	0.00363826	Exchange/demand reaction
LPS3lu	lipase, extracellular	h2o[u] + mag_hs[u] -> h[u] + Rtotal2[u] + glyc[u]	0	0.998555	0	1	0.000722304	0.00144461	Triacylglycerol synthesis
RTOTAL2FATPc	uptake of Rtotal2 by enterocytes	coa[c] + atp[c] + Rtotal2[u] -> amp[c] + ppi[c] + Rtotal2coa[c]	0	0.998555	0	1	0.000722304	0.00144461	Transport, extracellular
R_group_phosphotase_2	R group phosphotase 2	coa[c] + atp[c] + Rtotal2[c] -> amp[c] + ppi[c] + Rtotal2coa[c]	0	0.998555	0	1	0.000722304	0.00144461	Unassigned
RTOTAL2TDlu	difussion of fatty acid accross the brush border membrane	Rtotal2[u] <=> Rtotal2[c]	0	0.998555	0	1	0.000722304	0.00144461	Transport, lumen
MAGHSTDlu	difussion of mono-acyl glycerol accross the brush border membrane	mag_hs[u] <=> mag_hs[c]	0	0.998555	0	1	0.000722304	0.00144461	Transport, lumen
MOGAT	monoacylglycerol acyltransferase	Rtotalcoa[c] + mag_hs[c] -> coa[c] + dag_hs[c]	0	0.998555	0	1	0.000722304	0.00144461	Triacylglycerol synthesis
RTOTALFATPc	uptake of Rtotal by enterocytes	coa[c] + atp[c] + Rtotal[u] -> amp[c] + ppi[c] + Rtotalcoa[c]	0	0.998555	0	1	0.000722304	0.00144461	Transport, extracellular
R_group_phosphotase_1	R group phosphotase 1	coa[c] + atp[c] + Rtotal[c] -> amp[c] + ppi[c] + Rtotalcoa[c]	0	0.998555	0	1	0.000722304	0.00144461	Unassigned
RTOTALDlu	difussion of fatty acid accross the brush border membrane	Rtotal[u] <=> Rtotal[c]	0	0.998555	0	1	0.000722304	0.00144461	Transport, lumen
AGPAT1	1-acylglycerol-3-phosphate O-acyltransferase 1	Rtotal2coa[c] + alpa_hs[c] -> coa[c] + pa_hs[c]	0	0.998555	0	1	0.000722304	0.00144461	Triacylglycerol synthesis
GPAM_hs	glycerol-3-phosphate acyltransferase	Rtotalcoa[c] + glyc3p[c] -> coa[c] + alpa_hs[c]	0	0.998555	0	1	0.000722304	0.00144461	Triacylglycerol synthesis
PPAP	phosphatidic acid phosphatase	h2o[c] + pa_hs[c] -> pi[c] + dag_hs[c]	0	0.998555	0	1	0.000722304	0.00144461	Triacylglycerol synthesis
EX_trp_L(u)	L-tryptophanexchange	trp_L[u] <=>	-0.08182	-0.000568246	-0.08182	0	0.000284123	0.000568246	Exchange/demand reaction
EX_hco3(e)	Bicarbonateexchange	hco3[e] <=>	-1	-0.000154826	-1	-5.58188e-05	4.95038e-05	9.90075e-05	Exchange/demand reaction
ASPCTr	aspartate carbamoyltransferase (reversible)	asp_L[c] + cbp[c] <=> h[c] + pi[c] + cbasp[c]	0.000154826	1	5.58188e-05	1	4.95038e-05	9.90075e-05	Pyrimidine synthesis
CBPS	carbamoyl-phosphate synthase (glutamine-hydrolysing)	h2o[c] + hco3[c] + 2 atp[c] + gln_L[c] -> 2 h[c] + glu_L[c] + 2 adp[c] + pi[c] + cbp[c]	0.000154826	1	5.58188e-05	1	4.95038e-05	9.90075e-05	Pyrimidine synthesis
CTPS1	CTP synthase (NH3)	atp[c] + nh4[c] + utp[c] -> 2 h[c] + adp[c] + pi[c] + ctp[c]	0	0.999845	0	0.999944	4.95038e-05	9.90075e-05	Nucleotide interconversion
CTPS2	CTP synthase (glutamine)	h2o[c] + atp[c] + gln_L[c] + utp[c] -> 2 h[c] + glu_L[c] + adp[c] + pi[c] + ctp[c]	0	0.999845	0	0.999944	4.95038e-05	9.90075e-05	Pyrimidine synthesis
DHORD9	dihydoorotic acid dehydrogenase (quinone10)	q10[m] + dhor_S[c] -> q10h2[m] + orot[c]	0.000154826	1	5.58188e-05	1	4.95038e-05	9.90075e-05	Pyrimidine synthesis
DHORTS	dihydroorotase	h2o[c] + dhor_S[c] <=> h[c] + cbasp[c]	-1	-0.000154826	-1	-5.58188e-05	4.95038e-05	9.90075e-05	Pyrimidine synthesis
OMPDC	orotidine-5'-phosphate decarboxylase	h[c] + orot5p[c] -> co2[c] + ump[c]	0.000154826	1	5.58188e-05	1	4.95038e-05	9.90075e-05	Pyrimidine synthesis
ORPT	orotate phosphoribosyltransferase	ppi[c] + orot5p[c] <=> prpp[c] + orot[c]	-1	-0.000154826	-1	-5.58188e-05	4.95038e-05	9.90075e-05	Pyrimidine synthesis
NTD2	NTD2	h2o[c] + ump[c] -> pi[c] + uri[c]	0	0.999845	0	0.999944	4.95038e-05	9.90075e-05	Pyrimidine catabolism
GK1	guanylate kinase (GMP:ATP)	atp[c] + gmp[c] <=> adp[c] + gdp[c]	0.000108742	0.000108744	3.92043e-05	0.000108901	3.46903e-05	6.96953e-05	Nucleotide interconversion
3HCO3_NAt	3HCO3_NAt	3 hco3[e] + na1[e] <=> 3 hco3[c] + na1[c]	-1000	1000	-1000	1000	1.65013e-05	3.30025e-05	Transport, extracellular
FACOAL80i	fatty-acid--CoA ligase (octanoate)	coa[c] + atp[c] + octa[c] -> amp[c] + ppi[c] + occoa[c]	0	0	0	-1.42258e-13	7.11289e-14	1.42258e-13	Fatty acid oxidation
OCCOAtm	Octanoyl-CoA transport, diffusion	occoa[c] -> occoa[m]	0	0	0	-1.29122e-13	6.45612e-14	1.29122e-13	Transport, mitochondrial
MANt1lu	mannose transport (uniport)	man[u] <=> man[c]	0	0.148986	0	0.148986	1.81244e-14	3.62488e-14	Transport, lumen
MANt1r	mannose transport (uniport)	man[e] <=> man[c]	-0.148986	0	-0.148986	0	1.81244e-14	3.62488e-14	Transport, extracellular
GLNLNCOACPT1	transport of gamma-linolenyl carnitine into the mitochondrial matrix	crn[c] + lnlncgcoa[c] <=> coa[c] + lnlncgcrn[c]	0	0.017565	0	0.017565	4.74794e-15	9.49588e-15	Fatty acid oxidation
GLNLNCRNCACT	transport of gamma-linolenyl carnitine into the mitochondrial matrix	lnlncgcrn[c] <=> lnlncgcrn[m]	0	0.017565	0	0.017565	4.74794e-15	9.49588e-15	Fatty acid oxidation
GLNLNCRNCPT2	transport of gamma-linolenyl carnitine into the mitochondrial matrix	coa[m] + lnlncgcrn[m] <=> crn[m] + lnlncgcoa[m]	0	0.017565	0	0.017565	4.74794e-15	9.49588e-15	Fatty acid oxidation
LNLNCAt	fatty acid transport via diffusion	lnlnca[e] <=> lnlnca[c]	-0.017565	0	-0.017565	0	4.74794e-15	9.49588e-15	Transport, extracellular
LNLNCGt	fatty acid transport via diffusion	lnlncg[e] <=> lnlncg[c]	-0.017565	0	-0.017565	0	4.74794e-15	9.49588e-15	Transport, extracellular
C161CACT	transport of Hexadecenoyl-CoA into mitochondrial matrix	hdcecrn[c] <=> hdcecrn[m]	0	0.036517	0	0.036517	1.73125e-15	3.46251e-15	Fatty acid oxidation
C161CPT1	production of palmitoleoylcarnitine	crn[c] + hdcoa[c] <=> coa[c] + hdcecrn[c]	0	0.036517	0	0.036517	1.73125e-15	3.46251e-15	Fatty acid oxidation
C161CPT2	transport of Hexadecenoyl-CoA into mitochondrial matrix	coa[m] + hdcecrn[m] <=> crn[m] + hdcoa[m]	0	0.036517	0	0.036517	1.73125e-15	3.46251e-15	Fatty acid oxidation
FACOAL161	fatty-acid--CoA ligase (hexadecenoate)	coa[c] + atp[c] + hdcea[c] <=> amp[c] + ppi[c] + hdcoa[c]	0	0.036517	0	0.036517	1.73125e-15	3.46251e-15	Fatty acid oxidation
1a25DHVITD3TRn	tanslocation of 1-alpha,25-Dihydroxyvitamin D3 to nucleus	1a25dhvitd3[c] -> 1a25dhvitd3[n]	0	0	0	0	0	0	Transport, nuclear
25HVITD3c	1-alpha hydroxylation of 25-hydroxy vitamin D	25hvitd3[c] + h[c] + nadph[c] + o2[c] -> 1a25dhvitd3[c] + h2o[c] + nadp[c]	0	0	0	0	0	0	Vitamin D metabolism
25HVITD3tc	transport of 25-Hydroxyvitamin D3 into the intestine for absorption and into the renal cells for hydroxylation into active form of vitamin D	25hvitd3[u] -> 25hvitd3[c]	0	0	0	0	0	0	Transport, lumen
2HCO3_NAt	bicarbonate transport (Na/HCO3 1:2 cotransport)	2 hco3[e] + na1[e] <=> 2 hco3[c] + na1[c]	-1000	1000	-1000	1000	0	0	Transport, extracellular
34DHPHELAT1tc	transport of 3,4-Dihydroxy-L-phenylalanine by LAT1 in association with 4F2hc, across the apical surface of the memebranes.	34dhphe[u] + leu_L[c] -> 34dhphe[c] + leu_L[u]	0	0	0	0	0	0	Transport, extracellular
34DHPHEt	3,4-Dihydroxy-L-phenylalanine transport	34dhphe[e] <=> 34dhphe[c]	0	0	0	0	0	0	Transport, extracellular
3AIB_Dtm	transport of 3aib_D into mitochondria	3aib_D[c] <=> 3aib_D[m]	0	0	0	0	0	0	Transport, mitochondrial
4HPROLTASCT1	exit of hydroxy-prloine across the basolateral surface of enterocytes	na1[e] + ala_L[e] + 4hpro_LT[c] -> na1[c] + ala_L[c] + 4hpro_LT[e]	0	0	0	0	0	0	Transport, extracellular
4OHPROIMINOtc	transport of L-OH-Proline by the apical IMINO amino acid transporters in kidney and intestine	4hpro_LT[u] + 2 na1[u] + cl[u] -> 2 na1[c] + 4hpro_LT[c] + cl[c]	0	0	0	0	0	0	Transport, extracellular
ALA-DTDe	exit of D-alanine from the enterocytes	ala_D[c] -> ala_D[e]	0	1000	0	1000	0	0	Transport, extracellular
ALAALACNc		h2o[c] + alaala[c] <=> 2 ala_L[c]	0	0	0	0	0	0	Transport, extracellular
ALAALAPEPT1tc	transport of Alanylalanine by the apical PEPT1 amino acid transporters across the brush border cells of the enterocytes of the intestine and renal cells	alaala[u] + h[u] -> h[c] + alaala[c]	0	0	0	0	0	0	Transport, extracellular
ALACYSNaEx	L-alanine/L-cysteine Na-dependent exchange (Ala-L in)	na1[e] + ala_L[e] + cys_L[c] -> na1[c] + ala_L[c] + cys_L[e]	0	1000	0	1000	0	0	Transport, extracellular
ALADGLNexR	L-alanine/glutamine reversible exchange	ala_D[e] + gln_L[c] <=> ala_D[c] + gln_L[e]	-1000	1000	-1000	1000	0	0	Transport, extracellular
ALADGLYexR	D-alanine/glycine reversible exchange	ala_D[e] + gly[c] <=> ala_D[c] + gly[e]	-1000	1000	-1000	1000	0	0	Transport, extracellular
ALAGLNexR	L-alanine/glutamine reversible exchange	ala_L[e] + gln_L[c] <=> ala_L[c] + gln_L[e]	-1000	1000	-1000	1000	0	0	Transport, extracellular
ALAGLYexR	L-alanine/glycine reversible exchange	ala_L[e] + gly[c] <=> ala_L[c] + gly[e]	-1000	1000	-1000	1000	0	0	Transport, extracellular
ALAILELAT2tc	transport of L-Alanine into the cell and efflux of L-Isoleucine out of the cell by LAT2 on the basolateral surfaces of kidney and intestine.	ala_L[e] + ile_L[c] -> ala_L[c] + ile_L[e]	0	1000	0	1000	0	0	Transport, extracellular
ALAPHELAT2tc	transport of L-Alanine into the cell and efflux of L-Phenylalanine out of the cell by LAT2 on the basolateral surfaces of kidney and intestine.	ala_L[e] + phe_L[c] -> ala_L[c] + phe_L[e]	0	1000	0	1000	0	0	Transport, extracellular
ALASERNaEx	L-alanine/L-serine Na-dependent exchange (Ala-L in)	na1[e] + ala_L[e] + ser_L[c] -> na1[c] + ala_L[c] + ser_L[e]	0	1000	0	1000	0	0	Transport, extracellular
ALATHRNaEx	L-alanine/L-threonine Na-dependent exchange (Ala-L in)	na1[e] + ala_L[e] + thr_L[c] -> na1[c] + ala_L[c] + thr_L[e]	0	1000	0	1000	0	0	Transport, extracellular
ALAt4	Alanine-Sodium symporter	na1[e] + ala_L[e] -> na1[c] + ala_L[c]	0	1000	0	1000	0	0	Transport, extracellular
ALAyLATtc	transport of L-Alanine by y+LAT1 or y+LAT2 transporters in small intestine and kidney	na1[e] + ala_L[e] + arg_L[c] -> na1[c] + ala_L[c] + arg_L[e]	0	1000	0	1000	0	0	Transport, extracellular
ALINOFABPpmtc	uptake of alpha-Linolenic acid by the enterocytes	lnlnca[u] -> lnlnca[c]	0	0.017565	0	0.017565	0	0	Transport, lumen
ALNLNCOACPT1	transport of alpha-linolenyl carnitine into the mitochondrial matrix	crn[c] + lnlncacoa[c] <=> coa[c] + lnlncacrn[c]	0	0.017565	0	0.017565	0	0	Fatty acid oxidation
ALNLNCRNCACT	transport of alpha-linolenyl carnitine into the mitochondrial matrix	lnlncacrn[c] <=> lnlncacrn[m]	0	0.017565	0	0.017565	0	0	Fatty acid oxidation
ALNLNCRNCPT2	transport of alpha-linolenyl carnitine into the mitochondrial matrix	coa[m] + lnlncacrn[m] <=> crn[m] + lnlncacoa[m]	0	0.017565	0	0.017565	0	0	Fatty acid oxidation
AMY1lu	alpha-amylase, extracellular (strch1 -> strch2)	8 h2o[u] + strch1[u] -> 8 glc_D[u] + strch2[u]	0	0.257339	0	0.257339	0	0	Starch and sucrose metabolism
AMY2lu	alpha-amylase, extracellular (glygn2 -> glygn4)	8 h2o[u] + glygn2[u] -> 8 glc_D[u] + glygn4[u]	0	0	0	0	0	0	Starch and sucrose metabolism
ARACHFABPpmtc	uptake of arachidonic acid by the enterocytes	arachd[u] -> arachd[c]	0	0.003328	0	0.003328	0	0	Transport, lumen
ARACHFATPc	uptake of arachidate by the enterocytes	coa[c] + atp[c] + arach[u] -> amp[c] + ppi[c] + arachcoa[c]	0	0	0	0	0	0	Transport, extracellular
ARCOACPT1	transport of arachidyl CoA into mitochondrial matrix	crn[c] + arachcoa[c] <=> coa[c] + arachcrn[c]	0	0	0	0	0	0	Fatty acid oxidation
ARCRNCACT	transport of arachidyl CoA into mitochondrial matrix	arachcrn[c] <=> arachcrn[m]	0	0	0	0	0	0	Fatty acid oxidation
ARCRNCPT2	transport of arachidyl CoA into mitochondrial matrix	coa[m] + arachcrn[m] <=> crn[m] + arachcoa[m]	0	0	0	0	0	0	Fatty acid oxidation
ARHDCOACPT1	transport of arachdcoa into mitochondrial matrix	crn[c] + arachdcoa[c] <=> coa[c] + arachdcrn[c]	0	0.003328	0	0.003328	0	0	Fatty acid oxidation
ARHDCRNCACT	transport of arachdcoa into mitochondrial matrix	arachdcrn[c] <=> arachdcrn[m]	0	0.003328	0	0.003328	0	0	Fatty acid oxidation
ARHDCRNCPT2	transport of arachdcoa into mitochondrial matrix	coa[m] + arachdcrn[m] <=> crn[m] + arachdcoa[m]	0	0.003328	0	0.003328	0	0	Fatty acid oxidation
ASCBSVCTtc	transport of L-Ascorbate by SVCT1 or SVCT2 transporter	h2o[c] + 2 na1[u] + atp[c] + ascb_L[u] -> h[c] + 2 na1[c] + adp[c] + pi[c] + ascb_L[c]	0	0	0	0	0	0	Transport, lumen
ASCBt	L-ascorbate transport via facilitated diffusion	ascb_L[e] <=> ascb_L[c]	0	0	0	0	0	0	Transport, extracellular
ASNILELAT2tc	transport of L-Aaparagine into the cell and efflux of L-Isoleucine out of the cell by LAT2 on the basolateral surfaces of kidney and intestine.	ile_L[c] + asn_L[e] -> asn_L[c] + ile_L[e]	0	1000	0	1000	0	0	Transport, extracellular
ASNPHELAT2tc	transport of L-Asparagine into the cell and efflux of L-Phenylalanine out of the cell by LAT2 on the basolateral surfaces of kidney and intestine.	phe_L[c] + asn_L[e] -> asn_L[c] + phe_L[e]	0	1000	0	1000	0	0	Transport, extracellular
ASNSNAT2	L-asparagine transport in via sodium symport	na1[e] + asn_L[e] -> na1[c] + asn_L[c]	0	1000	0	1000	0	0	Transport, extracellular
ASPDTDe	release of D-aspartate into blood	asp_D[c] <=> asp_D[e]	0	0	0	0	0	0	Transport, extracellular
ASPDtlu	D-aspartate transport via Na, H symport and K antiport	3 na1[u] + h[u] + asp_D[u] + k[c] -> h[c] + 3 na1[c] + asp_D[c] + k[u]	0	0	0	0	0	0	Transport, lumen
ASPDxt	D-aspartate transport, peroxisomal	asp_D[x] <=> asp_D[c]	0	0	0	0	0	0	Transport, peroxisomal
ASPPROASCT1	aspartate intake by system ASCT-1 transporter	na1[e] + asp_L[e] + pro_L[c] -> na1[c] + asp_L[c] + pro_L[e]	0	1000	0	1000	0	0	Transport, extracellular
ASPte	diffusion of aspartate into blood	asp_L[c] <=> asp_L[e]	0	1000	0	1000	0	0	Transport, extracellular
ATPtm	ADP/ATP transporter, mitochondrial	adp[c] + atp[m] -> atp[c] + adp[m]	0	1000	0	1000	0	0	Transport, mitochondrial
BALABETAtc	transport of beta alanine into the intestinal cells by beta transport system	2 na1[u] + cl[u] + ala_B[u] -> 2 na1[c] + cl[c] + ala_B[c]	0	0	0	0	0	0	Transport, extracellular
BALAPAT1tc	transport of beta alanine by PAT1 in renal and intestinal cells	h[u] + ala_B[u] -> h[c] + ala_B[c]	0	0	0	0	0	0	Transport, extracellular
BGLUGCHe	binding of betaglucans with glycocholate in the intestinal lumen, reducing serum cholsterol levels.	bglc[u] + gchola[u] -> glgchlo[u]	0	0	0	0	0	0	Dietary fiber binding
BGLUTCHLe	binding of betaglucans with taurocholate in the intestinal lumen, reducing serum cholsterol levels.	bglc[u] + tchola[u] -> gltcho[u]	0	0	0	0	0	0	Dietary fiber binding
BGLUTDECHOe	binding of betaglucans with taurodeoxycholate in the intestinal lumen, reducing serum cholsterol levels.	bglc[u] + tdechola[u] -> gltdechol[u]	0	0	0	0	0	0	Dietary fiber binding
BTNTe	release of biotin across the basolatral membrane	btn[c] -> btn[e]	0	1	0	1	0	0	Transport, extracellular
BTNt4ilu	Biotin uptake (antiport)	h[c] + btn[u] -> h[u] + btn[c]	0	1	0	1	0	0	Transport, lumen
BUP2	beta-ureidopropionase (D-3-amino-isobutanoate forming)	2 h[c] + h2o[c] + 3uib[c] -> 3aib_D[c] + nh4[c] + co2[c]	0	0	0	0	0	0	Pyrimidine catabolism
C181CACT	transport of Octadecenoyl-CoA into mitochondrial matrix	odecrn[c] <=> odecrn[m]	0	0.681445	0	0.681445	0	0	Fatty acid oxidation
C181CPT1	transport of Octadecenoyl-CoA into mitochondrial matrix	crn[c] + odecoa[c] <=> coa[c] + odecrn[c]	0	0.681445	0	0.681445	0	0	Fatty acid oxidation
C181CPT2	transport of Octadecenoyl-CoA into mitochondrial matrix	coa[m] + odecrn[m] <=> crn[m] + odecoa[m]	0	0.681445	0	0.681445	0	0	Fatty acid oxidation
C80CPT1	production of octanoylcarnitine	crn[c] + occoa[c] <=> coa[c] + c8crn[c]	0	0	0	0	0	0	Fatty acid oxidation
C8CRNe	transport of octanoyl carnitine into the extra cellular space	c8crn[c] -> c8crn[e]	0	0	0	0	0	0	Fatty acid oxidation
CARNCNc	hydrolysis of L-Carnosine for uptake	h2o[c] + carn[c] <=> ala_B[c] + his_L[c]	0	0	0	0	0	0	peptide metabolism
CARPEPT1tc	transport of L-Carnosine by the apical PEPT1 amino acid transporters across the brush border cells of the enterocytes of the intestine and renal cells	h[u] + carn[u] -> h[c] + carn[c]	0	0	0	0	0	0	Transport, extracellular
CBLTDe	release of B12 by simple diffusion	adocbl[c] -> adocbl[e]	0	1	0	1	0	0	Transport, extracellular
CBLtlu	transport of Adenosylcobalamin into the intestine	adocbl[u] -> adocbl[c]	0	1	0	1	0	0	Transport, lumen
CHOLATEt2u	uptake of Cholate	2 na1[u] + cholate[u] -> 2 na1[c] + cholate[c]	0	0	0	0	0	0	Transport, lumen
CHOLATEt3	ABC bile acid transporter	h2o[c] + atp[c] + cholate[c] -> h[c] + adp[c] + pi[c] + cholate[e]	0	0	0	0	0	0	Transport, extracellular
CHOLESACATc	esterification of cholesterol to cholesterol ester within enterocytes	chsterol[c] + Rtotalcoa[c] -> coa[c] + xolest2_hs[c]	0	0	0	0	0	0	Cholesterol metabolism
CHOLESTlu	hydrolysis of cholesterol ester by cholesterol esterase	h2o[u] + xolest2_hs[u] -> h[u] + chsterol[u] + Rtotal[u]	0	0	0	0	0	0	Transport, lumen
CRNrtuc	reversible transport of L-Carnitine into cell	crn[u] <=> crn[c]	0	0	0	0	0	0	Transport, lumen
CRNt	L-carnitine reversible transport	crn[e] <=> crn[c]	0	0	0	0	0	0	Transport, extracellular
CYSALANaEx	L-alanine/L-cysteine Na-dependent exchange (Cys-L in)	na1[e] + ala_L[c] + cys_L[e] -> na1[c] + ala_L[e] + cys_L[c]	0	1000	0	1000	0	0	Transport, extracellular
CYSAMOu	Cysteamine oxygenase	cysam[u] + o2[u] -> 2 h[u] + hyptaur[u]	0	0	0	0	0	0	Methionine and cysteine metabolism
CYSGLTH	Glutathione:cystine oxidoreductase	Lcystin[c] + 2 gthrd[c] <=> 2 cys_L[c] + gthox[c]	0	0	0	0	0	0	Methionine and cysteine metabolism
CYSGLUexR	L-cysteine/L-glutamine reversible exchanger	cys_L[e] + gln_L[c] <=> cys_L[c] + gln_L[e]	-1000	1000	-1000	1000	0	0	Transport, extracellular
CYSGLYex	CYSGLYex	cys_L[c] + gly[e] -> cys_L[e] + gly[c]	0	1000	0	1000	0	0	Transport, extracellular
CYSILELAT2tc	transport of L-Cysteine into the cell and efflux of L-Isoleucine out of the cell by LAT2 on the basolateral surfaces of kidney and intestine.	cys_L[e] + ile_L[c] -> cys_L[c] + ile_L[e]	0	1000	0	1000	0	0	Transport, extracellular
CYSPHELAT2tc	transport of L-Cysteine into the cell and efflux of L-Phenylalanine out of the cell by LAT2 on the basolateral surfaces of kidney and intestine.	cys_L[e] + phe_L[c] -> cys_L[c] + phe_L[e]	0	1000	0	1000	0	0	Transport, extracellular
CYSSERNaEx	L-serine/L-cysteine Na-dependent exchange (Cys-L in)	na1[e] + cys_L[e] + ser_L[c] -> na1[c] + cys_L[c] + ser_L[e]	0	1000	0	1000	0	0	Transport, extracellular
CYSSNAT2	L-Cysteine symport via sodium symport	na1[e] + cys_L[e] -> na1[c] + cys_L[c]	0	1000	0	1000	0	0	Transport, extracellular
CYSTALArBATtc	transport of L-Cystine into the cell in exchange for L-Alanine by b0,+AT transporter at the apical surfaces of the membranes of small intestine and renal cells.	ala_L[c] + Lcystin[u] -> ala_L[u] + Lcystin[c]	0	0	0	0	0	0	Transport, extracellular
CYSTGLUex	L-cystine/L-glutamate exchanger	glu_L[c] + Lcystin[e] -> Lcystin[c] + glu_L[e]	0	0	0	0	0	0	Transport, extracellular
CYSTHRNaEx	L-cysteine/L-threonine Na-dependent exchange (Cys-L in)	na1[e] + cys_L[e] + thr_L[c] -> na1[c] + cys_L[c] + thr_L[e]	0	1000	0	1000	0	0	Transport, extracellular
CYSTLEUrBATtc	transport of L-Cystine into the cell in exchange for L-Leucine by b0,+AT transporter at the apical surfaces of the membranes of small intestine and renal cells.	leu_L[c] + Lcystin[u] -> leu_L[u] + Lcystin[c]	0	0	0	0	0	0	Transport, extracellular
CYStec	L-cysteine transport via diffusion (extracellular to cytosol)	cys_L[e] <=> cys_L[c]	-1000	1000	-1000	1000	0	0	Transport, extracellular
CYTK1	cytidylate kinase (CMP)	atp[c] + cmp[c] <=> adp[c] + cdp[c]	-1000	1000	-1000	1000	0	0	Nucleotide interconversion
CYTK12	cytidylate kinase (dCMP,dCTP)	dcmp[c] + dctp[c] <=> 2 dcdp[c]	-1000	1000	-1000	1000	0	0	Nucleotide interconversion
CYTK14	cytidylate kinase (dCMP,UTP)	utp[c] + dcmp[c] <=> dcdp[c] + udp[c]	-1000	1000	-1000	1000	0	0	Nucleotide interconversion
CYTK2	cytidylate kinase (dCMP)	atp[c] + dcmp[c] <=> adp[c] + dcdp[c]	-1000	1000	-1000	1000	0	0	Nucleotide interconversion
CYTK3	cytidylate kinase (CMP)(GTP)	gtp[c] + cmp[c] <=> gdp[c] + cdp[c]	-1000	1000	-1000	1000	0	0	Nucleotide interconversion
CYTK4	cytidylate kinase (dCMP)(GTP)	gtp[c] + dcmp[c] <=> gdp[c] + dcdp[c]	-1000	1000	-1000	1000	0	0	Nucleotide interconversion
CYTK5	cytidylate kinase (dCMP)	ctp[c] + dcmp[c] <=> cdp[c] + dcdp[c]	-1000	1000	-1000	1000	0	0	Nucleotide interconversion
CYTK6	cytidylate kinase (CMP,CTP)	cmp[c] + ctp[c] <=> 2 cdp[c]	-1000	1000	-1000	1000	0	0	Nucleotide interconversion
CYTK7	cytidylate kinase (CMP,UTP)	cmp[c] + utp[c] <=> cdp[c] + udp[c]	-1000	1000	-1000	1000	0	0	Nucleotide interconversion
CYTK9	cytidylate kinase (CMP,dCTP)	cmp[c] + dctp[c] <=> cdp[c] + dcdp[c]	-1000	1000	-1000	1000	0	0	Nucleotide interconversion
Coqu	uptake of coenzyme q	q10[u] <=> q10[c]	0	0	0	0	0	0	Transport, lumen
D3AIBTm	D-3-Amino-isobutanoate:pyruvate aminotransferase, mitochondrial	3aib_D[m] + pyr[m] <=> 2mop[m] + ala_L[m]	0	0	0	0	0	0	Pyrimidine catabolism
DASCBR	dehydroascorbate reductase	h[c] + nadph[c] + dhdascb[c] -> nadp[c] + ascb_L[c]	0	0	0	0	0	0	Vitamin C metabolism
DASPO1p	D-aspartate oxidase, peroxisomal	asp_D[x] + o2[x] + h2o[x] -> h2o2[x] + nh4[x] + oaa[x]	0	0	0	0	0	0	Alanine and aspartate metabolism
DCTPtm	transport of dCTP into mitochondria	dctp[c] -> dctp[m]	0	0	0	0	0	0	Transport, mitochondrial
DCTPtn	dCTP diffusion in nucleus	dctp[c] <=> dctp[n]	0	0	0	0	0	0	Transport, nuclear
DGAT	diacylglycerol acyltransferase	dag_hs[c] + Rtotal3coa[c] -> coa[c] + tag_hs[c]	0	0	0	0	0	0	Triacylglycerol synthesis
DHAAt1r	dehydroascorbate transport (uniport)	dhdascb[e] <=> dhdascb[c]	0	0	0	0	0	0	Transport, extracellular
DHAAt1rlu	dehydroascorbate transport (uniport)	dhdascb[u] <=> dhdascb[c]	0	0	0	0	0	0	Transport, lumen
DHPM2	dihydropyrimidinase (dihydrothymine)	h2o[c] + 56dthm[c] -> h[c] + 3uib[c]	0	0	0	0	0	0	Pyrimidine catabolism
DM_1a25dhvitd3(n)	demand reaction for vitD3	1a25dhvitd3[n] ->	0	0	0	0	0	0	Exchange/demand reaction
DM_5HPET(r)	demand reaction for 5(S)-HPETE(1-)	5HPET[r] ->	0	1000	0	1000	0	0	Exchange/demand reaction
DM_dctp(m)	DM_dctp(m)	dctp[m] ->	0	0	0	0	0	0	Exchange/demand reaction
DM_dctp(n)	DM_dctp(n)	dctp[n] ->	0	0	0	0	0	0	Exchange/demand reaction
DPCOAPPu	pyrophasphatase (dephospho-CoA)	h2o[u] + dpcoa[u] -> 2 h[u] + amp[u] + pan4p[u]	0	0	0	0	0	0	CoA metabolism
DURAD2	dihydrothymin dehydrogenase (NADP)	nadp[c] + 56dthm[c] <=> h[c] + nadph[c] + thym[c]	0	0	0	0	0	0	Pyrimidine catabolism
EPAFABPpmtc	uptake of Eicosapentaenoic acid by the enterocytes	tmndnc[u] -> tmndnc[c]	0	0	0	0	0	0	Transport, lumen
FACOAL181i	C181 fatty acid activation	coa[c] + atp[c] + ocdcea[c] -> amp[c] + ppi[c] + odecoa[c]	0	0	0	0	0	0	Fatty acid oxidation
FACOAL1821	fatty-acid--CoA ligase	coa[c] + atp[c] + lnlc[c] <=> amp[c] + ppi[c] + lnlccoa[c]	0	0.359109	0	0.359109	0	0	Fatty acid oxidation
FACOAL1831	fatty-acid--CoA ligase	coa[c] + atp[c] + lnlncg[c] <=> amp[c] + ppi[c] + lnlncgcoa[c]	0	0.017565	0	0.017565	0	0	Fatty acid oxidation
FACOAL1832	fatty-acid--CoA ligase	coa[c] + atp[c] + lnlnca[c] <=> amp[c] + ppi[c] + lnlncacoa[c]	0	0.017565	0	0.017565	0	0	Fatty acid oxidation
FACOAL204	fatty-acid--CoA ligase	coa[c] + atp[c] + arachd[c] <=> amp[c] + ppi[c] + arachdcoa[c]	0	0.003328	0	0.003328	0	0	Fatty acid oxidation
FACOAL205	fatty-acid--CoA ligase	coa[c] + atp[c] + tmndnc[c] <=> amp[c] + ppi[c] + tmndnccoa[c]	0	0	0	0	0	0	Fatty acid oxidation
FADDPlu	FAD diphosphatase	h2o[u] + fad[u] -> 2 h[u] + amp[u] + fmn[u]	0	0	0	0	0	0	Vitamin B2 metabolism
FADtm	transport of fad into mitochondria	fad[c] <=> fad[m]	0	0	0	0	0	0	Transport, mitochondrial
FAOXC101C102m	fatty acid beta oxidation(C10:1-->C10:2)m	fad[m] + dece4coa[m] -> fadh2[m] + dec24dicoa[m]	0	0.376674	0	0.376674	0	0	Fatty acid oxidation
FAOXC101C8m	fatty acid beta oxidation(C10:1-->C8)m	coa[m] + nad[m] + h2o[m] + dc2coa[m] -> nadh[m] + h[m] + accoa[m] + occoa[m]	0	0.413191	0	0.413191	0	0	Fatty acid oxidation
FAOXC101m	isomerization(C10:1)m	dece3coa[m] -> dc2coa[m]	0	0.413191	0	0.413191	0	0	Fatty acid oxidation
FAOXC102C101m	reduction(C10:2-->C10:1)m	h[m] + dec24dicoa[m] + nadph[m] -> dece3coa[m] + nadp[m]	0	0.376674	0	0.376674	0	0	Fatty acid oxidation
FAOXC102C103m	fatty acid beta oxidation(C10:2-->C10:3)m	fad[m] + dec47dicoa[m] -> fadh2[m] + dectricoa[m]	0	0.017565	0	0.017565	0	0	Fatty acid oxidation
FAOXC102C103x	fatty acid beta oxidation(C10:2-->C10:3)x	o2[x] + dec47dicoa[x] -> h2o2[x] + dectricoa[x]	0	0	0	0	0	0	Fatty acid oxidation
FAOXC102C81m	fatty acid beta oxidation(C10:2-->C8:1)m	coa[m] + nad[m] + h2o[m] + 2decdicoa[m] -> nadh[m] + h[m] + accoa[m] + octe5coa[m]	0	0.017565	0	0.017565	0	0	Fatty acid oxidation
FAOXC102C81x	fatty acid beta oxidation(C10:2-->C8:1)x	coa[x] + h2o[x] + 2decdicoa[x] + nad[x] -> accoa[x] + octe5coa[x] + nadh[x] + h[x]	0	0	0	0	0	0	Fatty acid oxidation
FAOXC102m	isomerization(C10:2)m	3decdicoa[m] -> 2decdicoa[m]	0	0.017565	0	0.017565	0	0	Fatty acid oxidation
FAOXC102x	isomerization(C10:2)x	3decdicoa[x] -> 2decdicoa[x]	0	0	0	0	0	0	Fatty acid oxidation
FAOXC103C102m	fatty acid beta oxidation(C10:3-->C10:2)m	h[m] + nadph[m] + dectricoa[m] -> nadp[m] + 3decdicoa[m]	0	0.017565	0	0.017565	0	0	Fatty acid oxidation
FAOXC103C102x	fatty acid beta oxidation(C10:3-->C10:2)x	dectricoa[x] + h[x] + nadph[x] -> 3decdicoa[x] + nadp[x]	0	0	0	0	0	0	Fatty acid oxidation
FAOXC121C101m	fatty acid beta oxidation(C12:1-->C10:1)m	coa[m] + nad[m] + h2o[m] + fad[m] + dd5ecoa[m] -> nadh[m] + h[m] + accoa[m] + fadh2[m] + dece3coa[m]	0	0.036517	0	0.036517	0	0	Fatty acid oxidation
FAOXC122C101m	fatty acid beta oxidation(C12:2-->C10:1)m	coa[m] + nad[m] + h2o[m] + 2ddecdicoa[m] -> nadh[m] + h[m] + accoa[m] + dece4coa[m]	0	0.376674	0	0.376674	0	0	Fatty acid oxidation
FAOXC122m	isomerization(C12:2)m	3ddecdicoa[m] -> 2ddecdicoa[m]	0	0.376674	0	0.376674	0	0	Fatty acid oxidation
FAOXC123C102m	fatty acid beta oxidation(C12:3-->C10:2)m	coa[m] + nad[m] + h2o[m] + 2dodtricoa[m] -> nadh[m] + h[m] + accoa[m] + dec47dicoa[m]	0	0.017565	0	0.017565	0	0	Fatty acid oxidation
FAOXC123C102x	fatty acid beta oxidation(C12:3-->C10:2)x	coa[x] + h2o[x] + nad[x] + 2dodtricoa[x] -> accoa[x] + dec47dicoa[x] + nadh[x] + h[x]	0	0	0	0	0	0	Fatty acid oxidation
FAOXC123m	isomerization(C12:3)m	3dodtricoa[m] -> 2dodtricoa[m]	0	0.017565	0	0.017565	0	0	Fatty acid oxidation
FAOXC123x	isomerization(C12:3)x	3dodtricoa[x] -> 2dodtricoa[x]	0	0	0	0	0	0	Fatty acid oxidation
FAOXC141C121m	fatty acid beta oxidation(C14:1-->C12:1)m	coa[m] + nad[m] + h2o[m] + fad[m] + tetd7ecoa[m] -> nadh[m] + h[m] + accoa[m] + fadh2[m] + dd5ecoa[m]	0	0.036517	0	0.036517	0	0	Fatty acid oxidation
FAOXC142C122m	fatty acid beta oxidation(C14:2-->C12:2)m	coa[m] + nad[m] + h2o[m] + fad[m] + tetdecdicoa[m] -> nadh[m] + h[m] + accoa[m] + fadh2[m] + 3ddecdicoa[m]	0	0.376674	0	0.376674	0	0	Fatty acid oxidation
FAOXC143C123m	fatty acid beta oxidation(C14:3-->C12:3)m	coa[m] + nad[m] + h2o[m] + fad[m] + 5tedtricoa[m] -> nadh[m] + h[m] + accoa[m] + fadh2[m] + 3dodtricoa[m]	0	0.017565	0	0.017565	0	0	Fatty acid oxidation
FAOXC143C123x	fatty acid beta oxidation(C14:3-->C12:3)x	coa[x] + o2[x] + h2o[x] + nad[x] + 5tedtricoa[x] -> accoa[x] + h2o2[x] + nadh[x] + h[x] + 3dodtricoa[x]	0	0	0	0	0	0	Fatty acid oxidation
FAOXC161C141m	fatty acid beta oxidation(C16:1-->C14:1)m	coa[m] + nad[m] + h2o[m] + hdcoa[m] + fad[m] -> nadh[m] + h[m] + accoa[m] + fadh2[m] + tetd7ecoa[m]	0	0.036517	0	0.036517	0	0	Fatty acid oxidation
FAOXC162C142m	fatty acid beta oxidation(C16:2-->C14:2)m	coa[m] + nad[m] + h2o[m] + fad[m] + hexddcoa[m] -> nadh[m] + h[m] + accoa[m] + fadh2[m] + tetdecdicoa[m]	0	0.359109	0	0.359109	0	0	Fatty acid oxidation
FAOXC163C143m	fatty acid beta oxidation(C16:3-->C14:3)m	coa[m] + nad[m] + h2o[m] + fad[m] + hexdtrcoa[m] -> nadh[m] + h[m] + accoa[m] + fadh2[m] + 5tedtricoa[m]	0	0.017565	0	0.017565	0	0	Fatty acid oxidation
FAOXC163C164Gm	fatty acid beta oxidation(C16:3-->C16:4)gm	fad[m] + 4hexdtricoa[m] -> fadh2[m] + hexdectecoa[m]	0	0.017565	0	0.017565	0	0	Fatty acid oxidation
FAOXC163GC142m	fatty acid beta oxidation(C16:3-->C14:2)gm	coa[m] + nad[m] + h2o[m] + 2hexdtricoa[m] -> nadh[m] + h[m] + accoa[m] + tetdecdicoa[m]	0	0.017565	0	0.017565	0	0	Fatty acid oxidation
FAOXC163Gm	isomerization(C16:3)gm	3hexdtricoa[m] -> 2hexdtricoa[m]	0	0.017565	0	0.017565	0	0	Fatty acid oxidation
FAOXC164C143m	fatty acid beta oxidation(C16:4-->C14:3)m	coa[m] + nad[m] + h2o[m] + 2hexdtetcoa[m] -> nadh[m] + h[m] + accoa[m] + 5tedtricoa[m]	0	0	0	0	0	0	Fatty acid oxidation
FAOXC164C143x	fatty acid beta oxidation(C16:4-->C14:3)x	coa[x] + h2o[x] + nad[x] + 2hexdtetcoa[x] -> accoa[x] + nadh[x] + h[x] + 5tedtricoa[x]	0	0	0	0	0	0	Fatty acid oxidation
FAOXC164C165m	fatty acid beta oxidation(C16:4-->C16:5)m	fad[m] + 4hexdtetcoa[m] -> fadh2[m] + hedepecoa[m]	0	0	0	0	0	0	Fatty acid oxidation
FAOXC164C165x	fatty acid beta oxidation(C16:4-->C16:5)x	o2[x] + 4hexdtetcoa[x] -> h2o2[x] + hexdpencoa[x]	0	0	0	0	0	0	Fatty acid oxidation
FAOXC164GC163m	fatty acid beta oxidation(C16:4-->C16:3)gm	h[m] + nadph[m] + hexdectecoa[m] -> nadp[m] + 3hexdtricoa[m]	0	0.017565	0	0.017565	0	0	Fatty acid oxidation
FAOXC164m	isomerization(C16:4)m	3hexdtetcoa[m] -> 2hexdtetcoa[m]	0	0	0	0	0	0	Fatty acid oxidation
FAOXC164x	isomerization(C16:4)x	3hexdtetcoa[x] -> 2hexdtetcoa[x]	0	0	0	0	0	0	Fatty acid oxidation
FAOXC165C164m	fatty acid beta oxidation (C16:5-->C16:4)m	h[m] + nadph[m] + hedepecoa[m] -> nadp[m] + 3hexdtetcoa[m]	0	0	0	0	0	0	Fatty acid oxidation
FAOXC165C164x	fatty acid beta oxidation(C16:5-->C16:4)x	h[x] + nadph[x] + hexdpencoa[x] -> nadp[x] + 3hexdtetcoa[x]	0	0	0	0	0	0	Fatty acid oxidation
FAOXC1811603m	Beta oxidation fatty acid	5 coa[m] + 5 nad[m] + 5 h2o[m] + odecoa[m] + 4 fad[m] -> 5 nadh[m] + 5 h[m] + 5 accoa[m] + 4 fadh2[m] + occoa[m]	0	0.681445	0	0.681445	0	0	Fatty acid oxidation
FAOXC182806m	Beta oxidation of fatty acid	5 coa[m] + 5 nad[m] + 5 h2o[m] + 3 fad[m] + lnlccoa[m] -> 5 nadh[m] + 5 h[m] + 5 accoa[m] + 3 fadh2[m] + occoa[m]	0	0.359109	0	0.359109	0	0	Fatty acid oxidation
FAOXC182C162m	fatty acid beta oxidation(C18:2-->C16:2)m	coa[m] + nad[m] + h2o[m] + fad[m] + lnlccoa[m] -> nadh[m] + h[m] + accoa[m] + fadh2[m] + hexddcoa[m]	0	0.359109	0	0.359109	0	0	Fatty acid oxidation
FAOXC183C163Gm	fatty acid beta oxidation(C18:3-->C16:3)gm	coa[m] + nad[m] + h2o[m] + fad[m] + lnlncgcoa[m] -> nadh[m] + h[m] + accoa[m] + fadh2[m] + 4hexdtricoa[m]	0	0.017565	0	0.017565	0	0	Fatty acid oxidation
FAOXC183C163m	fatty acid beta oxidation(C18:3-->C16:3)m	coa[m] + nad[m] + lnlncacoa[m] + h2o[m] + fad[m] -> nadh[m] + h[m] + accoa[m] + fadh2[m] + hexdtrcoa[m]	0	0.017565	0	0.017565	0	0	Fatty acid oxidation
FAOXC184C164m	fatty acid beta oxidation(C18:4-->C16:4)m	coa[m] + nad[m] + h2o[m] + fad[m] + strdnccoa[m] -> nadh[m] + h[m] + accoa[m] + fadh2[m] + 4hexdtetcoa[m]	0	0	0	0	0	0	Fatty acid oxidation
FAOXC184C164x	fatty acid beta oxidation(C18:4-->C16:4)x	coa[x] + o2[x] + h2o[x] + nad[x] + strdnccoa[x] -> accoa[x] + h2o2[x] + nadh[x] + h[x] + 4hexdtetcoa[x]	0	0	0	0	0	0	Fatty acid oxidation
FAOXC200180m	Beta oxidation of long chain fatty acid	coa[m] + nad[m] + arachcoa[m] + h2o[m] + fad[m] -> nadh[m] + h[m] + accoa[m] + fadh2[m] + stcoa[m]	0	0	0	0	0	0	Fatty acid oxidation
FAOXC204	Beta oxidation of long chain fatty acid	9 coa[m] + 9 nad[m] + 9 h2o[m] + arachdcoa[m] + 5 fad[m] -> 9 nadh[m] + 9 h[m] + 10 accoa[m] + 5 fadh2[m]	0	0.003328	0	0.003328	0	0	Fatty acid oxidation
FAOXC2051843m	Beta oxidation of fatty acid	coa[m] + nad[m] + h2o[m] + tmndnccoa[m] -> nadh[m] + h[m] + accoa[m] + strdnccoa[m]	0	0	0	0	0	0	Fatty acid oxidation
FAOXC2051843x	Beta oxidation of long chain fatty acid	coa[x] + h2o[x] + nad[x] + tmndnccoa[x] -> accoa[x] + nadh[x] + h[x] + strdnccoa[x]	0	0	0	0	0	0	Fatty acid oxidation
FAOXC61C4m	fatty acid beta oxidation(C6:1-->C4:0)m	coa[m] + nad[m] + h2o[m] + hx2coa[m] -> nadh[m] + h[m] + btcoa[m] + accoa[m]	0	0.017565	0	0.017565	0	0	Fatty acid oxidation
FAOXC61C4x	fatty acid beta oxidation(C6:1-->C4:0)x	coa[x] + h2o[x] + nad[x] + hx2coa[x] -> accoa[x] + btcoa[x] + nadh[x] + h[x]	0	0	0	0	0	0	Fatty acid oxidation
FAOXC61m	isomerization(C6:1)m	hexe3coa[m] -> hx2coa[m]	0	0.017565	0	0.017565	0	0	Fatty acid oxidation
FAOXC61x	isomerization(C6:1)x	hexe3coa[x] -> hx2coa[x]	0	0	0	0	0	0	Fatty acid oxidation
FAOXC81C61m	fatty acid beta oxidation(C8:1-->C6:1)m	coa[m] + nad[m] + h2o[m] + fad[m] + octe5coa[m] -> nadh[m] + h[m] + accoa[m] + fadh2[m] + hexe3coa[m]	0	0.017565	0	0.017565	0	0	Fatty acid oxidation
FAOXC81C61x	fatty acid beta oxidation(C8:1-->C6:1)x	coa[x] + o2[x] + h2o[x] + nad[x] + octe5coa[x] -> accoa[x] + h2o2[x] + nadh[x] + h[x] + hexe3coa[x]	0	0	0	0	0	0	Fatty acid oxidation
FMNALKPlu	hydrolysis of FMN	h2o[u] + fmn[u] -> pi[u] + ribflv[u]	0	0	0	0	0	0	Vitamin B2 metabolism
G5SADrm	L-glutamate 5-semialdehyde dehydratase, reversible, mitochondrial	glu5sa[m] <=> h[m] + h2o[m] + 1pyr5c[m]	0	0	0	0	0	0	Arginine and Proline Metabolism
GAMYlu	glucoamylase, extracellular (glygn5 -> malt)	h2o[u] + glygn5[u] -> Tyr_ggn[u] + malt[u]	0	0	0	0	0	0	Starch and sucrose metabolism
GCHOLAt2u	uptake of glycocholate	2 na1[u] + gchola[u] -> 2 na1[c] + gchola[c]	0	0	0	0	0	0	Transport, lumen
GCHOLAt3	ABC bile acid transporter	h2o[c] + atp[c] + gchola[c] -> h[c] + adp[c] + pi[c] + gchola[e]	0	0	0	0	0	0	Transport, extracellular
GHMT2rm	glycine hydroxymethyltransferase, reversible, mitochondrial	thf[m] + ser_L[m] <=> gly[m] + h2o[m] + mlthf[m]	0	0	0	0	0	0	Glycine, serine, alanine and threonine metabolism
GLINOFABPpmtc	uptake of gamma-linolenic acid by the enterocytes	lnlncg[u] -> lnlncg[c]	0	0.017565	0	0.017565	0	0	Transport, lumen
GLNILELAT2tc	transport of L-Glutamine into the cell and efflux of L-Isoleucine out of the cell by LAT2 on the basolateral surfaces of kidney and intestine.	gln_L[e] + ile_L[c] -> gln_L[c] + ile_L[e]	0	1000	0	1000	0	0	Transport, extracellular
GLNPHELAT2tc	transport of L-Glutamine into the cell and efflux of L-Phenylalanine out of the cell by LAT2 on the basolateral surfaces of kidney and intestine.	gln_L[e] + phe_L[c] -> gln_L[c] + phe_L[e]	0	1000	0	1000	0	0	Transport, extracellular
GLNSNAT2	L-glutamine reversible transport via sodium symport	na1[e] + gln_L[e] -> na1[c] + gln_L[c]	0	1000	0	1000	0	0	Transport, extracellular
GLNyLATtc	transport of L-Glutamine by y+LAT1 or y+LAT2 transporters in small intestine and kidney	na1[e] + gln_L[e] + arg_L[c] -> na1[c] + gln_L[c] + arg_L[e]	0	1000	0	1000	0	0	Transport, extracellular
GLUCYS	gamma-glutamylcysteine synthetase	glu_L[c] + atp[c] + cys_L[c] -> h[c] + adp[c] + pi[c] + glucys[c]	0	0	0	0	0	0	Glutathione metabolism
GLUPROASCT1	glutamate intake by system ASCT-1 transporter	na1[e] + pro_L[c] + glu_L[e] -> na1[c] + glu_L[c] + pro_L[e]	0	0	0	0	0	0	Transport, extracellular
GLYGLYCNc	hydrolysis of glycylycine for uptake	h2o[c] + glygly[c] <=> 2 gly[c]	0	0	0	0	0	0	Transport, extracellular
GLYGLYPEPT1tc	transport of Glycyl-glycine by the apical PEPT1 amino acid transporters across the brush border cells of the enterocytes of the intestine and renal cells	h[u] + glygly[u] -> h[c] + glygly[c]	0	0	0	0	0	0	Transport, extracellular
GLYLEUHYDROc	hydrolysis of Glycylleucine in the small intestine for cellular uptake	h2o[c] + glyleu[c] <=> leu_L[c] + gly[c]	0	0	0	0	0	0	Transport, extracellular
GLYLEUPEPT1tc	transport of Glycylleucine by the apical PEPT1 amino acid transporters across the brush border cells of the enterocytes of the intestine and renal cells	h[u] + glyleu[u] -> h[c] + glyleu[c]	0	0	0	0	0	0	Transport, extracellular
GLYPHEHYc	hydrolysis of glycylphenylalanine	h2o[c] + glyphe[c] <=> gly[c] + phe_L[c]	0	0	0	0	0	0	Pentose phosphate pathway
GLYPHEPEPT1tc	transport of Glycylphenylalanine by the apical PEPT1 amino acid transporters across the brush border cells of the enterocytes of the intestine and renal cells	h[u] + glyphe[u] -> h[c] + glyphe[c]	0	0	0	0	0	0	Transport, extracellular
GLYPROPEPT1tc	transport of Glycylproline by the apical PEPT1 amino acid transporters across the brush border cells of the enterocytes of the intestine and renal cells	h[u] + glypro[u] -> h[c] + glypro[c]	0	0	0	0	0	0	Transport, extracellular
GLYPROPRO1c	hydrolysis of Prolylglycine in the small intestine for cellular uptake	h2o[c] + glypro[c] <=> gly[c] + pro_L[c]	0	0	0	0	0	0	Transport, extracellular
GLYSARCNc	hydrolysis of glycylsarcosine for uptake	h2o[c] + glysar[c] <=> gly[c] + sarcs[c]	0	0	0	0	0	0	Transport, extracellular
GLYSARPEPT1tc	transport of Glycylsarcosine by the apical PEPT1 amino acid transporters across the brush border cells of the enterocytes of the intestine, renal cells and brain.	h[u] + glysar[u] -> h[c] + glysar[c]	0	0	0	0	0	0	Transport, extracellular
GLYt4	glycine transport via sodium symport	na1[e] + gly[e] -> na1[c] + gly[c]	0	1000	0	1000	0	0	Transport, extracellular
GTHS	glutathione synthetase	atp[c] + gly[c] + glucys[c] -> h[c] + adp[c] + pi[c] + gthrd[c]	0	0	0	0	0	0	Glutathione metabolism
GUMDCHAe	binding of guar gums with deoxyxholic acid in the intestinal lumen, reducing serum cholsterol levels.	dchac[u] + gum[u] -> gumdchac[u]	0	0	0	0	0	0	Dietary fiber binding
GUMGCHLe	binding of guar gums with glycocholate in the intestinal lumen, reducing serum cholsterol levels.	gchola[u] + gum[u] -> gumgchol[u]	0	0	0	0	0	0	Dietary fiber binding
GUMTCHOLe	binding of guar gums with taurocholate in the intestinal lumen, reducing serum cholsterol levels.	tchola[u] + gum[u] -> gumtchol[u]	0	0	0	0	0	0	Dietary fiber binding
HCO3_CLt	bicarbonate transport (Cl-/HCO3- exchange)	hco3[e] + cl[c] <=> hco3[c] + cl[e]	-1000	1000	-1000	1000	0	0	Transport, extracellular
HDCEATD	diffusion reaction for Hexadecenoate (n-C16:1)	hdcea[u] <=> hdcea[c]	0	0.036517	0	0.036517	0	0	Transport, lumen
HDCEAtr	fatty acid transport via diffusion	hdcea[e] <=> hdcea[c]	-0.036517	0	-0.036517	0	0	0	Transport, extracellular
HISCAT1	transport of L-Histidine by y+ transporter	his_L[c] <=> his_L[e]	0	1000	0	1000	0	0	Transport, extracellular
HISILELAT2tc	transport of L-Histidine into the cell and efflux of L-Isoleucine out of the cell by LAT2 on the basolateral surfaces of kidney and intestine.	ile_L[c] + his_L[e] -> ile_L[e] + his_L[c]	0	1000	0	1000	0	0	Transport, extracellular
HISPHELAT2tc	transport of L-Histidine into the cell and efflux of L-Phenylalanine out of the cell by LAT2 on the basolateral surfaces of kidney and intestine.	phe_L[c] + his_L[e] -> phe_L[e] + his_L[c]	0	1000	0	1000	0	0	Transport, extracellular
HISSNAT2	L-histidine transport in via sodium symport	na1[e] + his_L[e] -> na1[c] + his_L[c]	0	1000	0	1000	0	0	Transport, extracellular
HISyLATtc	transport of L-Histidine by y+LAT1 or y+LAT2 transporters in small intestine and kidney	na1[e] + arg_L[c] + his_L[e] -> na1[c] + arg_L[e] + his_L[c]	0	1000	0	1000	0	0	Transport, extracellular
HPETFABP1tc	transport of 5-HPETE into the enterocytes	2 5HPET[c] <=> 2 5HPET[r]	0	500	0	500	0	0	Transport, endoplasmic reticular
HYPTROXu	Hypotaurine oxidase	o2[u] + 2 hyptaur[u] -> 2 taur[u]	0	0	0	0	0	0	Methionine and cysteine metabolism
ILEPHELAT2tc	transport of L-Isoleucine into the cell and efflux of L-Phenylalanine out of the cell by LAT2 on the basolateral surfaces of kidney and intestine.	ile_L[e] + phe_L[c] -> ile_L[c] + phe_L[e]	0	1000	0	1000	0	0	Transport, extracellular
ILEtec	L-isoleucine transport via diffusion (extracellular to cytosol)	ile_L[e] <=> ile_L[c]	-1000	1000	-1000	1000	0	0	Transport, extracellular
LACLt	lactate transport	lac_L[x] -> lac_L[c]	0	1000	0	1000	0	0	Transport, peroxisomal
LACZlu	b-galactosidase, extracellular	h2o[u] + lcts[u] -> glc_D[u] + gal[u]	0	0.074493	0	0.074493	0	0	Galactose metabolism
LAPCOAu	phosphorylase (CoA)	h2o[u] + coa[u] -> dpcoa[u] + pi[u]	0	0	0	0	0	0	CoA metabolism
LEUGLYHYc	hydrolysis of leucylglycine	h2o[c] + leugly[c] <=> leu_L[c] + gly[c]	0	0	0	0	0	0	Transport, extracellular
LEUGLYPEPT1tc	transport of Leucylglycine by the apical PEPT1 amino acid transporters across the brush border cells of the enterocytes of the intestine and renal cells	h[u] + leugly[u] -> h[c] + leugly[c]	0	0	0	0	0	0	Transport, extracellular
LEUILELAT2tc	transport of L-Leucine into the cell and efflux of L-Isoleucine out of the cell by LAT2 on the basolateral surfaces of kidney and intestine.	ile_L[c] + leu_L[e] <=> leu_L[c] + ile_L[e]	-1000	1000	-1000	1000	0	0	Transport, extracellular
LEULEULAPc	hydrolysis of Leucylleucine in the small intestine for cellular uptake	h2o[c] + leuleu[c] <=> 2 leu_L[c]	0	0	0	0	0	0	Transport, extracellular
LEULEUPEPT1tc	transport of Leucylleucine by the apical PEPT1 amino acid transporters across the brush border cells of the enterocytes of the intestine and renal cells	h[u] + leuleu[u] -> h[c] + leuleu[c]	0	0	0	0	0	0	Transport, extracellular
LEUPHELAT2tc	transport of L-Leucine into the cell and efflux of L-Phenylalanine out of the cell by LAT2 on the basolateral surfaces of kidney and intestine.	phe_L[c] + leu_L[e] <=> leu_L[c] + phe_L[e]	-1000	1000	-1000	1000	0	0	Transport, extracellular
LEUtec	L-leucine transport via diffusion (extracellular to cytosol)	leu_L[e] <=> leu_L[c]	-1000	1000	-1000	1000	0	0	Transport, extracellular
LEUyLATtc	transport of Leucine by y+LAT1 or y+LAT2 transporters in small intestine and kidney	na1[e] + arg_L[c] + leu_L[e] -> na1[c] + leu_L[c] + arg_L[e]	0	1000	0	1000	0	0	Transport, extracellular
LINOFABPpmtc	uptake of linoleic acid by the enterocytes	lnlc[u] -> lnlc[c]	0	0.359109	0	0.359109	0	0	Transport, lumen
LINOFATPtc	uptake of linoleic acid by the enterocytes	coa[c] + atp[c] + lnlc[u] -> amp[c] + ppi[c] + lnlccoa[c]	0	0.359109	0	0.359109	0	0	Transport, extracellular
LNLCCOACPT1	transport of Linoleyl carnitine into the mitochondrial matrix	crn[c] + lnlccoa[c] <=> coa[c] + lnlccrn[c]	0	0.359109	0	0.359109	0	0	Fatty acid oxidation
LNLCCRNCACT	transport of Linoleyl carnitine into the mitochondrial matrix	lnlccrn[c] <=> lnlccrn[m]	0	0.359109	0	0.359109	0	0	Fatty acid oxidation
LNLCCRNCPT2	transport of Linoleyl carnitine into the mitochondrial matrix	coa[m] + lnlccrn[m] <=> crn[m] + lnlccoa[m]	0	0.359109	0	0.359109	0	0	Fatty acid oxidation
LNLCt	Linoleic acid (n-C18:2) transport in via diffusion	lnlc[e] <=> lnlc[c]	-0.359109	0	-0.359109	0	0	0	Transport, extracellular
LPCHOLTDlu	difussion of lysophosphatidylcholine accross the brush border membrane	lpchol_hs[u] <=> lpchol_hs[c]	0	0	0	0	0	0	Transport, lumen
LPCHOLt	lysophosphatidylcholine transport	lpchol_hs[e] <=> lpchol_hs[c]	0	0	0	0	0	0	Transport, extracellular
LPSlu	lipase	h2o[u] + tag_hs[u] -> h[u] + dag_hs[u] + Rtotal3[u]	0	0	0	0	0	0	Triacylglycerol synthesis
MAL_Ltx	transport of malate into cytosol	mal_L[x] <=> mal_L[c]	0	0	0	0	0	0	Transport, peroxisomal
MDHx	malate dehydrogenase, peroxisomal	nad[x] + mal_L[x] <=> oaa[x] + nadh[x] + h[x]	0	0	0	0	0	0	Citric acid cycle
METILELAT2tc	transport of L-Methionine into the cell and efflux of L-Isoleucine out of the cell by LAT2 on the basolateral surfaces of kidney and intestine.	ile_L[c] + met_L[e] -> ile_L[e] + met_L[c]	0	1000	0	1000	0	0	Transport, extracellular
METPHELAT2tc	transport of L-Methionine into the cell and efflux of L-Phenylalanine out of the cell by LAT2 on the basolateral surfaces of kidney and intestine.	phe_L[c] + met_L[e] -> phe_L[e] + met_L[c]	0	1000	0	1000	0	0	Transport, extracellular
METSNAT2	L-methionine transport in via sodium symport	na1[e] + met_L[e] -> na1[c] + met_L[c]	0	1000	0	1000	0	0	Transport, extracellular
METtec	L-methionine transport via diffusion (extracellular to cytosol)	met_L[e] <=> met_L[c]	-1000	0	-1000	0	0	0	Transport, extracellular
METyLATtc	transport of L-Methionine by y+LAT1 or y+LAT2 transporters in small intestine and kidney	na1[e] + arg_L[c] + met_L[e] -> na1[c] + arg_L[e] + met_L[c]	0	1000	0	1000	0	0	Transport, extracellular
MMSAD1m	methylmalonate-semialdehyde dehydrogenase	coa[m] + nad[m] + 2mop[m] -> co2[m] + nadh[m] + ppcoa[m]	0	0	0	0	0	0	Valine, leucine, and isoleucine metabolism
NADHtpu	NADH transporter, peroxisome	nadh[c] -> nadh[x]	0	1000	0	1000	0	0	Transport, peroxisomal
NADK	NAD kinase	nad[c] + atp[c] -> h[c] + nadp[c] + adp[c]	0	0	0	0	0	0	NAD metabolism
NADPHtxu	NADPH transporter, peroxisome	nadph[c] -> nadph[x]	0	0	0	0	0	0	Transport, peroxisomal
NADPtxu	NADP transporter, peroxisome	nadp[x] -> nadp[c]	0	0	0	0	0	0	Transport, peroxisomal
NADtm	transport of NAD into mitochondria	nad[c] <=> nad[m]	0	0	0	0	0	0	Transport, mitochondrial
NADtpu	NAD transporter, peroxisome	nadh[x] -> nadh[c]	0	1000	0	1000	0	0	Transport, peroxisomal
NDPK1	nucleoside-diphosphate kinase (ATP:GDP)	atp[c] + gdp[c] <=> adp[c] + gtp[c]	-1000	1000	-1000	1000	0	0	Nucleotide interconversion
NDPK1m	nucleoside-diphosphate kinase (ATP:GDP), mitochondrial	atp[m] + gdp[m] <=> adp[m] + gtp[m]	-1000	1000	-1000	1000	0	0	Nucleotide interconversion
NDPK2	nucleoside-diphosphate kinase (ATP:UDP)	atp[c] + udp[c] <=> adp[c] + utp[c]	-1000	1000	-1000	1000	0	0	Nucleotide interconversion
NDPK3	nucleoside-diphosphate kinase (ATP:CDP)	atp[c] + cdp[c] <=> adp[c] + ctp[c]	-1000	1000	-1000	1000	0	0	Nucleotide interconversion
NDPK7	nucleoside-diphosphate kinase (ATP:dCDP)	atp[c] + dcdp[c] <=> adp[c] + dctp[c]	-1000	1000	-1000	1000	0	0	Nucleotide interconversion
NTD3	5'-nucleotidase (dCMP)	h2o[c] + dcmp[c] -> pi[c] + dcyt[c]	0	0	0	0	0	0	Pyrimidine catabolism
O16G1lu	oligo-1,6-glucosidase (glygn4 -> glygn5), extracellular	h2o[u] + glygn4[u] -> glc_D[u] + glygn5[u]	0	0	0	0	0	0	Starch and sucrose metabolism
O16G2lu	oligo-1,6-glucosidase (strch2 ->strch3), extracellular	h2o[u] + strch2[u] -> glc_D[u] + malt[u]	0	0.257339	0	0.257339	0	0	Starch and sucrose metabolism
OCDCEAtr	fatty acid transport via diffusion	ocdcea[e] <=> ocdcea[c]	0	0	0	0	0	0	Transport, extracellular
OCTATDc	diffusion of ocatdecanoate into enterocytes	octa[u] <=> octa[c]	0	0.012943	0	0.012943	0	0	Transport, lumen
OCTAt	Octanoate transport via diffusion	octa[e] <=> octa[c]	-0.012943	0	-0.012943	0	0	0	Transport, extracellular
OLEICFATPtc	uptake of octadecenoate by the enterocytes	coa[c] + atp[c] + ocdcea[u] -> amp[c] + ppi[c] + odecoa[c]	0	0.681445	0	0.681445	0	0	Transport, extracellular
P5CR	pyrroline-5-carboxylate reductase	2 h[c] + nadph[c] + 1pyr5c[c] -> nadp[c] + pro_L[c]	0	1000	0	1000	0	0	Arginine and Proline Metabolism
P5CRxm	pyrroline-5-carboxylate reductase (m)	nadh[m] + 2 h[m] + 1pyr5c[m] -> nad[m] + pro_L[m]	0	1000	0	1000	0	0	Arginine and Proline Metabolism
PAN4PPu	phosphatase (pan4p)	h2o[u] + pan4p[u] -> pi[u] + ptth[u]	0	0	0	0	0	0	CoA metabolism
PECDCHe	binding of pectins with deoxycholic acid in the intestinal lumen, reducing serum cholsterol levels.	h[u] + dchac[u] + pect[u] -> pectindchac[u]	0	0	0	0	0	0	Dietary fiber binding
PECGCHLe	binding of pectins with glycocholate in the intestinal lumen, reducing serum cholsterol levels.	h[u] + gchola[u] + pect[u] -> pectingchol[u]	0	0	0	0	0	0	Dietary fiber binding
PECTCHLe	binding of pectins with taurocholate in the intestinal lumen, reducing serum cholsterol levels.	h[u] + tchola[u] + pect[u] -> pectintchol[u]	0	0	0	0	0	0	Dietary fiber binding
PE_HStd	uptake of phosphatidylethanolamine by diffusion	pe_hs[u] <=> pe_hs[c]	0	0	0	0	0	0	Transport, lumen
PHEILELAT2tc	transport of L-Phenylalanine into the cell and efflux of L-Isoleucine out of the cell by LAT2 on the basolateral surfaces of kidney and intestine.	ile_L[c] + phe_L[e] <=> ile_L[e] + phe_L[c]	-1000	1000	-1000	1000	0	0	Transport, extracellular
PHEMEe	release of heme into the blood	pheme[c] -> pheme[e]	0	1000	0	1000	0	0	Transport, extracellular
PHEMEt	heme transport	pheme[e] -> pheme[c]	0	1000	0	1000	0	0	Transport, extracellular
PHEtec	L-phenylalanine transport via diffusion (extracellular to cytosol)	phe_L[e] <=> phe_L[c]	-1000	1000	-1000	1000	0	0	Transport, extracellular
PHEyLATtc	transport of L-Phenylalanine by y+LAT1 or y+LAT2 transporters in small intestine and kidney	na1[e] + phe_L[e] + arg_L[c] -> na1[c] + phe_L[c] + arg_L[e]	0	1000	0	1000	0	0	Transport, extracellular
PHYQtlu	Phylloquinone transport	h2o[c] + atp[c] + phyQ[u] -> h[c] + adp[c] + pi[c] + phyQ[c]	0	1	0	1	0	0	Transport, lumen
PLA2_2lu	phospholipase A2	h2o[u] + pchol_hs[u] -> h[u] + Rtotal2[u] + lpchol_hs[u]	0	0	0	0	0	0	Glycerophospholipid metabolism
PNTEHu	Hydrolase Class ( RXN R02973)	h2o[u] + ptth[u] -> cysam[u] + pnto_R[u]	0	0	0	0	0	0	CoA metabolism
PRO1x	L-ProlineNAD+ 5-oxidoreductase	nad[c] + pro_L[c] -> 2 h[c] + nadh[c] + 1pyr5c[c]	0	1000	0	1000	0	0	Transport, extracellular
PRO1xm	proline oxidase (NAD), mitochondrial	nad[m] + pro_L[m] -> nadh[m] + 2 h[m] + 1pyr5c[m]	0	1000	0	1000	0	0	Arginine and Proline Metabolism
PRODPATtc	transport of D-Proline by the apical PAT2 or PAT1 amino acid transporters in kidney and intestine	h[u] + pro_D[u] -> h[c] + pro_D[c]	0	0	0	0	0	0	Transport, lumen
PROGLYPEPT1tc	transport of Prolylglycine by the apical PEPT1 amino acid transporters across the brush border cells of the enterocytes of the intestine and renal cells	h[u] + progly[u] -> h[c] + progly[c]	0	0	0	0	0	0	Transport, extracellular
PROGLYPRO1c	hydrolysis of glycylproline in the small intestine for cellular uptake	h2o[c] + progly[c] <=> gly[c] + pro_L[c]	0	0	0	0	0	0	Transport, extracellular
PRO_Dtde	D-proline transport, extracellular	pro_D[c] <=> pro_D[e]	0	0	0	0	0	0	Transport, extracellular
PROt4	Na+/Proline-L symporter	na1[e] + pro_L[e] -> na1[c] + pro_L[c]	0	1000	0	1000	0	0	Transport, extracellular
PSYGCHe	binding of psyllium with glycocholate in the intestinal lumen, reducing serum cholsterol levels.	gchola[u] + psyl[u] -> psylchol[u]	0	0	0	0	0	0	Dietary fiber binding
PSYTCHe	binding of psyllium with taurocholate in the intestinal lumen, reducing serum cholsterol levels.	tchola[u] + psyl[u] -> psyltchol[u]	0	0	0	0	0	0	Dietary fiber binding
PSYTDECHe	binding of psyllium with taurodeoxycholate in the intestinal lumen, reducing serum cholsterol levels.	tdechola[u] + psyl[u] -> psyltdechol[u]	0	0	0	0	0	0	Dietary fiber binding
PTPATu	pantetheine-phosphate adenylyltransferase	h[u] + pan4p[u] + atp[u] <=> dpcoa[u] + ppi[u]	0	0	0	0	0	0	CoA metabolism
PYDAMtr	pyridoxamine transport via diffusion	pydam[e] <=> pydam[c]	-1	0	-1	0	0	0	Transport, extracellular
PYDAMtrlu	pyridoxamine transport via diffusion	pydam[u] <=> pydam[c]	0	1	0	1	0	0	Transport, lumen
PYDXNtr	pyridoxine transport via diffusion	pydxn[e] <=> pydxn[c]	-1	0	-1	0	0	0	Transport, extracellular
PYDXNtrlu	pyridoxine transport via diffusion	pydxn[u] <=> pydxn[c]	0	1	0	1	0	0	Transport, lumen
PYDXtr	Pyridoxal transport	pydx[e] <=> pydx[c]	-1	0	-1	0	0	0	Transport, extracellular
PYDXtrlu	pyridoxal transport via diffusion	pydx[u] <=> pydx[c]	0	1	0	1	0	0	Transport, lumen
Q10H2e	transport of ubiquinol into lymph	q10h2[c] <=> q10h2[e]	0	0	0	0	0	0	Transport, extracellular
RADH	retinal dehydrogenase	h2o[c] + nad[c] + retinal[c] <=> 2 h[c] + nadh[c] + retn[c]	-1000	1000	-1000	1000	0	0	Vitamin A metabolism
RADH2	retinal dehydrogenase (NADPH)	h2o[c] + nadp[c] + retinal[c] <=> 2 h[c] + nadph[c] + retn[c]	-1000	1000	-1000	1000	0	0	Vitamin A metabolism
RDH1	retinol dehydrogenase (all-trans)	nad[c] + retinol[c] <=> h[c] + nadh[c] + retinal[c]	-1000	1000	-1000	1000	0	0	Vitamin A metabolism
RDH1a	retinol dehydrogenase (all-trans,NADPH)	nadp[c] + retinol[c] <=> h[c] + nadph[c] + retinal[c]	-1000	1000	-1000	1000	0	0	Vitamin A metabolism
RETINOLtc	transport of retinol into the intestine and liver cells	retinol[u] -> retinol[c]	0	1	0	1	0	0	Transport, lumen
RETNt	retinoic acid transport	retn[c] <=> retn[e]	0	1	0	1	0	0	Transport, extracellular
RTOTAL3FATPc	uptake of Rtotal3 by enterocytes	coa[c] + atp[c] + Rtotal3[u] -> amp[c] + ppi[c] + Rtotal3coa[c]	0	0	0	0	0	0	Transport, extracellular
RTOTAL3TDlu	difussion of fatty acid accross the brush border membrane	Rtotal3[u] <=> Rtotal3[c]	0	0	0	0	0	0	Transport, lumen
R_group_phosphotase_3	R group phosphotase 3	coa[c] + atp[c] + Rtotal3[c] -> amp[c] + ppi[c] + Rtotal3coa[c]	0	0	0	0	0	0	Unassigned
SARCStm	Sarcosine transport (mitochondrial)	sarcs[c] -> sarcs[m]	0	0	0	0	0	0	Transport, mitochondrial
SARDHm	Sarcosine dehydrogenase (m)	fad[m] + thf[m] + sarcs[m] -> gly[m] + fadh2[m] + mlthf[m]	0	0	0	0	0	0	Urea cycle
SBT_Dtde	D-sorbitol transport, extracellular	sbt_D[c] <=> sbt_D[e]	0	0	0	0	0	0	Transport, extracellular
SBTlu	diffusion of sorbitol into the enterocytes	sbt_D[u] -> sbt_D[c]	0	0	0	0	0	0	Transport, lumen
SERALANaEx	L-alanine/L-serine Na-dependent exchange (Ser-L in)	na1[e] + ala_L[c] + ser_L[e] -> na1[c] + ala_L[e] + ser_L[c]	0	1000	0	1000	0	0	Transport, extracellular
SERCYSNaEx	L-serine/L-cysteine Na-dependent exchange (Ser-L in)	na1[e] + cys_L[c] + ser_L[e] -> na1[c] + cys_L[e] + ser_L[c]	0	1000	0	1000	0	0	Transport, extracellular
SERDGLNexR	D-Serine/Glutamine reversible exchange	gln_L[c] + ser_D[e] <=> gln_L[e] + ser_D[c]	-1000	1000	-1000	1000	0	0	Transport, extracellular
SERDGLYexR	D-Serine/Glycine reversible exchange	gly[c] + ser_D[e] <=> gly[e] + ser_D[c]	-1000	1000	-1000	1000	0	0	Transport, extracellular
SERGLNexR	L-Serine/Glutamine reversible exchange	gln_L[c] + ser_L[e] <=> gln_L[e] + ser_L[c]	-1000	1000	-1000	1000	0	0	Transport, extracellular
SERGLYexR	L-Serine/Glycine reversible exchange	gly[c] + ser_L[e] <=> gly[e] + ser_L[c]	-1000	1000	-1000	1000	0	0	Transport, extracellular
SERILELAT2tc	transport of L-Serine into the cell and efflux of L-Isoleucine out of the cell by LAT2 on the basolateral surfaces of kidney and intestine.	ile_L[c] + ser_L[e] -> ile_L[e] + ser_L[c]	0	1000	0	1000	0	0	Transport, extracellular
SERLYSNaex	Serine/Lysine Na-dependent exchange (Ser in)	na1[e] + ser_L[e] + lys_L[c] -> na1[c] + ser_L[c] + lys_L[e]	0	1000	0	1000	0	0	Transport, extracellular
SERPHELAT2tc	transport of L-Serine into the cell and efflux of L-Phenylalanine out of the cell by LAT2 on the basolateral surfaces of kidney and intestine.	phe_L[c] + ser_L[e] -> phe_L[e] + ser_L[c]	0	1000	0	1000	0	0	Transport, extracellular
SERSNAT2	L-serine via sodium symport	na1[e] + ser_L[e] -> na1[c] + ser_L[c]	0	1000	0	1000	0	0	Transport, extracellular
SERTHRNaEx	L-serine/L-threonine Na-dependent exchange (Ser-L in)	na1[e] + ser_L[e] + thr_L[c] -> na1[c] + ser_L[c] + thr_L[e]	0	1000	0	1000	0	0	Transport, extracellular
SINK_5HPET(c)	sink reaction for 5(S)-HPETE(1-)	5HPET[c] <=>	-1000	0	-1000	0	0	0	Exchange/demand reaction
SPRMTDu	absorption for spermine across the apical side	sprm[u] <=> sprm[c]	0	0	0	0	0	0	Transport, lumen
STDCOACPT1	transport of stearidonyl coenzyme A into mitochondrial matrix	crn[c] + strdnccoa[c] <=> coa[c] + strdnccrn[c]	0	0	0	0	0	0	Fatty acid oxidation
STDCRNCACT	transport of stearidonyl coenzyme A into mitochondrial matrix	strdnccrn[c] <=> strdnccrn[m]	0	0	0	0	0	0	Fatty acid oxidation
STDCRNCPT2	transport of stearidonyl coenzyme A into mitochondrial matrix	coa[m] + strdnccrn[m] <=> crn[m] + strdnccoa[m]	0	0	0	0	0	0	Fatty acid oxidation
STRDNCCOAtxc	transport of stearidonylcoa into peroxisomes.	h2o[c] + atp[c] + strdnccoa[c] -> h[c] + adp[c] + pi[c] + strdnccoa[x]	0	0	0	0	0	0	Transport, peroxisomal
SUCRlu	sucrose hydrolyzing enxyme, extracellular	h2o[u] + sucr[u] -> glc_D[u] + fru[u]	0	0.074493	0	0.074493	0	0	Starch and sucrose metabolism
TAGHSTDe		tag_hs[c] -> tag_hs[e]	0	0	0	0	0	0	Transport, extracellular
TAUBETAtc	transport of taurine into the intestinal cells by beta transport system	2 na1[u] + cl[u] + taur[u] -> 2 na1[c] + cl[c] + taur[c]	0	0	0	0	0	0	Transport, extracellular
TAUPAT1c	transport of taurine into the intestinal cells by PAT1	h[u] + taur[u] -> h[c] + taur[c]	0	0	0	0	0	0	Transport, extracellular
TCHOLAt2u	uptake of taurocholic acid	2 na1[u] + tchola[u] -> 2 na1[c] + tchola[c]	0	0	0	0	0	0	Transport, lumen
TCHOLAt3	ABC bile acid transporter	h2o[c] + atp[c] + tchola[c] -> h[c] + adp[c] + pi[c] + tchola[e]	0	0	0	0	0	0	Transport, extracellular
THFtm	5,6,7,8-Tetrahydrofolate transport, diffusion, mitochondrial	thf[c] <=> thf[m]	0	0	0	0	0	0	Transport, mitochondrial
THRALANaEx	L-alanine/L-threonine Na-dependent exchange (Thr-L in)	na1[e] + ala_L[c] + thr_L[e] -> na1[c] + ala_L[e] + thr_L[c]	0	1000	0	1000	0	0	Transport, extracellular
THRCYSNaEx	L-cysteine/L-threonine Na-dependent exchange (Thr-L in)	na1[e] + cys_L[c] + thr_L[e] -> na1[c] + cys_L[e] + thr_L[c]	0	1000	0	1000	0	0	Transport, extracellular
THRGLNexR	L-threonine/glycine reversible exchange	gln_L[c] + thr_L[e] <=> gln_L[e] + thr_L[c]	-1000	1000	-1000	1000	0	0	Transport, extracellular
THRGLYexR	L-threonine/glycine reversible exchange	gly[c] + thr_L[e] <=> gly[e] + thr_L[c]	-1000	1000	-1000	1000	0	0	Transport, extracellular
THRILELAT2tc	transport of L-Threonine into the cell and efflux of L-Isoleucine out of the cell by LAT2 on the basolateral surfaces of kidney and intestine.	ile_L[c] + thr_L[e] -> ile_L[e] + thr_L[c]	0	1000	0	1000	0	0	Transport, extracellular
THRPHELAT2tc	transport of L-Threonine into the cell and efflux of L-Phenylalanine out of the cell by LAT2 on the basolateral surfaces of kidney and intestine.	phe_L[c] + thr_L[e] -> phe_L[e] + thr_L[c]	0	1000	0	1000	0	0	Transport, extracellular
THRSERNaEx	L-serine/L-threonine Na-dependent exchange (Thr-L in)	na1[e] + ser_L[c] + thr_L[e] -> na1[c] + ser_L[e] + thr_L[c]	0	1000	0	1000	0	0	Transport, extracellular
THYMDt1	thymd transport	thymd[e] -> thymd[c]	0	0	0	0	0	0	Transport, extracellular
TMDCOACPT1	transport of timnodonyl coenzyme A into mitochondrial matrix	crn[c] + tmndnccoa[c] <=> coa[c] + tmndnccrn[c]	0	0	0	0	0	0	Fatty acid oxidation
TMDCRNCACT	transport of timnodonyl coenzyme A into mitochondrial matrix	tmndnccrn[c] <=> tmndnccrn[m]	0	0	0	0	0	0	Fatty acid oxidation
TMDCRNCPT2	transport of timnodonyl coenzyme A into mitochondrial matrix	coa[m] + tmndnccrn[m] <=> crn[m] + tmndnccoa[m]	0	0	0	0	0	0	Fatty acid oxidation
TMDPP	thymidine phosphorylase	pi[c] + thymd[c] <=> thym[c] + 2dr1p[c]	0	0	0	0	0	0	Pyrimidine catabolism
TMNDNCCOAtx	fatty acid intracellular transport	tmndnccoa[c] <=> tmndnccoa[x]	0	0	0	0	0	0	Transport, peroxisomal
TREHlu	alpha,alpha-trehalase	h2o[u] + tre[u] -> 2 glc_D[u]	0	0.074493	0	0.074493	0	0	Miscellaneous
TRPILELAT2tc	transport of L-Tryptophan into the cell and efflux of L-Isoleucine out of the cell by LAT2 on the basolateral surfaces of kidney and intestine.	ile_L[c] + trp_L[e] -> ile_L[e] + trp_L[c]	0	1000	0	1000	0	0	Transport, extracellular
TRPPHELAT1tc	transport of L-Tryptophan into the cell and efflux of L-Phenylalanine out of the cell by LAT2 on the basolateral surfaces of kidney and intestine.	phe_L[c] + trp_L[e] -> phe_L[e] + trp_L[c]	0	1000	0	1000	0	0	Transport, extracellular
TRPt	L-tryptophan transport	trp_L[e] <=> trp_L[c]	-1000	0	-1000	0	0	0	Transport, extracellular
TYRILELAT2tc	transport of L-Tyrosine into the cell and efflux of L-Isoleucine out of the cell by LAT2 on the basolateral surfaces of kidney and intestine.	ile_L[c] + tyr_L[e] -> ile_L[e] + tyr_L[c]	0	1000	0	1000	0	0	Transport, extracellular
TYRPHELAT2tc	transport of L-Tyrosine into the cell and efflux of L-Phenylalanine out of the cell by LAT2 on the basolateral surfaces of kidney and intestine.	phe_L[c] + tyr_L[e] -> phe_L[e] + tyr_L[c]	0	1000	0	1000	0	0	Transport, extracellular
TYRt	L-tyrosine transport	tyr_L[e] <=> tyr_L[c]	-1000	0	-1000	0	0	0	Transport, extracellular
UMPK	UMP kinase	atp[c] + ump[c] <=> adp[c] + udp[c]	-1000	1000	-1000	1000	0	0	Nucleotide interconversion
UMPK2	UMP kinase (CTP)	ctp[c] + ump[c] <=> cdp[c] + udp[c]	-1000	1000	-1000	1000	0	0	Nucleotide interconversion
UMPK3	UMP kinase (UTP)	utp[c] + ump[c] <=> 2 udp[c]	-1000	1000	-1000	1000	0	0	Nucleotide interconversion
UMPK4	UMP kinase (GTP)	gtp[c] + ump[c] <=> gdp[c] + udp[c]	-1000	1000	-1000	1000	0	0	Nucleotide interconversion
VALILELAT2tc	transport of L-Valine into the cell and efflux of L-Isoleucine out of the cell by LAT2 on the basolateral surfaces of kidney and intestine.	ile_L[c] + val_L[e] -> ile_L[e] + val_L[c]	0	1000	0	1000	0	0	Transport, extracellular
VALPHELAT2tc	transport of L-Valine into the cell and efflux of L-Phenylalanine out of the cell by LAT2 on the basolateral surfaces of kidney and intestine.	phe_L[c] + val_L[e] -> phe_L[e] + val_L[c]	0	1000	0	1000	0	0	Transport, extracellular
VALtec	L-valine transport via diffusion (extracellular to cytosol)	val_L[e] <=> val_L[c]	-1000	0	-1000	0	0	0	Transport, extracellular
VITD3Te	release of vitamin D into lymph	vitd3[c] <=> vitd3[e]	0	1	0	1	0	0	Transport, extracellular
VITD3lu	uptake of vitamin D by enterocytes	vitd3[u] <=> vitd3[c]	0	1	0	1	0	0	Transport, lumen
VITEtc	uptake of alpha-Tocopherol into the enterocytes	avite1[u] -> avite1[c]	0	1	0	1	0	0	Transport, lumen
VITEtl	efflux of alpha-Tocopherol into the lyphatics in chylomicrons	h2o[c] + atp[c] + avite1[c] -> h[c] + adp[c] + pi[c] + avite1[e]	0	1	0	1	0	0	Transport, extracellular
VITKtl	transport of vit K into lymph	phyQ[c] -> phyQ[e]	0	1	0	1	0	0	Transport, extracellular
XOLEST2HSTDlu		xolest2_hs[c] -> xolest2_hs[e]	0	0	0	0	0	0	Transport, extracellular
XYLTlu	Xylitol transport via passive diffusion	xylt[u] <=> xylt[c]	0	0	0	0	0	0	Transport, lumen
XYLTt	Xylitol transport via passive diffusion	xylt[e] <=> xylt[c]	0	0	0	0	0	0	Transport, extracellular
r0173		nad[x] + lac_L[x] <=> pyr[x] + nadh[x] + h[x]	-1000	0	-1000	0	0	0	Glycolysis/gluconeogenesis
r1434		ala_L[c] -> ala_L[m]	0	0	0	0	0	0	Transport, mitochondrial
r1435		ser_L[c] -> ser_L[m]	0	0	0	0	0	0	Transport, mitochondrial
r1492		k[c] -> k[e]	0	1000	0	1000	0	0	Transport, extracellular
r1696		na1[e] + ala_L[e] + pro_L[c] -> na1[c] + ala_L[c] + pro_L[e]	0	1000	0	1000	0	0	Transport, extracellular
r2532		asn_L[e] <=> asn_L[c]	-1000	0	-1000	0	0	0	Transport, extracellular
EX_25hvitd3(u)	calcidiolexchange	25hvitd3[u] <=>	0	0	0	0	0	0	Exchange/demand reaction
EX_34dhphe(u)	L-dopaexchange	34dhphe[u] <=>	0	0	0	0	0	0	Exchange/demand reaction
EX_34dhphe(e)	L-dopaexchange	34dhphe[e] <=>	0	0	0	0	0	0	Exchange/demand reaction
EX_4abut(u)	4-Aminobutanoateexchange	4abut[u] <=>	0	0	0	0	0	0	Exchange/demand reaction
EX_4hpro_LT(e)	trans-4-hydroxy-L-prolineexchange	4hpro_LT[e] <=>	0	0	0	0	0	0	Exchange/demand reaction
EX_4hpro_LT(u)	trans-4-hydroxy-L-prolineexchange	4hpro_LT[u] <=>	0	0	0	0	0	0	Exchange/demand reaction
EX_5mthf(u)	5-Methyltetrahydrofolateexchange	5mthf[u] <=>	0	0	0	0	0	0	Exchange/demand reaction
EX_adocbl(u)	Adenosylcobalaminexchange	adocbl[u] <=>	-1	0	-1	0	0	0	Exchange/demand reaction
EX_ala_D(u)	D-alanineexchange	ala_D[u] <=>	-1	0	-1	0	0	0	Exchange/demand reaction
EX_alaala(u)	D-Alanyl-D-alanineexchange	alaala[u] <=>	0	0	0	0	0	0	Exchange/demand reaction
EX_arachd(u)	arachidonateexchange	arachd[u] <=>	-0.003328	0	-0.003328	0	0	0	Exchange/demand reaction
EX_arg_L(u)	L-argininium(1+)exchange	arg_L[u] <=>	-0.15	0	-0.15	0	0	0	Exchange/demand reaction
EX_ascb_L(u)	L-ascorbateexchange	ascb_L[u] <=>	0	0	0	0	0	0	Exchange/demand reaction
EX_asp_D(u)	D-aspartate(1-)exchange	asp_D[u] <=>	0	0	0	0	0	0	Exchange/demand reaction
EX_avite1(u)	(+)-alpha-tocopherolexchange	avite1[u] <=>	-1	0	-1	0	0	0	Exchange/demand reaction
EX_bglc(u)	beta-glucansexchange	bglc[u] <=>	0	0	0	0	0	0	Exchange/demand reaction
EX_btn(u)	Biotinexchange	btn[u] <=>	-1	0	-1	0	0	0	Exchange/demand reaction
EX_c8crn(e)	octanoyl carnitineexchange	c8crn[e] <=>	0	0	0	0	0	0	Exchange/demand reaction
EX_carn(u)	carnosineexchange	carn[u] <=>	0	0	0	0	0	0	Exchange/demand reaction
EX_dchac(u)	deoxycholic acidexchange	dchac[u] <=>	0	0	0	0	0	0	Exchange/demand reaction
EX_fad(u)	Flavin adenine dinucleotide oxidizedexchange	fad[u] <=>	0	0	0	0	0	0	Exchange/demand reaction
EX_gchola(u)	glycocholateexchange	gchola[u] <=>	0	0	0	0	0	0	Exchange/demand reaction
EX_glgchlo(u)	beta glucan-glycocholate complexexchange	glgchlo[u] <=>	0	0	0	0	0	0	Exchange/demand reaction
EX_gltcho(u)	beta glucan-taurocholic acid complexexchange	gltcho[u] <=>	0	0	0	0	0	0	Exchange/demand reaction
EX_gltdechol(u)	beta glucan-taurodeoxycholic acid complexexchange	gltdechol[u] <=>	0	0	0	0	0	0	Exchange/demand reaction
EX_glu_L(u)	L-glutamate(1-)exchange	glu_L[u] <=>	-0.18	0	-0.18	0	0	0	Exchange/demand reaction
EX_glygly(u)	Glycyl-glycineexchange	glygly[u] <=>	0	0	0	0	0	0	Exchange/demand reaction
EX_glygn2(u)	glycogen, structure 2 (glycogenin-1,6-{7[1,4-Glc], 4[1,4-Glc]})exchange	glygn2[u] <=>	0	0	0	0	0	0	Exchange/demand reaction
EX_glyleu(u)	Glycylleucineexchange	glyleu[u] <=>	0	0	0	0	0	0	Exchange/demand reaction
EX_glyphe(u)	Glycylphenylalanineexchange	glyphe[u] <=>	0	0	0	0	0	0	Exchange/demand reaction
EX_glypro(u)	Glycylprolineexchange	glypro[u] <=>	0	0	0	0	0	0	Exchange/demand reaction
EX_glysar(u)	Glycylsarcosineexchange	glysar[u] <=>	0	0	0	0	0	0	Exchange/demand reaction
EX_gum(u)	gumsexchange	gum[u] <=>	0	0	0	0	0	0	Exchange/demand reaction
EX_gumdchac(u)	guar gum-deoxyxholic acid complexexchange	gumdchac[u] <=>	0	0	0	0	0	0	Exchange/demand reaction
EX_gumgchol(u)	guar gum-glycocholate complexexchange	gumgchol[u] <=>	0	0	0	0	0	0	Exchange/demand reaction
EX_gumtchol(u)	guar gum-taurocholic acid complexexchange	gumtchol[u] <=>	0	0	0	0	0	0	Exchange/demand reaction
EX_h2o(u)	H2Oexchange	h2o[u] <=>	-10	0	-10	0	0	0	Exchange/demand reaction
EX_hdca(u)	Hexadecanoate (n-C16:0)exchange	hdca[u] <=>	-0.396371	0	-0.396371	0	0	0	Exchange/demand reaction
EX_lac_L(u)	(S)-lactateexchange	lac_L[u] <=>	0	0	0	0	0	0	Exchange/demand reaction
EX_lcts(u)	Lactoseexchange	lcts[u] <=>	-0.074493	0	-0.074493	0	0	0	Exchange/demand reaction
EX_Lcystin(u)	L-cystineexchange	Lcystin[u] <=>	0	0	0	0	0	0	Exchange/demand reaction
EX_leugly(u)	Leucylglycineexchange	leugly[u] <=>	0	0	0	0	0	0	Exchange/demand reaction
EX_leuleu(u)	Leucylleucineexchange	leuleu[u] <=>	0	0	0	0	0	0	Exchange/demand reaction
EX_lnlc(u)	linoleateexchange	lnlc[u] <=>	-0.359109	0	-0.359109	0	0	0	Exchange/demand reaction
EX_lnlnca(u)	alpha-linolenateexchange	lnlnca[u] <=>	-0.017565	0	-0.017565	0	0	0	Exchange/demand reaction
EX_lnlncg(u)	gamma-linolenateexchange	lnlncg[u] <=>	-0.017565	0	-0.017565	0	0	0	Exchange/demand reaction
EX_Lcystin(e)	L-cystineexchange	Lcystin[e] <=>	0	0	0	0	0	0	Exchange/demand reaction
EX_nac(u)	Nicotinateexchange	nac[u] <=>	-1	0	-1	0	0	0	Exchange/demand reaction
EX_ncam(u)	Nicotinamideexchange	ncam[u] <=>	-1	0	-1	0	0	0	Exchange/demand reaction
EX_ocdcea(u)	octadecenoate (n-C18:1)exchange	ocdcea[u] <=>	-0.681445	0	-0.681445	0	0	0	Exchange/demand reaction
EX_orn(u)	Ornithineexchange	orn[u] <=>	-1	0	-1	0	0	0	Exchange/demand reaction
EX_pchol_hs(u)	Phosphatidylcholineexchange	pchol_hs[u] <=>	0	0	0	0	0	0	Exchange/demand reaction
EX_pect(u)	pectinsexchange	pect[u] <=>	0	0	0	0	0	0	Exchange/demand reaction
EX_pectindchac(u)	pectin-deoxycholic acid complexexchange	pectindchac[u] <=>	0	0	0	0	0	0	Exchange/demand reaction
EX_pectingchol(u)	pectin-glycocholate complexexchange	pectingchol[u] <=>	0	0	0	0	0	0	Exchange/demand reaction
EX_pectintchol(u)	pectin-taurocholic acid complexexchange	pectintchol[u] <=>	0	0	0	0	0	0	Exchange/demand reaction
EX_phyQ(u)	phylloquinoneexchange	phyQ[u] <=>	-1	0	-1	0	0	0	Exchange/demand reaction
EX_pro_D(u)	D-prolineexchange	pro_D[u] <=>	0	0	0	0	0	0	Exchange/demand reaction
EX_pro_L(u)	L-prolineexchange	pro_L[u] <=>	-0.18	0	-0.18	0	0	0	Exchange/demand reaction
EX_progly(u)	L-Prolinylglycineexchange	progly[u] <=>	0	0	0	0	0	0	Exchange/demand reaction
EX_psyl(u)	psylliumexchange	psyl[u] <=>	0	0	0	0	0	0	Exchange/demand reaction
EX_psylchol(u)	psillium-glycocholic acid complexexchange	psylchol[u] <=>	0	0	0	0	0	0	Exchange/demand reaction
EX_psyltchol(u)	psyllium-taurocholic acid complexexchange	psyltchol[u] <=>	0	0	0	0	0	0	Exchange/demand reaction
EX_psyltdechol(u)	psyllium-taurodeoxycholic acid complexexchange	psyltdechol[u] <=>	0	0	0	0	0	0	Exchange/demand reaction
EX_ptrc(u)	Putrescineexchange	ptrc[u] <=>	-1	0	-1	0	0	0	Exchange/demand reaction
EX_retinol(u)	retinolexchange	retinol[u] <=>	-1	0	-1	0	0	0	Exchange/demand reaction
EX_Rtotal(u)	R totalexchange	Rtotal[u] <=>	0	0	0	0	0	0	Exchange/demand reaction
EX_Rtotal2(u)	R total 2 positionexchange	Rtotal2[u] <=>	0	0	0	0	0	0	Exchange/demand reaction
EX_Rtotal3(u)	R total 3 positionexchange	Rtotal3[u] <=>	0	0	0	0	0	0	Exchange/demand reaction
EX_sbt_D(u)	D-glucitolexchange	sbt_D[u] <=>	0	0	0	0	0	0	Exchange/demand reaction
EX_spmd(u)	Spermidineexchange	spmd[u] <=>	-1	0	-1	0	0	0	Exchange/demand reaction
EX_sprm(u)	spermine(4+)exchange	sprm[u] <=>	0	0	0	0	0	0	Exchange/demand reaction
EX_sucr(u)	Sucroseexchange	sucr[u] <=>	-0.074493	0	-0.074493	0	0	0	Exchange/demand reaction
EX_tag_hs(u)	triglycerideexchange	tag_hs[u] <=>	0	0	0	0	0	0	Exchange/demand reaction
EX_taur(u)	Taurineexchange	taur[u] <=>	0	0	0	0	0	0	Exchange/demand reaction
EX_tchola(u)	taurocholic acidexchange	tchola[u] <=>	0	0	0	0	0	0	Exchange/demand reaction
EX_tdechola(u)	Taurodeoxycholic acidexchange	tdechola[u] <=>	0	0	0	0	0	0	Exchange/demand reaction
EX_tmndnc(u)	timnodonic acid C20:5, n-3exchange	tmndnc[u] <=>	0	0	0	0	0	0	Exchange/demand reaction
EX_tre(u)	Trehaloseexchange	tre[u] <=>	-0.074493	0	-0.074493	0	0	0	Exchange/demand reaction
EX_Tyr_ggn(u)	Tyr-194 of apo-glycogenin protein (primer for glycogen synthesis)exchange	Tyr_ggn[u] <=>	0	0	0	0	0	0	Exchange/demand reaction
EX_xolest2_hs(u)	cholesterol esterexchange	xolest2_hs[u] <=>	0	0	0	0	0	0	Exchange/demand reaction
EX_adn(u)	Adenosineexchange	adn[u] <=>	-1	0	-1	0	0	0	Exchange/demand reaction
EX_adocbl(e)	Adenosylcobalaminexchange	adocbl[e] <=>	0	1	0	1	0	0	Exchange/demand reaction
EX_ala_B(u)	beta-alanineexchange	ala_B[u] <=>	0	0	0	0	0	0	Exchange/demand reaction
EX_arach(u)	arachidateexchange	arach[u] <=>	0	0	0	0	0	0	Exchange/demand reaction
EX_ascb_L(e)	L-ascorbateexchange	ascb_L[e] <=>	0	0	0	0	0	0	Exchange/demand reaction
EX_asp_D(e)	D-aspartate(1-)exchange	asp_D[e] <=>	0	0	0	0	0	0	Exchange/demand reaction
EX_atp(u)	ATP(4-)exchange	atp[u] <=>	0	0	0	0	0	0	Exchange/demand reaction
EX_avite1(e)	(+)-alpha-tocopherolexchange	avite1[e] <=>	0	1	0	1	0	0	Exchange/demand reaction
EX_btn(e)	Biotinexchange	btn[e] <=>	0	1	0	1	0	0	Exchange/demand reaction
EX_cholate(e)	Cholateexchange	cholate[e] <=>	0	0	0	0	0	0	Exchange/demand reaction
EX_cholate(u)	Cholateexchange	cholate[u] <=>	0	0	0	0	0	0	Exchange/demand reaction
EX_coa(u)	Coenzyme Aexchange	coa[u] <=>	0	0	0	0	0	0	Exchange/demand reaction
EX_crn(e)	L-Carnitineexchange	crn[e] <=>	0	0	0	0	0	0	Exchange/demand reaction
EX_crn(u)	L-Carnitineexchange	crn[u] <=>	0	0	0	0	0	0	Exchange/demand reaction
EX_cys_L(u)	L-cysteineexchange	cys_L[u] <=>	-1	0	-1	0	0	0	Exchange/demand reaction
EX_cysam(u)	cysteaminiumexchange	cysam[u] <=>	0	0	0	0	0	0	Exchange/demand reaction
EX_cytd(u)	Cytidineexchange	cytd[u] <=>	-1	0	-1	0	0	0	Exchange/demand reaction
EX_dad_2(u)	2-deoxyadenosineexchange	dad_2[u] <=>	-1	0	-1	0	0	0	Exchange/demand reaction
EX_dcyt(u)	Deoxycytidineexchange	dcyt[u] <=>	-1	0	-1	0	0	0	Exchange/demand reaction
EX_dgsn(u)	Deoxyguanosineexchange	dgsn[u] <=>	-1	0	-1	0	0	0	Exchange/demand reaction
EX_dhdascb(e)	dehydroascorbide(1-)exchange	dhdascb[e] <=>	0	0	0	0	0	0	Exchange/demand reaction
EX_dhdascb(u)	dehydroascorbide(1-)exchange	dhdascb[u] <=>	0	0	0	0	0	0	Exchange/demand reaction
EX_din(u)	Deoxyinosineexchange	din[u] <=>	0	0	0	0	0	0	Exchange/demand reaction
EX_dpcoa(u)	Dephospho-CoAexchange	dpcoa[u] <=>	0	0	0	0	0	0	Exchange/demand reaction
EX_duri(u)	Deoxyuridineexchange	duri[u] <=>	0	0	0	0	0	0	Exchange/demand reaction
EX_fmn(u)	FMNexchange	fmn[u] <=>	0	0	0	0	0	0	Exchange/demand reaction
EX_fru(u)	D-Fructoseexchange	fru[u] <=>	-0.148986	0	-0.148986	0	0	0	Exchange/demand reaction
EX_gal(u)	D-Galactoseexchange	gal[u] <=>	-0.148986	0	-0.148986	0	0	0	Exchange/demand reaction
EX_gchola(e)	glycocholateexchange	gchola[e] <=>	0	0	0	0	0	0	Exchange/demand reaction
EX_glc_D(u)	D-glucoseexchange	glc_D[u] <=>	-0.148986	0	-0.148986	0	0	0	Exchange/demand reaction
EX_glu_L(e)	L-glutamate(1-)exchange	glu_L[e] <=>	0	0	0	0	0	0	Exchange/demand reaction
EX_glyc(u)	Glycerolexchange	glyc[u] <=>	-1.79966	0	-1.79966	0	0	0	Exchange/demand reaction
EX_glygn4(u)	glycogen, structure 4 (glycogenin-1,6-{2[1,4-Glc], [1,4-Glc]})exchange	glygn4[u] <=>	0	0	0	0	0	0	Exchange/demand reaction
EX_glygn5(u)	glycogen, structure 5 (glycogenin-2[1,4-Glc])exchange	glygn5[u] <=>	0	0	0	0	0	0	Exchange/demand reaction
EX_gsn(u)	Guanosineexchange	gsn[u] <=>	-1	0	-1	0	0	0	Exchange/demand reaction
EX_hdcea(e)	Hexadecenoate (n-C16:1)exchange	hdcea[e] <=>	0	0.036517	0	0.036517	0	0	Exchange/demand reaction
EX_hdcea(u)	Hexadecenoate (n-C16:1)exchange	hdcea[u] <=>	-0.036517	0	-0.036517	0	0	0	Exchange/demand reaction
EX_hyptaur(u)	Hypotaurineexchange	hyptaur[u] <=>	0	0	0	0	0	0	Exchange/demand reaction
EX_ins(u)	Inosineexchange	ins[u] <=>	0	0	0	0	0	0	Exchange/demand reaction
EX_lnlc(e)	linoleateexchange	lnlc[e] <=>	0	0.359109	0	0.359109	0	0	Exchange/demand reaction
EX_lnlnca(e)	alpha-linolenateexchange	lnlnca[e] <=>	0	0.017565	0	0.017565	0	0	Exchange/demand reaction
EX_lnlncg(e)	gamma-linolenateexchange	lnlncg[e] <=>	0	0.017565	0	0.017565	0	0	Exchange/demand reaction
EX_lpchol_hs(u)	lysophosphatidylcholineexchange	lpchol_hs[u] <=>	0	0	0	0	0	0	Exchange/demand reaction
EX_mag_hs(u)	monoacylglycerol 2exchange	mag_hs[u] <=>	0	0	0	0	0	0	Exchange/demand reaction
EX_malt(u)	Maltoseexchange	malt[u] <=>	-0.074493	0	-0.074493	0	0	0	Exchange/demand reaction
EX_man(e)	D-Mannoseexchange	man[e] <=>	0	0.148986	0	0.148986	0	0	Exchange/demand reaction
EX_man(u)	D-Mannoseexchange	man[u] <=>	-0.148986	0	-0.148986	0	0	0	Exchange/demand reaction
EX_o2(u)	O2exchange	o2[u] <=>	-1	0	-1	0	0	0	Exchange/demand reaction
EX_ocdca(u)	octadecanoate (n-C18:0)exchange	ocdca[u] <=>	-0.169283	0	-0.169283	0	0	0	Exchange/demand reaction
EX_ocdcea(e)	octadecenoate (n-C18:1)exchange	ocdcea[e] <=>	0	0	0	0	0	0	Exchange/demand reaction
EX_octa(e)	octanoate (n-C8:0)exchange	octa[e] <=>	0	0.012943	0	0.012943	0	0	Exchange/demand reaction
EX_octa(u)	octanoate (n-C8:0)exchange	octa[u] <=>	-0.012943	0	-0.012943	0	0	0	Exchange/demand reaction
EX_oh1(u)	hydroxide ionexchange	oh1[u] <=>	0	0	0	0	0	0	Exchange/demand reaction
EX_pan4p(u)	Pantetheine 4'-phosphateexchange	pan4p[u] <=>	0	0	0	0	0	0	Exchange/demand reaction
EX_pe_hs(u)	phosphatidylethanolamineexchange	pe_hs[u] <=>	0	0	0	0	0	0	Exchange/demand reaction
EX_phyQ(e)	phylloquinoneexchange	phyQ[e] <=>	0	1	0	1	0	0	Exchange/demand reaction
EX_pro_D(e)	D-prolineexchange	pro_D[e] <=>	0	0	0	0	0	0	Exchange/demand reaction
EX_ptth(u)	pantetheineexchange	ptth[u] <=>	0	0	0	0	0	0	Exchange/demand reaction
EX_pydam(e)	Pyridoxamineexchange	pydam[e] <=>	0	1	0	1	0	0	Exchange/demand reaction
EX_pydam(u)	Pyridoxamineexchange	pydam[u] <=>	-1	0	-1	0	0	0	Exchange/demand reaction
EX_pydx(e)	Pyridoxalexchange	pydx[e] <=>	0	1	0	1	0	0	Exchange/demand reaction
EX_pydx(u)	Pyridoxalexchange	pydx[u] <=>	-1	0	-1	0	0	0	Exchange/demand reaction
EX_pydxn(e)	Pyridoxineexchange	pydxn[e] <=>	0	1	0	1	0	0	Exchange/demand reaction
EX_pydxn(u)	Pyridoxineexchange	pydxn[u] <=>	-1	0	-1	0	0	0	Exchange/demand reaction
EX_q10(u)	ubiquinone-10exchange	q10[u] <=>	0	0	0	0	0	0	Exchange/demand reaction
EX_q10h2(e)	Ubiquinol-10exchange	q10h2[e] <=>	0	0	0	0	0	0	Exchange/demand reaction
EX_retn(e)	all-trans-retinoateexchange	retn[e] <=>	0	1	0	1	0	0	Exchange/demand reaction
EX_rib_D(u)	D-riboseexchange	rib_D[u] <=>	-0.178783	0	-0.178783	0	0	0	Exchange/demand reaction
EX_ribflv(u)	Riboflavinexchange	ribflv[u] <=>	-1	0	-1	0	0	0	Exchange/demand reaction
EX_sbt_D(e)	D-glucitolexchange	sbt_D[e] <=>	0	0	0	0	0	0	Exchange/demand reaction
EX_strch2(u)	starch, structure 2 (1,6-{2[1,4-Glc], [1,4-Glc]})exchange	strch2[u] <=>	0	0.257339	0	0.257339	0	0	Exchange/demand reaction
EX_tag_hs(e)	triglycerideexchange	tag_hs[e] <=>	0	0	0	0	0	0	Exchange/demand reaction
EX_tchola(e)	taurocholic acidexchange	tchola[e] <=>	0	0	0	0	0	0	Exchange/demand reaction
EX_thymd(e)	Thymidineexchange	thymd[e] <=>	0	0	0	0	0	0	Exchange/demand reaction
EX_ttdca(u)	tetradecanoate (n-C14:0)exchange	ttdca[u] <=>	-0.068676	0	-0.068676	0	0	0	Exchange/demand reaction
EX_uri(u)	Uridineexchange	uri[u] <=>	-1	0	-1	0	0	0	Exchange/demand reaction
EX_vitd3(e)	calciolexchange	vitd3[e] <=>	0	1	0	1	0	0	Exchange/demand reaction
EX_vitd3(u)	calciolexchange	vitd3[u] <=>	-1	0	-1	0	0	0	Exchange/demand reaction
EX_xylt(e)	xylitolexchange	xylt[e] <=>	0	0	0	0	0	0	Exchange/demand reaction
EX_xylt(u)	xylitolexchange	xylt[u] <=>	0	0	0	0	0	0	Exchange/demand reaction
PPA_output	PPA_output	ppa[e] ->	0	1000	0	1000	0	0
PPA_input	PPA_input	-> ppa[e]	0	1000	0	1000	0	0
h2o2_output	h2o2_output	h2o2[e] ->	0	1000	0	1000	0	0
h2o2_input	h2o2_input	-> h2o2[e]	0	1000	0	1000	0	0

## Sheet: Effect of diet
Additional file 6- Effect of bacteria and diet on gut metabolism. c) Effect of changing diet from Western to High fiber on SIEC metabolism.
			Gut microbiome - Western		Gut microbiome - High fiber
Rxns	Rxn names	Formula	Min flux	Max flux	Min flux	Max flux	Mean shift	Range change	Subsytem
PUNP3	purine-nucleoside phosphorylase (Guanosine)	pi[c] + gsn[c] <=> gua[c] + r1p[c]	-823.29	1000	-1000	1000	88.3549	176.71	Purine catabolism
ADNtlu	adenosine facilated transport in cytosol	adn[u] <=> adn[c]	-1000	823.532	-1000	1000	88.2339	176.468	Transport, lumen
PUNP2	purine-nucleoside phosphorylase (Deoxyadenosine)	pi[c] + dad_2[c] <=> ade[c] + 2dr1p[c]	-823.628	1000	-1000	1000	88.1859	176.372	Purine catabolism
DADNt4lu	deoxyadenosine transport via diffusion	dad_2[u] <=> dad_2[c]	-823.628	1000	-1000	1000	88.1859	176.372	Transport, lumen
GLCt1lu	glucose transport (uniport)	glc_D[u] <=> glc_D[c]	-58.5047	-1.5882	-162.531	1.30327	50.5676	106.918	Transport, lumen
PGI	glucose-6-phosphate isomerase	g6p[c] <=> f6p[c]	-52.7386	-1.5882	-144.923	1.30327	44.6465	95.0759	Glycolysis/gluconeogenesis
GSNtlu	guanosine facilated transport in cytosol	gsn[u] <=> gsn[c]	-834.727	746.071	-1000	1000	44.328	419.201	Transport, lumen
FBA	fructose-bisphosphate aldolase	fdp[c] <=> dhap[c] + g3p[c]	-49.8526	0.550031	-142.334	4.38934	44.3212	96.3211	Glycolysis/gluconeogenesis
FRUt1lu	D-fructose transport in via uniport	fru[u] <=> fru[c]	0	34.6954	0	114.465	39.8848	79.7695	Transport, lumen
KHK	ketohexokinase	atp[c] + fru[c] -> h[c] + adp[c] + f1p[c]	0	34.6954	0	114.465	39.8848	79.7695	Fructose and mannose metabolism
TRIOK	triokinase	atp[c] + glyald[c] -> h[c] + adp[c] + g3p[c]	0	34.6954	0	114.465	39.8848	79.7695	Fructose and mannose metabolism
FBA2	D-Fructose 1-phosphate D-glyceraldehyde-3-phosphate-lyase	f1p[c] <=> dhap[c] + glyald[c]	0	34.6954	0	114.465	39.8848	79.7695	Fructose and mannose metabolism
DGSNtlu	deoyguanosine transport via diffusion	dgsn[u] <=> dgsn[c]	-745.736	823.628	-1000	1000	38.9459	430.635	Transport, lumen
PUNP4	purine-nucleoside phosphorylase (Deoxyguanosine)	pi[c] + dgsn[c] <=> 2dr1p[c] + gua[c]	-745.736	823.628	-1000	1000	38.9459	430.635	Purine catabolism
MDHm	malate dehydrogenase, mitochondrial	nad[m] + mal_L[m] <=> nadh[m] + h[m] + oaa[m]	-43.4903	999.982	-111.357	999.987	33.9309	67.8718	Citric acid cycle
H2Otm	H2O transport, mitochondrial	h2o[c] <=> h2o[m]	-833.595	4.628	-902.959	16.1637	28.9145	80.9004	Transport, mitochondrial
H2CO3Dm	carboxylic acid dissociation	co2[m] + h2o[m] <=> h[m] + hco3[m]	0	781.323	0	835.096	26.8867	53.7734	Miscellaneous
ME2m	malic enzyme (NADP), mitochondrial	mal_L[m] + nadp[m] -> co2[m] + pyr[m] + nadph[m]	0	780.787	0	834.429	26.8212	53.6424	Pyruvate metabolism
PCm	pyruvate carboxylase	atp[m] + hco3[m] + pyr[m] -> h[m] + oaa[m] + adp[m] + pi[m]	0	780.787	0	834.429	26.8212	53.6424	Pyruvate metabolism
NKCCt	Na+-K+-Cl- cotransport	na1[e] + 2 cl[e] + k[e] <=> na1[c] + 2 cl[c] + k[c]	-781.748	1000	-835.387	1000	26.8192	53.6385	Transport, extracellular
TMDK1	thymidine kinase (ATP:thymidine)	atp[c] + thymd[c] -> h[c] + adp[c] + dtmp[c]	0	780.765	0	834.403	26.8188	53.6376	Nucleotide interconversion
NTD7	5'-nucleotidase (AMP)	h2o[c] + amp[c] -> pi[c] + adn[c]	0	780.765	0	834.403	26.8188	53.6376	Nucleotide interconversion
NT5C	Nicotinate D-ribonucleotide phosphohydrolase	h2o[c] + nicrnt[c] -> pi[c] + nicrns[c]	0	780.765	0	834.403	26.8188	53.6376	NAD metabolism
HEX1	hexokinase (D-glucose:ATP)	atp[c] + glc_D[c] -> h[c] + adp[c] + g6p[c]	0	780.765	0	834.403	26.8188	53.6376	Glycolysis/gluconeogenesis
INSK	insosine kinase	atp[c] + ins[c] -> h[c] + adp[c] + imp[c]	0	780.765	0	834.403	26.8188	53.6376	Purine synthesis
NTD11	5'-nucleotidase (IMP)	h2o[c] + imp[c] -> pi[c] + ins[c]	0	780.765	0	834.403	26.8188	53.6376	Purine catabolism
HYPOE	hypothetical enyme	h2o[c] + pyam5p[c] -> pi[c] + pydam[c]	0	780.765	0	834.403	26.8188	53.6376	Vitamin B6 metabolism
PDXPP	Pyridoxine 5-phosphate phosphatase	h2o[c] + pdx5p[c] -> pi[c] + pydxn[c]	0	780.765	0	834.403	26.8188	53.6376	Vitamin B6 metabolism
PYDAMK	pyridoxamine kinase	atp[c] + pydam[c] -> h[c] + adp[c] + pyam5p[c]	0	780.765	0	834.403	26.8188	53.6376	Vitamin B6 metabolism
PYDXK	pyridoxal kinase	atp[c] + pydx[c] -> h[c] + adp[c] + pydx5p[c]	0	780.765	0	834.403	26.8188	53.6376	Vitamin B6 metabolism
PYDXNK	pyridoxine kinase	atp[c] + pydxn[c] -> h[c] + adp[c] + pdx5p[c]	0	780.765	0	834.403	26.8188	53.6376	Vitamin B6 metabolism
PYDXPP	Pyridoxal 5-phosphate phosphatase	h2o[c] + pydx5p[c] -> pi[c] + pydx[c]	0	780.765	0	834.403	26.8188	53.6376	Vitamin B6 metabolism
RBFK	riboflavin kinase	atp[c] + ribflv[c] -> h[c] + adp[c] + fmn[c]	0	780.765	0	834.403	26.8188	53.6376	Vitamin B2 metabolism
ADNK1	adenosine kinase	atp[c] + adn[c] -> h[c] + adp[c] + amp[c]	0	780.765	0	834.403	26.8188	53.6376	Nucleotide interconversion
ADNK4	adenosine kinase	adn[c] + dgtp[c] -> h[c] + amp[c] + dgdp[c]	0	780.765	0	834.403	26.8188	53.6376	Purine synthesis
NTD4	5'-nucleotidase (CMP)	h2o[c] + cmp[c] -> pi[c] + cytd[c]	0	780.765	0	834.403	26.8188	53.6376	Pyrimidine catabolism
CHOLABetc	efflux of Cholesterol from the enterocytes into lumen	h2o[c] + atp[c] + chsterol[c] -> h[c] + adp[c] + pi[c] + chsterol[u]	0	780.765	0	834.403	26.8188	53.6376	Transport, lumen
ACP1_FMN	acid phosphatase (FMN)	h2o[c] + fmn[c] -> pi[c] + ribflv[c]	0	780.765	0	834.403	26.8188	53.6376	Vitamin B2 metabolism
NDPK5	nucleoside-diphosphate kinase (ATP:dGDP)	atp[c] + dgdp[c] <=> adp[c] + dgtp[c]	0	780.765	0	834.403	26.8188	53.6376	Nucleotide interconversion
ADNK3	adenosine kinase	adn[c] + gtp[c] -> h[c] + amp[c] + gdp[c]	0	780.765	0	834.403	26.8188	53.6376	Purine synthesis
NTD5	5'-nucleotidase (dTMP)	h2o[c] + dtmp[c] -> pi[c] + thymd[c]	0	780.765	0	834.403	26.8188	53.6376	Pyrimidine catabolism
NICRNS	NICRNS	atp[c] + nicrns[c] -> h[c] + adp[c] + nicrnt[c]	0	780.765	0	834.403	26.8188	53.6376	NAD metabolism
PFK	phosphofructokinase	atp[c] + f6p[c] -> h[c] + adp[c] + fdp[c]	0	780.765	0	834.403	26.8188	53.6376	Glycolysis/gluconeogenesis
P5CRm	pyrroline-5-carboxylate reductase (m)	2 h[m] + nadph[m] + 1pyr5c[m] -> nadp[m] + pro_L[m]	0	780.765	0	834.403	26.8188	53.6376	Arginine and Proline Metabolism
NaKt	Na+/K+ exchanging ATPase	h2o[c] + na1[c] + atp[c] + k[e] -> h[c] + na1[e] + adp[c] + pi[c] + k[c]	0	780.765	0	834.403	26.8188	53.6376	Transport, extracellular
CYTDK1	ATPcytidine 5-phosphotransferase	atp[c] + cytd[c] -> h[c] + adp[c] + cmp[c]	0	780.765	0	834.403	26.8188	53.6376	Nucleotide interconversion
CHOLETDlu	difussion of cholesterol accross the brush border membrane	chsterol[u] <=> chsterol[c]	0	780.77	0	834.405	26.8176	53.6352	Transport, lumen
FBP	fructose-bisphosphatase	h2o[c] + fdp[c] -> pi[c] + f6p[c]	0	781.688	0	835.248	26.7801	53.5601	Glycolysis/gluconeogenesis
PIter	phosphate transport, endoplasmic reticulum	pi[r] <=> pi[c]	1.5882	784.557	0	837.301	25.5779	54.3323	Transport, endoplasmic reticular
G6PPer	glucose-6-phosphate phosphatase, edoplasmic reticular	h2o[r] + g6p[r] -> glc_D[r] + pi[r]	1.5882	784.557	0	837.301	25.5779	54.3323	Glycolysis/gluconeogenesis
GLCter	glucose transport, endoplasmic reticulum	glc_D[c] <=> glc_D[r]	-784.557	-1.5882	-837.301	0	25.5779	54.3323	Transport, endoplasmic reticular
G6Pter	glucose 6-phosphate endoplasmic reticular transport via diffusion	g6p[c] <=> g6p[r]	1.5882	784.557	0	837.301	25.5779	54.3323	Transport, endoplasmic reticular
H2Oter	H2O endoplasmic reticulum transport	h2o[c] <=> h2o[r]	-1.58256	784.43	-7.39632	837.163	23.4598	58.5471	Transport, endoplasmic reticular
HISLAT1tc	transport of L-Histidine by LAT1 in association with 4F2hc, across the apical surface of the memebranes.	leu_L[c] + his_L[u] -> leu_L[u] + his_L[c]	0	43.3029	0	87.3521	22.0246	44.0492	Transport, lumen
CYSB0AT1Atc	transport of L-Cysteine by the apical neutral amino acid transporters in kidney and intestine	na1[u] + cys_L[u] -> na1[c] + cys_L[c]	0	43.3029	0	87.3382	22.0177	44.0354	Transport, lumen
GLYB0AT1tc	transport of Glycine by the apical neutral amino acid transporters in kidney and intestine	na1[u] + gly[u] -> na1[c] + gly[c]	0	43.3029	0	87.3382	22.0177	44.0354	Transport, lumen
LEUB0ATtc	transport of L-Leucine by the apical neutral amino acid transporters B(0)AT1 or B(0)AT2 in kidney, intestine or brain	leu_L[u] + na1[u] -> na1[c] + leu_L[c]	0	43.3171	0	87.3425	22.0127	44.0255	Transport, lumen
GLYt7_211_r	glycine reversible transport via sodium and chloride symport (2:1:1)	2 na1[e] + gly[e] + cl[e] <=> 2 na1[c] + cl[c] + gly[c]	-1000	824.911	-1000	867.916	21.5023	43.0046	Transport, extracellular
GLYSNAT5tc	transport of Glycine into the cell coupled with co-transport with Sodium and counter transport with proton by SNAT5 transporter.	h[c] + na1[u] + gly[u] <=> na1[c] + h[u] + gly[c]	-43.4539	0.249479	-87.3604	2.31771	20.9191	45.9747	Transport, extracellular
HISSNAT5tc	transport of L-Histidine into the cell coupled with co-transport with Sodium and counter transport with proton by SNAT5 transporter.	h[c] + na1[u] + his_L[u] <=> na1[c] + h[u] + his_L[c]	-43.3017	2.96871	-87.351	8.04402	19.487	49.1246	Transport, extracellular
CYSSNAT5tc	transport of L-Cysteine into the cell coupled with co-transport with Sodium and counter transport with proton by SNAT5 transporter.	h[c] + na1[u] + cys_L[u] <=> na1[c] + h[u] + cys_L[c]	-44.3403	2.24567	-88.368	10.4669	17.9032	52.249	Transport, extracellular
RBK	ribokinase	atp[c] + rib_D[c] -> h[c] + adp[c] + r5p[c]	0	14.6239	0	46.3327	15.8544	31.7088	Pentose phosphate pathway
RIBu	uptake of ribose by enterocyes	rib_D[u] <=> rib_D[c]	0	14.6239	0	46.3327	15.8544	31.7088	Transport, lumen
PPAm	inorganic diphosphatase	h2o[m] + ppi[m] -> h[m] + 2 pi[m]	0	447.707	0	478.977	15.6348	31.2696	Oxidative phosphorylation
NTD9	5'-nucleotidase (GMP)	h2o[c] + gmp[c] -> pi[c] + gsn[c]	0	446.152	0	476.802	15.325	30.6501	Nucleotide interconversion
FADDP	FAD diphosphatase	h2o[c] + fad[c] -> 2 h[c] + fmn[c] + amp[c]	0	446.152	0	476.802	15.325	30.6501	Vitamin B2 metabolism
FMNAT	FMN adenylyltransferase	h[c] + atp[c] + fmn[c] -> ppi[c] + fad[c]	0	446.152	0	476.802	15.325	30.6501	Vitamin B2 metabolism
ADPT	adenine phosphoribosyltransferase	ade[c] + prpp[c] -> amp[c] + ppi[c]	0	446.152	0	476.802	15.325	30.6501	Nucleotide salvage pathway
DNADDP	DNADDP	h2o[c] + dnad[c] -> 2 h[c] + amp[c] + nicrnt[c]	0	446.152	0	476.802	15.325	30.6501	NAD metabolism
NNAT	nicotinate-nucleotide adenylyltransferase	h[c] + atp[c] + nicrnt[c] -> ppi[c] + dnad[c]	0	446.152	0	476.802	15.325	30.6501	NAD metabolism
HXPRT	hypoxanthine phosphoribosyltransferase (Hypoxanthine)	prpp[c] + hxan[c] -> ppi[c] + imp[c]	0	446.152	0	476.802	15.325	30.6501	Nucleotide salvage pathway
GUAPRT	guanine phosphoribosyltransferase	prpp[c] + gua[c] -> ppi[c] + gmp[c]	0	446.152	0	476.802	15.325	30.6501	Nucleotide salvage pathway
PRPPS	phosphoribosylpyrophosphate synthetase	atp[c] + r5p[c] <=> h[c] + amp[c] + prpp[c]	3.41115e-05	446.152	3.10104e-05	476.802	15.325	30.6501	Pentose phosphate pathway
CYOR_u10m	ubiquinol-6 cytochrome c reductase, Complex III	2 h[m] + 2 ficytC[m] + q10h2[m] -> 4 h[c] + 2 focytC[m] + q10[m]	0	43.4625	0	72.2405	14.389	28.778	Oxidative phosphorylation
AKGMALtm	alpha-ketoglutarate/malate transporter	akg[m] + mal_L[c] <=> akg[c] + mal_L[m]	-33.4366	1000	-61.6752	1000	14.1193	28.2386	Transport, mitochondrial
ASPTA	aspartate transaminase	akg[c] + asp_L[c] <=> glu_L[c] + oaa[c]	-33.4366	1000	-61.6752	1000	14.1193	28.2386	Alanine and aspartate metabolism
MDH	malate dehydrogenase	nad[c] + mal_L[c] <=> h[c] + nadh[c] + oaa[c]	-1000	33.2279	-1000	61.4489	14.1105	28.221	Citric acid cycle
ASPTAm	aspartate transaminase	akg[m] + asp_L[m] <=> glu_L[m] + oaa[m]	-1000	40.2124	-1000	68.3956	14.0916	28.1832	Alanine and aspartate metabolism
ASPGLUm	aspartate-glutamate mitochondrial shuttle	h[c] + glu_L[c] + asp_L[m] <=> glu_L[m] + asp_L[c] + h[m]	-40.2124	1000	-68.3956	1000	14.0916	28.1832	Transport, mitochondrial
ACONTm	Aconitate hydratase	cit[m] <=> icit[m]	0.208682	32.4948	0.226219	60.4205	13.9716	27.9082	Citric acid cycle
PPA	inorganic diphosphatase	h2o[c] + ppi[c] -> h[c] + 2 pi[c]	0	391.744	0	419.105	13.6804	27.3609	Oxidative phosphorylation
ACONT	aconitase	cit[c] <=> icit[c]	-31.5572	-0.208682	-58.702	-0.226219	13.5812	27.1273	Citric acid cycle
r0913		icit[m] + mal_L[c] <=> icit[c] + mal_L[m]	0.208682	31.5572	0.226219	58.702	13.5812	27.1273	Transport, mitochondrial
PEPCK	Phosphoenolpyruvate carboxykinase (GTP)	oaa[c] + gtp[c] -> gdp[c] + co2[c] + pep[c]	0	31.3485	0	58.4758	13.5636	27.1273	Glycolysis/gluconeogenesis
PEPCKm	Phosphoenolpyruvate carboxykinase (GTP)	oaa[m] + gtp[m] -> co2[m] + pep[m] + gdp[m]	0	31.3485	0	58.4758	13.5636	27.1273	Glycolysis/gluconeogenesis
CITtbm	citrate transport, mitochondrial	cit[c] + pep[m] <=> cit[m] + pep[c]	0	31.3485	0	58.4758	13.5636	27.1273	Transport, mitochondrial
TDP	thiamin pyrophosphatase	h2o[c] + thmpp[c] -> h[c] + pi[c] + thmmp[c]	0	390.383	0	417.201	13.4094	26.8188	Thiamine metabolism
THMP	thiamin phosphatase	h2o[c] + thmmp[c] -> pi[c] + thm[c]	0	390.383	0	417.201	13.4094	26.8188	Thiamine metabolism
TMDPK	Thiamin pyrophosphokinase (EC 2.7.6.2)	atp[c] + thm[c] -> h[c] + amp[c] + thmpp[c]	0	390.383	0	417.201	13.4094	26.8188	Thiamine metabolism
INStlu	Inosine transport (diffusion)	ins[u] <=> ins[c]	-18.0171	1000	-44.7119	1000	13.3474	26.6948	Transport, lumen
r0205		q10[m] + glyc3p[c] <=> q10h2[m] + dhap[c]	-1000	16.0471	-1000	42.3122	13.1325	26.265	Oxidative phosphorylation
URItlu	uridine facilated transport in cytosol	uri[u] <=> uri[c]	-18.1736	1000	-44.0556	1000	12.941	25.882	Transport, lumen
MMMm	methylmalonyl-CoA mutase	mmcoa_R[m] <=> succoa[m]	0	30.6924	0	55.7515	12.5295	25.0591	Valine, leucine, and isoleucine metabolism
PPCOACm	Propionyl-CoA carboxylase, mitochondrial	atp[m] + hco3[m] + ppcoa[m] -> h[m] + adp[m] + pi[m] + mmcoa_S[m]	0	30.6924	0	55.7515	12.5295	25.0591	Valine, leucine, and isoleucine metabolism
MMEm	methylmalonyl-CoA epimerase/racemase	mmcoa_R[m] <=> mmcoa_S[m]	-30.6924	0	-55.7515	0	12.5295	25.0591	Valine, leucine, and isoleucine metabolism
PPAt	Propionate transport, diffusion	ppa[u] -> ppa[c]	0	30.6924	0	55.7515	12.5295	25.0591	Transport, extracellular
ACCOALm	acetate-CoA ligase (AMP-forming)	coa[m] + atp[m] + ppa[m] -> ppcoa[m] + ppi[m] + amp[m]	0	30.6924	0	55.7515	12.5295	25.0591	Propanoate metabolism
PPAtm	Propionate transport, diffusion	ppa[c] -> ppa[m]	0	30.6924	0	55.7515	12.5295	25.0591	Transport, mitochondrial
ADK1m	adenylate kinase, mitochondrial	atp[m] + amp[m] <=> 2 adp[m]	0	30.6924	0	55.7515	12.5295	25.0591	Propanoate metabolism
FUM	fumarase	h2o[c] + fum[c] <=> mal_L[c]	-0.156791	32.3396	-2.49035	59.4674	12.3972	29.4614	Citric acid cycle
PPM	phosphopentomutase	r1p[c] <=> r5p[c]	2.01348	450.325	-3.25004	479.882	12.1468	34.8206	Pentose phosphate pathway
GLYCTDlu	difussion of glycerol accross the brush border membrane	glyc[u] <=> glyc[c]	0	11.4641	0	35.6557	12.0958	24.1916	Transport, lumen
GLYCtm	glycerol transport	glyc[c] <=> glyc[m]	0	11.4641	0	35.6557	12.0958	24.1916	Transport, mitochondrial
GLYKm	glycerol kinase	atp[m] + glyc[m] -> h[m] + adp[m] + glyc3p[m]	0	11.4641	0	35.6557	12.0958	24.1916	Glycerophospholipid metabolism
GLYK	glycerol kinase	atp[c] + glyc[c] -> h[c] + adp[c] + glyc3p[c]	0	11.4641	0	35.6557	12.0958	24.1916	Glycerophospholipid metabolism
PHELAT1tc	transport of L-Phenylalanine by LAT1 in association with 4F2hc, across the apical surface of the memebranes.	leu_L[c] + phe_L[u] -> leu_L[u] + phe_L[c]	0	21.6892	0	45.765	12.0379	24.0758	Transport, lumen
GLYC3Ptmc	glycerol-3-phopshate transport, cytoplasm	glyc3p[m] <=> glyc3p[c]	-999.822	11.4641	-1000	35.6557	12.0069	24.3695	Transport, mitochondrial
ADNt4lu	adenosine transport (Na/Adn cotransport)	na1[u] + adn[u] -> na1[c] + adn[c]	0	21.6892	0	44.7715	11.5411	23.0823	Transport, lumen
URIt4lu	uridine transport in via sodium symport	na1[u] + uri[u] -> na1[c] + uri[c]	0	21.6892	0	44.7715	11.5411	23.0823	Transport, lumen
INSt4lu	inosine transport in via sodium symport	na1[u] + ins[u] -> na1[c] + ins[c]	0	21.6892	0	44.7715	11.5411	23.0823	Transport, lumen
CYTDt4lu	cytidine transport in via sodium symport	na1[u] + cytd[u] -> na1[c] + cytd[c]	0	21.6892	0	44.7715	11.5411	23.0823	Transport, lumen
PHEB0AT1tc	transport of L-Phenylalanine by the apical neutral amino acid transporters in kidney and intestine	na1[u] + phe_L[u] -> na1[c] + phe_L[c]	0	21.6892	0	44.7715	11.5411	23.0823	Transport, lumen
GSNt4lu	guanosine transport in via sodium symport	na1[u] + gsn[u] -> na1[c] + gsn[c]	0	21.6892	0	44.7715	11.5411	23.0823	Transport, lumen
G3PD1	glycerol-3-phosphate dehydrogenase (NAD)	nad[c] + glyc3p[c] <=> h[c] + nadh[c] + dhap[c]	-16.2281	1000	-39.3012	1000	11.5366	23.0731	Glycerophospholipid metabolism
SUCD1m	succinate dehydrogenase	fad[m] + succ[m] <=> fadh2[m] + fum[m]	-0.161202	31.6869	-2.67968	56.7462	11.2705	27.5779	Citric acid cycle
FUMtm	fumarate transport, mitochondrial	fum[c] + pi[m] <=> pi[c] + fum[m]	-31.6869	0.161202	-56.7462	2.67968	11.2705	27.5779	Transport, mitochondrial
GLYPATtc	transport of Glycine by the apical PAT2 or PAT1 amino acid transporters in kidney and intestine	h[u] + gly[u] -> h[c] + gly[c]	0	24.6673	0	46.9617	11.1472	22.2944	Transport, lumen
CYSALANlu	L-alanine/L-cysteine Na-dependent exchange (Cys-L in)	ala_L[c] + na1[u] + cys_L[u] -> na1[c] + ala_L[u] + cys_L[c]	0	21.6892	0	43.9249	11.1178	22.2357	Transport, lumen
ALALPATtc	transport of L-Alanine by the apical PAT2 or PAT1 amino acid transporters in kidney and intestine	h[u] + ala_L[u] -> h[c] + ala_L[c]	0	21.6857	0	43.6792	10.9968	21.9935	Transport, lumen
PHELAT3tc	transport of phenylalanine by LAT3 inintestinal cells	phe_L[u] <=> phe_L[c]	-21.6868	1.89241	-45.7628	4.12599	10.9212	26.3096	Transport, lumen
PGK	phosphoglycerate kinase	atp[c] + 3pg[c] <=> adp[c] + 13dpg[c]	-2.14816	31.3485	-10.2168	58.4758	9.5293	35.1959	Glycolysis/gluconeogenesis
PGM	phosphoglycerate mutase	2pg[c] <=> 3pg[c]	-2.14816	31.3485	-10.2168	58.4758	9.5293	35.1959	Glycolysis/gluconeogenesis
ENO	enolase	2pg[c] <=> h2o[c] + pep[c]	-31.3485	2.14816	-58.4758	10.2168	9.5293	35.1959	Glycolysis/gluconeogenesis
GAPD	glyceraldehyde-3-phosphate dehydrogenase	nad[c] + pi[c] + g3p[c] <=> h[c] + nadh[c] + 13dpg[c]	-31.3485	2.14816	-58.4758	10.2168	9.5293	35.1959	Glycolysis/gluconeogenesis
EX_h(u)	protonexchange	h[u] <=>	-1	7.11533	-1	25.8226	9.35362	18.7072	Exchange/demand reaction
UREAt	Urea transport via facilitate diffusion	urea[e] <=> urea[c]	21.7157	62.0344	-6.64553	72.0603	9.16765	38.3872	Transport, extracellular
H2Otu	water transport into the enterocyte	h2o[u] <=> h2o[c]	21.3164	65.0227	-11.0115	79.2876	9.03152	46.5929	Transport, lumen
RPI	ribose-5-phosphate isomerase	r5p[c] <=> ru5p_D[c]	1.08166	12.5764	-1.96503	33.4609	8.91887	23.9311	Pentose phosphate pathway
GTHP	glutathione peroxidase	2 gthrd[c] + h2o2[c] <=> 2 h2o[c] + gthox[c]	0	19.06	0	36.3463	8.64317	17.2863	Glutathione metabolism
GTHO	glutathione oxidoreductase	h[c] + nadph[c] + gthox[c] -> nadp[c] + 2 gthrd[c]	0	19.06	0	36.3463	8.64317	17.2863	Glutamate metabolism
CYSGLNNlu	L-cysteine/L-glutamine Na-dependent exchange (Cys-L in)	na1[u] + cys_L[u] + gln_L[c] -> na1[c] + cys_L[c] + gln_L[u]	0	15.6749	0	32.1413	8.23322	16.4664	Transport, lumen
GLNLAT1tc	transport of L-Glutamine by LAT1 in association with 4F2hc, across the apical surface of the memebranes.	leu_L[c] + gln_L[u] -> leu_L[u] + gln_L[c]	0	14.4595	0	30.51	8.02526	16.0505	Transport, lumen
CO2tm	CO2 transport (diffusion), mitochondrial	co2[c] <=> co2[m]	-8.78133	29.5604	-18.8483	55.5278	7.95023	36.0343	Transport, mitochondrial
GLNB0AT1tc	transport of L-Glutamine by the apical neutral amino acid transporters in kidney and intestine	na1[u] + gln_L[u] -> na1[c] + gln_L[c]	0	14.4595	0	29.8477	7.69408	15.3882	Transport, lumen
ASNB0AT1tc	transport of L-Asparagine by the apical neutral amino acid transporters in kidney and intestine	na1[u] + asn_L[u] -> na1[c] + asn_L[c]	0	14.4612	0	29.8492	7.694	15.388	Transport, lumen
THRB0AT1tc	transport of L-Threonine by the apical neutral amino acid transporters in kidney and intestine	na1[u] + thr_L[u] -> na1[c] + thr_L[c]	0	14.4614	0	29.8494	7.694	15.388	Transport, lumen
SERB0AT1tc	transport of L-Serine by the apical neutral amino acid transporters in kidney and intestine	na1[u] + ser_L[u] -> na1[c] + ser_L[c]	0	14.5049	0	29.889	7.69202	15.384	Transport, lumen
ALAt4lu	transport of L-Alanine by the apical neutral amino acid transporters in kidney and intestine	na1[u] + ala_L[u] -> na1[c] + ala_L[c]	0	14.4843	0	29.8571	7.68643	15.3729	Transport, lumen
CYSASNNlu	L-cysteine/L-asparagine Na-dependent exchange (Cys-L in)	na1[u] + asn_L[c] + cys_L[u] -> na1[c] + asn_L[u] + cys_L[c]	0	14.8074	0	30.1539	7.67323	15.3465	Transport, lumen
CYSSERNlu	L-serine/L-cysteine Na-dependent exchange (Cys-L in)	na1[u] + cys_L[u] + ser_L[c] -> na1[c] + cys_L[c] + ser_L[u]	0	14.8074	0	30.1539	7.67323	15.3465	Transport, lumen
CYSTHRNlu	L-cysteine/L-threonine Na-dependent exchange (Cys-L in)	na1[u] + cys_L[u] + thr_L[c] -> na1[c] + cys_L[c] + thr_L[u]	0	14.8074	0	30.1539	7.67323	15.3465	Transport, lumen
NMNS	NMN synthetase	h[c] + prpp[c] + ncam[c] -> ppi[c] + nmn[c]	0	223.076	0	238.401	7.66252	15.325	NAD metabolism
NMNATr	nicotinamide-nucleotide adenylyltransferase	h[c] + atp[c] + nmn[c] <=> nad[c] + ppi[c]	0	223.076	0	238.401	7.66252	15.325	NAD metabolism
ADPRDP	ADPribose diphosphatase	h2o[c] + adprib[c] -> 2 h[c] + amp[c] + r5p[c]	0	223.076	-1.14131e-13	238.401	7.66252	15.325	Nucleotide interconversion
NADN	NAD nucleosidase	h2o[c] + nad[c] -> h[c] + adprib[c] + ncam[c]	0	223.076	-1.14131e-13	238.401	7.66252	15.325	NAD metabolism
H2O2te	Hydrogen peroxide transport, diffusion	h2o2[c] -> h2o2[e]	0	11.6362	0	26.7811	7.57245	15.1449	Transport, extracellular
CYOOm3	cytochrome c oxidase, mitochondrial Complex IV	7.92 h[m] + o2[m] + 4 focytC[m] -> 4 h[c] + 1.96 h2o[m] + 4 ficytC[m] + 0.02 o2s[m]	0	21.7313	0	36.1202	7.19449	14.389	Oxidative phosphorylation
O2t	o2 transport (diffusion)	o2[e] <=> o2[c]	-5.12936	1	-19.1898	1	7.03021	14.0604	Transport, extracellular
EX_o2(e)	O2exchange	o2[e] <=>	-1	5.12936	-1	19.1898	7.03021	14.0604	Exchange/demand reaction
O2Stm	Superoxide transport, diffusion	o2s[c] <=> o2s[m]	5.49557	26.908	-0.0378015	46.2672	6.91292	24.8926	Transport, mitochondrial
O2St	Superoxide transport, diffusion	o2s[c] <=> o2s[e]	-26.908	-5.49557	-46.2672	0.0378015	6.91292	24.8926	Transport, extracellular
O2tu	diffusion of oxygen into enterocyte	o2[u] <=> o2[c]	-12.4489	1.00295	-25.8712	1.00351	6.71088	13.4229	Transport, lumen
CYTD	cytidine deaminase	h[c] + h2o[c] + cytd[c] -> nh4[c] + uri[c]	0	7.49389	0	19.9989	6.25252	12.505	Pyrimidine catabolism
PYNP2r	pyrimidine-nucleoside phosphorylase (uracil)	pi[c] + uri[c] <=> ura[c] + r1p[c]	-4.56386	1000	-17.0675	1000	6.2518	12.5036	Pyrimidine catabolism
ADA	Adenosine deaminase	h[c] + h2o[c] + adn[c] -> ins[c] + nh4[c]	0	7.57513	0	20.0603	6.2426	12.4852	Purine catabolism
DCYTtlu	deoxycytidine transport via diffusion	dcyt[u] <=> dcyt[c]	0	7.69786	0	20.1476	6.22485	12.4497	Transport, lumen
DCYTD	deoxycytidine deaminase	h[c] + h2o[c] + dcyt[c] -> nh4[c] + duri[c]	0	7.69786	0	20.1476	6.22485	12.4497	Pyrimidine catabolism
PIt2m	phosphate transporter, mitochondrial	h[c] + pi[c] <=> h[m] + pi[m]	0.919398	1000	-11.1723	1000	6.04584	12.0917	Transport, mitochondrial
EX_h2o(e)	H2Oexchange	h2o[e] <=>	21.7727	62.0344	0	72.0603	5.8734	31.7987	Exchange/demand reaction
UREAt5	urea, water cotransport	h2o[e] + urea[e] <=> h2o[c] + urea[c]	-62.0344	-21.7727	-72.0603	0	5.8734	31.7987	Transport, extracellular
URIt5lu	uridine transport in via sodium symport (1:2)	2 na1[u] + uri[u] -> 2 na1[c] + uri[c]	0	10.8446	0	22.3857	5.77056	11.5411	Transport, lumen
GLNALANlu	L-alanine/L-glutamine Na-dependent exchange (Gln-L in)	ala_L[c] + na1[u] + gln_L[u] -> na1[c] + ala_L[u] + gln_L[c]	0	10.8446	0	22.3857	5.77056	11.5411	Transport, lumen
GLCSGLT1lu	transport of D-glucose from extracellular space to cytosol of mucosal cells in small intestine	h2o[c] + 2 na1[u] + atp[c] + glc_D[u] -> h[c] + 2 na1[c] + adp[c] + pi[c] + glc_D[c]	0	10.8446	0	22.3857	5.77056	11.5411	Transport, lumen
CYTDt5lu	cytidine transport (1:2 Na/cytd cotransport)	2 na1[u] + cytd[u] -> 2 na1[c] + cytd[c]	0	10.8446	0	22.3857	5.77056	11.5411	Transport, lumen
GLNCYSNlu	L-cysteine/L-glutamine Na-dependent exchange (Gln-L in)	na1[u] + cys_L[c] + gln_L[u] -> na1[c] + cys_L[u] + gln_L[c]	0	10.8446	0	22.3857	5.77056	11.5411	Transport, lumen
INSt5lu	inosine transport in via sodium (1:2) symport	2 na1[u] + ins[u] -> 2 na1[c] + ins[c]	0	10.8446	0	22.3857	5.77056	11.5411	Transport, lumen
GLNASNNlu	L-glutamine/L-asparagine Na-dependent exchange (Gln-L in)	na1[u] + asn_L[c] + gln_L[u] -> na1[c] + asn_L[u] + gln_L[c]	0	10.8446	0	22.3857	5.77056	11.5411	Transport, lumen
GLNSERNlu	L-serine/L-glutamine Na-dependent exchange (Gln-L in)	na1[u] + gln_L[u] + ser_L[c] -> na1[c] + gln_L[c] + ser_L[u]	0	10.8446	0	22.3857	5.77056	11.5411	Transport, lumen
ADNt5lu	adenosine transport (1:2 Na/Adn cotransport)	2 na1[u] + adn[u] -> 2 na1[c] + adn[c]	0	10.8446	0	22.3857	5.77056	11.5411	Transport, lumen
GSNt5lu	guanosine transport in via sodium (1:2) symport	2 na1[u] + gsn[u] -> 2 na1[c] + gsn[c]	0	10.8446	0	22.3857	5.77056	11.5411	Transport, lumen
GLNTHRNlu	L-threonine/L-glutamine Na-dependent exchange (Gln-L in)	na1[u] + gln_L[u] + thr_L[c] -> na1[c] + gln_L[c] + thr_L[u]	0	10.8446	0	22.3857	5.77056	11.5411	Transport, lumen
GALSGLT1lu	transport of D-Galactose from extracellular space to cytosol of mucosal cells in small intestine	h2o[c] + 2 na1[u] + atp[c] + gal[u] -> h[c] + 2 na1[c] + adp[c] + pi[c] + gal[c]	0	10.8446	0	22.3857	5.77056	11.5411	Transport, lumen
ASNCYSNlu	L-cysteine/L-asparagine Na-dependent exchange (Asn-L in)	na1[u] + asn_L[u] + cys_L[c] -> na1[c] + asn_L[c] + cys_L[u]	0	10.8459	0	22.3869	5.7705	11.541	Transport, lumen
ASNALANlu	L-alanine/L-asparagine Na-dependent exchange (Asn-L in)	ala_L[c] + na1[u] + asn_L[u] -> na1[c] + ala_L[u] + asn_L[c]	0	10.8459	0	22.3869	5.7705	11.541	Transport, lumen
ASNTHRNlu	L-threonine/L-asparagine Na-dependent exchange (Asn-L in)	na1[u] + asn_L[u] + thr_L[c] -> na1[c] + asn_L[c] + thr_L[u]	0	10.8459	0	22.3869	5.7705	11.541	Transport, lumen
ASNSERNlu	L-serine/L-asparagine Na-dependent exchange (Asn-L in)	na1[u] + asn_L[u] + ser_L[c] -> na1[c] + asn_L[c] + ser_L[u]	0	10.8459	0	22.3869	5.7705	11.541	Transport, lumen
THRCYSNlu	L-cysteine/L-threonine Na-dependent exchange (Thr-L in)	na1[u] + cys_L[c] + thr_L[u] -> na1[c] + cys_L[u] + thr_L[c]	0	10.8461	0	22.3871	5.7705	11.541	Transport, lumen
THRALANlu	L-alanine/L-threonine Na-dependent exchange (Thr-L in)	ala_L[c] + na1[u] + thr_L[u] -> na1[c] + ala_L[u] + thr_L[c]	0	10.8461	0	22.3871	5.7705	11.541	Transport, lumen
THRASNNlu	L-threonine/L-asparagine Na-dependent exchange (Thr-L in)	na1[u] + asn_L[c] + thr_L[u] -> na1[c] + asn_L[u] + thr_L[c]	0	10.8461	0	22.3871	5.7705	11.541	Transport, lumen
THRSERNlu	L-serine/L-threonine Na-dependent exchange (Thr-L in)	na1[u] + ser_L[c] + thr_L[u] -> na1[c] + ser_L[u] + thr_L[c]	0	10.8461	0	22.3871	5.7705	11.541	Transport, lumen
SERALANlu	L-alanine/L-serine Na-dependent exchange (Ser-L in)	ala_L[c] + na1[u] + ser_L[u] -> na1[c] + ala_L[u] + ser_L[c]	0	10.8787	0	22.4167	5.76901	11.538	Transport, lumen
SERCYSNlu	L-serine/L-cysteine Na-dependent exchange (Ser-L in)	na1[u] + cys_L[c] + ser_L[u] -> na1[c] + cys_L[u] + ser_L[c]	0	10.8787	0	22.4167	5.76901	11.538	Transport, lumen
SERASNNlu	L-serine/L-asparagine Na-dependent exchange (Ser-L in)	na1[u] + asn_L[c] + ser_L[u] -> na1[c] + asn_L[u] + ser_L[c]	0	10.8787	0	22.4167	5.76901	11.538	Transport, lumen
SERTHRNlu	L-serine/L-threonine Na-dependent exchange (Ser-L in)	na1[u] + ser_L[u] + thr_L[c] -> na1[c] + ser_L[c] + thr_L[u]	0	10.8787	0	22.4167	5.76901	11.538	Transport, lumen
ALAASNNalu	L-alanine/L-asparagine Na-dependent exchange (Ala-L in)	na1[u] + ala_L[u] + asn_L[c] -> na1[c] + ala_L[c] + asn_L[u]	0	10.8632	0	22.3929	5.76482	11.5296	Transport, lumen
ALASERNlu	L-alanine/L-serine Na-dependent exchange (Ala-L in)	na1[u] + ala_L[u] + ser_L[c] -> na1[c] + ala_L[c] + ser_L[u]	0	10.8632	0	22.3929	5.76482	11.5296	Transport, lumen
ALACYSNlu	L-alanine/L-cysteine Na-dependent exchange (Ala-L in)	na1[u] + ala_L[u] + cys_L[c] -> na1[c] + ala_L[c] + cys_L[u]	0	10.8632	0	22.3929	5.76482	11.5296	Transport, lumen
ALATHRNlu	L-alanine/L-threonine Na-dependent exchange (Ala-L in)	na1[u] + ala_L[u] + thr_L[c] -> na1[c] + ala_L[c] + thr_L[u]	0	10.8632	0	22.3929	5.76482	11.5296	Transport, lumen
ASNGLNNlu	L-glutamine/L-asparagine Na-dependent exchange (Asn-L in)	na1[u] + asn_L[u] + gln_L[c] -> na1[c] + asn_L[c] + gln_L[u]	0	11.4132	0	22.9095	5.74817	11.4963	Transport, lumen
THRGLNNlu	L-threonine/L-glutamine Na-dependent exchange (Thr-L in)	na1[u] + gln_L[c] + thr_L[u] -> na1[c] + gln_L[u] + thr_L[c]	0	11.4133	0	22.9097	5.74816	11.4963	Transport, lumen
SERGLNNlu	L-serine/L-glutamine Na-dependent exchange (Ser-L in)	na1[u] + gln_L[c] + ser_L[u] -> na1[c] + gln_L[u] + ser_L[c]	0	11.4459	0	22.9393	5.74668	11.4934	Transport, lumen
ALAGLNNlu	L-alanine/L-glutamine Na-dependent exchange (Ala-L in)	na1[u] + ala_L[u] + gln_L[c] -> na1[c] + ala_L[c] + gln_L[u]	0	11.4886	0	22.9163	5.71388	11.4278	Transport, lumen
GALt1lu	galactose transport (uniport)	gal[u] <=> gal[c]	-10.8446	0.315857	-22.3857	0.475177	5.6909	11.7004	Transport, lumen
CYTDtlu	cytidine facilated transport in cytosol	cytd[u] <=> cytd[c]	-21.6892	7.49394	-44.7714	19.999	5.28861	35.5873	Transport, lumen
DURIPP	deoxyuridine phosphorylase	pi[c] + duri[c] <=> ura[c] + 2dr1p[c]	-998.027	7.69786	-1000	20.1476	5.23822	14.423	Nucleotide interconversion
EX_lac_L(e)	(S)-lactateexchange	lac_L[e] <=>	0	4.5092	0	14.8839	5.18737	10.3747	Exchange/demand reaction
L_LACt2r	L-lactate reversible transport via proton symport	h[e] + lac_L[e] <=> h[c] + lac_L[c]	-4.5092	0	-14.8839	0	5.18737	10.3747	Transport, extracellular
METyLATthc	transport of Methionine by y+LAT1 or y+LAT2 with co-transporter of h in small intestine and kidney	arg_L[c] + h[e] + met_L[e] -> h[c] + arg_L[e] + met_L[c]	0	4.5092	0	14.8839	5.18737	10.3747	Transport, extracellular
ALAyLATthc	transport of Alanine by y+LAT1 or y+LAT2 with co-transporter of h in small intestine and kidney	ala_L[e] + arg_L[c] + h[e] -> h[c] + ala_L[c] + arg_L[e]	0	4.5092	0	14.8839	5.18737	10.3747	Transport, extracellular
HISyLATthc	transport of Histidine by y+LAT1 or y+LAT2 with co-transporter of h in small intestine and kidney	arg_L[c] + h[e] + his_L[e] -> h[c] + arg_L[e] + his_L[c]	0	4.5092	0	14.8839	5.18737	10.3747	Transport, extracellular
PHEyLATthc	transport of Phenylalanine by y+LAT1 or y+LAT2 with co-transporter of h in small intestine and kidney	phe_L[e] + arg_L[c] + h[e] -> h[c] + phe_L[c] + arg_L[e]	0	4.5092	0	14.8839	5.18737	10.3747	Transport, extracellular
LEUyLAThtc	transport of Leucine by y+LAT1 or y+LAT2 with co-transporter of h in small intestine and kidney	arg_L[c] + h[e] + leu_L[e] -> h[c] + leu_L[c] + arg_L[e]	0	4.5092	0	14.8839	5.18737	10.3747	Transport, extracellular
GLNyLATthc	transport of Glutamine by y+LAT1 or y+LAT2 with co-transporter of h in small intestine and kidney	gln_L[e] + arg_L[c] + h[e] -> h[c] + gln_L[c] + arg_L[e]	0	4.5092	0	14.8839	5.18737	10.3747	Transport, extracellular
LDH_L	L-lactate dehydrogenase	nad[c] + lac_L[c] <=> h[c] + pyr[c] + nadh[c]	-4.5092	1000	-14.42	1000	4.95539	9.91078	Glycolysis/gluconeogenesis
LACLMCTlu	uptake of lactate by enterocyes.	h[u] + lac_L[u] -> h[c] + lac_L[c]	0	5.56342	0	14.9315	4.68405	9.36811	Transport, lumen
RPEc	ribulose 5-phosphate 3-epimerase	2 ru5p_D[c] <=> 2 xu5p_D[c]	0.80928	6.28822	-0.506107	16.7304	4.56342	11.7576	Pentose phosphate pathway
TALA	transaldolase	g3p[c] + s7p[c] <=> f6p[c] + e4p[c]	0.80928	6.28822	-0.506107	16.7304	4.56342	11.7576	Pentose phosphate pathway
TKT1	transketolase	r5p[c] + xu5p_D[c] <=> g3p[c] + s7p[c]	0.80928	6.28822	-0.506107	16.7304	4.56342	11.7576	Pentose phosphate pathway
TKT2	transketolase	xu5p_D[c] + e4p[c] <=> g3p[c] + f6p[c]	0.80928	6.28822	-0.506107	16.7304	4.56342	11.7576	Pentose phosphate pathway
[truncated: 1,086 more rows]
