# Supplementary material for: A Computational Framework for Studying Gut-Brain Axis in Autism Spectrum Disorder
Source: Front Physiol. 2022 Mar 7;13:760753. doi: 10.3389/fphys.2022.760753 (PMC8940246; doi:10.3389/fphys.2022.760753)
Supplement: Supplementary file 7 [file Table_6.xlsx]

## Sheet: Index
Additional file 5-Integrated model results.xls has 6 tabs:
(a) Effect of beneficial bacteria percentage - Integrated model result. Toxin steady state concentrations (M) as a function of beneficial bacteria percentage, under High fiber diet.
(b) Effect of beneficial bacteria percentage - Integrated model. Toxin steady state fluxes (mmol/gDW hr) as a function of beneficial bacteria percentage, under High fiber diet.
(c) Effect of beneficial bacteria percentage - Integrated model. Toxin steady state concentrations (M) as a function of beneficial bacteria percentage, under Western diet.
(d) Effect of beneficial bacteria percentage - Integrated model. Toxin steady state fluxes (mmol/gDW hr) as a function of beneficial bacteria percentage, under Western diet
(e) Superoxide SOX steady state Concentrations (M) in brain and gut for gut microbiome beneficial and harmful models for both diets.
f) Integrated model results. i) Toxin steady state concentrations (M). ii) Toxin steady state fluxes (mmol/gDW hr) For brain - mmol/gWW hr. (Prod - Production flux, Consum - Consumption flux )

## Sheet: SS_Conc-HF
Additional file 5-Integrated model results- Effect of beneficial bacteria. a) Toxin steady state concentrations (M) as a function of beneficial bacteria percentage, under High fiber diet
Beneficial bacteria %	H2O2_brain	H2O2_gut	SOX_brain	SOX_gut	GABA	Glutamate
0.2	0.0403215	0.161628	0.00155748	0.00314348	0.000152761	0.000152761
0.4	0.0403215	0.161627	0.00155742	0.00314338	0.000152739	0.000152739
0.6	0.0403215	0.161627	0.00155742	0.00314338	0.000152739	0.000152739
0.8	0.0403215	0.161627	0.00155742	0.00314338	0.000152739	0.000152739

## Sheet: SS_Flux-HF
Additional file 5-Integrated model results- Effect of beneficial bacteria. b) Toxin steady state fluxes (mmol/gDW hr) For brain - mmol/gWW hr as a function of beneficial bacteria percentage, under High fiber diet (Prod - Production flux, Consum - Consumption flux )
Beneficial bacteria %	H2O2_brain			H2O2_gut			SOX_brain			SOX_gut			GABA	Glutamate
	Prod	Consum	Net(Prod-Consum)	Prod	Consum	Net(Prod-Consum)	Prod	Consum	Net(Prod-Consum)	Prod	Consum	Net(Prod-Consum)
0.2	4.63383e-06	1.09676e-05	-6.33374e-06	1.13406	0.157862	0.976201	0.0028442	0.000423577	0.00242063	0.0226017	0.00307026	0.0195314	3.5181e-08	3.51808e-08
0.4	4.63382e-06	1.09676e-05	-6.33373e-06	1.13406	0.157861	0.976201	0.0028442	0.000423559	0.00242064	0.0226016	0.00307014	0.0195315	3.51809e-08	3.51808e-08
0.6	4.63382e-06	1.09676e-05	-6.33373e-06	1.13406	0.157861	0.976201	0.0028442	0.000423559	0.00242064	0.0226016	0.00307014	0.0195315	3.51809e-08	3.51808e-08
0.8	4.63382e-06	1.09676e-05	-6.33373e-06	1.13406	0.157861	0.976201	0.0028442	0.000423559	0.00242064	0.0226016	0.00307014	0.0195315	3.51809e-08	3.51808e-08

## Sheet: ToxinConc
Additional file 5- a) Integrated model results. i) Toxin steady state concentrations (M). ii) Toxin steady state fluxes (mmol/gDW hr) For brain - mmol/gWW hr. (Prod - Production flux, Consum - Consumption flux )
i)
Model	H2O2_brain	H2O2_gut	SOX_brain	SOX_gut	GABA	Glutamate
Gut_Microbiome_Western	0.0421871	0.169144	0.00151976	0.00306612	0.000151162	0.000151162
Gut_Microbiome_High_fiber	0.0403216	0.161628	0.0015573	0.00314316	0.000152819	0.000152819
Gut_Microbiome_Harmful_Western	0.0394534	0.158151	0.00152557	0.00307815	0.000152358	0.000152358
Gut_Microbiome_Harmful_High_fiber	0.0390462	0.156521	0.00151053	0.00304737	0.000152134	0.000152134
Gut_Microbiome_Beneficial_Western	0.0384799	0.154253	0.0014897	0.00300472	0.000151865	0.000151865
Gut_Microbiome_Beneficial_High_fiber	0.0380862	0.152677	0.00147519	0.00297501	0.000151915	0.000151915
SIEC_Western	0.0281837	0.113013	0.00111145	0.00223007	0.000148019	0.000148019
SIEC_High_fiber	0.0277204	0.111158	0.00109318	0.00219288	0.000147352	0.000147352
ii)
	H2O2_brain			H2O2_gut			SOX_brain			SOX_gut			GABA	Glutamate
Model	Prod	Consum	Net(Prod-Consum)	Prod	Consum	Net(Prod-Consum)	Prod	Consum	Net(Prod-Consum)	Prod	Consum	Net(Prod-Consum)
Gut_Microbiome_Western	4.65862e-06	1.14608e-05	-6.80222e-06	1.02957	0.00647019	1.0231	0.00285942	0.000412971	0.00244645	0.0220447	0.00299187	0.0190529	3.53692e-08	3.5369e-08
Gut_Microbiome_High_fiber	4.63383e-06	1.09676e-05	-6.33379e-06	1.13406	0.157862	0.976201	0.0028442	0.000423518	0.00242069	0.0226015	0.00306987	0.0195316	3.51809e-08	3.51808e-08
Gut_Microbiome_Harmful_Western	4.62093e-06	1.07313e-05	-6.11034e-06	1.10977	0.154466	0.955305	0.00283629	0.000414904	0.00242138	0.0221188	0.00300648	0.0191123	3.5083e-08	3.50829e-08
Gut_Microbiome_Harmful_High_fiber	4.61487e-06	1.06204e-05	-6.00555e-06	1.09838	0.152874	0.945504	0.00283257	0.000410809	0.00242176	0.0218922	0.00297638	0.0189158	3.5037e-08	3.50369e-08
Gut_Microbiome_Beneficial_Western	4.60646e-06	1.04663e-05	-5.85984e-06	1.08253	0.150659	0.931872	0.0028274	0.000405146	0.00242226	0.0215771	0.00293474	0.0186424	3.49732e-08	3.4973e-08
Gut_Microbiome_Beneficial_High_fiber	4.6006e-06	1.03591e-05	-5.75853e-06	1.07151	0.149119	0.922394	0.00282381	0.000401197	0.00242262	0.021358	0.00290571	0.0184523	3.49892e-08	3.49891e-08
SIEC_Western	4.45346e-06	7.66507e-06	-3.21161e-06	0.794044	0.110381	0.683663	0.0027335	0.000302361	0.00243113	0.015842	0.00217869	0.0136633	3.39874e-08	3.39872e-08
SIEC_High_fiber	4.44653e-06	7.53889e-06	-3.09236e-06	0.78109	0.108567	0.672523	0.00272924	0.000297306	0.00243194	0.015583	0.00214181	0.0134412	3.39345e-08	3.39343e-08

## Sheet: SS_Conc-WD
Additional file 5-Integrated model results- Effect of beneficial bacteria. (c) Toxin steady state concentrations (M) as a function of beneficial bacteria percentage, under Western diet.
Beneficial bacteria %	H2O2_brain	H2O2_gut	SOX_brain	SOX_gut	GABA	Glutamate
0.2	0.0421871	0.169144	0.00151976	0.00306612	0.000151162	0.000151162
0.4	0.0407712	0.163428	0.0015738	0.00317694	0.000153017	0.000153017
0.6	0.0407711	0.163428	0.00157397	0.00317726	0.000152959	0.000152959
0.8	0.0407711	0.163428	0.00157397	0.00317726	0.000152959	0.000152959

## Sheet: SS_Flux-WD
Additional file 5-Integrated model results- Effect of beneficial bacteria. (d) Toxin steady state fluxes (mmol/gDW hr) as a function of beneficial bacteria percentage, under Western diet
Beneficial bacteria %	H2O2_brain			H2O2_gut			SOX_brain			SOX_gut			GABA	Glutamate
	Prod	Consum	Net(Prod-Consum)	Prod	Consum	Net(Prod-Consum)	Prod	Consum	Net(Prod-Consum)	Prod	Consum	Net(Prod-Consum)
0.2	4.65862e-06	1.14608e-05	-6.80222e-06	1.02957	0.00647019	1.0231	0.00285942	0.000412971	0.00244645	0.0220447	0.00299187	0.0190529	3.53692e-08	3.5369e-08
0.4	4.6405e-06	1.109e-05	-6.44947e-06	1.14664	0.15962	0.98702	0.0028483	0.000428	0.0024203	0.0228515	0.00310283	0.0197487	3.52316e-08	3.52315e-08
0.6	4.64051e-06	1.10899e-05	-6.44942e-06	1.14664	0.15962	0.98702	0.0028483	0.000428058	0.00242025	0.0228517	0.00310322	0.0197485	3.52317e-08	3.52315e-08
0.8	4.64051e-06	1.10899e-05	-6.44942e-06	1.14664	0.15962	0.98702	0.0028483	0.000428059	0.00242025	0.0228517	0.00310323	0.0197485	3.52317e-08	3.52315e-08

## Sheet: SOX_Conc
Additional file 5-Integrated model results. (e) Superoxide SOX steady state Concentrations (M) in brain and gut for gut microbiome beneficial and harmful models for both diets.
Model	SOX brain	SOX gut
Gut Microbiome Western	0.00151976	0.00306612
Gut Microbiome High fiber	0.0015573	0.00314316
Gut Microbiome Harmful Western	0.00152557	0.00307815
Gut Microbiome Harmful High fiber	0.00151053	0.00304737
Gut Microbiome Beneficial Western	0.0014897	0.00300472
Gut Microbiome Beneficial High fiber	0.00147519	0.00297501
SIEC Western	0.00111145	0.00223007
SIEC High fiber	0.00109318	0.00219288
