# Supplementary material for: A Computational Framework for Studying Gut-Brain Axis in Autism Spectrum Disorder
Source: Front Physiol. 2022 Mar 7;13:760753. doi: 10.3389/fphys.2022.760753 (PMC8940246; doi:10.3389/fphys.2022.760753)
Supplement: Supplementary file 8 [file Table_7.xlsx]

## Sheet: Index
Additional file 8- Steady state gut community model analysis at different beneficial percentage:
Growth rate: growth rate calculated from weighted pareto optimality at different beneficial percentage
Five microbial community: Steady state model at different beneficial percentage
Ten microbial community: Steady state model at different beneficial percentage

## Sheet: Growth rate
Five microbial community
Beneficial percentage	20		40		60		80
diet	High fiber	western	High fiber	western	High fiber	western	High fiber	western
BV	1.56626	1.48102	1.07823	1.01632	0.593681	0.561863	0.139688	0.132202
DD	1.56631	1.49769	1.07827	1.02776	0.5937	0.568186	0.139693	0.13369
CP	0.490734	0.482043	0.337829	0.330792	0.186011	0.182877	0.0437673	0.0430298
LA	0.21665	0.210327	0.608096	0.594714	0.921914	0.905288	1.16637	1.14533
BL	0.35131	0.323534	0.986061	0.914815	1.49494	1.39255	1.89133	1.7618
sIEC	0.0109512	0.010928	0.0103162	0.0102744	0.0100361	0.0100361	0.0101491	0.0101491
Ten microbial community
Beneficial percentage	20		40		60		80
Diet	High fiber	western	High fiber	western	High fiber	western	High fiber	western
BV	1.02471	1.03298	0.693516	0.706753	0.317472	0.322282	0.0192407	0.0240509
DD	0.033672	0.0384823	0.3271	0.33191	0.671469	0.684706	0.826401	0.958625
CP	0.321645	0.313477	0.217686	0.214478	0.0996504	0.0978028	0.00603942	0.00729872
LA	0.0233572	0.0266939	0.226898	0.230235	0.465776	0.474958	0.573247	0.664967
BL	0.0336713	0.0378307	0.327092	0.32629	0.671454	0.673113	0.826383	0.942394
AKK	0.0160692	0.0175527	0.156101	0.151392	0.320444	0.312311	0.394382	0.437253
CLS	0.710827	0.716559	0.48108	0.490262	0.220225	0.223562	0.013347	0.0166837
PRE	0.0336713	0.0367675	0.327092	0.31712	0.671454	0.654195	0.826383	0.915908
RT	0.710827	0.716559	0.48108	0.490262	0.220225	0.223562	0.013347	0.0166837
SH	1.02472	1.03299	0.693521	0.706758	0.317474	0.322285	0.0192409	0.0240511
sIEC	0.00396257	0.00405719	0.00438458	0.00446124	0.00424659	0.00432325	0.002898	0.00348942

## Sheet: five microbial community
				Flux through community model reactions
Reaction abbreviation	Reaction name	Reaction formula		0.2		0.4		0.6		0.8
			subsystem	High fiber	western	High fiber	western	High fiber	western	High fiber	western
BV_12PPDt	S-Propane-1,2-diol facilitated transport	BV_12ppd_S[e] <=> BV_12ppd_S[c]	Transport, extracellular	0	0	0	0	0	0	0	0	0	0
BV_23DHMPO	(R)-2,3-Dihydroxy-3-methylpentanoate:NADP+ oxidoreductase	BV_23dhmp[c] + BV_nadp[c] <=> BV_3h3mop[c] + BV_h[c] + BV_nadph[c]	Valine, leucine, and isoleucine metabolism	-1000	-1000	-1000	-1000	-1000	-1000	-1000	-1000	0	0
BV_23PDE2	2,3-Cyclic UMP 3-nucleotidohydrolase	BV_h2o[c] + BV_23cump[c] -> BV_h[c] + BV_3ump[c]	Nucleotide interconversion	0	0	0	0	0	0	0	0	0	0
BV_23PDE4	2,3-Cyclic CMP 3-nucleotidohydrolase	BV_h2o[c] + BV_23ccmp[c] -> BV_h[c] + BV_3cmp[c]	Nucleotide interconversion	0	0	0	0	0	0	0	0	0	0
BV_23PDE7	2,3-Cyclic AMP 3-nucleotidohydrolase	BV_h2o[c] + BV_23camp[c] -> BV_h[c] + BV_3amp[c]	Nucleotide interconversion	0	0	0	0	0	0	0	0	0	0
BV_23PDE9	2,3-Cyclic GMP 3-nucleotidohydrolase	BV_h2o[c] + BV_23cgmp[c] -> BV_h[c] + BV_3gmp[c]	Nucleotide interconversion	0	0	0	0	0	0	0	0	0	0
BV_26DAPLLAT	L,L-diaminopimelate aminotransferase	BV_26dap_LL[c] + BV_akg[c] <=> BV_h[c] + BV_h2o[c] + BV_thdp[c] + BV_glu_L[c]	Lysine metabolism	0	-673.932	0	-1000	0	0	-565.73	-718.116	-565.73	-44.1846
BV_26DAPt2r	meso-2,6-Diaminoheptanedioate transport via proton symport, reversible	BV_h[e] + BV_26dap_M[e] <=> BV_h[c] + BV_26dap_M[c]	Transport, extracellular	0.674123	0.656063	0.784494	0.82809	0.834682	0.819287	0.842446	0.817498	0.168324	0.161435
BV_2AHBUTI	(S)-2-Aceto-2-hydroxybutanoate isomerase	BV_2ahbut[c] <=> BV_3h3mop[c]	Valine, leucine, and isoleucine metabolism	1000	1000	1000	1000	1000	1000	1000	1000	0	0
BV_2MBCOATA	2-methylbutanoyl-CoA[acyl-carrier-protein] transferase	BV_2mbcoa[c] + BV_ACP[c] <=> BV_coa[c] + BV_2mbutACP[c]	Glycerophospholipid metabolism	0.13342	0.131995	0.0918483	0.111247	0.0505721	0.0561665	0.0118992	0.0171891	-0.121521	-0.114805
BV_2OBUTt2r	2-Oxobutanoate transport via proton symport, reversible	BV_h[e] + BV_2obut[e] <=> BV_h[c] + BV_2obut[c]	Transport, extracellular	0.512141	1.04318	1.71954	0.864224	0.858513	0.60834	0.679758	0.0659812	0.167617	-0.977197
BV_3HACPR1	3-hydroxyacyl-ACP-dehydratase (FabZ)	BV_3hgACPm[c] -> BV_h2o[c] + BV_egACPm[c]	Biotin metabolism	0.00484992	0.0047981	0.00333875	0.00404392	0.00183833	0.00204169	0.000432545	0.000624835	-0.00441737	-0.00417326
BV_3HACPR2	3-hydroxyacyl-ACP-dehydratase (FabZ)	BV_3hpACPm[c] -> BV_h2o[c] + BV_epACPm[c]	Biotin metabolism	0.00484992	0.0047981	0.00333875	0.00404392	0.00183833	0.00204169	0.000432545	0.000624835	-0.00441737	-0.00417326
BV_3HAD100	3-hydroxyacyl-[acyl-carrier-protein] dehydratase (n-C10:0)	BV_3hdecACP[c] -> BV_h2o[c] + BV_tdec2eACP[c]	Fatty acid synthesis	0	0	0	0	0	0	0	0	0	0
BV_3HAD10M11	10-methyl-3-hydroxy-undecanoyl-ACP hydro-lyase	BV_10m3hundecACP[c] -> BV_h2o[c] + BV_10mtundec2eACP[c]	Fatty acid synthesis	0	0	0	0	0	0	0	0	0	0
BV_3HAD10M12	10-methyl-3-hydroxy-dodecanoyl-ACP hydro-lyase	BV_10m3hddcaACP[c] -> BV_h2o[c] + BV_10mtddec2eACP[c]	Fatty acid synthesis	0.13342	0.131995	0.0918483	0.111247	0.0505721	0.0561665	0.0118992	0.0171891	-0.121521	-0.114805
BV_3HAD11M12	11-methyl-3-hydroxy-dodecanoyl-ACP hydro-lyase	BV_11m3hddcaACP[c] -> BV_h2o[c] + BV_11mtddec2eACP[c]	Fatty acid synthesis	0.13342	0.131995	0.0918483	0.111247	0.0505721	0.0561665	0.0118992	0.0171891	-0.121521	-0.114805
BV_3HAD120	3-hydroxyacyl-[acyl-carrier-protein] dehydratase (n-C12:0)	BV_3hddecACP[c] -> BV_h2o[c] + BV_tddec2eACP[c]	Fatty acid synthesis	0	0	0	0	0	0	0	0	0	0
BV_3HAD12M13	12-methyl-3-hydroxy-tridecanoyl-ACP hydro-lyase	BV_12m3htridecACP[c] -> BV_h2o[c] + BV_12mttritec2eACP[c]	Fatty acid synthesis	0	0	0	0	0	0	0	0	0	0
BV_3HAD12M14	12-methyl-3-hydroxy-tetra-decanoyl-ACP hydro-lyase	BV_12m3hmyrsACP[c] -> BV_h2o[c] + BV_12mtmrs2eACP[c]	Fatty acid synthesis	0.13342	0.131995	0.0918483	0.111247	0.0505721	0.0561665	0.0118992	0.0171891	-0.121521	-0.114805
BV_3HAD13M14	13-methyl-3-hydroxy-tetra-decanoyl-ACP hydro-lyase	BV_13m3hmyrsACP[c] -> BV_h2o[c] + BV_13mtmrs2eACP[c]	Fatty acid synthesis	0.13342	0.131995	0.0918483	0.111247	0.0505721	0.0561665	0.0118992	0.0171891	-0.121521	-0.114805
BV_3HAD140	3-hydroxyacyl-[acyl-carrier-protein] dehydratase (n-C14:0)	BV_3hmrsACP[c] -> BV_h2o[c] + BV_tmrs2eACP[c]	Fatty acid synthesis	0.0136223	0	0	4.02748e-25	0	0	0.0164598	0	0.00283752	0
BV_3HAD14M15	14-methyl-3-hydroxy-pentadecanoyl-ACP hydro-lyase	BV_14m3hpentdecACP[c] -> BV_h2o[c] + BV_14mtpentdec2eACP[c]	Fatty acid synthesis	0	0	0	0	0	0	0	0	0	0
BV_3HAD14M16	14-methyl-3-hydroxy-hexa-decanoyl-ACP hydro-lyase	BV_14m3hpalmACP[c] -> BV_h2o[c] + BV_14mtpalm2eACP[c]	Fatty acid synthesis	0.13342	0.131995	0.0918483	0.111247	0.0505721	0.0561665	0.0118992	0.0171891	-0.121521	-0.114805
BV_3HAD15M16	15-methyl-3-hydroxy-hexa-decanoyl-ACP hydro-lyase	BV_15m3hpalmACP[c] -> BV_h2o[c] + BV_15mtpalm2eACP[c]	Fatty acid synthesis	0.13342	0.131995	0.0918483	0.111247	0.0505721	0.0561665	0.0118992	0.0171891	-0.121521	-0.114805
BV_3HAD160	3-hydroxyacyl-[acyl-carrier-protein] dehydratase (n-C16:0)	BV_3hpalmACP[c] -> BV_h2o[c] + BV_tpalm2eACP[c]	Fatty acid synthesis	0	0	0	0	0	0	0	0	0	0
BV_3HAD180	3-hydroxyacyl-[acyl-carrier-protein] dehydratase (n-C18:0)	BV_3hoctaACP[c] -> BV_h2o[c] + BV_toctd2eACP[c]	Fatty acid synthesis	0.0787051	0	0.091204	0.0198919	0.0932757	0.00550685	0.0883693	7.18334e-25	0.00966422	7.18334e-25
BV_3HAD40	3-hydroxyacyl-[acyl-carrier-protein] dehydratase (n-C4:0)	BV_3haACP[c] -> BV_h2o[c] + BV_but2eACP[c]	Fatty acid synthesis	0	0	0	0	0	0	0	0	0	0
BV_3HAD4M5	4-methyl-3-hydroxy-pentanoyl-ACP hydro-lyase	BV_4m3hpentACP[c] -> BV_h2o[c] + BV_4mtpent2eACP[c]	Fatty acid synthesis	0	0	0	0	0	0	0	0	0	0
BV_3HAD4M6	4-methyl-3-hydroxy-hexanoyl-ACP hydro-lyase	BV_4m3hhexACP[c] -> BV_h2o[c] + BV_4mthex2eACP[c]	Fatty acid synthesis	0.13342	0.131995	0.0918483	0.111247	0.0505721	0.0561665	0.0118992	0.0171891	-0.121521	-0.114805
BV_3HAD5M6	5-methyl-3-hydroxy-hexanoyl-ACP hydro-lyase	BV_5m3hhexACP[c] -> BV_h2o[c] + BV_5mthex2eACP[c]	Fatty acid synthesis	0.13342	0.131995	0.0918483	0.111247	0.0505721	0.0561665	0.0118992	0.0171891	-0.121521	-0.114805
BV_3HAD60	3-hydroxyacyl-[acyl-carrier-protein] dehydratase (n-C6:0)	BV_3hhexACP[c] -> BV_h2o[c] + BV_thex2eACP[c]	Fatty acid synthesis	0	0	0	0	0	0	0	0	0	0
BV_3HAD6M7	6-methyl-3-hydroxy-heptanoyl-ACP hydro-lyase	BV_6m3hheptACP[c] -> BV_h2o[c] + BV_6mthept2eACP[c]	Fatty acid synthesis	0	0	0	0	0	0	0	0	0	0
BV_3HAD6M8	6-methyl-3-hydroxy-octanoyl-ACP hydro-lyase	BV_6m3hocACP[c] -> BV_h2o[c] + BV_6mtoct2eACP[c]	Fatty acid synthesis	0.13342	0.131995	0.0918483	0.111247	0.0505721	0.0561665	0.0118992	0.0171891	-0.121521	-0.114805
BV_3HAD7M8	7-methyl-3-hydroxy-octanoyl-ACP hydro-lyase	BV_7m3hocACP[c] -> BV_h2o[c] + BV_7mtoct2eACP[c]	Fatty acid synthesis	0.13342	0.131995	0.0918483	0.111247	0.0505721	0.0561665	0.0118992	0.0171891	-0.121521	-0.114805
BV_3HAD80	3-hydroxyacyl-[acyl-carrier-protein] dehydratase (n-C8:0)	BV_3hoctACP[c] -> BV_h2o[c] + BV_toct2eACP[c]	Fatty acid synthesis	0	0	0	0	0	0	0	0	0	0
BV_3HAD8M10	8-methyl-3-hydroxy-decanoyl-ACP hydro-lyase	BV_8m3hdcaACP[c] -> BV_h2o[c] + BV_8mtdec2eACP[c]	Fatty acid synthesis	0.13342	0.131995	0.0918483	0.111247	0.0505721	0.0561665	0.0118992	0.0171891	-0.121521	-0.114805
BV_3HAD8M9	8-methyl-3-hydroxy-nonanoyl-ACP hydro-lyase	BV_8m3hnonACP[c] -> BV_h2o[c] + BV_8mtnon2eACP[c]	Fatty acid synthesis	0	0	0	0	0	0	0	0	0	0
BV_3HAD9M10	9-methyl-3-hydroxy-decanoyl-ACP hydro-lyase	BV_9m3hdcaACP[c] -> BV_h2o[c] + BV_9mtdec2eACP[c]	Fatty acid synthesis	0.13342	0.131995	0.0918483	0.111247	0.0505721	0.0561665	0.0118992	0.0171891	-0.121521	-0.114805
BV_3MOBS	3-methyl-2-oxobutanoate synthase	BV_h[c] + BV_coa[c] + BV_3c3hmp[c] <=> BV_h2o[c] + BV_accoa[c] + BV_3mob[c]	Valine, leucine, and isoleucine metabolism	0	0	0	2.57332e-25	0	-1.73677	0	-1.71956	0	-1.71956
BV_3OAACPR1	3-ketoacyl-ACP-reductase (FabG)	BV_h[c] + BV_nadph[c] + BV_3ogACPm[c] -> BV_nadp[c] + BV_3hgACPm[c]	Biotin metabolism	0.00484992	0.0047981	0.00333875	0.00404392	0.00183833	0.00204169	0.000432545	0.000624835	-0.00441737	-0.00417326
BV_3OAACPR2	3-ketoacyl-ACP-reductase (FabG)	BV_h[c] + BV_nadph[c] + BV_3opACPm[c] -> BV_nadp[c] + BV_3hpACPm[c]	Biotin metabolism	0.00484992	0.0047981	0.00333875	0.00404392	0.00183833	0.00204169	0.000432545	0.000624835	-0.00441737	-0.00417326
BV_3OAR100	3-oxoacyl-[acyl-carrier-protein] reductase (n-C10:0)	BV_h[c] + BV_nadph[c] + BV_3odecACP[c] <=> BV_nadp[c] + BV_3hdecACP[c]	Fatty acid synthesis	0	0	0	0	0	0	0	0	0	0
BV_3OAR10M11	10-methyl-3-oxo-undecanoyl-ACPNADP+ oxidoreductase	BV_h[c] + BV_nadph[c] + BV_10m3oundecACP[c] <=> BV_nadp[c] + BV_10m3hundecACP[c]	Fatty acid synthesis	0	0	0	0	0	0	0	0	0	0
BV_3OAR10M12	10-methyl-3-oxo-dodecanoyl-ACPNADP+ oxidoreductase	BV_h[c] + BV_nadph[c] + BV_10m3oddcaACP[c] <=> BV_nadp[c] + BV_10m3hddcaACP[c]	Fatty acid synthesis	0.13342	0.131995	0.0918483	0.111247	0.0505721	0.0561665	0.0118992	0.0171891	-0.121521	-0.114805
BV_3OAR11M12	11-methyl-3-oxo-dodecanoyl-ACPNADP+ oxidoreductase	BV_h[c] + BV_nadph[c] + BV_11m3oddcaACP[c] <=> BV_nadp[c] + BV_11m3hddcaACP[c]	Fatty acid synthesis	0.13342	0.131995	0.0918483	0.111247	0.0505721	0.0561665	0.0118992	0.0171891	-0.121521	-0.114805
BV_3OAR120	3-oxoacyl-[acyl-carrier-protein] reductase (n-C12:0)	BV_h[c] + BV_nadph[c] + BV_3oddecACP[c] <=> BV_nadp[c] + BV_3hddecACP[c]	Fatty acid synthesis	0	0	0	0	0	0	0	0	0	0
BV_3OAR12M13	12-methyl-3-oxo-tridecanoyl-ACPNADP+ oxidoreductase	BV_h[c] + BV_nadph[c] + BV_12m3otridecACP[c] <=> BV_nadp[c] + BV_12m3htridecACP[c]	Fatty acid synthesis	0	0	0	0	0	0	0	0	0	0
BV_3OAR12M14	12-methyl-3-oxo-tetra-decanoyl-ACPNADP+ oxidoreductase	BV_h[c] + BV_nadph[c] + BV_12m3omyrsACP[c] <=> BV_nadp[c] + BV_12m3hmyrsACP[c]	Fatty acid synthesis	0.13342	0.131995	0.0918483	0.111247	0.0505721	0.0561665	0.0118992	0.0171891	-0.121521	-0.114805
BV_3OAR13M14	13-methyl-3-oxo-tetra-decanoyl-ACPNADP+ oxidoreductase	BV_h[c] + BV_nadph[c] + BV_13m3omyrsACP[c] <=> BV_nadp[c] + BV_13m3hmyrsACP[c]	Fatty acid synthesis	0.13342	0.131995	0.0918483	0.111247	0.0505721	0.0561665	0.0118992	0.0171891	-0.121521	-0.114805
BV_3OAR140	3-oxoacyl-[acyl-carrier-protein] reductase (n-C14:0)	BV_h[c] + BV_nadph[c] + BV_3omrsACP[c] <=> BV_nadp[c] + BV_3hmrsACP[c]	Fatty acid synthesis	0.170317	0.15502	0.107871	0.130654	0	0.0659645	0.0304348	0.0201876	-0.139882	-0.134833
BV_3OAR14M15	14-methyl-3-oxo-pentadecanoyl-ACPNADP+ oxidoreductase	BV_h[c] + BV_nadph[c] + BV_14m3opentdecACP[c] <=> BV_nadp[c] + BV_14m3hpentdecACP[c]	Fatty acid synthesis	0	0	0	0	0	0	0	0	0	0
BV_3OAR14M16	14-methyl-3-oxo-hexa-decanoyl-ACPNADP+ oxidoreductase	BV_h[c] + BV_nadph[c] + BV_14m3opalmACP[c] <=> BV_nadp[c] + BV_14m3hpalmACP[c]	Fatty acid synthesis	0.13342	0.131995	0.0918483	0.111247	0.0505721	0.0561665	0.0118992	0.0171891	-0.121521	-0.114805
BV_3OAR15M16	15-methyl-3-oxo-hexa-decanoyl-ACPNADP+ oxidoreductase	BV_h[c] + BV_nadph[c] + BV_15m3opalmACP[c] <=> BV_nadp[c] + BV_15m3hpalmACP[c]	Fatty acid synthesis	0.13342	0.131995	0.0918483	0.111247	0.0505721	0.0561665	0.0118992	0.0171891	-0.121521	-0.114805
BV_3OAR160	3-oxoacyl-[acyl-carrier-protein] reductase (n-C16:0)	BV_h[c] + BV_nadph[c] + BV_3opalmACP[c] <=> BV_nadp[c] + BV_3hpalmACP[c]	Fatty acid synthesis	0	0	0	0	0	0	0	0	0	0
BV_3OAR180	3-oxoacyl-[acyl-carrier-protein] reductase (n-C18:0)	BV_h[c] + BV_nadph[c] + BV_3ooctdACP[c] <=> BV_nadp[c] + BV_3hoctaACP[c]	Fatty acid synthesis	0.0787051	0	0.091204	0.0198919	0.0932757	0.00550685	0.0883693	7.18406e-25	0.00966422	7.18406e-25
BV_3OAR40	3-oxoacyl-[acyl-carrier-protein] reductase (n-C4:0)	BV_h[c] + BV_nadph[c] + BV_actACP[c] <=> BV_nadp[c] + BV_3haACP[c]	Fatty acid synthesis	0	0	0	0	0	0	0	0	0	0
BV_3OAR4M5	4-methyl-3-oxo-pentanoyl-ACPNADP+ oxidoreductase	BV_h[c] + BV_nadph[c] + BV_4m3opentACP[c] <=> BV_nadp[c] + BV_4m3hpentACP[c]	Fatty acid synthesis	0	0	0	0	0	0	0	0	0	0
BV_3OAR4M6	4-methyl-3-oxo-hexanoyl-ACPNADP+ oxidoreductase	BV_h[c] + BV_nadph[c] + BV_4m3ohexACP[c] <=> BV_nadp[c] + BV_4m3hhexACP[c]	Fatty acid synthesis	0.13342	0.131995	0.0918483	0.111247	0.0505721	0.0561665	0.0118992	0.0171891	-0.121521	-0.114805
BV_3OAR5M6	5-methyl-3-oxo-hexanoyl-ACPNADP+ oxidoreductase	BV_h[c] + BV_nadph[c] + BV_5m3ohexACP[c] <=> BV_nadp[c] + BV_5m3hhexACP[c]	Fatty acid synthesis	0.13342	0.131995	0.0918483	0.111247	0.0505721	0.0561665	0.0118992	0.0171891	-0.121521	-0.114805
BV_3OAR60	3-oxoacyl-[acyl-carrier-protein] reductase (n-C6:0)	BV_h[c] + BV_nadph[c] + BV_3ohexACP[c] <=> BV_nadp[c] + BV_3hhexACP[c]	Fatty acid synthesis	0	0	0	0	0	0	0	0	0	0
BV_3OAR6M7	6-methyl-3-oxo-heptanoyl-ACPNADP+ oxidoreductase	BV_h[c] + BV_nadph[c] + BV_6m3oheptACP[c] <=> BV_nadp[c] + BV_6m3hheptACP[c]	Fatty acid synthesis	0	0	0	0	0	0	0	0	0	0
BV_3OAR6M8	6-methyl-3-oxo-octanoyl-ACPNADP+ oxidoreductase	BV_h[c] + BV_nadph[c] + BV_6m3oocACP[c] <=> BV_nadp[c] + BV_6m3hocACP[c]	Fatty acid synthesis	0.13342	0.131995	0.0918483	0.111247	0.0505721	0.0561665	0.0118992	0.0171891	-0.121521	-0.114805
BV_3OAR7M8	7-methyl-3-oxo-octanoyl-ACPNADP+ oxidoreductase	BV_h[c] + BV_nadph[c] + BV_7m3oocACP[c] <=> BV_nadp[c] + BV_7m3hocACP[c]	Fatty acid synthesis	0.13342	0.131995	0.0918483	0.111247	0.0505721	0.0561665	0.0118992	0.0171891	-0.121521	-0.114805
BV_3OAR80	3-oxoacyl-[acyl-carrier-protein] reductase (n-C8:0)	BV_h[c] + BV_nadph[c] + BV_3ooctACP[c] <=> BV_nadp[c] + BV_3hoctACP[c]	Fatty acid synthesis	0	0	0	0	0	0	0	0	0	0
BV_3OAR8M10	8-methyl-3-oxo-decanoyl-ACPNADP+ oxidoreductase	BV_h[c] + BV_nadph[c] + BV_8m3odcaACP[c] <=> BV_nadp[c] + BV_8m3hdcaACP[c]	Fatty acid synthesis	0.13342	0.131995	0.0918483	0.111247	0.0505721	0.0561665	0.0118992	0.0171891	-0.121521	-0.114805
BV_3OAR8M9	8-methyl-3-oxo-nonanoyl-ACPNADP+ oxidoreductase	BV_h[c] + BV_nadph[c] + BV_8m3ononACP[c] <=> BV_nadp[c] + BV_8m3hnonACP[c]	Fatty acid synthesis	0	0	0	0	0	0	0	0	0	0
BV_3OAR9M10	9-methyl-3-oxo-decanoyl-ACPNADP+ oxidoreductase	BV_h[c] + BV_nadph[c] + BV_9m3odcaACP[c] <=> BV_nadp[c] + BV_9m3hdcaACP[c]	Fatty acid synthesis	0.13342	0.131995	0.0918483	0.111247	0.0505721	0.0561665	0.0118992	0.0171891	-0.121521	-0.114805
BV_3OAS100	3-oxoacyl-[acyl-carrier-protein] synthase (n-C10:0)	BV_h[c] + BV_malACP[c] + BV_ocACP[c] -> BV_ACP[c] + BV_3odecACP[c] + BV_co2[c]	Fatty acid synthesis	0	0	0	0	0	0	0	0	0	0
BV_3OAS10M11	10-methyl-undecanoyl-ACPmalonyl-[acyl-carrier-protein] C-acyltransferase (decarboxylating)	BV_h[c] + BV_malACP[c] + BV_10mundecACP[c] -> BV_ACP[c] + BV_12m3otridecACP[c] + BV_co2[c]	Fatty acid synthesis	0	0	0	0	0	0	0	0	0	0
BV_3OAS10M12	10-methyl-dodecanoyl-ACPmalonyl-[acyl-carrier-protein] C-acyltransferase (decarboxylating)	BV_h[c] + BV_malACP[c] + BV_10mddcaACP[c] -> BV_ACP[c] + BV_12m3omyrsACP[c] + BV_co2[c]	Fatty acid synthesis	0.13342	0.131995	0.0918483	0.111247	0.0505721	0.0561665	0.0118992	0.0171891	-0.121521	-0.114805
BV_3OAS11M12	11-methyl-dodecanoyl-ACPmalonyl-[acyl-carrier-protein] C-acyltransferase (decarboxylating)	BV_h[c] + BV_malACP[c] + BV_11mddcaACP[c] -> BV_ACP[c] + BV_13m3omyrsACP[c] + BV_co2[c]	Fatty acid synthesis	0.13342	0.131995	0.0918483	0.111247	0.0505721	0.0561665	0.0118992	0.0171891	-0.121521	-0.114805
BV_3OAS120	3-oxoacyl-[acyl-carrier-protein] synthase (n-C12:0)	BV_h[c] + BV_malACP[c] + BV_dcaACP[c] -> BV_ACP[c] + BV_3oddecACP[c] + BV_co2[c]	Fatty acid synthesis	0	0	0	0	0	0	0	0	0	0
BV_3OAS12M13	12-methyl-tridecanoyl-ACPmalonyl-[acyl-carrier-protein] C-acyltransferase (decarboxylating)	BV_h[c] + BV_malACP[c] + BV_12mtridecACP[c] -> BV_ACP[c] + BV_14m3opentdecACP[c] + BV_co2[c]	Fatty acid synthesis	0	0	0	0	0	0	0	0	0	0
BV_3OAS12M14	12-methyl-tetra-decanoyl-ACPmalonyl-[acyl-carrier-protein] C-acyltransferase (decarboxylating)	BV_h[c] + BV_malACP[c] + BV_12mmyrsACP[c] -> BV_ACP[c] + BV_14m3opalmACP[c] + BV_co2[c]	Fatty acid synthesis	0.13342	0.131995	0.0918483	0.111247	0.0505721	0.0561665	0.0118992	0.0171891	-0.121521	-0.114805
BV_3OAS13M14	13-methyl-tetra-decanoyl-ACPmalonyl-[acyl-carrier-protein] C-acyltransferase (decarboxylating)	BV_h[c] + BV_malACP[c] + BV_13mmyrsACP[c] -> BV_ACP[c] + BV_15m3opalmACP[c] + BV_co2[c]	Fatty acid synthesis	0.13342	0.131995	0.0918483	0.111247	0.0505721	0.0561665	0.0118992	0.0171891	-0.121521	-0.114805
BV_3OAS140	3-oxoacyl-[acyl-carrier-protein] synthase (n-C14:0)	BV_h[c] + BV_malACP[c] + BV_ddcaACP[c] -> BV_ACP[c] + BV_3omrsACP[c] + BV_co2[c]	Fatty acid synthesis	0.170317	0.15502	0.107871	0.130654	0	0.0659645	0.0304348	0.0201876	-0.139882	-0.134833
BV_3OAS160	3-oxoacyl-[acyl-carrier-protein] synthase (n-C16:0)	BV_h[c] + BV_malACP[c] + BV_myrsACP[c] -> BV_ACP[c] + BV_3opalmACP[c] + BV_co2[c]	Fatty acid synthesis	0	0	0	0	0	0	0	0	0	0
BV_3OAS180	3-oxoacyl-[acyl-carrier-protein] synthase (n-C18:0)	BV_h[c] + BV_malACP[c] + BV_palmACP[c] -> BV_ACP[c] + BV_3ooctdACP[c] + BV_co2[c]	Fatty acid synthesis	0.0787051	0	0.091204	0.0198919	0.0932757	0.00550685	0.0883693	0	0.00966422	0
BV_3OAS2M3	2-methylpropionyl-ACPmalonyl-[acyl-carrier-protein] C-acyltransferase (decarboxylating)	BV_h[c] + BV_malACP[c] + BV_2mpropACP[c] -> BV_ACP[c] + BV_4m3opentACP[c] + BV_co2[c]	Fatty acid synthesis	0	0	0	0	0	0	0	0	0	0
BV_3OAS3M4	3-methylbutanoyl-ACPmalonyl-[acyl-carrier-protein] C-acyltransferase (decarboxylating)	BV_h[c] + BV_malACP[c] + BV_3mbutACP[c] -> BV_ACP[c] + BV_5m3ohexACP[c] + BV_co2[c]	Fatty acid synthesis	0.13342	0.131995	0.0918483	0.111247	0.0505721	0.0561665	0.0118992	0.0171891	-0.121521	-0.114805
BV_3OAS4M3O6	4-methyl-3-oxo-hexanoyl-ACPmalonyl-[acyl-carrier-protein] C-acyltransferase (decarboxylating)	BV_h[c] + BV_2mbutACP[c] + BV_malACP[c] -> BV_ACP[c] + BV_4m3ohexACP[c] + BV_co2[c]	Fatty acid synthesis	0.13342	0.131995	0.0918483	0.111247	0.0505721	0.0561665	0.0118992	0.0171891	-0.121521	-0.114805
BV_3OAS4M5	4-methyl-pentanoyl-ACPmalonyl-[acyl-carrier-protein] C-acyltransferase (decarboxylating)	BV_h[c] + BV_malACP[c] + BV_4mpentACP[c] -> BV_ACP[c] + BV_6m3oheptACP[c] + BV_co2[c]	Fatty acid synthesis	0	0	0	0	0	0	0	0	0	0
BV_3OAS4M6	4-methyl-hexanoyl-ACPmalonyl-[acyl-carrier-protein] C-acyltransferase (decarboxylating)	BV_h[c] + BV_malACP[c] + BV_4mhexACP[c] -> BV_ACP[c] + BV_6m3oocACP[c] + BV_co2[c]	Fatty acid synthesis	0.13342	0.131995	0.0918483	0.111247	0.0505721	0.0561665	0.0118992	0.0171891	-0.121521	-0.114805
BV_3OAS5M6	5-methyl-hexanoyl-ACPmalonyl-[acyl-carrier-protein] C-acyltransferase (decarboxylating)	BV_h[c] + BV_malACP[c] + BV_5mhexACP[c] -> BV_ACP[c] + BV_7m3oocACP[c] + BV_co2[c]	Fatty acid synthesis	0.13342	0.131995	0.0918483	0.111247	0.0505721	0.0561665	0.0118992	0.0171891	-0.121521	-0.114805
BV_3OAS60	3-oxoacyl-[acyl-carrier-protein] synthase (n-C6:0)	BV_h[c] + BV_malACP[c] + BV_butACP[c] -> BV_ACP[c] + BV_3ohexACP[c] + BV_co2[c]	Fatty acid synthesis	0	0	0	0	0	0	0	0	0	0
BV_3OAS6M7	6-methyl-heptanoyl-ACPmalonyl-[acyl-carrier-protein] C-acyltransferase (decarboxylating)	BV_h[c] + BV_malACP[c] + BV_6mheptACP[c] -> BV_ACP[c] + BV_8m3ononACP[c] + BV_co2[c]	Fatty acid synthesis	0	0	0	0	0	0	0	0	0	0
BV_3OAS6M8	6-methyl-octanoyl-ACPmalonyl-[acyl-carrier-protein] C-acyltransferase (decarboxylating)	BV_h[c] + BV_malACP[c] + BV_6mocACP[c] -> BV_ACP[c] + BV_8m3odcaACP[c] + BV_co2[c]	Fatty acid synthesis	0.13342	0.131995	0.0918483	0.111247	0.0505721	0.0561665	0.0118992	0.0171891	-0.121521	-0.114805
BV_3OAS7M8	7-methyl-octanoyl-ACPmalonyl-[acyl-carrier-protein] C-acyltransferase (decarboxylating)	BV_h[c] + BV_malACP[c] + BV_7mocACP[c] -> BV_ACP[c] + BV_9m3odcaACP[c] + BV_co2[c]	Fatty acid synthesis	0.13342	0.131995	0.0918483	0.111247	0.0505721	0.0561665	0.0118992	0.0171891	-0.121521	-0.114805
BV_3OAS80	3-oxoacyl-[acyl-carrier-protein] synthase (n-C8:0)	BV_h[c] + BV_malACP[c] + BV_hexACP[c] -> BV_ACP[c] + BV_3ooctACP[c] + BV_co2[c]	Fatty acid synthesis	0	0	0	0	0	0	0	0	0	0
BV_3OAS8M10	8-methyl-decanoyl-ACPmalonyl-[acyl-carrier-protein] C-acyltransferase (decarboxylating)	BV_h[c] + BV_malACP[c] + BV_8mdcaACP[c] -> BV_ACP[c] + BV_10m3oddcaACP[c] + BV_co2[c]	Fatty acid synthesis	0.13342	0.131995	0.0918483	0.111247	0.0505721	0.0561665	0.0118992	0.0171891	-0.121521	-0.114805
BV_3OAS8M9	8-methyl-nonanoyl-ACPmalonyl-[acyl-carrier-protein] C-acyltransferase (decarboxylating)	BV_h[c] + BV_malACP[c] + BV_8mnonACP[c] -> BV_ACP[c] + BV_10m3oundecACP[c] + BV_co2[c]	Fatty acid synthesis	0	0	0	0	0	0	0	0	0	0
BV_3OAS9M10	9-methyl-decanoyl-ACPmalonyl-[acyl-carrier-protein] C-acyltransferase (decarboxylating)	BV_h[c] + BV_malACP[c] + BV_9mdcaACP[c] -> BV_ACP[c] + BV_11m3oddcaACP[c] + BV_co2[c]	Fatty acid synthesis	0.13342	0.131995	0.0918483	0.111247	0.0505721	0.0561665	0.0118992	0.0171891	-0.121521	-0.114805
BV_4HTHRS	4-Hydroxy-L-threonine synthase	BV_h2o[c] + BV_phthr[c] -> BV_4hthr[c] + BV_pi[c]	Vitamin B6 metabolism	0	0	0	0	0	0	0	0	0	0
BV_4NTPPH2	4-Nitrophenyl phosphate phosphohydrolase	BV_h2o[c] + BV_HC01104[c] -> BV_h[c] + BV_pi[c] + BV_pnp[c]	Aminobenzoate degradation	0	0	0	0	0	0	0	0	0	0
BV_5AIZCDC	5aizc decarboxylase	BV_h[c] + BV_5aizc[c] -> BV_co2[c] + BV_air[c]	Purine catabolism	0	0	0	0	0	0	0	0	0	0
BV_A5PISO	arabinose-5-phosphate isomerase	BV_ru5p_D[c] <=> BV_ara5p[c]	Pentose and glucuronate interconversions	0.117521	0.116265	0.0809032	0.0979904	0.0445457	0.0494734	0.0104812	0.0151407	-0.10704	-0.101125
BV_AACOAT	Acetoacetyl-CoA:acetate CoA-transferase	BV_coa[c] + BV_atp[c] + BV_acac[c] -> BV_aacoa[c] + BV_amp[c] + BV_ppi[c]	Propanoate metabolism	0	0	0	0	0	0	0	0	0	0
BV_AACPS6	acyl-[acyl-carrier-protein] synthetase (n-C18:0)	BV_ACP[c] + BV_atp[c] + BV_ocdca[c] -> BV_amp[c] + BV_ppi[c] + BV_ocdcaACP[c]	Fatty acid synthesis	999.988	1000	999.955	1000	999.932	0	999.918	1000	-0.0704247	0
BV_AACPS7	acyl-[acyl-carrier-protein] synthetase (n-C12:0)	BV_ACP[c] + BV_atp[c] + BV_ddca[c] -> BV_ddcaACP[c] + BV_amp[c] + BV_ppi[c]	Fatty acid synthesis	0.209491	0.193776	0.134839	0.163317	0.0742428	0.0824556	0.0339285	0.0252345	-0.175562	-0.168541
BV_ACALD	acetaldehyde dehydrogenase (acetylating)	BV_coa[c] + BV_nad[c] + BV_acald[c] <=> BV_h[c] + BV_accoa[c] + BV_nadh[c]	Pyruvate metabolism	-999.953	-999.821	-999.738	-999.821	-999.835	-1.42454	-999.925	-999.821	0.0277689	0
BV_ACBIPGT	Adenosyl cobinamide phosphate guanyltransferase	BV_h[c] + BV_adocbip[c] + BV_gtp[c] -> BV_ppi[c] + BV_agdpcbi[c]	Vitamin B12 metabolism	0.00484992	0.0047981	0.00333875	0.00404392	0.00183833	0.00204169	0.000432545	0.000624835	-0.00441737	-0.00417326
BV_ACCOAC	acetyl-CoA carboxylase	BV_accoa[c] + BV_atp[c] + BV_hco3[c] -> BV_h[c] + BV_pi[c] + BV_adp[c] + BV_malcoa[c]	Fatty acid oxidation	1.86461	0	1.31127	0	0	0	0	0	-1.86461	0
BV_ACCOACL	Acetyl-CoA:carbon-dioxide ligase (ADP-forming)	BV_accoa[c] + BV_btn_co2[c] -> BV_malcoa[c] + BV_apoC_Lys_btn[c]	Pyruvate metabolism	0	1.75335	0	1.49764	0.76505	0.751594	0.262892	0.228331	0.262892	-1.52502
BV_ACGALt2r	N-acetylgalactosamine reversible transport via proton symport	BV_h[e] + BV_acgal[e] <=> BV_h[c] + BV_acgal[c]	Transport, extracellular	0	0	0	0	0	0	0	0	0	0
BV_ACGAM2E	N-acetylglucosamine 2-epimerase	BV_acgam[c] <=> BV_acmana[c]	Aminosugar metabolism	-0.745811	-0.749212	-0.825012	-0.803627	-0.903651	-0.897703	-0.97733	-0.971264	-0.231519	-0.222052
BV_ACGAMK	N-acetylglucosamine kinase	BV_atp[c] + BV_acgam[c] -> BV_h[c] + BV_adp[c] + BV_acgam6p[c]	Aminosugar metabolism	1.74581	0	1.82501	1.62067	1.90365	1.8977	1.97733	1.97126	0.231519	1.97126
BV_ACGAMT	UDP-N-acetylglucosamine:undecaprenylphosphate N-acetylglucosamine -1-phosphate transferase	BV_uacgam[c] + BV_udcpp[c] -> BV_ump[c] + BV_unaga[c]	Cell wall biosynthesis	0	0	0	0	0	0	0	0	0	0
BV_ACGAMtr2	acgam[c] transport via proton symport	BV_h[e] + BV_acgam[e] <=> BV_h[c] + BV_acgam[c]	Transport, extracellular	1	-0.749212	1	0.81704	1	1	1	1	0	1.74921
BV_ACGK	acetylglutamate kinase	BV_atp[c] + BV_acglu[c] -> BV_adp[c] + BV_acg5p[c]	Arginine and Proline Metabolism	0.326372	0	0	0	0	0	0	0	-0.326372	0
BV_ACGS	N-acetylglutamate synthase	BV_glu_L[c] + BV_accoa[c] -> BV_h[c] + BV_coa[c] + BV_acglu[c]	Urea cycle	0	0	0	0	0	0	0	0	0	0
BV_ACHBPL	(S)-2-Aceto-2-hydroxybutanoate pyruvate-lyase (carboxylating)	BV_2obut[c] + BV_hethmpp[c] <=> BV_2ahbut[c] + BV_thmpp[c]	Valine, leucine, and isoleucine metabolism	0.512141	0.506669	0.352565	0.427029	0.194124	0.215598	0.0456759	0.0659812	-0.466465	-0.440688
BV_ACKr	acetate kinase	BV_atp[c] + BV_ac[c] <=> BV_adp[c] + BV_actp[c]	Pyruvate metabolism	703.882	679.317	713.394	703.632	726.897	715.487	596.643	724.787	-107.239	45.47
BV_ACLS_a	pyruvatethiamin diphosphate acetaldehydetransferase	BV_h[c] + BV_thmpp[c] + BV_pyr[c] -> BV_co2[c] + BV_hethmpp[c]	Valine, leucine, and isoleucine metabolism	0.512141	3.47985	1.68378	3.51103	0.194124	0.215598	1.38501	3.12806	0.872868	-0.351788
BV_ACLS_b	2-Acetolactate pyruvate-lyase (carboxylating)	BV_thmpp[c] + BV_alac_S[c] <=> BV_hethmpp[c] + BV_pyr[c]	Valine, leucine, and isoleucine metabolism	-1.45792e-13	-2.97318	-1.33122	-3.084	-1.45792e-13	-1.45792e-13	-1.33933	-3.06208	-1.33933	-0.0889
BV_ACNAMS	N-acetylneuraminate synthase	BV_h2o[c] + BV_acmana[c] + BV_pep[c] -> BV_pi[c] + BV_acnam[c]	Aminosugar metabolism	0	0	0	0	0	0	0	0	0	0
BV_ACNAMabc	N-acetylneuraminic acid uptake via ABC transporter	BV_h2o[c] + BV_atp[c] + BV_acnam[e] -> BV_h[c] + BV_pi[c] + BV_adp[c] + BV_acnam[c]	Transport, extracellular	0.902505	0.904232	0.932883	0.934281	0.963045	0.963668	0.991305	0.991451	0.0887994	0.0872191
BV_ACNML	N-Acetylneuraminate lyase	BV_acnam[c] -> BV_acmana[c] + BV_pyr[c]	Aminosugar metabolism	0.902505	0.904232	0.932883	0.934281	0.963045	0.963668	0.991305	0.991451	0.0887994	0.0872191
BV_ACOAAGPAT140	myristoyl-1-acylglycerol-3-phosphate O-acyltransferase	BV_1tdecg3p[c] + BV_tdcoa[c] -> BV_coa[c] + BV_pa140[c]	Glycerophospholipid metabolism	0	0	0	0	0	0	0	0	0	0
BV_ACOAAGPAT160	palmitoyl-1-acylglycerol-3-phosphate O-acyltransferase	BV_pmtcoa[c] + BV_1hdecg3p[c] -> BV_coa[c] + BV_pa160[c]	Glycerophospholipid metabolism	0	0	0	0	0	0	0	0	0	0
BV_ACOAAGPAT180	stearoyl-1-acylglycerol-3-phosphate O-acyltransferase	BV_stcoa[c] + BV_1odecg3p[c] -> BV_coa[c] + BV_pa180[c]	Glycerophospholipid metabolism	0	0	0	0	0	0	0	0	0	0
BV_ACOAAGPATAI15	anteisopentadecanoyl-1-acylglycerol-3-phosphate O-acyltransferase	BV_1aipdecg3p[c] + BV_aipdcoa[c] -> BV_h[c] + BV_coa[c] + BV_paai15[c]	Glycerophospholipid metabolism	0	0	0	0	0	0	0	0	0	0
BV_ACOAAGPATAI17	anteisoheptadecanoyl-1-acylglycerol-3-phosphate O-acyltransferase	BV_1aihpdecg3p[c] + BV_aihpdcoa[c] -> BV_coa[c] + BV_paai17[c]	Glycerophospholipid metabolism	0.0667101	0.0659973	0.0459242	0.0556236	0.0252861	0.0280832	0.00594961	0.00859453	-0.0607604	-0.0574027
BV_ACOAAGPATI14	isotetradecanoyl-1-acylglycerol-3-phosphate O-acyltransferase	BV_itdcoa[c] + BV_1itdecg3p[c] -> BV_h[c] + BV_coa[c] + BV_pai14[c]	Glycerophospholipid metabolism	0	0	0	0	0	0	0	0	0	0
BV_ACOAAGPATI15	isopentadecanoyl-1-acylglycerol-3-phosphate O-acyltransferase	BV_ipdcoa[c] + BV_1ipdecg3p[c] -> BV_h[c] + BV_coa[c] + BV_pai15[c]	Glycerophospholipid metabolism	0	0	0	0	0	0	0	0	0	0
BV_ACOAAGPATI16	isohexadecanoyl-1-acylglycerol-3-phosphate O-acyltransferase	BV_ihdcoa[c] + BV_1ihdecg3p[c] -> BV_h[c] + BV_coa[c] + BV_pai16[c]	Glycerophospholipid metabolism	0	0	0	0	0	0	0	0	0	0
BV_ACOAAGPATI17	isoheptadecanoyl-1-acylglycerol-3-phosphate O-acyltransferase	BV_ihpdcoa[c] + BV_1ihpdecg3p[c] -> BV_coa[c] + BV_pai17[c]	Glycerophospholipid metabolism	0.0667101	0.0659973	0.0459242	0.0556236	0.0252861	0.0280832	0.00594961	0.00859453	-0.0607604	-0.0574027
BV_ACOATA	Acetyl-CoA ACP transacylase	BV_ACP[c] + BV_accoa[c] <=> BV_coa[c] + BV_acACP[c]	Fatty acid oxidation	0	0	0	0	0	0	0	0	0	0
BV_ACOCT	N-acetylornithine carbamoyltransferase	BV_acorn[c] + BV_cbp[c] -> BV_pi[c] + BV_Naccitr_L[c]	Arginine and Proline Metabolism	0	0	0	0	0	0	0	0	0	0
BV_ACODAr	Acetylornithine deacetylase, reversible	BV_h2o[c] + BV_acorn[c] <=> BV_ac[c] + BV_orn[c]	Urea cycle	-3.08181e-17	0	0	0	0	0	0	0	3.08181e-17	0
BV_ACONT	aconitase	BV_cit[c] <=> BV_icit[c]	Citric acid cycle	1000	1000	1000	1000	1000	1000	1000	1000	0	0
BV_ACONTa	aconitase (half-reaction A, Citrate hydro-lyase)	BV_cit[c] <=> BV_h2o[c] + BV_acon_C[c]	Citric acid cycle	-986.334	-993.109	-985.346	-989.836	-993.225	-996.645	-985.353	-1000	0.980986	-6.8914
BV_ACONTb	aconitase (half-reaction B, Isocitrate hydro-lyase)	BV_h2o[c] + BV_acon_C[c] <=> BV_icit[c]	Citric acid cycle	-986.334	-993.109	-985.346	-989.836	-993.225	-996.645	-985.353	-1000	0.980986	-6.8914
BV_ACOTA	acetylornithine transaminase	BV_akg[c] + BV_acorn[c] <=> BV_glu_L[c] + BV_acg5sa[c]	Arginine and Proline Metabolism	-0.326372	0	0	0	0	0	0	0	0.326372	0
BV_ACPS1	acyl-carrier protein synthase	BV_coa[c] + BV_apoACP[c] -> BV_h[c] + BV_ACP[c] + BV_pap[c]	CoA synthesis	0.00484992	0.0047981	0.00333875	0.00404392	0.00183833	0.00204169	0.000432545	0.000624835	-0.00441737	-0.00417326
BV_ACS	acetyl-CoA synthetase	BV_coa[c] + BV_atp[c] + BV_ac[c] -> BV_accoa[c] + BV_amp[c] + BV_ppi[c]	Glycolysis/gluconeogenesis	0	0	0	0	0	0	0	0	0	0
BV_ACtr	acetate transporter	BV_ac[e] <=> BV_ac[c]	Transport, extracellular	702.058	679.239	711.515	701.946	724.964	713.556	594.659	722.805	-107.399	43.5662
BV_ADA	Adenosine deaminase	BV_h[c] + BV_h2o[c] + BV_adn[c] -> BV_nh4[c] + BV_ins[c]	Purine catabolism	0	0	0	0	3.66379	3.54756	0	5.01129	0	5.01129
BV_ADCL	4-aminobenzoate synthase	BV_4adcho[c] -> BV_h[c] + BV_pyr[c] + BV_4abz[c]	Folate metabolism	0	0	0	0	0	0	0	0	0	0
BV_ADCPS1	adenosylcobinamide-phosphate synthase	BV_atp[c] + BV_adcobhex[c] + BV_appl[c] -> BV_h[c] + BV_pi[c] + BV_adp[c] + BV_adocbi[c]	Vitamin B12 metabolism	-3.39944e-50	6.89489e-19	1.91372e-35	6.89489e-19	0	0	-9.56858e-36	0	-9.56858e-36	-6.89489e-19
BV_ADCPS2	adenosylcobinamide-phosphate synthase	BV_atp[c] + BV_adcobhex[c] + BV_applp[c] -> BV_h[c] + BV_pi[c] + BV_adocbip[c] + BV_adp[c]	Vitamin B12 metabolism	0	0	0	0	0	0	0	0	0	0
BV_ADCS	4-amino-4-deoxychorismate synthase	BV_chor[c] + BV_gln_L[c] -> BV_glu_L[c] + BV_4adcho[c]	Folate metabolism	0	0	0	0	0	0	0	0	0	0
BV_ADCYRS	adenosylcobyric acid synthase (glutamine-hydrolysing)	4 BV_h2o[c] + 4 BV_atp[c] + 4 BV_gln_L[c] + BV_adcobdam[c] -> 4 BV_h[c] + 4 BV_glu_L[c] + 4 BV_pi[c] + 4 BV_adp[c] + BV_adcobhex[c]	Vitamin B12 metabolism	-4.42511e-50	6.89489e-19	1.91372e-35	6.89489e-19	0	0	-9.56858e-36	0	-9.56858e-36	-6.89489e-19
BV_ADEt2r	adenine transport in via proton symport, reversible	BV_h[e] + BV_ade[e] <=> BV_h[c] + BV_ade[c]	Transport, extracellular	283.531	457.761	617.747	465.353	750.036	642.702	691.314	765.73	407.783	307.969
BV_ADK1	adenylate kinase	BV_atp[c] + BV_amp[c] <=> 2 BV_adp[c]	Nucleotide interconversion	1000	1000	10.6212	5.24445	1000	1000	1000	1000	0	0
BV_ADK10	adenylate kinase (dTTP)	BV_amp[c] + BV_dttp[c] <=> BV_adp[c] + BV_dtdp[c]	Nucleotide interconversion	-1000	-1000	-1000	-1000	-1000	-1000	-1000	-1000	0	0
BV_ADK11	adenylate kinase (dUTP)	BV_amp[c] + BV_dutp[c] <=> BV_adp[c] + BV_dudp[c]	Nucleotide interconversion	1000	1000	1000	1000	1000	1000	999.976	1000	-0.0244365	0
BV_ADK2	adenylate kinase (Inorganic triphosphate)	BV_amp[c] + BV_pppi[c] <=> BV_ppi[c] + BV_adp[c]	Nucleotide interconversion	0.00484992	0.0047981	0.00333875	0.00404392	0.00183833	0.00204169	0.000432545	0.000624835	-0.00441737	-0.00417326
BV_ADK3	adentylate kinase (GTP)	BV_amp[c] + BV_gtp[c] <=> BV_adp[c] + BV_gdp[c]	Nucleotide interconversion	999.769	999.776	999.844	999.807	999.912	999.905	999.98	999.971	0.211274	0.195017
BV_ADK5	adenylate kinase (CTP)	BV_amp[c] + BV_ctp[c] <=> BV_adp[c] + BV_cdp[c]	Nucleotide interconversion	11.7003	2.77875	999.387	999.258	9.63908	5.57169	14.5198	6.22028	2.8195	3.44153
BV_ADK7	adenylate kinase (dATP)	BV_amp[c] + BV_datp[c] <=> BV_adp[c] + BV_dadp[c]	Nucleotide interconversion	-1000	-1000	-1000	-1000	-1000	-1000	-1000	-1000	0	0
BV_ADK8	adenylate kinase (dCTP)	BV_amp[c] + BV_dctp[c] <=> BV_adp[c] + BV_dcdp[c]	Nucleotide interconversion	-1000	-1000	-1000	-1000	-1000	-1000	-1000	-1000	0	0
BV_ADK9	adenylate kinase (dGTP)	BV_amp[c] + BV_dgtp[c] <=> BV_adp[c] + BV_dgdp[c]	Nucleotide interconversion	-1000	-1000	-1000	-1000	-1000	-1000	-1000	-1000	0	0
BV_ADMDCr	Adenosylmethionine decarboxylase	BV_h[c] + BV_amet[c] <=> BV_co2[c] + BV_ametam[c]	Arginine and Proline Metabolism	0	0	0	0	0	0	0	0	0	0
BV_ADNCNT3tc	adenosine transport CNT3	BV_h[e] + BV_adn[e] <=> BV_h[c] + BV_adn[c]	Transport, extracellular	716.83	542.596	-614.368	-464.324	253.764	360.997	308.718	239.328	-408.112	-303.268
BV_ADOCBIK	Adenosyl cobinamide kinase	BV_atp[c] + BV_adocbi[c] -> BV_h[c] + BV_adocbip[c] + BV_adp[c]	Vitamin B12 metabolism	0	0.0047981	0.00333875	0	0	0.00204169	0.000432545	0.000624835	0.000432545	-0.00417326
BV_ADOCBIK2	Adenosyl cobinamide kinase (GTP)	BV_gtp[c] + BV_adocbi[c] -> BV_h[c] + BV_adocbip[c] + BV_gdp[c]	Vitamin B12 metabolism	0.00484992	0	0	0.00404392	0.00183833	0	0	0	-0.00484992	0
BV_ADOCBLS	Adenosylcobalamin 5-phosphate synthase	BV_agdpcbi[c] + BV_rdmbzi[c] -> BV_h[c] + BV_adocbl[c] + BV_gmp[c]	Vitamin B12 metabolism	0.00484992	0.0047981	0.00333875	0.00404392	0.00183833	0.00204169	0.000432545	0.000624835	-0.00441737	-0.00417326
BV_ADOCBLabc	Adenosylcobalamin transport via ABC system	BV_h2o[c] + BV_atp[c] + BV_adocbl[e] -> BV_h[c] + BV_pi[c] + BV_adp[c] + BV_adocbl[c]	Transport, extracellular	6.89489e-19	0	5.92936e-19	0	0	1.04594e-19	1.40793e-20	0	-6.7541e-19	0
BV_ADPRDP	ADPribose diphosphatase	BV_h2o[c] + BV_adprib[c] -> 2 BV_h[c] + BV_amp[c] + BV_r5p[c]	Nucleotide interconversion	0	0	0	0	0	0	0	0	0	0
BV_ADPT	adenine phosphoribosyltransferase	BV_ade[c] + BV_prpp[c] -> BV_amp[c] + BV_ppi[c]	Nucleotide salvage pathway	0.360642	0.356788	0.248271	0.300707	0.136699	0.151821	0.0321642	0.046463	-0.328478	-0.310326
BV_ADSELK	adenylyl-selenate kinase	BV_atp[c] + BV_adsel[c] -> BV_h[c] + BV_adp[c] + BV_3padsel[c]	Nucleotide interconversion	0	0	0	0	0	0	0	0	0	0
BV_ADSK	adenylyl-sulfate kinase	BV_atp[c] + BV_aps[c] -> BV_h[c] + BV_adp[c] + BV_paps[c]	Nucleotide interconversion	0	0	0	0	0	0	0	0	0	0
BV_ADSL1r	adenylsuccinate lyase	BV_dcamp[c] <=> BV_amp[c] + BV_fum[c]	Purine synthesis	0	0	0	-5.95574e-29	0	0	0	0	0	0
BV_ADSL2r	adenylosuccinate lyase	BV_25aics[c] <=> BV_fum[c] + BV_aicar[c]	Purine synthesis	0	0	0	0	0	0	0	0	0	0
BV_ADSS	adenylosuccinate synthase	BV_gtp[c] + BV_asp_L[c] + BV_imp[c] -> 2 BV_h[c] + BV_pi[c] + BV_gdp[c] + BV_dcamp[c]	Nucleotide interconversion	0	0	0	0	0	0	0	0	0	0
BV_AEPPT	2 aminoethylphosphonate pyruvate transaminase	BV_pyr[c] + BV_2aeppn[c] -> BV_ala_L[c] + BV_ppaca[c]	Phosphonate and phosphinate metabolism	0	0	0	0	0	0	0	0	0	0
BV_AGDC	N-acetylglucosamine-6-phosphate deacetylase	BV_h2o[c] + BV_acgam6p[c] -> BV_ac[c] + BV_gam6p[c]	Aminosugar metabolism	1.74581	0	1.82501	1.62067	1.90365	1.8977	1.97733	1.97126	0.231519	1.97126
BV_AGMD	Agmantine deiminase	BV_h2o[c] + BV_agm[c] -> BV_nh4[c] + BV_ncptrc[c]	Arginine and Proline Metabolism	0	0	0	0	0	0	0	0	0	0
BV_AGMHE	ADP-D-glycero-D-manno-heptose epimerase	BV_adphep_DD[c] -> BV_adphep_LD[c]	Lipopolysaccharide biosynthesis	0.156695	0.15502	0.107871	0.130654	0.0593942	0.0659645	0.013975	0.0201876	-0.14272	-0.134833
BV_AGPAT120	1-tetradecanoyl-sn-glycerol 3-phosphate O-acyltransferase (n-C12:0)	BV_ddcaACP[c] + BV_1ddecg3p[c] -> BV_ACP[c] + BV_pa120[c]	Glycerophospholipid metabolism	0	0	0	0	0	0	0	0	0	0
BV_AGPAT140	1-tetradecanoyl-sn-glycerol 3-phosphate O-acyltransferase (n-C14:0)	BV_myrsACP[c] + BV_1tdecg3p[c] -> BV_ACP[c] + BV_pa140[c]	Glycerophospholipid metabolism	0	0	0	0	0	0	0	0	0	0
BV_AGPAT141	1-tetradec-7-enoyl-sn-glycerol 3-phosphate O-acyltransferase (n-C14:1)	BV_1tdec7eg3p[c] + BV_tdeACP[c] -> BV_ACP[c] + BV_pa141[c]	Glycerophospholipid metabolism	0	0	0	0	0	0	0	0	0	0
BV_AGPAT160	1-hexadecanoyl-sn-glycerol 3-phosphate O-acyltransferase (n-C16:0)	BV_palmACP[c] + BV_1hdecg3p[c] -> BV_ACP[c] + BV_pa160[c]	Glycerophospholipid metabolism	0	0	0	0	0	0	0	0	0	0
BV_AGPAT161	1-hexadec-7-enoyl-sn-glycerol 3-phosphate O-acyltransferase (n-C16:1)	BV_1hdec9eg3p[c] + BV_hdeACP[c] -> BV_ACP[c] + BV_pa161[c]	Glycerophospholipid metabolism	0	0	0	0	0	0	0	0	0	0
BV_AGPAT180	1-octadecanoyl-sn-glycerol 3-phosphate O-acyltransferase (n-C18:0)	BV_ocdcaACP[c] + BV_1odecg3p[c] -> BV_ACP[c] + BV_pa180[c]	Glycerophospholipid metabolism	0.0667101	0.0659973	0.0459242	0.0556236	0.0252861	0.0280832	0.00594961	0.00859453	-0.0607604	-0.0574027
BV_AGPAT181	1-octadec-7-enoyl-sn-glycerol 3-phosphate O-acyltransferase (n-C18:1)	BV_1odec11eg3p[c] + BV_octeACP[c] -> BV_ACP[c] + BV_pa181[c]	Glycerophospholipid metabolism	0	0	0	0	0	0	0	0	0	0
BV_AGPR	N-acetyl-g-glutamyl-phosphate reductase	BV_nadp[c] + BV_pi[c] + BV_acg5sa[c] <=> BV_h[c] + BV_nadph[c] + BV_acg5p[c]	Urea cycle	-0.326372	0	0	0	0	0	0	0	0.326372	0
BV_AHCYSNS_r	S-adenosylhomocysteine nucleosidase reversible	BV_h2o[c] + BV_ahcys[c] <=> BV_ade[c] + BV_rhcys[c]	Methionine and cysteine metabolism	0	0	1.03827e-34	0	0	0	0	0	0	0
BV_AHEXASE3	Hexosaminidase	BV_h2o[c] + BV_chtbs[c] <=> 2 BV_acgam[c]	Aminosugar metabolism	0	0	0	0	0	0	0	0	0	0
BV_AHSERL2	O-acetylhomoserine (thiol)-lyase	BV_achms[c] + BV_h2s[c] -> BV_h[c] + BV_ac[c] + BV_hcys_L[c]	Methionine and cysteine metabolism	0	0	0	0	0	0	0	0	0	0
BV_AHSERL3	O-Acetyl-L-homoserine acetate-lyase	BV_achms[c] + BV_trdrd[c] + BV_tsul[c] <=> BV_h[c] + BV_ac[c] + BV_hcys_L[c] + BV_trdox[c] + BV_so3[c]	Methionine and cysteine metabolism	0	0	0	0	0	0	0	0	0	0
BV_AICART	phosphoribosylaminoimidazolecarboxamide formyltransferase	BV_aicar[c] + BV_10fthf[c] <=> BV_fprica[c] + BV_thf[c]	Purine synthesis	0.124148	0.122821	0.0854652	0.103516	0.0470575	0.0522631	0.0110723	0.0159945	-0.113076	-0.106827
BV_AIHPDCOATA	14-methyl-hexa-decanoyl-ACP[acyl-carrier-protein] transferase	BV_coa[c] + BV_14mpalmACP[c] <=> BV_ACP[c] + BV_aihpdcoa[c]	Glycerophospholipid metabolism	0.13342	0.131995	0.0918483	0.111247	0.0505721	0.0561665	0.0118992	0.0171891	-0.121521	-0.114805
BV_AIPDCOATA	12-methyl-tetra-decanoyl-ACP[acyl-carrier-protein] transferase	BV_coa[c] + BV_12mmyrsACP[c] <=> BV_ACP[c] + BV_aipdcoa[c]	Glycerophospholipid metabolism	0	0	0	0	0	0	0	0	0	0
BV_AIRC4	Phosphoribosylaminoimidazole carboxylase	BV_air[c] + BV_atp[c] + BV_hco3[c] -> BV_h[c] + BV_pi[c] + BV_5aizc[c] + BV_adp[c]	Purine synthesis	0	0	0	0	0	0	0	0	0	0
BV_AKP1	alkaline phosphatase (Dihydroneopterin)	3 BV_h2o[c] + BV_ahdt[c] -> 2 BV_h[c] + 3 BV_pi[c] + BV_dhnpt[c]	Folate metabolism	0	0	0	0	0	0	0	0	0	0
BV_ALAALA	D-alanine--D-alanine ligase (EC 6.3.2.4)	BV_atp[c] + 2 BV_ala_D[c] -> BV_h[c] + BV_pi[c] + BV_adp[c] + BV_alaala[c]	Alanine and aspartate metabolism	0.0391737	0.0387551	0.0269677	0.0326635	0.0148486	0.0164911	0.00349375	0.0050469	-0.0356799	-0.0337082
BV_ALAASP1c	Hydrolysis of L-alanyl-L-aspartate	BV_h2o[c] + BV_alaasp[c] <=> BV_asp_L[c] + BV_ala_L[c]	Peptide metabolism	0	0	0	0	0	0	0	0	0	0
BV_ALACI	(S)-2-Acetolactate isomerase	BV_alac_S[c] <=> BV_33hmeoxobut[c]	Valine, leucine, and isoleucine metabolism	-1000	-997.027	-998.669	-996.916	-1000	-1000	-998.661	-996.938	1.33933	0.0889
BV_ALAD_R	Alanine dehydrogenase (EC 1.4.1.1)	BV_h2o[c] + BV_nad[c] + BV_ala_L[c] <=> BV_h[c] + BV_nadh[c] + BV_pyr[c] + BV_nh4[c]	Alanine and aspartate metabolism	-0.78777	-0.779353	-0.542312	-0.656852	-0.2986	-0.331631	-0.0702581	-0.101492	0.717512	0.677861
BV_ALAGLN1c	Hydrolysis of L-alanyl-L-glutamine	BV_h2o[c] + BV_alagln[c] <=> BV_gln_L[c] + BV_ala_L[c]	Peptide metabolism	0	0	0	0	0	0	0	0	0	0
BV_ALAGLU1c	Hydrolysis of L-alanyl-L-glutamate	BV_h2o[c] + BV_alaglu[c] <=> BV_glu_L[c] + BV_ala_L[c]	Peptide metabolism	0	0	0	0	0	0	0	0	0	0
BV_ALAGLY1c	Hydrolysis of L-alanylglycine	BV_h2o[c] + BV_alagly[c] <=> BV_ala_L[c] + BV_gly[c]	Peptide metabolism	0	0	0	0	0	0	0	0	0	0
BV_ALAHIS1c	Hydrolysis of L-alanyl-L-histidine	BV_h2o[c] + BV_alahis[c] <=> BV_ala_L[c] + BV_his_L[c]	Peptide metabolism	0	0	0	0	0	0	0	0	0	0
BV_ALALEU1c	Hydrolysis of L-alanyl-L-leucine	BV_h2o[c] + BV_alaleu[c] <=> BV_ala_L[c] + BV_leu_L[c]	Peptide metabolism	0	0	0	0	0	0	0	0	0	0
BV_ALAR	alanine racemase	BV_ala_L[c] <=> BV_ala_D[c]	Alanine and aspartate metabolism	0.0783474	0.0775102	0.0539354	0.065327	0.0296971	0.0329822	0.0069875	0.0100938	-0.0713599	-0.0674164
BV_ALATHR1c	Hydrolysis of L-alanyl-L-threonine	BV_h2o[c] + BV_alathr[c] <=> BV_ala_L[c] + BV_thr_L[c]	Peptide metabolism	0	0	0	0	0	0	0	0	0	0
BV_ALCD1	alcohol dehydrogenase (methanol)	BV_nad[c] + BV_meoh[c] <=> BV_h[c] + BV_nadh[c] + BV_fald[c]	Miscellaneous	0.00484992	0.0047981	0.00333875	0.00404392	0.00183833	0.00204169	0.000432545	0.000624835	-0.00441737	-0.00417326
BV_ALCD19	alcohol dehydrogenase (glycerol)	BV_h[c] + BV_nadh[c] + BV_glyald[c] <=> BV_nad[c] + BV_glyc[c]	Pyruvate metabolism	0	0	0	0	0	0	0	0	0	0
BV_ALCD2x	alcohol dehydrogenase (ethanol)	BV_nad[c] + BV_etoh[c] <=> BV_h[c] + BV_acald[c] + BV_nadh[c]	Glycolysis/gluconeogenesis	0	0	0	0	0	0	0	0	0	0
BV_ALCD4	alcohol dehydrogenase (butanol)	BV_nad[c] + BV_btoh[c] <=> BV_h[c] + BV_nadh[c] + BV_btal[c]	Pyruvate metabolism	0	0	0	0	0	0	0	0	0	0
BV_ALDD1	aldehyde dehydrogenase (formaldehyde, NAD)	BV_h2o[c] + BV_nad[c] + BV_fald[c] -> 2 BV_h[c] + BV_nadh[c] + BV_for[c]	Methane metabolism	0.00484992	0.0047981	0.00333875	0.00404392	0.00183833	0.00204169	0.000432545	0.000624835	-0.00441737	-0.00417326
BV_ALKP	alkaline phosphatase	BV_h2o[c] + BV_dhap[c] -> BV_pi[c] + BV_dha[c]	Glycerophospholipid metabolism	0	0	0	0	0	0	0	0	0	0
BV_ALTRH	altronate hydrolase	BV_altrn[c] -> BV_h2o[c] + BV_2ddglcn[c]	Pentose and glucuronate interconversions	0.00736739	0.000332554	0.00736739	0.000332554	0.00736739	0.000332554	0.00736739	0.000332554	0	0
BV_AMALT1	Amylomaltase (maltotriose)	BV_malt[c] + BV_malttr[c] -> BV_glc_D[c] + BV_maltttr[c]	Starch and sucrose metabolism	0	0	0	0	0	0	0	0	0	0
BV_AMALT2	Amylomaltase (maltotetraose)	BV_malt[c] + BV_maltttr[c] -> BV_glc_D[c] + BV_maltpt[c]	Starch and sucrose metabolism	0	0	0	0	0	0	0	0	0	0
BV_AMALT3	Amylomaltase (maltopentaose)	BV_malt[c] + BV_maltpt[c] -> BV_glc_D[c] + BV_malthx[c]	Starch and sucrose metabolism	0	0	0	0	0	0	0	0	0	0
BV_AMALT4	Amylomaltase (maltohexaose)	BV_malt[c] + BV_malthx[c] -> BV_glc_D[c] + BV_malthp[c]	Starch and sucrose metabolism	0	0	0	0	0	0	0	0	0	0
BV_AMAOTr	adenosylmethionine-8-amino-7-oxononanoate transaminase	BV_amet[c] + BV_8aonn[c] <=> BV_amob[c] + BV_dann[c]	Biotin metabolism	0.00484992	0.0047981	0.00333875	0.00404392	0.00183833	0.00204169	0.000432545	0.000624835	-0.00441737	-0.00417326
BV_AMID	amidase	BV_h2o[c] + BV_4gudbd[c] -> BV_nh4[c] + BV_4gubut[c]	Arginine and Proline Metabolism	0	0	0	0	0	0	0	0	0	0
BV_AMID2	amidase	BV_h2o[c] + BV_pad[c] -> BV_nh4[c] + BV_pac[c]	Arginine and Proline Metabolism	0	0	0	0	0	0	0	0	0	0
BV_AMID4	amidase	BV_h2o[c] + BV_ad[c] -> BV_ac[c] + BV_nh4[c]	Arginine and Proline Metabolism	0	0	0	0	0	0	0	0	0	0
BV_AMID5	amidase	BV_h2o[c] + BV_aa[c] -> BV_nh4[c] + BV_acryl[c]	Arginine and Proline Metabolism	0	0	0	0	0	0	0	0	0	0
BV_AMMQT8r	S-adenosylmethione:2-demthylmenaquinone methyltransferase (menaquinone 8)	BV_amet[c] + BV_2dmmq8[c] <=> BV_h[c] + BV_ahcys[c] + BV_mqn8[c]	Ubiquinone and other terpenoid-quinone biosynthesis	-0.00484992	-0.0047981	-0.00333875	-0.00404392	-0.00183833	-0.00204169	-0.000432545	-0.000624835	0.00441737	0.00417326
BV_AMPMS2	4-amino-2-methyl-5-phosphomethylpyrimidine synthetase	BV_h2o[c] + BV_air[c] + BV_nad[c] -> 3 BV_h[c] + BV_nadh[c] + 2 BV_for[c] + BV_4ampm[c]	Thiamine metabolism	0.00484992	0.0047981	0.00333875	0.00404392	0.00183833	0.00204169	0.000432545	0.000624835	-0.00441737	-0.00417326
BV_AMPN	AMP nucleosidase	BV_h2o[c] + BV_amp[c] -> BV_ade[c] + BV_r5p[c]	Nucleotide interconversion	0	0	0	0	0	0	0	0	0	0
BV_AMPTASECG	alanyl aminopeptidase (cys-gly)	BV_h2o[c] + BV_cgly[c] -> BV_gly[c] + BV_cys_L[c]	Glutathione metabolism	0.133814	0.132384	0.0921195	0.111576	0.0507214	0.0563323	0.0119344	0.0172398	-0.12188	-0.115144
BV_AMPTASEGC	Gly-Cys aminopeptidase	BV_h2o[c] + BV_glycys[c] -> BV_gly[c] + BV_cys_L[c]	Peptide metabolism	0	0	0	0	0	0	0	0	0	0
BV_AMY2e	alpha-amylase, extracellular (glygn2 -> glygn4)	8 BV_h2o[e] + BV_glygn2[e] -> 8 BV_glc_D[e] + BV_glygn4[e]	Starch and sucrose metabolism	0	0	0	0	0	0	0	0	0	0
BV_AMYLOPECTe	Amylopectin hydrolysis	299 BV_h2o[e] + BV_amylopect900[e] -> 300 BV_malttr[e]	Starch and sucrose metabolism	0.000347222	1.56731e-05	0.000347222	1.56731e-05	0.000347222	1.56731e-05	0.000347222	1.56731e-05	0	0
BV_AMYLe	amylose hydrolysis by alpha-1,4-amylase	199 BV_h2o[e] + BV_amylose300[e] -> 100 BV_glc_D[e] + 100 BV_malt[e]	Starch and sucrose metabolism	0.00104167	4.70194e-05	0.00104167	4.70194e-05	0.00104167	4.70194e-05	0.00104167	4.70194e-05	0	0
BV_ANPRT	anthranilate phosphoribosyltransferase	BV_prpp[c] + BV_anth[c] -> BV_ppi[c] + BV_pran[c]	Tryptophan metabolism	0.0739305	0.0731406	0.0508948	0.0616441	0.0280229	0.0311229	0.00659357	0.00952477	-0.0673369	-0.0636158
BV_ANS	anthranilate synthase	BV_chor[c] + BV_gln_L[c] -> BV_h[c] + BV_glu_L[c] + BV_pyr[c] + BV_anth[c]	Tryptophan metabolism	0	0	0	0	0	0	0	0	0	0
BV_ANS2	anthranilate synthase 2	BV_nh4[c] + BV_chor[c] -> BV_h[c] + BV_h2o[c] + BV_pyr[c] + BV_anth[c]	Tryptophan metabolism	0.0739305	0.0731406	0.0508948	0.0616441	0.0280229	0.0311229	0.00659357	0.00952477	-0.0673369	-0.0636158
BV_AOBUTDs	L-2-amino-3-oxobutanoate decarboxylation (spontaneous)	BV_h[c] + BV_2aobut[c] -> BV_co2[c] + BV_aact[c]	Glycine, serine, alanine and threonine metabolism	0	6.89489e-19	1.2763e-35	6.89489e-19	0	0	-1.2763e-35	0	-1.2763e-35	-6.89489e-19
BV_AOXSr	8-amino-7-oxononanoate synthase	BV_h[c] + BV_ala_L[c] + BV_pmcoa[c] <=> BV_coa[c] + BV_co2[c] + BV_8aonn[c]	Biotin metabolism	0	0	0	0	0	0	0	0	0	0
BV_AOXSr2	8-amino-7-oxononanoate synthase (pimeloyl-ACP)	BV_h[c] + BV_ala_L[c] + BV_pmACP[c] <=> BV_ACP[c] + BV_co2[c] + BV_8aonn[c]	Biotin metabolism	0.00484992	0.0047981	0.00333875	0.00404392	0.00183833	0.00204169	0.000432545	0.000624835	-0.00441737	-0.00417326
BV_APPLDH	aminopropanol dehydrogenase	BV_h[c] + BV_nadh[c] + BV_aact[c] -> BV_nad[c] + BV_appl[c]	Glycine, serine, alanine and threonine metabolism	-2.05516e-50	6.89489e-19	1.91372e-35	6.89489e-19	0	0	-9.56858e-36	0	-9.56858e-36	-6.89489e-19
BV_APRAUR	5-amino-6-(5-phosphoribosylamino)uracil reductase	BV_h[c] + BV_nadph[c] + BV_5apru[c] -> BV_nadp[c] + BV_5aprbu[c]	Vitamin B2 metabolism	0.00969984	0.00959619	0.00667751	0.00808784	0.00367667	0.00408338	0.000865091	0.00124967	-0.00883474	-0.00834653
BV_ARABASE3e	arabinotriose arabinosidase	2 BV_h2o[e] + BV_arabttr[e] -> 3 BV_arab_L[e]	Plant polysaccharide degradation	0	0	0	0	0	0	0	0	0	0
BV_ARAI	L-arabinose isomerase	BV_arab_L[c] <=> BV_rbl_L[c]	Pentose and glucuronate interconversions	0.571637	0.202448	0.571637	0.202448	0.571637	0.202448	0.571637	0.202448	0	0
BV_ARBt2r	L-arabinose transport via proton symport	BV_h[e] + BV_arab_L[e] <=> BV_h[c] + BV_arab_L[c]	Transport, extracellular	0.571637	0.202448	0.571637	0.202448	0.571637	0.202448	0.571637	0.202448	0	0
BV_ARGDC	arginine decarboxylase	BV_h[c] + BV_arg_L[c] -> BV_co2[c] + BV_agm[c]	Arginine and Proline Metabolism	0	0	0	0	0	0	0	0	0	0
BV_ARGN	arginase	BV_h2o[c] + BV_arg_L[c] -> BV_orn[c] + BV_urea[c]	Urea cycle	0	0	0	0	0	0	0	0	0	0
BV_ARGSL	argininosuccinate lyase	BV_argsuc[c] <=> BV_fum[c] + BV_arg_L[c]	Alanine and aspartate metabolism	0	0	0	0	0	0	0	0	0	0
BV_ARGSSr	argininosuccinate synthase, reversible	BV_atp[c] + BV_asp_L[c] + BV_citr_L[c] <=> BV_h[c] + BV_amp[c] + BV_ppi[c] + BV_argsuc[c]	Alanine and aspartate metabolism	0	0	0	0	0	0	0	0	0	0
BV_ARGt2r	L-arganine reversible transport via proton symport	BV_h[e] + BV_arg_L[e] <=> BV_h[c] + BV_arg_L[c]	Transport, extracellular	0.386396	0.382267	0.266	0.322181	0.146461	0.162663	0.0344611	0.0497809	-0.351935	-0.332486
BV_ARSENBabc	arsenobetaine transport in via ABC system	BV_h2o[c] + BV_atp[c] + BV_arsenb[e] -> BV_h[c] + BV_pi[c] + BV_adp[c] + BV_arsenb[c]	Transport, extracellular	0	0	0	0	0	0	0	0	0	0
BV_ASAD	aspartate-semialdehyde dehydrogenase	BV_nadp[c] + BV_pi[c] + BV_aspsa[c] <=> BV_h[c] + BV_nadph[c] + BV_4pasp[c]	Glycine, serine, alanine and threonine metabolism	-0.209868	-0.207625	-0.144476	-0.17499	-0.0795491	-0.0883489	-0.0187173	-0.0270381	0.19115	0.180587
BV_ASNS1	asparagine synthase (glutamine-hydrolysing)	BV_h2o[c] + BV_atp[c] + BV_gln_L[c] + BV_asp_L[c] -> BV_h[c] + BV_glu_L[c] + BV_amp[c] + BV_ppi[c] + BV_asn_L[c]	Alanine and aspartate metabolism	0	0	0	0	0	0	0	0	0	0
BV_ASNS2	asparagine synthetase	BV_atp[c] + BV_nh4[c] + BV_asp_L[c] -> BV_h[c] + BV_amp[c] + BV_ppi[c] + BV_asn_L[c]	Alanine and aspartate metabolism	0.614029	0.575862	0.620353	0.204362	0	0	0	0	-0.614029	-0.575862
BV_ASNt2r	L-asparagine reversible transport via proton symport	BV_h[e] + BV_asn_L[e] <=> BV_h[c] + BV_asn_L[c]	Transport, extracellular	-0.299477	-0.264671	-0.403811	0.0579151	0.119229	0.132418	0.0280536	0.040525	0.327531	0.305196
BV_ASP1DC	aspartate 1-decarboxylase	BV_h[c] + BV_asp_L[c] -> BV_co2[c] + BV_ala_B[c]	beta-Alanine metabolism	0.00969984	0.00959619	0.00667751	0.00808784	0.00367667	0.00408338	0.000865091	0.00124967	-0.00883474	-0.00834653
BV_ASPCT	aspartate carbamoyltransferase	BV_cbp[c] + BV_asp_L[c] -> BV_h[c] + BV_pi[c] + BV_cbasp[c]	Pyrimidine synthesis	0	0	0	0	0	0	0	0	0	0
BV_ASPKi	aspartate kinase, irreversible	BV_atp[c] + BV_asp_L[c] -> BV_adp[c] + BV_4pasp[c]	Glycine, serine, alanine and threonine metabolism	0.209868	0.207625	0.144476	0.17499	0.0795491	0.0883489	0.0187173	0.0270381	-0.19115	-0.180587
BV_ASPO1	L-aspartate oxidase	BV_h2o[c] + BV_asp_L[c] + BV_o2[c] -> BV_nh4[c] + BV_h2o2[c] + BV_oaa[c]	NAD metabolism	0	0	0	0	0	0	0	0	0	0
BV_ASPO5	L-aspartate oxidase	BV_fum[c] + BV_asp_L[c] -> BV_h[c] + BV_iasp[c] + BV_succ[c]	NAD metabolism	0	0	0	0	0	0	0	0	0	0
BV_ASPO6	L-aspartate oxidase	BV_asp_L[c] + BV_o2[c] -> BV_h[c] + BV_h2o2[c] + BV_iasp[c]	NAD metabolism	0	0	0	0	0	0	0	0	0	0
BV_ASPO7	L-aspartate oxidase	BV_asp_L[c] + BV_fmn[c] -> BV_h[c] + BV_iasp[c] + BV_fmnh2[c]	NAD metabolism	0	0	0	0	0	0	0	0	0	0
BV_ASPT	L-aspartase	BV_asp_L[c] -> BV_nh4[c] + BV_fum[c]	Alanine and aspartate metabolism	667.734	0	681.37	0	717.551	707.86	0	0	-667.734	0
BV_ASPTA	aspartate transaminase	BV_akg[c] + BV_asp_L[c] <=> BV_glu_L[c] + BV_oaa[c]	Alanine and aspartate metabolism	330.924	998.704	317.508	999.189	282.173	291.833	999.935	999.906	669.011	1.20228
BV_ATPPRT	ATP phosphoribosyltransferase	BV_atp[c] + BV_prpp[c] -> BV_ppi[c] + BV_prbatp[c]	Histidine metabolism	0.124148	0.122821	0.0854652	0.103516	0.0470575	0.0522631	0.0110723	0.0159945	-0.113076	-0.106827
BV_ATPS4	ATP synthase (four protons for one ATP)	4 BV_h[e] + BV_pi[c] + BV_adp[c] -> 3 BV_h[c] + BV_h2o[c] + BV_atp[c]	Energy metabolism	99.1402	49.5651	38.5803	63.0072	21.6365	35.4972	0.166748	16.3366	-98.9734	-33.2285
BV_BACCLi	biotin-[acetyl-CoA-carboxylase] ligase, irreversible	BV_ppi[c] + BV_btamp[c] -> BV_h[c] + BV_atp[c] + BV_btn[c]	Biotin metabolism	0	0	0	0	0	0	0	0	0	0
BV_BGLA	1,4-beta-D-Glucan glucohydrolase	BV_h2o[c] + BV_cellb[c] -> 2 BV_glc_D[c]	Starch and sucrose metabolism	0	0	0	0	0	0	0	0	0	0
BV_BGLAr	1,4-beta-D-Glucan glucohydrolase, reversible	BV_h2o[c] + BV_cellb[c] <=> 2 BV_glc_bD[c]	Starch and sucrose metabolism	0	0	0	0	0	0	0	0	0	0
BV_BPNT	3,5-bisphosphate nucleotidase	BV_h2o[c] + BV_pap[c] -> BV_pi[c] + BV_amp[c]	Nucleotide interconversion	0.00484992	0.0047981	0.00333875	0.00404392	0.00183833	0.00204169	0.000432545	0.000624835	-0.00441737	-0.00417326
BV_BTNCLi	biotin-carboxyl-carrier-protein:carbon-dioxide ligase (ADP-forming)	BV_atp[c] + BV_hco3[c] + BV_apoC_Lys_btn[c] -> BV_h[c] + BV_pi[c] + BV_adp[c] + BV_btn_co2[c]	Biotin metabolism	0	1.75335	0	1.49764	0.76505	0.751594	0.262892	0.228331	0.262892	-1.52502
BV_BTNabc	Biotin transport via ABC system	BV_h2o[c] + BV_atp[c] + BV_btn[e] -> BV_h[c] + BV_pi[c] + BV_adp[c] + BV_btn[c]	Transport, extracellular	0	0	0	0	0	0	0	0	0	0
BV_BTS4	Biotin synthase	BV_amet[c] + BV_dtbt[c] + BV_s[c] -> BV_h[c] + BV_btn[c] + BV_dad_5[c] + BV_met_L[c]	Biotin metabolism	0.00484992	0.0047981	0.00333875	0.00404392	0.00183833	0.00204169	0.000432545	0.000624835	-0.00441737	-0.00417326
BV_BUTKr	Butyrate kinase, reversible	BV_atp[c] + BV_but[c] <=> BV_adp[c] + BV_butpi[c]	Butanoate metabolism	0	0	0	0	0	0	0	0	0	0
BV_BZAMAH	Acylamide aminohydrolase	BV_h2o[c] + BV_bzam[c] -> BV_nh4[c] + BV_bz[c]	Aminobenzoate degradation	0	0	0	0	0	0	0	0	0	0
BV_CAt4i	Calcium transport via proton antiport, irreversible	BV_h[c] + BV_ca2[e] -> BV_h[e] + BV_ca2[c]	Transport, extracellular	0.00484992	0.0047981	0.00333875	0.00404392	0.00183833	0.00204169	0.000432545	0.000624835	-0.00441737	-0.00417326
BV_CBIAT	Cobinamide adenyltransferase	BV_h[c] + BV_atp[c] + BV_cbi[c] <=> BV_adocbi[c] + BV_pppi[c]	Vitamin B12 metabolism	0.00484992	0.0047981	0.00333875	0.00404392	0.00183833	0.00204169	0.000432545	0.000624835	-0.00441737	-0.00417326
BV_CBL1abc	Cob(1)alamin transport via ABC system	BV_h2o[c] + BV_atp[c] + BV_cbl1[e] -> BV_h[c] + BV_pi[c] + BV_adp[c] + BV_cbl1[c]	Transport, extracellular	0	0	0	0	0	0	0	0	0	0
BV_CBL2abc	Cob(II)alamin transport via ABC system	BV_h2o[c] + BV_atp[c] + BV_cbl2[e] -> BV_h[c] + BV_pi[c] + BV_adp[c] + BV_cbl2[c]	Transport, extracellular	0	0	0	0	0	0	0	0	0	0
BV_CBLAT	cob(I)alamin adenosyltransferase	BV_h[c] + BV_atp[c] + BV_cbl1[c] <=> BV_pppi[c] + BV_adocbl[c]	Vitamin B12 metabolism	0	0	0	0	0	0	0	0	0	0
BV_CBPS	carbamoyl-phosphate synthase (glutamine-hydrolysing)	BV_h2o[c] + 2 BV_atp[c] + BV_hco3[c] + BV_gln_L[c] -> 2 BV_h[c] + BV_glu_L[c] + BV_pi[c] + 2 BV_adp[c] + BV_cbp[c]	Pyrimidine synthesis	0	0	0	0	0	0	0	0	0	0
BV_CD2abc1	cadmium transport out via ABC system	BV_h2o[c] + BV_atp[c] + BV_cd2[c] -> BV_h[c] + BV_pi[c] + BV_adp[c] + BV_cd2[e]	Transport, extracellular	0	0	0	0	0	0	0	0	0	0
BV_CDOSKT	3-deoxy-D-manno-octulosonic acid transferase	BV_ckdo[c] + BV_kdolipid4[c] <=> BV_h[c] + BV_cmp[c] + BV_kdo2lipid4[c]	Lipopolysaccharide biosynthesis	0.0391737	0.0387551	0.0269677	0.0326635	0.0148486	0.0164911	0.00349375	0.0050469	-0.0356799	-0.0337082
BV_CDPMEK	4-(cytidine 5-diphospho)-2-C-methyl-D-erythritol kinase	BV_atp[c] + BV_4c2me[c] -> BV_h[c] + BV_adp[c] + BV_2p4c2me[c]	Terpenoid backbone biosynthesis	0.43091	0.426306	0.296645	0.359298	0.163334	0.181402	0.0384312	0.0555159	-0.392479	-0.37079
BV_CGLYt3_2_	Cys-Gly transport in via proton symport	2 BV_h[e] + BV_cgly[e] -> 2 BV_h[c] + BV_cgly[c]	Transport, extracellular	0.133814	0.132384	0.0921195	0.111576	0.0507214	0.0563323	0.0119344	0.0172398	-0.12188	-0.115144
BV_CHOLSH	Choline sulfate sulfohydrolase	BV_h2o[c] + BV_chols[c] -> BV_h[c] + BV_chol[c] + BV_so4[c]	Glycine, serine, alanine and threonine metabolism	0	0	0	0	0	0	0	0	0	0
BV_CHORM	chorismate mutase	BV_chor[c] -> BV_pphn[c]	Phenylalanine metabolism	0.435884	0.431227	0.300069	0.363445	0.165219	0.183496	0.0388748	0.0561567	-0.397009	-0.37507
BV_CHORS	chorismate synthase	BV_3psme[c] -> BV_pi[c] + BV_chor[c]	Phenylalanine metabolism	0	0	0	0	0	0	0	0	0	0
BV_CHORt	chorismate transport in/out via proton symport	BV_h[e] + BV_chor[e] <=> BV_h[c] + BV_chor[c]	Transport, extracellular	0.509815	0.504367	0.350964	0.425089	0.193242	0.214619	0.0454684	0.0656815	-0.464346	-0.438686
BV_CHRPL	Chorismate pyruvate lyase	BV_chor[c] -> BV_pyr[c] + BV_4hbz[c]	Ubiquinone and other terpenoid-quinone biosynthesis	0	0	0	0	0	0	0	0	0	0
BV_CHTBSabc	Chitobiose transport via ABC system	BV_h2o[c] + BV_atp[c] + BV_chtbs[e] -> BV_h[c] + BV_pi[c] + BV_adp[c] + BV_chtbs[c]	Transport, extracellular	0	0	0	0	0	0	0	0	0	0
BV_CITRAMALS	citramalate synthase	BV_h2o[c] + BV_accoa[c] + BV_pyr[c] -> BV_h[c] + BV_coa[c] + BV_2mmal[c]	Valine, leucine, and isoleucine metabolism	0	0	0	0	0	0	0	0	0	0
BV_CLPNS140	myristoyl-cardiolipin synthase	2 BV_pg140[c] <=> BV_glyc[c] + BV_clpn140[c]	Glycerophospholipid metabolism	0	0	0	0	0	0	0	0	0	0
BV_CLPNS160	palmitoyl-cardiolipin synthase	2 BV_pg160[c] <=> BV_glyc[c] + BV_clpn160[c]	Glycerophospholipid metabolism	0	0	0	0	0	0	0	0	0	0
BV_CLPNS180	stearoyl-cardiolipin synthase	2 BV_pg180[c] <=> BV_glyc[c] + BV_clpn180[c]	Glycerophospholipid metabolism	0.0166775	0.0164993	0.011481	0.0139059	0.00632152	0.00702081	0.0014874	0.00214863	-0.0151901	-0.0143507
BV_CLPNSAI15	anteisopentadecanoyl-cardiolipin synthase	2 BV_pgai15[c] <=> BV_glyc[c] + BV_clpnai15[c]	Glycerophospholipid metabolism	0	0	0	0	0	0	0	0	0	0
BV_CLPNSAI17	anteisoheptadecanoyl-cardiolipin synthase	2 BV_pgai17[c] <=> BV_glyc[c] + BV_clpnai17[c]	Glycerophospholipid metabolism	0.0166775	0.0164993	0.011481	0.0139059	0.00632152	0.00702081	0.0014874	0.00214863	-0.0151901	-0.0143507
BV_CLPNSI14	isotetradecanoyl-cardiolipin synthase	2 BV_pgi14[c] <=> BV_glyc[c] + BV_clpni14[c]	Glycerophospholipid metabolism	0	0	0	0	0	0	0	0	0	0
BV_CLPNSI15	isopentadecanoyl-cardiolipin synthase	2 BV_pgi15[c] <=> BV_glyc[c] + BV_clpni15[c]	Glycerophospholipid metabolism	0	0	0	0	0	0	0	0	0	0
BV_CLPNSI16	isohexadecanoyl-cardiolipin synthase	2 BV_pgi16[c] <=> BV_glyc[c] + BV_clpni16[c]	Glycerophospholipid metabolism	0	0	0	0	0	0	0	0	0	0
BV_CLPNSI17	isoheptadecanoyl-cardiolipin synthase	2 BV_pgi17[c] <=> BV_glyc[c] + BV_clpni17[c]	Glycerophospholipid metabolism	0.0166775	0.0164993	0.011481	0.0139059	0.00632152	0.00702081	0.0014874	0.00214863	-0.0151901	-0.0143507
BV_CMLDC	4-carboxymuconolactone decarboxylase	BV_h[c] + BV_2c25dho[c] -> BV_co2[c] + BV_5odhf2a[c]	Benzoate degradation	0	0	0	0	0	0	0	0	0	0
BV_CMPSAS	CMP sialic acid synthase	BV_acnam[c] + BV_ctp[c] -> BV_ppi[c] + BV_cmpacna[c]	Aminosugar metabolism	0	0	0	0	0	0	0	0	0	0
BV_CO2t	CO2 transporter via diffusion	BV_co2[e] <=> BV_co2[c]	Transport, extracellular	-4.57277	-31.6826	-18.1587	-15.1762	-21.3341	-16.4087	-2.01533	-22.6779	2.55744	9.00473
BV_COBALTt5	cobalt transport in/out via permease (no H+)	BV_cobalt2[c] <=> BV_cobalt2[e]	Transport, extracellular	-0.00484992	-0.0047981	-0.00333875	-0.00404392	-0.00183833	-0.00204169	-0.000432545	-0.000624835	0.00441737	0.00417326
BV_CPC2MT	precorrin-2 C20-methyltransferase	BV_amet[c] + BV_copre2[c] -> BV_h[c] + BV_ahcys[c] + BV_copre3[c]	Vitamin B12 metabolism	0	6.89489e-19	-1.723e-35	6.89489e-19	0	0	-1.723e-35	0	-1.723e-35	-6.89489e-19
BV_CPC3MT	precorrin-3B C17-methyltransferase	BV_amet[c] + BV_copre3[c] -> BV_ahcys[c] + BV_copre4[c]	Vitamin B12 metabolism	0	6.89489e-19	-1.723e-35	6.89489e-19	0	0	-1.723e-35	0	-1.723e-35	-6.89489e-19
BV_CPC4MT	precorrin-4 C11-methyltransferase	BV_amet[c] + BV_copre4[c] -> BV_h[c] + BV_ahcys[c] + BV_copre5[c]	Vitamin B12 metabolism	0	6.89489e-19	-1.723e-35	6.89489e-19	0	0	-1.723e-35	0	-1.723e-35	-6.89489e-19
BV_CPC5MT	precorrin-5 C1-methyltransferase	BV_h2o[c] + BV_amet[c] + BV_copre5[c] -> BV_h[c] + BV_acald[c] + BV_ahcys[c] + BV_copre6[c]	Vitamin B12 metabolism	4.591e-50	6.89489e-19	-1.723e-35	6.89489e-19	0	1.723e-35	-1.723e-35	0	-1.723e-35	-6.89489e-19
BV_CPC6MT	precorrin-6Y C5,15-methyltransferase (decarboxylating)	2 BV_amet[c] + BV_codhpre6[c] -> BV_h[c] + BV_co2[c] + 2 BV_ahcys[c] + BV_copre8[c]	Vitamin B12 metabolism	0	6.89489e-19	1.1933e-35	6.89489e-19	0	0	-1.1933e-35	0	-1.1933e-35	-6.89489e-19
BV_CPC6R	precorrin-6A reductase	BV_h[c] + BV_nadph[c] + BV_copre6[c] -> BV_nadp[c] + BV_codhpre6[c]	Vitamin B12 metabolism	0	6.89489e-19	0	6.89489e-19	0	1.54363e-35	-1.54363e-35	0	-1.54363e-35	-6.89489e-19
BV_CPC8MM	precorrin-8X methylmutase	BV_copre8[c] <=> BV_cobya[c]	Vitamin B12 metabolism	0	6.89489e-19	1.24556e-35	6.89489e-19	0	0	-1.24556e-35	0	-1.24556e-35	-6.89489e-19
BV_CRO4t3	chromate transport out via proton antiport	BV_h[e] + BV_cro4[c] <=> BV_h[c] + BV_cro4[e]	Transport, extracellular	0	0	0	0	0	0	0	0	0	0
BV_CSNt2	cytosine transport in via proton symport	BV_h[e] + BV_csn[e] -> BV_h[c] + BV_csn[c]	Transport, extracellular	0	0	0	0	0	0	0	0	0	0
BV_CTBTabc	Crotono-betaine ABC transport	BV_h2o[c] + BV_atp[c] + BV_ctbt[e] -> BV_h[c] + BV_pi[c] + BV_adp[c] + BV_ctbt[c]	Transport, extracellular	0	0	0	0	0	0	0	0	0	0
BV_CTPS1	CTP synthase (NH3)	BV_atp[c] + BV_nh4[c] + BV_utp[c] -> 2 BV_h[c] + BV_pi[c] + BV_adp[c] + BV_ctp[c]	Nucleotide interconversion	0	0	0	0	0	0	0	0	0	0
BV_CTPS2	CTP synthase (glutamine)	BV_h2o[c] + BV_atp[c] + BV_gln_L[c] + BV_utp[c] -> 2 BV_h[c] + BV_glu_L[c] + BV_pi[c] + BV_adp[c] + BV_ctp[c]	Pyrimidine synthesis	0	0	0	0	0	0	0	0	0	0
BV_CYRDAAT	cob(I)yrinic acid a,c-diamide adenosyltransferase	BV_h[c] + BV_atp[c] + BV_co1dam[c] -> BV_adcobdam[c] + BV_pppi[c]	Vitamin B12 metabolism	-3.39944e-50	6.89489e-19	1.91372e-35	6.89489e-19	0	0	-9.56858e-36	0	-9.56858e-36	-6.89489e-19
BV_CYRDAR	cob(II)yrinic acid a,c-diamide reductase	BV_nadh[c] + 2 BV_co2dam[c] -> BV_h[c] + BV_nad[c] + 2 BV_co1dam[c]	Vitamin B12 metabolism	-1.02758e-50	3.44745e-19	9.56858e-36	3.44745e-19	0	0	-4.78429e-36	0	-4.78429e-36	-3.44745e-19
BV_CYRDAS	Cob(II)yrinate a,c-diamide synthase (glutamine-hydrolysing)	BV_h2o[c] + 2 BV_atp[c] + 2 BV_gln_L[c] + BV_cobya[c] -> BV_h[c] + 2 BV_glu_L[c] + BV_ppi[c] + 2 BV_adp[c] + BV_co2dam[c]	Vitamin B12 metabolism	0	6.89489e-19	2.49112e-35	6.89489e-19	0	0	-1.24556e-35	0	-1.24556e-35	-6.89489e-19
BV_CYSS	cysteine synthase	BV_h2s[c] + BV_acser[c] -> BV_h[c] + BV_ac[c] + BV_cys_L[c]	Methionine and cysteine metabolism	0	0	0	0	0	0	0	0	0	0
BV_CYSS3r	cysteine synthase (Thiosulfate)	BV_trdrd[c] + BV_tsul[c] + BV_acser[c] <=> BV_h[c] + BV_ac[c] + BV_trdox[c] + BV_so3[c] + BV_cys_L[c]	Methionine and cysteine metabolism	0	0	0	0	0	0	0	0	0	0
BV_CYSTGL	cystathionine g-lyase	BV_h2o[c] + BV_cyst_L[c] -> BV_2obut[c] + BV_nh4[c] + BV_cys_L[c]	Methionine and cysteine metabolism	0	0	0	0	0	0	0	0	0	0
BV_CYSTL	cystathionine b-lyase	BV_h2o[c] + BV_cyst_L[c] -> BV_pyr[c] + BV_nh4[c] + BV_hcys_L[c]	Methionine and cysteine metabolism	0	0	0	0	0	0	0	0	0	0
BV_CYSTS	cystathionine beta-synthase	BV_hcys_L[c] + BV_ser_L[c] -> BV_h2o[c] + BV_cyst_L[c]	Methionine and cysteine metabolism	0	0	0	0	0	0	0	0	0	0
BV_CYTBD	cytochrome oxidase bd (ubiquinol-8: 2 protons)	2 BV_h[c] + 0.5 BV_o2[c] + BV_q8h2[c] -> BV_h2o[c] + 2 BV_h[e] + BV_q8[c]	Energy metabolism	0	0	0	0	0	0	0	0	0	0
BV_CYTBD2	cytochrome oxidase bd (menaquinol-8: 2 protons)	2 BV_h[c] + 0.5 BV_o2[c] + BV_mql8[c] -> BV_h2o[c] + 2 BV_h[e] + BV_mqn8[c]	Energy metabolism	0	0	0	0	0	0	0	0	0	0
BV_CYTD	cytidine deaminase	BV_h[c] + BV_h2o[c] + BV_cytd[c] -> BV_nh4[c] + BV_uri[c]	Pyrimidine catabolism	0	0	1.30379	1.02334	0	0	0	1.79832	0	1.79832
BV_CYTDK1	ATPcytidine 5-phosphotransferase	BV_atp[c] + BV_cytd[c] -> BV_h[c] + BV_adp[c] + BV_cmp[c]	Nucleotide interconversion	0.131729	0	0	0	0	0	0	0	-0.131729	0
BV_CYTDK2	cytidine kinase (GTP)	BV_gtp[c] + BV_cytd[c] -> BV_h[c] + BV_gdp[c] + BV_cmp[c]	Nucleotide interconversion	0	0	0	0	0	0	0	0	0	0
BV_CYTDK3	ITPcytidine 5-phosphotransferase	BV_cytd[c] + BV_itp[c] -> BV_h[c] + BV_cmp[c] + BV_idp[c]	Nucleotide interconversion	0	0.130321	0.0906838	0.109837	0.0499309	0.0554544	0	0.0169711	0	-0.11335
BV_CYTDK4	UTPcytidine 5-phosphotransferase	BV_utp[c] + BV_cytd[c] -> BV_h[c] + BV_cmp[c] + BV_udp[c]	Nucleotide interconversion	0	0	0	0	0	0	0	0	0	0
BV_CYTDt2r	cytidine transport in via proton symport, reversible	BV_h[e] + BV_cytd[e] <=> BV_h[c] + BV_cytd[c]	Transport, extracellular	0.131729	0.130321	1.39448	1.13318	0.0499309	0.0554544	0.0117484	1.81529	-0.11998	1.68497
BV_CYTK1	cytidylate kinase (CMP)	BV_atp[c] + BV_cmp[c] <=> BV_adp[c] + BV_cdp[c]	Nucleotide interconversion	0.88999	0.880481	0.612682	0.742084	0.337346	0.374663	0.0793747	0.114661	-0.810615	-0.76582
BV_CYTK2	cytidylate kinase (dCMP)	BV_atp[c] + BV_dcmp[c] <=> BV_adp[c] + BV_dcdp[c]	Nucleotide interconversion	0.025093	0.0248249	0.0172744	0.0209229	0.00951136	0.0105635	0.00223795	0.00323284	-0.0228551	-0.0215921
BV_Cuabc	Copper transport via ABC system	BV_h2o[c] + BV_atp[c] + BV_cu2[e] -> BV_h[c] + BV_pi[c] + BV_adp[c] + BV_cu2[c]	Transport, extracellular	0.00484992	0.0047981	0.00333875	0.00404392	0.00183833	0.00204169	0.000432545	0.000624835	-0.00441737	-0.00417326
BV_Cut1	Copper export via ATPase	BV_h2o[c] + BV_atp[c] + BV_cu2[c] -> BV_h[c] + BV_pi[c] + BV_adp[c] + BV_cu2[e]	Transport, extracellular	0	0	0	0	0	0	0	0	0	0
BV_DADA	Deoxyadenosine deaminase	BV_h[c] + BV_h2o[c] + BV_dad_2[c] -> BV_nh4[c] + BV_din[c]	Nucleotide interconversion	0	0.545414	3.13063	0.728422	0	1.38516e-13	0	0	0	-0.545414
BV_DADNt2r	deoxyadenosine transport in via proton symport reversible	BV_h[e] + BV_dad_2[e] <=> BV_h[c] + BV_dad_2[c]	Transport, extracellular	-1000	-999.455	0	-2.02514e-18	-1000	-1000	-1000	-1000	0	-0.545414
BV_DAGK120	diacylglycerol kinase (n-C12:0)	BV_atp[c] + BV_12dgr120[c] -> BV_h[c] + BV_adp[c] + BV_pa120[c]	Glycerophospholipid metabolism	0	0	0	0	0	0	0	0	0	0
BV_DAGK140	diacylglycerol kinase (n-C14:0)	BV_atp[c] + BV_12dgr140[c] -> BV_h[c] + BV_adp[c] + BV_pa140[c]	Glycerophospholipid metabolism	0	0	0	0	0	0	0	0	0	0
BV_DAGK141	diacylglycerol kinase (n-C14:1)	BV_atp[c] + BV_12dgr141[c] -> BV_h[c] + BV_adp[c] + BV_pa141[c]	Glycerophospholipid metabolism	0	0	0	0	0	0	0	0	0	0
BV_DAGK160	diacylglycerol kinase (n-C16:0)	BV_atp[c] + BV_12dgr160[c] -> BV_h[c] + BV_adp[c] + BV_pa160[c]	Glycerophospholipid metabolism	0	0	0	0	0	0	0	0	0	0
BV_DAGK161	diacylglycerol kinase (n-C16:1)	BV_atp[c] + BV_12dgr161[c] -> BV_h[c] + BV_adp[c] + BV_pa161[c]	Glycerophospholipid metabolism	0	0	0	0	0	0	0	0	0	0
BV_DAGK180	diacylglycerol kinase (n-C18:0)	BV_atp[c] + BV_12dgr180[c] -> BV_h[c] + BV_adp[c] + BV_pa180[c]	Glycerophospholipid metabolism	0	0	0	0	0	0	0	0	0	0
BV_DAGK181	diacylglycerol kinase (n-C18:1)	BV_atp[c] + BV_12dgr181[c] -> BV_h[c] + BV_adp[c] + BV_pa181[c]	Glycerophospholipid metabolism	0	0	0	0	0	0	0	0	0	0
BV_DAPDC	diaminopimelate decarboxylase	BV_h[c] + BV_26dap_M[c] -> BV_co2[c] + BV_lys_L[c]	Lysine metabolism	0.634949	0.617307	0.757527	0.795427	0.819833	0.802796	0.838953	0.812451	0.204004	0.195143
BV_DAPE	diaminopimelate epimerase	BV_26dap_LL[c] <=> BV_26dap_M[c]	Lysine metabolism	0	673.932	0	1000	0	0	565.73	718.116	565.73	44.1846
BV_DAPMDH	Meso-diaminopimelate D-dehydrogenase	BV_nadp[c] + BV_h2o[c] + BV_26dap_M[c] <=> BV_h[c] + BV_nadph[c] + BV_nh4[c] + BV_l2a6o[c]	Folate metabolism	0	673.932	0	1000	0	0	565.73	718.116	565.73	44.1846
BV_DASYN120	CDP-diacylglycerol synthetase (n-C12:0)	BV_h[c] + BV_ctp[c] + BV_pa120[c] -> BV_ppi[c] + BV_cdpdddecg[c]	Glycerophospholipid metabolism	0	0	0	0	0	0	0	0	0	0
BV_DASYN140	CDP-diacylglycerol synthetase (n-C14:0)	BV_h[c] + BV_pa140[c] + BV_ctp[c] -> BV_ppi[c] + BV_cdpdtdecg[c]	Glycerophospholipid metabolism	0	0	0	0	0	0	0	0	0	0
BV_DASYN141	CDP-diacylglycerol synthetase (n-C14:1)	BV_h[c] + BV_ctp[c] + BV_pa141[c] -> BV_ppi[c] + BV_cdpdtdec7eg[c]	Glycerophospholipid metabolism	0	0	0	0	0	0	0	0	0	0
BV_DASYN160	CDP-diacylglycerol synthetase (n-C16:0)	BV_h[c] + BV_pa160[c] + BV_ctp[c] -> BV_ppi[c] + BV_cdpdhdecg[c]	Glycerophospholipid metabolism	0	0	0	0	0	0	0	0	0	0
BV_DASYN161	CDP-diacylglycerol synthetase (n-C16:1)	BV_h[c] + BV_ctp[c] + BV_pa161[c] -> BV_ppi[c] + BV_cdpdhdec9eg[c]	Glycerophospholipid metabolism	0	0	0	0	0	0	0	0	0	0
BV_DASYN180	CDP-diacylglycerol synthetase (n-C18:0)	BV_h[c] + BV_pa180[c] + BV_ctp[c] -> BV_ppi[c] + BV_cdpdodecg[c]	Glycerophospholipid metabolism	0.0667101	0.0659973	0.0459242	0.0556236	0.0252861	0.0280832	0.00594961	0.00859453	-0.0607604	-0.0574027
BV_DASYN181	CDP-diacylglycerol synthetase (n-C18:1)	BV_h[c] + BV_ctp[c] + BV_pa181[c] -> BV_ppi[c] + BV_cdpdodec11eg[c]	Glycerophospholipid metabolism	0	0	0	0	0	0	0	0	0	0
BV_DASYNAI15	anteisopentadecanoyl-phosphatidate cytidylyltransferase	BV_h[c] + BV_paai15[c] + BV_ctp[c] -> BV_ppi[c] + BV_cdpdaipdecg[c]	Glycerophospholipid metabolism	0	0	0	0	0	0	0	0	0	0
BV_DASYNAI17	anteisoheptadecanoyl-phosphatidate cytidylyltransferase	BV_h[c] + BV_paai17[c] + BV_ctp[c] -> BV_ppi[c] + BV_cdpdaihpdecg[c]	Glycerophospholipid metabolism	0.0667101	0.0659973	0.0459242	0.0556236	0.0252861	0.0280832	0.00594961	0.00859453	-0.0607604	-0.0574027
BV_DASYNI14	isotetradecanoyl-phosphatidate cytidylyltransferase	BV_h[c] + BV_pai14[c] + BV_ctp[c] -> BV_ppi[c] + BV_cdpditdecg[c]	Glycerophospholipid metabolism	0	0	0	0	0	0	0	0	0	0
BV_DASYNI15	isopentadecanoyl-phosphatidate cytidylyltransferase	BV_h[c] + BV_pai15[c] + BV_ctp[c] -> BV_ppi[c] + BV_cdpdipdecg[c]	Glycerophospholipid metabolism	0	0	0	0	0	0	0	0	0	0
BV_DASYNI16	isohexadecanoyl-phosphatidate cytidylyltransferase	BV_h[c] + BV_pai16[c] + BV_ctp[c] -> BV_ppi[c] + BV_cdpdihdecg[c]	Glycerophospholipid metabolism	0	0	0	0	0	0	0	0	0	0
BV_DASYNI17	isoheptadecanoyl-phosphatidate cytidylyltransferase	BV_h[c] + BV_pai17[c] + BV_ctp[c] -> BV_ppi[c] + BV_cdpdihpdecg[c]	Glycerophospholipid metabolism	0.0667101	0.0659973	0.0459242	0.0556236	0.0252861	0.0280832	0.00594961	0.00859453	-0.0607604	-0.0574027
BV_DB4PS	3,4-Dihydroxy-2-butanone-4-phosphate synthase	BV_ru5p_D[c] -> BV_h[c] + BV_for[c] + BV_db4p[c]	Vitamin B2 metabolism	0.0193997	0.0191924	0.013355	0.0161757	0.00735333	0.00816677	0.00173018	0.00249934	-0.0176695	-0.0166931
BV_DBTS	dethiobiotin synthase	BV_co2[c] + BV_atp[c] + BV_dann[c] -> 3 BV_h[c] + BV_pi[c] + BV_adp[c] + BV_dtbt[c]	Biotin metabolism	0.00484992	0.0047981	0.00333875	0.00404392	0.00183833	0.00204169	0.000432545	0.000624835	-0.00441737	-0.00417326
BV_DCMPDA	dCMP deaminase	BV_h[c] + BV_h2o[c] + BV_dcmp[c] <=> BV_nh4[c] + BV_dump[c]	Pyrimidine catabolism	-0.025093	-0.0248249	-0.0172744	-0.0209229	-0.00951136	-0.0105635	-0.00223795	-0.00323284	0.0228551	0.0215921
BV_DCYTD	deoxycytidine deaminase	BV_h[c] + BV_h2o[c] + BV_dcyt[c] -> BV_nh4[c] + BV_duri[c]	Pyrimidine catabolism	0	0.0248249	0.0172744	0.0209229	0.00951136	0.0105635	0.00223795	0.00323284	0.00223795	-0.0215921
BV_DCYTt2r	deoxycytidine transport in via proton symport reversible	BV_h[e] + BV_dcyt[e] <=> BV_h[c] + BV_dcyt[c]	Transport, extracellular	7.64019e-25	0.0248249	0.0172744	0.0209229	0.00951136	0.0105635	0.00223795	0.00323284	0.00223795	-0.0215921
BV_DDCAt	Fatty acid (dodecanoate) transport via facilitated irreversible diffusion	BV_ddca[e] <=> BV_ddca[c]	Transport, extracellular	0.209491	0.193776	0.134839	0.163317	0.0742428	0.0824556	0.0339285	0.0252345	-0.175562	-0.168541
BV_DDGLK	2-dehydro-3-deoxygluconokinase	BV_atp[c] + BV_2ddglcn[c] -> BV_h[c] + BV_adp[c] + BV_2ddg6p[c]	Pentose and glucuronate interconversions	0.0146499	0.000661276	0.0146499	0.000661276	0.0146499	0.000661276	0.0146499	0.000661276	0	0
BV_DDPA	3-deoxy-D-arabino-heptulosonate 7-phosphate synthetase	BV_h2o[c] + BV_pep[c] + BV_e4p[c] -> BV_pi[c] + BV_2dda7p[c]	Phenylalanine metabolism	0	0	0	0	0	0	0	0	0	0
BV_DDPGA	2-dehydro-3-deoxy-phosphogluconate aldolase	BV_4h2oglt[c] <=> BV_pyr[c] + BV_glx[c]	Arginine and Proline Metabolism	0	0	0	0	0	0	0	0	0	0
BV_DGK1	deoxyguanylate kinase (dGMP:ATP)	BV_atp[c] + BV_dgmp[c] <=> BV_adp[c] + BV_dgdp[c]	Nucleotide interconversion	0	0	0	0	0	0	0	0	0	0
BV_DGSNt2	deoxyguanosine transport in via proton symport	BV_h[e] + BV_dgsn[e] -> BV_h[c] + BV_dgsn[c]	Transport, extracellular	1000	0	0	0	1000	1000	691.302	771.82	-308.698	771.82
BV_DHAD1	dihydroxy-acid dehydratase (2,3-dihydroxy-3-methylbutanoate)	BV_23dhmb[c] -> BV_h2o[c] + BV_3mob[c]	Valine, leucine, and isoleucine metabolism	0	2.97318	1.33122	3.084	0	0	1.33933	3.06208	1.33933	0.0889
BV_DHAD2	Dihydroxy-acid dehydratase (2,3-dihydroxy-3-methylpentanoate)	BV_23dhmp[c] -> BV_h2o[c] + BV_3mop[c]	Valine, leucine, and isoleucine metabolism	0.512141	0.506669	0.352565	0.427029	0.194124	0.215598	0.0456759	0.0659812	-0.466465	-0.440688
BV_DHDPRy	dihydrodipicolinate reductase (NADPH)	BV_h[c] + BV_nadph[c] + BV_23dhdp[c] -> BV_nadp[c] + BV_thdp[c]	Lysine metabolism	0	0	0	0	0	0	0	0	0	0
BV_DHDPS	dihydrodipicolinate synthase	BV_pyr[c] + BV_aspsa[c] -> BV_h[c] + 2 BV_h2o[c] + BV_23dhdp[c]	Lysine metabolism	0	0	0	0	0	0	0	0	0	0
BV_DHFOR2	dihydrofolate reductase	BV_nadp[c] + BV_dhf[c] <=> BV_nadph[c] + BV_fol[c]	Folate metabolism	-0.0145498	-0.0143943	-0.0100163	-0.0121318	-0.005515	-0.00612508	-0.00129764	-0.0018745	0.0132521	0.0125198
BV_DHFR	dihydrofolate reductase	BV_h[c] + BV_nadph[c] + BV_dhf[c] <=> BV_nadp[c] + BV_thf[c]	Folate metabolism	0.0145498	0.0143943	0.0100163	0.0121318	0.005515	0.00612508	0.00129764	0.0018745	-0.0132521	-0.0125198
BV_DHFS	dihydrofolate synthase	BV_glu_L[c] + BV_atp[c] + BV_dhpt[c] -> BV_h[c] + BV_pi[c] + BV_adp[c] + BV_dhf[c]	Folate metabolism	0	0	0	0	0	0	0	0	0	0
BV_DHNAOPT	1,4-dihydroxy-2-naphthoate octaprenyltransferase (EC 2.5.1.74)	BV_dhna[c] + BV_phyldpp[c] <=> BV_h[c] + BV_co2[c] + BV_ppi[c] + BV_dmphqno[c]	Ubiquinone and other terpenoid-quinone biosynthesis	0	0	0	0	0	0	0	0	0	0
BV_DHNAOT4	1,4-dihydroxy-2-naphthoate octaprenyltransferase	BV_h[c] + BV_dhna[c] + BV_octdp[c] -> BV_co2[c] + BV_ppi[c] + BV_2dmmql8[c]	Ubiquinone and other terpenoid-quinone biosynthesis	0	0	0	0	0	0	0	0	0	0
BV_DHNPA	dihydroneopterin aldolase	BV_dhnpt[c] -> BV_2ahhmp[c] + BV_gcald[c]	Folate metabolism	0	0	0	0	0	0	0	0	0	0
BV_DHNPA2	dihydroneopterin aldolase	BV_dhnpt[c] -> BV_gcald[c] + BV_6hmhpt[c]	Folate metabolism	0	0	0	0	0	0	0	0	0	0
BV_DHORD2	dihydoorotic acid dehydrogenase (quinone8)	BV_q8[c] + BV_dhor_S[c] -> BV_q8h2[c] + BV_orot[c]	Pyrimidine synthesis	0	0	0	0	0	0	0	0	0	0
BV_DHORD5	dihydroorotic acid (menaquinone-8)	BV_mqn8[c] + BV_dhor_S[c] -> BV_mql8[c] + BV_orot[c]	Pyrimidine synthesis	0	0	0	0	0	0	0	0	0	0
BV_DHORDfum	Fumarate dependent DHORD	BV_fum[c] + BV_dhor_S[c] -> BV_succ[c] + BV_orot[c]	Pyrimidine synthesis	0	0	0	0	0	0	0	0	0	0
BV_DHORDi	(S)-Dihydroorotateoxygen oxidoreductase	BV_o2[c] + BV_dhor_S[c] -> BV_h2o2[c] + BV_orot[c]	Pyrimidine synthesis	0	0	0	0	0	0	0	0	0	0
BV_DHORTS	dihydroorotase	BV_h2o[c] + BV_dhor_S[c] <=> BV_h[c] + BV_cbasp[c]	Pyrimidine synthesis	0	0	0	0	0	0	0	0	0	0
BV_DHPPDA	diaminohydroxyphosphoribosylaminopyrimidine deaminase	BV_h[c] + BV_h2o[c] + BV_25dhpp[c] -> BV_nh4[c] + BV_5apru[c]	Vitamin B2 metabolism	0.00969984	0.00959619	0.00667751	0.00808784	0.00367667	0.00408338	0.000865091	0.00124967	-0.00883474	-0.00834653
BV_DHPR	6,7-dihydropteridine reductase	BV_h[c] + BV_nadh[c] + BV_dhbpt[c] -> BV_nad[c] + BV_thbpt[c]	Tetrahydrobiopterin metabolism	0	0	0	0	0	0	0	0	0	0
BV_DHPS	dihydropteroate synthase	BV_4abz[c] + BV_2ahhmp[c] -> BV_h2o[c] + BV_dhpt[c]	Folate metabolism	0	0	0	0	0	0	0	0	0	0
BV_DHPS2	dihydropteroate synthase	BV_4abz[c] + BV_6hmhptpp[c] -> BV_ppi[c] + BV_dhpt[c]	Folate metabolism	0	0	0	0	0	0	0	0	0	0
BV_DHQS	3-dehydroquinate synthase	BV_2dda7p[c] -> BV_pi[c] + BV_3dhq[c]	Phenylalanine metabolism	0	0	0	0	0	0	0	0	0	0
BV_DHQTi	3-dehydroquinate dehydratase, irreversible	BV_3dhq[c] -> BV_h2o[c] + BV_3dhsk[c]	Phenylalanine metabolism	0	0	0	0	0	0	0	0	0	0
BV_DINSt2	deoxyinosine transport in via proton symport	BV_h[e] + BV_din[e] -> BV_h[c] + BV_din[c]	Transport, extracellular	0	999.455	0	0	0	0	308.698	228.18	308.698	-771.275
BV_DMATT	dimethylallyltranstransferase	BV_dmpp[c] + BV_ipdp[c] -> BV_ppi[c] + BV_grdp[c]	Cholesterol metabolism	0.0391737	0.0387551	0.0269677	0.0326635	0.0148486	0.0164911	0.00349375	0.0050469	-0.0356799	-0.0337082
BV_DMLARGAH	NG,NG-Dimethyl-L-arginine dimethylamidohydrolase	BV_h2o[c] + BV_dmlarg[c] <=> BV_citr_L[c] + BV_dma[c]	Others	0	0	0	0	0	0	0	0	0	0
BV_DMPPS	1-hydroxy-2-methyl-2-(E)-butenyl 4-diphosphate reductase (dmpp)	BV_h[c] + BV_nadh[c] + BV_h2mb4p[c] -> BV_h2o[c] + BV_nad[c] + BV_dmpp[c]	Terpenoid backbone biosynthesis	0	0	0	1000	0	0	0	1000	0	1000
BV_DMPPS2r	4-hydroxy-3-methylbut-2-enyl diphosphate reductase (NADP), reversible	BV_h[c] + BV_nadph[c] + BV_h2mb4p[c] <=> BV_nadp[c] + BV_h2o[c] + BV_dmpp[c]	Terpenoid backbone biosynthesis	0.0391737	0.0387551	0.0269677	-999.967	0.0148486	0.0164911	0.00349375	-999.995	-0.0356799	-1000.03
BV_DMQMT	3-Dimethylubiquinonol 3-methyltransferase	BV_amet[c] + BV_2omhmbl[c] -> BV_h[c] + BV_ahcys[c] + BV_q8h2[c]	Ubiquinone and other terpenoid-quinone biosynthesis	0	0	0	0	0	0	0	0	0	0
BV_DM_4HBA	Sink needed to allow 4-hydroxy-benzoate to leave system	BV_4hba[c] ->	Exchange/demand reaction	0.00484992	0.0047981	0.00333875	0.00404392	0.00183833	0.00204169	0.000432545	0.000624835	-0.00441737	-0.00417326
BV_DM_5MTR	Sink needed to allow 5-Methylthio-D-ribose to leave system	BV_5mtr[c] ->	Exchange/demand reaction	0	0	0	0	0	0	0	0	0	0
BV_DM_AMOB	Sink needed to allow S-Adenosyl-4-methylthio-2-oxobutanoate to leave the system	BV_amob[c] ->	Exchange/demand reaction	0.00484992	0.0047981	0.00333875	0.00404392	0.00183833	0.00204169	0.000432545	0.000624835	-0.00441737	-0.00417326
BV_DM_atp_c_	DM atp(c)	BV_h2o[c] + BV_atp[c] -> BV_h[c] + BV_pi[c] + BV_adp[c]	Exchange/demand reaction	0	0	0	0	0	0	0	0	0	0
BV_DM_btn	Demand for biotin	BV_btn[c] ->	Exchange/demand reaction	0.00484992	0.0047981	0.00333875	0.00404392	0.00183833	0.00204169	0.000432545	0.000624835	-0.00441737	-0.00417326
BV_DM_clpn180(c)	demand reaction for cardiolipin (tetraoctadecanoyl, n-C18:0)	BV_clpn180[c] ->	Exchange/demand reaction	0	0	0	0	0	0	0	0	0	0
BV_DM_clpnai17(c)	demand reaction for cardiolipin (14-methyl-hexadecanoyl, anteiso-C17)	BV_clpnai17[c] ->	Exchange/demand reaction	0	0	0	0	0	0	0	0	0	0
BV_DM_clpni17(c)	demand reaction for cardiolipin (15-methyl-hexadecanoyl, iso-C17)	BV_clpni17[c] ->	Exchange/demand reaction	0	0	0	0	0	0	0	0	0	0
BV_DM_dad_5	Demand for 5-deoxyadenosine	BV_dad_5[c] ->	Exchange/demand reaction	0.00484992	0.0047981	0.00333875	0.00404392	0.00183833	0.00204169	0.000432545	0.000624835	-0.00441737	-0.00417326
BV_DM_dhptd(c)	Demand reaction for 4,5-dihydroxy-2,3-pentanedione	BV_dhptd[c] <=>	Exchange/demand reaction	0	0	0	0	0	0	0	0	0	0
BV_DM_kdo2lipid4L(c)	demand reaction for KDO(2)-lipid IV(A) with laurate	BV_kdo2lipid4L[c] ->	Exchange/demand reaction	0	0	0	0	0	0	0	0	0	0
BV_DM_teich_45_BS(c)	demand reaction for teichuronic acid (GlcA + GalNac, 45 repeating unit)	BV_teich_45_BS[c] ->	Exchange/demand reaction	0	0	0	0	0	0	0	0	0	0
BV_DPCOAK	dephospho-CoA kinase	BV_atp[c] + BV_dpcoa[c] -> BV_h[c] + BV_coa[c] + BV_adp[c]	CoA synthesis	0.00969984	0.00959619	0.00667751	0.00808784	0.00367667	0.00408338	0.000865091	0.00124967	-0.00883474	-0.00834653
BV_DPRr	2 dehydropantoate 2 reductase	BV_h[c] + BV_nadph[c] + BV_2dhp[c] <=> BV_nadp[c] + BV_pant_R[c]	CoA synthesis	0.00969984	0.00959619	0.00667751	0.00808784	0.00367667	0.00408338	0.000865091	0.00124967	-0.00883474	-0.00834653
BV_DRBK	Deoxyribokinase	BV_atp[c] + BV_drib[c] -> BV_h[c] + BV_adp[c] + BV_2dr5p[c]	Pentose phosphate pathway	0.04737	0.178783	0.04737	0.178783	0.04737	0.178783	0.04737	0.178783	0	0
BV_DRIBabc	Deoxyribose transport via ABC system	BV_h2o[c] + BV_atp[c] + BV_drib[e] -> BV_h[c] + BV_pi[c] + BV_adp[c] + BV_drib[c]	Transport, extracellular	0.04737	0.178783	0.04737	0.178783	0.04737	0.178783	0.04737	0.178783	0	0
BV_DRPAr	2-Deoxy-D-ribose-5-phosphate acetaldehyde-lyase	BV_2dr5p[c] <=> BV_acald[c] + BV_g3p[c]	Pentose phosphate pathway	0.04737	0.178783	0.04737	0.178783	0.04737	0.178783	0.04737	0.178783	0	0
BV_DTMPK	dTMP kinase	BV_atp[c] + BV_dtmp[c] -> BV_adp[c] + BV_dtdp[c]	Nucleotide interconversion	0.025093	0.0248249	0.0172744	0.0209229	0.00951136	0.0105635	0.00223795	0.00323284	-0.0228551	-0.0215921
BV_DURIK1	deoxyuridine kinase (ATP:Deoxyuridine)	BV_atp[c] + BV_duri[c] -> BV_h[c] + BV_adp[c] + BV_dump[c]	Nucleotide interconversion	0.025093	0.0248249	0.0172744	0.0209229	0.00951136	0.0105635	0.00223795	0.00323284	-0.0228551	-0.0215921
BV_DURIPP	deoxyuridine phosphorylase	BV_pi[c] + BV_duri[c] <=> BV_2dr1p[c] + BV_ura[c]	Nucleotide interconversion	5.48378e-25	0	0	0	0	0	0	0	-5.48378e-25	0
BV_DURIt2	deoxyuridine transport in via proton symport	BV_h[e] + BV_duri[e] -> BV_h[c] + BV_duri[c]	Transport, extracellular	0.025093	0	0	0	0	0	0	0	-0.025093	0
BV_DUTPDP	dUTP diphosphatase	BV_h2o[c] + BV_dutp[c] -> BV_h[c] + BV_ppi[c] + BV_dump[c]	Pyrimidine catabolism	0	0	0	0	0	0	0	0	0	0
BV_DXPRIr	1-deoxy-D-xylulose reductoisomerase, reversible	BV_h[c] + BV_nadph[c] + BV_dxyl5p[c] <=> BV_nadp[c] + BV_2me4p[c]	Terpenoid backbone biosynthesis	0.43091	0.426306	0.296645	0.359298	0.163334	0.181402	0.0384312	0.0555159	-0.392479	-0.37079
BV_DXPS	1-deoxy-D-xylulose 5-phosphate synthase	BV_h[c] + BV_pyr[c] + BV_g3p[c] -> BV_co2[c] + BV_dxyl5p[c]	Terpenoid backbone biosynthesis	0.43576	0.431104	0.299984	0.363342	0.165172	0.183444	0.0388638	0.0561408	-0.396897	-0.374964
BV_D_LACD	D-Lactate dehydrogenase irreversible	2 BV_ficytC[c] + BV_lac_D[c] -> 2 BV_h[c] + BV_pyr[c] + 2 BV_focytC[c]	Pyruvate metabolism	0	0	0	0	0	0	0	0	0	0
BV_D_LACt2	D-lactate transport via proton symport	BV_h[e] + BV_lac_D[e] <=> BV_h[c] + BV_lac_D[c]	Transport, extracellular	-673.781	-665.275	-686.977	-681.633	-711.078	-703.85	-565.691	-710.033	108.091	-44.7581
BV_E4PD	Erythrose 4-phosphate dehydrogenase	BV_h2o[c] + BV_nad[c] + BV_e4p[c] <=> 2 BV_h[c] + BV_nadh[c] + BV_4per[c]	Vitamin B6 metabolism	0	0	0	0	0	0	0	0	0	0
BV_EACPR1	Enoyl-ACP-reductase (FabI)	BV_h[c] + BV_nadph[c] + BV_egACPm[c] -> BV_nadp[c] + BV_gACPm[c]	Biotin metabolism	0.00484992	0.0047981	0.00333875	0.00404392	0.00183833	0.00204169	0.000432545	0.000624835	-0.00441737	-0.00417326
BV_EACPR2	Enoyl-ACP-reductase (FabI)	BV_h[c] + BV_nadph[c] + BV_epACPm[c] -> BV_nadp[c] + BV_pmACPm[c]	Biotin metabolism	0.00484992	0.0047981	0.00333875	0.00404392	0.00183833	0.00204169	0.000432545	0.000624835	-0.00441737	-0.00417326
BV_EAR100x	enoyl-[acyl-carrier-protein] reductase (NADH) (n-C10:0)	BV_h[c] + BV_tdec2eACP[c] + BV_nadh[c] -> BV_dcaACP[c] + BV_nad[c]	Fatty acid synthesis	0	0	0	0	0	0	0	0	0	0
BV_EAR10M11x	10-methyl-trans-undec-2-enoyl-ACPNAD+ oxidoreductase (A-specific)	BV_h[c] + BV_10mtundec2eACP[c] + BV_nadh[c] -> BV_10mundecACP[c] + BV_nad[c]	Fatty acid synthesis	0	0	0	0	0	0	0	0	0	0
BV_EAR10M12x	10-methyl-trans-dodec-2-enoyl-ACPNAD+ oxidoreductase (A-specific)	BV_h[c] + BV_10mtddec2eACP[c] + BV_nadh[c] -> BV_10mddcaACP[c] + BV_nad[c]	Fatty acid synthesis	0.13342	0.131995	0.0918483	0.111247	0.0505721	0.0561665	0.0118992	0.0171891	-0.121521	-0.114805
BV_EAR11M12x	11-methyl-trans-dodec-2-enoyl-ACPNAD+ oxidoreductase (A-specific)	BV_h[c] + BV_11mtddec2eACP[c] + BV_nadh[c] -> BV_11mddcaACP[c] + BV_nad[c]	Fatty acid synthesis	0.13342	0.131995	0.0918483	0.111247	0.0505721	0.0561665	0.0118992	0.0171891	-0.121521	-0.114805
BV_EAR120x	enoyl-[acyl-carrier-protein] reductase (NADH) (n-C12:0)	BV_h[c] + BV_tddec2eACP[c] + BV_nadh[c] -> BV_ddcaACP[c] + BV_nad[c]	Fatty acid synthesis	0	0	0	0	0	0	0	0	0	0
BV_EAR12M13x	12-methyl-trans-tridec-2-enoyl-ACPNAD+ oxidoreductase (A-specific)	BV_h[c] + BV_12mttritec2eACP[c] + BV_nadh[c] -> BV_12mtridecACP[c] + BV_nad[c]	Fatty acid synthesis	0	0	0	0	0	0	0	0	0	0
BV_EAR12M14x	12-methyl-trans-tetra-dec-2-enoyl-ACPNAD+ oxidoreductase (A-specific)	BV_h[c] + BV_12mtmrs2eACP[c] + BV_nadh[c] -> BV_12mmyrsACP[c] + BV_nad[c]	Fatty acid synthesis	0.13342	0.131995	0.0918483	0.111247	0.0505721	0.0561665	0.0118992	0.0171891	-0.121521	-0.114805
BV_EAR13M14x	13-methyl-trans-tetra-dec-2-enoyl-ACPNAD+ oxidoreductase (A-specific)	BV_h[c] + BV_13mtmrs2eACP[c] + BV_nadh[c] -> BV_13mmyrsACP[c] + BV_nad[c]	Fatty acid synthesis	0.13342	0.131995	0.0918483	0.111247	0.0505721	0.0561665	0.0118992	0.0171891	-0.121521	-0.114805
BV_EAR140x	enoyl-[acyl-carrier-protein] reductase (NADH) (n-C14:0)	BV_h[c] + BV_tmrs2eACP[c] + BV_nadh[c] -> BV_myrsACP[c] + BV_nad[c]	Fatty acid synthesis	0.0136223	0	0	0	0	0	0.0164598	0	0.00283752	0
BV_EAR14M15x	14-methyl-trans-pentadec-2-enoyl-ACPNAD+ oxidoreductase (A-specific)	BV_h[c] + BV_14mtpentdec2eACP[c] + BV_nadh[c] -> BV_nad[c] + BV_14mpentdecACP[c]	Fatty acid synthesis	0	0	0	0	0	0	0	0	0	0
BV_EAR14M16x	14-methyl-trans-hexa-dec-2-enoyl-ACPNAD+ oxidoreductase (A-specific)	BV_h[c] + BV_14mtpalm2eACP[c] + BV_nadh[c] -> BV_nad[c] + BV_14mpalmACP[c]	Fatty acid synthesis	0.13342	0.131995	0.0918483	0.111247	0.0505721	0.0561665	0.0118992	0.0171891	-0.121521	-0.114805
BV_EAR15M16x	15-methyl-trans-hexa-dec-2-enoyl-ACPNAD+ oxidoreductase (A-specific)	BV_h[c] + BV_15mtpalm2eACP[c] + BV_nadh[c] -> BV_nad[c] + BV_15mpalmACP[c]	Fatty acid synthesis	0.13342	0.131995	0.0918483	0.111247	0.0505721	0.0561665	0.0118992	0.0171891	-0.121521	-0.114805
BV_EAR160x	enoyl-[acyl-carrier-protein] reductase (NADH) (n-C16:0)	BV_h[c] + BV_tpalm2eACP[c] + BV_nadh[c] -> BV_palmACP[c] + BV_nad[c]	Fatty acid synthesis	0	0	0	0	0	0	0	0	0	0
BV_EAR180x	enoyl-[acyl-carrier-protein] reductase (NADH) (n-C18:0)	BV_h[c] + BV_toctd2eACP[c] + BV_nadh[c] -> BV_ocdcaACP[c] + BV_nad[c]	Fatty acid synthesis	0.0787051	0	0.091204	0.0198919	0.0932757	0.00550685	0.0883693	7.18721e-25	0.00966422	7.18721e-25
BV_EAR40x	enoyl-[acyl-carrier-protein] reductase (NADH) (n-C4:0)	BV_h[c] + BV_but2eACP[c] + BV_nadh[c] -> BV_butACP[c] + BV_nad[c]	Fatty acid synthesis	0	0	0	0	0	0	0	0	0	0
BV_EAR4M5x	4-methyl-trans-pent-2-enoyl-ACPNAD+ oxidoreductase (A-specific)	BV_h[c] + BV_4mtpent2eACP[c] + BV_nadh[c] -> BV_4mpentACP[c] + BV_nad[c]	Fatty acid synthesis	0	0	0	0	0	0	0	0	0	0
BV_EAR4M6x	4-methyl-trans-hex-2-enoyl-ACPNAD+ oxidoreductase (A-specific)	BV_h[c] + BV_4mthex2eACP[c] + BV_nadh[c] -> BV_4mhexACP[c] + BV_nad[c]	Fatty acid synthesis	0.13342	0.131995	0.0918483	0.111247	0.0505721	0.0561665	0.0118992	0.0171891	-0.121521	-0.114805
BV_EAR5M6x	5-methyl-trans-hex-2-enoyl-ACPNAD+ oxidoreductase (A-specific)	BV_h[c] + BV_5mthex2eACP[c] + BV_nadh[c] -> BV_5mhexACP[c] + BV_nad[c]	Fatty acid synthesis	0.13342	0.131995	0.0918483	0.111247	0.0505721	0.0561665	0.0118992	0.0171891	-0.121521	-0.114805
BV_EAR60x	enoyl-[acyl-carrier-protein] reductase (NADH) (n-C6:0)	BV_h[c] + BV_thex2eACP[c] + BV_nadh[c] -> BV_hexACP[c] + BV_nad[c]	Fatty acid synthesis	0	0	0	0	0	0	0	0	0	0
BV_EAR6M7x	6-methyl-trans-hept-2-enoyl-ACPNAD+ oxidoreductase (A-specific)	BV_h[c] + BV_6mthept2eACP[c] + BV_nadh[c] -> BV_6mheptACP[c] + BV_nad[c]	Fatty acid synthesis	0	0	0	0	0	0	0	0	0	0
BV_EAR6M8x	6-methyl-trans-oct-2-enoyl-ACPNAD+ oxidoreductase (A-specific)	BV_h[c] + BV_6mtoct2eACP[c] + BV_nadh[c] -> BV_6mocACP[c] + BV_nad[c]	Fatty acid synthesis	0.13342	0.131995	0.0918483	0.111247	0.0505721	0.0561665	0.0118992	0.0171891	-0.121521	-0.114805
BV_EAR7M8x	7-methyl-trans-oct-2-enoyl-ACPNAD+ oxidoreductase (A-specific)	BV_h[c] + BV_7mtoct2eACP[c] + BV_nadh[c] -> BV_7mocACP[c] + BV_nad[c]	Fatty acid synthesis	0.13342	0.131995	0.0918483	0.111247	0.0505721	0.0561665	0.0118992	0.0171891	-0.121521	-0.114805
BV_EAR80x	enoyl-[acyl-carrier-protein] reductase (NADH) (n-C8:0)	BV_h[c] + BV_toct2eACP[c] + BV_nadh[c] -> BV_ocACP[c] + BV_nad[c]	Fatty acid synthesis	0	0	0	0	0	0	0	0	0	0
BV_EAR8M10x	8-methyl-trans-dec-2-enoyl-ACPNAD+ oxidoreductase (A-specific)	BV_h[c] + BV_8mtdec2eACP[c] + BV_nadh[c] -> BV_8mdcaACP[c] + BV_nad[c]	Fatty acid synthesis	0.13342	0.131995	0.0918483	0.111247	0.0505721	0.0561665	0.0118992	0.0171891	-0.121521	-0.114805
BV_EAR8M9x	8-methyl-trans-non-2-enoyl-ACPNAD+ oxidoreductase (A-specific)	BV_h[c] + BV_8mtnon2eACP[c] + BV_nadh[c] -> BV_8mnonACP[c] + BV_nad[c]	Fatty acid synthesis	0	0	0	0	0	0	0	0	0	0
BV_EAR9M10x	9-methyl-trans-dec-2-enoyl-ACPNAD+ oxidoreductase (A-specific)	BV_h[c] + BV_9mtdec2eACP[c] + BV_nadh[c] -> BV_9mdcaACP[c] + BV_nad[c]	Fatty acid synthesis	0.13342	0.131995	0.0918483	0.111247	0.0505721	0.0561665	0.0118992	0.0171891	-0.121521	-0.114805
BV_EDA_R	2-dehydro-3-deoxy-D-gluconate-6-phosphate	BV_2ddg6p[c] <=> BV_pyr[c] + BV_g3p[c]	Pentose phosphate pathway	0.0146499	0.000661276	0.0146499	0.000661276	0.0146499	0.000661276	0.0146499	0.000661276	0	0
BV_EDTXS1	Endotoxin Synthesis (lauroyl transferase)	BV_ddcaACP[c] + BV_kdo2lipid4[c] -> BV_ACP[c] + BV_kdo2lipid4L[c]	Lipopolysaccharide biosynthesis	0.0391737	0.0387551	0.0269677	0.0326635	0.0148486	0.0164911	0.00349375	0.0050469	-0.0356799	-0.0337082
BV_EDTXS2	Endotoxin Synthesis (myristoyl transferase)	BV_myrsACP[c] + BV_kdo2lipid4L[c] -> BV_ACP[c] + BV_lipa[c]	Lipopolysaccharide biosynthesis	0.0391737	0.0387551	0.0269677	0.0326635	0.0148486	0.0164911	0.00349375	0.0050469	-0.0356799	-0.0337082
BV_EHGLAT	L-erythro-4-Hydroxyglutamate:2-oxoglutarate aminotransferase	BV_akg[c] + BV_e4hglu[c] -> BV_glu_L[c] + BV_4h2oglt[c]	Arginine and Proline Metabolism	0	0	0	0	0	0	0	0	0	0
BV_ENO	enolase	BV_2pg[c] <=> BV_h2o[c] + BV_pep[c]	Glycolysis/gluconeogenesis	6.11575	10.5791	25.8852	13.5236	23.8351	14.124	32.0936	14.6865	25.9778	4.10743
BV_FACOAL140	fatty-acid--CoA ligase (tetradecanoate)	BV_coa[c] + BV_atp[c] + BV_ttdca[c] <=> BV_amp[c] + BV_ppi[c] + BV_tdcoa[c]	Fatty acid oxidation	0.0255514	0.0387551	0.0269677	0.0326635	0.0148486	0.0164911	-0.0129661	0.0050469	-0.0385175	-0.0337082
BV_FACOAL160	fatty-acid--CoA ligase (hexadecanoate)	BV_coa[c] + BV_atp[c] + BV_hdca[c] <=> BV_amp[c] + BV_ppi[c] + BV_pmtcoa[c]	Fatty acid oxidation	0.0787051	0	0.091204	0.0198919	0.0932757	0.00550685	0.0883693	7.18983e-25	0.00966422	7.18983e-25
BV_FACOAL161	fatty-acid--CoA ligase (hexadecenoate)	BV_coa[c] + BV_atp[c] + BV_hdcea[c] <=> BV_amp[c] + BV_ppi[c] + BV_hdcoa[c]	Fatty acid oxidation	0	0	0	0	0	0	0	0	0	0
BV_FACOAL180	fatty-acid--CoA ligase (octadecanoate)	BV_coa[c] + BV_atp[c] + BV_ocdca[c] <=> BV_amp[c] + BV_ppi[c] + BV_stcoa[c]	Fatty acid oxidation	-999.933	-999.868	-999.954	-999.909	-999.975	0.0506596	-999.994	-999.983	-0.0607604	-0.114805
BV_FACOAL181	fatty-acid--CoA ligase (octadecenoate)	BV_coa[c] + BV_atp[c] + BV_ocdcea[c] <=> BV_amp[c] + BV_ppi[c] + BV_odecoa[c]	Fatty acid oxidation	0	0	0	0	0	0	0	0	0	0
BV_FACOALAI15	fatty-acid--CoA ligase (ANTEISO15)	BV_coa[c] + BV_atp[c] + BV_fa4[c] <=> BV_amp[c] + BV_ppi[c] + BV_aipdcoa[c]	Fatty acid oxidation	0	0	0	0	0	0	0	0	0	0
BV_FACOALAI17	fatty-acid--CoA ligase (ANTEISO17)	BV_coa[c] + BV_atp[c] + BV_fa12[c] <=> BV_amp[c] + BV_ppi[c] + BV_aihpdcoa[c]	Fatty acid oxidation	0	0	0	0	0	0	0	0	0	0
BV_FACOALI14	fatty-acid--CoA ligase (ISO14)	BV_coa[c] + BV_atp[c] + BV_fa1[c] <=> BV_amp[c] + BV_ppi[c] + BV_itdcoa[c]	Fatty acid oxidation	0	0	0	0	0	0	0	0	0	0
BV_FACOALI15	fatty-acid--CoA ligase (ISO15)	BV_coa[c] + BV_atp[c] + BV_fa3[c] <=> BV_amp[c] + BV_ppi[c] + BV_ipdcoa[c]	Fatty acid oxidation	0	0	0	0	0	0	0	0	0	0
BV_FACOALI16	fatty-acid--CoA ligase (ISO16)	BV_coa[c] + BV_atp[c] + BV_fa6[c] <=> BV_amp[c] + BV_ppi[c] + BV_ihdcoa[c]	Fatty acid oxidation	0	0	0	0	0	0	0	0	0	0
BV_FACOALI17	fatty-acid--CoA ligase (ISO17)	BV_coa[c] + BV_atp[c] + BV_fa11[c] <=> BV_amp[c] + BV_ppi[c] + BV_ihpdcoa[c]	Fatty acid oxidation	0	0	0	0	0	0	0	0	0	0
BV_FBA	fructose-bisphosphate aldolase	BV_fdp[c] <=> BV_dhap[c] + BV_g3p[c]	Glycolysis/gluconeogenesis	3.21139	4.32458	11.0842	5.80118	10.2295	6.22947	14.6348	6.42159	11.4234	2.097
BV_FBA2	D-Fructose 1-phosphate D-glyceraldehyde-3-phosphate-lyase	BV_f1p[c] <=> BV_glyald[c] + BV_dhap[c]	Fructose and mannose metabolism	0	0	0	0	0	0	0	0	0	0
BV_FBA3	Sedoheptulose 1,7-bisphosphate D-glyceraldehyde-3-phosphate-lyase	BV_s17bp[c] <=> BV_dhap[c] + BV_e4p[c]	Pentose phosphate pathway	0	0	0	0	0	0	0	0	0	0
BV_FBP	fructose-bisphosphatase	BV_h2o[c] + BV_fdp[c] -> BV_pi[c] + BV_f6p[c]	Glycolysis/gluconeogenesis	10.0466	0	0	0	0	0	0	0	-10.0466	0
BV_FCI	L-fucose isomerase	BV_fuc_L[c] <=> BV_fcl_L[c]	Fructose and mannose metabolism	0	0	0	0	0	0	0	0	0	0
BV_FE2abc	iron (II) transport via ABC system	BV_h2o[c] + BV_atp[c] + BV_fe2[e] -> BV_h[c] + BV_pi[c] + BV_adp[c] + BV_fe2[c]	Transport, extracellular	0.00484992	0.0047981	0.00333875	0.00404392	0.00183833	0.00204169	0.000432545	0.000624835	-0.00441737	-0.00417326
BV_FE3abc	iron (III) transport via ABC system	BV_h2o[c] + BV_atp[c] + BV_fe3[e] -> BV_h[c] + BV_pi[c] + BV_adp[c] + BV_fe3[c]	Transport, extracellular	0.00484992	0.0047981	0.00333875	0.00404392	0.00183833	0.00204169	0.000432545	0.000624835	-0.00441737	-0.00417326
BV_FMNAT	FMN adenylyltransferase	BV_h[c] + BV_atp[c] + BV_fmn[c] -> BV_ppi[c] + BV_fad[c]	Vitamin B2 metabolism	0.00484992	0.0047981	0.00333875	0.00404392	0.00183833	0.00204169	0.000432545	0.000624835	-0.00441737	-0.00417326
BV_FMNRx2	FMN reductase	BV_h[c] + BV_nadph[c] + BV_fmn[c] -> BV_nadp[c] + BV_fmnh2[c]	Vitamin B2 metabolism	0	0	0	0	0	0	0	0	0	0
BV_FOLD3	dihydropteroate synthase	BV_4abz[c] + BV_2ahhmd[c] -> BV_ppi[c] + BV_dhpt[c]	Folate metabolism	0	0	0	0	0	0	0	0	0	0
BV_FOLabc	Folate transport via ECF transporter	BV_h2o[c] + BV_atp[c] + BV_fol[e] -> BV_h[c] + BV_pi[c] + BV_adp[c] + BV_fol[c]	Transport, extracellular	0.0145498	0.0143943	0.0100163	0.0121318	0.005515	0.00612508	0.00129764	0.0018745	-0.0132521	-0.0125198
BV_FORTHFC	Formiminotetrahydrofolate cyclodeaminase (EC 4.3.1.4)	2 BV_h[c] + BV_5forthf[c] <=> BV_nh4[c] + BV_methf[c]	Folate metabolism	0	0	0	0	0	0	0	0	0	0
BV_FORt	formate transport via diffusion	BV_for[e] <=> BV_for[c]	Transport, extracellular	-5.3734	-11.7442	-1.39702	-2.19274	-0.680934	-2.14551	-0.637975	-1.7506	4.73543	9.99364
BV_FPGS	folylpolyglutamate synthetase	4 BV_glu_L[c] + BV_atp[c] + BV_thf[c] -> BV_h[c] + 3 BV_h2o[c] + BV_pi[c] + BV_adp[c] + BV_5thf[c]	Folate metabolism	0	0	0	0	0	0	0	0	0	0
BV_FPGS7	folylpolyglutamate synthetase (10fthf)	4 BV_glu_L[c] + BV_atp[c] + BV_10fthf[c] -> BV_h[c] + 3 BV_h2o[c] + BV_pi[c] + BV_adp[c] + BV_10fthf5glu[c]	Folate metabolism	0	0	0	0	0	0	0	0	0	0
BV_FPGS_tm	TetrahydrofolateL-glutamate gamma-ligase (ADP-forming)	BV_glu_L[c] + BV_atp[c] + BV_thf[c] -> BV_h[c] + BV_pi[c] + BV_adp[c] + BV_thfglu[c]	Folate metabolism	0	0	0	0	0	0	0	0	0	0
BV_FRD2	fumarate reductase	BV_fum[c] + BV_mql8[c] -> BV_mqn8[c] + BV_succ[c]	Citric acid cycle	0	0	1000	0	0	0	0	-5.40308e-23	0	-5.40308e-23
BV_FRD3	fumarate reductase	BV_fum[c] + BV_2dmmql8[c] -> BV_2dmmq8[c] + BV_succ[c]	Citric acid cycle	0	0	0	0	0	0	0	0	0	0
BV_FRD7	fumarate reductase	BV_fum[c] + BV_q8h2[c] -> BV_succ[c] + BV_q8[c]	Citric acid cycle	0	0	17.991	0	0	0	0	0	0	0
BV_FRTT	farnesyltranstransferase	BV_ipdp[c] + BV_frdp[c] -> BV_ppi[c] + BV_ggdp[c]	Cholesterol metabolism	0	0	0	0	0	0	0	0	0	0
BV_FRUt2r	D-fructose transport in via proton symport reversible	BV_h[e] + BV_fru[e] <=> BV_h[c] + BV_fru[c]	Transport, extracellular	-2.80906	-2.83152	-12.8756	-10.291	-21.2038	-16.6311	-12.9323	-21.9003	-10.1233	-19.0688
BV_FT	farnesyltranstransferase (trans,trans,cis-geranylgeranyl diphosphate-generating)	BV_ipdp[c] + BV_frdp[c] -> BV_ppi[c] + BV_ttc_ggdp[c]	N-glycan synthesis	0.0391737	0.0387551	0.0269677	0.0326635	0.0148486	0.0164911	0.00349375	0.0050469	-0.0356799	-0.0337082
BV_FTHFCL	5-formethyltetrahydrofolate cyclo-ligase	BV_atp[c] + BV_5fthf[c] -> BV_pi[c] + BV_adp[c] + BV_methf[c]	Folate metabolism	0	0	0	0	0	0	0	0	0	0
BV_FTHFD	formyltetrahydrofolate deformylase	BV_h2o[c] + BV_10fthf[c] -> BV_h[c] + BV_thf[c] + BV_for[c]	Folate metabolism	5.32975	11.1645	0	1.71915	0	1.7344	0	1.74497	-5.32975	-9.41957
BV_FTHFL	Formate-tetrahydrofolate ligase	BV_atp[c] + BV_thf[c] + BV_for[c] -> BV_pi[c] + BV_adp[c] + BV_10fthf[c]	Folate metabolism	0	0	0	0	0	0	0	0	0	0
BV_FUM	fumarase	BV_h2o[c] + BV_fum[c] <=> BV_mal_L[c]	Citric acid cycle	667.734	0	663.379	-5.01605	691.96	692.748	-31.6821	-20.5309	-699.416	-20.5309
BV_G1PACT	glucosamine-1-phosphate N-acetyltransferase	BV_accoa[c] + BV_gam1p[c] -> BV_h[c] + BV_coa[c] + BV_acgam1p[c]	Cell wall biosynthesis	0	0	0	0	0	0	0	0	0	0
BV_G1PCT	Glucose-1-phosphate cytidylyltransferase (EC 2.7.7.33)	BV_h[c] + BV_ctp[c] + BV_g1p[c] <=> BV_ppi[c] + BV_cdpglc[c]	Starch and sucrose metabolism	0	0	0	0	0	0	0	0	0	0
BV_G1PTT	glucose-1-phosphate thymidylyltransferase	BV_h[c] + BV_dttp[c] + BV_g1p[c] -> BV_ppi[c] + BV_dtdpglu[c]	Nucleotide sugar metabolism	0.0391737	0.0387551	0.0269677	0.0326635	0.0148486	0.0164911	0.00349375	0.0050469	-0.0356799	-0.0337082
BV_G1SAT	glutamate-1-semialdehyde aminotransferase	BV_glu1sa[c] <=> BV_5aop[c]	Heme synthesis	2.53742e-49	5.51591e-18	0	5.51591e-18	0	0	-7.14221e-35	0	-7.14221e-35	-5.51591e-18
BV_G3PAT140	glycerol-3-phosphate acyltransferase (C14:0)	BV_myrsACP[c] + BV_glyc3p[c] -> BV_ACP[c] + BV_1tdecg3p[c]	Glycerophospholipid metabolism	0	0	0	0	0	0	0	0	0	0
BV_G3PATAI17	anteisoheptadecanoyl-glycerol-3-phosphate O-acyltransferase	BV_aihpdcoa[c] + BV_glyc3p[c] -> BV_coa[c] + BV_1aihpdecg3p[c]	Glycerophospholipid metabolism	0.0667101	0.0659973	0.0459242	0.0556236	0.0252861	0.0280832	0.00594961	0.00859453	-0.0607604	-0.0574027
BV_G3PATI17	isoheptadecanoyl-glycerol-3-phosphate O-acyltransferase	BV_ihpdcoa[c] + BV_glyc3p[c] -> BV_coa[c] + BV_1ihpdecg3p[c]	Glycerophospholipid metabolism	0.0667101	0.0659973	0.0459242	0.0556236	0.0252861	0.0280832	0.00594961	0.00859453	-0.0607604	-0.0574027
BV_G3PD1	glycerol-3-phosphate dehydrogenase (NAD)	BV_nad[c] + BV_glyc3p[c] <=> BV_h[c] + BV_nadh[c] + BV_dhap[c]	Glycerophospholipid metabolism	999.7	-314.427	-989.463	999.75	-1000	-1000	999.973	716.345	0.273422	1030.77
BV_G3PD2	glycerol-3-phosphate dehydrogenase (NADP)	BV_nadp[c] + BV_glyc3p[c] <=> BV_h[c] + BV_nadph[c] + BV_dhap[c]	Glycerophospholipid metabolism	-1000	314.13	989.257	-1000	999.886	999.874	-1000	-716.384	0	-1030.51
BV_G5SADs	L-glutamate 5-semialdehyde dehydratase (spontaneous)	BV_glu5sa[c] -> BV_h[c] + BV_h2o[c] + BV_1pyr5c[c]	Urea cycle	0.28874	0.285655	0.198773	0.240755	0.109445	0.121552	0.0257516	0.0371995	-0.262988	-0.248455
BV_G5SDr	Glutamate-5-semialdehyde dehydrogenase, reversible	BV_h[c] + BV_nadph[c] + BV_glu5p[c] <=> BV_nadp[c] + BV_pi[c] + BV_glu5sa[c]	Arginine and Proline Metabolism	0	0	0	0	0	0	0	0	0	0
BV_G6PBDH	beta-D-Glucose-6-phosphateNADP+ 1-oxoreductase	BV_nadp[c] + BV_g6p_B[c] <=> BV_h[c] + BV_nadph[c] + BV_6pgl[c]	Pentose phosphate pathway	-0.279308	-0.122082	1000	-1000	-1000	-1000	-1000	-1000	-999.721	-999.878
BV_G6PDA	glucosamine-6-phosphate deaminase	BV_h2o[c] + BV_gam6p[c] -> BV_nh4[c] + BV_f6p[c]	Aminosugar metabolism	2.74581	0	2.82501	1.62067	2.90365	2.8977	2.97733	2.97126	0.231519	2.97126
BV_G6PDH2r	glucose 6-phosphate dehydrogenase	BV_nadp[c] + BV_g6p[c] <=> BV_h[c] + BV_nadph[c] + BV_6pgl[c]	Pentose phosphate pathway	0.279308	0.122082	-1000	1000	1000	1000	1000	1000	999.721	999.878
BV_G6PI	alpha-D-Glucose 6-phosphate ketol-isomerase	BV_g6p[c] <=> BV_g6p_B[c]	Glycolysis/gluconeogenesis	-1000	-1000	0.340338	-1000	-1000	-1000	-1000	-1000	0	0
BV_G6PI3	beta-D-Glucose 6-phosphate ketol-isomerase	BV_g6p_B[c] <=> BV_f6p[c]	Glycolysis/gluconeogenesis	-999.721	-999.878	-999.66	0	0	0	0	0	999.721	999.878
BV_GACPCD	Glutaryl-ACP condensation catalyzed by FabB or FabF	BV_h[c] + BV_malACP[c] + BV_gACPm[c] -> BV_ACP[c] + BV_3opACPm[c] + BV_co2[c]	Biotin metabolism	0.00484992	0.0047981	0.00333875	0.00404392	0.00183833	0.00204169	0.000432545	0.000624835	-0.00441737	-0.00417326
BV_GALASE_OGLYCAN1e	Beta-galactosidase, mucin-type O-glycans, extracellular	BV_h2o[e] + BV_f1a[e] -> BV_core6[e] + BV_gal[e]	O-Glycan degradation	0	0	0	0	0	0	0	0	0	0
BV_GALASE_OGLYCAN2e	Beta-galactosidase, mucin-type O-glycans, extracellular	BV_h2o[e] + BV_T_antigen[e] -> BV_Tn_antigen[e] + BV_gal[e]	O-Glycan degradation	0	0	0	0	0	0	0	0	0	0
BV_GALASE_OGLYCAN3e	Beta-galactosidase, mucin-type O-glycans, extracellular	BV_h2o[e] + BV_core8[e] -> BV_Tn_antigen[e] + BV_gal[e]	O-Glycan degradation	0	0	0	0	0	0	0	0	0	0
BV_GALK	galactokinase	BV_atp[c] + BV_gal[c] -> BV_h[c] + BV_adp[c] + BV_gal1p[c]	Galactose metabolism	0.475177	0.315857	0.475177	0.315857	0.475177	0.315857	0.475177	0.315857	0	0
BV_GALM1r	aldose 1-epimerase (glucose), reversible	BV_glc_bD[c] <=> BV_glc_D[c]	Glycolysis/gluconeogenesis	0	0	0	0	0	0	0	0	0	0
BV_GALNACASE_OGLYCAN1e	N-acetylgalactosaminidase, mucin-type O-glycans, extracellular	BV_h2o[e] + BV_Tn_antigen[e] -> BV_acgal[e] + BV_Ser_Thr[e]	O-Glycan degradation	0	0	0	0	0	0	0	0	0	0
BV_GALNACASE_OGLYCAN2e	N-acetylgalactosaminidase, mucin-type O-glycans, extracellular	BV_h2o[e] + BV_core5[e] -> BV_acgal[e] + BV_Tn_antigen[e]	O-Glycan degradation	0	0	0	0	0	0	0	0	0	0
BV_GALNACASE_OGLYCAN3e	N-acetylgalactosaminidase, mucin-type O-glycans, extracellular	BV_h2o[e] + BV_core7[e] -> BV_acgal[e] + BV_Tn_antigen[e]	O-Glycan degradation	0	0	0	0	0	0	0	0	0	0
BV_GALS3	a-galactosidase (melibiose)	BV_h2o[c] + BV_melib[c] -> BV_glc_D[c] + BV_gal[c]	Plant polysaccharide degradation	0.01974	0.074493	0.01974	0.074493	0.01974	0.074493	0.01974	0.074493	0	0
BV_GALT1	galactosyltransferase I (LPS core synthesis)	BV_gicolipa[c] + BV_udpg[c] -> BV_h[c] + BV_udp[c] + BV_gagicolipa[c]	Lipopolysaccharide biosynthesis	0.0391737	0.0387551	0.0269677	0.0326635	0.0148486	0.0164911	0.00349375	0.0050469	-0.0356799	-0.0337082
BV_GALTpts	Galactitol transport via PEP:Pyr PTS	BV_pep[c] + BV_galt[e] -> BV_pyr[c] + BV_galt1p[c]	Transport, extracellular	0	0	0	0	0	0	0	0	0	0
BV_GALURt2r	galacturonate transport in via proton symport	BV_h[c] + BV_galur[c] <=> BV_h[e] + BV_galur[e]	Transport, extracellular	-0.00736739	-0.000332554	-0.00736739	-0.000332554	-0.00736739	-0.000332554	-0.00736739	-0.000332554	0	0
BV_GALUi	UTP-glucose-1-phosphate uridylyltransferase (irreversible)	BV_h[c] + BV_utp[c] + BV_g1p[c] -> BV_ppi[c] + BV_udpg[c]	Galactose metabolism	0.156695	0.15502	0.107871	0.130654	0.0593942	0.0659645	0.013975	0.0201876	-0.14272	-0.134833
BV_GALt2_2	D-galactose transport via proton symport	2 BV_h[e] + BV_gal[e] <=> 2 BV_h[c] + BV_gal[c]	Transport, extracellular	0.33153	0.162169	0.33153	0.162169	0.33153	0.162169	0.33153	0.162169	0	0
BV_GAMYe	glucoamylase, extracellular (glygn5 -> malt)	BV_h2o[e] + BV_glygn5[e] -> BV_malt[e] + BV_Tyr_ggn[e]	Starch and sucrose metabolism	0	0	0	0	0	0	0	0	0	0
BV_GAMt2r	glucosamine transport (proton symport)	BV_h[e] + BV_gam[e] <=> BV_h[c] + BV_gam[c]	Transport, extracellular	1	0	1	3.01885e-25	1	1	1	1	0	1
BV_GAPD	glyceraldehyde-3-phosphate dehydrogenase	BV_pi[c] + BV_nad[c] + BV_g3p[c] <=> BV_h[c] + BV_nadh[c] + BV_13dpg[c]	Glycolysis/gluconeogenesis	6.11575	10.5791	25.8852	13.5236	23.8351	14.124	32.0936	14.6865	25.9778	4.10743
BV_GARFTi	phosphoribosylglycinamide formyltransferase, irreversible	BV_10fthf[c] + BV_gar[c] -> BV_h[c] + BV_thf[c] + BV_fgam[c]	Purine synthesis	0.00484992	0.0047981	0.00333875	0.00404392	0.00183833	0.00204169	0.000432545	0.000624835	-0.00441737	-0.00417326
BV_GART	GAR transformylase-T	BV_atp[c] + BV_for[c] + BV_gar[c] -> BV_h[c] + BV_pi[c] + BV_adp[c] + BV_fgam[c]	Purine synthesis	0	0	0	0	0	0	0	0	0	0
BV_GBBTNabc	gbbtn[c] ABC transport	BV_h2o[c] + BV_atp[c] + BV_gbbtn[e] -> BV_h[c] + BV_pi[c] + BV_adp[c] + BV_gbbtn[c]	Transport, extracellular	0	0	0	0	0	0	0	0	0	0
BV_GCALDDr	Glycolaldehyde dehydrogenase	BV_h2o[c] + BV_nad[c] + BV_gcald[c] <=> 2 BV_h[c] + BV_nadh[c] + BV_glyclt[c]	Glyoxylate and dicarboxylate metabolism	-7.22021	-32.491	6.67205	-0.522333	20.7103	11.6783	17.5999	19.091	24.8201	51.582
BV_GCALDt	Glycoaldehydye reversible transport	BV_gcald[e] <=> BV_gcald[c]	Transport, extracellular	-7.22021	-32.491	6.67205	-0.522333	20.7103	11.6783	17.5999	19.091	24.8201	51.582
BV_GCCa	glycine-cleavage complex	BV_h[c] + BV_gly[c] + BV_lpro[c] -> BV_co2[c] + BV_alpro[c]	Glycine, serine, alanine and threonine metabolism	0	0	0	0	0	0	0	0	0	0
BV_GCCb	glycine cleavage complex	BV_thf[c] + BV_alpro[c] -> BV_nh4[c] + BV_dhlpro[c] + BV_mlthf[c]	Glycine, serine, alanine and threonine metabolism	0	0	0	0	0	0	0	0	0	0
BV_GCCc	glycine-cleavage complex	BV_nad[c] + BV_dhlpro[c] -> BV_h[c] + BV_nadh[c] + BV_lpro[c]	Glycine, serine, alanine and threonine metabolism	0	0	0	0	0	0	0	0	0	0
BV_GF6PTA	glutamine-fructose-6-phosphate transaminase	BV_gln_L[c] + BV_f6p[c] -> BV_glu_L[c] + BV_gam6p[c]	Bile acid metabolism	0	0	0	0	0	0	0	0	0	0
BV_GFUCS	GDP-L-fucose synthase	BV_h[c] + BV_nadph[c] + BV_gdpddman[c] -> BV_nadp[c] + BV_gdpfuc[c]	Bile acid metabolism	0	0	0	0	0	0	0	0	0	0
BV_GGTT	geranylgeranyltranstransferase	BV_ipdp[c] + BV_ggdp[c] -> BV_ppi[c] + BV_pendp[c]	Aminosugar metabolism	0	0	0	0	0	0	0	0	0	0
BV_GHMT2r	glycine hydroxymethyltransferase, reversible	BV_thf[c] + BV_ser_L[c] <=> BV_h2o[c] + BV_gly[c] + BV_mlthf[c]	Fructose and mannose metabolism	5.68802	6.75003	0.246635	2.01788	0.135798	1.88522	0.0319523	1.79113	-5.65607	-4.9589
BV_GK1	guanylate kinase (GMP:ATP)	BV_atp[c] + BV_gmp[c] <=> BV_adp[c] + BV_gdp[c]	Terpenoid backbone biosynthesis	-999.748	-999.751	-999.827	-999.79	-999.905	-999.894	-999.978	-999.968	-0.229279	-0.216609
BV_GK2	guanylate kinase (GMPdATP)	BV_datp[c] + BV_gmp[c] <=> BV_gdp[c] + BV_dadp[c]	Glycine, serine, alanine and threonine metabolism	1000	1000	1000	1000	1000	1000	1000	1000	0	0
BV_GLCNACASE_OGLYCAN1e	N-acetylglucosaminidase, mucin-type O-glycans, extracellular	BV_h2o[e] + BV_core6[e] -> BV_acgam[e] + BV_Tn_antigen[e]	Nucleotide interconversion	0	0	0	0	0	0	0	0	0	0
BV_GLCNACASE_OGLYCAN2e	N-acetylglucosaminidase, mucin-type O-glycans, extracellular	BV_h2o[e] + BV_gncore2[e] -> BV_acgam[e] + BV_core2[e]	Nucleotide interconversion	0	0	0	0	0	0	0	0	0	0
BV_GLCNACASE_OGLYCAN3e	N-acetylglucosaminidase, mucin-type O-glycans, extracellular	BV_h2o[e] + BV_core2[e] -> BV_acgam[e] + BV_T_antigen[e]	O-Glycan degradation	0	0	0	0	0	0	0	0	0	0
BV_GLCNACASE_OGLYCAN4e	N-acetylglucosaminidase, mucin-type O-glycans, extracellular	BV_h2o[e] + BV_gncore1[e] -> BV_acgam[e] + BV_T_antigen[e]	O-Glycan degradation	0	0	0	0	0	0	0	0	0	0
BV_GLCNACASE_OGLYCAN5e	N-acetylglucosaminidase, mucin-type O-glycans, extracellular	BV_h2o[e] + BV_core4[e] -> BV_acgam[e] + BV_core3[e]	O-Glycan degradation	0	0	0	0	0	0	0	0	0	0
BV_GLCNACASE_OGLYCAN6e	N-acetylglucosaminidase, mucin-type O-glycans, extracellular	BV_h2o[e] + BV_core3[e] -> BV_acgam[e] + BV_Tn_antigen[e]	O-Glycan degradation	0	0	0	0	0	0	0	0	0	0
BV_GLCP3	Glycogen phosphorylase	BV_h[c] + BV_pi[c] + BV_glycogen[c] <=> BV_g1p[c] + BV_glycogenb[c]	O-Glycan degradation	0	0	0	0	0	0	0	0	0	0
BV_GLCTR1	glucosyltransferase I (LPS core synthesis)	BV_udpg[c] + BV_icolipa[c] -> BV_h[c] + BV_udp[c] + BV_gicolipa[c]	O-Glycan degradation	0.0391737	0.0387551	0.0269677	0.0326635	0.0148486	0.0164911	0.00349375	0.0050469	-0.0356799	-0.0337082
BV_GLCTR2	glucosyltransferase II (LPS core synthesis)	BV_udpg[c] + BV_gagicolipa[c] -> BV_h[c] + BV_udp[c] + BV_ggagicolipa[c]	Starch and sucrose metabolism	0.0391737	0.0387551	0.0269677	0.0326635	0.0148486	0.0164911	0.00349375	0.0050469	-0.0356799	-0.0337082
BV_GLCTR3	glucosyltransferase III (LPS core synthesis)	BV_udpg[c] + BV_ggagicolipa[c] -> BV_h[c] + BV_udp[c] + BV_gggagicolipa[c]	Lipopolysaccharide biosynthesis	0.0391737	0.0387551	0.0269677	0.0326635	0.0148486	0.0164911	0.00349375	0.0050469	-0.0356799	-0.0337082
BV_GLCURt2r	glucuronate transport in via proton symport	BV_h[e] + BV_glcur[e] <=> BV_h[c] + BV_glcur[c]	Lipopolysaccharide biosynthesis	0.0072825	0.000328722	0.0072825	0.000328722	0.0072825	0.000328722	0.0072825	0.000328722	0	0
BV_GLCabc	D-glucose transport via ABC system	BV_h2o[c] + BV_atp[c] + BV_glc_D[e] -> BV_h[c] + BV_pi[c] + BV_adp[c] + BV_glc_D[c]	Lipopolysaccharide biosynthesis	2.20927	2.51004	12.2758	9.96951	20.604	16.3096	18.0045	21.5788	15.7952	19.0688
BV_GLNS	glutamine synthetase	BV_glu_L[c] + BV_atp[c] + BV_nh4[c] -> BV_h[c] + BV_pi[c] + BV_adp[c] + BV_gln_L[c]	Transport, extracellular	0	0	0	0	0	0	0	0	0	0
BV_GLNSP1	glutamine synthetase (uaaAgld)	BV_atp[c] + BV_nh4[c] + BV_uaaAgla[c] -> BV_h[c] + BV_pi[c] + BV_adp[c] + BV_uaaAgtla[c]	Transport, extracellular	0	0	0	0	0	0	0	0	0	0
BV_GLNSP2	glutamine synthetase (uaaGgla)	BV_atp[c] + BV_nh4[c] + BV_uaaGgla[c] -> BV_h[c] + BV_pi[c] + BV_adp[c] + BV_uaaGgtla[c]	Glutamate metabolism	0	0	0	0	0	0	0	0	0	0
BV_GLNSP3	glutamine synthetase (uaagmda)	BV_atp[c] + BV_nh4[c] + BV_uaagmda[c] -> BV_h[c] + BV_pi[c] + BV_adp[c] + BV_uaagtmda[c]	Cell wall biosynthesis	0	0	0	0	0	0	0	0	0	0
BV_GLU5K	glutamate 5-kinase	BV_glu_L[c] + BV_atp[c] -> BV_adp[c] + BV_glu5p[c]	Cell wall biosynthesis	0	0	0	0	0	0	0	0	0	0
BV_GLUDC	Glutamate Decarboxylase	BV_h[c] + BV_glu_L[c] -> BV_co2[c] + BV_4abut[c]	Cell wall biosynthesis	0	0	0	0	0	0	0	0	0	0
BV_GLUDxi	glutamate dehydrogenase (NAD)	BV_h2o[c] + BV_glu_L[c] + BV_nad[c] -> BV_h[c] + BV_akg[c] + BV_nadh[c] + BV_nh4[c]	Arginine and Proline Metabolism	0	1000	0	0	0	0	0	0	0	-1000
BV_GLUDy	glutamate dehydrogenase (NADP)	BV_nadp[c] + BV_h2o[c] + BV_glu_L[c] <=> BV_h[c] + BV_nadph[c] + BV_akg[c] + BV_nh4[c]	Glutamate metabolism	-1000	-1000	-1000	-1000	-1000	-1000	-1000	-1000	0	0
BV_GLUFORT	Glutamate formiminotransferase (EC 2.1.2.5) @ Glutamate formyltransferase	BV_glu_L[c] + BV_5forthf[c] <=> BV_h[c] + BV_thf[c] + BV_forglu[c]	Glutamate metabolism	0	0	0	0	0	0	0	0	0	0
BV_GLUN	glutaminase	BV_h2o[c] + BV_gln_L[c] -> BV_glu_L[c] + BV_nh4[c]	Glutamate metabolism	999.276	0	999.502	675.765	994.528	996.262	999.935	999.907	0.659319	999.907
BV_GLUOX	L-Glutamate:NADP+ oxidoreductase (transaminating)	BV_nadp[c] + 2 BV_glu_L[c] <=> BV_h[c] + BV_nadph[c] + BV_akg[c] + BV_gln_L[c]	Folate metabolism	1000	0.716144	1000	1000	994.802	1000	1000	1000	0	999.284
BV_GLUPRT	glutamine phosphoribosyldiphosphate amidotransferase	BV_h2o[c] + BV_gln_L[c] + BV_prpp[c] -> BV_glu_L[c] + BV_ppi[c] + BV_pram[c]	Glutamate metabolism	0.00484992	0.0047981	0.00333875	0.00404392	0.00183833	0.00204169	0.000432545	0.000624835	-0.00441737	-0.00417326
BV_GLUR	glutamate racemase	BV_glu_D[c] <=> BV_glu_L[c]	Glutamate metabolism	-0.0391737	-0.0387551	-0.0269677	-0.0326635	-0.0148486	-0.0164911	-0.00349375	-0.0050469	0.0356799	0.0337082
BV_GLUSy	glutamate synthase (NADPH)	BV_h[c] + BV_nadph[c] + BV_akg[c] + BV_gln_L[c] -> BV_nadp[c] + 2 BV_glu_L[c]	Purine synthesis	0	0	0	323.632	0	3.43366	0	0	0	0
BV_GLUTRR	glutamyl-tRNA reductase	BV_h[c] + BV_nadph[c] + BV_glutrna[c] -> BV_nadp[c] + BV_glu1sa[c] + BV_trnaglu[c]	Glutamate metabolism	0	5.51591e-18	0	5.51591e-18	0	0	0	0	0	-5.51591e-18
BV_GLUTRS	Glutamyl-tRNA synthetase	BV_glu_L[c] + BV_atp[c] + BV_trnaglu[c] -> BV_amp[c] + BV_ppi[c] + BV_glutrna[c]	Glutamate metabolism	2.66878e-49	5.51591e-18	-1.50239e-34	5.51591e-18	0	1.50239e-34	0	0	-2.66878e-49	-5.51591e-18
BV_GLUt2r	L-glutamate transport via proton symport, reversible	BV_h[e] + BV_glu_L[e] <=> BV_h[c] + BV_glu_L[c]	tRNA Charging	-329.233	-320.055	-315.462	-318.871	-286.977	-294.83	-432.773	-278.594	-103.54	41.4615
BV_GLYASN1c	Hydrolysis of Glycyl-L-asparagine	BV_h2o[c] + BV_glyasn[c] <=> BV_gly[c] + BV_asn_L[c]	tRNA Charging	0	0	0	0	0	0	0	0	0	0
BV_GLYASP1c	Hydrolysis of Glycyl-L-aspartate	BV_h2o[c] + BV_glyasp[c] <=> BV_asp_L[c] + BV_gly[c]	Transport, extracellular	0	0	0	0	0	0	0	0	0	0
BV_GLYAT	glycine C-acetyltransferase	BV_accoa[c] + BV_gly[c] <=> BV_coa[c] + BV_2aobut[c]	Peptide metabolism	-994.982	-998.681	-1000	-998.54	-1000	0	-1000	-998.295	-5.01839	0.386247
BV_GLYBabc	Glycine betaine transport via ABC system	BV_h2o[c] + BV_atp[c] + BV_glyb[e] -> BV_h[c] + BV_pi[c] + BV_adp[c] + BV_glyb[c]	Peptide metabolism	0	0	0	0	0	0	0	0	0	0
BV_GLYCL	Glycine Cleavage System	BV_nad[c] + BV_thf[c] + BV_gly[c] -> BV_co2[c] + BV_nadh[c] + BV_nh4[c] + BV_mlthf[c]	Glycine, serine, alanine and threonine metabolism	0	4.76895	0	0	0	0	0	0	0	-4.76895
BV_GLYCLTDx	Glycolate dehydrogenase (NAD)	BV_h[c] + BV_nadh[c] + BV_glx[c] -> BV_nad[c] + BV_glyclt[c]	Transport, extracellular	0	0	0	0	0	0	0	0	0	0
BV_GLYCLTDy	Glycolate dehydrogenase (NADP)	BV_h[c] + BV_nadph[c] + BV_glx[c] -> BV_nadp[c] + BV_glyclt[c]	Folate metabolism	0	0	0	0	0	0	0	0	0	0
BV_GLYCLTt2r	glycolate transport via proton symport, reversible	BV_h[e] + BV_glyclt[e] <=> BV_h[c] + BV_glyclt[c]	Glyoxylate and dicarboxylate metabolism	7.22021	32.491	-6.67205	0.522333	-20.7103	-11.6783	-17.5999	-19.091	-24.8201	-51.582
BV_GLYD	glycerate dehydrogenase	BV_h[c] + BV_nadh[c] + BV_hpyr[c] <=> BV_nad[c] + BV_glyc_R[c]	Glyoxylate and dicarboxylate metabolism	1000	-1000	-1000	-682.457	-1000	-1000	421.39	-1000	-578.61	0
BV_GLYDy	Glycerate dehydrogenase (NADP)	BV_h[c] + BV_nadph[c] + BV_hpyr[c] <=> BV_nadp[c] + BV_glyc_R[c]	Transport, extracellular	-1000	1000	1000	682.457	1000	1000	-421.39	1000	578.61	0
BV_GLYGLN1c	Hydrolysis of Glycyl-L-glutamine	BV_h2o[c] + BV_glygln[c] <=> BV_gln_L[c] + BV_gly[c]	Glycine, serine, alanine and threonine metabolism	0	0	0	0	0	0	0	0	0	0
BV_GLYGLU1c	Hydrolysis of Glycyl-L-glutamate	BV_h2o[c] + BV_glyglu[c] <=> BV_glu_L[c] + BV_gly[c]	Glycine, serine, alanine and threonine metabolism	0	0	0	0	0	0	0	0	0	0
BV_GLYK	glycerol kinase	BV_atp[c] + BV_glyc[c] -> BV_h[c] + BV_adp[c] + BV_glyc3p[c]	Peptide metabolism	0.0500325	0.049498	0.0344431	0.0417177	0.0189645	0.0210624	0.00446221	0.0064459	-0.0455703	-0.0430521
BV_GLYLEUHYDROc	hydrolysis of Glycylleucine in the small intestine for cellular uptake	BV_h2o[c] + BV_glyleu[c] <=> BV_gly[c] + BV_leu_L[c]	Peptide metabolism	0	0	0	0	0	0	0	0	0	0
BV_GLYMET1c	Hydrolysis of Glycyl-L-methionine	BV_h2o[c] + BV_glymet[c] <=> BV_gly[c] + BV_met_L[c]	Glycerophospholipid metabolism	0	0	0	0	0	0	0	0	0	0
BV_GLYPHEHYc	hydrolysis of glycylphenylalanine	BV_h2o[c] + BV_glyphe[c] <=> BV_gly[c] + BV_phe_L[c]	Peptide metabolism	0	0	0	0	0	0	0	0	0	0
BV_GLYPROPRO1c	hydrolysis of Prolylglycine in the small intestine for cellular uptake	BV_h2o[c] + BV_glypro[c] <=> BV_gly[c] + BV_pro_L[c]	Peptide metabolism	0	0	0	0	0	0	0	0	0	0
BV_GLYTYR1c	Hydrolysis of Glycyl-L-tyrosine	BV_h2o[c] + BV_glytyr[c] <=> BV_gly[c] + BV_tyr_L[c]	Peptide metabolism	0	0	0	0	0	0	0	0	0	0
BV_GMHEPAT	D-glycero-D-manno-hepose 1-phosphate adenyltransferase	BV_h[c] + BV_atp[c] + BV_gmhep1p[c] -> BV_ppi[c] + BV_adphep_DD[c]	Peptide metabolism	0.156695	0.15502	0.107871	0.130654	0.0593942	0.0659645	0.013975	0.0201876	-0.14272	-0.134833
BV_GMHEPK	D-glycero-D-manno-heptose 7-phosphate kinase	BV_atp[c] + BV_gmhep7p[c] -> BV_h[c] + BV_adp[c] + BV_gmhep17bp[c]	Peptide metabolism	0.156695	0.15502	0.107871	0.130654	0.0593942	0.0659645	0.013975	0.0201876	-0.14272	-0.134833
BV_GMHEPPA	D-glycero-D-manno-heptose 1,7-bisphosphate phosphatase	BV_h2o[c] + BV_gmhep17bp[c] -> BV_pi[c] + BV_gmhep1p[c]	Lipopolysaccharide biosynthesis	0.156695	0.15502	0.107871	0.130654	0.0593942	0.0659645	0.013975	0.0201876	-0.14272	-0.134833
BV_GMPS2	GMP synthase	BV_h2o[c] + BV_atp[c] + BV_gln_L[c] + BV_xmp[c] -> 2 BV_h[c] + BV_glu_L[c] + BV_amp[c] + BV_ppi[c] + BV_gmp[c]	Lipopolysaccharide biosynthesis	0.24688	0.244242	0.169956	0.205851	0.0935784	0.10393	0.0220183	0.0318065	-0.224862	-0.212435
BV_GND	phosphogluconate dehydrogenase	BV_nadp[c] + BV_6pgc[c] -> BV_nadph[c] + BV_co2[c] + BV_ru5p_D[c]	Lipopolysaccharide biosynthesis	0	0	0	0	0	0	0	0	0	0
BV_GPDDA1	Glycerophosphodiester phosphodiesterase (Glycerophosphocholine)	BV_h2o[c] + BV_g3pc[c] -> BV_h[c] + BV_chol[c] + BV_glyc3p[c]	Nucleotide interconversion	0	0	0	0	0	0	0	0	0	0
BV_GPDDA2	Glycerophosphodiester phosphodiesterase (Glycerophosphoethanolamine)	BV_h2o[c] + BV_g3pe[c] -> BV_h[c] + BV_glyc3p[c] + BV_etha[c]	Pentose phosphate pathway	0	0	0	0	0	0	0	0	0	0
BV_GPDDA4	Glycerophosphodiester phosphodiesterase (Glycerophosphoglycerol)	BV_h2o[c] + BV_g3pg[c] -> BV_h[c] + BV_glyc[c] + BV_glyc3p[c]	Glycerophospholipid metabolism	0	0	0	0	0	0	0	0	0	0
BV_GRTT	geranyltranstransferase	BV_ipdp[c] + BV_grdp[c] -> BV_ppi[c] + BV_frdp[c]	Glycerophospholipid metabolism	0.0391737	0.0387551	0.0269677	0.0326635	0.0148486	0.0164911	0.00349375	0.0050469	-0.0356799	-0.0337082
BV_GSNt2r	guanosine transport in via proton symport reversible	BV_h[e] + BV_gsn[e] <=> BV_h[c] + BV_gsn[c]	Glycerophospholipid metabolism	-716.222	464.456	629.347	471.664	-240.1	-352.708	7.55145	-1.63921	723.773	-466.095
BV_GTPCI	GTP cyclohydrolase I	BV_h2o[c] + BV_gtp[c] -> BV_h[c] + BV_ahdt[c] + BV_for[c]	Cholesterol metabolism	0	0	0	0	0	0	0	0	0	0
BV_GTPCII	GTP cyclohydrolase II	3 BV_h2o[c] + BV_gtp[c] -> 2 BV_h[c] + BV_ppi[c] + BV_for[c] + BV_25dhpp[c]	Transport, extracellular	0.00969984	0.00959619	0.00667751	0.00808784	0.00367667	0.00408338	0.000865091	0.00124967	-0.00883474	-0.00834653
BV_GTPDPK	GTP diphosphokinase	BV_atp[c] + BV_gtp[c] -> BV_h[c] + BV_amp[c] + BV_gdptp[c]	Tetrahydrobiopterin metabolism	0	0	0	0	0	0	0	0	0	0
BV_GUAD	guanine deaminase	BV_h[c] + BV_h2o[c] + BV_gua[c] -> BV_nh4[c] + BV_xan[c]	Vitamin B2 metabolism	0.122732	0.121421	0.0844905	0.102335	0.0465208	0.051667	0.010946	0.0158121	-0.111786	-0.105609
BV_GUAt	Guanine transport	BV_gua[e] <=> BV_gua[c]	Vitamin B2 metabolism	-283.655	-464.335	-629.262	-471.561	-759.854	-647.241	-698.843	-770.165	-415.188	-305.831
BV_GUAt2	guanine transport in via proton symport	BV_h[e] + BV_gua[e] -> BV_h[c] + BV_gua[c]	Purine catabolism	0	0	0	0	0	0	0	0	0	0
BV_GUI1	glucuronate isomerase (D-glucuronate)	BV_glcur[c] <=> BV_fruur[c]	Transport, extracellular	0.0072825	0.000328722	0.0072825	0.000328722	0.0072825	0.000328722	0.0072825	0.000328722	0	0
BV_GUI2	glucuronate isomerase (D-galacturonate)	BV_galur[c] <=> BV_tagur[c]	Transport, extracellular	0.00736739	0.000332554	0.00736739	0.000332554	0.00736739	0.000332554	0.00736739	0.000332554	0	0
BV_H2CO3D	carboxylic acid dissociation	BV_h2o[c] + BV_co2[c] <=> BV_h[c] + BV_hco3[c]	Pentose and glucuronate interconversions	1.86461	1.75335	1.31127	1.49764	0.76505	0.751594	0.262892	0.228331	-1.60172	-1.52502
BV_H2Ot	H2O transport via diffusion	BV_h2o[e] <=> BV_h2o[c]	Pentose and glucuronate interconversions	647.227	660.395	679.933	665.257	721.038	708.025	563.399	728.987	-83.8288	68.5919
BV_H2St	h2s transport (diffusion)	BV_h2s[e] <=> BV_h2s[c]	Miscellaneous	0.209868	0.207625	0.144476	0.17499	0.0795491	0.0883489	0.0187173	0.0270381	-0.19115	-0.180587
BV_H2td	hydrogen transport	BV_h2[c] <=> BV_h2[e]	Transport, extracellular	7.6668e-28	16.5863	1.00102	7.42323e-26	-1	-1	-1	-1	-1	-17.5863
BV_HDCAtr	fatty acid transport via diffusion	BV_hdca[e] <=> BV_hdca[c]	Transport, extracellular	0.0787051	0	0.091204	0.0198919	0.0932757	0.00550685	0.0883693	7.19092e-25	0.00966422	7.19092e-25
BV_HEMEti	Heme transport via ABC system	BV_h2o[c] + BV_atp[c] + BV_pheme[e] -> BV_h[c] + BV_pi[c] + BV_adp[c] + BV_pheme[c]	Transport, extracellular	0.00484992	0.0047981	0.00333875	0.00404392	0.00183833	0.00204169	0.000432545	0.000624835	-0.00441737	-0.00417326
BV_HEPK1	LPS heptose kinase I (LPS core synthesis)	BV_atp[c] + BV_hhlipa[c] -> BV_h[c] + BV_adp[c] + BV_phhlipa[c]	Transport, extracellular	0.0391737	0.0387551	0.0269677	0.0326635	0.0148486	0.0164911	0.00349375	0.0050469	-0.0356799	-0.0337082
BV_HEPK2	LPS heptose kinase II (LPS core synthesis)	BV_atp[c] + BV_hphhlipa[c] -> BV_h[c] + BV_adp[c] + BV_phphhlipa[c]	Transport, extracellular	0.0391737	0.0387551	0.0269677	0.0326635	0.0148486	0.0164911	0.00349375	0.0050469	-0.0356799	-0.0337082
BV_HEPT1	heptosyltransferase I (LPS core synthesis)	BV_adphep_LD[c] + BV_lipa[c] -> BV_h[c] + BV_adp[c] + BV_hlipa[c]	Lipopolysaccharide biosynthesis	0.0391737	0.0387551	0.0269677	0.0326635	0.0148486	0.0164911	0.00349375	0.0050469	-0.0356799	-0.0337082
BV_HEPT2	heptosyltransferase II (LPS core synthesis)	BV_adphep_LD[c] + BV_hlipa[c] -> BV_h[c] + BV_adp[c] + BV_hhlipa[c]	Lipopolysaccharide biosynthesis	0.0391737	0.0387551	0.0269677	0.0326635	0.0148486	0.0164911	0.00349375	0.0050469	-0.0356799	-0.0337082
BV_HEPT3	heptosyltransferase III (LPS core synthesis)	BV_adphep_LD[c] + BV_phhlipa[c] -> BV_h[c] + BV_adp[c] + BV_hphhlipa[c]	Lipopolysaccharide biosynthesis	0.0391737	0.0387551	0.0269677	0.0326635	0.0148486	0.0164911	0.00349375	0.0050469	-0.0356799	-0.0337082
BV_HEPT4	heptosyltransferase IV (LPS core synthesis)	BV_adphep_LD[c] + BV_gggagicolipa[c] -> BV_h[c] + BV_adp[c] + BV_colipa[c]	Lipopolysaccharide biosynthesis	0.0391737	0.0387551	0.0269677	0.0326635	0.0148486	0.0164911	0.00349375	0.0050469	-0.0356799	-0.0337082
BV_HETT	all-trans-Heptaprenyltransferase	BV_ipdp[c] + BV_hepdp[c] -> BV_ppi[c] + BV_octdp[c]	Lipopolysaccharide biosynthesis	0	0	0	0	0	0	0	0	0	0
BV_HEX1	hexokinase (D-glucose:ATP)	BV_atp[c] + BV_glc_D[c] -> BV_h[c] + BV_adp[c] + BV_g6p[c]	Lipopolysaccharide biosynthesis	0	0	0	0	0	0	0	0	0	0
BV_HEX10	hexokinase (D-glucosamine:ATP)	BV_atp[c] + BV_gam[c] -> BV_h[c] + BV_adp[c] + BV_gam6p[c]	Terpenoid backbone biosynthesis	1	0	1	0	1	1	1	1	0	1
BV_HEX4	hexokinase (D-mannose:ATP)	BV_atp[c] + BV_man[c] -> BV_h[c] + BV_adp[c] + BV_man6p[c]	Glycolysis/gluconeogenesis	0	0	0	0	0	0	0	0	0	0
BV_HEX7	hexokinase (D-fructose:ATP)	BV_atp[c] + BV_fru[c] -> BV_h[c] + BV_adp[c] + BV_f6p[c]	Aminosugar metabolism	0	0	0	0	0	0	5.67191	0	5.67191	0
BV_HEXTT	trans-hexaprenyltranstransferase	BV_ipdp[c] + BV_hexdp[c] -> BV_ppi[c] + BV_hepdp[c]	Fructose and mannose metabolism	0	0	0	0	0	0	0	0	0	0
BV_HEXb	ATPD-glucose 6-phosphotransferase	BV_atp[c] + BV_glc_bD[c] -> BV_h[c] + BV_adp[c] + BV_g6p_B[c]	Fructose and mannose metabolism	0	0	0	0	0	0	0	0	0	0
BV_HG2abc	Mercury (Hg+2) ABC transporter	BV_h2o[c] + BV_atp[c] + BV_hg2[c] -> BV_h[c] + BV_pi[c] + BV_adp[c] + BV_hg2[e]	Terpenoid backbone biosynthesis	0	0	0	0	0	0	0	0	0	0
BV_HISD	histidase	BV_his_L[c] -> BV_nh4[c] + BV_urcan[c]	Glycolysis/gluconeogenesis	0	0	0	0	0	0	0	0	0	0
BV_HISTD	histidinol dehydrogenase	BV_h2o[c] + 2 BV_nad[c] + BV_histd[c] -> 3 BV_h[c] + 2 BV_nadh[c] + BV_his_L[c]	Transport, extracellular	0	0	0	0	0	0	0	0	0	0
BV_HISTDOX	L-histidinol:NAD+ oxidoreductase	BV_nad[c] + BV_histd[c] <=> BV_h[c] + BV_nadh[c] + BV_histl_L[c]	Histidine metabolism	0.124148	0.122821	0.0854652	0.103516	0.0470575	0.0522631	0.0110723	0.0159945	-0.113076	-0.106827
BV_HISTLOX	L-histidinal:NAD+ oxidoreductase	BV_h2o[c] + BV_nad[c] + BV_histl_L[c] -> 2 BV_h[c] + BV_nadh[c] + BV_his_L[c]	Histidine metabolism	0.124148	0.122821	0.0854652	0.103516	0.0470575	0.0522631	0.0110723	0.0159945	-0.113076	-0.106827
BV_HISTP	histidinol-phosphatase	BV_h2o[c] + BV_hisp[c] -> BV_pi[c] + BV_histd[c]	Histidine metabolism	0.124148	0.122821	0.0854652	0.103516	0.0470575	0.0522631	0.0110723	0.0159945	-0.113076	-0.106827
BV_HKt	H+/K+ gastric/non-gastric P-ATPase and ABC ATPase	BV_h2o[c] + BV_atp[c] + BV_k[e] -> BV_h[e] + BV_pi[c] + BV_adp[c] + BV_k[c]	Histidine metabolism	0	0	0	0	0	0	0	0	0	0
BV_HMBS	hydroxymethylbilane synthase	BV_h2o[c] + 4 BV_ppbng[c] -> 4 BV_nh4[c] + BV_hmbil[c]	Histidine metabolism	4.74662e-50	6.89489e-19	-1.56239e-35	6.89489e-19	0	0	-1.56239e-35	0	-1.56239e-35	-6.89489e-19
BV_HMPK1	hydroxymethylpyrimidine kinase (ATP)	BV_atp[c] + BV_4ahmmp[c] -> BV_h[c] + BV_adp[c] + BV_4ampm[c]	Transport, extracellular	0	0	0	0	0	0	0	0	0	0
BV_HOPNTAL	4-hydroxy-2-oxopentanoate aldolase	BV_4h2opntn[c] -> BV_acald[c] + BV_pyr[c]	Heme synthesis	0	0	0	0	0	0	0	0	0	0
BV_HPPK	2-amino-4-hydroxy-6-hydroxymethyldihydropteridine diphosphokinase	BV_atp[c] + BV_2ahhmp[c] -> BV_h[c] + BV_amp[c] + BV_2ahhmd[c]	Thiamine metabolism	0	0	0	0	0	0	0	0	0	0
BV_HPPK2	6-hydroxymethyl-dihydropterin pyrophosphokinase	BV_atp[c] + BV_6hmhpt[c] -> BV_h[c] + BV_amp[c] + BV_6hmhptpp[c]	Phenylalanine metabolism	0	0	0	0	0	0	0	0	0	0
BV_HSDx	homoserine dehydrogenase (NADH)	BV_nad[c] + BV_hom_L[c] <=> BV_h[c] + BV_nadh[c] + BV_aspsa[c]	Folate metabolism	-984.646	-1000	-1000	-1000	-1000	-1000	-1000	-1000	-15.3545	0
BV_HSDy	homoserine dehydrogenase (NADPH)	BV_nadp[c] + BV_hom_L[c] <=> BV_h[c] + BV_nadph[c] + BV_aspsa[c]	Folate metabolism	984.436	999.792	999.856	999.825	999.92	999.912	999.981	999.973	15.5456	0.180587
BV_HSK	homoserine kinase	BV_atp[c] + BV_hom_L[c] -> BV_h[c] + BV_adp[c] + BV_phom[c]	Glycine, serine, alanine and threonine metabolism	0	0	0	0	0	0	0	0	0	0
BV_HSST	homoserine O-succinyltransferase	BV_hom_L[c] + BV_succoa[c] -> BV_coa[c] + BV_suchms[c]	Glycine, serine, alanine and threonine metabolism	0.209868	0.207625	0.144476	0.17499	0.0795491	0.0883489	0.0187173	0.0270381	-0.19115	-0.180587
BV_HSTPTr	Histidinol-phosphate aminotransferase (EC 2.6.1.9)	BV_akg[c] + BV_hisp[c] <=> BV_glu_L[c] + BV_imacp[c]	Glycine, serine, alanine and threonine metabolism	-0.124148	-0.122821	-0.0854652	-0.103516	-0.0470575	-0.0522631	-0.0110723	-0.0159945	0.113076	0.106827
BV_HYD1	hydrogenase (ubiquinone-8: 2 protons)	2 BV_h[c] + BV_q8[c] + BV_h2[c] -> 2 BV_h[e] + BV_q8h2[c]	Methionine and cysteine metabolism	0	0	0	0	1	1	1	1	1	1
BV_HYD4	hydrogen:ferredoxin oxidoreductase	BV_fdxrd[c] -> BV_h2[c] + BV_fdxox[c]	Histidine metabolism	0	16.5863	1.00102	0	0	0	0	0	0	-16.5863
BV_HYPSUCORNS	putative succinylornthine synthesis (hypothetical reaction)	BV_orn[c] + BV_succ[c] -> BV_h2o[c] + BV_sucorn[c]	Energy metabolism	1000	1000	1000	1000	1000	1000	1000	1000	0	0
BV_IAHDGK	anteisoheptadecanoyl-Diacylglycerol kinase	BV_atp[c] + BV_12daihdglyc[c] -> BV_h[c] + BV_adp[c] + BV_paai17[c]	Energy metabolism	0	0	0	0	0	0	0	0	0	0
BV_IAPDGK	anteisopentadecanoyl-Diacylglycerol kinase	BV_atp[c] + BV_12daipdglyc[c] -> BV_h[c] + BV_adp[c] + BV_paai15[c]	Arginine and Proline Metabolism	0	0	0	0	0	0	0	0	0	0
BV_IBCOATA	2-methylpropionyl-CoA[acyl-carrier-protein] transferase	BV_ACP[c] + BV_ibcoa[c] <=> BV_coa[c] + BV_2mpropACP[c]	Glycerophospholipid metabolism	0	0	0	0	0	0	0	0	0	0
BV_ICDHy	isocitrate dehydrogenase (NADP)	BV_nadp[c] + BV_icit[c] -> BV_nadph[c] + BV_akg[c] + BV_co2[c]	Glycerophospholipid metabolism	0	0	0	0	0	0	0	0	0	0
BV_ICHORS	isochorismate synthase	BV_chor[c] <=> BV_ichor[c]	Glycerophospholipid metabolism	0	0	0	0	0	0	0	0	0	0
BV_IG3PS	Imidazole-glycerol-3-phosphate synthase	BV_gln_L[c] + BV_prlp[c] -> BV_h[c] + BV_glu_L[c] + BV_aicar[c] + BV_eig3p[c]	Citric acid cycle	0.124148	0.122821	0.0854652	0.103516	0.0470575	0.0522631	0.0110723	0.0159945	-0.113076	-0.106827
BV_IGPDH	imidazoleglycerol-phosphate dehydratase	BV_eig3p[c] -> BV_h2o[c] + BV_imacp[c]	Ubiquinone and other terpenoid-quinone biosynthesis	0.124148	0.122821	0.0854652	0.103516	0.0470575	0.0522631	0.0110723	0.0159945	-0.113076	-0.106827
BV_IGPS	indole-3-glycerol-phosphate synthase	BV_h[c] + BV_2cpr5p[c] -> BV_h2o[c] + BV_co2[c] + BV_3ig3p[c]	Histidine metabolism	0.0739305	0.0731406	0.0508948	0.0616441	0.0280229	0.0311229	0.00659357	0.00952477	-0.0673369	-0.0636158
BV_IHDCOATA	14-methyl-pentadecanoyl-ACP[acyl-carrier-protein] transferase	BV_coa[c] + BV_14mpentdecACP[c] <=> BV_ACP[c] + BV_ihdcoa[c]	Histidine metabolism	0	0	0	0	0	0	0	0	0	0
BV_IHDGK	isoheptadecanoyl-Diacylglycerol kinase	BV_atp[c] + BV_12dihdglyc[c] -> BV_h[c] + BV_adp[c] + BV_pai17[c]	Tryptophan metabolism	0	0	0	0	0	0	0	0	0	0
BV_IHPDCOATA	15-methyl-hexa-decanoyl-ACP[acyl-carrier-protein] transferase	BV_coa[c] + BV_15mpalmACP[c] <=> BV_ACP[c] + BV_ihpdcoa[c]	Glycerophospholipid metabolism	0.13342	0.131995	0.0918483	0.111247	0.0505721	0.0561665	0.0118992	0.0171891	-0.121521	-0.114805
BV_IHXDGK	isohexadecanoyl-Diacylglycerol kinase	BV_atp[c] + BV_12dixdglyc[c] -> BV_h[c] + BV_adp[c] + BV_pai16[c]	Glycerophospholipid metabolism	0	0	0	0	0	0	0	0	0	0
BV_ILETA	isoleucine transaminase	BV_akg[c] + BV_ile_L[c] <=> BV_glu_L[c] + BV_3mop[c]	Glycerophospholipid metabolism	-0.378721	-0.374675	-0.260717	-0.315782	-0.143552	-0.159432	-0.0337767	-0.0487922	0.344945	0.325882
BV_IMPC	IMP cyclohydrolase	BV_h2o[c] + BV_imp[c] <=> BV_fprica[c]	Glycerophospholipid metabolism	-0.124148	-0.122821	-0.0854652	-0.103516	-0.0470575	-0.0522631	-0.0110723	-0.0159945	0.113076	0.106827
BV_IMPD	IMP dehydrogenase	BV_h2o[c] + BV_nad[c] + BV_imp[c] -> BV_h[c] + BV_nadh[c] + BV_xmp[c]	Valine, leucine, and isoleucine metabolism	0.124148	0.122821	0.0854652	0.103516	0.0470575	0.0522631	0.0110723	0.0159945	-0.113076	-0.106827
BV_IND3ACt2r	Indole-3-acetate transport in via proton symport reversible	BV_h[e] + BV_ind3ac[e] <=> BV_h[c] + BV_ind3ac[c]	Purine synthesis	0	0	0	0	0	0	0	0	0	0
BV_INHINDH	iad[c] amidohydrolase	BV_h2o[c] + BV_ind3acam[c] -> BV_nh4[c] + BV_ind3ac[c]	Nucleotide interconversion	0	0	0	0	0	0	0	0	0	0
BV_INSt2	inosine transport in via proton symport, reversible	BV_h[e] + BV_ins[e] <=> BV_h[c] + BV_ins[c]	Transport, extracellular	0	-1000	-3.13063	-0.728422	-3.66379	-3.54756	-308.698	-233.191	-308.698	766.809
BV_INULINASE	Inulin degradation by beta-2->1-fructanase	29 BV_h2o[c] + BV_inulin[c] -> BV_glc_D[c] + 29 BV_fru[c]	Histidine metabolism	0.0104167	0.000470195	0.0104167	0.000470195	0.0104167	0.000470195	0.0104167	0.000470195	0	0
BV_INULINabc	Inulin import through ABC transport system	BV_h2o[c] + BV_atp[c] + BV_inulin[e] -> BV_h[c] + BV_pi[c] + BV_adp[c] + BV_inulin[c]	Transport, extracellular	0.0104167	0.000470195	0.0104167	0.000470195	0.0104167	0.000470195	0.0104167	0.000470195	0	0
BV_IPDCOATA	13-methyl-tetra-decanoyl-ACP[acyl-carrier-protein] transferase	BV_coa[c] + BV_13mmyrsACP[c] <=> BV_ACP[c] + BV_ipdcoa[c]	Plant polysaccharide degradation	0	0	0	0	0	0	0	0	0	0
BV_IPDGK	isopentadecanoyl-Diacylglycerol kinase	BV_atp[c] + BV_12dipdglyc[c] -> BV_h[c] + BV_adp[c] + BV_pai15[c]	Transport, extracellular	0	0	0	0	0	0	0	0	0	0
BV_IPDPS	1-hydroxy-2-methyl-2-(E)-butenyl 4-diphosphate reductase (ipdp)	BV_h[c] + BV_nadh[c] + BV_h2mb4p[c] -> BV_h2o[c] + BV_nad[c] + BV_ipdp[c]	Glycerophospholipid metabolism	0.391737	0	0	0.326635	0	0	0	0.050469	-0.391737	0.050469
BV_IPDPS2	isopentenyl-diphosphateNAD(P)+ oxidoreductase	BV_h[c] + BV_nadph[c] + BV_h2mb4p[c] -> BV_nadp[c] + BV_h2o[c] + BV_ipdp[c]	Glycerophospholipid metabolism	0	0.387551	0.269677	0	0.148486	0.164911	0.0349375	0	0.0349375	-0.387551
BV_IPDPUPT	di-trans,poly-cis-Decaprenyl-diphosphate:isopentenyl-diphosphate	7 BV_ipdp[c] + BV_ttc_ggdp[c] -> 7 BV_ppi[c] + BV_udcpdp[c]	Terpenoid backbone biosynthesis	0.0391737	0.0387551	0.0269677	0.0326635	0.0148486	0.0164911	0.00349375	0.0050469	-0.0356799	-0.0337082
BV_IPMDr	3-isopropylmalate dehydrogenase (EC 1.1.1.85)	BV_nad[c] + BV_3c2hmp[c] <=> BV_h[c] + BV_nadh[c] + BV_3c4mop[c]	Terpenoid backbone biosynthesis	0	0	0	-2.55441e-25	0	1.73677	0	1.71956	0	1.71956
BV_IPPMIa	3-isopropylmalate dehydratase	BV_3c2hmp[c] <=> BV_h2o[c] + BV_2ippm[c]	Terpenoid backbone biosynthesis	0	0	0	2.55888e-25	0	-1.73677	0	-1.71956	0	-1.71956
BV_IPPMIb	2-isopropylmalate hydratase	BV_h2o[c] + BV_2ippm[c] <=> BV_3c3hmp[c]	Valine, leucine, and isoleucine metabolism	0	0	0	2.56228e-25	0	-1.73677	0	-1.71956	0	-1.71956
BV_ISOBUTt2r	Isobutyrate transport via proton symport	BV_h[e] + BV_isobut[e] <=> BV_h[c] + BV_isobut[c]	Valine, leucine, and isoleucine metabolism	0	0	0	0	0	0	0	0	0	0
BV_ISOCAPRt2r	Isocaproate transport via proton symport	BV_h[e] + BV_isocapr[e] <=> BV_h[c] + BV_isocapr[c]	Valine, leucine, and isoleucine metabolism	-0.136028	0	-0.161515	0	-0.178553	0	-0.190257	0	-0.0542295	0
BV_ISOVALt2r	Isovalerate transport via proton symport	BV_h[e] + BV_isoval[e] <=> BV_h[c] + BV_isoval[c]	Transport, extracellular	-0.0680139	0	-0.0807575	0	-0.0892766	0	-0.0951286	0	-0.0271147	0
BV_ITDCOATA	12-methyl-tridecanoyl-ACP[acyl-carrier-protein] transferase	BV_coa[c] + BV_12mtridecACP[c] <=> BV_ACP[c] + BV_itdcoa[c]	Transport, extracellular	0	0	0	0	0	0	0	0	0	0
BV_ITDGK	isotetradecanoyl-Diacylglycerol kinase	BV_atp[c] + BV_12ditdglyc[c] -> BV_h[c] + BV_adp[c] + BV_pai14[c]	Transport, extracellular	0	0	0	0	0	0	0	0	0	0
BV_IVCOATA	3-methylbutanoyl-CoA[acyl-carrier-protein] transferase	BV_ACP[c] + BV_ivcoa[c] <=> BV_coa[c] + BV_3mbutACP[c]	Glycerophospholipid metabolism	0.13342	0.131995	0.0918483	0.111247	0.0505721	0.0561665	0.0118992	0.0171891	-0.121521	-0.114805
BV_IZPN	Imidazolonepropionase	BV_h2o[c] + BV_4izp[c] -> BV_h[c] + BV_forglu[c]	Glycerophospholipid metabolism	0	0	0	0	0	0	0	0	0	0
BV_KARA1	ketol-acid reductoisomerase (2,3-dihydroxy-3-methylbutanoate)	BV_nadp[c] + BV_23dhmb[c] <=> BV_h[c] + BV_nadph[c] + BV_alac_S[c]	Glycerophospholipid metabolism	-1000	-1000	-1000	-1000	-1000	-1000	-1000	-1000	0	0
BV_KARA2	ketol-acid reductoisomerase (2-Acetolactate)	BV_h[c] + BV_nadph[c] + BV_2ahbut[c] <=> BV_23dhmp[c] + BV_nadp[c]	Histidine metabolism	-999.488	-999.493	-999.647	-999.573	-999.806	-999.784	-999.954	-999.934	-0.466465	-0.440688
BV_KARA3	ketol-acid reductoisomerase (2,3-dihydroxy-3-methylbutanoate)	BV_nadp[c] + BV_23dhmb[c] <=> BV_h[c] + BV_nadph[c] + BV_33hmeoxobut[c]	Valine, leucine, and isoleucine metabolism	1000	997.027	998.669	996.916	1000	1000	998.661	996.938	-1.33933	-0.0889
BV_KAS14	beta-ketoacyl-ACP synthase	BV_h[c] + BV_malACP[c] + BV_acACP[c] -> BV_ACP[c] + BV_actACP[c] + BV_co2[c]	Valine, leucine, and isoleucine metabolism	0	0	0	0	0	0	0	0	0	0
BV_KAS16	3-hydroxy-myristoyl-ACP synthesis	2 BV_h[c] + BV_nadph[c] + BV_malACP[c] + BV_ddcaACP[c] -> BV_nadp[c] + BV_ACP[c] + BV_3hmrsACP[c] + BV_co2[c]	Valine, leucine, and isoleucine metabolism	0	0	0	0	0.0593942	0	0	0	0	0
BV_KAS_HP	3-hydroxy-palmetoyl-ACP synthesis	2 BV_h[c] + BV_nadph[c] + BV_malACP[c] + BV_myrsACP[c] -> BV_nadp[c] + BV_ACP[c] + BV_3hpalmACP[c] + BV_co2[c]	Fatty acid synthesis	0	0	0	0	0	0	0	0	0	0
BV_KDOCT2	3-deoxy-manno-octulosonate cytidylyltransferase	BV_ctp[c] + BV_kdo[c] -> BV_ppi[c] + BV_ckdo[c]	Fatty acid synthesis	0.117521	0.116265	0.0809032	0.0979904	0.0445457	0.0494734	0.0104812	0.0151407	-0.10704	-0.101125
BV_KDOPP	3-deoxy-manno-octulosonate-8-phosphatase	BV_h2o[c] + BV_kdo8p[c] -> BV_pi[c] + BV_kdo[c]	Fatty acid synthesis	0.117521	0.116265	0.0809032	0.0979904	0.0445457	0.0494734	0.0104812	0.0151407	-0.10704	-0.101125
BV_KDOPSr	3-deoxy-D-manno-octulosonic-acid 8-phosphate synthease, reversible	BV_h2o[c] + BV_ara5p[c] + BV_pep[c] <=> BV_pi[c] + BV_kdo8p[c]	Lipopolysaccharide biosynthesis	0.117521	0.116265	0.0809032	0.0979904	0.0445457	0.0494734	0.0104812	0.0151407	-0.10704	-0.101125
BV_KESTOASEe	Beta-2-1 fructan degradation, extracellular	2 BV_h2o[e] + BV_kesto[e] -> BV_glc_D[e] + 2 BV_fru[e]	Lipopolysaccharide biosynthesis	0	0	0	0	0	0	0	0	0	0
BV_KESTOPTASEe	Beta-2-1 fructan degradation, extracellular	4 BV_h2o[e] + BV_kestopt[e] -> BV_glc_D[e] + 4 BV_fru[e]	Lipopolysaccharide biosynthesis	0.0625	0	0.0625	0	0.0625	0.00282117	0.0625	0	0	0
BV_KESTOTTRASEe	Beta-2-1 fructan degradation, extracellular	3 BV_h2o[e] + BV_kestottr[e] -> BV_glc_D[e] + 3 BV_fru[e]	Plant polysaccharide degradation	0	0	0	0	0	0	0	0	0	0
BV_Kt1r	potassium transport via uniport reversible (facilitated diffusion)	BV_k[e] <=> BV_k[c]	Plant polysaccharide degradation	0.00484992	0.0047981	0.00333875	0.00404392	0.00183833	0.00204169	0.000432545	0.000624835	-0.00441737	-0.00417326
BV_Kt3	potassium proton antiporter irreversible	BV_h[e] + BV_k[c] -> BV_h[c] + BV_k[e]	Plant polysaccharide degradation	0	0	0	0	0	0	0	0	0	0
BV_L2A6ODs	L-2-Amino-6-oxopimelate conversion to 2,3,4,5-Tetrahydrodipicolinate (spontaneous)	BV_l2a6o[c] -> BV_h[c] + BV_h2o[c] + BV_thdp[c]	Transport, extracellular	0	673.932	0	1000	0	0	565.73	718.116	565.73	44.1846
BV_LACZ	b-galactosidase	BV_h2o[c] + BV_lcts[c] -> BV_glc_D[c] + BV_gal[c]	Transport, extracellular	0.01974	0.074493	0.01974	0.074493	0.01974	0.074493	0.01974	0.074493	0	0
BV_LARGNAT	L-arogenate:2-oxoglutarate aminotransferase	BV_oaa[c] + BV_Largn[c] <=> BV_asp_L[c] + BV_pphn[c]	Lysine metabolism	999.806	999.808	999.867	999.838	999.927	999.918	999.983	999.975	0.176576	0.166818
BV_LCADi	lactaldehyde dehydrogenase	BV_h2o[c] + BV_nad[c] + BV_lald_L[c] -> 2 BV_h[c] + BV_nadh[c] + BV_lac_L[c]	Galactose metabolism	0.0431537	0.149152	0.0431537	0.149152	0.0431537	0.149152	0.0431537	0.149152	0	0
BV_LCARS	lacaldehyde reductase (S-propane-1,2-diol forming)	BV_h[c] + BV_nadh[c] + BV_lald_L[c] <=> BV_12ppd_S[c] + BV_nad[c]	Phenylalanine metabolism	0	0	0	0	0	0	0	0	0	0
BV_LCTSabc	lactose transport via ABC system (import)	BV_h2o[c] + BV_atp[c] + BV_lcts[e] -> BV_h[c] + BV_pi[c] + BV_adp[c] + BV_lcts[c]	Pyruvate metabolism	0.01974	0.074493	0.01974	0.074493	0.01974	0.074493	0.01974	0.074493	0	0
BV_LDH_D	D-lactate dehydrogenase	BV_nad[c] + BV_lac_D[c] <=> BV_h[c] + BV_nadh[c] + BV_pyr[c]	Glyoxylate and dicarboxylate metabolism	-673.781	-665.275	-686.977	-681.633	-711.078	-703.85	-565.691	-710.033	108.091	-44.7581
BV_LDH_D2	D-lactate dehydrogenase	BV_q8[c] + BV_lac_D[c] -> BV_pyr[c] + BV_q8h2[c]	Transport, extracellular	0	0	0	0	0	0	0	0	0	0
BV_LEUO	Leucine oxidation by gut bacteria	2 BV_h2o[c] + 3 BV_leu_L[c] -> BV_co2[c] + 3 BV_nh4[c] + 2 BV_isocapr[c] + BV_isoval[c]	Pyruvate metabolism	0.0680139	0	0.0807575	0	0.0892766	0	0.0951286	0	0.0271147	0
BV_LEUTA	leucine transaminase	BV_akg[c] + BV_leu_L[c] <=> BV_glu_L[c] + BV_4mop[c]	Pyruvate metabolism	0.13342	0.131995	0.0918483	0.111247	0.0505721	-1.68061	0.0118992	-1.70237	-0.121521	-1.83436
BV_LEUt2r	L-leucine reversible transport via proton symport	BV_h[e] + BV_leu_L[e] <=> BV_h[c] + BV_leu_L[c]	Valine, leucine, and isoleucine metabolism	0.925419	0.71367	0.738879	0.601493	0.541264	-1.43309	0.349723	-1.62662	-0.575697	-2.34029
BV_LGTHL	lactoylglutathione lyase	BV_mthgxl[c] + BV_gthrd[c] -> BV_lgt_S[c]	Valine, leucine, and isoleucine metabolism	0	0	0	0	0	0	0	0	0	0
BV_LPADSS	Lipid A disaccaride synthase	BV_lipidX[c] + BV_u23ga[c] -> BV_h[c] + BV_udp[c] + BV_lipidAds[c]	Transport, extracellular	0.0391737	0.0387551	0.0269677	0.0326635	0.0148486	0.0164911	0.00349375	0.0050469	-0.0356799	-0.0337082
BV_LYSAM	Lysine 2,3-aminomutase (EC 5.4.3.2)	BV_lys_L[c] <=> BV_36dahx[c]	Pyruvate metabolism	0	0	0	0	0	0	0	0	0	0
BV_LYSt3r	L-lysine transport out via proton antiport reversible	BV_h[e] + BV_lys_L[c] <=> BV_h[c] + BV_lys_L[e]	Lipopolysaccharide biosynthesis	0.187876	0.175012	0.449755	0.422652	0.650373	0.614589	0.79908	0.754853	0.611204	0.579841
BV_L_AROND	Arogenate dehydrogenase (NAD+)	BV_nad[c] + BV_Largn[c] <=> BV_co2[c] + BV_nadh[c] + BV_tyr_L[c]	Lysine metabolism	-999.806	-999.808	-999.867	-999.838	-999.927	-999.918	-999.983	-999.975	-0.176576	-0.166818
BV_L_LACt2r	L-lactate reversible transport via proton symport	BV_h[e] + BV_lac_L[e] <=> BV_h[c] + BV_lac_L[c]	Transport, extracellular	-0.0431537	-0.149152	-0.0431537	-0.149152	-0.0431537	-0.149152	-0.0431537	-0.149152	0	0
BV_MADGBG	beta-glucosidase (methyl-alpha-D-glucoside)	BV_h2o[c] + BV_madg[c] <=> BV_meoh[c] + BV_glc_D[c]	Tyrosine metabolism	0	0	0	0	0	0	0	0	0	0
BV_MALCOACD	Malonyl-CoA condensation catalyzed by FabH	BV_h[c] + BV_malACP[c] + BV_malcoam[c] -> BV_coa[c] + BV_3ogACPm[c] + BV_co2[c]	Transport, extracellular	0.00484992	0.0047981	0.00333875	0.00404392	0.00183833	0.00204169	0.000432545	0.000624835	-0.00441737	-0.00417326
BV_MALCOAMT	Malonyl-CoA methyltransferase BioC	BV_malcoa[c] + BV_amet[c] -> BV_ahcys[c] + BV_malcoam[c]	Starch and sucrose metabolism	0.00484992	0.0047981	0.00333875	0.00404392	0.00183833	0.00204169	0.000432545	0.000624835	-0.00441737	-0.00417326
BV_MALT	alpha-glucosidase	BV_h2o[c] + BV_malt[c] -> 2 BV_glc_D[c]	Biotin metabolism	0	0	0	0	0	0	0	0	0	0
BV_MALTATr	maltose O-acetyltransferase	BV_accoa[c] + BV_malt[c] <=> BV_coa[c] + BV_acmalt[c]	Biotin metabolism	0	0	0	0	0	0	0	0	0	0
BV_MALTTRabc	Maltotriose transport via ABC system	BV_h2o[c] + BV_atp[c] + BV_malttr[e] -> BV_h[c] + BV_pi[c] + BV_adp[c] + BV_malttr[c]	Starch and sucrose metabolism	-9.61922e-25	0	0	0	0	0	0	0	9.61922e-25	0
BV_MALTabc	maltose transport via ABC system	BV_h2o[c] + BV_atp[c] + BV_malt[e] -> BV_h[c] + BV_pi[c] + BV_adp[c] + BV_malt[c]	Starch and sucrose metabolism	0	0	0	0	0	0	0	0	0	0
BV_MAN1PT2	mannose-1-phosphate guanylyltransferase (GDP)	BV_h[c] + BV_gdp[c] + BV_man1p[c] -> BV_pi[c] + BV_gdpmann[c]	Transport, extracellular	0	0	0	0	0	0	0	0	0	0
BV_MAN6PI	mannose-6-phosphate isomerase	BV_man6p[c] <=> BV_f6p[c]	Transport, extracellular	0	0	0	0	0	0	0	0	0	0
BV_MANA4	Alpha-galactosidase (EC 3.2.1.22)	BV_h2o[c] + BV_mantr[c] <=> BV_gal[c] + BV_melib[c]	Fructose and mannose metabolism	0	0	0	0	0	0	0	0	0	0
BV_MANAO	Mannonate oxidoreductase	BV_nad[c] + BV_mana[c] <=> BV_h[c] + BV_nadh[c] + BV_fruur[c]	Fructose and mannose metabolism	-0.0072825	-0.000328722	-0.0072825	-0.000328722	-0.0072825	-0.000328722	-0.0072825	-0.000328722	0	0
BV_MANTRabc	mannotriose transport via ABC transporter	BV_h2o[c] + BV_atp[c] + BV_mantr[e] -> BV_h[c] + BV_pi[c] + BV_adp[c] + BV_mantr[c]	Plant polysaccharide degradation	0	0	0	0	0	0	0	0	0	0
BV_MANabc	mannose transport via ABC transporter	BV_h2o[c] + BV_atp[c] + BV_man[e] -> BV_h[c] + BV_pi[c] + BV_adp[c] + BV_man[c]	Pentose and glucuronate interconversions	0	0	0	0	0	0	0	0	0	0
BV_MBDGBG	beta-glucosidase	BV_h2o[c] + BV_mbdg[c] <=> BV_meoh[c] + BV_glc_D[c]	Transport, extracellular	0	0	0	0	0	0	0	0	0	0
BV_MCOATA	Malonyl-CoA-ACP transacylase	BV_ACP[c] + BV_malcoa[c] <=> BV_coa[c] + BV_malACP[c]	Transport, extracellular	1.85976	1.74855	1.30793	1.4936	0.763212	0.749553	0.26246	0.227706	-1.5973	-1.52085
BV_MDH	malate dehydrogenase	BV_nad[c] + BV_mal_L[c] <=> BV_h[c] + BV_nadh[c] + BV_oaa[c]	Starch and sucrose metabolism	667.734	0	663.379	-5.01605	691.96	692.748	-31.6821	-20.5309	-699.416	-20.5309
BV_ME2	malic enzyme (NADP)	BV_nadp[c] + BV_mal_L[c] -> BV_nadph[c] + BV_co2[c] + BV_pyr[c]	Fatty acid oxidation	0	0	0	0	0	0	0	0	0	0
BV_MECDPDH2	2C-methyl-D-erythritol 2,4 cyclodiphosphate dehydratase	BV_nadh[c] + BV_2mecdp[c] -> BV_h2o[c] + BV_nad[c] + BV_h2mb4p[c]	Citric acid cycle	0.43091	0.426306	0.296645	0.359298	0.163334	0.181402	0.0384312	0.0555159	-0.392479	-0.37079
BV_MECDPS	2-C-methyl-D-erythritol 2,4-cyclodiphosphate synthase	BV_2p4c2me[c] -> BV_cmp[c] + BV_2mecdp[c]	Pyruvate metabolism	0.43091	0.426306	0.296645	0.359298	0.163334	0.181402	0.0384312	0.0555159	-0.392479	-0.37079
BV_MELIBabc	melibiose transport via ABC system (import)	BV_h2o[c] + BV_atp[c] + BV_melib[e] -> BV_h[c] + BV_pi[c] + BV_adp[c] + BV_melib[c]	Terpenoid backbone biosynthesis	0.01974	0.074493	0.01974	0.074493	0.01974	0.074493	0.01974	0.074493	0	0
BV_MEPCT	2-C-methyl-D-erythritol 4-phosphate cytidylyltransferase	BV_h[c] + BV_ctp[c] + BV_2me4p[c] -> BV_ppi[c] + BV_4c2me[c]	Terpenoid backbone biosynthesis	0.43091	0.426306	0.296645	0.359298	0.163334	0.181402	0.0384312	0.0555159	-0.392479	-0.37079
BV_METALA1c	Hydrolysis of L-methionyl-L-alanine	BV_h2o[c] + BV_metala[c] <=> BV_ala_L[c] + BV_met_L[c]	Transport, extracellular	0	0	0	0	0	0	0	0	0	0
BV_METAT	methionine adenosyltransferase	BV_h2o[c] + BV_atp[c] + BV_met_L[c] -> BV_pi[c] + BV_ppi[c] + BV_amet[c]	Terpenoid backbone biosynthesis	0.0145498	0.0143943	0.0100163	0.0121318	0.005515	0.00612508	0.00129764	0.0018745	-0.0132521	-0.0125198
BV_METFR	methylenetetrahydrofolate reductase NADPH2	BV_nadp[c] + BV_5mthf[c] <=> 2 BV_h[c] + BV_nadph[c] + BV_mlthf[c]	Peptide metabolism	-1000	-1000	-1000	-1000	-1000	-1000	-1000	-1000	0	0
BV_METSOXR1r	L-methionine-S-oxide reductase, reversible	BV_trdrd[c] + BV_metsox_S_L[c] <=> BV_h2o[c] + BV_trdox[c] + BV_met_L[c]	Methionine and cysteine metabolism	0	0	0	0	0	0	0	0	0	0
BV_METSr	5-MethyltetrahydrofolateL-homocysteine S-methyltransferase	BV_hcys_L[c] + BV_5mthf[c] <=> BV_h[c] + BV_thf[c] + BV_met_L[c]	Folate metabolism	0.209868	0.207625	0.144476	0.17499	0.0795491	0.0883489	0.0187173	0.0270381	-0.19115	-0.180587
BV_MG2abc	magnesium transport via ABC system	BV_h2o[c] + BV_atp[c] + BV_mg2[e] -> BV_h[c] + BV_pi[c] + BV_adp[c] + BV_mg2[c]	Transport, extracellular	0	0	0	0	0	0	0	0	0	0
BV_MGSA	methylglyoxal synthase	BV_dhap[c] -> BV_pi[c] + BV_mthgxl[c]	Methionine and cysteine metabolism	0	0	0	0	0	0	0	0	0	0
BV_MGt5	magnesium transport in/out via permease (no H+)	BV_mg2[c] <=> BV_mg2[e]	Transport, extracellular	-0.00484992	-0.0047981	-0.00333875	-0.00404392	-0.00183833	-0.00204169	-0.000432545	-0.000624835	0.00441737	0.00417326
BV_MI1PI	Myo-inositol-1-phosphate isomerase	BV_mi1p_D[c] <=> BV_g6p[c]	Pyruvate metabolism	0	0	0	0	0	0	0	0	0	0
BV_MI1PP	myo-inositol 1-phosphatase	BV_h2o[c] + BV_mi1p_D[c] -> BV_pi[c] + BV_inost[c]	Transport, extracellular	0	0	0	0	0	0	0	0	0	0
BV_MI3PP	myo-inositol 3-phosphatase	BV_h2o[c] + BV_mi3p_D[c] -> BV_pi[c] + BV_inost[c]	Inositol phosphate metabolism	0	0	0	0	0	0	0	0	0	0
BV_MI4PP	myo-inositol 4-phosphatase	BV_h2o[c] + BV_mi4p_D[c] -> BV_pi[c] + BV_inost[c]	Inositol phosphate metabolism	0	0	0	0	0	0	0	0	0	0
BV_MK8t	Menaquinone secretion/ uptake (menaquinone 8)	BV_mqn8[c] <=> BV_mqn8[e]	Inositol phosphate metabolism	-0.00969984	-0.00959619	-0.00667751	-0.00808784	-0.00367667	-0.00408338	-0.000865091	-0.00124967	0.00883474	0.00834653
BV_MLTG1	Maltodextrin glucosidase (maltotriose)	BV_h2o[c] + BV_malttr[c] -> BV_malt[c] + BV_glc_D[c]	Inositol phosphate metabolism	-9.61921e-25	0	0	0	0	0	0	0	9.61921e-25	0
BV_MMCD	Methylmalonyl-CoA decarboxylase	BV_h[c] + BV_mmcoa_S[c] -> BV_co2[c] + BV_ppcoa[c]	Transport, extracellular	3.18479	6.02762	32.7053	15.4341	45.5243	28.4351	31.3082	37.4474	28.1234	31.4198
BV_MME	methylmalonyl-CoA epimerase	BV_mmcoa_R[c] <=> BV_mmcoa_S[c]	Starch and sucrose metabolism	3.18479	6.02762	32.7053	15.4341	45.5243	28.4351	31.3082	37.4474	28.1234	31.4198
BV_MMM2r	Methylmalonyl-CoA mutase	BV_succoa[c] <=> BV_mmcoa_R[c]	Valine, leucine, and isoleucine metabolism	3.18479	6.02762	32.7053	15.4341	45.5243	28.4351	31.3082	37.4474	28.1234	31.4198
BV_MNNH	D-mannonate hydrolyase	BV_mana[c] -> BV_h2o[c] + BV_2ddglcn[c]	Propanoate metabolism	0.0072825	0.000328722	0.0072825	0.000328722	0.0072825	0.000328722	0.0072825	0.000328722	0	0
BV_MNt2	manganese transport in via proton symport	BV_h[e] + BV_mn2[e] -> BV_h[c] + BV_mn2[c]	Propanoate metabolism	0.00484992	0.0047981	0.00333875	0.00404392	0.00183833	0.00204169	0.000432545	0.000624835	-0.00441737	-0.00417326
BV_MOAT	3-deoxy-D-manno-octulosonic acid transferase	BV_ckdo[c] + BV_lipidA[c] -> BV_h[c] + BV_kdolipid4[c] + BV_cmp[c]	Pentose and glucuronate interconversions	0.0391737	0.0387551	0.0269677	0.0326635	0.0148486	0.0164911	0.00349375	0.0050469	-0.0356799	-0.0337082
BV_MOAT3C	3-deoxy-D-manno-octulosonic acid transferase III (LPS core biosynthesis)	BV_ckdo[c] + BV_phphhlipa[c] -> BV_h[c] + BV_cmp[c] + BV_kphphhlipa[c]	Transport, extracellular	0.0391737	0.0387551	0.0269677	0.0326635	0.0148486	0.0164911	0.00349375	0.0050469	-0.0356799	-0.0337082
BV_MOHMT	3-methyl-2-oxobutanoate hydroxymethyltransferase	BV_h2o[c] + BV_3mob[c] + BV_mlthf[c] -> BV_thf[c] + BV_2dhp[c]	Lipopolysaccharide biosynthesis	0.00969984	0.00959619	0.00667751	0.00808784	0.00367667	0.00408338	0.000865091	0.00124967	-0.00883474	-0.00834653
BV_MTAN	methylthioadenosine nucleosidase	BV_h2o[c] + BV_5mta[c] -> BV_ade[c] + BV_5mtr[c]	Lipopolysaccharide biosynthesis	0	0	0	0	0	0	0	0	0	0
BV_MTHFC	methenyltetrahydrofolate cyclohydrolase	BV_h2o[c] + BV_methf[c] <=> BV_h[c] + BV_10fthf[c]	CoA synthesis	5.4636	11.297	0.0921427	1.83076	0.0507342	1.79074	0.0119374	1.76222	-5.45166	-9.53475
BV_MTHFD	methylenetetrahydrofolate dehydrogenase (NADP)	BV_nadp[c] + BV_mlthf[c] <=> BV_nadph[c] + BV_methf[c]	Arginine and Proline Metabolism	5.4636	11.297	0.0921427	1.83076	0.0507342	1.79074	0.0119374	1.76222	-5.45166	-9.53475
BV_NACt2r	Nicotinic acid transport by proton symport reversible	BV_h[c] + BV_nac[c] <=> BV_h[e] + BV_nac[e]	Folate metabolism	0.9903	0.990404	0.993322	0.991912	0.996323	0.995917	0.999135	0.99875	0.00883474	0.00834653
BV_NADH10	NADH dehydrogenase (menaquinone-8 & 0 protons)	BV_h[c] + BV_nadh[c] + BV_mqn8[c] -> BV_nad[c] + BV_mql8[c]	Folate metabolism	0	0	0	0	0	0	0	0	0	0
BV_NADH5	NADH dehydrogenase (ubiquinone-8 )	BV_h[c] + BV_nadh[c] + BV_q8[c] -> BV_nad[c] + BV_q8h2[c]	Transport, extracellular	0	0	0	0	0	0	0	0	0	0
BV_NADH6	NADH dehydrogenase (ubiquinone-8 & 3.5 protons)	4.5 BV_h[c] + BV_nadh[c] + BV_q8[c] -> 3.5 BV_h[e] + BV_nad[c] + BV_q8h2[c]	Energy metabolism	0	0	17.991	5.01605	24.5917	14.1129	30.6821	19.5309	30.6821	19.5309
BV_NADH9	NADH dehydrogenase (demethylmenaquinone-8 & 0 protons)	BV_h[c] + BV_nadh[c] + BV_2dmmq8[c] -> BV_nad[c] + BV_2dmmql8[c]	Energy metabolism	0	0	0	0	0	0	0	0	0	0
BV_NADK	NAD kinase	BV_atp[c] + BV_nad[c] -> BV_nadp[c] + BV_h[c] + BV_adp[c]	Energy metabolism	0	0.0047981	0.00333875	0.00404392	0.00183833	0	0.000432545	0	0.000432545	-0.0047981
BV_NADK2	NAD kinase (dTTP)	BV_nad[c] + BV_dttp[c] -> BV_nadp[c] + BV_h[c] + BV_dtdp[c]	Energy metabolism	0.00484992	0	0	0	0	0.00204169	0	0.000624835	-0.00484992	0.000624835
BV_NADN	NAD nucleosidase	BV_h2o[c] + BV_nad[c] -> BV_h[c] + BV_adprib[c] + BV_ncam[c]	NAD metabolism	0	0	0	0	0	0	0	0	0	0
BV_NADS1	NAD synthase (nh3)	BV_atp[c] + BV_nh4[c] + BV_dnad[c] -> BV_h[c] + BV_amp[c] + BV_ppi[c] + BV_nad[c]	NAD metabolism	0.00969984	0.00959619	0.00667751	0.00808784	0.00367667	0.00408338	0.000865091	0.00124967	-0.00883474	-0.00834653
BV_NADS2	NAD synthase (glutamine-hydrolysing)	BV_h2o[c] + BV_atp[c] + BV_gln_L[c] + BV_dnad[c] -> BV_h[c] + BV_glu_L[c] + BV_amp[c] + BV_ppi[c] + BV_nad[c]	NAD metabolism	0	0	0	0	0	0	0	0	0	0
BV_NAPRT	NAPRTase	BV_h[c] + BV_prpp[c] + BV_nac[c] -> BV_ppi[c] + BV_nicrnt[c]	NAD metabolism	0.0145498	0.0143943	0.0100163	0.0121318	0.005515	0.00612508	0.00129764	0.0018745	-0.0132521	-0.0125198
BV_NAt3_1	sodium proton antiporter (H:NA is 1:1)	BV_h[e] + BV_na1[c] <=> BV_h[c] + BV_na1[e]	NAD metabolism	1000	1000	1000	1000	1000	1000	1000	1000	0	0
BV_NCAMt2r	Nicotinamide transport by proton symport reversible	BV_h[c] + BV_ncam[c] <=> BV_h[e] + BV_ncam[e]	NAD metabolism	-1	-1	-1	-1	-1	-1	-1	-1	0	-9.99201e-15
BV_NCPTRCA	N-Carbamoylputrescine amidase	2 BV_h[c] + BV_h2o[c] + BV_ncptrc[c] -> BV_co2[c] + BV_nh4[c] + BV_ptrc[c]	Transport, extracellular	0	0	0	0	0	0	0	0	0	0
BV_NDPK1	nucleoside-diphosphate kinase (ATP:GDP)	BV_atp[c] + BV_gdp[c] <=> BV_gtp[c] + BV_adp[c]	Transport, extracellular	1000	1000	1000	1000	1000	1000	1000	1000	0	0
BV_NDPK2	nucleoside-diphosphate kinase (ATP:UDP)	BV_atp[c] + BV_udp[c] <=> BV_adp[c] + BV_utp[c]	Arginine and Proline Metabolism	1000	1000	1000	1000	1000	1000	1000	1000	0	0
BV_NDPK3	nucleoside-diphosphate kinase (ATP:CDP)	BV_atp[c] + BV_cdp[c] <=> BV_adp[c] + BV_ctp[c]	Nucleotide interconversion	12.5903	3.65923	1000	1000	9.97642	5.94635	14.5992	6.33494	2.00889	2.67571
BV_NDPK4	nucleoside-diphosphate kinase (ATP:dTDP)	BV_atp[c] + BV_dtdp[c] <=> BV_adp[c] + BV_dttp[c]	Nucleotide interconversion	-999.931	-999.936	-999.956	-999.946	-999.976	-999.971	-999.994	-999.991	-0.0633849	-0.0546754
BV_NDPK5	Nucleoside-diphosphate kinase (ATP:dGDP)	BV_atp[c] + BV_dgdp[c] <=> BV_adp[c] + BV_dgtp[c]	Nucleotide interconversion	-999.975	-999.975	-999.983	-999.979	-999.99	-999.989	-999.998	-999.997	-0.0228551	-0.0215921
BV_NDPK6	Nucleoside-diphosphate kinase (ATP:dUDP)	BV_atp[c] + BV_dudp[c] <=> BV_adp[c] + BV_dutp[c]	Nucleotide interconversion	1000	1000	1000	1000	1000	1000	1000	1000	0	0
BV_NDPK7	nucleoside-diphosphate kinase (ATP:dCDP)	BV_atp[c] + BV_dcdp[c] <=> BV_adp[c] + BV_dctp[c]	Nucleotide interconversion	-999.975	-999.975	-999.983	-999.979	-999.99	-999.989	-999.998	-999.997	-0.0228551	-0.0215921
BV_NDPK8	Nucleoside-diphosphate kinase (ATP:dADP)	BV_atp[c] + BV_dadp[c] <=> BV_adp[c] + BV_datp[c]	Nucleotide interconversion	0.025093	0.0248249	0.0172744	0.0209229	0.00951136	0.0105635	0.00223795	0.00323284	-0.0228551	-0.0215921
BV_NDPK9	nucleoside-diphosphate kinase (ATP:IDP)	BV_atp[c] + BV_idp[c] <=> BV_adp[c] + BV_itp[c]	Nucleotide interconversion	0.142266	0.271067	0.0906838	0.109837	0.0499309	0.0554544	0	0.0352999	-0.142266	-0.235767
BV_NH4tb	NH4tb	BV_nh4[e] <=> BV_nh4[c]	Nucleotide interconversion	-669.582	-678.939	-688.244	-679.32	-719.634	-711.258	-569.862	-728.709	99.7195	-49.7702
BV_NNAM	nicotinamidase	BV_h2o[c] + BV_ncam[c] -> BV_nh4[c] + BV_nac[c]	Nucleotide interconversion	1	1	1	1	1	1	1	1	0	9.99201e-15
BV_NNATr	nicotinate-nucleotide adenylyltransferase	BV_h[c] + BV_atp[c] + BV_nicrnt[c] -> BV_ppi[c] + BV_dnad[c]	Transport, extracellular	0.00969984	0.00959619	0.00667751	0.00808784	0.00367667	0.00408338	0.000865091	0.00124967	-0.00883474	-0.00834653
BV_NNDMBRT	Nicotinate-nucleotide dimethylbenzimidazole phosphoribosyltransferase	BV_nicrnt[c] + BV_dmbzid[c] -> BV_h[c] + BV_nac[c] + BV_5prdmbz[c]	NAD metabolism	0.00484992	0.0047981	0.00333875	0.00404392	0.00183833	0.00204169	0.000432545	0.000624835	-0.00441737	-0.00417326
BV_NNDPR	nicotinate-nucleotide diphosphorylase (carboxylating)	2 BV_h[c] + BV_prpp[c] + BV_quln[c] -> BV_co2[c] + BV_ppi[c] + BV_nicrnt[c]	NAD metabolism	0	0	0	0	0	0	0	0	0	0
BV_NP1_r	nucleotide phosphatase	BV_h[c] + BV_nac[c] + BV_r1p[c] <=> BV_pi[c] + BV_nicrns[c]	NAD metabolism	0	0	0	0	0	0	0	0	0	0
BV_NPHS	naphthoate synthase	BV_sbzcoa[c] -> BV_coa[c] + BV_dhna[c]	NAD metabolism	0	0	0	0	0	0	0	0	0	0
BV_NT5C	Nicotinate D-ribonucleotide phosphohydrolase	BV_h2o[c] + BV_nicrnt[c] -> BV_pi[c] + BV_nicrns[c]	NAD metabolism	0	0	0	0	0	0	0	0	0	0
BV_NTD1	5-nucleotidase (dUMP)	BV_h2o[c] + BV_dump[c] -> BV_pi[c] + BV_duri[c]	Ubiquinone and other terpenoid-quinone biosynthesis	0	0	0	0	0	0	0	0	0	0
BV_NTD10	5-nucleotidase (XMP)	BV_h2o[c] + BV_xmp[c] -> BV_pi[c] + BV_xtsn[c]	NAD metabolism	0	0	0	0	0	0	0	0	0	0
BV_NTD11	5-nucleotidase (IMP)	BV_h2o[c] + BV_imp[c] -> BV_pi[c] + BV_ins[c]	Pyrimidine catabolism	0	0	0	0	0	0	0	0	0	0
BV_NTD2	5-nucleotidase (UMP)	BV_h2o[c] + BV_ump[c] -> BV_pi[c] + BV_uri[c]	Nucleotide interconversion	0	0	0	0	0	0	0	0	0	0
BV_NTD3	5-nucleotidase (dCMP)	BV_h2o[c] + BV_dcmp[c] -> BV_pi[c] + BV_dcyt[c]	Purine catabolism	0	0	0	0	0	0	0	0	0	0
BV_NTD4	5-nucleotidase (CMP)	BV_h2o[c] + BV_cmp[c] -> BV_pi[c] + BV_cytd[c]	Pyrimidine catabolism	0	0	0	0	0	0	0	0	0	0
BV_NTD5	5-nucleotidase (dTMP)	BV_h2o[c] + BV_dtmp[c] -> BV_pi[c] + BV_thymd[c]	Pyrimidine catabolism	0	0	0	0	0	0	0	0	0	0
BV_NTD5_a	5-nucleotidase (dTMP)	BV_h2o[c] + BV_nmn[c] -> BV_pi[c] + BV_rnam[c]	Pyrimidine catabolism	0	0	0	0	0	0	0	0	0	0
BV_NTD6	5-nucleotidase (dAMP)	BV_h2o[c] + BV_damp[c] -> BV_pi[c] + BV_dad_2[c]	Pyrimidine catabolism	0	0	0	0	0	0	0	0	0	0
BV_NTD7	5-nucleotidase (AMP)	BV_h2o[c] + BV_amp[c] -> BV_pi[c] + BV_adn[c]	Vitamin B2 metabolism	0	0	0	0	0	0	0	0	0	0
BV_NTD8	5-nucleotidase (dGMP)	BV_h2o[c] + BV_dgmp[c] -> BV_pi[c] + BV_dgsn[c]	Nucleotide interconversion	0	0	0	0	0	0	0	0	0	0
BV_NTD9	5-nucleotidase (GMP)	BV_h2o[c] + BV_gmp[c] -> BV_pi[c] + BV_gsn[c]	Nucleotide interconversion	0	0	0	0	0	0	0	0	0	0
BV_NTPP7	Nucleoside triphosphate pyrophosphorylase (dttp)	BV_h2o[c] + BV_dttp[c] -> BV_h[c] + BV_ppi[c] + BV_dtmp[c]	Nucleotide interconversion	0	0	0	0	0	0	0	0	0	0
BV_O16G1e	oligo-1,6-glucosidase (glygn4 -> glygn5), extracellular	BV_h2o[e] + BV_glygn4[e] -> BV_glc_D[e] + BV_glygn5[e]	Nucleotide interconversion	0	0	0	0	0	0	0	0	0	0
BV_O2t	o2 transport (diffusion)	BV_o2[e] <=> BV_o2[c]	Nucleotide interconversion	0	0	0	0.00404392	0	0.00204169	0	0.000624835	0	0.000624835
BV_OAADC	oxaloacetate decarboxylase	BV_h[c] + BV_oaa[c] -> BV_co2[c] + BV_pyr[c]	Starch and sucrose metabolism	0	2.42839	0	0	0	0	0	0	0	-2.42839
BV_OAASr	Oxaloacetate synthase, reversible	BV_h[c] + BV_coa[c] + BV_cit[c] <=> BV_h2o[c] + BV_accoa[c] + BV_oaa[c]	Transport, extracellular	-13.6657	-6.8914	-14.6536	-10.1645	-6.77479	-3.3546	-14.6467	-4.21437e-14	-0.980986	6.8914
BV_OBTFL	2-Oxobutanoate formate lyase	BV_coa[c] + BV_2obut[c] -> BV_for[c] + BV_ppcoa[c]	Unassigned	0	0.536509	1.36697	0.437194	0.664389	0.392742	0.634082	0	0.634082	-0.536509
BV_OCBT	ornithine carbamoyltransferase	BV_cbp[c] + BV_orn[c] <=> BV_h[c] + BV_pi[c] + BV_citr_L[c]	Citric acid cycle	-1000	-1000	-1000	-1000	-1000	-1000	-1000	-1000	0	0
BV_OCDCAtr	fatty acid transport via diffusion	BV_ocdca[e] <=> BV_ocdca[c]	Propanoate metabolism	0.054715	0.131995	0.000644345	0.0913554	-0.0427036	0.0506596	-0.0764701	0.0171891	-0.131185	-0.114805
BV_OCDCEAtr	fatty acid transport via diffusion	BV_ocdcea[e] <=> BV_ocdcea[c]	Urea cycle	0	0	0	0	0	0	0	0	0	0
BV_OHPBAT	O-Phospho-4-hydroxy-L-threonine:2-oxoglutarate aminotransferase	BV_glu_L[c] + BV_ohpb[c] <=> BV_akg[c] + BV_phthr[c]	Transport, extracellular	0	0	0	0	0	0	0	0	0	0
BV_OIVD1r	2-oxoisovalerate dehydrogenase (acylating; 4-methyl-2-oxopentaoate)	BV_coa[c] + BV_nad[c] + BV_4mop[c] <=> BV_co2[c] + BV_nadh[c] + BV_ivcoa[c]	Transport, extracellular	0.13342	0.131995	0.0918483	0.111247	0.0505721	0.0561665	0.0118992	0.0171891	-0.121521	-0.114805
BV_OIVD2	2-oxoisovalerate dehydrogenase (acylating; 3-methyl-2-oxobutanoate)	BV_coa[c] + BV_3mob[c] + BV_nad[c] -> BV_co2[c] + BV_nadh[c] + BV_ibcoa[c]	Vitamin B6 metabolism	0	0	0	0	0	0	0	0	0	0
BV_OIVD3	2-oxoisovalerate dehydrogenase (acylating; 3-methyl-2-oxopentanoate)	BV_coa[c] + BV_nad[c] + BV_3mop[c] -> BV_2mbcoa[c] + BV_co2[c] + BV_nadh[c]	Valine, leucine, and isoleucine metabolism	0.13342	0.131995	0.0918483	0.111247	0.0505721	0.0561665	0.0118992	0.0171891	-0.121521	-0.114805
BV_OMBZLM	2-Octaprenyl-6-methoxy-benzoquinol methylase	BV_amet[c] + BV_2ombzl[c] -> BV_h[c] + BV_ahcys[c] + BV_2ommbl[c]	Valine, leucine, and isoleucine metabolism	0	0	0	0	0	0	0	0	0	0
BV_OMCDC	2-Oxo-4-methyl-3-carboxypentanoate decarboxylation	BV_h[c] + BV_3c4mop[c] -> BV_co2[c] + BV_4mop[c]	Valine, leucine, and isoleucine metabolism	0	0	0	0	0	1.73677	0	1.71956	0	1.71956
BV_OMMBLHX3	2-Octaprenyl-3-methyl-6-methoxy-1,4-benzoquinol hydroxylase (anaerobic)	3 BV_h2o[c] + 2 BV_atp[c] + BV_nad[c] + BV_2ommbl[c] -> 3 BV_h[c] + 2 BV_pi[c] + BV_nadh[c] + 2 BV_adp[c] + BV_2omhmbl[c]	Ubiquinone and other terpenoid-quinone biosynthesis	0	0	0	0	0	0	0	0	0	0
BV_OMPDC	orotidine-5-phosphate decarboxylase	BV_h[c] + BV_orot5p[c] -> BV_co2[c] + BV_ump[c]	Valine, leucine, and isoleucine metabolism	0	0	0	0	0	0	0	0	0	0
BV_OMPHHX3	2-octaprenyl-6-methoxyphenol hydroxylase (anaerobic)	3 BV_h2o[c] + 2 BV_atp[c] + BV_nad[c] + BV_2omph[c] -> 3 BV_h[c] + 2 BV_pi[c] + BV_nadh[c] + 2 BV_adp[c] + BV_2ombzl[c]	Ubiquinone and other terpenoid-quinone biosynthesis	0	0	0	0	0	0	0	0	0	0
BV_OOR2r	2-oxoglutarate synthase (rev)	BV_co2[c] + BV_succoa[c] + BV_fdxrd[c] <=> BV_h[c] + BV_akg[c] + BV_coa[c] + BV_fdxox[c]	Pyrimidine synthesis	-683.381	-686.118	-698.692	-690.689	-719.523	-708.22	-581.809	-721.313	101.572	-35.1943
BV_OPHHX3	2-Octaprenylphenol hydroxylase (anaerobic)	3 BV_h2o[c] + 2 BV_atp[c] + BV_nad[c] + BV_2oph[c] -> 3 BV_h[c] + 2 BV_pi[c] + BV_nadh[c] + 2 BV_adp[c] + BV_2ohph[c]	Ubiquinone and other terpenoid-quinone biosynthesis	0	0	0	0	0	0	0	0	0	0
BV_ORNDC	Ornithine Decarboxylase	BV_h[c] + BV_orn[c] -> BV_co2[c] + BV_ptrc[c]	Citric acid cycle	0	0	0	0	0	0	0	0	0	0
BV_ORNTA	ornithine transaminase	BV_akg[c] + BV_orn[c] -> BV_glu_L[c] + BV_glu5sa[c]	Ubiquinone and other terpenoid-quinone biosynthesis	0.28874	0.285655	0.198773	0.240755	0.109445	0.121552	0.0257516	0.0371995	-0.262988	-0.248455
BV_ORNTAC	ornithine transacetylase	BV_glu_L[c] + BV_acorn[c] <=> BV_acglu[c] + BV_orn[c]	Urea cycle	0.326372	0	0	0	0	0	0	0	-0.326372	0
BV_ORNt2r	orntithine reversible transport in via proton symport	BV_h[e] + BV_orn[e] <=> BV_h[c] + BV_orn[c]	Arginine and Proline Metabolism	-0.0376328	0.285655	0.198773	0.240755	0.109445	0.121552	0.0257516	0.0371995	0.0633843	-0.248455
BV_OROTPT	Orotidine-5-phosphate pyrophosphate phosphoribosyltransferase	BV_prpp[c] + BV_orot[c] -> BV_ppi[c] + BV_orot5p[c]	Arginine and Proline Metabolism	0	0	0	0	0	0	0	0	0	0
BV_P5CD	1-pyrroline-5-carboxylate dehydrogenase	2 BV_h2o[c] + BV_nad[c] + BV_1pyr5c[c] -> BV_h[c] + BV_glu_L[c] + BV_nadh[c]	Transport, extracellular	0	0	0	0	0	0	0	0	0	0
BV_P5CRyr	L-ProlineNADP+ 5-oxidoreductase	BV_nadp[c] + BV_pro_L[c] <=> 2 BV_h[c] + BV_nadph[c] + BV_1pyr5c[c]	Pyrimidine synthesis	-1000	-0.285655	-1000	-1000	-1000	-1000	-1000	-1000	0	-999.714
BV_PAAI17P	anteisoheptadecanoyl-phosphatidic acid phosphatase	BV_h2o[c] + BV_paai17[c] -> BV_pi[c] + BV_12daihdglyc[c]	Glutamate metabolism	0	0	0	0	0	0	0	0	0	0
BV_PACTH	phosphonoacetaldehyde hydrolase	BV_h2o[c] + BV_ppaca[c] -> BV_pi[c] + BV_acald[c]	Arginine and Proline Metabolism	0	0	0	0	0	0	0	0	0	0
BV_PAI17P	isoheptadecanoyl-phosphatidic acid phosphatase	BV_h2o[c] + BV_pai17[c] -> BV_pi[c] + BV_12dihdglyc[c]	Glycerophospholipid metabolism	0	0	0	0	0	0	0	0	0	0
BV_PANTS	pantothenate synthase	BV_atp[c] + BV_ala_B[c] + BV_pant_R[c] -> BV_h[c] + BV_amp[c] + BV_ppi[c] + BV_pnto_R[c]	Aminophosphonate Metabolism	0.00969984	0.00959619	0.00667751	0.00808784	0.00367667	0.00408338	0.000865091	0.00124967	-0.00883474	-0.00834653
BV_PAPA180	Phosphatidate phosphatase (n-C18:0)	BV_h2o[c] + BV_pa180[c] -> BV_pi[c] + BV_12dgr180[c]	Glycerophospholipid metabolism	0	0	0	0	0	0	0	0	0	0
BV_PAPPT2	phospho-N-acetylmuramoyl-pentapeptide-transferase (gamma-glutamate)	BV_udcpp[c] + BV_uGgla[c] -> BV_ump[c] + BV_uaGgla[c]	CoA synthesis	0	0	0	0	0	0	0	0	0	0
BV_PAPPT3	phospho-N-acetylmuramoyl-pentapeptide-transferase (meso-2,6-diaminopimelate)	BV_udcpp[c] + BV_ugmda[c] -> BV_ump[c] + BV_uagmda[c]	Glycerophospholipid metabolism	0.0391737	0.0387551	0.0269677	0.0326635	0.0148486	0.0164911	0.00349375	0.0050469	-0.0356799	-0.0337082
BV_PBUTT	Phosphate butyryltransferase (EC 2.3.1.19)	BV_pi[c] + BV_btcoa[c] <=> BV_coa[c] + BV_butpi[c]	Cell wall biosynthesis	0	0	0	0	0	0	0	0	0	0
BV_PBt	Lead (Pb+2) ABC transporter	BV_h2o[c] + BV_atp[c] + BV_pb[c] -> BV_h[c] + BV_pi[c] + BV_adp[c] + BV_pb[e]	Cell wall biosynthesis	0	0	0	0	0	0	0	0	0	0
BV_PC	pyruvate carboxylase	BV_atp[c] + BV_hco3[c] + BV_pyr[c] -> BV_h[c] + BV_pi[c] + BV_adp[c] + BV_oaa[c]	Butanoate metabolism	0	0	0	0	0	0	0	0	0	0
BV_PC11M	precorrin-4 C11-methyltransferase	BV_amet[c] + BV_pre4[c] -> BV_h[c] + BV_ahcys[c] + BV_pre5[c]	Transport, extracellular	0	0	0	0	0	0	0	0	0	0
BV_PC17M	precorrin-3B C17-methyltransferase	BV_amet[c] + BV_pre3b[c] -> 3 BV_h[c] + BV_ahcys[c] + BV_pre4[c]	Citric acid cycle	0	0	0	0	0	0	0	0	0	0
BV_PC20M	precorrin-2 C20-methyltransferase	BV_amet[c] + BV_dscl[c] -> BV_h[c] + BV_ahcys[c] + BV_pre3a[c]	Vitamin B12 metabolism	0	0	0	0	0	0	0	0	0	0
BV_PC6AR	precorrin-6A reductase	BV_h[c] + BV_nadph[c] + BV_pre6a[c] -> BV_nadp[c] + BV_pre6b[c]	Vitamin B12 metabolism	0	0	0	0	0	0	0	0	0	0
BV_PC6YM	precorrin-6Y C5,15-methyltransferase (decarboxylating)	2 BV_amet[c] + BV_pre6b[c] -> 2 BV_h[c] + BV_co2[c] + 2 BV_ahcys[c] + BV_pre8[c]	Vitamin B12 metabolism	0	0	0	0	0	0	0	0	0	0
BV_PC8XM	precorrin-8X methylmutase	BV_h[c] + BV_pre8[c] -> BV_hgbyr[c]	Vitamin B12 metabolism	0	0	0	0	0	0	0	0	0	0
BV_PDHc	pyruvate dehydrogenase (dihydrolipoamide dehydrogenase)	BV_nad[c] + BV_dhlam[c] -> BV_h[c] + BV_nadh[c] + BV_lpam[c]	Vitamin B12 metabolism	0	0	0	0	0	0	0	0	0	0
BV_PDX5PO2	pyridoxine 5-phosphate oxidase (anaerboic	BV_nad[c] + BV_pdx5p[c] -> BV_h[c] + BV_nadh[c] + BV_pydx5p[c]	Vitamin B12 metabolism	0	0	0	0	0.00183833	0	0.000432545	0	0.000432545	0
BV_PDX5PS	Pyridoxine 5-phosphate synthase	BV_phthr[c] + BV_nad[c] + BV_dxyl5p[c] -> BV_h[c] + 2 BV_h2o[c] + BV_co2[c] + BV_pi[c] + BV_nadh[c] + BV_pdx5p[c]	Glycolysis/gluconeogenesis	0	0	0	0	0	0	0	0	0	0
BV_PDX5PSYN	pyridoxine 5-phosphate synthase	BV_dxyl5p[c] + BV_3a2opp[c] -> BV_h[c] + 2 BV_h2o[c] + BV_pi[c] + BV_pdx5p[c]	Vitamin B6 metabolism	0	0	0	0	0	0	0	0	0	0
BV_PEPGLY	Peptidoglycan subunit synthesis	BV_h[c] + BV_uaagmda[c] + BV_PGPm1[c] -> BV_co2[c] + BV_udcpdp[c] + BV_PGP[c]	Vitamin B6 metabolism	0.0391737	0.0387551	0.0269677	0.0326635	0.0148486	0.0164911	0.00349375	0.0050469	-0.0356799	-0.0337082
BV_PERD	Erythronate 4-phosphate (4per) dehydrogenase	BV_nad[c] + BV_4per[c] <=> BV_h[c] + BV_nadh[c] + BV_ohpb[c]	Vitamin B6 metabolism	0	0	0	0	0	0	0	0	0	0
BV_PFK	phosphofructokinase	BV_atp[c] + BV_f6p[c] -> BV_h[c] + BV_adp[c] + BV_fdp[c]	Cell wall biosynthesis	0	0	0	0	0	0	0	0	0	0
BV_PFK(ppi)	Pyrophosphate--fructose 6-phosphate 1-phosphotransferase, beta subunit (EC 2.7.1.90)	BV_ppi[c] + BV_f6p[c] -> BV_h[c] + BV_pi[c] + BV_fdp[c]	Vitamin B6 metabolism	13.258	4.32458	11.0842	5.80118	10.2295	6.22947	14.6348	6.42159	1.37675	2.097
BV_PFK_2	Phosphofructokinase	BV_atp[c] + BV_tag6p_D[c] -> BV_h[c] + BV_adp[c] + BV_tagdp_D[c]	Glycolysis/gluconeogenesis	0	0	0	0	0	0	0	0	0	0
BV_PFK_3	ATPSedoheptulose 7-phosphate 1-phosphotransferase	BV_atp[c] + BV_s7p[c] -> BV_h[c] + BV_adp[c] + BV_s17bp[c]	Glycolysis/gluconeogenesis	0	0	0	0	0	0	0	0	0	0
BV_PFL	pyruvate formate lyase	BV_coa[c] + BV_pyr[c] -> BV_accoa[c] + BV_for[c]	Glycolysis/gluconeogenesis	0	0	0	0	0	0	0	0	0	0
BV_PGAMT	phosphoglucosamine mutase	BV_gam1p[c] <=> BV_gam6p[c]	Pentose phosphate pathway	0	0	0	0	0	0	0	0	0	0
BV_PGCDr	3-Phospho-D-glycerateNAD+ 2-oxidoreductase	BV_nad[c] + BV_3pg[c] <=> BV_h[c] + BV_nadh[c] + BV_3php[c]	Pyruvate metabolism	0	0	0	0	0	0	0	0	0	0
BV_PGI	glucose-6-phosphate isomerase	BV_g6p[c] <=> BV_f6p[c]	Cell wall biosynthesis	1000	1000	1000	0.15254	0.400934	0.233402	0.457708	0.290623	-999.542	-999.709
BV_PGK	phosphoglycerate kinase	BV_atp[c] + BV_3pg[c] <=> BV_adp[c] + BV_13dpg[c]	Glycine, serine, alanine and threonine metabolism	-6.11575	-10.5791	-25.8852	-13.5236	-23.8351	-14.124	-32.0936	-14.6865	-25.9778	-4.10743
BV_PGL	6-phosphogluconolactonase	BV_h2o[c] + BV_6pgl[c] -> BV_h[c] + BV_6pgc[c]	Glycolysis/gluconeogenesis	0	0	0	0	0	0	0	0	0	0
BV_PGLYCP	Phosphoglycolate phosphatase	BV_h2o[c] + BV_2pglyc[c] -> BV_pi[c] + BV_glyclt[c]	Glycolysis/gluconeogenesis	0	0	0	0	0	0	0	0	0	0
BV_PGM	phosphoglycerate mutase	BV_2pg[c] <=> BV_3pg[c]	Pentose phosphate pathway	-6.11575	-10.5791	-25.8852	-13.5236	-23.8351	-14.124	-32.0936	-14.6865	-25.9778	-4.10743
BV_PGMT	phosphoglucomutase	BV_g1p[c] <=> BV_g6p[c]	Glyoxylate and dicarboxylate metabolism	0.279308	0.122082	0.340338	0.15254	0.400934	0.233402	0.457708	0.290623	0.1784	0.168541
BV_PGMT2	phosphoglucomutase	BV_g1p_B[c] <=> BV_g6p_B[c]	Glycolysis/gluconeogenesis	0	0	0	0	0	0	0	0	0	0
BV_PGPGT	Polyglycerol-phosphate alpha-glucosyltransferase	45 BV_udpg[c] + BV_prl45tca[c] <=> 45 BV_h[c] + 45 BV_udp[c] + BV_prl45tcaglc[c]	Glycolysis/gluconeogenesis	0	0	0	0	0	0	0	0	0	0
BV_PGPP180	phosphatidylglycerol phosphate phosphatase (n-C18:0)	BV_h2o[c] + BV_pgp180[c] -> BV_pi[c] + BV_pg180[c]	Glycolysis/gluconeogenesis	0.0500325	0.049498	0.0344431	0.0417177	0.0189645	0.0210624	0.00446221	0.0064459	-0.0455703	-0.0430521
BV_PGPPAI17	anteisoheptadecanoyl-Phosphatidylglycerophosphate phosphohydrolase	BV_h2o[c] + BV_pgpai17[c] -> BV_pi[c] + BV_pgai17[c]	Cell wall biosynthesis	0.0500325	0.049498	0.0344431	0.0417177	0.0189645	0.0210624	0.00446221	0.0064459	-0.0455703	-0.0430521
BV_PGPPI17	isoheptadecanoyl-Phosphatidylglycerophosphate phosphohydrolase	BV_h2o[c] + BV_pgpi17[c] -> BV_pi[c] + BV_pgi17[c]	Glycerophospholipid metabolism	0.0500325	0.049498	0.0344431	0.0417177	0.0189645	0.0210624	0.00446221	0.0064459	-0.0455703	-0.0430521
BV_PGSA180	Phosphatidylglycerol synthase (n-C18:0)	BV_cdpdodecg[c] + BV_glyc3p[c] -> BV_h[c] + BV_cmp[c] + BV_pgp180[c]	Glycerophospholipid metabolism	0.0500325	0.049498	0.0344431	0.0417177	0.0189645	0.0210624	0.00446221	0.0064459	-0.0455703	-0.0430521
BV_PGSAAI17	anteisoheptadecanoyl-CDPdiacylglycerolsn-glycerol-3-phosphate 3-phosphatidyltransferase	BV_cdpdaihpdecg[c] + BV_glyc3p[c] -> BV_h[c] + BV_cmp[c] + BV_pgpai17[c]	Glycerophospholipid metabolism	0.0500325	0.049498	0.0344431	0.0417177	0.0189645	0.0210624	0.00446221	0.0064459	-0.0455703	-0.0430521
BV_PGSAI17	isoheptadecanoyl-CDPdiacylglycerolsn-glycerol-3-phosphate 3-phosphatidyltransferase	BV_cdpdihpdecg[c] + BV_glyc3p[c] -> BV_h[c] + BV_cmp[c] + BV_pgpi17[c]	Glycerophospholipid metabolism	0.0500325	0.049498	0.0344431	0.0417177	0.0189645	0.0210624	0.00446221	0.0064459	-0.0455703	-0.0430521
BV_PHETA1	phenylalanine transaminase	BV_akg[c] + BV_phe_L[c] <=> BV_glu_L[c] + BV_phpyr[c]	Glycerophospholipid metabolism	-0.242018	-0.239432	-0.166609	-0.201798	-0.0917356	-0.101884	-0.0215847	-0.0311802	0.220434	0.208252
BV_PHTHRDH	NAD-dependent threonine 4-phosphate dehydrogenase	BV_phthr[c] + BV_nad[c] <=> BV_h[c] + BV_nadh[c] + BV_amopbut_L[c]	Glycerophospholipid metabolism	0	0	0	0	0	0	0	0	0	0
BV_PHYQS	2-heptaprenyl-1,4-naphthoquinone methyltransferase (EC 2.1.1.163)	BV_amet[c] + BV_dmphqno[c] <=> BV_h[c] + BV_ahcys[c] + BV_phyQ[c]	Phenylalanine metabolism	0	0	0	0	0	0	0	0	0	0
BV_PIabc	phosphate transport via ABC system	BV_h2o[c] + BV_atp[c] + BV_pi[e] -> BV_h[c] + 2 BV_pi[c] + BV_adp[c]	Vitamin B6 metabolism	0	0	0	0	0	0	0	0	0	0
BV_PIt6b	PIt6b	BV_h[e] + BV_pi[e] <=> BV_h[c] + BV_pi[c]	Ubiquinone and other terpenoid-quinone biosynthesis	1.27193	1.25834	0.875612	1.06055	0.482116	0.535449	0.113438	0.163867	-1.15849	-1.09447
BV_PIt7ir	PIt7ir	3 BV_na1[e] + BV_pi[e] -> BV_pi[c] + 3 BV_na1[c]	Transport, extracellular	0	0	0	0	0	0	0	0	0	0
BV_PMACPME	Cleavage of ester from pimeloyl-ACP methyl ester (BioH)	BV_h2o[c] + BV_pmACPm[c] -> BV_h[c] + BV_meoh[c] + BV_pmACP[c]	Transport, extracellular	0.00484992	0.0047981	0.00333875	0.00404392	0.00183833	0.00204169	0.000432545	0.000624835	-0.00441737	-0.00417326
BV_PMANM	phosphomannomutase	BV_man1p[c] <=> BV_man6p[c]	Transport, extracellular	0	0	0	0	0	0	0	0	0	0
BV_PMDPHT	pyrimidine phosphatase	BV_h2o[c] + BV_5aprbu[c] -> BV_pi[c] + BV_4r5au[c]	Biotin metabolism	0.00969984	0.00959619	0.00667751	0.00808784	0.00367667	0.00408338	0.000865091	0.00124967	-0.00883474	-0.00834653
BV_PMPK	phosphomethylpyrimidine kinase	BV_atp[c] + BV_4ampm[c] -> BV_adp[c] + BV_2mahmp[c]	Fructose and mannose metabolism	0.00484992	0.0047981	0.00333875	0.00404392	0.00183833	0.00204169	0.000432545	0.000624835	-0.00441737	-0.00417326
BV_PMTCOATA	hexadecanoyl-ACP[acyl-carrier-protein] transferase	BV_coa[c] + BV_palmACP[c] <=> BV_ACP[c] + BV_pmtcoa[c]	Vitamin B2 metabolism	-0.0787051	0	-0.091204	-0.0198919	-0.0932757	-0.00550685	-0.0883693	-7.18431e-25	-0.00966422	-7.18431e-25
BV_PNP	purine-nucleoside phosphorylase	BV_pi[c] + BV_rnam[c] <=> BV_h[c] + BV_ncam[c] + BV_r1p[c]	Thiamine metabolism	0	0	0	0	0	0	0	0	0	0
BV_PNTK	pantothenate kinase	BV_atp[c] + BV_pnto_R[c] -> BV_h[c] + BV_adp[c] + BV_4ppan[c]	Glycerophospholipid metabolism	0.00969984	0.00959619	0.00667751	0.00808784	0.00367667	0.00408338	0.000865091	0.00124967	-0.00883474	-0.00834653
BV_POR4	Pyruvate-flavodoxin oxidoreductase (EC 1.2.7.-)	BV_accoa[c] + BV_co2[c] + BV_fdxrd[c] <=> BV_h[c] + BV_coa[c] + BV_pyr[c] + BV_fdxox[c]	NAD metabolism	683.381	669.532	697.691	690.689	719.523	708.22	581.809	721.313	-101.572	51.7806
BV_PPAKr	Propionate kinase	BV_adp[c] + BV_ppap[c] <=> BV_atp[c] + BV_ppa[c]	CoA synthesis	3.18479	6.56413	34.0722	15.8712	46.1887	28.8279	31.9422	37.4474	28.7574	30.8833
BV_PPAt2r	Propionate transport via proton symport reversible	BV_h[c] + BV_ppa[c] <=> BV_h[e] + BV_ppa[e]	Pyruvate metabolism	3.18479	6.56413	34.0722	15.8712	46.1887	28.8279	31.9422	37.4474	28.7574	30.8833
BV_PPBNGS	porphobilinogen synthase	2 BV_5aop[c] -> BV_h[c] + 2 BV_h2o[c] + BV_ppbng[c]	Propanoate metabolism	1.26871e-49	2.75796e-18	-7.12562e-35	2.75796e-18	0	0	-3.56281e-35	0	-3.56281e-35	-2.75796e-18
BV_PPCDC	phosphopantothenoylcysteine decarboxylase	BV_h[c] + BV_4ppcys[c] -> BV_co2[c] + BV_pan4p[c]	Transport, extracellular	0.00969984	0.00959619	0.00667751	0.00808784	0.00367667	0.00408338	0.000865091	0.00124967	-0.00883474	-0.00834653
BV_PPCKr	phosphoenolpyruvate carboxykinase	BV_atp[c] + BV_oaa[c] <=> BV_co2[c] + BV_adp[c] + BV_pep[c]	Heme synthesis	-14.8138	-10.4241	-33.6326	-15.8303	-32.5689	-18.6923	-46.3764	-20.5997	-31.5626	-10.1757
BV_PPDK	Pyruvate,phosphate dikinase.	BV_pi[c] + BV_atp[c] + BV_pyr[c] -> BV_h[c] + BV_amp[c] + BV_ppi[c] + BV_pep[c]	CoA synthesis	8.85478	0	7.85533	2.43733	8.79323	4.63431	14.2968	5.93341	5.44204	5.93341
BV_PPGPPDP	guanosine-3,5-bis(diphosphate) 3-diphosphatase	BV_h2o[c] + BV_ppgpp[c] -> BV_ppi[c] + BV_gdp[c]	Citric acid cycle	0	0	0	0	0	0	0	0	0	0
BV_PPIt2e	Diphosphate export via proton symport	BV_h[c] + BV_ppi[c] -> BV_h[e] + BV_ppi[e]	Glycolysis/gluconeogenesis	0	0	0	0	0	0	0	0	0	0
BV_PPM	phosphopentomutase	BV_r1p[c] <=> BV_r5p[c]	Nucleotide interconversion	0.60775	7.05219	11.848	6.61138	10.0009	4.74173	7.57158	4.49743	6.96383	-2.55475
BV_PPNCL3	phosphopantothenate-cysteine ligase	BV_atp[c] + BV_cys_L[c] + BV_4ppan[c] -> BV_h[c] + BV_amp[c] + BV_ppi[c] + BV_4ppcys[c]	Transport, extracellular	0	0	0	0	0	0	0	0	0	0
BV_PPND	prephenate dehydrogenase	BV_nad[c] + BV_pphn[c] -> BV_co2[c] + BV_nadh[c] + BV_34hpp[c]	Pentose phosphate pathway	0	0	0	0	0	0	0	0	0	0
BV_PPND2	PrephenateNADP+ oxidoreductase(decarboxylating)	BV_nadp[c] + BV_pphn[c] -> BV_nadph[c] + BV_co2[c] + BV_34hpp[c]	CoA synthesis	1000	1000	1000	1000	1000	1000	1000	1000	0	0
BV_PPNDH	prephenate dehydratase	BV_h[c] + BV_pphn[c] -> BV_h2o[c] + BV_co2[c] + BV_phpyr[c]	Tyrosine metabolism	0.242018	0.239432	0.166609	0.201798	0.0917356	0.101884	0.0215847	0.0311802	-0.220434	-0.208252
BV_PPTT	trans-pentaprenyltranstransferase	BV_ipdp[c] + BV_pendp[c] -> BV_ppi[c] + BV_hexdp[c]	Tyrosine metabolism	0	0	0	0	0	0	0	0	0	0
BV_PRAGS	phosphoribosylglycinamide synthetase	BV_atp[c] + BV_gly[c] + BV_pram[c] -> BV_h[c] + BV_pi[c] + BV_adp[c] + BV_gar[c]	Phenylalanine metabolism	0.00484992	0.0047981	0.00333875	0.00404392	0.00183833	0.00204169	0.000432545	0.000624835	-0.00441737	-0.00417326
BV_PRAI	phosphoribosylanthranilate isomerase	BV_pran[c] <=> BV_2cpr5p[c]	Terpenoid backbone biosynthesis	0.0739305	0.0731406	0.0508948	0.0616441	0.0280229	0.0311229	0.00659357	0.00952477	-0.0673369	-0.0636158
BV_PRAIS	phosphoribosylaminoimidazole synthase	BV_atp[c] + BV_fpram[c] -> 2 BV_h[c] + BV_pi[c] + BV_air[c] + BV_adp[c]	Purine synthesis	0.00484992	0.0047981	0.00333875	0.00404392	0.00183833	0.00204169	0.000432545	0.000624835	-0.00441737	-0.00417326
BV_PRAMPC	phosphoribosyl-AMP cyclohydrolase	BV_h2o[c] + BV_prbamp[c] -> BV_prfp[c]	Tryptophan metabolism	0.124148	0.122821	0.0854652	0.103516	0.0470575	0.0522631	0.0110723	0.0159945	-0.113076	-0.106827
BV_PRASCSi	phosphoribosylaminoimidazolesuccinocarboxamide synthase	BV_5aizc[c] + BV_atp[c] + BV_asp_L[c] -> BV_h[c] + BV_pi[c] + BV_adp[c] + BV_25aics[c]	Purine synthesis	0	0	0	0	0	0	0	0	0	0
BV_PRATPP	phosphoribosyl-ATP pyrophosphatase	BV_h2o[c] + BV_prbatp[c] -> BV_h[c] + BV_ppi[c] + BV_prbamp[c]	Histidine metabolism	0.124148	0.122821	0.0854652	0.103516	0.0470575	0.0522631	0.0110723	0.0159945	-0.113076	-0.106827
BV_PREN	prenyl transferase	4 BV_ipdp[c] + BV_frdp[c] -> 4 BV_ppi[c] + BV_hepdp[c]	Purine synthesis	0	0	0	0	0	0	0	0	0	0
BV_PRFGS	phosphoribosylformylglycinamidine synthase	BV_h2o[c] + BV_atp[c] + BV_gln_L[c] + BV_fgam[c] -> BV_h[c] + BV_glu_L[c] + BV_pi[c] + BV_adp[c] + BV_fpram[c]	Histidine metabolism	0.00484992	0.0047981	0.00333875	0.00404392	0.00183833	0.00204169	0.000432545	0.000624835	-0.00441737	-0.00417326
BV_PRMICI	1-(5-phosphoribosyl)-5-[(5-phosphoribosylamino)methylideneamino)imidazole-4-carboxamide isomerase	BV_prfp[c] <=> BV_prlp[c]	Terpenoid backbone biosynthesis	0.124148	0.122821	0.0854652	0.103516	0.0470575	0.0522631	0.0110723	0.0159945	-0.113076	-0.106827
BV_PRO1x	L-ProlineNAD+ 5-oxidoreductase	BV_nad[c] + BV_pro_L[c] -> 2 BV_h[c] + BV_nadh[c] + BV_1pyr5c[c]	Purine synthesis	999.711	0	999.801	999.759	999.891	999.878	999.974	999.963	0.262988	999.963
BV_PROD2	Proline dehydrogenase	BV_fad[c] + BV_pro_L[c] -> BV_h[c] + BV_1pyr5c[c] + BV_fadh2[c]	Histidine metabolism	0	0	0	0	0	0	0	0	0	0
BV_PROD3	Proline dehydrogenase (trans-4-Hydroxy-L-proline)	BV_fad[c] + BV_4hpro_LT[c] <=> BV_h[c] + BV_fadh2[c] + BV_1p3h5c[c]	Arginine and Proline Metabolism	0	0	0	0	0	0	0	0	0	0
BV_PRODTHLOX	NADPH protein-disulfide oxidoreductase	BV_nadp[c] + BV_prodthl[c] <=> BV_h[c] + BV_nadph[c] + BV_prodslfd[c]	Arginine and Proline Metabolism	0	0	0	0	0	0	0	0	0	0
BV_PROabc	L-proline transport via ABC system	BV_h2o[c] + BV_atp[c] + BV_pro_L[e] -> BV_h[c] + BV_pi[c] + BV_adp[c] + BV_pro_L[c]	Arginine and Proline Metabolism	0	0	0	0	0	0	0	0	0	0
BV_PRPPS	phosphoribosylpyrophosphate synthetase	BV_atp[c] + BV_r5p[c] <=> BV_h[c] + BV_amp[c] + BV_prpp[c]	Others	0.700852	0.693363	0.482477	0.584379	0.265654	0.295041	0.0625063	0.0902936	-0.638346	-0.60307
BV_PSCVT	3-phosphoshikimate 1-carboxyvinyltransferase	BV_pep[c] + BV_skm5p[c] <=> BV_pi[c] + BV_3psme[c]	Transport, extracellular	0	0	0	0	0	0	0	0	0	0
BV_PSD120	Phosphatidylserine decarboxylase (n-C12:0)	BV_h[c] + BV_ps120[c] -> BV_co2[c] + BV_pe120[c]	Pentose phosphate pathway	0	0	0	0	0	0	0	0	0	0
BV_PSD140	Phosphatidylserine decarboxylase (n-C14:0)	BV_h[c] + BV_ps140[c] -> BV_co2[c] + BV_pe140[c]	Phenylalanine metabolism	0	0	0	0	0	0	0	0	0	0
BV_PSD141	Phosphatidylserine decarboxylase (n-C14:1)	BV_h[c] + BV_ps141[c] -> BV_co2[c] + BV_pe141[c]	Glycerophospholipid metabolism	0	0	0	0	0	0	0	0	0	0
BV_PSD160	Phosphatidylserine decarboxylase (n-C16:0)	BV_h[c] + BV_ps160[c] -> BV_co2[c] + BV_pe160[c]	Glycerophospholipid metabolism	0	0	0	0	0	0	0	0	0	0
BV_PSD161	Phosphatidylserine decarboxylase (n-C16:1)	BV_h[c] + BV_ps161[c] -> BV_co2[c] + BV_pe161[c]	Glycerophospholipid metabolism	0	0	0	0	0	0	0	0	0	0
BV_PSD180	Phosphatidylserine decarboxylase (n-C18:0)	BV_h[c] + BV_ps180[c] -> BV_co2[c] + BV_pe180[c]	Glycerophospholipid metabolism	0.0166775	0.0164993	0.011481	0.0139059	0.00632152	0.00702081	0.0014874	0.00214863	-0.0151901	-0.0143507
BV_PSD181	Phosphatidylserine decarboxylase (n-C18:1)	BV_h[c] + BV_ps181[c] -> BV_co2[c] + BV_pe181[c]	Glycerophospholipid metabolism	0	0	0	0	0	0	0	0	0	0
BV_PSDAI15	anteisopentadecanoyl-phosphatidylserine decarboxylase	BV_h[c] + BV_psai15[c] -> BV_co2[c] + BV_peai15[c]	Glycerophospholipid metabolism	0	0	0	0	0	0	0	0	0	0
BV_PSDAI17	anteisoheptadecanoyl-phosphatidylserine decarboxylase	BV_h[c] + BV_psai17[c] -> BV_co2[c] + BV_peai17[c]	Glycerophospholipid metabolism	0.0166775	0.0164993	0.011481	0.0139059	0.00632152	0.00702081	0.0014874	0.00214863	-0.0151901	-0.0143507
BV_PSDI14	isotetradecanoyl-phosphatidylserine decarboxylase	BV_h[c] + BV_psi14[c] -> BV_co2[c] + BV_pei14[c]	Glycerophospholipid metabolism	0	0	0	0	0	0	0	0	0	0
BV_PSDI15	isopentadecanoyl-phosphatidylserine decarboxylase	BV_h[c] + BV_psi15[c] -> BV_co2[c] + BV_pei15[c]	Glycerophospholipid metabolism	0	0	0	0	0	0	0	0	0	0
BV_PSDI16	isohexadecanoyl-phosphatidylserine decarboxylase	BV_h[c] + BV_psi16[c] -> BV_co2[c] + BV_pei16[c]	Glycerophospholipid metabolism	0	0	0	0	0	0	0	0	0	0
BV_PSDI17	isoheptadecanoyl-phosphatidylserine decarboxylase	BV_h[c] + BV_psi17[c] -> BV_co2[c] + BV_pei17[c]	Glycerophospholipid metabolism	0.0166775	0.0164993	0.011481	0.0139059	0.00632152	0.00702081	0.0014874	0.00214863	-0.0151901	-0.0143507
BV_PSERT	phosphoserine transaminase	BV_glu_L[c] + BV_3php[c] -> BV_akg[c] + BV_pser_L[c]	Glycerophospholipid metabolism	0	0	0	0	0	0	0	0	0	0
BV_PSP_L	phosphoserine phosphatase (L-serine)	BV_h2o[c] + BV_pser_L[c] -> BV_pi[c] + BV_ser_L[c]	Glycerophospholipid metabolism	0	0	0	0	0	0	0	0	0	0
BV_PSSA120	Phosphatidylserine syntase (n-C12:0)	BV_ser_L[c] + BV_cdpdddecg[c] -> BV_h[c] + BV_cmp[c] + BV_ps120[c]	Glycine, serine, alanine and threonine metabolism	0	0	0	0	0	0	0	0	0	0
BV_PSSA140	Phosphatidylserine syntase (n-C14:0)	BV_ser_L[c] + BV_cdpdtdecg[c] -> BV_h[c] + BV_cmp[c] + BV_ps140[c]	Glycine, serine, alanine and threonine metabolism	0	0	0	0	0	0	0	0	0	0
BV_PSSA141	Phosphatidylserine syntase (n-C14:1)	BV_ser_L[c] + BV_cdpdtdec7eg[c] -> BV_h[c] + BV_cmp[c] + BV_ps141[c]	Glycerophospholipid metabolism	0	0	0	0	0	0	0	0	0	0
BV_PSSA160	Phosphatidylserine syntase (n-C16:0)	BV_ser_L[c] + BV_cdpdhdecg[c] -> BV_h[c] + BV_cmp[c] + BV_ps160[c]	Glycerophospholipid metabolism	0	0	0	0	0	0	0	0	0	0
BV_PSSA161	Phosphatidylserine syntase (n-C16:1)	BV_ser_L[c] + BV_cdpdhdec9eg[c] -> BV_h[c] + BV_cmp[c] + BV_ps161[c]	Glycerophospholipid metabolism	0	0	0	0	0	0	0	0	0	0
BV_PSSA180	Phosphatidylserine syntase (n-C18:0)	BV_ser_L[c] + BV_cdpdodecg[c] -> BV_h[c] + BV_cmp[c] + BV_ps180[c]	Glycerophospholipid metabolism	0.0166775	0.0164993	0.011481	0.0139059	0.00632152	0.00702081	0.0014874	0.00214863	-0.0151901	-0.0143507
BV_PSSA181	Phosphatidylserine syntase (n-C18:1)	BV_ser_L[c] + BV_cdpdodec11eg[c] -> BV_h[c] + BV_cmp[c] + BV_ps181[c]	Glycerophospholipid metabolism	0	0	0	0	0	0	0	0	0	0
BV_PSSAAI15	anteisopentadecanoyl-CDPdiacylglycerol-serine O-phosphatidyltransferase	BV_ser_L[c] + BV_cdpdaipdecg[c] -> BV_h[c] + BV_cmp[c] + BV_psai15[c]	Glycerophospholipid metabolism	0	0	0	0	0	0	0	0	0	0
BV_PSSAAI17	anteisoheptadecanoyl-CDPdiacylglycerol-serine O-phosphatidyltransferase	BV_ser_L[c] + BV_cdpdaihpdecg[c] -> BV_h[c] + BV_cmp[c] + BV_psai17[c]	Glycerophospholipid metabolism	0.0166775	0.0164993	0.011481	0.0139059	0.00632152	0.00702081	0.0014874	0.00214863	-0.0151901	-0.0143507
BV_PSSAI14	isotetradecanoyl-CDPdiacylglycerol-serine O-phosphatidyltransferase	BV_ser_L[c] + BV_cdpditdecg[c] -> BV_h[c] + BV_cmp[c] + BV_psi14[c]	Glycerophospholipid metabolism	0	0	0	0	0	0	0	0	0	0
BV_PSSAI15	isopentadecanoyl-CDPdiacylglycerol-serine O-phosphatidyltransferase	BV_ser_L[c] + BV_cdpdipdecg[c] -> BV_h[c] + BV_cmp[c] + BV_psi15[c]	Glycerophospholipid metabolism	0	0	0	0	0	0	0	0	0	0
BV_PSSAI16	isohexadecanoyl-CDPdiacylglycerol-serine O-phosphatidyltransferase	BV_ser_L[c] + BV_cdpdihdecg[c] -> BV_h[c] + BV_cmp[c] + BV_psi16[c]	Glycerophospholipid metabolism	0	0	0	0	0	0	0	0	0	0
BV_PSSAI17	isoheptadecanoyl-CDPdiacylglycerol-serine O-phosphatidyltransferase	BV_ser_L[c] + BV_cdpdihpdecg[c] -> BV_h[c] + BV_cmp[c] + BV_psi17[c]	Glycerophospholipid metabolism	0.0166775	0.0164993	0.011481	0.0139059	0.00632152	0.00702081	0.0014874	0.00214863	-0.0151901	-0.0143507
BV_PTA2	Phosphate acetyltransferase	BV_pi[c] + BV_ppcoa[c] -> BV_coa[c] + BV_ppap[c]	Glycerophospholipid metabolism	3.18479	6.56413	34.0722	15.8712	46.1887	28.8279	31.9422	37.4474	28.7574	30.8833
BV_PTAr	phosphotransacetylase	BV_accoa[c] + BV_pi[c] <=> BV_coa[c] + BV_actp[c]	Glycerophospholipid metabolism	-703.882	-679.317	-713.394	-703.632	-726.897	-715.487	-596.643	-724.787	107.239	-45.47
BV_PTPAT	Phosphopantetheine adenylyltransferase (EC 2.7.7.3)	BV_h[c] + BV_atp[c] + BV_pan4p[c] -> BV_ppi[c] + BV_dpcoa[c]	Propanoate metabolism	0.00969984	0.00959619	0.00667751	0.00808784	0.00367667	0.00408338	0.000865091	0.00124967	-0.00883474	-0.00834653
BV_PTRCabc	Putrescine-ABC transport	BV_h2o[c] + BV_atp[c] + BV_ptrc[e] -> BV_h[c] + BV_pi[c] + BV_adp[c] + BV_ptrc[c]	Pyruvate metabolism	0.00484992	0.0047981	0.00333875	0.00404392	0.00183833	0.00204169	0.000432545	0.000624835	-0.00441737	-0.00417326
BV_PUNP1	purine-nucleoside phosphorylase (Adenosine)	BV_pi[c] + BV_adn[c] <=> BV_ade[c] + BV_r1p[c]	CoA synthesis	716.83	542.596	-614.368	-464.324	250.101	357.449	308.718	234.316	-408.112	-308.28
BV_PUNP2	purine-nucleoside phosphorylase (Deoxyadenosine)	BV_pi[c] + BV_dad_2[c] <=> BV_ade[c] + BV_2dr1p[c]	Transport, extracellular	-1000	-1000	-3.13063	-0.728422	-1000	-1000	-1000	-1000	0	0
BV_PUNP3	purine-nucleoside phosphorylase (Guanosine)	BV_pi[c] + BV_gsn[c] <=> BV_gua[c] + BV_r1p[c]	Nucleotide interconversion	-716.222	464.456	629.347	471.664	-240.1	-352.708	7.55145	-1.63921	723.773	-466.095
BV_PUNP4	purine-nucleoside phosphorylase (Deoxyguanosine)	BV_pi[c] + BV_dgsn[c] <=> BV_2dr1p[c] + BV_gua[c]	Purine catabolism	1000	0	0	0	1000	1000	691.302	771.82	-308.698	771.82
BV_PUNP5	purine-nucleoside phosphorylase (Inosine)	BV_pi[c] + BV_ins[c] <=> BV_r1p[c] + BV_hxan[c]	Purine catabolism	0	-1000	-3.13063	-0.728422	0	-1.38516e-13	-308.698	-228.18	-308.698	771.82
BV_PUNP6	purine-nucleoside phosphorylase (Deoxyinosine)	BV_pi[c] + BV_din[c] <=> BV_2dr1p[c] + BV_hxan[c]	Purine catabolism	0	1000	3.13063	0.728422	0	1.38516e-13	308.698	228.18	308.698	-771.82
BV_PUNP7	purine-nucleoside phosphorylase (Xanthosine)	BV_pi[c] + BV_xtsn[c] <=> BV_xan[c] + BV_r1p[c]	Purine catabolism	0	0	0	0	0	0	0	0	0	0
BV_PUTA3	1-pyrroline-5-carboxylate dehydrogenase	BV_h2o[c] + BV_nad[c] + BV_glu5sa[c] -> 2 BV_h[c] + BV_glu_L[c] + BV_nadh[c]	Purine catabolism	0	0	0	0	0	0	0	0	0	0
BV_PYAM5POr	pyridoxamine 5-phosphate oxidase	BV_h2o[c] + BV_o2[c] + BV_pyam5p[c] -> BV_nh4[c] + BV_h2o2[c] + BV_pydx5p[c]	Nucleotide interconversion	0	0	0	0.00404392	0	0.00204169	0	0.000624835	0	0.000624835
BV_PYDAMK	pyridoxamine kinase	BV_atp[c] + BV_pydam[c] -> BV_h[c] + BV_adp[c] + BV_pyam5p[c]	Glutamate metabolism	0	0	0	0.00404392	0	0.00204169	0	0.000624835	0	0.000624835
BV_PYDAMtr	pyridoxamine transport via diffusion	BV_pydam[e] <=> BV_pydam[c]	Vitamin B6 metabolism	0	0	0	0.00404392	0	0.00204169	0	0.000624835	0	0.000624835
BV_PYDXK	pyridoxal kinase	BV_atp[c] + BV_pydx[c] -> BV_h[c] + BV_adp[c] + BV_pydx5p[c]	Vitamin B6 metabolism	0.00484992	0.0047981	0.00333875	0	0	0	0	0	-0.00484992	-0.0047981
BV_PYDXNK	pyridoxine kinase	BV_atp[c] + BV_pydxn[c] -> BV_h[c] + BV_adp[c] + BV_pdx5p[c]	Transport, extracellular	0	-1.86402e-30	0	1.61052e-27	0.00183833	-8.27129e-27	0.000432545	0	0.000432545	1.86402e-30
BV_PYDXNtr	pyridoxine transport via diffusion	BV_pydxn[e] <=> BV_pydxn[c]	Vitamin B6 metabolism	0	-1.86397e-30	0	1.6066e-27	0.00183833	-8.27136e-27	0.000432545	0	0.000432545	1.86397e-30
BV_PYDXtr	Pyridoxal transport	BV_pydx[e] <=> BV_pydx[c]	Vitamin B6 metabolism	0.00484992	0.0047981	0.00333875	0	0	0	0	0	-0.00484992	-0.0047981
BV_PYK	pyruvate kinase	BV_h[c] + BV_adp[c] + BV_pep[c] -> BV_atp[c] + BV_pyr[c]	Transport, extracellular	0	0	0	0	0	0	0	0	0	0
BV_Q8abc	Ubiquinone-8 uptake via ABC transporter	BV_h2o[c] + BV_atp[c] + BV_q8[e] -> BV_h[c] + BV_pi[c] + BV_adp[c] + BV_q8[c]	Transport, extracellular	0.00484992	0.0047981	0.00333875	0.00404392	0.00183833	0.00204169	0.000432545	0.000624835	-0.00441737	-0.00417326
BV_QULNS	quinolinate synthase	BV_dhap[c] + BV_iasp[c] -> 2 BV_h2o[c] + BV_pi[c] + BV_quln[c]	Glycolysis/gluconeogenesis	0	0	0	0	0	0	0	0	0	0
BV_R05224	Hydrogenobyrinate <=> Hydrogenobyrinate a,c diamide	BV_h2o[c] + 2 BV_atp[c] + 2 BV_gln_L[c] + BV_hgbyr[c] -> BV_h[c] + 2 BV_glu_L[c] + BV_ppi[c] + 2 BV_adp[c] + BV_hgbam[c]	Transport, extracellular	0	0	0	0	0	0	0	0	0	0
BV_RAFFabc	raffinose transport via ABC system (import)	BV_h2o[c] + BV_atp[c] + BV_raffin[e] -> BV_h[c] + BV_pi[c] + BV_adp[c] + BV_raffin[c]	NAD metabolism	0.104167	0.00470194	0.104167	0.00470194	0.104167	0.00470194	0.104167	0.00470194	0	0
BV_RAFGH	Raffinose galactohydrolase	BV_h2o[c] + BV_raffin[c] -> BV_gal[c] + BV_sucr[c]	Vitamin B12 metabolism	0.104167	0.00470194	0.104167	0.00470194	0.104167	0.00470194	0.104167	0.00470194	0	0
BV_RB5PE	L-ribulose-5-phosphate 3-epimerase	BV_ru5p_L[c] <=> BV_xu5p_L[c]	Transport, extracellular	0	0	0	0	0	0	0	0	0	0
BV_RBFK	riboflavin kinase	BV_atp[c] + BV_ribflv[c] -> BV_h[c] + BV_adp[c] + BV_fmn[c]	Plant polysaccharide degradation	0.00484992	0.0047981	0.00333875	0.00404392	0.00183833	0.00204169	0.000432545	0.000624835	-0.00441737	-0.00417326
BV_RBFSa	riboflavin synthase	BV_db4p[c] + BV_4r5au[c] -> 2 BV_h2o[c] + BV_pi[c] + BV_dmlz[c]	Pentose and glucuronate interconversions	0.0193997	0.0191924	0.013355	0.0161757	0.00735333	0.00816677	0.00173018	0.00249934	-0.0176695	-0.0166931
BV_RBFSb	riboflavin synthase	2 BV_dmlz[c] -> BV_4r5au[c] + BV_ribflv[c]	Vitamin B2 metabolism	0.00969984	0.00959619	0.00667751	0.00808784	0.00367667	0.00408338	0.000865091	0.00124967	-0.00883474	-0.00834653
BV_RBK	ribokinase	BV_atp[c] + BV_rib_D[c] -> BV_h[c] + BV_adp[c] + BV_r5p[c]	Vitamin B2 metabolism	0	0	0	0	0	0	0	0	0	0
BV_RBK_D	D-ribulokinase	BV_atp[c] + BV_rbl_D[c] -> BV_h[c] + BV_ru5p_D[c] + BV_adp[c]	Vitamin B2 metabolism	0	0	0	0	0	0	0	0	0	0
BV_RBK_L1	L-ribulokinase (L-ribulose)	BV_atp[c] + BV_rbl_L[c] -> BV_h[c] + BV_adp[c] + BV_ru5p_L[c]	Pentose phosphate pathway	0.571637	0.202448	0.571637	0.202448	0.571637	0.202448	0.571637	0.202448	0	0
BV_RBP4E	L-ribulose-phosphate 4-epimerase	BV_ru5p_L[c] <=> BV_xu5p_D[c]	Pentose phosphate pathway	0.571637	0.202448	0.571637	0.202448	0.571637	0.202448	0.571637	0.202448	0	0
BV_RHAT1	rhamnosyltransferase I (LPS core biosynthesis)	BV_kphphhlipa[c] + BV_dtdprmn[c] -> BV_h[c] + BV_dtdp[c] + BV_icolipa[c]	Pentose phosphate pathway	0.0391737	0.0387551	0.0269677	0.0326635	0.0148486	0.0164911	0.00349375	0.0050469	-0.0356799	-0.0337082
BV_RHCCE	S-ribosylhomocysteine cleavage enzyme	BV_rhcys[c] -> BV_hcys_L[c] + BV_dhptd[c]	Pentose and glucuronate interconversions	0	0	0	0	0	0	0	0	0	0
BV_RIBABCte	D-ribose transport out via ABC system	BV_h2o[c] + BV_atp[c] + BV_rib_D[c] -> BV_h[c] + BV_pi[c] + BV_adp[c] + BV_rib_D[e]	Lipopolysaccharide biosynthesis	0	0	0	0	0	0	0	0	0	0
BV_RIBabc	D-ribose transport via ABC system	BV_h2o[c] + BV_atp[c] + BV_rib_D[e] -> BV_h[c] + BV_pi[c] + BV_adp[c] + BV_rib_D[c]	Methionine and cysteine metabolism	0	0	0	0	0	0	0	0	0	0
BV_RMI	L-rhamnose isomerase	BV_rmn[c] <=> BV_rml[c]	Transport, extracellular	0.0431537	0.149152	0.0431537	0.149152	0.0431537	0.149152	0.0431537	0.149152	0	0
BV_RMK	rhamnulokinase	BV_atp[c] + BV_rml[c] -> BV_h[c] + BV_adp[c] + BV_rml1p[c]	Transport, extracellular	0.0431537	0.149152	0.0431537	0.149152	0.0431537	0.149152	0.0431537	0.149152	0	0
BV_RMK2	Rhamnulokinase	BV_atp[c] + BV_xylu_L[c] <=> BV_h[c] + BV_adp[c] + BV_xu1p_L[c]	Fructose and mannose metabolism	0	0	0	0	0	0	0	0	0	0
BV_RMNt2	L-rhamnose transport via proton symport	BV_h[e] + BV_rmn[e] <=> BV_h[c] + BV_rmn[c]	Fructose and mannose metabolism	0.0431537	0.149152	0.0431537	0.149152	0.0431537	0.149152	0.0431537	0.149152	0	0
BV_RMPA	Rhamnulose-1-phosphate aldolase	BV_rml1p[c] <=> BV_dhap[c] + BV_lald_L[c]	Pentose and glucuronate interconversions	0.0431537	0.149152	0.0431537	0.149152	0.0431537	0.149152	0.0431537	0.149152	0	0
BV_RNDR1	ribonucleoside-diphosphate reductase (ADP)	BV_adp[c] + BV_trdrd[c] -> BV_h2o[c] + BV_dadp[c] + BV_trdox[c]	Transport, extracellular	0.025093	0.0248249	0.0172744	0.0209229	0.00951136	0.0105635	0.00223795	0.00323284	-0.0228551	-0.0215921
BV_RNDR2	ribonucleoside-diphosphate reductase (GDP)	BV_gdp[c] + BV_trdrd[c] -> BV_h2o[c] + BV_dgdp[c] + BV_trdox[c]	Fructose and mannose metabolism	0.025093	0.0248249	0.0172744	0.0209229	0.00951136	0.0105635	0.00223795	0.00323284	-0.0228551	-0.0215921
BV_RNDR3	ribonucleoside-diphosphate reductase (CDP)	BV_cdp[c] + BV_trdrd[c] -> BV_h2o[c] + BV_dcdp[c] + BV_trdox[c]	Nucleotide interconversion	0	0	0	0	0	0	0	0	0	0
BV_RNDR4	ribonucleoside-diphosphate reductase (UDP)	BV_trdrd[c] + BV_udp[c] -> BV_h2o[c] + BV_dudp[c] + BV_trdox[c]	Nucleotide interconversion	0	0	0	0	0	0	0	0	0	0
BV_RNTR1	ribonucleoside-triphosphate reductase (ATP)	BV_atp[c] + BV_trdrd[c] -> BV_h2o[c] + BV_datp[c] + BV_trdox[c]	Nucleotide interconversion	0	0	0	0	0	0	0	0	0	0
BV_RNTR2	ribonucleoside-triphosphate reductase (GTP)	BV_gtp[c] + BV_trdrd[c] -> BV_h2o[c] + BV_dgtp[c] + BV_trdox[c]	Nucleotide interconversion	0	0	0	0	0	0	0	0	0	0
BV_RNTR3	ribonucleoside-triphosphate reductase (CTP)	BV_ctp[c] + BV_trdrd[c] -> BV_h2o[c] + BV_dctp[c] + BV_trdox[c]	Nucleotide interconversion	0	0	0	0	0	0	0	0	0	0
BV_RNTR4	ribonucleoside-triphosphate reductase (UTP)	BV_trdrd[c] + BV_utp[c] -> BV_h2o[c] + BV_dutp[c] + BV_trdox[c]	Nucleotide interconversion	0	0	0	0	0	0	0	0	0	0
BV_RPE	ribulose 5-phosphate 3-epimerase	BV_ru5p_D[c] <=> BV_xu5p_D[c]	Nucleotide interconversion	-0.47985	3.96709	7.20394	3.76819	6.1615	2.7739	4.71898	2.78946	5.19883	-1.17763
BV_RPI	ribose-5-phosphate isomerase	BV_r5p[c] <=> BV_ru5p_D[c]	Nucleotide interconversion	-0.34293	4.10255	7.29819	3.88236	6.2134	2.83154	4.73119	2.8071	5.07412	-1.29545
BV_RZ5PP	alpha-ribazole 5-phosphate phosphatase	BV_h2o[c] + BV_5prdmbz[c] -> BV_pi[c] + BV_rdmbzi[c]	Pentose phosphate pathway	0.00484992	0.0047981	0.00333875	0.00404392	0.00183833	0.00204169	0.000432545	0.000624835	-0.00441737	-0.00417326
BV_S7PIr	sedoheptulose 7-phosphate isomerase (reversible)	BV_s7p[c] <=> BV_gmhep7p[c]	Pentose phosphate pathway	0.156695	0.15502	0.107871	0.130654	0.0593942	0.0659645	0.013975	0.0201876	-0.14272	-0.134833
BV_SADT	sulfate adenylyltransferase	BV_h[c] + BV_atp[c] + BV_so4[c] -> BV_ppi[c] + BV_aps[c]	Vitamin B12 metabolism	0	0	0	0	0	0	0	0	0	0
BV_SADT2	Sulfate adenyltransferase	BV_h2o[c] + BV_atp[c] + BV_gtp[c] + BV_so4[c] -> BV_pi[c] + BV_ppi[c] + BV_gdp[c] + BV_aps[c]	Lipopolysaccharide biosynthesis	0	0	0	0	0	0	0	0	0	0
BV_SBTD_D2	D-sorbitol dehydrogenase (D-fructose producing)	BV_nad[c] + BV_sbt_D[c] -> BV_h[c] + BV_nadh[c] + BV_fru[c]	Nucleotide interconversion	0	0	0	0	0	0	0	0	0	0
BV_SEPHCHS	2-succinyl-5-enolpyruvyl-6-hydroxy-3-cyclohexene-1-carboxylic-acid synthase	BV_h[c] + BV_akg[c] + BV_ichor[c] -> BV_co2[c] + BV_2s5epchc[c]	Sulfur metabolism	0	0	0	0	0	0	0	0	0	0
BV_SERATi	Serine acetyltransferase (EC 2.3.1.30)	BV_accoa[c] + BV_ser_L[c] -> BV_coa[c] + BV_acser[c]	Fructose and mannose metabolism	0	0	0	0	0	0	0	0	0	0
BV_SERt2r	L-serine reversible transport via proton symport	BV_h[e] + BV_ser_L[e] <=> BV_h[c] + BV_ser_L[c]	Ubiquinone and other terpenoid-quinone biosynthesis	6.09306	7.15075	0.525473	2.35561	0.289328	2.05573	0.0680765	1.84331	-6.02499	-5.30743
BV_SGAT	Stearoyl-glycerol-3-phosphate O-acyltransferase	BV_stcoa[c] + BV_glyc3p[c] -> BV_coa[c] + BV_1odecg3p[c]	Methionine and cysteine metabolism	0.0667101	0.0659973	0.0459242	0.0556236	0.0252861	0.0280832	0.00594961	0.00859453	-0.0607604	-0.0574027
BV_SHCHCC	sirohydrochlorin cobaltochelatase	BV_cobalt2[c] + BV_dscl[c] -> 3 BV_h[c] + BV_copre2[c]	Transport, extracellular	0	6.89489e-19	-1.723e-35	6.89489e-19	0	0	-1.723e-35	0	-1.723e-35	-6.89489e-19
BV_SHCHCC2	sirohydrochlorin cobaltochelatase, irreversible	BV_cobalt2[c] + BV_scl[c] -> BV_h[c] + BV_copre2[c]	Cell wall biosynthesis	0	0	0	0	0	0	0	0	0	0
BV_SHCHD2	sirohydrochlorin dehydrogenase (NAD)	BV_nad[c] + BV_dscl[c] -> BV_h[c] + BV_nadh[c] + BV_scl[c]	Vitamin B12 metabolism	0	0	0	-1.36322e-34	0	0	0	0	0	0
BV_SHEMEabc	Siroheme transport via ABC system	BV_h2o[c] + BV_atp[c] + BV_sheme[e] -> BV_h[c] + BV_pi[c] + BV_adp[c] + BV_sheme[c]	Vitamin B12 metabolism	0.00484992	0.0047981	0.00333875	0.00404392	0.00183833	0.00204169	0.000432545	0.000624835	-0.00441737	-0.00417326
BV_SHK3Dr	shikimate dehydrogenase	BV_h[c] + BV_nadph[c] + BV_3dhsk[c] <=> BV_nadp[c] + BV_skm[c]	Vitamin B12 metabolism	0	0	0	0	0	0	0	0	0	0
BV_SHKK	shikimate kinase	BV_atp[c] + BV_skm[c] -> BV_h[c] + BV_adp[c] + BV_skm5p[c]	Transport, extracellular	0	0	0	0	0	0	0	0	0	0
BV_SHSL2	O-succinylhomoserine lyase (H2S), irreversible	BV_h2s[c] + BV_suchms[c] -> BV_h[c] + BV_hcys_L[c] + BV_succ[c]	Phenylalanine metabolism	0.209868	0.207625	0.144476	0.17499	0.0795491	0.0883489	0.0187173	0.0270381	-0.19115	-0.180587
BV_SIAASE_OGLYCAN1e	Sialidase, mucin-type O-glycans, extracellular	BV_h2o[e] + BV_sTn_antigen[e] -> BV_acnam[e] + BV_Tn_antigen[e]	Phenylalanine metabolism	0	0	0	0	0	0	0	0	0	0
BV_SIAASE_OGLYCAN2e	Sialidase, mucin-type O-glycans, extracellular	BV_h2o[e] + BV_dsT_antigen[e] -> BV_acnam[e] + BV_sT_antigen[e]	Methionine and cysteine metabolism	0	0	0	0	0	0	0	0	0	0
BV_SIAASE_OGLYCAN3e	Sialidase, mucin-type O-glycans, extracellular	BV_h2o[e] + BV_sT_antigen[e] -> BV_acnam[e] + BV_T_antigen[e]	O-Glycan degradation	0	0	0	0	0	0	0	0	0	0
BV_SO4t2	sulfate transport in via proton symport	BV_h[e] + BV_so4[e] <=> BV_h[c] + BV_so4[c]	O-Glycan degradation	0.00484992	0.0047981	0.00333875	0.00404392	0.00183833	0.00204169	0.000432545	0.000624835	-0.00441737	-0.00417326
BV_SPMDAT1	Spermidine acetyltransferase	BV_accoa[c] + BV_spmd[c] -> BV_h[c] + BV_coa[c] + BV_N1aspmd[c]	O-Glycan degradation	0	0	0	0	0	0	0	0	0	0
BV_SPMDAT2	Spermidine acetyltransferase (N8)	BV_accoa[c] + BV_spmd[c] -> BV_h[c] + BV_coa[c] + BV_n8aspmd[c]	Transport, extracellular	0	0	0	0	0	0	0	0	0	0
BV_SPMDabc	spermidine transport via ABC system	BV_h2o[c] + BV_atp[c] + BV_spmd[e] -> BV_h[c] + BV_pi[c] + BV_adp[c] + BV_spmd[c]	Arginine and Proline Metabolism	0.00484992	0.0047981	0.00333875	0.00404392	0.00183833	0.00204169	0.000432545	0.000624835	-0.00441737	-0.00417326
BV_SPMS	spermidine synthase	BV_ametam[c] + BV_ptrc[c] -> BV_h[c] + BV_5mta[c] + BV_spmd[c]	Arginine and Proline Metabolism	0	0	0	0	0	0	0	0	0	0
BV_SPODM	superoxide dismutase	2 BV_h[c] + 2 BV_o2s[c] -> BV_o2[c] + BV_h2o2[c]	Transport, extracellular	0	0	0	0	0	0	0	0	0	0
BV_STCOATA	stearyl-ACP[acyl-carrier-protein] transferase	BV_coa[c] + BV_ocdcaACP[c] <=> BV_ACP[c] + BV_stcoa[c]	Urea cycle	1000	999.934	1000	999.964	1000	-0.0225764	1000	999.991	0	0.0574027
BV_STYSGH	a-galactosidase (stachyose)	BV_h2o[c] + BV_stys[c] <=> BV_gal[c] + BV_raffin[c]	ROS detoxification	0	0	0	0	0	0	0	0	0	0
BV_STYSabc	stachyose transport via ABC system (import)	BV_h2o[c] + BV_atp[c] + BV_stys[e] -> BV_h[c] + BV_pi[c] + BV_adp[c] + BV_stys[c]	Glycerophospholipid metabolism	0	0	0	0	0	0	0	0	0	0
BV_SUCBZL	o-succinylbenzoate-CoA ligase	BV_coa[c] + BV_atp[c] + BV_sucbz[c] -> BV_amp[c] + BV_ppi[c] + BV_sbzcoa[c]	Plant polysaccharide degradation	0	0	0	0	0	0	0	0	0	0
BV_SUCBZS	O-succinylbenzoate-CoA synthase	BV_2shchc[c] -> BV_h2o[c] + BV_sucbz[c]	Transport, extracellular	0	0	0	0	0	0	0	0	0	0
BV_SUCCITRDSs	N-succinyl-L-citrulline desuccinylase (spontaneous)	BV_h2o[c] + BV_succitr_L[c] -> BV_h[c] + BV_citr_L[c] + BV_succ[c]	Ubiquinone and other terpenoid-quinone biosynthesis	1000	1000	1000	1000	1000	1000	1000	1000	0	0
BV_SUCCt2r	succinate transport via proton symport	BV_h[e] + BV_succ[e] <=> BV_h[c] + BV_succ[c]	Ubiquinone and other terpenoid-quinone biosynthesis	-680.196	-680.091	-683.978	-680.271	-699.59	-694.897	-582.183	-704.396	98.0134	-24.3055
BV_SUCD1	succinate dehydrogenase	BV_succ[c] + BV_fad[c] <=> BV_fum[c] + BV_fadh2[c]	Arginine and Proline Metabolism	5.17957e-28	-1000	-1000	-1000	-25.5917	-1000	-1000	-1000	-1000	0
BV_SUCD4	succinate dehyrdogenase	BV_q8[c] + BV_fadh2[c] <=> BV_q8h2[c] + BV_fad[c]	Transport, extracellular	5.17957e-28	-1000	-1000	-1000	-25.5917	-1000	-1000	-1000	-1000	0
BV_SUCDi	succinate dehydrogenase (irreversible)	BV_succ[c] + BV_q8[c] -> BV_fum[c] + BV_q8h2[c]	Citric acid cycle	0	1000	1000	994.984	0	984.887	968.318	979.469	968.318	-20.5309
BV_SUCDimq	succinate dehydrogenase (irreversible) (menaquinone8)	BV_mqn8[c] + BV_succ[c] -> BV_fum[c] + BV_mql8[c]	Citric acid cycle	0	0	1000	0	0	0	0	0	0	0
BV_SUCOAS	succinyl-CoA synthetase (ADP-forming)	BV_coa[c] + BV_atp[c] + BV_succ[c] <=> BV_pi[c] + BV_adp[c] + BV_succoa[c]	Citric acid cycle	-679.986	-679.883	-665.842	-675.08	-673.919	-679.696	-550.482	-683.838	129.504	-3.95517
BV_SUCORNTC	N-succinyl-L-ornithine transcarbamylase	BV_cbp[c] + BV_sucorn[c] -> BV_pi[c] + BV_succitr_L[c]	Citric acid cycle	1000	1000	1000	1000	1000	1000	1000	1000	0	0
BV_SUCR	sucrose hydrolyzing enzyme	BV_h2o[c] + BV_sucr[c] -> BV_glc_D[c] + BV_fru[c]	Citric acid cycle	0.123907	0.0791949	0.123907	0.0791949	0.123907	0.0791949	0.123907	0.0791949	0	0
BV_SUCRt2	sucrose transport in via proton symport	BV_h[e] + BV_sucr[e] -> BV_h[c] + BV_sucr[c]	Arginine and Proline Metabolism	0.01974	0.074493	0.01974	0.074493	0.01974	0.074493	0.01974	0.074493	0	0
BV_TAGURr	tagaturonate reductase	BV_nad[c] + BV_altrn[c] <=> BV_h[c] + BV_nadh[c] + BV_tagur[c]	Plant polysaccharide degradation	-0.00736739	-0.000332554	-0.00736739	-0.000332554	-0.00736739	-0.000332554	-0.00736739	-0.000332554	0	0
BV_TALA	transaldolase	BV_g3p[c] + BV_s7p[c] <=> BV_e4p[c] + BV_f6p[c]	Transport, extracellular	0.0931331	2.10125	3.95944	2.01398	3.46246	1.54918	2.76391	1.57985	2.67078	-0.521401
BV_TDCOATA	tetradecanoyl-ACP[acyl-carrier-protein] transferase	BV_coa[c] + BV_myrsACP[c] <=> BV_ACP[c] + BV_tdcoa[c]	Pentose and glucuronate interconversions	-0.0255514	-0.0387551	-0.0269677	-0.0326635	-0.0148486	-0.0164911	0.0129661	-0.0050469	0.0385175	0.0337082
BV_TDPDRE	dTDP-4-dehydrorhamnose 3,5-epimerase	BV_dtdp4d6dg[c] -> BV_dtdp4d6dm[c]	Pentose phosphate pathway	0.0391737	0.0387551	0.0269677	0.0326635	0.0148486	0.0164911	0.00349375	0.0050469	-0.0356799	-0.0337082
BV_TDPDRRr	dTDP-4-dehydrorhamnose reductase, reversible	BV_h[c] + BV_nadph[c] + BV_dtdp4d6dm[c] <=> BV_nadp[c] + BV_dtdprmn[c]	Bile acid metabolism	0.0391737	0.0387551	0.0269677	0.0326635	0.0148486	0.0164911	0.00349375	0.0050469	-0.0356799	-0.0337082
BV_TDPGDH	dTDPglucose 4,6-dehydratase	BV_dtdpglu[c] -> BV_h2o[c] + BV_dtdp4d6dg[c]	Bile acid metabolism	0.0391737	0.0387551	0.0269677	0.0326635	0.0148486	0.0164911	0.00349375	0.0050469	-0.0356799	-0.0337082
BV_TDSK	Tetraacyldisaccharide 4kinase	BV_atp[c] + BV_lipidAds[c] -> BV_h[c] + BV_adp[c] + BV_lipidA[c]	Glycerophospholipid metabolism	0.0391737	0.0387551	0.0269677	0.0326635	0.0148486	0.0164911	0.00349375	0.0050469	-0.0356799	-0.0337082
BV_TECA2S140	Myristoyl-lipoteichoic acid synthesis n=24 linked glucose substituted	24 BV_udpg[c] + BV_myrstca1[c] <=> 24 BV_h[c] + 24 BV_udp[c] + BV_myrstcaglc[c]	Nucleotide sugar metabolism	0	0	0	0	0	0	0	0	0	0
BV_TECA2S160	Palmitoyl-lipoteichoic acid synthesis n=24 linked glucose substituted	24 BV_udpg[c] + BV_palmtca1[c] <=> 24 BV_h[c] + 24 BV_udp[c] + BV_palmtcaglc[c]	Lipopolysaccharide biosynthesis	0	0	0	0	0	0	0	0	0	0
BV_TECA2S180	Stearoyl-lipoteichoic acsd synthesis n=24 linked glucose substituted	24 BV_udpg[c] + BV_sttca1[c] <=> 24 BV_h[c] + 24 BV_udp[c] + BV_sttcaglc[c]	Nucleotide sugar metabolism	0	0	0	0	0	0	0	0	0	0
BV_TECA2SAI15	Anteisopentadecanoyl-lipoteichoic acid synthesis n=24 linked glucose substituted	24 BV_udpg[c] + BV_ai15tca1[c] <=> 24 BV_h[c] + 24 BV_udp[c] + BV_ai15tcaglc[c]	Lipopolysaccharide biosynthesis	0	0	0	0	0	0	0	0	0	0
BV_TECA2SAI17	Anteisoheptadecanoyl-lipoteichoic acid synthesis n=24 linked glucose substituted	24 BV_udpg[c] + BV_ai17tca1[c] <=> 24 BV_h[c] + 24 BV_udp[c] + BV_ai17tcaglc[c]	Cell wall biosynthesis	0	0	0	0	0	0	0	0	0	0
BV_TECA2SI14	Isotetradecanoyl-lipoteichoic acid synthesis n=24 linked glucose substituted	24 BV_udpg[c] + BV_i14tca1[c] <=> 24 BV_h[c] + 24 BV_udp[c] + BV_i14tcaglc[c]	Cell wall biosynthesis	0	0	0	0	0	0	0	0	0	0
BV_TECA2SI15	Isopentadecanoyl-lipoteichoic acid synthesis n=24 linked glucose substituted	24 BV_udpg[c] + BV_i15tca1[c] <=> 24 BV_h[c] + 24 BV_udp[c] + BV_i15tcaglc[c]	Cell wall biosynthesis	0	0	0	0	0	0	0	0	0	0
BV_TECA2SI16	Isohexadecanoyl-lipoteichoic acid synthesis n=24 linked glucose substituted	24 BV_udpg[c] + BV_i16tca1[c] <=> 24 BV_h[c] + 24 BV_udp[c] + BV_i16tcaglc[c]	Cell wall biosynthesis	0	0	0	0	0	0	0	0	0	0
BV_TECA2SI17	Isoheptadecanoyl-lipoteichoic acid synthesis n=24 linked glucose substituted	24 BV_udpg[c] + BV_i17tca1[c] <=> 24 BV_h[c] + 24 BV_udp[c] + BV_i17tcaglc[c]	Cell wall biosynthesis	0	0	0	0	0	0	0	0	0	0
BV_TECA5S140	myristoyl-lipoteichoic acid synthesis (n=24), linked, N-acetylglucosamine substituted	24 BV_uacgam[c] + BV_myrstca1[c] <=> 24 BV_h[c] + 24 BV_udp[c] + BV_myrstcaacgam[c]	Cell wall biosynthesis	0	0	0	0	0	0	0	0	0	0
BV_TECA5S160	palmitoyl-lipoteichoic acid synthesis (n=24), linked, N-acetylglucosamine substituted	24 BV_uacgam[c] + BV_palmtca1[c] <=> 24 BV_h[c] + 24 BV_udp[c] + BV_palmtcaacgam[c]	Cell wall biosynthesis	0	0	0	0	0	0	0	0	0	0
BV_TECA5S180	stearoyl-lipoteichoic acid synthesis (n=24), linked, N-acetylglucosamine substituted	24 BV_uacgam[c] + BV_sttca1[c] <=> 24 BV_h[c] + 24 BV_udp[c] + BV_sttcaacgam[c]	Cell wall biosynthesis	0	0	0	0	0	0	0	0	0	0
BV_TECA5SAI15	anteisopentadecanoyl-lipoteichoic acid synthesis (n=24), linked, N-acetylglucosamine substituted	24 BV_uacgam[c] + BV_ai15tca1[c] <=> 24 BV_h[c] + 24 BV_udp[c] + BV_ai15tcaacgam[c]	Cell wall biosynthesis	0	0	0	0	0	0	0	0	0	0
BV_TECA5SAI17	anteisoheptadecanoyl-lipoteichoic acid synthesis (n=24), linked, N-acetylglucosamine substituted	24 BV_uacgam[c] + BV_ai17tca1[c] <=> 24 BV_h[c] + 24 BV_udp[c] + BV_ai17tcaacgam[c]	Cell wall biosynthesis	0	0	0	0	0	0	0	0	0	0
BV_TECA5SI14	isotetradecanoyl-lipoteichoic acid synthesis (n=24), linked, N-acetylglucosamine substituted	24 BV_uacgam[c] + BV_i14tca1[c] <=> 24 BV_h[c] + 24 BV_udp[c] + BV_i14tcaacgam[c]	Cell wall biosynthesis	0	0	0	0	0	0	0	0	0	0
BV_TECA5SI15	isopentadecanoyl-lipoteichoic acid synthesis (n=24), linked, N-acetylglucosamine substituted	24 BV_uacgam[c] + BV_i15tca1[c] <=> 24 BV_h[c] + 24 BV_udp[c] + BV_i15tcaacgam[c]	Cell wall biosynthesis	0	0	0	0	0	0	0	0	0	0
BV_TECA5SI16	isohexadecanoyl-lipoteichoic acid synthesis (n=24), linked, N-acetylglucosamine substituted	24 BV_uacgam[c] + BV_i16tca1[c] <=> 24 BV_h[c] + 24 BV_udp[c] + BV_i16tcaacgam[c]	Cell wall biosynthesis	0	0	0	0	0	0	0	0	0	0
BV_TECA5SI17	isoheptadecanoyl-lipoteichoic acid synthesis (n=24), linked, N-acetylglucosamine substituted	24 BV_uacgam[c] + BV_i17tca1[c] <=> 24 BV_h[c] + 24 BV_udp[c] + BV_i17tcaacgam[c]	Cell wall biosynthesis	0	0	0	0	0	0	0	0	0	0
BV_TEICH45	teichuronic acid n=45 unlinked GalNAc-GlcA repeated	45 BV_udpacgal[c] + 45 BV_udpglcur[c] <=> 45 BV_h[c] + 45 BV_ump[c] + 45 BV_udp[c] + BV_teich_45_BS[c]	Cell wall biosynthesis	0	0	0	0	0	0	0	0	0	0
BV_THIORDXi	hydrogen peroxide reductase (thioredoxin)	BV_trdrd[c] + BV_h2o2[c] -> 2 BV_h2o[c] + BV_trdox[c]	Cell wall biosynthesis	0	0	0	0.00404392	0	0.00204169	0	0.000624835	0	0.000624835
BV_THMDt2r	thymidine transport in via proton symport reversible	BV_h[e] + BV_thymd[e] <=> BV_h[c] + BV_thymd[c]	Cell wall biosynthesis	0.025093	0.0248249	0.0172744	0.0209229	0.00951136	0.0105635	0.00223795	0.00323284	-0.0228551	-0.0215921
BV_THRAr	Threonine Aldolase	BV_thr_L[c] <=> BV_acald[c] + BV_gly[c]	Cell wall biosynthesis	-1000	-1000	-999.786	-1000	-999.882	-1.60332	-999.972	-1000	0.0277689	0
BV_THRD	L-threonine dehydrogenase	BV_nad[c] + BV_thr_L[c] -> BV_h[c] + BV_nadh[c] + BV_2aobut[c]	Cell wall biosynthesis	994.982	998.681	1000	998.54	1000	0	1000	998.295	5.01839	-0.386247
BV_THRD_L	L-threonine deaminase	BV_thr_L[c] -> BV_2obut[c] + BV_nh4[c]	ROS detoxification	0	0	0	0	0	0	0	0	0	0
BV_THRPD	threonine-phosphate decarboxylase	BV_h[c] + BV_thrp[c] -> BV_co2[c] + BV_applp[c]	Transport, extracellular	0	0	0	0	0	0	0	0	0	0
BV_THRS	threonine synthase	BV_h2o[c] + BV_phom[c] -> BV_pi[c] + BV_thr_L[c]	Glycine, serine, alanine and threonine metabolism	0	0	0	0	0	0	0	0	0	0
BV_THRt2r	L-threonine reversible transport via proton symport	BV_h[e] + BV_thr_L[e] <=> BV_h[c] + BV_thr_L[c]	Glycine, serine, alanine and threonine metabolism	-4.6878	-0.991555	0.441927	-1.18389	0.243327	-1.46415	0.0572529	-1.66227	4.74506	-0.670714
BV_THZPSN	thiazole phosphate synthesis	BV_atp[c] + BV_cys_L[c] + BV_dxyl5p[c] + BV_tyr_L[c] -> BV_h[c] + BV_h2o[c] + BV_co2[c] + BV_amp[c] + BV_ppi[c] + BV_ala_L[c] + BV_4hba[c] + BV_4mpetz[c]	Glycine, serine, alanine and threonine metabolism	0.00484992	0.0047981	0.00333875	0.00404392	0.00183833	0.00204169	0.000432545	0.000624835	-0.00441737	-0.00417326
BV_TKT1	transketolase	BV_r5p[c] + BV_xu5p_D[c] <=> BV_g3p[c] + BV_s7p[c]	Vitamin B12 metabolism	0.249828	2.25627	4.06731	2.14464	3.52185	1.61515	2.77788	1.60004	2.52806	-0.656233
BV_TKT2	transketolase	BV_e4p[c] + BV_xu5p_D[c] <=> BV_g3p[c] + BV_f6p[c]	Glycine, serine, alanine and threonine metabolism	0.0931331	2.10125	3.95944	2.01398	3.46246	1.54918	2.76391	1.57985	2.67078	-0.521401
BV_TMDK1	thymidine kinase (ATP:thymidine)	BV_atp[c] + BV_thymd[c] -> BV_h[c] + BV_adp[c] + BV_dtmp[c]	Transport, extracellular	0.025093	0.0248249	0.0172744	0.0209229	0.00951136	0.0105635	0.00223795	0.00323284	-0.0228551	-0.0215921
BV_TMDPK	Thiamin pyrophosphokinase (EC 2.7.6.2)	BV_atp[c] + BV_thm[c] -> BV_h[c] + BV_amp[c] + BV_thmpp[c]	Thiamine metabolism	0	0	0	0	0	0	0	0	0	0
BV_TMDS	thymidylate synthase	BV_dump[c] + BV_mlthf[c] -> BV_dhf[c] + BV_dtmp[c]	Pentose phosphate pathway	0	0	0	0	0	0	0	0	0	0
BV_TMPK	thiamine-phosphate kinase	BV_atp[c] + BV_thmmp[c] -> BV_adp[c] + BV_thmpp[c]	Pentose phosphate pathway	0.00484992	0.0047981	0.00333875	0.00404392	0.00183833	0.00204169	0.000432545	0.000624835	-0.00441737	-0.00417326
BV_TMPPP	thiamine-phosphate diphosphorylase	BV_h[c] + BV_2mahmp[c] + BV_4mpetz[c] -> BV_ppi[c] + BV_thmmp[c]	Nucleotide interconversion	0.00484992	0.0047981	0.00333875	0.00404392	0.00183833	0.00204169	0.000432545	0.000624835	-0.00441737	-0.00417326
BV_TPI	triose-phosphate isomerase	BV_dhap[c] <=> BV_g3p[c]	Thiamine metabolism	2.95434	4.17675	10.9207	5.70002	10.1589	6.25225	14.6511	6.53207	11.6968	2.35532
BV_TRDRr	Thioredoxin reductase (EC 1.8.1.9)	BV_h[c] + BV_nadph[c] + BV_trdox[c] <=> BV_nadp[c] + BV_trdrd[c]	Nucleotide interconversion	0.050186	0.0496498	0.0345488	0.0458896	0.0190227	0.0231687	0.0044759	0.00709051	-0.0457101	-0.0425593
BV_TRE6PP	trehalose-phosphatase	BV_h2o[c] + BV_tre6p[c] -> BV_pi[c] + BV_tre[c]	Thiamine metabolism	0	-1.31262e-26	0	0	0	0	0	0	0	1.31262e-26
BV_TRE6PS	alpha,alpha-trehalose-phosphate synthase (UDP-forming)	BV_g6p[c] + BV_udpg[c] -> BV_h[c] + BV_udp[c] + BV_tre6p[c]	Thiamine metabolism	0	-1.30152e-26	0	0	0	0	0	0	0	1.30152e-26
BV_TREH	alpha,alpha-trehalase	BV_h2o[c] + BV_tre[c] -> 2 BV_glc_D[c]	Glycolysis/gluconeogenesis	0	0	0	0	0	0	0	0	0	0
BV_TRPS1	tryptophan synthase (indoleglycerol phosphate)	BV_ser_L[c] + BV_3ig3p[c] -> BV_h2o[c] + BV_g3p[c] + BV_trp_L[c]	Sulfur metabolism	0	0	0	0	0	0	0	0	0	0
BV_TRPS2r	Tryptophan synthase (indole), reversible	BV_ser_L[c] + BV_indole[c] <=> BV_h2o[c] + BV_trp_L[c]	Starch and sucrose metabolism	0.0739305	0.0731406	0.0508948	0.0616441	0.0280229	0.0311229	0.00659357	0.00952477	-0.0673369	-0.0636158
BV_TRPS3r	(1S,2R)-1-C-(indol-3-yl)glycerol 3-phosphate	BV_3ig3p[c] <=> BV_g3p[c] + BV_indole[c]	Starch and sucrose metabolism	0.0739305	0.0731406	0.0508948	0.0616441	0.0280229	0.0311229	0.00659357	0.00952477	-0.0673369	-0.0636158
BV_TTDCAtr	tetradecanoate (transport)	BV_ttdca[e] <=> BV_ttdca[c]	Starch and sucrose metabolism	0.0255514	0.0387551	0.0269677	0.0326635	0.0148486	0.0164911	-0.0129661	0.0050469	-0.0385175	-0.0337082
BV_TYRTA	tyrosine transaminase	BV_akg[c] + BV_tyr_L[c] <=> BV_glu_L[c] + BV_34hpp[c]	Tryptophan metabolism	-1000	-1000	-1000	-1000	-1000	-1000	-1000	-1000	0	0
BV_U23GAAT	UDP-3-O-(3-hydroxymyristoyl)glucosamine acyltransferase	BV_3hmrsACP[c] + BV_u3hga[c] -> BV_h[c] + BV_ACP[c] + BV_u23ga[c]	Tryptophan metabolism	0.0783474	0.0775102	0.0539354	0.065327	0.0296971	0.0329822	0.0069875	0.0100938	-0.0713599	-0.0674164
BV_UAAGDS	UDP-N-acetylmuramoyl-L-alanyl-D-glutamyl-meso-2,6-diaminopimelate synthetase	BV_26dap_M[c] + BV_atp[c] + BV_uamag[c] -> BV_h[c] + BV_pi[c] + BV_adp[c] + BV_ugmd[c]	Tryptophan metabolism	0.0391737	0.0387551	0.0269677	0.0326635	0.0148486	0.0164911	0.00349375	0.0050469	-0.0356799	-0.0337082
BV_UACMAMAT	beta-1,4-N-acetylmannosaminyltransferase	BV_unaga[c] + BV_uacmam[c] <=> BV_h[c] + BV_udp[c] + BV_acbdma14gapuc[c]	Transport, extracellular	0	0	0	0	0	0	0	0	0	0
BV_UAG2E	UDP-N-acetylglucosamine 2-epimerase	BV_uacgam[c] <=> BV_uacmam[c]	Tyrosine metabolism	0	0	0	0	0	0	0	0	0	0
BV_UAG2EMA	UDP-N-acetyl-D-glucosamine 2-epimerase (Hydrolysis)	BV_h2o[c] + BV_uacgam[c] <=> BV_h[c] + BV_acmana[c] + BV_udp[c]	Lipopolysaccharide biosynthesis	-0.156695	-0.15502	-0.107871	-0.130654	-0.0593942	-0.0659645	-0.013975	-0.0201876	0.14272	0.134833
BV_UAG4E	UDP-N-acetylglucosamine 4-epimerase	BV_uacgam[c] <=> BV_udpacgal[c]	Cell wall biosynthesis	0	0	0	0	0	0	0	0	0	0
BV_UAGAAT	UDP-N-acetylglucosamine acyltransferase	BV_3hmrsACP[c] + BV_uacgam[c] <=> BV_ACP[c] + BV_u3aga[c]	Aminosugar metabolism	0.0783474	0.0775102	0.0539354	0.065327	0.0296971	0.0329822	0.0069875	0.0100938	-0.0713599	-0.0674164
BV_UAGCVT_r	UDP-N-acetylglucosamine 1-carboxyvinyltransferase (EC 2.5.1.7)	BV_uacgam[c] + BV_pep[c] <=> BV_pi[c] + BV_uaccg[c]	Aminosugar metabolism	0.0391737	0.0387551	0.0269677	0.0326635	0.0148486	0.0164911	0.00349375	0.0050469	-0.0356799	-0.0337082
BV_UAGDP	UDP-N-acetylglucosamine diphosphorylase	BV_h[c] + BV_utp[c] + BV_acgam1p[c] -> BV_ppi[c] + BV_uacgam[c]	Aminosugar metabolism	0	0	0	0	0	0	0	0	0	0
BV_UAGPT2	UDP-N-acetylglucosamine-N-acetylmuramyl-(pentapeptide)pyrophosphoryl-undecaprenol N-acetylglucosamine transferase	BV_uacgam[c] + BV_uaGgla[c] -> BV_h[c] + BV_udp[c] + BV_uaaGgla[c]	Aminosugar metabolism	0	0	0	0	0	0	0	0	0	0
BV_UAGPT3	UDP-N-acetylglucosamine-N-acetylmuramyl-(pentapeptide)pyrophosphoryl-undecaprenol N-acetylglucosamine transferase	BV_uacgam[c] + BV_uagmda[c] -> BV_h[c] + BV_udp[c] + BV_uaagmda[c]	Aminosugar metabolism	0.0391737	0.0387551	0.0269677	0.0326635	0.0148486	0.0164911	0.00349375	0.0050469	-0.0356799	-0.0337082
BV_UAMAGS	UDP-N-acetylmuramoyl-L-alanyl-D-glutamate synthetase	BV_atp[c] + BV_glu_D[c] + BV_uama[c] -> BV_h[c] + BV_pi[c] + BV_adp[c] + BV_uamag[c]	Aminosugar metabolism	0.0391737	0.0387551	0.0269677	0.0326635	0.0148486	0.0164911	0.00349375	0.0050469	-0.0356799	-0.0337082
BV_UAMAS	UDP-N-acetylmuramoyl-L-alanine synthetase	BV_atp[c] + BV_ala_L[c] + BV_uamr[c] -> BV_h[c] + BV_pi[c] + BV_adp[c] + BV_uama[c]	Aminosugar metabolism	0.0391737	0.0387551	0.0269677	0.0326635	0.0148486	0.0164911	0.00349375	0.0050469	-0.0356799	-0.0337082
BV_UAPGR	UDP-N-acetylenolpyruvoylglucosamine reductase	BV_h[c] + BV_nadph[c] + BV_uaccg[c] -> BV_nadp[c] + BV_uamr[c]	Cell wall biosynthesis	0.0391737	0.0387551	0.0269677	0.0326635	0.0148486	0.0164911	0.00349375	0.0050469	-0.0356799	-0.0337082
BV_UDCPDP	undecaprenyl-diphosphatase	BV_h2o[c] + BV_udcpdp[c] -> BV_h[c] + BV_pi[c] + BV_udcpp[c]	Cell wall biosynthesis	0.0391737	0.0387551	0.0269677	0.0326635	0.0148486	0.0164911	0.00349375	0.0050469	-0.0356799	-0.0337082
BV_UDPG4E	UDPglucose 4-epimerase	BV_udpg[c] <=> BV_udpgal[c]	Cell wall biosynthesis	-0.475177	-0.315857	-0.475177	-0.315857	-0.475177	-0.315857	-0.475177	-0.315857	0	0
BV_UDPGALM	UDPgalactopyranose mutase	BV_udpgal[c] -> BV_udpgalfur[c]	Cell wall biosynthesis	0	0	0	0	0	0	0	0	0	0
BV_UDPGDr	UDPglucoseNAD+ oxidoreductase	BV_h2o[c] + 2 BV_nad[c] + BV_udpg[c] <=> 3 BV_h[c] + 2 BV_nadh[c] + BV_udpglcur[c]	Cell wall biosynthesis	0	0	0	0	0	0	0	0	0	0
BV_UGLT	UDPglucose--hexose-1-phosphate uridylyltransferase	BV_gal1p[c] + BV_udpg[c] <=> BV_g1p[c] + BV_udpgal[c]	Cell wall biosynthesis	0.475177	0.315857	0.475177	0.315857	0.475177	0.315857	0.475177	0.315857	0	0
BV_UGMDDS	UDP-N-acetylmuramoyl-L-alanyl-D-glutamyl-meso-2,6-diaminopimeloyl-D-alanyl-D-alanine synthetase	BV_atp[c] + BV_alaala[c] + BV_ugmd[c] -> BV_h[c] + BV_pi[c] + BV_adp[c] + BV_ugmda[c]	Galactose metabolism	0.0391737	0.0387551	0.0269677	0.0326635	0.0148486	0.0164911	0.00349375	0.0050469	-0.0356799	-0.0337082
BV_UHGADA	UDP-3-O-acetylglucosamine deacetylase	BV_h2o[c] + BV_u3aga[c] -> BV_ac[c] + BV_u3hga[c]	Aminosugar metabolism	0.0783474	0.0775102	0.0539354	0.065327	0.0296971	0.0329822	0.0069875	0.0100938	-0.0713599	-0.0674164
BV_UMPK	UMP kinase	BV_atp[c] + BV_ump[c] <=> BV_adp[c] + BV_udp[c]	Pentose and glucuronate interconversions	0.220614	0.218256	0.151874	0.18395	0.0836223	0.0928728	0.0196757	0.0284226	-0.200938	-0.189834
BV_UPP3MT	uroporphyrinogen methyltransferase	2 BV_amet[c] + BV_uppg3[c] -> BV_h[c] + 2 BV_ahcys[c] + BV_dscl[c]	Galactose metabolism	4.32843e-50	6.89489e-19	-1.70402e-35	6.89489e-19	0	0	-8.52011e-36	0	-8.52011e-36	-6.89489e-19
BV_UPP3S	uroporphyrinogen-III synthase	BV_hmbil[c] -> BV_h2o[c] + BV_uppg3[c]	Cell wall biosynthesis	4.16305e-50	6.89489e-19	-1.56239e-35	6.89489e-19	0	0	-1.56239e-35	0	-1.56239e-35	-6.89489e-19
BV_URAt2	uracil transport in via proton symport	BV_h[e] + BV_ura[e] -> BV_h[c] + BV_ura[c]	Lipopolysaccharide biosynthesis	0	0	0	0	0	0	0	0	0	0
BV_URCN	URCN	BV_h2o[c] + BV_urcan[c] -> BV_4izp[c]	Nucleotide interconversion	0	0	0	0	0	0	0	0	0	0
BV_URIDK3	ATP:dUMP phosphotransferase	BV_atp[c] + BV_dump[c] <=> BV_adp[c] + BV_dudp[c]	Vitamin B12 metabolism	2.42228e-13	2.42228e-13	2.42228e-13	2.42228e-13	2.42228e-13	2.42228e-13	2.4223e-13	2.42228e-13	1.84805e-18	0
BV_URIK1	uridine kinase (ATP:Uridine)	BV_atp[c] + BV_uri[c] -> BV_h[c] + BV_adp[c] + BV_ump[c]	Heme synthesis	0	0	0.0979382	0.118623	0.0539252	0.0598905	0	0	0	0
BV_URIK10	cytidine kinase (dCTP:Cytidine)	BV_dctp[c] + BV_cytd[c] -> BV_h[c] + BV_dcdp[c] + BV_cmp[c]	Transport, extracellular	0	0	0	0	0	0	0	0	0	0
BV_URIK11	cytidine kinase (dUTP:Cytidine)	BV_dutp[c] + BV_cytd[c] -> BV_h[c] + BV_dudp[c] + BV_cmp[c]	Histidine metabolism	-1.21114e-13	0	0	-1.21114e-13	0	0	0.0117484	0	0.0117484	0
BV_URIK12	cytidine kinase (dATP:Cytidine)	BV_datp[c] + BV_cytd[c] -> BV_h[c] + BV_dadp[c] + BV_cmp[c]	Nucleotide interconversion	0	0	0	0	0	0	0	0	0	0
BV_URIK13	cytidine kinase (dGTP:Cytidine)	BV_dgtp[c] + BV_cytd[c] -> BV_h[c] + BV_dgdp[c] + BV_cmp[c]	Pyrimidine synthesis	0	0	0	0	0	0	0	0	0	0
BV_URIK14	cytidine kinase (dTTP:Cytidine)	BV_dttp[c] + BV_cytd[c] -> BV_h[c] + BV_dtdp[c] + BV_cmp[c]	Pyrimidine synthesis	0	0	0	0	0	0	0	0	0	0
BV_URIK2	uridine kinase (GTP:Uridine)	BV_gtp[c] + BV_uri[c] -> BV_h[c] + BV_ump[c] + BV_gdp[c]	Pyrimidine synthesis	0	0	0	0	0	0	0	0	0	0
BV_URIK3	URIK3	BV_uri[c] + BV_itp[c] -> BV_h[c] + BV_ump[c] + BV_idp[c]	Pyrimidine synthesis	0.142266	0.140746	0	0	0	0	0	0.0183288	-0.142266	-0.122418
BV_URIK4	uridine kinase (UTP:Uridine)	BV_utp[c] + BV_uri[c] -> BV_h[c] + BV_ump[c] + BV_udp[c]	Pyrimidine synthesis	0	0	0	0	0	0	0	0	0	0
BV_URIK5	uridine kinase (dCTP:Uridine)	BV_dctp[c] + BV_uri[c] -> BV_h[c] + BV_ump[c] + BV_dcdp[c]	Pyrimidine synthesis	0	0	0	0	0	0	0	0	0	0
BV_URIK6	uridine kinase (dUTP:Uridine)	BV_dutp[c] + BV_uri[c] -> BV_h[c] + BV_ump[c] + BV_dudp[c]	Pyrimidine synthesis	0	0	0	0	0	0	0.0126882	-1.21114e-13	0.0126882	-1.21114e-13
BV_URIK7	uridine kinase (dATP:Uridine)	BV_datp[c] + BV_uri[c] -> BV_h[c] + BV_ump[c] + BV_dadp[c]	Pyrimidine synthesis	0	0	0	0	0	0	0	0	0	0
BV_URIK8	uridine kinase (dGTP:Uridine)	BV_dgtp[c] + BV_uri[c] -> BV_h[c] + BV_ump[c] + BV_dgdp[c]	Pyrimidine synthesis	0	0	0	0	0	0	0	0	0	0
BV_URIK9	uridine kinase (dTTP:Uridine)	BV_dttp[c] + BV_uri[c] -> BV_h[c] + BV_ump[c] + BV_dtdp[c]	Pyrimidine synthesis	0	0	0	0	0	0	0	0	0	0
BV_URIt2r	uridine transport in via proton symport reversible	BV_h[e] + BV_uri[e] <=> BV_h[c] + BV_uri[c]	Pyrimidine synthesis	0.142266	0.140746	-1.20585	-0.904717	0.0539252	0.0598905	0.0126882	-1.77999	-0.129578	-1.92073
BV_USHD	UDP-sugar hydrolase	BV_h2o[c] + BV_u23ga[c] -> 2 BV_h[c] + BV_ump[c] + BV_lipidX[c]	Pyrimidine synthesis	0.0391737	0.0387551	0.0269677	0.0326635	0.0148486	0.0164911	0.00349375	0.0050469	-0.0356799	-0.0337082
BV_UTPATPT	Uridine triphosphate:AMP phosphotransferase	BV_amp[c] + BV_utp[c] <=> BV_adp[c] + BV_udp[c]	Pyrimidine synthesis	999.701	999.704	999.794	999.751	999.887	999.874	999.973	999.961	0.272298	0.25725
BV_VALO	Valine oxidation by gut bacteria	4 BV_h2o[c] + 5 BV_val_L[c] -> BV_h[c] + BV_co2[c] + 5 BV_nh4[c] + 6 BV_isobut[c]	Pyrimidine synthesis	0	0	0	0	0	0	0	0	0	0
BV_VALTA	valine transaminase	BV_akg[c] + BV_val_L[c] <=> BV_glu_L[c] + BV_3mob[c]	Transport, extracellular	0.00969984	-2.96358	-1.32454	-3.07591	0.00367667	1.74086	-1.33847	-1.34127	-1.34817	1.62231
BV_VALt2r	L-valine reversible transport via proton symport	BV_h[e] + BV_val_L[e] <=> BV_h[c] + BV_val_L[c]	Lipopolysaccharide biosynthesis	0.561383	-2.4178	-0.944755	-2.61591	0.212789	1.9731	-1.28927	-1.2702	-1.85065	1.1476
BV_XANt2	xanthine transport in via proton symport	BV_h[e] + BV_xan[e] -> BV_h[c] + BV_xan[c]	Nucleotide interconversion	0	0	0	0	0	0	0	0	0	0
BV_XPPT	xanthine phosphoribosyltransferase	BV_prpp[c] + BV_xan[c] -> BV_ppi[c] + BV_xmp[c]	Valine, leucine, and isoleucine metabolism	0.122732	0.121421	0.0844905	0.102335	0.0465208	0.051667	0.010946	0.0158121	-0.111786	-0.105609
BV_XYLI1	xylose isomerase	BV_xyl_D[c] <=> BV_xylu_D[c]	Valine, leucine, and isoleucine metabolism	0.251174	0.187982	0.251174	0.187982	0.251174	0.187982	0.251174	0.187982	0	0
BV_XYLI2	xylose isomerase	BV_glc_D[c] <=> BV_fru[c]	Transport, extracellular	2.38307	2.73869	12.4496	10.1982	20.7778	16.5383	18.1783	21.8075	15.7952	19.0688
BV_XYLK	xylulokinase	BV_atp[c] + BV_xylu_D[c] -> BV_h[c] + BV_adp[c] + BV_xu5p_D[c]	Transport, extracellular	0.251174	0.187982	0.251174	0.187982	0.251174	0.187982	0.251174	0.187982	0	0
BV_XYLt	D-xylose reversible transport	BV_xyl_D[e] <=> BV_xyl_D[c]	Purine catabolism	0.251174	0.187982	0.251174	0.187982	0.251174	0.187982	0.251174	0.187982	0	0
BV_YUMPS	yUMP synthetase	BV_r5p[c] + BV_ura[c] <=> BV_h2o[c] + BV_psd5p[c]	Pentose and glucuronate interconversions	0	0	0	0	0	0	0	0	0	0
BV_ZNabc	zinc transport via ABC system	BV_h2o[c] + BV_atp[c] + BV_zn2[e] -> BV_h[c] + BV_pi[c] + BV_adp[c] + BV_zn2[c]	Fructose and mannose metabolism	0.00484992	0.0047981	0.00333875	0.00404392	0.00183833	0.00204169	0.000432545	0.000624835	-0.00441737	-0.00417326
BV_dreplication	DNA replication c0	-> BV_dnarep[c]	Pentose phosphate pathway	1.56626	1.54952	1.07823	1.30596	0.593681	0.659355	0.139688	0.201787	-1.42657	-1.34774
BV_pbiosynthesis	Protein biosynthesis c0	-> BV_proteinsynth[c]	Transport, extracellular	1.56626	1.54952	1.07823	1.30596	0.593681	0.659355	0.139688	0.201787	-1.42657	-1.34774
BV_r0060	L-serine ammonia-lyase Glycine, serine and threonine metabolism EC:4.3.1.17	BV_ser_L[c] -> BV_pyr[c] + BV_nh4[c]	Pyrimidine synthesis	0	0	0	0	0	0	0	0	0	0
BV_r0082	Oxalosuccinate:NADP+ oxidoreductase (decarboxylating) Citrate cycle (TCA cycle) EC:1.1.1.42	BV_h[c] + BV_HC01434[c] -> BV_akg[c] + BV_co2[c]	Transport, extracellular	13.6657	6.8914	14.6536	10.1645	6.77479	3.3546	14.6467	0	0.980986	-6.8914
BV_r0120	GTP 7,8-8,9-dihydrolase Folate biosynthesis EC:3.5.4.16	BV_h2o[c] + BV_gtp[c] -> BV_HC01651[c]	Exchange/demand reaction	0	0	0	0	0	0	0	0	0	0
BV_r0127	L-Asparagine amidohydrolase Alanine and aspartate metabolism / Cyanoamino acid metabolism / Nitrogen metabolism EC:3.5.1.1 EC:3.5.1.38	BV_h2o[c] + BV_asn_L[c] -> BV_nh4[c] + BV_asp_L[c]	Exchange/demand reaction	0	0	0	0	0	0	0	0	0	0
BV_r0339	ATP:(R)-glycerate 3-phosphotransferase Glycine, serine and threonine metabolism EC:2.7.1.31	BV_atp[c] + BV_glyc_R[c] -> BV_h[c] + BV_adp[c] + BV_3pg[c]	Methionine and cysteine metabolism	0	0	0	0	0	0	0	0	0	0
BV_r0345	ATP:AMP phosphotransferase Purine metabolism EC:2.7.4.11	BV_atp[c] + BV_damp[c] <=> BV_adp[c] + BV_dadp[c]	Unassigned	0	0	0	0	0	0	0	0	0	0
BV_r0398	NADPH:6,7-dihydropteridine oxidoreductase Folate biosynthesis EC:1.5.1.34	BV_h[c] + BV_nadph[c] + BV_dhbpt[c] -> BV_nadp[c] + BV_thbpt[c]	Folate metabolism	0	0	0	0	0	0	0	0	0	0
BV_r0422	Isocitrate:NADP+ oxidoreductase (decarboxylating) Citrate cycle (TCA cycle) EC:1.1.1.42	BV_nadp[c] + BV_icit[c] <=> BV_h[c] + BV_nadph[c] + BV_HC01434[c]	Alanine and aspartate metabolism	13.6657	6.8914	14.6536	10.1645	6.77479	3.3546	14.6467	1.40106e-22	0.980986	-6.8914
BV_r0671	(R)-4-Phosphopantothenate:L-cysteine ligase EC:6.3.2.5	BV_ctp[c] + BV_cys_L[c] + BV_4ppan[c] -> BV_h[c] + BV_ppi[c] + BV_cmp[c] + BV_4ppcys[c]	Unassigned	0.00969984	0.00959619	0.00667751	0.00808784	0.00367667	0.00408338	0.000865091	0.00124967	-0.00883474	-0.00834653
BV_r0708	2-Amino-4-hydroxy-6-(erythro-1,2,3-trihydroxypropyl) dihydropteridine triphosphate 7,8-8,9-dihydrolase Folate biosynthesis EC:3.5.4.16	BV_h2o[c] + BV_ahdt[c] -> BV_HC01710[c]	Nucleotide interconversion	0	0	0	0	0	0	0	0	0	0
BV_r0775	Formamidopyrimidine nucleoside triphosphate 7,8-8,9-dihydrolase Folate biosynthesis EC:3.5.4.16	BV_h2o[c] + BV_HC01651[c] -> BV_h[c] + BV_for[c] + BV_HC01652[c]	Tetrahydrobiopterin metabolism	0	0	0	0	0	0	0	0	0	0
BV_r0777	GTP 7,8-8,9-dihydrolase Folate biosynthesis EC:3.5.4.16	BV_HC01652[c] -> BV_HC01710[c]	Unassigned	0	0	0	0	0	0	0	0	0	0
BV_r0792	5-methyltetrahydrofolate:NAD+ oxidoreductase One carbon pool by folate / Methane metabolism EC:1.5.1.20	BV_nad[c] + BV_5mthf[c] <=> 2 BV_h[c] + BV_nadh[c] + BV_mlthf[c]	CoA synthesis	999.785	999.788	999.852	999.821	999.919	999.91	999.981	999.972	0.195568	0.18476
BV_r1144	Major Facilitator(MFS) TCDB:2.A.18.6.3	BV_glu_L[e] + BV_na1[e] -> BV_glu_L[c] + BV_na1[c]	Folate metabolism	1000	1000	1000	1000	1000	1000	1000	1000	0	0
BV_r2137	Major Facilitator(MFS) TCDB:2.A.1.14.6	BV_cl[e] <=> BV_cl[c]	Folate metabolism	0.00484992	0.0047981	0.00333875	0.00404392	0.00183833	0.00204169	0.000432545	0.000624835	-0.00441737	-0.00417326
BV_rtranscription	RNA transcription c0	-> BV_rnatrans[c]	Folate metabolism	1.56626	1.54952	1.07823	1.30596	0.593681	0.659355	0.139688	0.201787	-1.42657	-1.34774
BV_sink_dmbzid	Sink for 5,6-Dimenthylbenzimidazole	BV_dmbzid[c] <=>	Folate metabolism	8.67362e-19	-8.67362e-19	0	0	0	-4.33681e-19	5.42101e-20	-1.0842e-19	-8.13152e-19	7.58942e-19
BV_sink_gthrd(c)	sink reaction for reduced glutathione	BV_gthrd[c] <=>	Transport, extracellular	-0.00484992	-0.0047981	-0.00333875	-0.00404392	-0.00183833	-0.00204169	-0.000432545	-0.000624835	0.00441737	0.00417326
BV_sink_s	sink reaction sulfur[c]	BV_s[c] <=>	Transport, extracellular	-0.00484992	-0.0047981	-0.00333875	-0.00404392	-0.00183833	-0.00204169	-0.000432545	-0.000624835	0.00441737	0.00417326
BV_biomass318	biomass0	0.0030965 BV_nadp[c] + 35.5403 BV_h2o[c] + 0.21909 BV_glu_L[c] + 0.0030965 BV_ACP[c] + 0.0030965 BV_coa[c] + 40.1102 BV_atp[c] + 0.0030965 BV_nad[c] + 0.13541 BV_gtp[c] + 0.0030965 BV_thmpp[c] + 0.21909 BV_gln_L[c] + 0.016021 BV_dttp[c] + 0.084104 BV_ctp[c] + 0.016021 BV_datp[c] + 0.016021 BV_dctp[c] + 0.016021 BV_dgtp[c] + 0.0030965 BV_amet[c] + 0.0030965 BV_adocbl[c] + 0.20083 BV_asp_L[c] + 0.4…	Exchange/demand reaction	1.56626	1.54952	1.07823	1.30596	0.593681	0.659355	0.139688	0.201787	-1.42657	-1.34774
BV_IEX_12ppd_S[u]tr	BV_IEX_12ppd_S[u]tr	BV_12ppd_S[e] <=> 12ppd_S[u]	Exchange/demand reaction	0	0	0	0	0	0	0	0	0	0
BV_IEX_h[u]tr	BV_IEX_h[u]tr	BV_h[e] <=> h[u]	Exchange/demand reaction	-8.48382	-29.6954	10.6419	-5.32566	19.3236	5.47873	48.1636	4.28661	56.6475	33.982
BV_IEX_26dap_M[u]tr	BV_IEX_26dap_M[u]tr	BV_26dap_M[e] <=> 26dap_M[u]	Exchange/demand reaction	-0.674123	-0.656063	-0.784494	-0.82809	-0.834682	-0.819287	-0.842446	-0.817498	-0.168324	-0.161435
BV_IEX_2obut[u]tr	BV_IEX_2obut[u]tr	BV_2obut[e] <=> 2obut[u]		-0.512141	-1.04318	-1.71954	-0.864224	-0.858513	-0.60834	-0.679758	-0.0659812	-0.167617	0.977197
BV_IEX_acgal[u]tr	BV_IEX_acgal[u]tr	BV_acgal[e] <=> acgal[u]	Transport, intercellular	0	0	0	0	0	0	0	0	0	0
BV_IEX_acgam[u]tr	BV_IEX_acgam[u]tr	BV_acgam[e] <=> acgam[u]	Transport, intercellular	-1	0.749212	-1	-0.81704	-1	-1	-1	-1	0	-1.74921
BV_IEX_acnam[u]tr	BV_IEX_acnam[u]tr	BV_acnam[e] <=> acnam[u]	Transport, intercellular	-0.902505	-0.904232	-0.932883	-0.934281	-0.963045	-0.963668	-0.991305	-0.991451	-0.0887994	-0.0872191
BV_IEX_ac[u]tr	BV_IEX_ac[u]tr	BV_ac[e] <=> ac[u]	Transport, intercellular	-702.058	-679.239	-711.515	-701.946	-724.964	-713.556	-594.659	-722.805	107.399	-43.5662
BV_IEX_ade[u]tr	BV_IEX_ade[u]tr	BV_ade[e] <=> ade[u]	Transport, intercellular	-283.531	-457.761	-617.747	-465.353	-750.036	-642.702	-691.314	-765.73	-407.783	-307.969
BV_IEX_adn[u]tr	BV_IEX_adn[u]tr	BV_adn[e] <=> adn[u]	Transport, intercellular	-716.83	-542.596	614.368	464.324	-253.764	-360.997	-308.718	-239.328	408.112	303.268
BV_IEX_adocbl[u]tr	BV_IEX_adocbl[u]tr	BV_adocbl[e] <=> adocbl[u]	Transport, intercellular	-6.89489e-19	0	-5.92936e-19	0	0	-1.04594e-19	-1.40793e-20	0	6.7541e-19	0
BV_IEX_h2o[u]tr	BV_IEX_h2o[u]tr	BV_h2o[e] <=> h2o[u]	Transport, intercellular	-647.788	-660.409	-680.494	-665.271	-721.599	-708.05	-563.96	-729.001	83.8288	-68.5919
BV_IEX_glygn2[u]tr	BV_IEX_glygn2[u]tr	BV_glygn2[e] <=> glygn2[u]	Transport, intercellular	0	0	0	0	0	0	0	0	0	0
BV_IEX_glc_D[u]tr	BV_IEX_glc_D[u]tr	BV_glc_D[e] <=> glc_D[u]	Transport, intercellular	-2.0426	-2.50534	-12.1092	-9.96481	-20.4373	-16.3021	-17.8378	-21.5741	-15.7952	-19.0688
BV_IEX_glygn4[u]tr	BV_IEX_glygn4[u]tr	BV_glygn4[e] <=> glygn4[u]	Transport, intercellular	0	0	0	0	0	0	0	0	0	0
BV_IEX_amylopect900[u]tr	BV_IEX_amylopect900[u]tr	BV_amylopect900[e] <=> amylopect900[u]	Transport, intercellular	-0.000347222	-1.56731e-05	-0.000347222	-1.56731e-05	-0.000347222	-1.56731e-05	-0.000347222	-1.56731e-05	0	0
BV_IEX_malttr[u]tr	BV_IEX_malttr[u]tr	BV_malttr[e] <=> malttr[u]	Transport, intercellular	0.104167	0.00470193	0.104167	0.00470193	0.104167	0.00470193	0.104167	0.00470193	0	0
BV_IEX_amylose300[u]tr	BV_IEX_amylose300[u]tr	BV_amylose300[e] <=> amylose300[u]	Transport, intercellular	-0.00104167	-4.70194e-05	-0.00104167	-4.70194e-05	-0.00104167	-4.70194e-05	-0.00104167	-4.70194e-05	0	0
BV_IEX_malt[u]tr	BV_IEX_malt[u]tr	BV_malt[e] <=> malt[u]	Transport, intercellular	0.104167	0.00470194	0.104167	0.00470194	0.104167	0.00470194	0.104167	0.00470194	0	0
BV_IEX_arabttr[u]tr	BV_IEX_arabttr[u]tr	BV_arabttr[e] <=> arabttr[u]	Transport, intercellular	0	0	0	0	0	0	0	0	0	0
BV_IEX_arab_L[u]tr	BV_IEX_arab_L[u]tr	BV_arab_L[e] <=> arab_L[u]	Transport, intercellular	-0.571637	-0.202448	-0.571637	-0.202448	-0.571637	-0.202448	-0.571637	-0.202448	0	0
BV_IEX_arg_L[u]tr	BV_IEX_arg_L[u]tr	BV_arg_L[e] <=> arg_L[u]	Transport, intercellular	-0.386396	-0.382267	-0.266	-0.322181	-0.146461	-0.162663	-0.0344611	-0.0497809	0.351935	0.332486
BV_IEX_arsenb[u]tr	BV_IEX_arsenb[u]tr	BV_arsenb[e] <=> arsenb[u]	Transport, intercellular	0	0	0	0	0	0	0	0	0	0
BV_IEX_asn_L[u]tr	BV_IEX_asn_L[u]tr	BV_asn_L[e] <=> asn_L[u]	Transport, intercellular	0.299477	0.264671	0.403811	-0.0579151	-0.119229	-0.132418	-0.0280536	-0.040525	-0.327531	-0.305196
BV_IEX_btn[u]tr	BV_IEX_btn[u]tr	BV_btn[e] <=> btn[u]	Transport, intercellular	0	0	0	0	0	0	0	0	0	0
BV_IEX_ca2[u]tr	BV_IEX_ca2[u]tr	BV_ca2[e] <=> ca2[u]	Transport, intercellular	-0.00484992	-0.0047981	-0.00333875	-0.00404392	-0.00183833	-0.00204169	-0.000432545	-0.000624835	0.00441737	0.00417326
BV_IEX_cbl1[u]tr	BV_IEX_cbl1[u]tr	BV_cbl1[e] <=> cbl1[u]	Transport, intercellular	0	0	0	0	0	0	0	0	0	0
BV_IEX_cbl2[u]tr	BV_IEX_cbl2[u]tr	BV_cbl2[e] <=> cbl2[u]	Transport, intercellular	0	0	0	0	0	0	0	0	0	0
BV_IEX_cd2[u]tr	BV_IEX_cd2[u]tr	BV_cd2[e] <=> cd2[u]	Transport, intercellular	0	0	0	0	0	0	0	0	0	0
BV_IEX_cgly[u]tr	BV_IEX_cgly[u]tr	BV_cgly[e] <=> cgly[u]	Transport, intercellular	-0.133814	-0.132384	-0.0921195	-0.111576	-0.0507214	-0.0563323	-0.0119344	-0.0172398	0.12188	0.115144
BV_IEX_chor[u]tr	BV_IEX_chor[u]tr	BV_chor[e] <=> chor[u]	Transport, intercellular	-0.509815	-0.504367	-0.350964	-0.425089	-0.193242	-0.214619	-0.0454684	-0.0656815	0.464346	0.438686
BV_IEX_chtbs[u]tr	BV_IEX_chtbs[u]tr	BV_chtbs[e] <=> chtbs[u]	Transport, intercellular	0	0	0	0	0	0	0	0	0	0
BV_IEX_co2[u]tr	BV_IEX_co2[u]tr	BV_co2[e] <=> co2[u]	Transport, intercellular	4.57277	31.6826	18.1587	15.1762	21.3341	16.4087	2.01533	22.6779	-2.55744	-9.00473
BV_IEX_cobalt2[u]tr	BV_IEX_cobalt2[u]tr	BV_cobalt2[e] <=> cobalt2[u]	Transport, intercellular	-0.00484992	-0.0047981	-0.00333875	-0.00404392	-0.00183833	-0.00204169	-0.000432545	-0.000624835	0.00441737	0.00417326
BV_IEX_cro4[u]tr	BV_IEX_cro4[u]tr	BV_cro4[e] <=> cro4[u]	Transport, intercellular	0	0	0	0	0	0	0	0	0	0
BV_IEX_csn[u]tr	BV_IEX_csn[u]tr	BV_csn[e] <=> csn[u]	Transport, intercellular	0	0	0	0	0	0	0	0	0	0
BV_IEX_ctbt[u]tr	BV_IEX_ctbt[u]tr	BV_ctbt[e] <=> ctbt[u]	Transport, intercellular	0	0	0	0	0	0	0	0	0	0
BV_IEX_cytd[u]tr	BV_IEX_cytd[u]tr	BV_cytd[e] <=> cytd[u]	Transport, intercellular	-0.131729	-0.130321	-1.39448	-1.13318	-0.0499309	-0.0554544	-0.0117484	-1.81529	0.11998	-1.68497
BV_IEX_cu2[u]tr	BV_IEX_cu2[u]tr	BV_cu2[e] <=> cu2[u]	Transport, intercellular	-0.00484992	-0.0047981	-0.00333875	-0.00404392	-0.00183833	-0.00204169	-0.000432545	-0.000624835	0.00441737	0.00417326
BV_IEX_dad_2[u]tr	BV_IEX_dad_2[u]tr	BV_dad_2[e] <=> dad_2[u]	Transport, intercellular	1000	999.455	0	2.02514e-18	1000	1000	1000	1000	0	0.545414
BV_IEX_dcyt[u]tr	BV_IEX_dcyt[u]tr	BV_dcyt[e] <=> dcyt[u]	Transport, intercellular	-7.6408e-25	-0.0248249	-0.0172744	-0.0209229	-0.00951136	-0.0105635	-0.00223795	-0.00323284	-0.00223795	0.0215921
BV_IEX_ddca[u]tr	BV_IEX_ddca[u]tr	BV_ddca[e] <=> ddca[u]	Transport, intercellular	-0.209491	-0.193776	-0.134839	-0.163317	-0.0742428	-0.0824556	-0.0339285	-0.0252345	0.175562	0.168541
BV_IEX_dgsn[u]tr	BV_IEX_dgsn[u]tr	BV_dgsn[e] <=> dgsn[u]	Transport, intercellular	-1000	0	0	0	-1000	-1000	-691.302	-771.82	308.698	-771.82
BV_IEX_din[u]tr	BV_IEX_din[u]tr	BV_din[e] <=> din[u]	Transport, intercellular	0	-999.455	0	0	1.99561e-29	0	-308.698	-228.18	-308.698	771.275
BV_IEX_drib[u]tr	BV_IEX_drib[u]tr	BV_drib[e] <=> drib[u]	Transport, intercellular	-0.04737	-0.178783	-0.04737	-0.178783	-0.04737	-0.178783	-0.04737	-0.178783	0	0
BV_IEX_duri[u]tr	BV_IEX_duri[u]tr	BV_duri[e] <=> duri[u]	Transport, intercellular	-0.025093	0	0	0	0	0	0	0	0.025093	0
BV_IEX_lac_D[u]tr	BV_IEX_lac_D[u]tr	BV_lac_D[e] <=> lac_D[u]	Transport, intercellular	673.781	665.275	686.977	681.633	711.078	703.85	565.691	710.033	-108.091	44.7581
BV_IEX_Ser_Thr[u]tr	BV_IEX_Ser_Thr[u]tr	BV_Ser_Thr[e] <=> Ser_Thr[u]	Transport, intercellular	0	0	0	0	0	0	0	0	0	0
BV_IEX_T_antigen[u]tr	BV_IEX_T_antigen[u]tr	BV_T_antigen[e] <=> T_antigen[u]	Transport, intercellular	0	0	0	0	0	0	0	0	0	0
BV_IEX_Tn_antigen[u]tr	BV_IEX_Tn_antigen[u]tr	BV_Tn_antigen[e] <=> Tn_antigen[u]	Transport, intercellular	0	0	0	0	0	0	0	0	0	0
BV_IEX_Tyr_ggn[u]tr	BV_IEX_Tyr_ggn[u]tr	BV_Tyr_ggn[e] <=> Tyr_ggn[u]	Transport, intercellular	0	0	0	0	0	0	0	0	0	0
BV_IEX_biomass[c]tr	BV_IEX_biomass[c]tr	BV_biomass[c] <=> biomass[c]	Transport, intercellular	1.56626	1.54952	1.07823	1.30596	0.593681	0.659355	0.139688	0.201787	-1.42657	-1.34774
BV_IEX_cl[u]tr	BV_IEX_cl[u]tr	BV_cl[e] <=> cl[u]	Transport, intercellular	-0.00484992	-0.0047981	-0.00333875	-0.00404392	-0.00183833	-0.00204169	-0.000432545	-0.000624835	0.00441737	0.00417326
BV_IEX_core2[u]tr	BV_IEX_core2[u]tr	BV_core2[e] <=> core2[u]	Transport, intercellular	0	0	0	0	0	0	0	0	0	0
BV_IEX_core3[u]tr	BV_IEX_core3[u]tr	BV_core3[e] <=> core3[u]	Transport, intercellular	0	0	0	0	0	0	0	0	0	0
BV_IEX_core4[u]tr	BV_IEX_core4[u]tr	BV_core4[e] <=> core4[u]	Transport, intercellular	0	0	0	0	0	0	0	0	0	0
BV_IEX_core5[u]tr	BV_IEX_core5[u]tr	BV_core5[e] <=> core5[u]	Transport, intercellular	0	0	0	0	0	0	0	0	0	0
BV_IEX_core6[u]tr	BV_IEX_core6[u]tr	BV_core6[e] <=> core6[u]	Transport, intercellular	0	0	0	0	0	0	0	0	0	0
BV_IEX_core7[u]tr	BV_IEX_core7[u]tr	BV_core7[e] <=> core7[u]	Transport, intercellular	0	0	0	0	0	0	0	0	0	0
BV_IEX_core8[u]tr	BV_IEX_core8[u]tr	BV_core8[e] <=> core8[u]	Transport, intercellular	0	0	0	0	0	0	0	0	0	0
BV_IEX_dsT_antigen[u]tr	BV_IEX_dsT_antigen[u]tr	BV_dsT_antigen[e] <=> dsT_antigen[u]	Transport, intercellular	0	0	0	0	0	0	0	0	0	0
BV_IEX_f1a[u]tr	BV_IEX_f1a[u]tr	BV_f1a[e] <=> f1a[u]	Transport, intercellular	0	0	0	0	0	0	0	0	0	0
BV_IEX_fe2[u]tr	BV_IEX_fe2[u]tr	BV_fe2[e] <=> fe2[u]	Transport, intercellular	-0.00484992	-0.0047981	-0.00333875	-0.00404392	-0.00183833	-0.00204169	-0.000432545	-0.000624835	0.00441737	0.00417326
BV_IEX_fe3[u]tr	BV_IEX_fe3[u]tr	BV_fe3[e] <=> fe3[u]	Transport, intercellular	-0.00484992	-0.0047981	-0.00333875	-0.00404392	-0.00183833	-0.00204169	-0.000432545	-0.000624835	0.00441737	0.00417326
BV_IEX_fol[u]tr	BV_IEX_fol[u]tr	BV_fol[e] <=> fol[u]	Transport, intercellular	-0.0145498	-0.0143943	-0.0100163	-0.0121318	-0.005515	-0.00612508	-0.00129764	-0.0018745	0.0132521	0.0125198
BV_IEX_for[u]tr	BV_IEX_for[u]tr	BV_for[e] <=> for[u]	Transport, intercellular	5.3734	11.7442	1.39702	2.19274	0.680934	2.14551	0.637975	1.7506	-4.73543	-9.99364
BV_IEX_fru[u]tr	BV_IEX_fru[u]tr	BV_fru[e] <=> fru[u]	Transport, intercellular	3.05906	2.83152	13.1256	10.291	21.4538	16.6424	13.1823	21.9003	10.1233	19.0688
BV_IEX_gal[u]tr	BV_IEX_gal[u]tr	BV_gal[e] <=> gal[u]	Transport, intercellular	-0.33153	-0.162169	-0.33153	-0.162169	-0.33153	-0.162169	-0.33153	-0.162169	0	0
BV_IEX_galt[u]tr	BV_IEX_galt[u]tr	BV_galt[e] <=> galt[u]	Transport, intercellular	0	0	0	0	0	0	0	0	0	0
BV_IEX_galur[u]tr	BV_IEX_galur[u]tr	BV_galur[e] <=> galur[u]	Transport, intercellular	-0.00736739	-0.000332554	-0.00736739	-0.000332554	-0.00736739	-0.000332554	-0.00736739	-0.000332554	0	0
BV_IEX_gam[u]tr	BV_IEX_gam[u]tr	BV_gam[e] <=> gam[u]	Transport, intercellular	-1	0	-1	-3.01894e-25	-1	-1	-1	-1	0	-1
BV_IEX_gbbtn[u]tr	BV_IEX_gbbtn[u]tr	BV_gbbtn[e] <=> gbbtn[u]	Transport, intercellular	0	0	0	0	0	0	0	0	0	0
BV_IEX_gcald[u]tr	BV_IEX_gcald[u]tr	BV_gcald[e] <=> gcald[u]	Transport, intercellular	7.22021	32.491	-6.67205	0.522333	-20.7103	-11.6783	-17.5999	-19.091	-24.8201	-51.582
BV_IEX_glcur[u]tr	BV_IEX_glcur[u]tr	BV_glcur[e] <=> glcur[u]	Transport, intercellular	-0.0072825	-0.000328722	-0.0072825	-0.000328722	-0.0072825	-0.000328722	-0.0072825	-0.000328722	0	0
BV_IEX_glu_L[u]tr	BV_IEX_glu_L[u]tr	BV_glu_L[e] <=> glu_L[u]	Transport, intercellular	-670.767	-679.945	-684.538	-681.129	-713.023	-705.17	-567.227	-721.406	103.54	-41.4615
BV_IEX_glyb[u]tr	BV_IEX_glyb[u]tr	BV_glyb[e] <=> glyb[u]	Transport, intercellular	0	0	0	0	0	0	0	0	0	0
BV_IEX_glyclt[u]tr	BV_IEX_glyclt[u]tr	BV_glyclt[e] <=> glyclt[u]	Transport, intercellular	-7.22021	-32.491	6.67205	-0.522333	20.7103	11.6783	17.5999	19.091	24.8201	51.582
BV_IEX_glygn5[u]tr	BV_IEX_glygn5[u]tr	BV_glygn5[e] <=> glygn5[u]	Transport, intercellular	0	0	0	0	0	0	0	0	0	0
BV_IEX_gncore1[u]tr	BV_IEX_gncore1[u]tr	BV_gncore1[e] <=> gncore1[u]	Transport, intercellular	0	0	0	0	0	0	0	0	0	0
BV_IEX_gncore2[u]tr	BV_IEX_gncore2[u]tr	BV_gncore2[e] <=> gncore2[u]	Transport, intercellular	0	0	0	0	0	0	0	0	0	0
BV_IEX_gsn[u]tr	BV_IEX_gsn[u]tr	BV_gsn[e] <=> gsn[u]	Transport, intercellular	716.222	-464.456	-629.347	-471.664	240.1	352.708	-7.55145	1.63921	-723.773	466.095
BV_IEX_gua[u]tr	BV_IEX_gua[u]tr	BV_gua[e] <=> gua[u]	Transport, intercellular	283.655	464.335	629.262	471.561	759.854	647.241	698.843	770.165	415.188	305.831
BV_IEX_h2[u]tr	BV_IEX_h2[u]tr	BV_h2[e] <=> h2[u]	Transport, intercellular	0	16.5863	1.00102	7.41601e-26	-1	-1	-1	-1	-1	-17.5863
BV_IEX_h2s[u]tr	BV_IEX_h2s[u]tr	BV_h2s[e] <=> h2s[u]	Transport, intercellular	-0.209868	-0.207625	-0.144476	-0.17499	-0.0795491	-0.0883489	-0.0187173	-0.0270381	0.19115	0.180587
BV_IEX_hdca[u]tr	BV_IEX_hdca[u]tr	BV_hdca[e] <=> hdca[u]	Transport, intercellular	-0.0787051	0	-0.091204	-0.0198919	-0.0932757	-0.00550685	-0.0883693	-7.19012e-25	-0.00966422	-7.19012e-25
BV_IEX_hg2[u]tr	BV_IEX_hg2[u]tr	BV_hg2[e] <=> hg2[u]	Transport, intercellular	0	0	0	0	0	0	0	0	0	0
BV_IEX_ind3ac[u]tr	BV_IEX_ind3ac[u]tr	BV_ind3ac[e] <=> ind3ac[u]	Transport, intercellular	0	0	0	0	0	0	0	0	0	0
BV_IEX_ins[u]tr	BV_IEX_ins[u]tr	BV_ins[e] <=> ins[u]	Transport, intercellular	0	1000	3.13063	0.728422	3.66379	3.54756	308.698	233.191	308.698	-766.809
BV_IEX_inulin[u]tr	BV_IEX_inulin[u]tr	BV_inulin[e] <=> inulin[u]	Transport, intercellular	-0.0104167	-0.000470195	-0.0104167	-0.000470195	-0.0104167	-0.000470195	-0.0104167	-0.000470195	0	0
BV_IEX_isobut[u]tr	BV_IEX_isobut[u]tr	BV_isobut[e] <=> isobut[u]	Transport, intercellular	0	0	0	0	0	0	0	0	0	0
BV_IEX_isocapr[u]tr	BV_IEX_isocapr[u]tr	BV_isocapr[e] <=> isocapr[u]	Transport, intercellular	0.136028	0	0.161515	0	0.178553	0	0.190257	0	0.0542295	0
BV_IEX_isoval[u]tr	BV_IEX_isoval[u]tr	BV_isoval[e] <=> isoval[u]	Transport, intercellular	0.0680139	0	0.0807575	0	0.0892766	0	0.0951286	0	0.0271147	0
BV_IEX_k[u]tr	BV_IEX_k[u]tr	BV_k[e] <=> k[u]	Transport, intercellular	-0.00484992	-0.0047981	-0.00333875	-0.00404392	-0.00183833	-0.00204169	-0.000432545	-0.000624835	0.00441737	0.00417326
BV_IEX_kesto[u]tr	BV_IEX_kesto[u]tr	BV_kesto[e] <=> kesto[u]	Transport, intercellular	0	0	0	0	0	0	0	0	0	0
BV_IEX_kestopt[u]tr	BV_IEX_kestopt[u]tr	BV_kestopt[e] <=> kestopt[u]	Transport, intercellular	-0.0625	0	-0.0625	0	-0.0625	-0.00282117	-0.0625	0	0	0
BV_IEX_kestottr[u]tr	BV_IEX_kestottr[u]tr	BV_kestottr[e] <=> kestottr[u]	Transport, intercellular	0	0	0	0	0	0	0	0	0	0
BV_IEX_lac_L[u]tr	BV_IEX_lac_L[u]tr	BV_lac_L[e] <=> lac_L[u]	Transport, intercellular	0.0431537	0.149152	0.0431537	0.149152	0.0431537	0.149152	0.0431537	0.149152	0	0
BV_IEX_lcts[u]tr	BV_IEX_lcts[u]tr	BV_lcts[e] <=> lcts[u]	Transport, intercellular	-0.01974	-0.074493	-0.01974	-0.074493	-0.01974	-0.074493	-0.01974	-0.074493	0	0
BV_IEX_leu_L[u]tr	BV_IEX_leu_L[u]tr	BV_leu_L[e] <=> leu_L[u]	Transport, intercellular	-0.925419	-0.71367	-0.738879	-0.601493	-0.541264	1.43309	-0.349723	1.62662	0.575697	2.34029
BV_IEX_lys_L[u]tr	BV_IEX_lys_L[u]tr	BV_lys_L[e] <=> lys_L[u]	Transport, intercellular	0.187876	0.175012	0.449755	0.422652	0.650373	0.614589	0.79908	0.754853	0.611204	0.579841
BV_IEX_man[u]tr	BV_IEX_man[u]tr	BV_man[e] <=> man[u]	Transport, intercellular	0	0	0	0	0	0	0	0	0	0
BV_IEX_mantr[u]tr	BV_IEX_mantr[u]tr	BV_mantr[e] <=> mantr[u]	Transport, intercellular	0	0	0	0	0	0	0	0	0	0
BV_IEX_melib[u]tr	BV_IEX_melib[u]tr	BV_melib[e] <=> melib[u]	Transport, intercellular	-0.01974	-0.074493	-0.01974	-0.074493	-0.01974	-0.074493	-0.01974	-0.074493	0	0
BV_IEX_mg2[u]tr	BV_IEX_mg2[u]tr	BV_mg2[e] <=> mg2[u]	Transport, intercellular	-0.00484992	-0.0047981	-0.00333875	-0.00404392	-0.00183833	-0.00204169	-0.000432545	-0.000624835	0.00441737	0.00417326
BV_IEX_mn2[u]tr	BV_IEX_mn2[u]tr	BV_mn2[e] <=> mn2[u]	Transport, intercellular	-0.00484992	-0.0047981	-0.00333875	-0.00404392	-0.00183833	-0.00204169	-0.000432545	-0.000624835	0.00441737	0.00417326
BV_IEX_mqn8[u]tr	BV_IEX_mqn8[u]tr	BV_mqn8[e] <=> mqn8[u]	Transport, intercellular	-0.00969984	-0.00959619	-0.00667751	-0.00808784	-0.00367667	-0.00408338	-0.000865091	-0.00124967	0.00883474	0.00834653
BV_IEX_na1[u]tr	BV_IEX_na1[u]tr	BV_na1[e] <=> na1[u]	Transport, intercellular	0	0	0	0	0	0	0	0	0	0
BV_IEX_nac[u]tr	BV_IEX_nac[u]tr	BV_nac[e] <=> nac[u]	Transport, intercellular	0.9903	0.990404	0.993322	0.991912	0.996323	0.995917	0.999135	0.99875	0.00883474	0.00834653
BV_IEX_ncam[u]tr	BV_IEX_ncam[u]tr	BV_ncam[e] <=> ncam[u]	Transport, intercellular	-1	-1	-1	-1	-1	-1	-1	-1	0	-9.99201e-15
BV_IEX_nh4[u]tr	BV_IEX_nh4[u]tr	BV_nh4[e] <=> nh4[u]	Transport, intercellular	669.582	678.939	688.244	679.32	719.634	711.258	569.862	728.709	-99.7195	49.7702
BV_IEX_o2[u]tr	BV_IEX_o2[u]tr	BV_o2[e] <=> o2[u]	Transport, intercellular	0	0	0	-0.00404392	0	-0.00204169	0	-0.000624835	0	-0.000624835
BV_IEX_ocdca[u]tr	BV_IEX_ocdca[u]tr	BV_ocdca[e] <=> ocdca[u]	Transport, intercellular	-0.054715	-0.131995	-0.000644345	-0.0913554	0.0427036	-0.0506596	0.0764701	-0.0171891	0.131185	0.114805
BV_IEX_ocdcea[u]tr	BV_IEX_ocdcea[u]tr	BV_ocdcea[e] <=> ocdcea[u]	Transport, intercellular	0	0	0	0	0	0	0	0	0	0
BV_IEX_orn[u]tr	BV_IEX_orn[u]tr	BV_orn[e] <=> orn[u]	Transport, intercellular	0.0376328	-0.285655	-0.198773	-0.240755	-0.109445	-0.121552	-0.0257516	-0.0371995	-0.0633843	0.248455
BV_IEX_pb[u]tr	BV_IEX_pb[u]tr	BV_pb[e] <=> pb[u]	Transport, intercellular	0	0	0	0	0	0	0	0	0	0
BV_IEX_pheme[u]tr	BV_IEX_pheme[u]tr	BV_pheme[e] <=> pheme[u]	Transport, intercellular	-0.00484992	-0.0047981	-0.00333875	-0.00404392	-0.00183833	-0.00204169	-0.000432545	-0.000624835	0.00441737	0.00417326
BV_IEX_pi[u]tr	BV_IEX_pi[u]tr	BV_pi[e] <=> pi[u]	Transport, intercellular	-1.27193	-1.25834	-0.875612	-1.06055	-0.482116	-0.535449	-0.113438	-0.163867	1.15849	1.09447
BV_IEX_ppa[u]tr	BV_IEX_ppa[u]tr	BV_ppa[e] <=> ppa[u]	Transport, intercellular	3.18479	6.56413	34.0722	15.8712	46.1887	28.8279	31.9422	37.4474	28.7574	30.8833
BV_IEX_ppi[u]tr	BV_IEX_ppi[u]tr	BV_ppi[e] <=> ppi[u]	Transport, intercellular	0	0	0	0	0	0	0	0	0	0
BV_IEX_pro_L[u]tr	BV_IEX_pro_L[u]tr	BV_pro_L[e] <=> pro_L[u]	Transport, intercellular	0	0	0	0	0	0	0	0	0	0
BV_IEX_ptrc[u]tr	BV_IEX_ptrc[u]tr	BV_ptrc[e] <=> ptrc[u]	Transport, intercellular	-0.00484992	-0.0047981	-0.00333875	-0.00404392	-0.00183833	-0.00204169	-0.000432545	-0.000624835	0.00441737	0.00417326
BV_IEX_pydam[u]tr	BV_IEX_pydam[u]tr	BV_pydam[e] <=> pydam[u]	Transport, intercellular	0	0	0	-0.00404392	0	-0.00204169	0	-0.000624835	0	-0.000624835
BV_IEX_pydx[u]tr	BV_IEX_pydx[u]tr	BV_pydx[e] <=> pydx[u]	Transport, intercellular	-0.00484992	-0.0047981	-0.00333875	0	0	0	0	0	0.00484992	0.0047981
BV_IEX_pydxn[u]tr	BV_IEX_pydxn[u]tr	BV_pydxn[e] <=> pydxn[u]	Transport, intercellular	0	1.86404e-30	0	-1.60893e-27	-0.00183833	8.27135e-27	-0.000432545	0	-0.000432545	-1.86404e-30
BV_IEX_q8[u]tr	BV_IEX_q8[u]tr	BV_q8[e] <=> q8[u]	Transport, intercellular	-0.00484992	-0.0047981	-0.00333875	-0.00404392	-0.00183833	-0.00204169	-0.000432545	-0.000624835	0.00441737	0.00417326
BV_IEX_raffin[u]tr	BV_IEX_raffin[u]tr	BV_raffin[e] <=> raffin[u]	Transport, intercellular	-0.104167	-0.00470194	-0.104167	-0.00470194	-0.104167	-0.00470194	-0.104167	-0.00470194	0	0
BV_IEX_rib_D[u]tr	BV_IEX_rib_D[u]tr	BV_rib_D[e] <=> rib_D[u]	Transport, intercellular	0	0	0	0	0	0	0	0	0	0
BV_IEX_rmn[u]tr	BV_IEX_rmn[u]tr	BV_rmn[e] <=> rmn[u]	Transport, intercellular	-0.0431537	-0.149152	-0.0431537	-0.149152	-0.0431537	-0.149152	-0.0431537	-0.149152	0	0
BV_IEX_sT_antigen[u]tr	BV_IEX_sT_antigen[u]tr	BV_sT_antigen[e] <=> sT_antigen[u]	Transport, intercellular	0	0	0	0	0	0	0	0	0	0
BV_IEX_sTn_antigen[u]tr	BV_IEX_sTn_antigen[u]tr	BV_sTn_antigen[e] <=> sTn_antigen[u]	Transport, intercellular	0	0	0	0	0	0	0	0	0	0
BV_IEX_ser_L[u]tr	BV_IEX_ser_L[u]tr	BV_ser_L[e] <=> ser_L[u]	Transport, intercellular	-6.09306	-7.15075	-0.525473	-2.35561	-0.289328	-2.05573	-0.0680765	-1.84331	6.02499	5.30743
BV_IEX_sheme[u]tr	BV_IEX_sheme[u]tr	BV_sheme[e] <=> sheme[u]	Transport, intercellular	-0.00484992	-0.0047981	-0.00333875	-0.00404392	-0.00183833	-0.00204169	-0.000432545	-0.000624835	0.00441737	0.00417326
BV_IEX_so4[u]tr	BV_IEX_so4[u]tr	BV_so4[e] <=> so4[u]	Transport, intercellular	-0.00484992	-0.0047981	-0.00333875	-0.00404392	-0.00183833	-0.00204169	-0.000432545	-0.000624835	0.00441737	0.00417326
BV_IEX_spmd[u]tr	BV_IEX_spmd[u]tr	BV_spmd[e] <=> spmd[u]	Transport, intercellular	-0.00484992	-0.0047981	-0.00333875	-0.00404392	-0.00183833	-0.00204169	-0.000432545	-0.000624835	0.00441737	0.00417326
BV_IEX_stys[u]tr	BV_IEX_stys[u]tr	BV_stys[e] <=> stys[u]	Transport, intercellular	0	0	0	0	0	0	0	0	0	0
BV_IEX_succ[u]tr	BV_IEX_succ[u]tr	BV_succ[e] <=> succ[u]	Transport, intercellular	680.196	680.091	683.978	680.271	699.59	694.897	582.183	704.396	-98.0134	24.3055
BV_IEX_sucr[u]tr	BV_IEX_sucr[u]tr	BV_sucr[e] <=> sucr[u]	Transport, intercellular	-0.01974	-0.074493	-0.01974	-0.074493	-0.01974	-0.074493	-0.01974	-0.074493	0	0
BV_IEX_thr_L[u]tr	BV_IEX_thr_L[u]tr	BV_thr_L[e] <=> thr_L[u]	Transport, intercellular	4.6878	0.991555	-0.441927	1.18389	-0.243327	1.46415	-0.0572529	1.66227	-4.74506	0.670714
BV_IEX_thymd[u]tr	BV_IEX_thymd[u]tr	BV_thymd[e] <=> thymd[u]	Transport, intercellular	-0.025093	-0.0248249	-0.0172744	-0.0209229	-0.00951136	-0.0105635	-0.00223795	-0.00323284	0.0228551	0.0215921
BV_IEX_ttdca[u]tr	BV_IEX_ttdca[u]tr	BV_ttdca[e] <=> ttdca[u]	Transport, intercellular	-0.0255514	-0.0387551	-0.0269677	-0.0326635	-0.0148486	-0.0164911	0.0129661	-0.0050469	0.0385175	0.0337082
BV_IEX_ura[u]tr	BV_IEX_ura[u]tr	BV_ura[e] <=> ura[u]	Transport, intercellular	5.48514e-25	0	0	0	0	0	0	0	-5.48514e-25	0
BV_IEX_uri[u]tr	BV_IEX_uri[u]tr	BV_uri[e] <=> uri[u]	Transport, intercellular	-0.142266	-0.140746	1.20585	0.904717	-0.0539252	-0.0598905	-0.0126882	1.77999	0.129578	1.92073
BV_IEX_val_L[u]tr	BV_IEX_val_L[u]tr	BV_val_L[e] <=> val_L[u]	Transport, intercellular	-0.561383	2.4178	0.944755	2.61591	-0.212789	-1.9731	1.28927	1.2702	1.85065	-1.1476
BV_IEX_xan[u]tr	BV_IEX_xan[u]tr	BV_xan[e] <=> xan[u]	Transport, intercellular	0	0	0	0	0	0	0	0	0	0
BV_IEX_xyl_D[u]tr	BV_IEX_xyl_D[u]tr	BV_xyl_D[e] <=> xyl_D[u]	Transport, intercellular	-0.251174	-0.187982	-0.251174	-0.187982	-0.251174	-0.187982	-0.251174	-0.187982	0	0
BV_IEX_zn2[u]tr	BV_IEX_zn2[u]tr	BV_zn2[e] <=> zn2[u]	Transport, intercellular	-0.00484992	-0.0047981	-0.00333875	-0.00404392	-0.00183833	-0.00204169	-0.000432545	-0.000624835	0.00441737	0.00417326
DD_12DGR180ti	1,2 diacylglycerol transport (extracellular to cytoplasm, n-C18:0)	DD_12dgr180[e] -> DD_12dgr180[c]	Transport, intercellular	0.0693989	0.0637897	0.0498556	0.0437742	0.0397858	0.0425743	0.0363576	0.0405692	-0.0330413	-0.0232205
DD_1P4H2CBXLAH	1-Pyrroline-4-hydroxy-2-carboxylate aminohydrolase (decyclizing)	DD_h2o[c] + DD_h[c] + DD_1p4h2cbxl[c] <=> DD_nh4[c] + DD_25dop[c]	Transport, intercellular	0	0	0	0	0	0	0	0	0	0
DD_23DHMPO	(R)-2,3-Dihydroxy-3-methylpentanoate:NADP+ oxidoreductase	DD_23dhmp[c] + DD_nadp[c] <=> DD_h[c] + DD_3h3mop[c] + DD_nadph[c]	Transport, intercellular	-0.731164	-0.674497	-0.837177	-0.761794	-0.954871	-0.938264	-0.811394	-1.05745	-0.0802295	-0.382949
DD_26DAPLLAT	L,L-diaminopimelate aminotransferase	DD_26dap_LL[c] + DD_akg[c] <=> DD_h2o[c] + DD_h[c] + DD_thdp[c] + DD_glu_L[c]	Transport, intercellular	-0.179968	-0.121022	-0.147889	-0.147158	-0.124678	-0.129608	-0.107455	-0.113205	0.0725124	0.00781747
DD_26DAPt2r	meso-2,6-Diaminoheptanedioate transport via proton symport, reversible	DD_h[e] + DD_26dap_M[e] <=> DD_h[c] + DD_26dap_M[c]	Transport, intercellular	0.325877	0.343937	0.215506	0.17191	0.165318	0.180713	0.157554	0.182502	-0.168324	-0.161435
DD_2AHBUTI	(S)-2-Aceto-2-hydroxybutanoate isomerase	DD_2ahbut[c] <=> DD_3h3mop[c]	Transport, intercellular	0.731164	0.674497	0.837177	0.761794	0.954871	0.938264	0.811394	1.05745	0.0802295	0.382949
DD_2DDPENTHL	2-Dehydro-3-deoxy-L-arabinonate hydro-lyase	DD_2ddpent[c] -> DD_h2o[c] + DD_25dop[c]	Transport, intercellular	0	0	0	0	0	0	0	0	0	0
DD_2DHPL	2 dehydropantoate formaldehyde lyase 3 methyl 2 oxobutanoate forming	DD_2dhp[c] <=> DD_3mob[c] + DD_fald[c]	Transport, intercellular	0	0	0	0	0	0	0	0	0	0
DD_2DMMQ8abc	2-Demethylmenaquinone 8 uptake via ABC transporter	DD_h2o[c] + DD_atp[c] + DD_2dmmq8[e] -> DD_h[c] + DD_pi[c] + DD_adp[c] + DD_2dmmq8[c]	Transport, intercellular	0.0100908	0.0092752	0.00724915	0.00636489	0.00578496	0.00619042	0.00528651	0.00589888	-0.00480429	-0.00337632
DD_2HMCOXT	4-oxalocrotonate tautomerase	DD_2hmc[c] <=> DD_oxalc[c]	Transport, intercellular	0	0	0	0	0	0	0	0	0	0
DD_2MBCOATA	2-methylbutanoyl-CoA[acyl-carrier-protein] transferase	DD_2mbcoa[c] + DD_ACP[c] <=> DD_coa[c] + DD_2mbutACP[c]	Transport, intercellular	0.138798	0.127579	0.0997112	0.0875483	0.0795715	0.0851485	0.0727153	0.0811384	-0.0660825	-0.0464409
DD_2OBUTt2r	2-Oxobutanoate transport via proton symport, reversible	DD_h[e] + DD_2obut[e] <=> DD_h[c] + DD_2obut[c]	Transport, intercellular	0.0961996	-0.0431783	0.244416	0.135776	0.141487	0.39166	0.320242	0.562938	0.224042	0.606116
DD_34DHOXPEGOX	3,4-Dihydroxyphenylethyleneglycol:NAD+ oxidoreductase	DD_h[c] + DD_nadh[c] + DD_34dhmald[c] <=> DD_nad[c] + DD_34dhoxpeg[c]	Valine, leucine, and isoleucine metabolism	0	0	0	0	0	0	0	0	0	0
DD_3HAD100	3-hydroxyacyl-[acyl-carrier-protein] dehydratase (n-C10:0)	DD_3hdecACP[c] -> DD_h2o[c] + DD_tdec2eACP[c]	Lysine metabolism	0.244516	0.224753	0.175658	0.154231	0.140179	0.150003	0.1281	0.142939	-0.116415	-0.0818135
DD_3HAD10M11	10-methyl-3-hydroxy-undecanoyl-ACP hydro-lyase	DD_10m3hundecACP[c] -> DD_h2o[c] + DD_10mtundec2eACP[c]	Transport, extracellular	0	0	0	0	0	0	0	0	0	0
DD_3HAD10M12	10-methyl-3-hydroxy-dodecanoyl-ACP hydro-lyase	DD_10m3hddcaACP[c] -> DD_h2o[c] + DD_10mtddec2eACP[c]	Valine, leucine, and isoleucine metabolism	0.138798	0.127579	0.0997112	0.0875483	0.0795715	0.0851485	0.0727153	0.0811384	-0.0660825	-0.0464409
DD_3HAD11M12	11-methyl-3-hydroxy-dodecanoyl-ACP hydro-lyase	DD_11m3hddcaACP[c] -> DD_h2o[c] + DD_11mtddec2eACP[c]	Glycerophospholipid metabolism	0.138798	0.127579	0.0997112	0.0875483	0.0795715	0.0851485	0.0727153	0.0811384	-0.0660825	-0.0464409
DD_3HAD120	3-hydroxyacyl-[acyl-carrier-protein] dehydratase (n-C12:0)	DD_3hddecACP[c] -> DD_h2o[c] + DD_tddec2eACP[c]	Valine, leucine, and isoleucine metabolism	0.244516	0.224753	0.175658	0.154231	0.140179	0.150003	0.1281	0.142939	-0.116415	-0.0818135
DD_3HAD121	3-hydroxyacyl-[acyl-carrier-protein] dehydratase (n-C12:1)	DD_3hcddec5eACP[c] -> DD_h2o[c] + DD_t3c5ddeceACP[c]	Transport, extracellular	0	0	0	0	0	0	0	0	0	0
DD_3HAD12M13	12-methyl-3-hydroxy-tridecanoyl-ACP hydro-lyase	DD_12m3htridecACP[c] -> DD_h2o[c] + DD_12mttritec2eACP[c]	Citric acid cycle	0	0	0	0	0	0	0	0	0	0
DD_3HAD12M14	12-methyl-3-hydroxy-tetra-decanoyl-ACP hydro-lyase	DD_12m3hmyrsACP[c] -> DD_h2o[c] + DD_12mtmrs2eACP[c]	Biotin metabolism	0.138798	0.127579	0.0997112	0.0875483	0.0795715	0.0851485	0.0727153	0.0811384	-0.0660825	-0.0464409
DD_3HAD13M14	13-methyl-3-hydroxy-tetra-decanoyl-ACP hydro-lyase	DD_13m3hmyrsACP[c] -> DD_h2o[c] + DD_13mtmrs2eACP[c]	Biotin metabolism	0.138798	0.127579	0.0997112	0.0875483	0.0795715	0.0851485	0.0727153	0.0811384	-0.0660825	-0.0464409
DD_3HAD140	3-hydroxyacyl-[acyl-carrier-protein] dehydratase (n-C14:0)	DD_3hmrsACP[c] -> DD_h2o[c] + DD_tmrs2eACP[c]	Fatty acid synthesis	0.0407526	0.0374588	0.0292764	0.0257052	0.0233631	0.0250006	0.02135	0.0238232	-0.0194026	-0.0136356
DD_3HAD141	3-hydroxyacyl-[acyl-carrier-protein] dehydratase (n-C14:1)	DD_3hcmrs7eACP[c] -> DD_h2o[c] + DD_t3c7mrseACP[c]	Fatty acid synthesis	0	0	0	0	0	0	0	0	0	0
DD_3HAD14M15	14-methyl-3-hydroxy-pentadecanoyl-ACP hydro-lyase	DD_14m3hpentdecACP[c] -> DD_h2o[c] + DD_14mtpentdec2eACP[c]	Fatty acid synthesis	0	0	0	0	0	0	0	0	0	0
DD_3HAD14M16	14-methyl-3-hydroxy-hexa-decanoyl-ACP hydro-lyase	DD_14m3hpalmACP[c] -> DD_h2o[c] + DD_14mtpalm2eACP[c]	Fatty acid synthesis	0.138798	0.127579	0.0997112	0.0875483	0.0795715	0.0851485	0.0727153	0.0811384	-0.0660825	-0.0464409
DD_3HAD15M16	15-methyl-3-hydroxy-hexa-decanoyl-ACP hydro-lyase	DD_15m3hpalmACP[c] -> DD_h2o[c] + DD_15mtpalm2eACP[c]	Fatty acid synthesis	0.138798	0.127579	0.0997112	0.0875483	0.0795715	0.0851485	0.0727153	0.0811384	-0.0660825	-0.0464409
DD_3HAD160	3-hydroxyacyl-[acyl-carrier-protein] dehydratase (n-C16:0)	DD_3hpalmACP[c] -> DD_h2o[c] + DD_tpalm2eACP[c]	Fatty acid synthesis	0	0	0	0	0	0	0	0	0	0
DD_3HAD161	3-hydroxyacyl-[acyl-carrier-protein] dehydratase (n-C16:1)	DD_3hcpalm9eACP[c] -> DD_h2o[c] + DD_t3c9palmeACP[c]	Fatty acid synthesis	0	0	0	0	0	0	0	0	0	0
DD_3HAD180	3-hydroxyacyl-[acyl-carrier-protein] dehydratase (n-C18:0)	DD_3hoctaACP[c] -> DD_h2o[c] + DD_toctd2eACP[c]	Fatty acid synthesis	0	0	0	0	0	0	0	0	0	0
DD_3HAD181	3-hydroxyacyl-[acyl-carrier-protein] dehydratase (n-C18:1)	DD_3hcvac11eACP[c] -> DD_h2o[c] + DD_t3c11vaceACP[c]	Fatty acid synthesis	0	0	0	0	0	0	0	0	0	0
DD_3HAD40	3-hydroxyacyl-[acyl-carrier-protein] dehydratase (n-C4:0)	DD_3haACP[c] -> DD_h2o[c] + DD_but2eACP[c]	Fatty acid synthesis	0.244516	0.224753	0.175658	0.154231	0.140179	0.150003	0.1281	0.142939	-0.116415	-0.0818135
DD_3HAD4M5	4-methyl-3-hydroxy-pentanoyl-ACP hydro-lyase	DD_4m3hpentACP[c] -> DD_h2o[c] + DD_4mtpent2eACP[c]	Fatty acid synthesis	0	0	0	0	0	0	0	0	0	0
DD_3HAD4M6	4-methyl-3-hydroxy-hexanoyl-ACP hydro-lyase	DD_4m3hhexACP[c] -> DD_h2o[c] + DD_4mthex2eACP[c]	Fatty acid synthesis	0.138798	0.127579	0.0997112	0.0875483	0.0795715	0.0851485	0.0727153	0.0811384	-0.0660825	-0.0464409
DD_3HAD5M6	5-methyl-3-hydroxy-hexanoyl-ACP hydro-lyase	DD_5m3hhexACP[c] -> DD_h2o[c] + DD_5mthex2eACP[c]	Fatty acid synthesis	0.138798	0.127579	0.0997112	0.0875483	0.0795715	0.0851485	0.0727153	0.0811384	-0.0660825	-0.0464409
DD_3HAD60	3-hydroxyacyl-[acyl-carrier-protein] dehydratase (n-C6:0)	DD_3hhexACP[c] -> DD_h2o[c] + DD_thex2eACP[c]	Fatty acid synthesis	0.244516	0.224753	0.175658	0.154231	0.140179	0.150003	0.1281	0.142939	-0.116415	-0.0818135
DD_3HAD6M7	6-methyl-3-hydroxy-heptanoyl-ACP hydro-lyase	DD_6m3hheptACP[c] -> DD_h2o[c] + DD_6mthept2eACP[c]	Fatty acid synthesis	0	0	0	0	0	0	0	0	0	0
DD_3HAD6M8	6-methyl-3-hydroxy-octanoyl-ACP hydro-lyase	DD_6m3hocACP[c] -> DD_h2o[c] + DD_6mtoct2eACP[c]	Fatty acid synthesis	0.138798	0.127579	0.0997112	0.0875483	0.0795715	0.0851485	0.0727153	0.0811384	-0.0660825	-0.0464409
DD_3HAD7M8	7-methyl-3-hydroxy-octanoyl-ACP hydro-lyase	DD_7m3hocACP[c] -> DD_h2o[c] + DD_7mtoct2eACP[c]	Fatty acid synthesis	0.138798	0.127579	0.0997112	0.0875483	0.0795715	0.0851485	0.0727153	0.0811384	-0.0660825	-0.0464409
DD_3HAD80	3-hydroxyacyl-[acyl-carrier-protein] dehydratase (n-C8:0)	DD_3hoctACP[c] -> DD_h2o[c] + DD_toct2eACP[c]	Fatty acid synthesis	0.244516	0.224753	0.175658	0.154231	0.140179	0.150003	0.1281	0.142939	-0.116415	-0.0818135
DD_3HAD8M10	8-methyl-3-hydroxy-decanoyl-ACP hydro-lyase	DD_8m3hdcaACP[c] -> DD_h2o[c] + DD_8mtdec2eACP[c]	Fatty acid synthesis	0.138798	0.127579	0.0997112	0.0875483	0.0795715	0.0851485	0.0727153	0.0811384	-0.0660825	-0.0464409
DD_3HAD8M9	8-methyl-3-hydroxy-nonanoyl-ACP hydro-lyase	DD_8m3hnonACP[c] -> DD_h2o[c] + DD_8mtnon2eACP[c]	Fatty acid synthesis	0	0	0	0	0	0	0	0	0	0
DD_3HAD9M10	9-methyl-3-hydroxy-decanoyl-ACP hydro-lyase	DD_9m3hdcaACP[c] -> DD_h2o[c] + DD_9mtdec2eACP[c]	Fatty acid synthesis	0.138798	0.127579	0.0997112	0.0875483	0.0795715	0.0851485	0.0727153	0.0811384	-0.0660825	-0.0464409
DD_3MOBS	3-methyl-2-oxobutanoate synthase	DD_h[c] + DD_coa[c] + DD_3c3hmp[c] <=> DD_h2o[c] + DD_3mob[c] + DD_accoa[c]	Fatty acid synthesis	0	-1.70827	0	-1.75511	0	0	0	0	0	1.70827
DD_3OAR100	3-oxoacyl-[acyl-carrier-protein] reductase (n-C10:0)	DD_h[c] + DD_nadph[c] + DD_3odecACP[c] <=> DD_nadp[c] + DD_3hdecACP[c]	Fatty acid synthesis	0.244516	0.224753	0.175658	0.154231	0.140179	0.150003	0.1281	0.142939	-0.116415	-0.0818135
DD_3OAR10M11	10-methyl-3-oxo-undecanoyl-ACPNADP+ oxidoreductase	DD_h[c] + DD_nadph[c] + DD_10m3oundecACP[c] <=> DD_nadp[c] + DD_10m3hundecACP[c]	Fatty acid synthesis	0	0	0	0	0	0	0	0	0	0
DD_3OAR10M12	10-methyl-3-oxo-dodecanoyl-ACPNADP+ oxidoreductase	DD_h[c] + DD_nadph[c] + DD_10m3oddcaACP[c] <=> DD_nadp[c] + DD_10m3hddcaACP[c]	Fatty acid synthesis	0.138798	0.127579	0.0997112	0.0875483	0.0795715	0.0851485	0.0727153	0.0811384	-0.0660825	-0.0464409
DD_3OAR11M12	11-methyl-3-oxo-dodecanoyl-ACPNADP+ oxidoreductase	DD_h[c] + DD_nadph[c] + DD_11m3oddcaACP[c] <=> DD_nadp[c] + DD_11m3hddcaACP[c]	Fatty acid synthesis	0.138798	0.127579	0.0997112	0.0875483	0.0795715	0.0851485	0.0727153	0.0811384	-0.0660825	-0.0464409
DD_3OAR120	3-oxoacyl-[acyl-carrier-protein] reductase (n-C12:0)	DD_h[c] + DD_nadph[c] + DD_3oddecACP[c] <=> DD_nadp[c] + DD_3hddecACP[c]	Valine, leucine, and isoleucine metabolism	0.244516	0.224753	0.175658	0.154231	0.140179	0.150003	0.1281	0.142939	-0.116415	-0.0818135
DD_3OAR12M13	12-methyl-3-oxo-tridecanoyl-ACPNADP+ oxidoreductase	DD_h[c] + DD_nadph[c] + DD_12m3otridecACP[c] <=> DD_nadp[c] + DD_12m3htridecACP[c]	Valine, leucine, and isoleucine metabolism	0	0	0	0	0	0	0	0	0	0
DD_3OAR12M14	12-methyl-3-oxo-tetra-decanoyl-ACPNADP+ oxidoreductase	DD_h[c] + DD_nadph[c] + DD_12m3omyrsACP[c] <=> DD_nadp[c] + DD_12m3hmyrsACP[c]	Biotin metabolism	0.138798	0.127579	0.0997112	0.0875483	0.0795715	0.0851485	0.0727153	0.0811384	-0.0660825	-0.0464409
DD_3OAR13M14	13-methyl-3-oxo-tetra-decanoyl-ACPNADP+ oxidoreductase	DD_h[c] + DD_nadph[c] + DD_13m3omyrsACP[c] <=> DD_nadp[c] + DD_13m3hmyrsACP[c]	Biotin metabolism	0.138798	0.127579	0.0997112	0.0875483	0.0795715	0.0851485	0.0727153	0.0811384	-0.0660825	-0.0464409
DD_3OAR140	3-oxoacyl-[acyl-carrier-protein] reductase (n-C14:0)	DD_h[c] + DD_nadph[c] + DD_3omrsACP[c] <=> DD_nadp[c] + DD_3hmrsACP[c]	Fatty acid synthesis	0.203763	0	0	0.128526	0	0.125003	0.10675	0	-0.0970129	0
DD_3OAR14M15	14-methyl-3-oxo-pentadecanoyl-ACPNADP+ oxidoreductase	DD_h[c] + DD_nadph[c] + DD_14m3opentdecACP[c] <=> DD_nadp[c] + DD_14m3hpentdecACP[c]	Fatty acid synthesis	0	0	0	0	0	0	0	0	0	0
DD_3OAR14M16	14-methyl-3-oxo-hexa-decanoyl-ACPNADP+ oxidoreductase	DD_h[c] + DD_nadph[c] + DD_14m3opalmACP[c] <=> DD_nadp[c] + DD_14m3hpalmACP[c]	Fatty acid synthesis	0.138798	0.127579	0.0997112	0.0875483	0.0795715	0.0851485	0.0727153	0.0811384	-0.0660825	-0.0464409
DD_3OAR15M16	15-methyl-3-oxo-hexa-decanoyl-ACPNADP+ oxidoreductase	DD_h[c] + DD_nadph[c] + DD_15m3opalmACP[c] <=> DD_nadp[c] + DD_15m3hpalmACP[c]	Fatty acid synthesis	0.138798	0.127579	0.0997112	0.0875483	0.0795715	0.0851485	0.0727153	0.0811384	-0.0660825	-0.0464409
DD_3OAR160	3-oxoacyl-[acyl-carrier-protein] reductase (n-C16:0)	DD_h[c] + DD_nadph[c] + DD_3opalmACP[c] <=> DD_nadp[c] + DD_3hpalmACP[c]	Fatty acid synthesis	0	0	0	0	0	0	0	0	0	0
DD_3OAR180	3-oxoacyl-[acyl-carrier-protein] reductase (n-C18:0)	DD_h[c] + DD_nadph[c] + DD_3ooctdACP[c] <=> DD_nadp[c] + DD_3hoctaACP[c]	Fatty acid synthesis	0	0	0	0	0	0	0	0	0	0
DD_3OAR40	3-oxoacyl-[acyl-carrier-protein] reductase (n-C4:0)	DD_h[c] + DD_nadph[c] + DD_actACP[c] <=> DD_nadp[c] + DD_3haACP[c]	Fatty acid synthesis	0.244516	0.224753	0.175658	0.154231	0.140179	0.150003	0.1281	0.142939	-0.116415	-0.0818135
DD_3OAR4M5	4-methyl-3-oxo-pentanoyl-ACPNADP+ oxidoreductase	DD_h[c] + DD_nadph[c] + DD_4m3opentACP[c] <=> DD_nadp[c] + DD_4m3hpentACP[c]	Fatty acid synthesis	0	0	0	0	0	0	0	0	0	0
DD_3OAR4M6	4-methyl-3-oxo-hexanoyl-ACPNADP+ oxidoreductase	DD_h[c] + DD_nadph[c] + DD_4m3ohexACP[c] <=> DD_nadp[c] + DD_4m3hhexACP[c]	Fatty acid synthesis	0.138798	0.127579	0.0997112	0.0875483	0.0795715	0.0851485	0.0727153	0.0811384	-0.0660825	-0.0464409
DD_3OAR5M6	5-methyl-3-oxo-hexanoyl-ACPNADP+ oxidoreductase	DD_h[c] + DD_nadph[c] + DD_5m3ohexACP[c] <=> DD_nadp[c] + DD_5m3hhexACP[c]	Fatty acid synthesis	0.138798	0.127579	0.0997112	0.0875483	0.0795715	0.0851485	0.0727153	0.0811384	-0.0660825	-0.0464409
DD_3OAR60	3-oxoacyl-[acyl-carrier-protein] reductase (n-C6:0)	DD_h[c] + DD_nadph[c] + DD_3ohexACP[c] <=> DD_nadp[c] + DD_3hhexACP[c]	Fatty acid synthesis	0.244516	0.224753	0.175658	0.154231	0.140179	0.150003	0.1281	0.142939	-0.116415	-0.0818135
DD_3OAR6M7	6-methyl-3-oxo-heptanoyl-ACPNADP+ oxidoreductase	DD_h[c] + DD_nadph[c] + DD_6m3oheptACP[c] <=> DD_nadp[c] + DD_6m3hheptACP[c]	Fatty acid synthesis	0	0	0	0	0	0	0	0	0	0
DD_3OAR6M8	6-methyl-3-oxo-octanoyl-ACPNADP+ oxidoreductase	DD_h[c] + DD_nadph[c] + DD_6m3oocACP[c] <=> DD_nadp[c] + DD_6m3hocACP[c]	Fatty acid synthesis	0.138798	0.127579	0.0997112	0.0875483	0.0795715	0.0851485	0.0727153	0.0811384	-0.0660825	-0.0464409
DD_3OAR7M8	7-methyl-3-oxo-octanoyl-ACPNADP+ oxidoreductase	DD_h[c] + DD_nadph[c] + DD_7m3oocACP[c] <=> DD_nadp[c] + DD_7m3hocACP[c]	Fatty acid synthesis	0.138798	0.127579	0.0997112	0.0875483	0.0795715	0.0851485	0.0727153	0.0811384	-0.0660825	-0.0464409
DD_3OAR80	3-oxoacyl-[acyl-carrier-protein] reductase (n-C8:0)	DD_h[c] + DD_nadph[c] + DD_3ooctACP[c] <=> DD_nadp[c] + DD_3hoctACP[c]	Fatty acid synthesis	0.244516	0.224753	0.175658	0.154231	0.140179	0.150003	0.1281	0.142939	-0.116415	-0.0818135
DD_3OAR8M10	8-methyl-3-oxo-decanoyl-ACPNADP+ oxidoreductase	DD_h[c] + DD_nadph[c] + DD_8m3odcaACP[c] <=> DD_nadp[c] + DD_8m3hdcaACP[c]	Fatty acid synthesis	0.138798	0.127579	0.0997112	0.0875483	0.0795715	0.0851485	0.0727153	0.0811384	-0.0660825	-0.0464409
DD_3OAR8M9	8-methyl-3-oxo-nonanoyl-ACPNADP+ oxidoreductase	DD_h[c] + DD_nadph[c] + DD_8m3ononACP[c] <=> DD_nadp[c] + DD_8m3hnonACP[c]	Fatty acid synthesis	0	0	0	0	0	0	0	0	0	0
DD_3OAR9M10	9-methyl-3-oxo-decanoyl-ACPNADP+ oxidoreductase	DD_h[c] + DD_nadph[c] + DD_9m3odcaACP[c] <=> DD_nadp[c] + DD_9m3hdcaACP[c]	Fatty acid synthesis	0.138798	0.127579	0.0997112	0.0875483	0.0795715	0.0851485	0.0727153	0.0811384	-0.0660825	-0.0464409
DD_3OAS100	3-oxoacyl-[acyl-carrier-protein] synthase (n-C10:0)	DD_h[c] + DD_malACP[c] + DD_ocACP[c] -> DD_ACP[c] + DD_3odecACP[c] + DD_co2[c]	Fatty acid synthesis	0.244516	0.224753	0.175658	0.154231	0.140179	0.150003	0.1281	0.142939	-0.116415	-0.0818135
DD_3OAS10M11	10-methyl-undecanoyl-ACPmalonyl-[acyl-carrier-protein] C-acyltransferase (decarboxylating)	DD_h[c] + DD_malACP[c] + DD_10mundecACP[c] -> DD_ACP[c] + DD_12m3otridecACP[c] + DD_co2[c]	Fatty acid synthesis	0	0	0	0	0	0	0	0	0	0
DD_3OAS10M12	10-methyl-dodecanoyl-ACPmalonyl-[acyl-carrier-protein] C-acyltransferase (decarboxylating)	DD_h[c] + DD_malACP[c] + DD_10mddcaACP[c] -> DD_ACP[c] + DD_12m3omyrsACP[c] + DD_co2[c]	Fatty acid synthesis	0.138798	0.127579	0.0997112	0.0875483	0.0795715	0.0851485	0.0727153	0.0811384	-0.0660825	-0.0464409
DD_3OAS11M12	11-methyl-dodecanoyl-ACPmalonyl-[acyl-carrier-protein] C-acyltransferase (decarboxylating)	DD_h[c] + DD_malACP[c] + DD_11mddcaACP[c] -> DD_ACP[c] + DD_13m3omyrsACP[c] + DD_co2[c]	Fatty acid synthesis	0.138798	0.127579	0.0997112	0.0875483	0.0795715	0.0851485	0.0727153	0.0811384	-0.0660825	-0.0464409
DD_3OAS120	3-oxoacyl-[acyl-carrier-protein] synthase (n-C12:0)	DD_h[c] + DD_malACP[c] + DD_dcaACP[c] -> DD_ACP[c] + DD_3oddecACP[c] + DD_co2[c]	Fatty acid synthesis	0.244516	0.224753	0.175658	0.154231	0.140179	0.150003	0.1281	0.142939	-0.116415	-0.0818135
DD_3OAS121	3-oxoacyl-[acyl-carrier-protein] synthase (n-C12:1)	DD_h[c] + DD_malACP[c] + DD_cdec3eACP[c] -> DD_ACP[c] + DD_co2[c] + DD_3ocddec5eACP[c]	Fatty acid synthesis	0	0	0	0	0	0	0	0	0	0
DD_3OAS12M13	12-methyl-tridecanoyl-ACPmalonyl-[acyl-carrier-protein] C-acyltransferase (decarboxylating)	DD_h[c] + DD_malACP[c] + DD_12mtridecACP[c] -> DD_ACP[c] + DD_14m3opentdecACP[c] + DD_co2[c]	Fatty acid synthesis	0	0	0	0	0	0	0	0	0	0
DD_3OAS12M14	12-methyl-tetra-decanoyl-ACPmalonyl-[acyl-carrier-protein] C-acyltransferase (decarboxylating)	DD_h[c] + DD_malACP[c] + DD_12mmyrsACP[c] -> DD_ACP[c] + DD_14m3opalmACP[c] + DD_co2[c]	Fatty acid synthesis	0.138798	0.127579	0.0997112	0.0875483	0.0795715	0.0851485	0.0727153	0.0811384	-0.0660825	-0.0464409
DD_3OAS13M14	13-methyl-tetra-decanoyl-ACPmalonyl-[acyl-carrier-protein] C-acyltransferase (decarboxylating)	DD_h[c] + DD_malACP[c] + DD_13mmyrsACP[c] -> DD_ACP[c] + DD_15m3opalmACP[c] + DD_co2[c]	Fatty acid synthesis	0.138798	0.127579	0.0997112	0.0875483	0.0795715	0.0851485	0.0727153	0.0811384	-0.0660825	-0.0464409
DD_3OAS140	3-oxoacyl-[acyl-carrier-protein] synthase (n-C14:0)	DD_h[c] + DD_malACP[c] + DD_ddcaACP[c] -> DD_ACP[c] + DD_3omrsACP[c] + DD_co2[c]	Fatty acid synthesis	0.203763	0	0	0.128526	0	0.125003	0.10675	0	-0.0970129	0
DD_3OAS141	3-oxoacyl-[acyl-carrier-protein] synthase (n-C14:1)	DD_h[c] + DD_malACP[c] + DD_cddec5eACP[c] -> DD_ACP[c] + DD_co2[c] + DD_3ocmrs7eACP[c]	Fatty acid synthesis	0	0	0	0	0	0	0	0	0	0
DD_3OAS160	3-oxoacyl-[acyl-carrier-protein] synthase (n-C16:0)	DD_h[c] + DD_malACP[c] + DD_myrsACP[c] -> DD_ACP[c] + DD_3opalmACP[c] + DD_co2[c]	Fatty acid synthesis	0	0	0	0	0	0	0	0	0	0
DD_3OAS161	3-oxoacyl-[acyl-carrier-protein] synthase (n-C16:1)	DD_h[c] + DD_malACP[c] + DD_tdeACP[c] -> DD_ACP[c] + DD_co2[c] + DD_3ocpalm9eACP[c]	Fatty acid synthesis	0	0	0	0	0	0	0	0	0	0
DD_3OAS180	3-oxoacyl-[acyl-carrier-protein] synthase (n-C18:0)	DD_h[c] + DD_malACP[c] + DD_palmACP[c] -> DD_ACP[c] + DD_3ooctdACP[c] + DD_co2[c]	Fatty acid synthesis	0	0	0	0	0	0	0	0	0	0
DD_3OAS181	3-oxoacyl-[acyl-carrier-protein] synthase (n-C18:1)	DD_h[c] + DD_malACP[c] + DD_hdeACP[c] -> DD_ACP[c] + DD_co2[c] + DD_3ocvac11eACP[c]	Fatty acid synthesis	0	0	0	0	0	0	0	0	0	0
DD_3OAS2M3	2-methylpropionyl-ACPmalonyl-[acyl-carrier-protein] C-acyltransferase (decarboxylating)	DD_h[c] + DD_malACP[c] + DD_2mpropACP[c] -> DD_ACP[c] + DD_4m3opentACP[c] + DD_co2[c]	Fatty acid synthesis	0	0	0	0	0	0	0	0	0	0
DD_3OAS3M4	3-methylbutanoyl-ACPmalonyl-[acyl-carrier-protein] C-acyltransferase (decarboxylating)	DD_h[c] + DD_malACP[c] + DD_3mbutACP[c] -> DD_ACP[c] + DD_5m3ohexACP[c] + DD_co2[c]	Fatty acid synthesis	0.138798	0.127579	0.0997112	0.0875483	0.0795715	0.0851485	0.0727153	0.0811384	-0.0660825	-0.0464409
DD_3OAS4M3O6	4-methyl-3-oxo-hexanoyl-ACPmalonyl-[acyl-carrier-protein] C-acyltransferase (decarboxylating)	DD_h[c] + DD_2mbutACP[c] + DD_malACP[c] -> DD_ACP[c] + DD_4m3ohexACP[c] + DD_co2[c]	Fatty acid synthesis	0.138798	0.127579	0.0997112	0.0875483	0.0795715	0.0851485	0.0727153	0.0811384	-0.0660825	-0.0464409
DD_3OAS4M5	4-methyl-pentanoyl-ACPmalonyl-[acyl-carrier-protein] C-acyltransferase (decarboxylating)	DD_h[c] + DD_malACP[c] + DD_4mpentACP[c] -> DD_ACP[c] + DD_6m3oheptACP[c] + DD_co2[c]	Fatty acid synthesis	0	0	0	0	0	0	0	0	0	0
DD_3OAS4M6	4-methyl-hexanoyl-ACPmalonyl-[acyl-carrier-protein] C-acyltransferase (decarboxylating)	DD_h[c] + DD_malACP[c] + DD_4mhexACP[c] -> DD_ACP[c] + DD_6m3oocACP[c] + DD_co2[c]	Fatty acid synthesis	0.138798	0.127579	0.0997112	0.0875483	0.0795715	0.0851485	0.0727153	0.0811384	-0.0660825	-0.0464409
DD_3OAS5M6	5-methyl-hexanoyl-ACPmalonyl-[acyl-carrier-protein] C-acyltransferase (decarboxylating)	DD_h[c] + DD_malACP[c] + DD_5mhexACP[c] -> DD_ACP[c] + DD_7m3oocACP[c] + DD_co2[c]	Fatty acid synthesis	0.138798	0.127579	0.0997112	0.0875483	0.0795715	0.0851485	0.0727153	0.0811384	-0.0660825	-0.0464409
DD_3OAS60	3-oxoacyl-[acyl-carrier-protein] synthase (n-C6:0)	DD_h[c] + DD_malACP[c] + DD_butACP[c] -> DD_ACP[c] + DD_3ohexACP[c] + DD_co2[c]	Fatty acid synthesis	0.244516	0.224753	0.175658	0.154231	0.140179	0.150003	0.1281	0.142939	-0.116415	-0.0818135
DD_3OAS6M7	6-methyl-heptanoyl-ACPmalonyl-[acyl-carrier-protein] C-acyltransferase (decarboxylating)	DD_h[c] + DD_malACP[c] + DD_6mheptACP[c] -> DD_ACP[c] + DD_8m3ononACP[c] + DD_co2[c]	Fatty acid synthesis	0	0	0	0	0	0	0	0	0	0
DD_3OAS6M8	6-methyl-octanoyl-ACPmalonyl-[acyl-carrier-protein] C-acyltransferase (decarboxylating)	DD_h[c] + DD_malACP[c] + DD_6mocACP[c] -> DD_ACP[c] + DD_8m3odcaACP[c] + DD_co2[c]	Fatty acid synthesis	0.138798	0.127579	0.0997112	0.0875483	0.0795715	0.0851485	0.0727153	0.0811384	-0.0660825	-0.0464409
DD_3OAS7M8	7-methyl-octanoyl-ACPmalonyl-[acyl-carrier-protein] C-acyltransferase (decarboxylating)	DD_h[c] + DD_malACP[c] + DD_7mocACP[c] -> DD_ACP[c] + DD_9m3odcaACP[c] + DD_co2[c]	Fatty acid synthesis	0.138798	0.127579	0.0997112	0.0875483	0.0795715	0.0851485	0.0727153	0.0811384	-0.0660825	-0.0464409
DD_3OAS80	3-oxoacyl-[acyl-carrier-protein] synthase (n-C8:0)	DD_h[c] + DD_malACP[c] + DD_hexACP[c] -> DD_ACP[c] + DD_3ooctACP[c] + DD_co2[c]	Fatty acid synthesis	0.244516	0.224753	0.175658	0.154231	0.140179	0.150003	0.1281	0.142939	-0.116415	-0.0818135
DD_3OAS8M10	8-methyl-decanoyl-ACPmalonyl-[acyl-carrier-protein] C-acyltransferase (decarboxylating)	DD_h[c] + DD_malACP[c] + DD_8mdcaACP[c] -> DD_ACP[c] + DD_10m3oddcaACP[c] + DD_co2[c]	Fatty acid synthesis	0.138798	0.127579	0.0997112	0.0875483	0.0795715	0.0851485	0.0727153	0.0811384	-0.0660825	-0.0464409
DD_3OAS8M9	8-methyl-nonanoyl-ACPmalonyl-[acyl-carrier-protein] C-acyltransferase (decarboxylating)	DD_h[c] + DD_malACP[c] + DD_8mnonACP[c] -> DD_ACP[c] + DD_10m3oundecACP[c] + DD_co2[c]	Fatty acid synthesis	0	0	0	0	0	0	0	0	0	0
DD_3OAS9M10	9-methyl-decanoyl-ACPmalonyl-[acyl-carrier-protein] C-acyltransferase (decarboxylating)	DD_h[c] + DD_malACP[c] + DD_9mdcaACP[c] -> DD_ACP[c] + DD_11m3oddcaACP[c] + DD_co2[c]	Fatty acid synthesis	0.138798	0.127579	0.0997112	0.0875483	0.0795715	0.0851485	0.0727153	0.0811384	-0.0660825	-0.0464409
DD_4HBZCL	4 hydroxybenzoate carboxy lyase phenol forming	DD_h[c] + DD_4hbz[c] <=> DD_co2[c] + DD_phenol[c]	Fatty acid synthesis	0	0	0	0	0	0	0	0	0	0
DD_4HTHRS	4-Hydroxy-L-threonine synthase	DD_h2o[c] + DD_phthr[c] -> DD_pi[c] + DD_4hthr[c]	Fatty acid synthesis	0	0	0	0	0	0	0	0	0	0
DD_4NTPPH2	4-Nitrophenyl phosphate phosphohydrolase	DD_h2o[c] + DD_HC01104[c] -> DD_h[c] + DD_pi[c] + DD_pnp[c]	Fatty acid synthesis	0	0	0	0	0	0	0	0	0	0
DD_5AIZCDC	5aizc decarboxylase	DD_h[c] + DD_5aizc[c] -> DD_co2[c] + DD_air[c]	Fatty acid synthesis	0	0	0	0	0	0	0	0	0	0
DD_5DOAN	5-deoxyadenosine nuclosidase	DD_h2o[c] + DD_dad_5[c] -> DD_ade[c] + DD_5drib[c]	Transport, extracellular	0.0100908	0.0092752	0.00724915	0.00636489	0.00578496	0.00619042	0.00528651	0.00589888	-0.00480429	-0.00337632
DD_5GLUP5T1	(5-Glutamyl)-peptide:amino-acid 5-glutamyltransferase	DD_glu_L[c] + DD_HC00955[c] <=> DD_h2o[c] + DD_HC01577[c]	Aminobenzoate degradation	0	0	0	0	0	0	0	0	0	0
DD_5GLUP5T2	(5-Glutamyl)-peptide:amino-acid 5-glutamyltransferase	DD_h[c] + DD_glu_L[c] + DD_HC00955[c] -> DD_h2o[c] + DD_co2[c] + DD_HC01700[c]	Purine catabolism	0	0	0	0	0	0	0	0	0	0
DD_5MTHCYST	Methyltransferase	DD_h[c] + DD_ahcys[c] + DD_5mthglu[c] <=> DD_amet[c] + DD_thglu[c]	Tyrosine metabolism	0	0	0	0	0	0	0	0	0	0
DD_AACOAT	Acetoacetyl-CoA:acetate CoA-transferase	DD_atp[c] + DD_coa[c] + DD_acac[c] -> DD_aacoa[c] + DD_amp[c] + DD_ppi[c]	Pentose and glucuronate interconversions	0	0	0	0	0	0	0	0	0	0
DD_AACPS6	acyl-[acyl-carrier-protein] synthetase (n-C18:0)	DD_atp[c] + DD_ACP[c] + DD_ocdca[c] -> DD_amp[c] + DD_ppi[c] + DD_ocdcaACP[c]	Propanoate metabolism	1000	0	1000	0	1000	0	1000	1000	0	1000
DD_AACPS7	acyl-[acyl-carrier-protein] synthetase (n-C12:0)	DD_atp[c] + DD_ACP[c] + DD_ddca[c] -> DD_ddcaACP[c] + DD_amp[c] + DD_ppi[c]	Fatty acid synthesis	0	0	0	0	0	0	0	0	0	0
DD_ABUTD	Aminobutyraldehyde dehydrogenase	DD_h2o[c] + DD_nad[c] + DD_4abutn[c] -> 2 DD_h[c] + DD_nadh[c] + DD_4abut[c]	Fatty acid synthesis	0	0	0	0	0	0	0	0	0	0
DD_ACALD	acetaldehyde dehydrogenase (acetylating)	DD_coa[c] + DD_nad[c] + DD_acald[c] <=> DD_h[c] + DD_nadh[c] + DD_accoa[c]	Pyruvate metabolism	100.558	502.218	564.256	319.626	179.346	61.4319	-31.6239	249.467	-132.182	-252.752
DD_ACALDt	acetaldehyde reversible transport	DD_acald[e] <=> DD_acald[c]	Transport, extracellular	-592.728	1000	565.76	319.013	180.308	-711.119	-1000	-23.7926	-407.272	-1023.79
DD_ACBIPGT	Adenosyl cobinamide phosphate guanyltransferase	DD_h[c] + DD_adocbip[c] + DD_gtp[c] -> DD_ppi[c] + DD_agdpcbi[c]	Vitamin B12 metabolism	0.0050454	0.0046376	0.00362457	0.00318244	0.00289248	0.00309521	0.00264325	0.00294944	-0.00240215	-0.00168816
DD_ACCOACL	Acetyl-CoA:carbon-dioxide ligase (ADP-forming)	DD_accoa[c] + DD_btn_co2[c] -> DD_apoC_Lys_btn[c] + DD_malcoa[c]	Fatty acid oxidation	0	433.834	0	0	0	0	0	0	0	-433.834
DD_ACCOAL	acetate-CoA ligase (ADP-forming)	DD_atp[c] + DD_coa[c] + DD_ppa[c] -> DD_pi[c] + DD_adp[c] + DD_ppcoa[c]	Pyruvate metabolism	-9.94899e-25	0	0	0	0	0	0	1.26473e-22	9.94899e-25	1.26473e-22
DD_ACCOALYS2	Lysine biosynthesis AAA pathway 2/AcetylCoA to Lysine	DD_nadph[c] + DD_acaadpdp[c] -> DD_nadp[c] + DD_pi[c] + DD_acaadpsal[c]	Aminosugar metabolism	0	0	0	0	0	0	0	0	0	0
DD_ACGApts	N-Acetyl-D-glucosamine transport via PEP:Pyr PTS	DD_acgam[e] + DD_pep[c] -> DD_acgam6p[c] + DD_pyr[c]	Transport, extracellular	0	0	0	0	0	0	0	0	0	0
DD_ACGK	acetylglutamate kinase	DD_atp[c] + DD_acglu[c] -> DD_adp[c] + DD_acg5p[c]	Aminosugar metabolism	0	0.0505353	0	0	0	0	0	0	0	-0.0505353
DD_ACGS	N-acetylglutamate synthase	DD_glu_L[c] + DD_accoa[c] -> DD_h[c] + DD_coa[c] + DD_acglu[c]	Aminosugar metabolism	0	0	0	0	0	0	0	0	0	0
DD_ACHBPL	(S)-2-Aceto-2-hydroxybutanoate pyruvate-lyase (carboxylating)	DD_2obut[c] + DD_hethmpp[c] <=> DD_2ahbut[c] + DD_thmpp[c]	Aminosugar metabolism	0.731164	0.674497	0.837177	0.761794	0.954871	0.938264	0.811394	1.05745	0.0802295	0.382949
DD_ACKr	acetate kinase	DD_atp[c] + DD_ac[c] <=> DD_adp[c] + DD_actp[c]	Transport, extracellular	-97.0587	-497.294	-561.742	-315.664	-325.12	-59.285	33.4573	-247.421	130.516	249.872
DD_ACLS_a	pyruvatethiamin diphosphate acetaldehydetransferase	DD_h[c] + DD_pyr[c] + DD_thmpp[c] -> DD_co2[c] + DD_hethmpp[c]	Arginine and Proline Metabolism	2.06434	0.674497	0.837177	0.761794	0.954871	1.86278	0.811394	1.05745	-1.25295	0.382949
DD_ACLS_b	2-Acetolactate pyruvate-lyase (carboxylating)	DD_thmpp[c] + DD_alac_S[c] <=> DD_pyr[c] + DD_hethmpp[c]	Urea cycle	-1.33318	0	0	0	0	-0.924519	0	0	1.33318	0
DD_ACNAMS	N-acetylneuraminate synthase	DD_h2o[c] + DD_pep[c] + DD_acmana[c] -> DD_pi[c] + DD_acnam[c]	Valine, leucine, and isoleucine metabolism	0	0	0	0	0	0	0	0	0	0
DD_ACOAAGPAT140	myristoyl-1-acylglycerol-3-phosphate O-acyltransferase	DD_1tdecg3p[c] + DD_tdcoa[c] -> DD_coa[c] + DD_pa140[c]	Pyruvate metabolism	0	0	0	0	0	0	0	0	0	0
DD_ACOAAGPAT160	palmitoyl-1-acylglycerol-3-phosphate O-acyltransferase	DD_pmtcoa[c] + DD_1hdecg3p[c] -> DD_coa[c] + DD_pa160[c]	Valine, leucine, and isoleucine metabolism	0	0	0	0	0	0	0	0	0	0
DD_ACOAAGPAT180	stearoyl-1-acylglycerol-3-phosphate O-acyltransferase	DD_stcoa[c] + DD_1odecg3p[c] -> DD_coa[c] + DD_pa180[c]	Valine, leucine, and isoleucine metabolism	0	0	0	0	0	0	0	0	0	0
DD_ACOAAGPATAI15	anteisopentadecanoyl-1-acylglycerol-3-phosphate O-acyltransferase	DD_1aipdecg3p[c] + DD_aipdcoa[c] -> DD_h[c] + DD_coa[c] + DD_paai15[c]	Transport, extracellular	0	0	0	0	0	0	0	0	0	0
DD_ACOAAGPATAI17	anteisoheptadecanoyl-1-acylglycerol-3-phosphate O-acyltransferase	DD_1aihpdecg3p[c] + DD_aihpdcoa[c] -> DD_coa[c] + DD_paai17[c]	Glycerophospholipid metabolism	0.0693989	0.0637897	0.0498556	0.0437742	0.0397858	0.0425743	0.0363576	0.0405692	-0.0330413	-0.0232205
DD_ACOAAGPATI14	isotetradecanoyl-1-acylglycerol-3-phosphate O-acyltransferase	DD_itdcoa[c] + DD_1itdecg3p[c] -> DD_h[c] + DD_coa[c] + DD_pai14[c]	Glycerophospholipid metabolism	0	0	0	0	0	0	0	0	0	0
DD_ACOAAGPATI15	isopentadecanoyl-1-acylglycerol-3-phosphate O-acyltransferase	DD_ipdcoa[c] + DD_1ipdecg3p[c] -> DD_h[c] + DD_coa[c] + DD_pai15[c]	Glycerophospholipid metabolism	0	0	0	0	0	0	0	0	0	0
DD_ACOAAGPATI16	isohexadecanoyl-1-acylglycerol-3-phosphate O-acyltransferase	DD_ihdcoa[c] + DD_1ihdecg3p[c] -> DD_h[c] + DD_coa[c] + DD_pai16[c]	Glycerophospholipid metabolism	0	0	0	0	0	0	0	0	0	0
DD_ACOAAGPATI17	isoheptadecanoyl-1-acylglycerol-3-phosphate O-acyltransferase	DD_ihpdcoa[c] + DD_1ihpdecg3p[c] -> DD_coa[c] + DD_pai17[c]	Glycerophospholipid metabolism	0.0693989	0.0637897	0.0498556	0.0437742	0.0397858	0.0425743	0.0363576	0.0405692	-0.0330413	-0.0232205
DD_ACOATA	Acetyl-CoA ACP transacylase	DD_ACP[c] + DD_accoa[c] <=> DD_coa[c] + DD_acACP[c]	Glycerophospholipid metabolism	0.244516	0.224753	0.175658	0.154231	0.140179	0.150003	0.1281	0.142939	-0.116415	-0.0818135
DD_ACOCT	N-acetylornithine carbamoyltransferase	DD_cbp[c] + DD_acorn[c] -> DD_pi[c] + DD_Naccitr_L[c]	Glycerophospholipid metabolism	0	0	0	0	0	0	0	0	0	0
DD_ACODAr	Acetylornithine deacetylase, reversible	DD_h2o[c] + DD_acorn[c] <=> DD_ac[c] + DD_orn[c]	Glycerophospholipid metabolism	0	9.69834e-18	0	0	0	0	0	0	0	-9.69834e-18
DD_ACONMT	Trans-aconitate methyltransferase	DD_amet[c] + DD_acon_T[c] -> DD_ahcys[c] + DD_aconm[c]	Glycerophospholipid metabolism	0	0	0	0	0	0	0	0	0	0
DD_ACOTA	acetylornithine transaminase	DD_akg[c] + DD_acorn[c] <=> DD_glu_L[c] + DD_acg5sa[c]	Fatty acid oxidation	0	-0.0505353	0	0	0	0	0	0	0	0.0505353
DD_ACPS1	acyl-carrier protein synthase	DD_coa[c] + DD_apoACP[c] -> DD_h[c] + DD_ACP[c] + DD_pap[c]	Arginine and Proline Metabolism	0.0050454	0.0046376	0.00362457	0.00318244	0.00289248	0.00309521	0.00264325	0.00294944	-0.00240215	-0.00168816
DD_ACS	acetyl-CoA synthetase	DD_atp[c] + DD_coa[c] + DD_ac[c] -> DD_accoa[c] + DD_amp[c] + DD_ppi[c]	Arginine and Proline Metabolism	0	0	0	0	0	0	0	0	0	0
DD_ACTNDH	acetoin dehydrogenase complex	DD_coa[c] + DD_nad[c] + DD_actn_R[c] <=> DD_h[c] + DD_nadh[c] + DD_accoa[c] + DD_acald[c]	Citric acid cycle	0	0	0	0	0	0	0	0	0	0
DD_ACtr	acetate transporter	DD_ac[e] <=> DD_ac[c]	Citric acid cycle	-97.1402	-497.368	-561.801	-315.715	-325.167	-59.335	33.4146	-247.469	130.555	249.9
DD_ADCL	4-aminobenzoate synthase	DD_4adcho[c] -> DD_h[c] + DD_pyr[c] + DD_4abz[c]	Citric acid cycle	0	0	0	0	0	0	0	0	0	0
DD_ADCPS1	adenosylcobinamide-phosphate synthase	DD_atp[c] + DD_adcobhex[c] + DD_appl[c] -> DD_h[c] + DD_pi[c] + DD_adp[c] + DD_adocbi[c]	Arginine and Proline Metabolism	0	0	0	0	0	0	0	0	0	0
DD_ADCPS2	adenosylcobinamide-phosphate synthase	DD_atp[c] + DD_adcobhex[c] + DD_applp[c] -> DD_h[c] + DD_pi[c] + DD_adp[c] + DD_adocbip[c]	CoA synthesis	0	0	0	0	0	0	0	0	0	0
DD_ADCS	4-amino-4-deoxychorismate synthase	DD_chor[c] + DD_gln_L[c] -> DD_glu_L[c] + DD_4adcho[c]	Transport, extracellular	0	0	0	0	0	0	0	0	0	0
DD_ADCYRS	adenosylcobyric acid synthase (glutamine-hydrolysing)	4 DD_h2o[c] + 4 DD_atp[c] + 4 DD_gln_L[c] + DD_adcobdam[c] -> 4 DD_h[c] + 4 DD_glu_L[c] + 4 DD_pi[c] + 4 DD_adp[c] + DD_adcobhex[c]	Folate metabolism	0	0	0	0	0	0	0	0	0	0
DD_ADD	adenine deaminase	DD_h2o[c] + DD_h[c] + DD_ade[c] -> DD_nh4[c] + DD_hxan[c]	Vitamin B12 metabolism	0	0	0	0	0	0	0	0	0	0
DD_ADEt2r	adenine transport in via proton symport, reversible	DD_h[e] + DD_ade[e] <=> DD_h[c] + DD_ade[c]	Vitamin B12 metabolism	-285.82	-459.542	-616.747	-467.419	-749.036	-641.702	-690.314	-764.73	-404.495	-305.188
DD_ADK1	adenylate kinase	DD_atp[c] + DD_amp[c] <=> 2 DD_adp[c]	Folate metabolism	1.08487	0.942362	1.4848	0.696588	0.698061	0.732141	0.686399	0.746464	-0.398469	-0.195898
DD_ADK2	adenylate kinase (Inorganic triphosphate)	DD_amp[c] + DD_pppi[c] <=> DD_adp[c] + DD_ppi[c]	Vitamin B12 metabolism	0.0050454	0.0046376	0.00362457	0.00318244	0.00289248	0.00309521	0.00264325	0.00294944	-0.00240215	-0.00168816
DD_ADMDCr	Adenosylmethionine decarboxylase	DD_h[c] + DD_amet[c] <=> DD_co2[c] + DD_ametam[c]	Transport, extracellular	0.0050454	0.0046376	0.00362457	0.00318244	0.00289248	0.00309521	0.00264325	0.00294944	-0.00240215	-0.00168816
DD_ADNCNT3tc	adenosine transport CNT3	DD_h[e] + DD_adn[e] <=> DD_h[c] + DD_adn[c]	Nucleotide interconversion	4.32791	-3.12462	-10.6357	-3.25861	-9.58865	-5.67354	-7.24947	-6.79244	-11.5774	-3.66782
DD_ADNCYC	adenylate cyclase	DD_atp[c] -> DD_ppi[c] + DD_camp[c]	Nucleotide interconversion	0	0	0	0	0	0	0	0	0	0
DD_ADNUC	adenosine hydrolase	DD_h2o[c] + DD_adn[c] -> DD_ade[c] + DD_rib_D[c]	Nucleotide interconversion	0.122258	0	0.0404591	0	0.0227193	0	0.0166801	0	-0.105578	0
DD_ADOCBIK	Adenosyl cobinamide kinase	DD_atp[c] + DD_adocbi[c] -> DD_h[c] + DD_adp[c] + DD_adocbip[c]	Nucleotide interconversion	0	0	0	0	0	0	0	0	0	0
DD_ADOCBIK2	Adenosyl cobinamide kinase (GTP)	DD_gtp[c] + DD_adocbi[c] -> DD_h[c] + DD_adocbip[c] + DD_gdp[c]	Nucleotide interconversion	0.0050454	0.0046376	0.00362457	0.00318244	0.00289248	0.00309521	0.00264325	0.00294944	-0.00240215	-0.00168816
DD_ADOCBLS	Adenosylcobalamin 5-phosphate synthase	DD_agdpcbi[c] + DD_rdmbzi[c] -> DD_h[c] + DD_adocbl[c] + DD_gmp[c]	Nucleotide interconversion	0.0050454	0.0046376	0.00362457	0.00318244	0.00289248	0.00309521	0.00264325	0.00294944	-0.00240215	-0.00168816
DD_ADOCBLabc	Adenosylcobalamin transport via ABC system	DD_h2o[c] + DD_atp[c] + DD_adocbl[e] -> DD_h[c] + DD_pi[c] + DD_adp[c] + DD_adocbl[c]	Nucleotide interconversion	-5.86475e-19	-5.86475e-19	-1.26013e-18	-5.86475e-19	-2.49649e-19	-1.26013e-18	-9.23301e-19	-9.23301e-19	-3.36826e-19	-3.36826e-19
DD_ADPRDP	ADPribose diphosphatase	DD_h2o[c] + DD_adprib[c] -> 2 DD_h[c] + DD_amp[c] + DD_r5p[c]	Nucleotide interconversion	0	0	0	0	0	0	0	0	0	0
DD_ADSK	adenylyl-sulfate kinase	DD_atp[c] + DD_aps[c] -> DD_h[c] + DD_adp[c] + DD_paps[c]	Nucleotide interconversion	0	0	0	0	0	0	0	0	0	0
DD_ADSL1r	adenylsuccinate lyase	DD_dcamp[c] <=> DD_amp[c] + DD_fum[c]	Transport, extracellular	0	0	0	0	0	0	0	0	0	0
DD_ADSL2r	adenylosuccinate lyase	DD_25aics[c] <=> DD_fum[c] + DD_aicar[c]	Nucleotide interconversion	0	0	0	0	0	0	0	0	0	0
DD_ADSS	adenylosuccinate synthase	DD_gtp[c] + DD_asp_L[c] + DD_imp[c] -> 2 DD_h[c] + DD_pi[c] + DD_gdp[c] + DD_dcamp[c]	Vitamin B12 metabolism	0	0	0	0	0	0	0	0	0	0
DD_AGMHE	ADP-D-glycero-D-manno-heptose epimerase	DD_adphep_DD[c] -> DD_adphep_LD[c]	Vitamin B12 metabolism	0.16301	0.149835	0.117105	0.102821	0.0934524	0.100002	0.0854002	0.0952927	-0.0776103	-0.0545423
DD_AGMT	agmatinase	DD_h2o[c] + DD_agm[c] -> DD_ptrc[c] + DD_urea[c]	Vitamin B12 metabolism	0	0	0	0	0	0	0	0	0	0
DD_AGPAT120	1-tetradecanoyl-sn-glycerol 3-phosphate O-acyltransferase (n-C12:0)	DD_ddcaACP[c] + DD_1ddecg3p[c] -> DD_ACP[c] + DD_pa120[c]	Nucleotide interconversion	0	0	0	0	0	0	0	0	0	0
DD_AGPAT140	1-tetradecanoyl-sn-glycerol 3-phosphate O-acyltransferase (n-C14:0)	DD_myrsACP[c] + DD_1tdecg3p[c] -> DD_ACP[c] + DD_pa140[c]	Nucleotide interconversion	0	0	0	0	0	0	0	0	0	0
DD_AGPAT141	1-tetradec-7-enoyl-sn-glycerol 3-phosphate O-acyltransferase (n-C14:1)	DD_tdeACP[c] + DD_1tdec7eg3p[c] -> DD_ACP[c] + DD_pa141[c]	Nucleotide interconversion	0	0	0	0	0	0	0	0	0	0
DD_AGPAT160	1-hexadecanoyl-sn-glycerol 3-phosphate O-acyltransferase (n-C16:0)	DD_palmACP[c] + DD_1hdecg3p[c] -> DD_ACP[c] + DD_pa160[c]	Purine synthesis	0	0	0	0	0	0	0	0	0	0
DD_AGPAT161	1-hexadec-7-enoyl-sn-glycerol 3-phosphate O-acyltransferase (n-C16:1)	DD_hdeACP[c] + DD_1hdec9eg3p[c] -> DD_ACP[c] + DD_pa161[c]	Purine synthesis	0	0	0	0	0	0	0	0	0	0
DD_AGPAT180	1-octadecanoyl-sn-glycerol 3-phosphate O-acyltransferase (n-C18:0)	DD_ocdcaACP[c] + DD_1odecg3p[c] -> DD_ACP[c] + DD_pa180[c]	Nucleotide interconversion	0	0	0	0	0	0	0	0	0	0
DD_AGPAT181	1-octadec-7-enoyl-sn-glycerol 3-phosphate O-acyltransferase (n-C18:1)	DD_1odec11eg3p[c] + DD_octeACP[c] -> DD_ACP[c] + DD_pa181[c]	Aminosugar metabolism	0	0	0	0	0	0	0	0	0	0
DD_AGPR	N-acetyl-g-glutamyl-phosphate reductase	DD_nadp[c] + DD_pi[c] + DD_acg5sa[c] <=> DD_h[c] + DD_nadph[c] + DD_acg5p[c]	Aminosugar metabolism	0	-0.0505353	0	0	0	0	0	0	0	0.0505353
DD_AGTi	Alanine glyoxylate aminotransferase (irreversible)	DD_ala_L[c] + DD_glx[c] -> DD_pyr[c] + DD_gly[c]	Arginine and Proline Metabolism	0	0	0	0	0	0	0	0	0	0
DD_AHC	adenosylhomocysteinase	DD_h2o[c] + DD_ahcys[c] <=> DD_adn[c] + DD_hcys_L[c]	Lipopolysaccharide biosynthesis	0.0050454	0.0046376	0.00362457	0.00318244	0.00289248	0.00309521	0.00264325	0.00294944	-0.00240215	-0.00168816
DD_AHCYSNS	S-adenosylhomocysteine nucleosidase	DD_h2o[c] + DD_ahcys[c] -> DD_ade[c] + DD_rhcys[c]	Glycerophospholipid metabolism	0	0	0	0	0	0	0	0	0	0
DD_AHEXASE3	Hexosaminidase	DD_h2o[c] + DD_chtbs[c] <=> 2 DD_acgam[c]	Glycerophospholipid metabolism	0	0	0	0	0	0	0	0	0	0
DD_AHMMPS	4-amino-5-hydroxymethyl-2-methylpyrimidine synthetase	DD_h2o[c] + DD_air[c] -> DD_pi[c] + DD_4ahmmp[c] + DD_gcald[c] + 0.5 DD_o2[c]	Glycerophospholipid metabolism	0	0	0	0	0	0	0	0	0	0
DD_AHSERL2	O-acetylhomoserine (thiol)-lyase	DD_achms[c] + DD_h2s[c] -> DD_h[c] + DD_ac[c] + DD_hcys_L[c]	Glycerophospholipid metabolism	0	0	0	0	0	0	0	0	0	0
DD_AHSERL3	O-Acetyl-L-homoserine acetate-lyase	DD_achms[c] + DD_trdrd[c] + DD_tsul[c] <=> DD_h[c] + DD_ac[c] + DD_hcys_L[c] + DD_trdox[c] + DD_so3[c]	Glycerophospholipid metabolism	-0.179968	-0.121022	-0.147889	-0.147158	-0.124678	-0.129608	-0.107455	-0.113205	0.0725124	0.00781747
DD_AICART	phosphoribosylaminoimidazolecarboxamide formyltransferase	DD_aicar[c] + DD_10fthf[c] <=> DD_fprica[c] + DD_thf[c]	Glycerophospholipid metabolism	0.0686638	0.0547225	0.791056	0.0874666	0.144438	0.139716	0.180478	0.17604	0.111814	0.121318
DD_AIHPDCOATA	14-methyl-hexa-decanoyl-ACP[acyl-carrier-protein] transferase	DD_coa[c] + DD_14mpalmACP[c] <=> DD_ACP[c] + DD_aihpdcoa[c]	Glycerophospholipid metabolism	0.138798	0.127579	0.0997112	0.0875483	0.0795715	0.0851485	0.0727153	0.0811384	-0.0660825	-0.0464409
DD_AIPDCOATA	12-methyl-tetra-decanoyl-ACP[acyl-carrier-protein] transferase	DD_coa[c] + DD_12mmyrsACP[c] <=> DD_ACP[c] + DD_aipdcoa[c]	Urea cycle	0	0	0	0	0	0	0	0	0	0
DD_AIRC4	Phosphoribosylaminoimidazole carboxylase	DD_atp[c] + DD_air[c] + DD_hco3[c] -> DD_h[c] + DD_pi[c] + DD_adp[c] + DD_5aizc[c]	Alanine and aspartate metabolism	0	0	0	0	0	0	0	0	0	0
DD_AKP1	alkaline phosphatase (Dihydroneopterin)	3 DD_h2o[c] + DD_ahdt[c] -> 2 DD_h[c] + 3 DD_pi[c] + DD_dhnpt[c]	Methionine and cysteine metabolism	0	0	0	0	0	0	0	0	0	0
DD_ALAALA	D-alanine--D-alanine ligase (EC 6.3.2.4)	DD_atp[c] + 2 DD_ala_D[c] -> DD_h[c] + DD_pi[c] + DD_adp[c] + DD_alaala[c]	Glycerophospholipid metabolism	0.0407526	0.0374588	0.0292764	0.0257052	0.0233631	0.0250006	0.02135	0.0238232	-0.0194026	-0.0136356
DD_ALAASP1c	Hydrolysis of L-alanyl-L-aspartate	DD_h2o[c] + DD_alaasp[c] <=> DD_asp_L[c] + DD_ala_L[c]	Aminosugar metabolism	0	0	0	0	0	0	0	0	0	0
DD_ALAASPabc	L-alanyl-L-aspartate transport via ABC system	DD_h2o[c] + DD_atp[c] + DD_alaasp[e] -> DD_h[c] + DD_pi[c] + DD_adp[c] + DD_alaasp[c]	Methionine and cysteine metabolism	0	0	0	0	0	0	0	0	0	0
DD_ALACI	(S)-2-Acetolactate isomerase	DD_alac_S[c] <=> DD_33hmeoxobut[c]	Methionine and cysteine metabolism	-998.667	-1000	-1000	-1000	-1000	-999.075	-1000	-1000	-1.33318	0
DD_ALAD_R	Alanine dehydrogenase (EC 1.4.1.1)	DD_h2o[c] + DD_nad[c] + DD_ala_L[c] <=> DD_h[c] + DD_nh4[c] + DD_nadh[c] + DD_pyr[c]	Purine synthesis	-901.434	-331.279	-498.207	-619.326	-433.635	-835.739	60.3552	-734.559	961.789	-403.281
DD_ALAGLN1c	Hydrolysis of L-alanyl-L-glutamine	DD_h2o[c] + DD_alagln[c] <=> DD_gln_L[c] + DD_ala_L[c]	Glycerophospholipid metabolism	0	0	0	0	0	0	0	0	0	0
DD_ALAGLNabc	L-alanyl-L-glutamine transport via ABC system	DD_h2o[c] + DD_atp[c] + DD_alagln[e] -> DD_h[c] + DD_pi[c] + DD_adp[c] + DD_alagln[c]	Glycerophospholipid metabolism	0	0	0	0	0	0	0	0	0	0
DD_ALAGLU1c	Hydrolysis of L-alanyl-L-glutamate	DD_h2o[c] + DD_alaglu[c] <=> DD_glu_L[c] + DD_ala_L[c]	Purine synthesis	0	0	0	0	0	0	0	0	0	0
DD_ALAGLUabc	L-alanyl-L-glutamate transport via ABC system	DD_h2o[c] + DD_atp[c] + DD_alaglu[e] -> DD_h[c] + DD_pi[c] + DD_adp[c] + DD_alaglu[c]	Pyruvate metabolism	0	0	0	0	0	0	0	0	0	0
DD_ALAGLY1c	Hydrolysis of L-alanylglycine	DD_h2o[c] + DD_alagly[c] <=> DD_ala_L[c] + DD_gly[c]	Folate metabolism	0	0	0	0	0	0	0	0	0	0
DD_ALAGLYabc	L-alanylglycine transport via ABC system	DD_h2o[c] + DD_atp[c] + DD_alagly[e] -> DD_h[c] + DD_pi[c] + DD_adp[c] + DD_alagly[c]	Alanine and aspartate metabolism	0	0	0	0	0	0	0	0	0	0
DD_ALAHIS1c	Hydrolysis of L-alanyl-L-histidine	DD_h2o[c] + DD_alahis[c] <=> DD_ala_L[c] + DD_his_L[c]	Peptide metabolism	0	0	0	0	0	0	0	0	0	0
DD_ALAHISabc	L-alanyl-L-histidine transport via ABC system	DD_h2o[c] + DD_atp[c] + DD_alahis[e] -> DD_h[c] + DD_pi[c] + DD_adp[c] + DD_alahis[c]	Transport, extracellular	0	0	0	0	0	0	0	0	0	0
DD_ALALEU1c	Hydrolysis of L-alanyl-L-leucine	DD_h2o[c] + DD_alaleu[c] <=> DD_ala_L[c] + DD_leu_L[c]	Valine, leucine, and isoleucine metabolism	0	0	0	0	0	0	0	0	0	0
DD_ALALEUabc	L-alanyl-L-leucine transport via ABC system	DD_h2o[c] + DD_atp[c] + DD_alaleu[e] -> DD_h[c] + DD_pi[c] + DD_adp[c] + DD_alaleu[c]	Peptide metabolism	0	0	0	0	0	0	0	0	0	0
DD_ALAR	alanine racemase	DD_ala_L[c] <=> DD_ala_D[c]	Transport, extracellular	0.0815052	0.0749175	0.0585527	0.0514104	0.0467262	0.0500012	0.0427001	0.0476464	-0.0388052	-0.0272712
DD_ALATHR1c	Hydrolysis of L-alanyl-L-threonine	DD_h2o[c] + DD_alathr[c] <=> DD_ala_L[c] + DD_thr_L[c]	Peptide metabolism	0	0	0	0	0	0	0	0	0	0
DD_ALATHRabc	L-alanyl-L-threonine transport via ABC system	DD_h2o[c] + DD_atp[c] + DD_alathr[e] -> DD_h[c] + DD_pi[c] + DD_adp[c] + DD_alathr[c]	Transport, extracellular	0	0	0	0	0	0	0	0	0	0
DD_ALAt2r	L-alanine reversible transport via proton symport	DD_h[e] + DD_ala_L[e] <=> DD_h[c] + DD_ala_L[c]	Peptide metabolism	-900.598	-330.51	-501.074	-618.798	-435.089	-835.231	60.7859	-734.727	961.384	-404.217
DD_ALCD19	alcohol dehydrogenase (glycerol)	DD_h[c] + DD_nadh[c] + DD_glyald[c] <=> DD_nad[c] + DD_glyc[c]	Transport, extracellular	0	0	0	-8.1586e-24	0	0	0	0	0	0
DD_ALCD2x	alcohol dehydrogenase (ethanol)	DD_nad[c] + DD_etoh[c] <=> DD_h[c] + DD_nadh[c] + DD_acald[c]	Peptide metabolism	-307.189	-1000	-1000	-1000	-1000	-228.072	-30.5625	-228.388	276.627	771.612
DD_ALCD4	alcohol dehydrogenase (butanol)	DD_nad[c] + DD_btoh[c] <=> DD_h[c] + DD_nadh[c] + DD_btal[c]	Transport, extracellular	0	0	0	0	0	0	0	0	0	0
DD_ALKP	alkaline phosphatase	DD_h2o[c] + DD_dhap[c] -> DD_pi[c] + DD_dha[c]	Peptide metabolism	0	0	0	0	0	0	0	0	0	0
DD_ALTRH	altronate hydrolase	DD_altrn[c] -> DD_h2o[c] + DD_2ddglcn[c]	Transport, extracellular	0	0	0	0	0	0	0	0	0	0
DD_AMAOTr	adenosylmethionine-8-amino-7-oxononanoate transaminase	DD_amet[c] + DD_8aonn[c] <=> DD_amob[c] + DD_dann[c]	Alanine and aspartate metabolism	0	0	0	0	0	0	0	0	0	0
DD_AMMQT8r	S-adenosylmethione:2-demthylmenaquinone methyltransferase (menaquinone 8)	DD_2dmmq8[c] + DD_amet[c] <=> DD_h[c] + DD_ahcys[c] + DD_mqn8[c]	Peptide metabolism	0.0050454	0.0046376	0.00362457	0.00318244	0.00289248	0.00309521	0.00264325	0.00294944	-0.00240215	-0.00168816
DD_AMOPBHL	4-hydroxythreonine-4-phosphate dehydrogenase	DD_h[c] + DD_amopbut_L[c] -> DD_co2[c] + DD_3a2opp[c]	Transport, extracellular	0	0	0	0	0	0	0	0	0	0
DD_AMPSO3OX	AMP,sulfite:(FAD) oxidoreductase	2 DD_h[c] + DD_amp[c] + DD_so3[c] + DD_fad[c] <=> DD_aps[c] + DD_fadh2[c]	Transport, extracellular	0	0	0	2.90007e-17	0	0	0	0	0	0
DD_AMPTASECG	alanyl aminopeptidase (cys-gly)	DD_h2o[c] + DD_cgly[c] -> DD_gly[c] + DD_cys_L[c]	Miscellaneous	0	0	0	0	0	0	0	0	0	0
DD_AMPTASEGC	Gly-Cys aminopeptidase	DD_h2o[c] + DD_glycys[c] -> DD_gly[c] + DD_cys_L[c]	Pyruvate metabolism	0	0	0	0	0	0	0	0	0	0
DD_AMPt2r	AMP transport in/out via proton symport	DD_h[e] + DD_amp[e] <=> DD_h[c] + DD_amp[c]	Glycolysis/gluconeogenesis	0.320934	0.960454	0.972285	0.972862	0.98474	0.294476	0.996409	0.99647	0.675476	0.0360158
DD_ANPRT	anthranilate phosphoribosyltransferase	DD_anth[c] + DD_prpp[c] -> DD_ppi[c] + DD_pran[c]	Pyruvate metabolism	0.0505114	0	0	0	0	0	0	0	-0.0505114	0
DD_ANS	anthranilate synthase	DD_chor[c] + DD_gln_L[c] -> DD_h[c] + DD_glu_L[c] + DD_pyr[c] + DD_anth[c]	Methane metabolism	0	0	0	0	0	0	0	0	0	0
DD_ANS2	anthranilate synthase 2	DD_nh4[c] + DD_chor[c] -> DD_h2o[c] + DD_h[c] + DD_pyr[c] + DD_anth[c]	Glycerophospholipid metabolism	0.0505114	0	0	0	0	-6.82782e-27	0	0	-0.0505114	0
DD_AOXSr	8-amino-7-oxononanoate synthase	DD_h[c] + DD_ala_L[c] + DD_pmcoa[c] <=> DD_coa[c] + DD_co2[c] + DD_8aonn[c]	Starch and sucrose metabolism	0	0	0	0	0	0	0	0	0	0
DD_APRAUR	5-amino-6-(5-phosphoribosylamino)uracil reductase	DD_h[c] + DD_nadph[c] + DD_5apru[c] -> DD_nadp[c] + DD_5aprbu[c]	Starch and sucrose metabolism	0.0100908	0.0092752	0.00724915	0.00636489	0.00578496	0.00619042	0.00528651	0.00589888	-0.00480429	-0.00337632
DD_ARBTpts	arbutin transport via PEP:Pyr PTS	DD_pep[c] + DD_arbt[e] -> DD_pyr[c] + DD_arbt6p[c]	Starch and sucrose metabolism	0	0	0	0	0	0	0	0	0	0
DD_ARGDC	arginine decarboxylase	DD_h[c] + DD_arg_L[c] -> DD_co2[c] + DD_agm[c]	Starch and sucrose metabolism	0	0	0	0	0	0	0	0	0	0
DD_ARGSL	argininosuccinate lyase	DD_argsuc[c] <=> DD_fum[c] + DD_arg_L[c]	Biotin metabolism	0.40197	0.36948	0.288772	0.253547	0.230446	0.246597	0.21059	0.234984	-0.19138	-0.134497
DD_ARGSSr	argininosuccinate synthase, reversible	DD_atp[c] + DD_asp_L[c] + DD_citr_L[c] <=> DD_h[c] + DD_amp[c] + DD_ppi[c] + DD_argsuc[c]	Arginine and Proline Metabolism	0.40197	0.36948	0.288772	0.253547	0.230446	0.246597	0.21059	0.234984	-0.19138	-0.134497
DD_ARSENBabc	arsenobetaine transport in via ABC system	DD_h2o[c] + DD_atp[c] + DD_arsenb[e] -> DD_h[c] + DD_pi[c] + DD_adp[c] + DD_arsenb[c]	Arginine and Proline Metabolism	0	0	0	0	0	0	0	0	0	0
DD_ASAD	aspartate-semialdehyde dehydrogenase	DD_nadp[c] + DD_pi[c] + DD_aspsa[c] <=> DD_h[c] + DD_nadph[c] + DD_4pasp[c]	Arginine and Proline Metabolism	0	0	0	0	0	0	0	0	0	0
DD_ASNS1	asparagine synthase (glutamine-hydrolysing)	DD_h2o[c] + DD_atp[c] + DD_gln_L[c] + DD_asp_L[c] -> DD_h[c] + DD_glu_L[c] + DD_amp[c] + DD_ppi[c] + DD_asn_L[c]	Arginine and Proline Metabolism	0	0	0	0	0	0	0	0	0	0
DD_ASNt2r	L-asparagine reversible transport via proton symport	DD_h[e] + DD_asn_L[e] <=> DD_h[c] + DD_asn_L[c]	Thiamine metabolism	0.32723	0.300781	0.235079	0.206404	0.187598	0.200746	0.171434	0.191292	-0.155796	-0.109489
DD_ASP1DC	aspartate 1-decarboxylase	DD_h[c] + DD_asp_L[c] -> DD_co2[c] + DD_ala_B[c]	Glutathione metabolism	0.0100908	0.0092752	0.00724915	0.00636489	0.00578496	0.00619042	0.00528651	0.00589888	-0.00480429	-0.00337632
DD_ASPCT	aspartate carbamoyltransferase	DD_cbp[c] + DD_asp_L[c] -> DD_h[c] + DD_pi[c] + DD_cbasp[c]	Peptide metabolism	0	0	0	0	0	0	0	0	0	0
DD_ASPKi	aspartate kinase, irreversible	DD_atp[c] + DD_asp_L[c] -> DD_adp[c] + DD_4pasp[c]	Tryptophan metabolism	0	0	0	0	0	0	0	0	0	0
DD_ASPO1	L-aspartate oxidase	DD_h2o[c] + DD_asp_L[c] + DD_o2[c] -> DD_nh4[c] + DD_h2o2[c] + DD_oaa[c]	Tryptophan metabolism	0	0	0	0	0	0	0	0	0	0
DD_ASPO5	L-aspartate oxidase	DD_fum[c] + DD_asp_L[c] -> DD_h[c] + DD_iasp[c] + DD_succ[c]	Tryptophan metabolism	0	0	0	0	0	0	0	0	0	0
DD_ASPO6	L-aspartate oxidase	DD_asp_L[c] + DD_o2[c] -> DD_h[c] + DD_h2o2[c] + DD_iasp[c]	Glycine, serine, alanine and threonine metabolism	0	0	0	0	0	0	0	0	0	0
DD_ASPT	L-aspartase	DD_asp_L[c] -> DD_nh4[c] + DD_fum[c]	Biotin metabolism	0	0	0	0	0	0	0	0	0	0
DD_ASPTA	aspartate transaminase	DD_akg[c] + DD_asp_L[c] <=> DD_glu_L[c] + DD_oaa[c]	Biotin metabolism	-103.386	-430.992	-504.971	-383.506	-420.372	-165.045	-104.002	-267.492	-0.616638	163.5
DD_ASPabc	L-aspartate transport via ABC system	DD_h2o[c] + DD_atp[c] + DD_asp_L[e] -> DD_h[c] + DD_pi[c] + DD_adp[c] + DD_asp_L[c]	Vitamin B2 metabolism	0	0	0	0	0	0	0	0	0	0
DD_ASPt2r	L-aspartate reversible transport via proton symport	DD_h[e] + DD_asp_L[e] <=> DD_h[c] + DD_asp_L[c]	Sulfur metabolism	-102.647	-430.312	-504.44	-383.04	-419.948	-164.592	-103.615	-267.06	-0.968619	163.252
DD_ATPPRT	ATP phosphoribosyltransferase	DD_atp[c] + DD_prpp[c] -> DD_ppi[c] + DD_prbatp[c]	Transport, extracellular	0.0686638	0.0547225	0.791056	0.0874666	0.144438	0.139716	0.180478	0.17604	0.111814	0.121318
DD_ATPS4	ATP synthase (four protons for one ATP)	4 DD_h[e] + DD_pi[c] + DD_adp[c] -> DD_h2o[c] + 3 DD_h[c] + DD_atp[c]	Arginine and Proline Metabolism	69.236	0	0	113.609	139.358	150.181	175.324	63.1384	106.088	63.1384
DD_BACCLi	biotin-[acetyl-CoA-carboxylase] ligase, irreversible	DD_ppi[c] + DD_btamp[c] -> DD_h[c] + DD_atp[c] + DD_btn[c]	Alanine and aspartate metabolism	0	0	0	0	0	0	0	0	0	0
DD_BAMPPALDOX	beta-Aminopropion aldehyde:NAD+ oxidoreductase	DD_h2o[c] + DD_nad[c] + DD_bamppald[c] -> 2 DD_h[c] + DD_nadh[c] + DD_ala_B[c]	Alanine and aspartate metabolism	0	0	0	0	0	0	0	0	0	0
DD_BPNT	3,5-bisphosphate nucleotidase	DD_h2o[c] + DD_pap[c] -> DD_pi[c] + DD_amp[c]	Glycine, serine, alanine and threonine metabolism	0.0050454	0.0046376	0.00362457	0.00318244	0.00289248	0.00309521	0.00264325	0.00294944	-0.00240215	-0.00168816
DD_BTDD_RR	R R butanediol dehydrogenase	DD_nad[c] + DD_btd_RR[c] <=> DD_h[c] + DD_nadh[c] + DD_actn_R[c]	Transport, extracellular	0	0	0	0	0	0	0	0	0	0
DD_BTNCLi	biotin-carboxyl-carrier-protein:carbon-dioxide ligase (ADP-forming)	DD_atp[c] + DD_apoC_Lys_btn[c] + DD_hco3[c] -> DD_h[c] + DD_pi[c] + DD_adp[c] + DD_btn_co2[c]	beta-Alanine metabolism	0	433.834	0	0	0	0	0	0	0	-433.834
DD_BTS4	Biotin synthase	DD_amet[c] + DD_dtbt[c] + DD_s[c] -> DD_h[c] + DD_dad_5[c] + DD_btn[c] + DD_met_L[c]	Pyrimidine synthesis	0	0	0	0	0	0	0	0	0	0
DD_BUP2	beta-ureidopropionase (D-3-amino-isobutanoate forming)	DD_h2o[c] + 2 DD_h[c] + DD_3uib[c] -> DD_nh4[c] + DD_co2[c] + DD_3aib_D[c]	Glycine, serine, alanine and threonine metabolism	0	0	0	0	0	0	0	0	0	0
DD_BUTKr	Butyrate kinase, reversible	DD_atp[c] + DD_but[c] <=> DD_adp[c] + DD_butpi[c]	NAD metabolism	0	0	0	0	0	0	0	0	0	0
DD_BUTSO3abc	butanesulfonate transport via ABC system	DD_h2o[c] + DD_atp[c] + DD_butso3[e] -> DD_h[c] + DD_pi[c] + DD_adp[c] + DD_butso3[c]	NAD metabolism	0	0	0	0	0	0	0	0	0	0
DD_CADVt	Lysine/Cadaverine antiporter	DD_h[e] + DD_15dap[c] + DD_lys_L[e] <=> DD_h[c] + DD_15dap[e] + DD_lys_L[c]	NAD metabolism	0	0	0	0	0	0	0	0	0	0
DD_CAt4i	Calcium transport via proton antiport, irreversible	DD_h[c] + DD_ca2[e] -> DD_h[e] + DD_ca2[c]	NAD metabolism	0.0050454	0.0046376	0.00362457	0.00318244	0.00289248	0.00309521	0.00264325	0.00294944	-0.00240215	-0.00168816
DD_CBIAT	Cobinamide adenyltransferase	DD_h[c] + DD_atp[c] + DD_cbi[c] <=> DD_adocbi[c] + DD_pppi[c]	Alanine and aspartate metabolism	0.0050454	0.0046376	0.00362457	0.00318244	0.00289248	0.00309521	0.00264325	0.00294944	-0.00240215	-0.00168816
DD_CBL1abc	Cob(1)alamin transport via ABC system	DD_h2o[c] + DD_atp[c] + DD_cbl1[e] -> DD_h[c] + DD_pi[c] + DD_adp[c] + DD_cbl1[c]	Alanine and aspartate metabolism	0	0	0	0	0	0	0	0	0	0
DD_CBL2D	NADH cobIIalamin oxidoreductase	DD_h[c] + DD_nad[c] + 2 DD_cbl1[c] <=> DD_nadh[c] + 2 DD_cbl2[c]	Transport, extracellular	0	0	0	0	0	0	0	0	0	0
DD_CBL2abc	Cob(II)alamin transport via ABC system	DD_h2o[c] + DD_atp[c] + DD_cbl2[e] -> DD_h[c] + DD_pi[c] + DD_adp[c] + DD_cbl2[c]	Histidine metabolism	0	0	0	0	0	0	0	0	0	0
DD_CBPS	carbamoyl-phosphate synthase (glutamine-hydrolysing)	DD_h2o[c] + 2 DD_atp[c] + DD_gln_L[c] + DD_hco3[c] -> 2 DD_h[c] + DD_glu_L[c] + DD_pi[c] + 2 DD_adp[c] + DD_cbp[c]	Energy metabolism	0.40197	0.36948	0.288772	0.253547	0.230446	0.246597	0.21059	0.234984	-0.19138	-0.134497
DD_CD2abc1	cadmium transport out via ABC system	DD_h2o[c] + DD_atp[c] + DD_cd2[c] -> DD_h[c] + DD_pi[c] + DD_adp[c] + DD_cd2[e]	Biotin metabolism	0	0	0	0	0	0	0	0	0	0
DD_CDOSKT	3-deoxy-D-manno-octulosonic acid transferase	DD_ckdo[c] + DD_kdolipid4[c] <=> DD_h[c] + DD_cmp[c] + DD_kdo2lipid4[c]	Starch and sucrose metabolism	0.0407526	0.0374588	0.0292764	0.0257052	0.0233631	0.0250006	0.02135	0.0238232	-0.0194026	-0.0136356
DD_CDPEAS	R07384	2 DD_h[c] + DD_cmp[c] + DD_plasmetha[c] <=> DD_cdpea[c] + DD_M00512[c]	Starch and sucrose metabolism	0	0	0	0	0	0	0	0	0	0
DD_CDPGHL	CDPglucose 4,6-hydro-lyase	DD_cdpglc[c] -> DD_h2o[c] + DD_cdpddg[c]	Nucleotide interconversion	0	0	0	0	0	0	0	0	0	0
DD_CDPMEK	4-(cytidine 5-diphospho)-2-C-methyl-D-erythritol kinase	DD_atp[c] + DD_4c2me[c] -> DD_h[c] + DD_adp[c] + DD_2p4c2me[c]	Biotin metabolism	0.448279	0.412046	0.32204	0.282757	0.256994	0.275006	0.23485	0.262055	-0.213428	-0.149991
DD_CELBpts	cellobiose transport via PEPPyr PTS	DD_pep[c] + DD_cellb[e] -> DD_pyr[c] + DD_6pgg[c]	Transport, extracellular	0	0	0	0	0	0	0	0	0	0
DD_CGLYabc	L-cysteinylglycine transport via ABC system	DD_h2o[c] + DD_atp[c] + DD_cgly[e] -> DD_h[c] + DD_pi[c] + DD_adp[c] + DD_cgly[c]	Biotin metabolism	0	0	0	0	0	0	0	0	0	0
DD_CHLt2r	choline transport via proton symport, reversible	DD_h[e] + DD_chol[e] <=> DD_h[c] + DD_chol[c]	Aminobenzoate degradation	0.818971	0.819354	0.829468	0.830159	0.834098	0.834098	0.83223	0.83223	0.0132586	0.0128755
DD_CHOLD	choline dehydrogenase	DD_nad[c] + DD_chol[c] -> DD_h[c] + DD_nadh[c] + DD_betald[c]	Transport, extracellular	0	0	0	0	0	0	0	0	0	0
DD_CHOLTMAL	Choline-TMA lyase	DD_chol[c] -> DD_acald[c] + DD_tma[c]	Vitamin B12 metabolism	0.818971	0.819354	0.829468	0.830159	0.834098	0.834098	0.83223	0.83223	0.0132586	0.0128755
DD_CHORM	chorismate mutase	DD_chor[c] -> DD_pphn[c]	Vitamin B12 metabolism	0	0	0	0	0	0	0	0	0	0
DD_CHORS	chorismate synthase	DD_3psme[c] -> DD_pi[c] + DD_chor[c]	Pyrimidine synthesis	0.0505114	0	0	0	0	0	0	0	-0.0505114	0
DD_CLPNS140	myristoyl-cardiolipin synthase	2 DD_pg140[c] <=> DD_glyc[c] + DD_clpn140[c]	Transport, extracellular	0	0	0	0	0	0	0	0	0	0
DD_CLPNS160	palmitoyl-cardiolipin synthase	2 DD_pg160[c] <=> DD_glyc[c] + DD_clpn160[c]	Lipopolysaccharide biosynthesis	0	0	0	0	0	0	0	0	0	0
DD_CLPNS180	stearoyl-cardiolipin synthase	2 DD_pg180[c] <=> DD_glyc[c] + DD_clpn180[c]	Terpenoid backbone biosynthesis	0.0173497	0.0159474	0.0124639	0.0109435	0.00994644	0.0106436	0.00908941	0.0101423	-0.00826031	-0.00580511
DD_CLPNSAI15	anteisopentadecanoyl-cardiolipin synthase	2 DD_pgai15[c] <=> DD_glyc[c] + DD_clpnai15[c]	Transport, extracellular	0	0	0	0	0	0	0	0	0	0
DD_CLPNSAI17	anteisoheptadecanoyl-cardiolipin synthase	2 DD_pgai17[c] <=> DD_glyc[c] + DD_clpnai17[c]	Phenylalanine metabolism	0.0173497	0.0159474	0.0124639	0.0109435	0.00994644	0.0106436	0.00908941	0.0101423	-0.00826031	-0.00580511
DD_CLPNSI14	isotetradecanoyl-cardiolipin synthase	2 DD_pgi14[c] <=> DD_glyc[c] + DD_clpni14[c]	Phenylalanine metabolism	0	0	0	0	0	0	0	0	0	0
DD_CLPNSI15	isopentadecanoyl-cardiolipin synthase	2 DD_pgi15[c] <=> DD_glyc[c] + DD_clpni15[c]	Transport, extracellular	0	0	0	0	0	0	0	0	0	0
DD_CLPNSI16	isohexadecanoyl-cardiolipin synthase	2 DD_pgi16[c] <=> DD_glyc[c] + DD_clpni16[c]	Valine, leucine, and isoleucine metabolism	0	0	0	0	0	0	0	0	0	0
DD_CLPNSI17	isoheptadecanoyl-cardiolipin synthase	2 DD_pgi17[c] <=> DD_glyc[c] + DD_clpni17[c]	Glycerophospholipid metabolism	0.0173497	0.0159474	0.0124639	0.0109435	0.00994644	0.0106436	0.00908941	0.0101423	-0.00826031	-0.00580511
DD_CMLDC	4-carboxymuconolactone decarboxylase	DD_h[c] + DD_2c25dho[c] -> DD_co2[c] + DD_5odhf2a[c]	Glycerophospholipid metabolism	0	0	0	0	0	0	0	0	0	0
DD_CMPSAS	CMP sialic acid synthase	DD_acnam[c] + DD_ctp[c] -> DD_ppi[c] + DD_cmpacna[c]	Glycerophospholipid metabolism	0	0	0	0	0	0	0	0	0	0
DD_CO2t	CO2 transporter via diffusion	DD_co2[e] <=> DD_co2[c]	Glycerophospholipid metabolism	-107.185	-43.2386	58.176	-302.316	-276.34	-17.0854	23.4835	265.882	130.668	309.121
DD_COBCOMOX	Coenzyme B:coenzyme M:methanophenazine oxidoreductase	DD_comSScob[c] + DD_dhmphze[c] <=> DD_com[c] + DD_cob[c] + DD_mphze[c]	Glycerophospholipid metabolism	0	0	0	0	0	0	0	0	0	0
DD_CPC2MT	precorrin-2 C20-methyltransferase	DD_amet[c] + DD_copre2[c] -> DD_h[c] + DD_ahcys[c] + DD_copre3[c]	Glycerophospholipid metabolism	0	0	0	0	0	0	0	0	0	0
DD_CPC3MT	precorrin-3B C17-methyltransferase	DD_amet[c] + DD_copre3[c] -> DD_ahcys[c] + DD_copre4[c]	Glycerophospholipid metabolism	0	0	0	0	0	0	0	0	0	0
DD_CPC4MT	precorrin-4 C11-methyltransferase	DD_amet[c] + DD_copre4[c] -> DD_h[c] + DD_ahcys[c] + DD_copre5[c]	Glycerophospholipid metabolism	0	0	0	0	0	0	0	0	0	0
DD_CPC5MT1	Precorrin-5 C1-methyltransferase, step 1	DD_h2o[c] + DD_copre5[c] -> DD_h[c] + DD_acald[c] + DD_copre5b[c]	Glycerophospholipid metabolism	0	0	0	0	0	0	0	0	0	0
DD_CPC5MT2	Precorrin-5 C1-methyltransferase, step 2	DD_amet[c] + DD_copre5b[c] -> DD_ahcys[c] + DD_copre6[c]	Benzoate degradation	0	0	0	0	0	0	0	0	0	0
DD_CPC6MT	precorrin-6Y C5,15-methyltransferase (decarboxylating)	2 DD_amet[c] + DD_codhpre6[c] -> DD_h[c] + DD_co2[c] + 2 DD_ahcys[c] + DD_copre8[c]	Transport, extracellular	0	0	0	0	0	0	0	0	0	0
DD_CPC8MM	precorrin-8X methylmutase	DD_copre8[c] <=> DD_cobya[c]	Transport, extracellular	0	0	0	0	0	0	0	0	0	0
DD_CPPPGO2	Oxygen Independent coproporphyrinogen-III oxidase	2 DD_amet[c] + DD_cpppg3[c] -> 2 DD_co2[c] + 2 DD_dad_5[c] + 2 DD_met_L[c] + DD_pppg9[c]	Transport, extracellular	0.0050454	0.0046376	0.00362457	0.00318244	0.00289248	0.00309521	0.00264325	0.00294944	-0.00240215	-0.00168816
DD_CSNt6	cytosine transport inout via proton symporter	DD_h[e] + DD_csn[e] <=> DD_h[c] + DD_csn[c]	Nucleotide interconversion	0	0	0	0	0	0	0	0	0	0
DD_CTBTabc	Crotono-betaine ABC transport	DD_h2o[c] + DD_atp[c] + DD_ctbt[e] -> DD_h[c] + DD_pi[c] + DD_adp[c] + DD_ctbt[c]	Pyrimidine synthesis	0	0	0	0	0	0	0	0	0	0
DD_CTPS1	CTP synthase (NH3)	DD_nh4[c] + DD_atp[c] + DD_utp[c] -> 2 DD_h[c] + DD_pi[c] + DD_adp[c] + DD_ctp[c]	Vitamin B12 metabolism	0	0	0	0	0	0	0	0	0	0
DD_CTPS2	CTP synthase (glutamine)	DD_h2o[c] + DD_atp[c] + DD_gln_L[c] + DD_utp[c] -> 2 DD_h[c] + DD_glu_L[c] + DD_pi[c] + DD_adp[c] + DD_ctp[c]	Methionine and cysteine metabolism	0	0	0	0	0	0	0	0	0	0
DD_CYRDAAT	cob(I)yrinic acid a,c-diamide adenosyltransferase	DD_h[c] + DD_atp[c] + DD_co1dam[c] -> DD_adcobdam[c] + DD_pppi[c]	Methionine and cysteine metabolism	0	0	0	0	0	0	0	0	0	0
DD_CYRDAS	Cob(II)yrinate a,c-diamide synthase (glutamine-hydrolysing)	DD_h2o[c] + 2 DD_atp[c] + 2 DD_gln_L[c] + DD_cobya[c] -> DD_h[c] + 2 DD_glu_L[c] + 2 DD_adp[c] + DD_ppi[c] + DD_co2dam[c]	Methionine and cysteine metabolism	0	0	0	0	0	0	0	0	0	0
DD_CYSS	cysteine synthase	DD_h2s[c] + DD_acser[c] -> DD_h[c] + DD_ac[c] + DD_cys_L[c]	Methionine and cysteine metabolism	0	0	0	0	0	0	0	0	0	0
DD_CYSS3r	cysteine synthase (Thiosulfate)	DD_trdrd[c] + DD_tsul[c] + DD_acser[c] <=> DD_h[c] + DD_ac[c] + DD_trdox[c] + DD_so3[c] + DD_cys_L[c]	Methionine and cysteine metabolism	0.179968	0.121022	0.147889	0.147158	0.124678	0.129608	0.107455	0.113205	-0.0725124	-0.00781747
DD_CYSTGL	cystathionine g-lyase	DD_h2o[c] + DD_cyst_L[c] -> DD_nh4[c] + DD_2obut[c] + DD_cys_L[c]	Transport, extracellular	0.634964	0.717675	0.592761	0.626018	0.542327	0.546604	0.491152	0.494508	-0.143813	-0.223167
DD_CYSTS	cystathionine beta-synthase	DD_hcys_L[c] + DD_ser_L[c] -> DD_h2o[c] + DD_cyst_L[c]	Energy metabolism	0.634964	0.717675	0.592761	0.626018	0.542327	0.546604	0.491152	0.494508	-0.143813	-0.223167
DD_CYSt2r	L-cysteine reversible transport via proton symport	DD_h[e] + DD_cys_L[e] <=> DD_h[c] + DD_cys_L[c]	Energy metabolism	-0.68077	-0.715379	-0.64427	-0.688552	-0.590091	-0.593908	-0.52832	-0.529284	0.15245	0.186095
DD_CYTBD	cytochrome oxidase bd (ubiquinol-8: 2 protons)	2 DD_h[c] + 0.5 DD_o2[c] + DD_q8h2[c] -> DD_h2o[c] + 2 DD_h[e] + DD_q8[c]	Nucleotide interconversion	0	0	0	0	0	0	0	0	0	0
DD_CYTBD2	cytochrome oxidase bd (menaquinol-8: 2 protons)	2 DD_h[c] + 0.5 DD_o2[c] + DD_mql8[c] -> DD_h2o[c] + 2 DD_h[e] + DD_mqn8[c]	Transport, extracellular	0	0	0	0	0	0	0	0	0	0
DD_CYTD	cytidine deaminase	DD_h2o[c] + DD_h[c] + DD_cytd[c] -> DD_nh4[c] + DD_uri[c]	Nucleotide interconversion	0	0.895713	0	0.237236	1.61019	1.56431	0	0	0	-0.895713
DD_CYTDK3	ITPcytidine 5-phosphotransferase	DD_cytd[c] + DD_itp[c] -> DD_h[c] + DD_cmp[c] + DD_idp[c]	Nucleotide interconversion	0.137038	0.125962	0.098447	0.0864383	0.0957307	0.084069	0.0874822	0.0801097	-0.0495559	-0.0458521
DD_CYTDt2r	cytidine transport in via proton symport, reversible	DD_h[e] + DD_cytd[e] <=> DD_h[c] + DD_cytd[c]	Transport, extracellular	0.137038	1.02167	0.098447	0.323674	1.70592	1.64838	0.0874822	0.0801097	-0.0495559	-0.941565
DD_CYTK1	cytidylate kinase (CMP)	DD_atp[c] + DD_cmp[c] <=> DD_adp[c] + DD_cdp[c]	Transport, extracellular	0.925862	0.851029	0.665132	0.583998	0.547956	0.56799	0.500742	0.535342	-0.42512	-0.315687
DD_CYTK2	cytidylate kinase (dCMP)	DD_atp[c] + DD_dcmp[c] <=> DD_adp[c] + DD_dcdp[c]	Transport, extracellular	0.0299465	0.0275261	0.0215133	0.0188891	0	0.0183713	0	0.0175061	-0.0299465	-0.0100199
DD_Coabc	Cobalt transport via ABC system	DD_h2o[c] + DD_atp[c] + DD_cobalt2[e] -> DD_h[c] + DD_pi[c] + DD_adp[c] + DD_cobalt2[c]	Lysine metabolism	0.0050454	0.0046376	0.00362457	0.00318244	0.00289248	0.00309521	0.00264325	0.00294944	-0.00240215	-0.00168816
DD_Cuabc	Copper transport via ABC system	DD_h2o[c] + DD_atp[c] + DD_cu2[e] -> DD_h[c] + DD_pi[c] + DD_adp[c] + DD_cu2[c]	Lysine metabolism	0.0050454	0.0046376	0.00362457	0.00318244	0.00289248	0.00309521	0.00264325	0.00294944	-0.00240215	-0.00168816
DD_Cut1	Copper export via ATPase	DD_h2o[c] + DD_atp[c] + DD_cu2[c] -> DD_h[c] + DD_pi[c] + DD_adp[c] + DD_cu2[e]	Folate metabolism	0	0	0	0	0	0	0	0	0	0
DD_DADNt2r	deoxyadenosine transport in via proton symport reversible	DD_h[e] + DD_dad_2[e] <=> DD_h[c] + DD_dad_2[c]	Glycerophospholipid metabolism	281.472	461.974	627.368	469.938	757.918	647.363	696.869	770.838	415.398	308.864
DD_DAGK120	diacylglycerol kinase (n-C12:0)	DD_atp[c] + DD_12dgr120[c] -> DD_h[c] + DD_adp[c] + DD_pa120[c]	Glycerophospholipid metabolism	0	0	0	0	0	0	0	0	0	0
DD_DAGK140	diacylglycerol kinase (n-C14:0)	DD_atp[c] + DD_12dgr140[c] -> DD_h[c] + DD_adp[c] + DD_pa140[c]	Glycerophospholipid metabolism	0	0	0	0	0	0	0	0	0	0
DD_DAGK141	diacylglycerol kinase (n-C14:1)	DD_atp[c] + DD_12dgr141[c] -> DD_h[c] + DD_adp[c] + DD_pa141[c]	Glycerophospholipid metabolism	0	0	0	0	0	0	0	0	0	0
DD_DAGK160	diacylglycerol kinase (n-C16:0)	DD_atp[c] + DD_12dgr160[c] -> DD_h[c] + DD_adp[c] + DD_pa160[c]	Glycerophospholipid metabolism	0	0	0	0	0	0	0	0	0	0
DD_DAGK161	diacylglycerol kinase (n-C16:1)	DD_atp[c] + DD_12dgr161[c] -> DD_h[c] + DD_adp[c] + DD_pa161[c]	Glycerophospholipid metabolism	0	0	0	0	0	0	0	0	0	0
DD_DAGK180	diacylglycerol kinase (n-C18:0)	DD_12dgr180[c] + DD_atp[c] -> DD_h[c] + DD_adp[c] + DD_pa180[c]	Glycerophospholipid metabolism	0.0693989	0.0637897	0.0498556	0.0437742	0.0397858	0.0425743	0.0363576	0.0405692	-0.0330413	-0.0232205
DD_DAGK181	diacylglycerol kinase (n-C18:1)	DD_atp[c] + DD_12dgr181[c] -> DD_h[c] + DD_adp[c] + DD_pa181[c]	Glycerophospholipid metabolism	0	0	0	0	0	0	0	0	0	0
DD_DAPDC	diaminopimelate decarboxylase	DD_h[c] + DD_26dap_M[c] -> DD_co2[c] + DD_lys_L[c]	Glycerophospholipid metabolism	0.465093	0.427501	0.334119	0.293363	0.266633	0.285321	0.243659	0.271884	-0.221433	-0.155617
DD_DAPE	diaminopimelate epimerase	DD_26dap_LL[c] <=> DD_26dap_M[c]	Glycerophospholipid metabolism	0.179968	0.121022	0.147889	0.147158	0.124678	0.129608	0.107455	0.113205	-0.0725124	-0.00781747
DD_DASYN120	CDP-diacylglycerol synthetase (n-C12:0)	DD_h[c] + DD_pa120[c] + DD_ctp[c] -> DD_ppi[c] + DD_cdpdddecg[c]	Glycerophospholipid metabolism	0	0	0	0	0	0	0	0	0	0
DD_DASYN140	CDP-diacylglycerol synthetase (n-C14:0)	DD_h[c] + DD_pa140[c] + DD_ctp[c] -> DD_ppi[c] + DD_cdpdtdecg[c]	Glycerophospholipid metabolism	0	0	0	0	0	0	0	0	0	0
DD_DASYN141	CDP-diacylglycerol synthetase (n-C14:1)	DD_h[c] + DD_pa141[c] + DD_ctp[c] -> DD_ppi[c] + DD_cdpdtdec7eg[c]	Glycerophospholipid metabolism	0	0	0	0	0	0	0	0	0	0
DD_DASYN160	CDP-diacylglycerol synthetase (n-C16:0)	DD_h[c] + DD_pa160[c] + DD_ctp[c] -> DD_ppi[c] + DD_cdpdhdecg[c]	Vitamin B2 metabolism	0	0	0	0	0	0	0	0	0	0
DD_DASYN161	CDP-diacylglycerol synthetase (n-C16:1)	DD_h[c] + DD_pa161[c] + DD_ctp[c] -> DD_ppi[c] + DD_cdpdhdec9eg[c]	Biotin metabolism	0	0	0	0	0	0	0	0	0	0
DD_DASYN180	CDP-diacylglycerol synthetase (n-C18:0)	DD_h[c] + DD_pa180[c] + DD_ctp[c] -> DD_ppi[c] + DD_cdpdodecg[c]	Pyrimidine catabolism	0.0693989	0.0637897	0.0498556	0.0437742	0.0397858	0.0425743	0.0363576	0.0405692	-0.0330413	-0.0232205
DD_DASYN181	CDP-diacylglycerol synthetase (n-C18:1)	DD_h[c] + DD_pa181[c] + DD_ctp[c] -> DD_ppi[c] + DD_cdpdodec11eg[c]	Transport, extracellular	0	0	0	0	0	0	0	0	0	0
DD_DASYNAI15	anteisopentadecanoyl-phosphatidate cytidylyltransferase	DD_h[c] + DD_paai15[c] + DD_ctp[c] -> DD_ppi[c] + DD_cdpdaipdecg[c]	Phenylalanine metabolism	0	0	0	0	0	0	0	0	0	0
DD_DASYNAI17	anteisoheptadecanoyl-phosphatidate cytidylyltransferase	DD_h[c] + DD_paai17[c] + DD_ctp[c] -> DD_ppi[c] + DD_cdpdaihpdecg[c]	Nucleotide interconversion	0.0693989	0.0637897	0.0498556	0.0437742	0.0397858	0.0425743	0.0363576	0.0405692	-0.0330413	-0.0232205
DD_DASYNI14	isotetradecanoyl-phosphatidate cytidylyltransferase	DD_h[c] + DD_pai14[c] + DD_ctp[c] -> DD_ppi[c] + DD_cdpditdecg[c]	Transport, extracellular	0	0	0	0	0	0	0	0	0	0
DD_DASYNI15	isopentadecanoyl-phosphatidate cytidylyltransferase	DD_h[c] + DD_pai15[c] + DD_ctp[c] -> DD_ppi[c] + DD_cdpdipdecg[c]	Valine, leucine, and isoleucine metabolism	0	0	0	0	0	0	0	0	0	0
DD_DASYNI16	isohexadecanoyl-phosphatidate cytidylyltransferase	DD_h[c] + DD_pai16[c] + DD_ctp[c] -> DD_ppi[c] + DD_cdpdihdecg[c]	Valine, leucine, and isoleucine metabolism	0	0	0	0	0	0	0	0	0	0
DD_DASYNI17	isoheptadecanoyl-phosphatidate cytidylyltransferase	DD_h[c] + DD_pai17[c] + DD_ctp[c] -> DD_ppi[c] + DD_cdpdihpdecg[c]	Lysine metabolism	0.0693989	0.0637897	0.0498556	0.0437742	0.0397858	0.0425743	0.0363576	0.0405692	-0.0330413	-0.0232205
DD_DB4PS	3,4-Dihydroxy-2-butanone-4-phosphate synthase	DD_ru5p_D[c] -> DD_h[c] + DD_db4p[c] + DD_for[c]	Lysine metabolism	0.0201816	0.0185504	0.0144983	0.0127298	0.0115699	0.0123808	0.010573	0.0117978	-0.00960859	-0.00675264
DD_DCMPDA	dCMP deaminase	DD_h2o[c] + DD_h[c] + DD_dcmp[c] <=> DD_nh4[c] + DD_dump[c]	Folate metabolism	-0.0299465	-0.0275261	-0.0215133	-0.0188891	0	-0.0183713	0	-0.0175061	0.0299465	0.0100199
DD_DCYTD	deoxycytidine deaminase	DD_h2o[c] + DD_h[c] + DD_dcyt[c] -> DD_nh4[c] + DD_duri[c]	Folate metabolism	0	0	0	0	0	0	0	0	0	0
DD_DDPA	3-deoxy-D-arabino-heptulosonate 7-phosphate synthetase	DD_h2o[c] + DD_pep[c] + DD_e4p[c] -> DD_pi[c] + DD_2dda7p[c]	Folate metabolism	0.0505114	0	0	0	0	-7.97836e-27	0	0	-0.0505114	0
DD_DGK1	deoxyguanylate kinase (dGMP:ATP)	DD_atp[c] + DD_dgmp[c] <=> DD_adp[c] + DD_dgdp[c]	Valine, leucine, and isoleucine metabolism	0.0299465	0.0275261	0.0215133	0.0188891	0.0171681	0.0183713	0.0156888	0.0175061	-0.0142577	-0.0100199
DD_DGSNt2r	Deoxyguanosine transport via proton symport reversible	DD_h[e] + DD_dgsn[e] <=> DD_h[c] + DD_dgsn[c]	Ubiquinone and other terpenoid-quinone biosynthesis	-281.442	-461.946	-627.347	-469.919	-757.9	-647.345	-696.854	-770.82	-415.412	-308.874
DD_DHAD1	dihydroxy-acid dehydratase (2,3-dihydroxy-3-methylbutanoate)	DD_23dhmb[c] -> DD_h2o[c] + DD_3mob[c]	Ubiquinone and other terpenoid-quinone biosynthesis	1.33318	0	0	0	0	0.924519	0	0	-1.33318	0
DD_DHAD2	Dihydroxy-acid dehydratase (2,3-dihydroxy-3-methylpentanoate)	DD_23dhmp[c] -> DD_h2o[c] + DD_3mop[c]	Folate metabolism	0.731164	0.674497	0.837177	0.761794	0.954871	0.938264	0.811394	1.05745	0.0802295	0.382949
DD_DHDPRy	dihydrodipicolinate reductase (NADPH)	DD_h[c] + DD_nadph[c] + DD_23dhdp[c] -> DD_nadp[c] + DD_thdp[c]	Pyrimidine synthesis	0.179968	0.121022	0.147889	0.147158	0.124678	0.129608	0.107455	0.113205	-0.0725124	-0.00781747
DD_DHDPS	dihydrodipicolinate synthase	DD_pyr[c] + DD_aspsa[c] -> 2 DD_h2o[c] + DD_h[c] + DD_23dhdp[c]	Pyrimidine synthesis	0.179968	0.121022	0.147889	0.147158	0.124678	0.129608	0.107455	0.113205	-0.0725124	-0.00781747
DD_DHEDAA	2,4-dihydroxyhept-2-ene-1,7-dioic acid aldolase	DD_24dhhed[c] -> DD_pyr[c] + DD_sucsal[c]	Pyrimidine synthesis	0	0	0	0	0	0	0	0	0	0
DD_DHFS	dihydrofolate synthase	DD_glu_L[c] + DD_atp[c] + DD_dhpt[c] -> DD_h[c] + DD_pi[c] + DD_adp[c] + DD_dhf[c]	Pyrimidine synthesis	0	0	0	0	0	0	0	0	0	0
DD_DHNAOPT	1,4-dihydroxy-2-naphthoate octaprenyltransferase (EC 2.5.1.74)	DD_dhna[c] + DD_phyldpp[c] <=> DD_h[c] + DD_co2[c] + DD_ppi[c] + DD_dmphqno[c]	Pyrimidine synthesis	0	0	0	0	0	0	0	0	0	0
DD_DHNAOT4	1,4-dihydroxy-2-naphthoate octaprenyltransferase	DD_h[c] + DD_dhna[c] + DD_octdp[c] -> DD_co2[c] + DD_ppi[c] + DD_2dmmql8[c]	Vitamin B2 metabolism	0	0	0	0	0	0	0	0	0	0
DD_DHNPA	dihydroneopterin aldolase	DD_dhnpt[c] -> DD_gcald[c] + DD_2ahhmp[c]	Tetrahydrobiopterin metabolism	0	0	0	0	0	0	0	0	0	0
DD_DHORD2	dihydoorotic acid dehydrogenase (quinone8)	DD_q8[c] + DD_dhor_S[c] -> DD_q8h2[c] + DD_orot[c]	Folate metabolism	0	0	0	0	0	0	0	0	0	0
DD_DHORD5	dihydroorotic acid (menaquinone-8)	DD_mqn8[c] + DD_dhor_S[c] -> DD_mql8[c] + DD_orot[c]	Folate metabolism	0	0	0	0	0	0	0	0	0	0
DD_DHORTS	dihydroorotase	DD_h2o[c] + DD_dhor_S[c] <=> DD_h[c] + DD_cbasp[c]	Phenylalanine metabolism	0	0	0	0	0	0	0	0	0	0
DD_DHPM1	dihydropyrimidinase (5,6-dihydrouracil)	DD_h2o[c] + DD_56dura[c] -> DD_h[c] + DD_cala[c]	Phenylalanine metabolism	0	0	0	0	0	0	0	0	0	0
DD_DHPM2	dihydropyrimidinase (dihydrothymine)	DD_h2o[c] + DD_56dthm[c] -> DD_h[c] + DD_3uib[c]	Cholesterol metabolism	0	0	0	0	0	0	0	0	0	0
DD_DHPPDA	diaminohydroxyphosphoribosylaminopyrimidine deaminase	DD_h2o[c] + DD_h[c] + DD_25dhpp[c] -> DD_nh4[c] + DD_5apru[c]	Terpenoid backbone biosynthesis	0.0100908	0.0092752	0.00724915	0.00636489	0.00578496	0.00619042	0.00528651	0.00589888	-0.00480429	-0.00337632
DD_DHPS	dihydropteroate synthase	DD_4abz[c] + DD_2ahhmp[c] -> DD_h2o[c] + DD_dhpt[c]	Terpenoid backbone biosynthesis	0	0	0	0	0	0	0	0	0	0
DD_DHQS	3-dehydroquinate synthase	DD_2dda7p[c] -> DD_pi[c] + DD_3dhq[c]	Ubiquinone and other terpenoid-quinone biosynthesis	0.0505114	0	0	0	0	-7.97836e-27	0	0	-0.0505114	0
DD_DHQTi	3-dehydroquinate dehydratase, irreversible	DD_3dhq[c] -> DD_h2o[c] + DD_3dhsk[c]	Exchange/demand reaction	0.0505114	0	0	0	0	0	0	0	-0.0505114	0
DD_DMATT	dimethylallyltranstransferase	DD_dmpp[c] + DD_ipdp[c] -> DD_ppi[c] + DD_grdp[c]	Exchange/demand reaction	0.0407526	0.0374588	0.0292764	0.0257052	0.0233631	0.0250006	0.02135	0.0238232	-0.0194026	-0.0136356
DD_DMPPS	1-hydroxy-2-methyl-2-(E)-butenyl 4-diphosphate reductase (dmpp)	DD_h[c] + DD_nadh[c] + DD_h2mb4p[c] -> DD_h2o[c] + DD_nad[c] + DD_dmpp[c]	Exchange/demand reaction	0	0	0	0	0	0	0	0	0	0
DD_DMPPS2r	4-hydroxy-3-methylbut-2-enyl diphosphate reductase (NADP), reversible	DD_h[c] + DD_nadph[c] + DD_h2mb4p[c] <=> DD_h2o[c] + DD_nadp[c] + DD_dmpp[c]	Exchange/demand reaction	0.0407526	0.0374588	0.0292764	0.0257052	0.0233631	0.0250006	0.02135	0.0238232	-0.0194026	-0.0136356
DD_DMQMT	3-Dimethylubiquinonol 3-methyltransferase	DD_amet[c] + DD_2omhmbl[c] -> DD_h[c] + DD_ahcys[c] + DD_q8h2[c]	Exchange/demand reaction	0	0	0	0	0	0	0	0	0	0
DD_DMSOR1	Dimethyl sulfoxide reductase (Menaquinol 8)	DD_mql8[c] + DD_dmso[c] -> DD_h2o[c] + DD_mqn8[c] + DD_dms[c]	Exchange/demand reaction	0	0	0	0	0	0	0	0	0	0
DD_DMSOR2	Dimethyl sulfoxide reductase (Demethylmenaquinol 8)	DD_2dmmql8[c] + DD_dmso[c] -> DD_h2o[c] + DD_2dmmq8[c] + DD_dms[c]	Exchange/demand reaction	0	0	0	0	0	0	0	0	0	0
DD_DM_5DRIB	Sink needed to allow 5-deoxyribose to leave system	DD_5drib[c] ->	Exchange/demand reaction	0.0100908	0.0092752	0.00724915	0.00636489	0.00578496	0.00619042	0.00528651	0.00589888	-0.00480429	-0.00337632
DD_DM_5MTR	Sink needed to allow 5-Methylthio-D-ribose to leave system	DD_5mtr[c] ->	Exchange/demand reaction	0.0050454	0.0046376	0.00362457	0.00318244	0.00289248	0.00309521	0.00264325	0.00294944	-0.00240215	-0.00168816
DD_DM_atp_c_	DM atp(c)	DD_h2o[c] + DD_atp[c] -> DD_h[c] + DD_pi[c] + DD_adp[c]	CoA synthesis	0	0	0	0	0	0	0	0	0	0
DD_DM_dad_5	Demand for 5-deoxyadenosine	DD_dad_5[c] ->	CoA synthesis	0	0	0	0	0	0	0	0	0	0
DD_DM_dhptd(c)	Demand reaction for 4,5-dihydroxy-2,3-pentanedione	DD_dhptd[c] <=>	Pentose phosphate pathway	0	0	0	0	0	0	0	0	0	0
DD_DM_hcys_L[c]	Demand for homocysteine	DD_hcys_L[c] ->	Nucleotide interconversion	0	0	0	0	0	0	0	0	0	0
DD_DPCOAK	dephospho-CoA kinase	DD_atp[c] + DD_dpcoa[c] -> DD_h[c] + DD_adp[c] + DD_coa[c]	Terpenoid backbone biosynthesis	0.0100908	0.0092752	0.00724915	0.00636489	0.00578496	0.00619042	0.00528651	0.00589888	-0.00480429	-0.00337632
DD_DPGM	Diphosphoglyceromutase	DD_13dpg[c] <=> DD_h[c] + DD_23dpg[c]	Terpenoid backbone biosynthesis	0	0	0	0	0	0	0	0	0	0
DD_DPRr	2 dehydropantoate 2 reductase	DD_h[c] + DD_nadph[c] + DD_2dhp[c] <=> DD_nadp[c] + DD_pant_R[c]	Pyruvate metabolism	0.0100908	0.0092752	0.00724915	0.00636489	0.00578496	0.00619042	0.00528651	0.00589888	-0.00480429	-0.00337632
DD_DRIBI	D ribose aldose ketose isomerase	DD_rib_D[c] <=> DD_rbl_D[c]	Transport, extracellular	0.122258	0.112376	0.0878291	0.0771156	0.0700893	0.0750017	0.0640501	0.0714695	-0.0582077	-0.0409067
DD_DTMPK	dTMP kinase	DD_atp[c] + DD_dtmp[c] -> DD_adp[c] + DD_dtdp[c]	Vitamin B6 metabolism	0.0222574	0.0204585	0.0159896	0.0140391	0.01276	0.0136543	0.0116605	0.0130113	-0.0105969	-0.00744721
DD_DURIPP	deoxyuridine phosphorylase	DD_pi[c] + DD_duri[c] <=> DD_2dr1p[c] + DD_ura[c]	Biotin metabolism	0	0	0	0	0	0	0	0	0	0
DD_DUTPDP	dUTP diphosphatase	DD_h2o[c] + DD_dutp[c] -> DD_h[c] + DD_ppi[c] + DD_dump[c]	Biotin metabolism	0	0	0	0	0	0	0	0	0	0
DD_DXPRIr	1-deoxy-D-xylulose reductoisomerase, reversible	DD_h[c] + DD_nadph[c] + DD_dxyl5p[c] <=> DD_nadp[c] + DD_2me4p[c]	Fatty acid synthesis	0.448279	0.412046	0.32204	0.282757	0.256994	0.275006	0.23485	0.262055	-0.213428	-0.149991
DD_DXPS	1-deoxy-D-xylulose 5-phosphate synthase	DD_h[c] + DD_pyr[c] + DD_g3p[c] -> DD_co2[c] + DD_dxyl5p[c]	Fatty acid synthesis	0.448279	0.412046	0.32204	0.282757	0.256994	0.275006	0.23485	0.262055	-0.213428	-0.149991
DD_E4PD	Erythrose 4-phosphate dehydrogenase	DD_h2o[c] + DD_nad[c] + DD_e4p[c] <=> 2 DD_h[c] + DD_nadh[c] + DD_4per[c]	Fatty acid synthesis	0	0	0	0	0	0	0	0	0	0
DD_EAR100x	enoyl-[acyl-carrier-protein] reductase (NADH) (n-C10:0)	DD_h[c] + DD_nadh[c] + DD_tdec2eACP[c] -> DD_nad[c] + DD_dcaACP[c]	Fatty acid synthesis	0.244516	0.224753	0.175658	0.154231	0.140179	0.150003	0.1281	0.142939	-0.116415	-0.0818135
DD_EAR10M11x	10-methyl-trans-undec-2-enoyl-ACPNAD+ oxidoreductase (A-specific)	DD_h[c] + DD_nadh[c] + DD_10mtundec2eACP[c] -> DD_nad[c] + DD_10mundecACP[c]	Fatty acid synthesis	0	0	0	0	0	0	0	0	0	0
DD_EAR10M12x	10-methyl-trans-dodec-2-enoyl-ACPNAD+ oxidoreductase (A-specific)	DD_h[c] + DD_nadh[c] + DD_10mtddec2eACP[c] -> DD_nad[c] + DD_10mddcaACP[c]	Fatty acid synthesis	0.138798	0.127579	0.0997112	0.0875483	0.0795715	0.0851485	0.0727153	0.0811384	-0.0660825	-0.0464409
DD_EAR11M12x	11-methyl-trans-dodec-2-enoyl-ACPNAD+ oxidoreductase (A-specific)	DD_h[c] + DD_nadh[c] + DD_11mtddec2eACP[c] -> DD_nad[c] + DD_11mddcaACP[c]	Fatty acid synthesis	0.138798	0.127579	0.0997112	0.0875483	0.0795715	0.0851485	0.0727153	0.0811384	-0.0660825	-0.0464409
DD_EAR120x	enoyl-[acyl-carrier-protein] reductase (NADH) (n-C12:0)	DD_h[c] + DD_nadh[c] + DD_tddec2eACP[c] -> DD_nad[c] + DD_ddcaACP[c]	Fatty acid synthesis	0.244516	0.224753	0.175658	0.154231	0.140179	0.150003	0.1281	0.142939	-0.116415	-0.0818135
DD_EAR121x	enoyl-[acyl-carrier-protein] reductase (NADH) (n-C12:1)	DD_h[c] + DD_nadh[c] + DD_t3c5ddeceACP[c] -> DD_nad[c] + DD_cddec5eACP[c]	Fatty acid synthesis	0	0	0	0	0	0	0	0	0	0
DD_EAR12M13x	12-methyl-trans-tridec-2-enoyl-ACPNAD+ oxidoreductase (A-specific)	DD_h[c] + DD_nadh[c] + DD_12mttritec2eACP[c] -> DD_nad[c] + DD_12mtridecACP[c]	Fatty acid synthesis	0	0	0	0	0	0	0	0	0	0
DD_EAR12M14x	12-methyl-trans-tetra-dec-2-enoyl-ACPNAD+ oxidoreductase (A-specific)	DD_h[c] + DD_nadh[c] + DD_12mtmrs2eACP[c] -> DD_nad[c] + DD_12mmyrsACP[c]	Fatty acid synthesis	0.138798	0.127579	0.0997112	0.0875483	0.0795715	0.0851485	0.0727153	0.0811384	-0.0660825	-0.0464409
DD_EAR13M14x	13-methyl-trans-tetra-dec-2-enoyl-ACPNAD+ oxidoreductase (A-specific)	DD_h[c] + DD_nadh[c] + DD_13mtmrs2eACP[c] -> DD_nad[c] + DD_13mmyrsACP[c]	Fatty acid synthesis	0.138798	0.127579	0.0997112	0.0875483	0.0795715	0.0851485	0.0727153	0.0811384	-0.0660825	-0.0464409
DD_EAR140x	enoyl-[acyl-carrier-protein] reductase (NADH) (n-C14:0)	DD_h[c] + DD_nadh[c] + DD_tmrs2eACP[c] -> DD_nad[c] + DD_myrsACP[c]	Fatty acid synthesis	0.0407526	0.0374588	0.0292764	0.0257052	0.0233631	0.0250006	0.02135	0.0238232	-0.0194026	-0.0136356
DD_EAR141x	enoyl-[acyl-carrier-protein] reductase (NADH) (n-C14:1)	DD_h[c] + DD_nadh[c] + DD_t3c7mrseACP[c] -> DD_nad[c] + DD_tdeACP[c]	Fatty acid synthesis	0	0	0	0	0	0	0	0	0	0
DD_EAR14M15x	14-methyl-trans-pentadec-2-enoyl-ACPNAD+ oxidoreductase (A-specific)	DD_h[c] + DD_nadh[c] + DD_14mtpentdec2eACP[c] -> DD_nad[c] + DD_14mpentdecACP[c]	Fatty acid synthesis	0	0	0	0	0	0	0	0	0	0
DD_EAR14M16x	14-methyl-trans-hexa-dec-2-enoyl-ACPNAD+ oxidoreductase (A-specific)	DD_h[c] + DD_nadh[c] + DD_14mtpalm2eACP[c] -> DD_nad[c] + DD_14mpalmACP[c]	Fatty acid synthesis	0.138798	0.127579	0.0997112	0.0875483	0.0795715	0.0851485	0.0727153	0.0811384	-0.0660825	-0.0464409
DD_EAR15M16x	15-methyl-trans-hexa-dec-2-enoyl-ACPNAD+ oxidoreductase (A-specific)	DD_h[c] + DD_nadh[c] + DD_15mtpalm2eACP[c] -> DD_nad[c] + DD_15mpalmACP[c]	Fatty acid synthesis	0.138798	0.127579	0.0997112	0.0875483	0.0795715	0.0851485	0.0727153	0.0811384	-0.0660825	-0.0464409
DD_EAR160x	enoyl-[acyl-carrier-protein] reductase (NADH) (n-C16:0)	DD_h[c] + DD_nadh[c] + DD_tpalm2eACP[c] -> DD_nad[c] + DD_palmACP[c]	Fatty acid synthesis	0	0	0	0	0	0	0	0	0	0
DD_EAR161x	enoyl-[acyl-carrier-protein] reductase (NADH) (n-C16:1)	DD_h[c] + DD_nadh[c] + DD_t3c9palmeACP[c] -> DD_nad[c] + DD_hdeACP[c]	Fatty acid synthesis	0	0	0	0	0	0	0	0	0	0
DD_EAR180x	enoyl-[acyl-carrier-protein] reductase (NADH) (n-C18:0)	DD_h[c] + DD_nadh[c] + DD_toctd2eACP[c] -> DD_nad[c] + DD_ocdcaACP[c]	Fatty acid synthesis	0	0	0	0	0	0	0	0	0	0
DD_EAR181x	enoyl-[acyl-carrier-protein] reductase (NADH) (n-C18:1)	DD_h[c] + DD_nadh[c] + DD_t3c11vaceACP[c] -> DD_nad[c] + DD_octeACP[c]	Fatty acid synthesis	0	0	0	0	0	0	0	0	0	0
DD_EAR40x	enoyl-[acyl-carrier-protein] reductase (NADH) (n-C4:0)	DD_h[c] + DD_nadh[c] + DD_but2eACP[c] -> DD_nad[c] + DD_butACP[c]	Fatty acid synthesis	0.244516	0.224753	0.175658	0.154231	0.140179	0.150003	0.1281	0.142939	-0.116415	-0.0818135
DD_EAR4M5x	4-methyl-trans-pent-2-enoyl-ACPNAD+ oxidoreductase (A-specific)	DD_h[c] + DD_nadh[c] + DD_4mtpent2eACP[c] -> DD_nad[c] + DD_4mpentACP[c]	Fatty acid synthesis	0	0	0	0	0	0	0	0	0	0
DD_EAR4M6x	4-methyl-trans-hex-2-enoyl-ACPNAD+ oxidoreductase (A-specific)	DD_h[c] + DD_nadh[c] + DD_4mthex2eACP[c] -> DD_nad[c] + DD_4mhexACP[c]	Fatty acid synthesis	0.138798	0.127579	0.0997112	0.0875483	0.0795715	0.0851485	0.0727153	0.0811384	-0.0660825	-0.0464409
DD_EAR5M6x	5-methyl-trans-hex-2-enoyl-ACPNAD+ oxidoreductase (A-specific)	DD_h[c] + DD_nadh[c] + DD_5mthex2eACP[c] -> DD_nad[c] + DD_5mhexACP[c]	Fatty acid synthesis	0.138798	0.127579	0.0997112	0.0875483	0.0795715	0.0851485	0.0727153	0.0811384	-0.0660825	-0.0464409
DD_EAR60x	enoyl-[acyl-carrier-protein] reductase (NADH) (n-C6:0)	DD_h[c] + DD_nadh[c] + DD_thex2eACP[c] -> DD_nad[c] + DD_hexACP[c]	Fatty acid synthesis	0.244516	0.224753	0.175658	0.154231	0.140179	0.150003	0.1281	0.142939	-0.116415	-0.0818135
DD_EAR6M7x	6-methyl-trans-hept-2-enoyl-ACPNAD+ oxidoreductase (A-specific)	DD_h[c] + DD_nadh[c] + DD_6mthept2eACP[c] -> DD_nad[c] + DD_6mheptACP[c]	Lipopolysaccharide biosynthesis	0	0	0	0	0	0	0	0	0	0
DD_EAR6M8x	6-methyl-trans-oct-2-enoyl-ACPNAD+ oxidoreductase (A-specific)	DD_h[c] + DD_nadh[c] + DD_6mtoct2eACP[c] -> DD_nad[c] + DD_6mocACP[c]	Lipopolysaccharide biosynthesis	0.138798	0.127579	0.0997112	0.0875483	0.0795715	0.0851485	0.0727153	0.0811384	-0.0660825	-0.0464409
DD_EAR7M8x	7-methyl-trans-oct-2-enoyl-ACPNAD+ oxidoreductase (A-specific)	DD_h[c] + DD_nadh[c] + DD_7mtoct2eACP[c] -> DD_nad[c] + DD_7mocACP[c]	Arginine and Proline Metabolism	0.138798	0.127579	0.0997112	0.0875483	0.0795715	0.0851485	0.0727153	0.0811384	-0.0660825	-0.0464409
DD_EAR80x	enoyl-[acyl-carrier-protein] reductase (NADH) (n-C8:0)	DD_h[c] + DD_nadh[c] + DD_toct2eACP[c] -> DD_nad[c] + DD_ocACP[c]	Glycolysis/gluconeogenesis	0.244516	0.224753	0.175658	0.154231	0.140179	0.150003	0.1281	0.142939	-0.116415	-0.0818135
DD_EAR8M10x	8-methyl-trans-dec-2-enoyl-ACPNAD+ oxidoreductase (A-specific)	DD_h[c] + DD_nadh[c] + DD_8mtdec2eACP[c] -> DD_nad[c] + DD_8mdcaACP[c]	Transport, extracellular	0.138798	0.127579	0.0997112	0.0875483	0.0795715	0.0851485	0.0727153	0.0811384	-0.0660825	-0.0464409
DD_EAR8M9x	8-methyl-trans-non-2-enoyl-ACPNAD+ oxidoreductase (A-specific)	DD_h[c] + DD_nadh[c] + DD_8mtnon2eACP[c] -> DD_nad[c] + DD_8mnonACP[c]	Fatty acid oxidation	0	0	0	0	0	0	0	0	0	0
DD_EAR9M10x	9-methyl-trans-dec-2-enoyl-ACPNAD+ oxidoreductase (A-specific)	DD_h[c] + DD_nadh[c] + DD_9mtdec2eACP[c] -> DD_nad[c] + DD_9mdcaACP[c]	Fatty acid oxidation	0.138798	0.127579	0.0997112	0.0875483	0.0795715	0.0851485	0.0727153	0.0811384	-0.0660825	-0.0464409
DD_EDTXS1	Endotoxin Synthesis (lauroyl transferase)	DD_ddcaACP[c] + DD_kdo2lipid4[c] -> DD_ACP[c] + DD_kdo2lipid4L[c]	Fatty acid oxidation	0.0407526	0.0374588	0.0292764	0.0257052	0.0233631	0.0250006	0.02135	0.0238232	-0.0194026	-0.0136356
DD_EDTXS2	Endotoxin Synthesis (myristoyl transferase)	DD_myrsACP[c] + DD_kdo2lipid4L[c] -> DD_ACP[c] + DD_lipa[c]	Fatty acid oxidation	0.0407526	0.0374588	0.0292764	0.0257052	0.0233631	0.0250006	0.02135	0.0238232	-0.0194026	-0.0136356
DD_EHGLAT	L-erythro-4-Hydroxyglutamate:2-oxoglutarate aminotransferase	DD_akg[c] + DD_e4hglu[c] -> DD_glu_L[c] + DD_4h2oglt[c]	Fatty acid oxidation	0	0	0	0	0	0	0	0	0	0
DD_ENO	enolase	DD_2pg[c] <=> DD_h2o[c] + DD_pep[c]	Fatty acid oxidation	7.65628	5.45441	8.05854	4.11569	5.1415	4.07042	3.46696	4.22574	-4.18932	-1.22867
DD_ETHAAL	Ethanolamine ammonia-lyase	DD_etha[c] -> DD_nh4[c] + DD_acald[c]	Fatty acid oxidation	0	0	0	0	0	0	0	0	0	0
DD_ETHAP	Ethanolamine phosphorylase	DD_pi[c] + DD_etha[c] -> DD_h2o2[c] + DD_2ameph[c]	Fatty acid oxidation	0	0	0	0	0	0	0	0	0	0
DD_ETHSO3abc	ethanesulfonate transport via ABC system	DD_h2o[c] + DD_atp[c] + DD_ethso3[e] -> DD_h[c] + DD_pi[c] + DD_adp[c] + DD_ethso3[c]	Fatty acid oxidation	0	0	0	0	0	0	0	0	0	0
DD_ETOHt	ethanol reversible transport	DD_etoh[e] <=> DD_etoh[c]	Fatty acid oxidation	-307.189	-1000	-1000	-1000	-1000	-228.072	-30.5625	-228.388	276.627	771.612
DD_FACOAL140	fatty-acid--CoA ligase (tetradecanoate)	DD_atp[c] + DD_coa[c] + DD_ttdca[c] <=> DD_amp[c] + DD_ppi[c] + DD_tdcoa[c]	Fatty acid oxidation	0	0	0	0	0	0	0	0	0	0
DD_FACOAL160	fatty-acid--CoA ligase (hexadecanoate)	DD_atp[c] + DD_coa[c] + DD_hdca[c] <=> DD_amp[c] + DD_ppi[c] + DD_pmtcoa[c]	Glycolysis/gluconeogenesis	0	0	0	0	0	0	0	0	0	0
DD_FACOAL161	fatty-acid--CoA ligase (hexadecenoate)	DD_atp[c] + DD_coa[c] + DD_hdcea[c] <=> DD_amp[c] + DD_ppi[c] + DD_hdcoa[c]	Fructose and mannose metabolism	0	0	0	0	0	0	0	0	0	0
DD_FACOAL180	fatty-acid--CoA ligase (octadecanoate)	DD_atp[c] + DD_coa[c] + DD_ocdca[c] <=> DD_amp[c] + DD_ppi[c] + DD_stcoa[c]	Pentose phosphate pathway	-1000	0	-1000	0	-1000	0	-1000	-1000	0	-1000
DD_FACOAL181	fatty-acid--CoA ligase (octadecenoate)	DD_atp[c] + DD_coa[c] + DD_ocdcea[c] <=> DD_amp[c] + DD_ppi[c] + DD_odecoa[c]	Fructose and mannose metabolism	0	0	0	0	0	0	0	0	0	0
DD_FACOALAI15	fatty-acid--CoA ligase (ANTEISO15)	DD_atp[c] + DD_coa[c] + DD_fa4[c] <=> DD_amp[c] + DD_ppi[c] + DD_aipdcoa[c]	Fructose and mannose metabolism	0	0	0	0	0	0	0	0	0	0
DD_FACOALAI17	fatty-acid--CoA ligase (ANTEISO17)	DD_atp[c] + DD_coa[c] + DD_fa12[c] <=> DD_amp[c] + DD_ppi[c] + DD_aihpdcoa[c]	Transport, extracellular	0	0	0	0	0	0	0	0	0	0
DD_FACOALI14	fatty-acid--CoA ligase (ISO14)	DD_atp[c] + DD_coa[c] + DD_fa1[c] <=> DD_amp[c] + DD_ppi[c] + DD_itdcoa[c]	Transport, extracellular	0	0	0	0	0	0	0	0	0	0
DD_FACOALI15	fatty-acid--CoA ligase (ISO15)	DD_atp[c] + DD_coa[c] + DD_fa3[c] <=> DD_amp[c] + DD_ppi[c] + DD_ipdcoa[c]	Transport, extracellular	0	0	0	0	0	0	0	0	0	0
DD_FACOALI16	fatty-acid--CoA ligase (ISO16)	DD_atp[c] + DD_coa[c] + DD_fa6[c] <=> DD_amp[c] + DD_ppi[c] + DD_ihdcoa[c]	Vitamin B2 metabolism	0	0	0	0	0	0	0	0	0	0
DD_FACOALI17	fatty-acid--CoA ligase (ISO17)	DD_atp[c] + DD_coa[c] + DD_fa11[c] <=> DD_amp[c] + DD_ppi[c] + DD_ihpdcoa[c]	Vitamin B2 metabolism	0	0	0	0	0	0	0	0	0	0
DD_FBA	fructose-bisphosphate aldolase	DD_fdp[c] <=> DD_dhap[c] + DD_g3p[c]	Folate metabolism	3.41392	3.08317	3.15798	2.16567	2.03329	2.16095	1.90658	2.10209	-1.50735	-0.981085
DD_FBA2	D-Fructose 1-phosphate D-glyceraldehyde-3-phosphate-lyase	DD_f1p[c] <=> DD_glyald[c] + DD_dhap[c]	Transport, extracellular	0	0	0	0	0	0	0	0	0	0
DD_FBA3	Sedoheptulose 1,7-bisphosphate D-glyceraldehyde-3-phosphate-lyase	DD_s17bp[c] <=> DD_dhap[c] + DD_e4p[c]	Folate metabolism	0	0	0	0	0	0	0	0	0	0
DD_FBP	fructose-bisphosphatase	DD_h2o[c] + DD_fdp[c] -> DD_pi[c] + DD_f6p[c]	Folate metabolism	0	0	0	0	0	0	0	0	0	0
DD_FCLTc	Ferrochelatase, cytosol	DD_fe2[c] + DD_ppp9[c] -> 2 DD_h[c] + DD_pheme[c]	Folate metabolism	0.0050454	0.0046376	0.00362457	0.00318244	0.00289248	0.00309521	0.00264325	0.00294944	-0.00240215	-0.00168816
DD_FDH	formate dehydrogenase	DD_nad[c] + DD_for[c] -> DD_nadh[c] + DD_co2[c]	Citric acid cycle	203.344	469.636	445.288	682.718	547.44	179.692	79.2126	0	-124.131	-469.636
DD_FDH2	formate dehydrogenase (quinone-8: 2 protons)	3 DD_h[c] + DD_q8[c] + DD_for[c] -> 2 DD_h[e] + DD_co2[c] + DD_q8h2[c]	Citric acid cycle	0	0	0	0	0	0	0	0	0	0
DD_FE2abc	iron (II) transport via ABC system	DD_h2o[c] + DD_atp[c] + DD_fe2[e] -> DD_h[c] + DD_pi[c] + DD_adp[c] + DD_fe2[c]	Citric acid cycle	0.0100908	0.0092752	0.00724915	0.00636489	0.00578496	0.00619042	0.00528651	0.00589888	-0.00480429	-0.00337632
DD_FE3abc	iron (III) transport via ABC system	DD_h2o[c] + DD_atp[c] + DD_fe3[e] -> DD_h[c] + DD_pi[c] + DD_adp[c] + DD_fe3[c]	Cholesterol metabolism	0.0050454	0.0046376	0.00362457	0.00318244	0.00289248	0.00309521	0.00264325	0.00294944	-0.00240215	-0.00168816
DD_FGLU	formimidoylglutamase	DD_h2o[c] + DD_h[c] + DD_forglu[c] -> DD_glu_L[c] + DD_frmd[c]	Transport, extracellular	0	0	0	0	0	0	0	0	0	0
DD_FLVRx	flavin reductase (NAD)	DD_h[c] + DD_nadh[c] + DD_ribflv[c] -> DD_nad[c] + DD_rbflvrd[c]	N-glycan synthesis	0	0	0	0	0	0	0	0	0	0
DD_FMNAT	FMN adenylyltransferase	DD_h[c] + DD_atp[c] + DD_fmn[c] -> DD_ppi[c] + DD_fad[c]	Folate metabolism	0.0050454	0.0046376	0.00362457	0.00318244	0.00289248	0.00309521	0.00264325	0.00294944	-0.00240215	-0.00168816
DD_FOLD3	dihydropteroate synthase	DD_4abz[c] + DD_2ahhmd[c] -> DD_ppi[c] + DD_dhpt[c]	Folate metabolism	0	0	0	0	0	0	0	0	0	0
DD_FOLRrev	tetrahydrofolate NADP oxidoreductase, reversed	DD_h[c] + 2 DD_nadph[c] + DD_fol[c] -> 2 DD_nadp[c] + DD_thf[c]	Citric acid cycle	0.0151362	0.0139128	0.0108737	0.00954733	0.00867745	0.00928563	0.00792976	0.00884832	-0.00720644	-0.00506448
DD_FOLt	FOLt	DD_h[e] + DD_fol[e] <=> DD_h[c] + DD_fol[c]	Sulfur metabolism	0.0151362	0.0139128	0.0108737	0.00954733	0.00867745	0.00928563	0.00792976	0.00884832	-0.00720644	-0.00506448
DD_FOMETR	aminomethyltransferase	DD_h[c] + DD_5fthf[c] <=> DD_h2o[c] + DD_methf[c]	Cell wall biosynthesis	0	0	0	0	0	0	0	0	0	0
DD_FORt	formate transport via diffusion	DD_for[e] <=> DD_for[c]	Nucleotide sugar metabolism	203.314	469.609	445.266	682.699	547.423	179.674	79.1968	-0.0176966	-124.117	-469.626
DD_FPGS7	folylpolyglutamate synthetase (10fthf)	4 DD_glu_L[c] + DD_atp[c] + DD_10fthf[c] -> 3 DD_h2o[c] + DD_h[c] + DD_pi[c] + DD_adp[c] + DD_10fthf5glu[c]	Heme synthesis	0	0	0	0	0	0	0	0	0	0
DD_FPGS_tm	TetrahydrofolateL-glutamate gamma-ligase (ADP-forming)	DD_glu_L[c] + DD_atp[c] + DD_thf[c] -> DD_h[c] + DD_pi[c] + DD_adp[c] + DD_thfglu[c]	Glycerophospholipid metabolism	0	0	0	0	0	0	0	0	0	0
DD_FRD2	fumarate reductase	DD_fum[c] + DD_mql8[c] -> DD_mqn8[c] + DD_succ[c]	Glycerophospholipid metabolism	0	0	0	0	0	0	0	0	0	0
DD_FRD3	fumarate reductase	DD_fum[c] + DD_2dmmql8[c] -> DD_2dmmq8[c] + DD_succ[c]	Glycerophospholipid metabolism	0	0	0	0	0	0	0	0	0	0
DD_FRD7	fumarate reductase	DD_fum[c] + DD_q8h2[c] -> DD_succ[c] + DD_q8[c]	Glycerophospholipid metabolism	0	0	0	0	0	0	0	0	0	0
DD_FRUpts	D-fructose transport via PEP:Pyr PTS	DD_pep[c] + DD_fru[e] -> DD_pyr[c] + DD_f1p[c]	Glycerophospholipid metabolism	0	0	0	0	0	0	0	0	0	0
DD_FTHFCL	5-formethyltetrahydrofolate cyclo-ligase	DD_atp[c] + DD_5fthf[c] -> DD_pi[c] + DD_adp[c] + DD_methf[c]	Glycerophospholipid metabolism	0	0	0	0	0	0	0	0	0	0
DD_FTHFL	Formate-tetrahydrofolate ligase	DD_atp[c] + DD_thf[c] + DD_for[c] -> DD_pi[c] + DD_adp[c] + DD_10fthf[c]	Glycerophospholipid metabolism	0	0	0	0	0	0	0	0	0	0
DD_FUM	fumarase	DD_h2o[c] + DD_fum[c] <=> DD_mal_L[c]	Glycerophospholipid metabolism	1.38683	1.35557	0	0	0	0	0	0	-1.38683	-1.35557
DD_FUMt2r	fumarate reversible transport via symport	DD_h[e] + DD_fum[e] <=> DD_h[c] + DD_fum[c]	Glycerophospholipid metabolism	1	1	1	1	1	1	1	1	0	0
DD_G1PACT	glucosamine-1-phosphate N-acetyltransferase	DD_accoa[c] + DD_gam1p[c] -> DD_h[c] + DD_coa[c] + DD_acgam1p[c]	Glycerophospholipid metabolism	0.16301	0.149835	0.117105	0.102821	0.0934524	0.100002	0.0854002	0.0952927	-0.0776103	-0.0545423
DD_G1PCT	Glucose-1-phosphate cytidylyltransferase (EC 2.7.7.33)	DD_h[c] + DD_ctp[c] + DD_g1p[c] <=> DD_ppi[c] + DD_cdpglc[c]	Glycerophospholipid metabolism	0	0	0	0	0	0	0	0	0	0
DD_G1PTT	glucose-1-phosphate thymidylyltransferase	DD_h[c] + DD_g1p[c] + DD_dttp[c] -> DD_ppi[c] + DD_dtdpglu[c]	Glycerophospholipid metabolism	0.0407526	0.0374588	0.0292764	0.0257052	0.0233631	0.0250006	0.02135	0.0238232	-0.0194026	-0.0136356
DD_G1SAT	glutamate-1-semialdehyde aminotransferase	DD_glu1sa[c] <=> DD_5aop[c]	Glycerophospholipid metabolism	0.0403632	0.0371008	0.0289966	0.0254596	0.0231399	0.0247617	0.021146	0.0235955	-0.0192172	-0.0135053
DD_G3PAT120	glycerol-3-phosphate acyltransferase (C12:0)	DD_ddcaACP[c] + DD_glyc3p[c] -> DD_ACP[c] + DD_1ddecg3p[c]	Glycerophospholipid metabolism	0	0	0	0	0	0	0	0	0	0
DD_G3PAT140	glycerol-3-phosphate acyltransferase (C14:0)	DD_myrsACP[c] + DD_glyc3p[c] -> DD_ACP[c] + DD_1tdecg3p[c]	Glycerophospholipid metabolism	0	0	0	0	0	0	0	0	0	0
DD_G3PAT141	glycerol-3-phosphate acyltransferase (C14:1)	DD_tdeACP[c] + DD_glyc3p[c] -> DD_ACP[c] + DD_1tdec7eg3p[c]	Glycerophospholipid metabolism	0	0	0	0	0	0	0	0	0	0
DD_G3PAT160	glycerol-3-phosphate acyltransferase (C16:0)	DD_palmACP[c] + DD_glyc3p[c] -> DD_ACP[c] + DD_1hdecg3p[c]	Urea cycle	0	0	0	0	0	0	0	0	0	0
DD_G3PAT161	glycerol-3-phosphate acyltransferase (C16:1)	DD_hdeACP[c] + DD_glyc3p[c] -> DD_ACP[c] + DD_1hdec9eg3p[c]	Arginine and Proline Metabolism	0	0	0	0	0	0	0	0	0	0
DD_G3PAT180	glycerol-3-phosphate acyltransferase (C18:0)	DD_ocdcaACP[c] + DD_glyc3p[c] -> DD_ACP[c] + DD_1odecg3p[c]	Aminosugar metabolism	0	0	0	0	0	0	0	0	0	0
DD_G3PAT181	glycerol-3-phosphate acyltransferase (C18:1)	DD_octeACP[c] + DD_glyc3p[c] -> DD_ACP[c] + DD_1odec11eg3p[c]	Glycolysis/gluconeogenesis	0	0	0	0	0	0	0	0	0	0
DD_G3PATAI15	anteisopentadecanoyl-glycerol-3-phosphate O-acyltransferase	DD_h[c] + DD_aipdcoa[c] + DD_glyc3p[c] -> DD_coa[c] + DD_1aipdecg3p[c]	Glycolysis/gluconeogenesis	0	0	0	0	0	0	0	0	0	0
DD_G3PATAI17	anteisoheptadecanoyl-glycerol-3-phosphate O-acyltransferase	DD_aihpdcoa[c] + DD_glyc3p[c] -> DD_coa[c] + DD_1aihpdecg3p[c]	Biotin metabolism	0.0693989	0.0637897	0.0498556	0.0437742	0.0397858	0.0425743	0.0363576	0.0405692	-0.0330413	-0.0232205
DD_G3PATI14	isotetradecanoyl-glycerol-3-phosphate O-acyltransferase	DD_h[c] + DD_itdcoa[c] + DD_glyc3p[c] -> DD_coa[c] + DD_1itdecg3p[c]	Aminosugar metabolism	0	0	0	0	0	0	0	0	0	0
DD_G3PATI15	isopentadecanoyl-glycerol-3-phosphate O-acyltransferase	DD_h[c] + DD_ipdcoa[c] + DD_glyc3p[c] -> DD_coa[c] + DD_1ipdecg3p[c]	O-Glycan degradation	0	0	0	0	0	0	0	0	0	0
DD_G3PATI16	isohexadecanoyl-glycerol-3-phosphate O-acyltransferase	DD_h[c] + DD_ihdcoa[c] + DD_glyc3p[c] -> DD_coa[c] + DD_1ihdecg3p[c]	O-Glycan degradation	0	0	0	0	0	0	0	0	0	0
DD_G3PATI17	isoheptadecanoyl-glycerol-3-phosphate O-acyltransferase	DD_ihpdcoa[c] + DD_glyc3p[c] -> DD_coa[c] + DD_1ihpdecg3p[c]	O-Glycan degradation	0.0693989	0.0637897	0.0498556	0.0437742	0.0397858	0.0425743	0.0363576	0.0405692	-0.0330413	-0.0232205
DD_G3PD1	glycerol-3-phosphate dehydrogenase (NAD)	DD_nad[c] + DD_glyc3p[c] <=> DD_h[c] + DD_nadh[c] + DD_dhap[c]	Galactose metabolism	-1000	-999.447	-513.258	-999.186	-999.251	-999.244	-999.521	-999.514	0.479344	-0.0671644
DD_G3PD2	glycerol-3-phosphate dehydrogenase (NADP)	DD_nadp[c] + DD_glyc3p[c] <=> DD_h[c] + DD_nadph[c] + DD_dhap[c]	Glycolysis/gluconeogenesis	999.705	1000	514.046	1000	1000	1000	1000	1000	0.294945	0
DD_G3PD5	glycerol-3-phosphate dehydrogenase (ubiquinone-8)	DD_q8[c] + DD_glyc3p[c] -> DD_dhap[c] + DD_q8h2[c]	O-Glycan degradation	0	0	0	0	0	0	0	0	0	0
DD_G3PD6	glycerol-3-phosphate dehydrogenase (menaquinone-8)	DD_mqn8[c] + DD_glyc3p[c] -> DD_dhap[c] + DD_mql8[c]	O-Glycan degradation	0	0	0	0	0	0	0	0	0	0
DD_G3PD7	glycerol-3-phosphate dehydrogenase (demethylmenaquinone-8)	DD_2dmmq8[c] + DD_glyc3p[c] -> DD_dhap[c] + DD_2dmmql8[c]	O-Glycan degradation	0	0	0	0	0	0	0	0	0	0
DD_G3PD8i	glycerol 3 phosphate dehydrogenase FAD irreversible	DD_fad[c] + DD_glyc3p[c] -> DD_dhap[c] + DD_fadh2[c]	Plant polysaccharide degradation	0	0	0	0	0	0	0	0	0	0
DD_G5SADs	L-glutamate 5-semialdehyde dehydratase (spontaneous)	DD_glu5sa[c] -> DD_h2o[c] + DD_h[c] + DD_1pyr5c[c]	Lipopolysaccharide biosynthesis	0	0	0	0	0	0	0	0	0	0
DD_G5SDr	Glutamate-5-semialdehyde dehydrogenase, reversible	DD_h[c] + DD_nadph[c] + DD_glu5p[c] <=> DD_nadp[c] + DD_pi[c] + DD_glu5sa[c]	Transport, extracellular	0	0	0	-5.168e-27	0	0	0	0	0	0
DD_G6PI	alpha-D-Glucose 6-phosphate ketol-isomerase	DD_g6p[c] <=> DD_g6p_B[c]	Galactose metabolism	-999.2	-994.92	-992.117	-996.141	-994.999	-996.08	-996.661	-995.917	2.5388	-0.997025
DD_G6PI3	beta-D-Glucose 6-phosphate ketol-isomerase	DD_g6p_B[c] <=> DD_f6p[c]	Transport, extracellular	-999.2	-994.92	-992.117	-996.141	-994.999	-996.08	-996.661	-995.917	2.5388	-0.997025
DD_GALCTD	galactarate dehydratase	DD_galct_D[c] -> DD_h2o[c] + DD_5dh4dglc[c]	Transport, extracellular	0	0	0	0	0	0	0	0	0	0
DD_GALT1	galactosyltransferase I (LPS core synthesis)	DD_gicolipa[c] + DD_udpg[c] -> DD_h[c] + DD_gagicolipa[c] + DD_udp[c]	Glycolysis/gluconeogenesis	0.0407526	0.0374588	0.0292764	0.0257052	0.0233631	0.0250006	0.02135	0.0238232	-0.0194026	-0.0136356
DD_GALTpts	Galactitol transport via PEP:Pyr PTS	DD_pep[c] + DD_galt[e] -> DD_pyr[c] + DD_galt1p[c]	Purine synthesis	0	0	0	0	0	0	0	0	0	0
DD_GALU	UTP-glucose-1-phosphate uridylyltransferase	DD_h[c] + DD_utp[c] + DD_g1p[c] <=> DD_ppi[c] + DD_udpg[c]	Glyoxylate and dicarboxylate metabolism	0.16301	0.149835	0.117105	0.102821	0.0934524	0.100002	0.0854002	0.0952927	-0.0776103	-0.0545423
DD_GAMpts	D-glucosamine transport via PEP:Pyr PTS	DD_pep[c] + DD_gam[e] -> DD_pyr[c] + DD_gam6p[c]	Glycine, serine, alanine and threonine metabolism	0	0.149835	0	0.102821	0	0	0	0	0	-0.149835
DD_GAPD	glyceraldehyde-3-phosphate dehydrogenase	DD_pi[c] + DD_nad[c] + DD_g3p[c] <=> DD_h[c] + DD_nadh[c] + DD_13dpg[c]	Glycine, serine, alanine and threonine metabolism	7.65628	5.45441	4.59161	4.11569	3.21154	4.07042	3.46696	3.57783	-4.18932	-1.87658
DD_GARFTi	phosphoribosylglycinamide formyltransferase, irreversible	DD_10fthf[c] + DD_gar[c] -> DD_h[c] + DD_thf[c] + DD_fgam[c]	Glycine, serine, alanine and threonine metabolism	0	0	0	0	0	0	0	0	0	0
DD_GBBTNabc	gbbtn[c] ABC transport	DD_h2o[c] + DD_atp[c] + DD_gbbtn[e] -> DD_h[c] + DD_pi[c] + DD_adp[c] + DD_gbbtn[c]	Aminosugar metabolism	0	0	0	0	0	0	0	0	0	0
DD_GCALDDr	Glycolaldehyde dehydrogenase	DD_h2o[c] + DD_nad[c] + DD_gcald[c] <=> 2 DD_h[c] + DD_nadh[c] + DD_glyclt[c]	Fructose and mannose metabolism	7.22021	32.491	-6.67205	0.522333	-20.7103	-11.6783	-17.5999	-19.091	-24.8201	-51.582
DD_GCALDL	Glycoaldehyde:CO2 ligase	DD_co2[c] + DD_gcald[c] -> DD_h[c] + DD_hpyr[c]	Terpenoid backbone biosynthesis	0.0155851	0.0153091	0.010729	0.0105055	0.00590748	0.00580795	0.00139	0.00136658	-0.0141951	-0.0139425
DD_GCALDt	Glycoaldehydye reversible transport	DD_gcald[e] <=> DD_gcald[c]	Glutathione metabolism	7.2358	32.5064	-6.66132	0.532839	-20.7044	-11.6725	-17.5985	-19.0896	-24.8343	-51.596
DD_GCCa	glycine-cleavage complex	DD_h[c] + DD_gly[c] + DD_lpro[c] -> DD_co2[c] + DD_alpro[c]	Terpenoid backbone biosynthesis	0	0	0	0	0	0	0	0	0	0
DD_GCCb	glycine cleavage complex	DD_thf[c] + DD_alpro[c] -> DD_nh4[c] + DD_dhlpro[c] + DD_mlthf[c]	Glycine, serine, alanine and threonine metabolism	0	0	0	0	0	0	0	0	0	0
DD_GCCc	glycine-cleavage complex	DD_nad[c] + DD_dhlpro[c] -> DD_h[c] + DD_nadh[c] + DD_lpro[c]	Nucleotide interconversion	0	0	0	0	0	0	0	0	0	0
DD_GF6PTA	glutamine-fructose-6-phosphate transaminase	DD_gln_L[c] + DD_f6p[c] -> DD_glu_L[c] + DD_gam6p[c]	Nucleotide interconversion	0.16301	0	0.117105	0	0.0934524	0.100002	0.0854002	0.0952927	-0.0776103	0.0952927
DD_GFUCS	GDP-L-fucose synthase	DD_h[c] + DD_nadph[c] + DD_gdpddman[c] -> DD_nadp[c] + DD_gdpfuc[c]	O-Glycan degradation	0	0	0	0	0	0	0	0	0	0
DD_GGGABADr	gamma-glutamyl-gamma aminobutyric acid dehydrogenase	DD_h2o[c] + DD_nadp[c] + DD_ggbutal[c] <=> 2 DD_h[c] + DD_nadph[c] + DD_gg4abut[c]	O-Glycan degradation	-1000	-1000	-1000	-1000	-1000	-1000	-1000	-1000	0	0
DD_GGGABARr	Gamma-glutamyl-gamma aminobutyric acid dehydrogenase, NAD	DD_h2o[c] + DD_nad[c] + DD_ggbutal[c] <=> 2 DD_h[c] + DD_nadh[c] + DD_gg4abut[c]	O-Glycan degradation	1000	1000	1000	1000	1000	1000	1000	1000	0	0
DD_GGTA	Gamma-glutamyltransferase	DD_glu_L[c] + DD_cgly[c] -> DD_h2o[c] + DD_gthrd[c]	O-Glycan degradation	0	0	0	0	0	0	0	0	0	0
DD_GHMT2r	glycine hydroxymethyltransferase, reversible	DD_thf[c] + DD_ser_L[c] <=> DD_h2o[c] + DD_gly[c] + DD_mlthf[c]	O-Glycan degradation	-3.51427	-0.760787	0.0685284	-0.669797	-0.508104	-0.52102	-0.404913	-0.416925	3.10935	0.343862
DD_GK1	guanylate kinase (GMP:ATP)	DD_atp[c] + DD_gmp[c] <=> DD_adp[c] + DD_gdp[c]	O-Glycan degradation	-999.764	-999.783	-999.831	-999.851	-999.865	-999.855	-999.876	-999.862	-0.112252	-0.0788878
DD_GK2	guanylate kinase (GMPdATP)	DD_gmp[c] + DD_datp[c] <=> DD_gdp[c] + DD_dadp[c]	Starch and sucrose metabolism	1000	1000	1000	1000	1000	1000	1000	1000	0	0
DD_GLCP	glycogen phosphorylase	DD_pi[c] + DD_glycogen[c] -> DD_g1p[c]	Lipopolysaccharide biosynthesis	0	0	0	0	0	0	0	0	0	0
DD_GLCTR1	glucosyltransferase I (LPS core synthesis)	DD_udpg[c] + DD_icolipa[c] -> DD_h[c] + DD_gicolipa[c] + DD_udp[c]	Lipopolysaccharide biosynthesis	0.0407526	0.0374588	0.0292764	0.0257052	0.0233631	0.0250006	0.02135	0.0238232	-0.0194026	-0.0136356
DD_GLCTR2	glucosyltransferase II (LPS core synthesis)	DD_udpg[c] + DD_gagicolipa[c] -> DD_h[c] + DD_udp[c] + DD_ggagicolipa[c]	Lipopolysaccharide biosynthesis	0.0407526	0.0374588	0.0292764	0.0257052	0.0233631	0.0250006	0.02135	0.0238232	-0.0194026	-0.0136356
DD_GLCTR3	glucosyltransferase III (LPS core synthesis)	DD_udpg[c] + DD_ggagicolipa[c] -> DD_h[c] + DD_udp[c] + DD_gggagicolipa[c]	Transport, extracellular	0.0407526	0.0374588	0.0292764	0.0257052	0.0233631	0.0250006	0.02135	0.0238232	-0.0194026	-0.0136356
DD_GLCpts	D-glucose transport via PEP:Pyr PTS	DD_pep[c] + DD_glc_D[e] -> DD_pyr[c] + DD_g6p[c]	Glutamate metabolism	1.00383	5.26712	8.02927	3.98716	5.11813	4.04542	3.44561	4.20191	2.44178	-1.0652
DD_GLNS	glutamine synthetase	DD_nh4[c] + DD_glu_L[c] + DD_atp[c] -> DD_h[c] + DD_pi[c] + DD_adp[c] + DD_gln_L[c]	Transport, extracellular	0	0	0	0	0	0	0	0	0	0
DD_GLNabc	L-glutamine transport via ABC system	DD_h2o[c] + DD_atp[c] + DD_gln_L[e] -> DD_h[c] + DD_pi[c] + DD_adp[c] + DD_gln_L[c]	Arginine and Proline Metabolism	0	0	0	0	0	0	0	0	0	0
DD_GLNt2r	L-glutamine reversible transport via proton symport	DD_h[e] + DD_gln_L[e] <=> DD_h[c] + DD_gln_L[c]	Transport, extracellular	4.93679	-237.886	10.4512	3.72096	422.107	4.71403	-894.383	269.388	-899.32	507.274
DD_GLU5K	glutamate 5-kinase	DD_glu_L[c] + DD_atp[c] -> DD_adp[c] + DD_glu5p[c]	Glutamate metabolism	0	0	0	-5.30477e-27	0	0	0	0	0	0
DD_GLUDxi	glutamate dehydrogenase (NAD)	DD_h2o[c] + DD_glu_L[c] + DD_nad[c] -> DD_h[c] + DD_nh4[c] + DD_akg[c] + DD_nadh[c]	Glutamate metabolism	0	0	0	618.831	0	0	0	0	0	0
DD_GLUDy	glutamate dehydrogenase (NADP)	DD_h2o[c] + DD_nadp[c] + DD_glu_L[c] <=> DD_h[c] + DD_nh4[c] + DD_nadph[c] + DD_akg[c]	Glutamate metabolism	-1000	-1000	-1000	-1000	-1000	-1000	-1000	-1000	0	0
DD_GLUFORT	Glutamate formiminotransferase (EC 2.1.2.5) @ Glutamate formyltransferase	DD_glu_L[c] + DD_5forthf[c] <=> DD_h[c] + DD_thf[c] + DD_forglu[c]	Glutamate metabolism	0	0	0	0	0	0	0	0	0	0
DD_GLUN	glutaminase	DD_h2o[c] + DD_gln_L[c] -> DD_nh4[c] + DD_glu_L[c]	Purine synthesis	898.53	329.729	502.454	0	1000	837.005	0	1000	-898.53	670.271
DD_GLUOX	L-Glutamate:NADP+ oxidoreductase (transaminating)	DD_nadp[c] + 2 DD_glu_L[c] <=> DD_h[c] + DD_nadph[c] + DD_akg[c] + DD_gln_L[c]	Glutamate metabolism	894.589	568.372	493.459	-3.15159	578.569	832.999	895.049	731.33	0.460039	162.958
DD_GLUPRT	glutamine phosphoribosyldiphosphate amidotransferase	DD_h2o[c] + DD_gln_L[c] + DD_prpp[c] -> DD_glu_L[c] + DD_ppi[c] + DD_pram[c]	Glutamate metabolism	0	0	0	0	0	0	0	0	0	0
DD_GLUR	glutamate racemase	DD_glu_D[c] <=> DD_glu_L[c]	tRNA Charging	-0.0407526	-0.0374588	-0.0292764	-0.0257052	-0.0233631	-0.0250006	-0.02135	-0.0238232	0.0194026	0.0136356
DD_GLUTRR	glutamyl-tRNA reductase	DD_h[c] + DD_nadph[c] + DD_glutrna[c] -> DD_nadp[c] + DD_glu1sa[c] + DD_trnaglu[c]	tRNA Charging	0.0403632	0.0371008	0.0289966	0.0254596	0.0231399	0.0247617	0.021146	0.0235955	-0.0192172	-0.0135053
DD_GLUTRS	Glutamyl-tRNA synthetase	DD_glu_L[c] + DD_atp[c] + DD_trnaglu[c] -> DD_amp[c] + DD_ppi[c] + DD_glutrna[c]	Peptide metabolism	0.0403632	0.0371008	0.0289966	0.0254596	0.0231399	0.0247617	0.021146	0.0235955	-0.0192172	-0.0135053
DD_GLUabc	L-glutamate transport via ABC system	DD_h2o[c] + DD_atp[c] + DD_glu_L[e] -> DD_h[c] + DD_glu_L[c] + DD_pi[c] + DD_adp[c]	Transport, extracellular	0	0	0	0	0	0	0	0	0	0
DD_GLUt2r	L-glutamate transport via proton symport, reversible	DD_h[e] + DD_glu_L[e] <=> DD_h[c] + DD_glu_L[c]	Peptide metabolism	-4.14171	238.667	-9.87999	-3.21945	-421.651	-4.22627	894.799	-268.924	898.941	-507.591
DD_GLUt4r	Na+/glutamate symport (reversible)	DD_glu_L[e] + DD_na1[e] <=> DD_glu_L[c] + DD_na1[c]	Transport, extracellular	0	0	0	0	0	0	0	0	0	0
DD_GLYASN1c	Hydrolysis of Glycyl-L-asparagine	DD_h2o[c] + DD_glyasn[c] <=> DD_gly[c] + DD_asn_L[c]	Glycine, serine, alanine and threonine metabolism	0	0	0	0	0	0	0	0	0	0
DD_GLYASNabc	Glycyl-L-asparagine transport via ABC system	DD_h2o[c] + DD_atp[c] + DD_glyasn[e] -> DD_h[c] + DD_pi[c] + DD_adp[c] + DD_glyasn[c]	Glyoxylate and dicarboxylate metabolism	0	0	0	0	0	0	0	0	0	0
DD_GLYASP1c	Hydrolysis of Glycyl-L-aspartate	DD_h2o[c] + DD_glyasp[c] <=> DD_asp_L[c] + DD_gly[c]	Glyoxylate and dicarboxylate metabolism	0	0	0	0	0	0	0	0	0	0
DD_GLYASPabc	Glycyl-L-aspartate transport via ABC system	DD_h2o[c] + DD_atp[c] + DD_glyasp[e] -> DD_h[c] + DD_pi[c] + DD_adp[c] + DD_glyasp[c]	Glyoxylate and dicarboxylate metabolism	0	0	0	0	0	0	0	0	0	0
DD_GLYBabc	Glycine betaine transport via ABC system	DD_h2o[c] + DD_atp[c] + DD_glyb[e] -> DD_h[c] + DD_pi[c] + DD_adp[c] + DD_glyb[c]	Glyoxylate and dicarboxylate metabolism	0	0	0	0	0	0	0	0	0	0
DD_GLYC3Pabc	sn-Glycerol 3-phosphate transport via ABC system	DD_h2o[c] + DD_atp[c] + DD_glyc3p[e] -> DD_h[c] + DD_pi[c] + DD_adp[c] + DD_glyc3p[c]	Transport, extracellular	0	0.824351	1	1	0.917781	0.937294	0.633864	0.6585	0.633864	-0.165851
DD_GLYCDx	Glycerol dehydrogenase	DD_nad[c] + DD_glyc[c] -> DD_h[c] + DD_nadh[c] + DD_dha[c]	Transport, extracellular	0	0	0	0	0	0	0	0	0	0
DD_GLYCL	Glycine Cleavage System	DD_nad[c] + DD_gly[c] + DD_thf[c] -> DD_nh4[c] + DD_nadh[c] + DD_co2[c] + DD_mlthf[c]	Peptide metabolism	2.79322	0	0	0	0	0	0	0	-2.79322	0
DD_GLYCLTDx	Glycolate dehydrogenase (NAD)	DD_h[c] + DD_nadh[c] + DD_glx[c] -> DD_nad[c] + DD_glyclt[c]	Transport, extracellular	0	0	0	0	0	0	0	0	0	0
DD_GLYCLTDy	Glycolate dehydrogenase (NADP)	DD_h[c] + DD_nadph[c] + DD_glx[c] -> DD_nadp[c] + DD_glyclt[c]	Peptide metabolism	0	0	0	0	0	0	0	0	0	0
DD_GLYCLTt2r	glycolate transport via proton symport, reversible	DD_h[e] + DD_glyclt[e] <=> DD_h[c] + DD_glyclt[c]	Transport, extracellular	-7.22021	-32.491	6.67205	-0.522333	20.7103	11.6783	17.5999	19.091	24.8201	51.582
DD_GLYCTO1	Glycolate oxidase	DD_o2[c] + DD_glyclt[c] -> DD_glx[c] + DD_h2o2[c]	Peptide metabolism	0	0	0	0	0	0	0	0	0	0
DD_GLYCTO2	Glycolate oxidase	DD_q8[c] + DD_glyclt[c] -> DD_glx[c] + DD_q8h2[c]	Transport, extracellular	0	0	0	0	0	0	0	0	0	0
DD_GLYCTO3	Glycolate oxidase	DD_mqn8[c] + DD_glyclt[c] -> DD_glx[c] + DD_mql8[c]	Peptide metabolism	0	0	0	0	0	0	0	0	0	0
DD_GLYCTO4	Glycolate oxidase	DD_2dmmq8[c] + DD_glyclt[c] -> DD_glx[c] + DD_2dmmql8[c]	Transport, extracellular	0	0	0	0	0	0	0	0	0	0
DD_GLYCYSabc	Gly-Cys ABC transporter	DD_h2o[c] + DD_atp[c] + DD_glycys[e] -> DD_h[c] + DD_pi[c] + DD_adp[c] + DD_glycys[c]	Peptide metabolism	0	0	0	0	0	0	0	0	0	0
DD_GLYCt	glycerol transport via channel	DD_glyc[c] <=> DD_glyc[e]	Transport, extracellular	0.0520492	0.0478423	0.0373917	0.0328306	0.0298393	0.0319307	0.0272682	0.0304269	-0.0247809	-0.0174153
DD_GLYD	glycerate dehydrogenase	DD_h[c] + DD_nadh[c] + DD_hpyr[c] <=> DD_nad[c] + DD_glyc_R[c]	Peptide metabolism	1000	1000	1000	1000	426.598	1000	108.024	1000	-891.976	0
DD_GLYDy	Glycerate dehydrogenase (NADP)	DD_h[c] + DD_nadph[c] + DD_hpyr[c] <=> DD_nadp[c] + DD_glyc_R[c]	Transport, extracellular	-1000	-1000	-996.533	-1000	-424.668	-1000	-108.024	-999.352	891.976	0.647908
DD_GLYGLN1c	Hydrolysis of Glycyl-L-glutamine	DD_h2o[c] + DD_glygln[c] <=> DD_gln_L[c] + DD_gly[c]	Peptide metabolism	0	0	0	0	0	0	0	0	0	0
DD_GLYGLNabc	Glycyl-L-glutamine transport via ABC system	DD_h2o[c] + DD_atp[c] + DD_glygln[e] -> DD_h[c] + DD_pi[c] + DD_adp[c] + DD_glygln[c]	Transport, extracellular	0	0	0	0	0	0	0	0	0	0
DD_GLYGLU1c	Hydrolysis of Glycyl-L-glutamate	DD_h2o[c] + DD_glyglu[c] <=> DD_glu_L[c] + DD_gly[c]	Transport, extracellular	0	0	0	0	0	0	0	0	0	0
DD_GLYGLUabc	Glycyl-L-glutamate transport via ABC system	DD_h2o[c] + DD_atp[c] + DD_glyglu[e] -> DD_h[c] + DD_pi[c] + DD_adp[c] + DD_glyglu[c]	Lipopolysaccharide biosynthesis	0	0	0	0	0	0	0	0	0	0
DD_GLYK	glycerol kinase	DD_atp[c] + DD_glyc[c] -> DD_h[c] + DD_adp[c] + DD_glyc3p[c]	Lipopolysaccharide biosynthesis	0	0	0	0	0	0	0	0	0	0
DD_GLYLEUHYDROc	hydrolysis of Glycylleucine in the small intestine for cellular uptake	DD_h2o[c] + DD_glyleu[c] <=> DD_gly[c] + DD_leu_L[c]	Lipopolysaccharide biosynthesis	0	0	0	0	0	0	0	0	0	0
DD_GLYLEUPEPT1tc	transport of Glycylleucine by the apical PEPT1 amino acid transporters across the brush border cells of the enterocytes of the intestine and renal cells	DD_h[e] + DD_glyleu[e] -> DD_h[c] + DD_glyleu[c]	Nucleotide interconversion	0	0	0	0	0	0	0	0	0	0
DD_GLYMET1c	Hydrolysis of Glycyl-L-methionine	DD_h2o[c] + DD_glymet[c] <=> DD_gly[c] + DD_met_L[c]	Cholesterol metabolism	0	0	0	0	0	0	0	0	0	0
DD_GLYMETabc	Glycyl-L-methionine transport via ABC system	DD_h2o[c] + DD_atp[c] + DD_glymet[e] -> DD_h[c] + DD_pi[c] + DD_adp[c] + DD_glymet[c]	Tetrahydrobiopterin metabolism	0	0	0	0	0	0	0	0	0	0
DD_GLYOX	hydroxyacylglutathione hydrolase	DD_h2o[c] + DD_lgt_S[c] -> DD_h[c] + DD_gthrd[c] + DD_lac_D[c]	Vitamin B2 metabolism	0	0	0	0	0	0	0	0	0	0
DD_GLYPHEHYc	hydrolysis of glycylphenylalanine	DD_h2o[c] + DD_glyphe[c] <=> DD_gly[c] + DD_phe_L[c]	Nucleotide salvage pathway	0	0	0	0	0	0	0	0	0	0
DD_GLYPHEabc	Glycyl-L-phenylalanine transport via ABC system	DD_h2o[c] + DD_atp[c] + DD_glyphe[e] -> DD_h[c] + DD_pi[c] + DD_adp[c] + DD_glyphe[c]	Miscellaneous	0	0	0	0	0	0	0	0	0	0
DD_GLYPROPRO1c	hydrolysis of Prolylglycine in the small intestine for cellular uptake	DD_h2o[c] + DD_glypro[c] <=> DD_gly[c] + DD_pro_L[c]	Transport, extracellular	0	0	0	0	0	0	0	0	0	0
DD_GLYPROabc	Glycyl-L-proline transport via ABC system	DD_h2o[c] + DD_atp[c] + DD_glypro[e] -> DD_h[c] + DD_pi[c] + DD_adp[c] + DD_glypro[c]	Transport, extracellular	0	0	0	0	0	0	0	0	0	0
DD_GLYTYR1c	Hydrolysis of Glycyl-L-tyrosine	DD_h2o[c] + DD_glytyr[c] <=> DD_gly[c] + DD_tyr_L[c]	Transport, extracellular	0	0	0	0	0	0	0	0	0	0
DD_GLYTYRabc	Glycyl-L-tyrosine transport via ABC system	DD_h2o[c] + DD_atp[c] + DD_glytyr[e] -> DD_h[c] + DD_pi[c] + DD_adp[c] + DD_glytyr[c]	Ubiquinone and other terpenoid-quinone biosynthesis	0	0	0	0	0	0	0	0	0	0
DD_GLYt2r	glycine reversible transport via proton symport	DD_h[e] + DD_gly[e] <=> DD_h[c] + DD_gly[c]	Transport, extracellular	-992.518	-499.875	-997.138	-998.589	-997.219	-998.758	-997.266	-499.913	-4.74837	-0.0381152
DD_GMAND	GDP-D-mannose dehydratase	DD_gdpmann[c] -> DD_h2o[c] + DD_gdpddman[c]	Cell wall biosynthesis	0	0	0	0	0	0	0	0	0	0
DD_GMHEPAT	D-glycero-D-manno-hepose 1-phosphate adenyltransferase	DD_h[c] + DD_atp[c] + DD_gmhep1p[c] -> DD_ppi[c] + DD_adphep_DD[c]	Transport, extracellular	0.16301	0.149835	0.117105	0.102821	0.0934524	0.100002	0.0854002	0.0952927	-0.0776103	-0.0545423
DD_GMHEPK	D-glycero-D-manno-heptose 7-phosphate kinase	DD_atp[c] + DD_gmhep7p[c] -> DD_h[c] + DD_adp[c] + DD_gmhep17bp[c]	Lipopolysaccharide biosynthesis	0.16301	0.149835	0.117105	0.102821	0.0934524	0.100002	0.0854002	0.0952927	-0.0776103	-0.0545423
DD_GMHEPPA	D-glycero-D-manno-heptose 1,7-bisphosphate phosphatase	DD_h2o[c] + DD_gmhep17bp[c] -> DD_pi[c] + DD_gmhep1p[c]	Lipopolysaccharide biosynthesis	0.16301	0.149835	0.117105	0.102821	0.0934524	0.100002	0.0854002	0.0952927	-0.0776103	-0.0545423
DD_GMPS2	GMP synthase	DD_h2o[c] + DD_atp[c] + DD_gln_L[c] + DD_xmp[c] -> 2 DD_h[c] + DD_glu_L[c] + DD_amp[c] + DD_ppi[c] + DD_gmp[c]	Lipopolysaccharide biosynthesis	0	0	0	0	0	0	0	0	0	0
DD_GRTT	geranyltranstransferase	DD_ipdp[c] + DD_grdp[c] -> DD_ppi[c] + DD_frdp[c]	Lipopolysaccharide biosynthesis	0.0407526	0.0374588	0.0292764	0.0257052	0.0233631	0.0250006	0.02135	0.0238232	-0.0194026	-0.0136356
DD_GTPCI	GTP cyclohydrolase I	DD_h2o[c] + DD_gtp[c] -> DD_h[c] + DD_ahdt[c] + DD_for[c]	Lipopolysaccharide biosynthesis	0	0	0	0	0	0	0	0	0	0
DD_GTPCII	GTP cyclohydrolase II	3 DD_h2o[c] + DD_gtp[c] -> 2 DD_h[c] + DD_ppi[c] + DD_for[c] + DD_25dhpp[c]	Lipopolysaccharide biosynthesis	0.0100908	0.0092752	0.00724915	0.00636489	0.00578496	0.00619042	0.00528651	0.00589888	-0.00480429	-0.00337632
DD_GTPDPK	GTP diphosphokinase	DD_atp[c] + DD_gtp[c] -> DD_h[c] + DD_amp[c] + DD_gdptp[c]	Terpenoid backbone biosynthesis	0	0	0	0	0	0	0	0	0	0
DD_GUAPRT	guanine phosphoribosyltransferase	DD_prpp[c] + DD_gua[c] -> DD_ppi[c] + DD_gmp[c]	Thiamine metabolism	0.230726	0.212078	0.165752	0.145533	0.132273	0.141544	0.120876	0.134878	-0.10985	-0.0771996
DD_GUAt	Guanine transport	DD_gua[e] <=> DD_gua[c]	Glycolysis/gluconeogenesis	281.006	462.131	622.553	469.63	752.962	643.818	691.938	767.159	410.931	305.028
DD_GUAt2	guanine transport in via proton symport	DD_h[e] + DD_gua[e] -> DD_h[c] + DD_gua[c]	Fructose and mannose metabolism	0	0	0	0	0	0	0	0	0	0
DD_H2CO3D	carboxylic acid dissociation	DD_h2o[c] + DD_co2[c] <=> DD_h[c] + DD_hco3[c]	Terpenoid backbone biosynthesis	106.88	434.203	507.481	385.71	422.375	167.188	105.833	269.534	-1.04682	-164.669
DD_H2Ot	H2O transport via diffusion	DD_h2o[e] <=> DD_h2o[c]	Glycolysis/gluconeogenesis	-907.932	-484.12	-461.134	-693.52	-141.806	-962.253	-1000	-518.192	-92.068	-34.072
DD_H2St	h2s transport (diffusion)	DD_h2s[e] <=> DD_h2s[c]	Transport, extracellular	0	0	0	0	0	0	0	6.75224e-27	0	6.75224e-27
DD_HBZOPT	Hydroxybenzoate octaprenyltransferase	DD_4hbz[c] + DD_octdp[c] -> DD_ppi[c] + DD_3ophb[c]	Tyrosine metabolism	0	0	0	0	0	0	0	0	0	0
DD_HCITS	homocitrate synthase	DD_h2o[c] + DD_akg[c] + DD_accoa[c] -> DD_h[c] + DD_coa[c] + DD_hcit[c]	Histidine metabolism	0	0	0	0	0	0	0	0	0	0
DD_HDG3PACT	Hexadecanoyl(palmitoyl)-glycerol-3-phosphate O-acyltransferase	DD_ihdcoa[c] + DD_glyc3p[c] <=> DD_coa[c] + DD_1hdecg3p[c]	Histidine metabolism	0	0	0	0	0	0	0	0	0	0
DD_HEPK1	LPS heptose kinase I (LPS core synthesis)	DD_atp[c] + DD_hhlipa[c] -> DD_h[c] + DD_adp[c] + DD_phhlipa[c]	Histidine metabolism	0.0407526	0.0374588	0.0292764	0.0257052	0.0233631	0.0250006	0.02135	0.0238232	-0.0194026	-0.0136356
DD_HEPK2	LPS heptose kinase II (LPS core synthesis)	DD_atp[c] + DD_hphhlipa[c] -> DD_h[c] + DD_adp[c] + DD_phphhlipa[c]	Histidine metabolism	0.0407526	0.0374588	0.0292764	0.0257052	0.0233631	0.0250006	0.02135	0.0238232	-0.0194026	-0.0136356
DD_HEPT1	heptosyltransferase I (LPS core synthesis)	DD_adphep_LD[c] + DD_lipa[c] -> DD_h[c] + DD_adp[c] + DD_hlipa[c]	Transport, extracellular	0.0407526	0.0374588	0.0292764	0.0257052	0.0233631	0.0250006	0.02135	0.0238232	-0.0194026	-0.0136356
DD_HEPT2	heptosyltransferase II (LPS core synthesis)	DD_adphep_LD[c] + DD_hlipa[c] -> DD_h[c] + DD_adp[c] + DD_hhlipa[c]	Transport, extracellular	0.0407526	0.0374588	0.0292764	0.0257052	0.0233631	0.0250006	0.02135	0.0238232	-0.0194026	-0.0136356
DD_HEPT3	heptosyltransferase III (LPS core synthesis)	DD_adphep_LD[c] + DD_phhlipa[c] -> DD_h[c] + DD_adp[c] + DD_hphhlipa[c]	Heme synthesis	0.0407526	0.0374588	0.0292764	0.0257052	0.0233631	0.0250006	0.02135	0.0238232	-0.0194026	-0.0136356
DD_HEPT4	heptosyltransferase IV (LPS core synthesis)	DD_adphep_LD[c] + DD_gggagicolipa[c] -> DD_h[c] + DD_adp[c] + DD_colipa[c]	Thiamine metabolism	0.0407526	0.0374588	0.0292764	0.0257052	0.0233631	0.0250006	0.02135	0.0238232	-0.0194026	-0.0136356
DD_HETZK	hydroxyethylthiazole kinase	DD_atp[c] + DD_4mhetz[c] -> DD_h[c] + DD_adp[c] + DD_4mpetz[c]	Folate metabolism	0	0	0	0	0	0	0	0	0	0
DD_HEX1	hexokinase (D-glucose:ATP)	DD_atp[c] + DD_glc_D[c] -> DD_h[c] + DD_adp[c] + DD_g6p[c]	Folate metabolism	0	0	0	0	0	0	0	0	0	0
DD_HEXSabc	hexanesulfonate transport via ABC system	DD_h2o[c] + DD_atp[c] + DD_hexs[e] -> DD_h[c] + DD_pi[c] + DD_adp[c] + DD_hexs[c]	Glycine, serine, alanine and threonine metabolism	0	0	0	0	0	0	0	0	0	0
DD_HEXb	ATPD-glucose 6-phosphotransferase	DD_atp[c] + DD_glc_bD[c] -> DD_h[c] + DD_adp[c] + DD_g6p_B[c]	Glycine, serine, alanine and threonine metabolism	0	0	0	0	0	0	0	0	0	0
DD_HG2abc	Mercury (Hg+2) ABC transporter	DD_h2o[c] + DD_atp[c] + DD_hg2[c] -> DD_h[c] + DD_pi[c] + DD_adp[c] + DD_hg2[e]	Methionine and cysteine metabolism	0	0	0	0	0	0	0	0	0	0
DD_HIBD	3 hydroxyisobutyrate dehydrogenase	DD_nad[c] + DD_3hmp[c] -> DD_h[c] + DD_nadh[c] + DD_2mop[c]	Glycine, serine, alanine and threonine metabolism	0	0	0	0	0	0	0	0	0	0
DD_HISTD	histidinol dehydrogenase	DD_h2o[c] + 2 DD_nad[c] + DD_histd[c] -> 3 DD_h[c] + 2 DD_nadh[c] + DD_his_L[c]	Histidine metabolism	0	0	0	0	0	0	0	0	0	0
DD_HISTDOX	L-histidinol:NAD+ oxidoreductase	DD_nad[c] + DD_histd[c] <=> DD_h[c] + DD_nadh[c] + DD_histl_L[c]	Nucleotide salvage pathway	0.0686638	0.0547225	0.791056	0.0874666	0.144438	0.139716	0.180478	0.17604	0.111814	0.121318
DD_HISTLOX	L-histidinal:NAD+ oxidoreductase	DD_h2o[c] + DD_nad[c] + DD_histl_L[c] -> 2 DD_h[c] + DD_nadh[c] + DD_his_L[c]	Energy metabolism	0.0686638	0.0547225	0.791056	0.0874666	0.144438	0.139716	0.180478	0.17604	0.111814	0.121318
DD_HISTP	histidinol-phosphatase	DD_h2o[c] + DD_hisp[c] -> DD_pi[c] + DD_histd[c]	Energy metabolism	0.0686638	0.0547225	0.791056	0.0874666	0.144438	0.139716	0.180478	0.17604	0.111814	0.121318
DD_HISt2r	L-histidine reversible transport via proton symport	DD_h[e] + DD_his_L[e] <=> DD_h[c] + DD_his_L[c]	Energy metabolism	0.060488	0.0639905	-0.698275	-0.00600259	-0.0703969	-0.060485	-0.112816	-0.100541	-0.173304	-0.164531
DD_HKt	H+/K+ gastric/non-gastric P-ATPase and ABC ATPase	DD_h2o[c] + DD_atp[c] + DD_k[e] -> DD_h[e] + DD_pi[c] + DD_adp[c] + DD_k[c]	Glycerophospholipid metabolism	0	0	0	0	0	0	0	0	0	0
DD_HMBS	hydroxymethylbilane synthase	DD_h2o[c] + 4 DD_ppbng[c] -> 4 DD_nh4[c] + DD_hmbil[c]	Citric acid cycle	0.0050454	0.0046376	0.00362457	0.00318244	0.00289248	0.00309521	0.00264325	0.00294944	-0.00240215	-0.00168816
DD_HMGCOAS	Hydroxymethylglutaryl CoA synthase	DD_h[c] + DD_coa[c] + DD_hmgcoa[c] <=> DD_h2o[c] + DD_accoa[c] + DD_aacoa[c]	Ubiquinone and other terpenoid-quinone biosynthesis	0	0	0	0	0	0	0	0	0	0
DD_HMPK1	hydroxymethylpyrimidine kinase (ATP)	DD_atp[c] + DD_4ahmmp[c] -> DD_h[c] + DD_adp[c] + DD_4ampm[c]	Histidine metabolism	0	0	0	0	0	0	0	0	0	0
DD_HOPNTAL	4-hydroxy-2-oxopentanoate aldolase	DD_4h2opntn[c] -> DD_acald[c] + DD_pyr[c]	Histidine metabolism	0	0	0	0	0	0	0	0	0	0
DD_HPPK	2-amino-4-hydroxy-6-hydroxymethyldihydropteridine diphosphokinase	DD_atp[c] + DD_2ahhmp[c] -> DD_h[c] + DD_amp[c] + DD_2ahhmd[c]	Tryptophan metabolism	0	0	0	0	0	0	0	0	0	0
DD_HSDx	homoserine dehydrogenase (NADH)	DD_nad[c] + DD_hom_L[c] <=> DD_h[c] + DD_nadh[c] + DD_aspsa[c]	Glycerophospholipid metabolism	-999.82	-999.879	-999.852	-999.853	-999.875	-999.87	-999.893	-999.887	-0.0725124	-0.00781747
DD_HSDy	homoserine dehydrogenase (NADPH)	DD_nadp[c] + DD_hom_L[c] <=> DD_h[c] + DD_nadph[c] + DD_aspsa[c]	Glycerophospholipid metabolism	1000	1000	1000	1000	1000	1000	1000	1000	0	0
DD_HSERTA	homoserine O-trans-acetylase	DD_accoa[c] + DD_hom_L[c] <=> DD_coa[c] + DD_achms[c]	Valine, leucine, and isoleucine metabolism	-0.179968	-0.121022	-0.147889	-0.147158	-0.124678	-0.129608	-0.107455	-0.113205	0.0725124	0.00781747
DD_HSST	homoserine O-succinyltransferase	DD_hom_L[c] + DD_succoa[c] -> DD_coa[c] + DD_suchms[c]	Purine synthesis	0	0	0	0	0	0	0	0	0	0
DD_HSTPTr	Histidinol-phosphate aminotransferase (EC 2.6.1.9)	DD_akg[c] + DD_hisp[c] <=> DD_glu_L[c] + DD_imacp[c]	Nucleotide interconversion	-0.0686638	-0.0547225	-0.791056	-0.0874666	-0.144438	-0.139716	-0.180478	-0.17604	-0.111814	-0.121318
DD_HXAND	hypoxanthine dehydrogenase	DD_h2o[c] + DD_nad[c] + DD_hxan[c] -> DD_h[c] + DD_nadh[c] + DD_xan[c]	Transport, extracellular	0	0	0	0.366332	0	0	0	0	0	0
DD_HXPRT	hypoxanthine phosphoribosyltransferase (Hypoxanthine)	DD_hxan[c] + DD_prpp[c] -> DD_ppi[c] + DD_imp[c]	Transport, extracellular	0.62748	0	4.18984	0	4.94325	3.54756	4.87224	3.63746	4.24476	3.63746
DD_HYD1	hydrogenase (ubiquinone-8: 2 protons)	2 DD_h[c] + DD_q8[c] + DD_h2[c] -> 2 DD_h[e] + DD_q8h2[c]	Histidine metabolism	0	0	0	0	0	0	0	0	0	0
DD_HYD2	Hydrogenase (menaquinone8: 2 protons)	2 DD_h[c] + DD_mqn8[c] + DD_h2[c] -> 2 DD_h[e] + DD_mql8[c]	Transport, extracellular	0	0	0	0	0	0	0	0	0	0
DD_HYD3	Hydrogenase (Demethylmenaquinone-8: 2 protons)	DD_2dmmq8[c] + DD_h2[c] -> DD_2dmmql8[c]	Glycerophospholipid metabolism	0	0	0	0	0	0	0	0	0	0
DD_HYPSUCORNS	putative succinylornthine synthesis (hypothetical reaction)	DD_orn[c] + DD_succ[c] -> DD_h2o[c] + DD_sucorn[c]	Terpenoid backbone biosynthesis	1000	1000	1000	1000	1000	1000	1000	1000	0	0
DD_HYXNti	Hypoxanthine transport irreversible	DD_hxan[e] -> DD_hxan[c]	Terpenoid backbone biosynthesis	0	0	0	0	0	0	0	0	0	0
DD_IAHDGK	anteisoheptadecanoyl-Diacylglycerol kinase	DD_atp[c] + DD_12daihdglyc[c] -> DD_h[c] + DD_adp[c] + DD_paai17[c]	Terpenoid backbone biosynthesis	0	0	0	0	0	0	0	0	0	0
DD_IAPDGK	anteisopentadecanoyl-Diacylglycerol kinase	DD_atp[c] + DD_12daipdglyc[c] -> DD_h[c] + DD_adp[c] + DD_paai15[c]	Valine, leucine, and isoleucine metabolism	0	0	0	0	0	0	0	0	0	0
DD_IBCOATA	2-methylpropionyl-CoA[acyl-carrier-protein] transferase	DD_ACP[c] + DD_ibcoa[c] <=> DD_coa[c] + DD_2mpropACP[c]	Valine, leucine, and isoleucine metabolism	0	0	0	0	0	0	0	0	0	0
DD_ICHORT	isochorismatase	DD_h2o[c] + DD_ichor[c] -> DD_pyr[c] + DD_23ddhb[c]	Valine, leucine, and isoleucine metabolism	0	0	0	0	0	0	0	0	0	0
DD_IG3PS	Imidazole-glycerol-3-phosphate synthase	DD_gln_L[c] + DD_prlp[c] -> DD_h[c] + DD_glu_L[c] + DD_aicar[c] + DD_eig3p[c]	Glycerophospholipid metabolism	0.0686638	0.0547225	0.791056	0.0874666	0.144438	0.139716	0.180478	0.17604	0.111814	0.121318
DD_IGPDH	imidazoleglycerol-phosphate dehydratase	DD_eig3p[c] -> DD_h2o[c] + DD_imacp[c]	Glycerophospholipid metabolism	0.0686638	0.0547225	0.791056	0.0874666	0.144438	0.139716	0.180478	0.17604	0.111814	0.121318
DD_IGPS	indole-3-glycerol-phosphate synthase	DD_h[c] + DD_2cpr5p[c] -> DD_h2o[c] + DD_co2[c] + DD_3ig3p[c]	Valine, leucine, and isoleucine metabolism	0.0505114	0	0	0	0	-7.36337e-27	0	0	-0.0505114	0
DD_IHDCOATA	14-methyl-pentadecanoyl-ACP[acyl-carrier-protein] transferase	DD_coa[c] + DD_14mpentdecACP[c] <=> DD_ACP[c] + DD_ihdcoa[c]	Valine, leucine, and isoleucine metabolism	0	0	0	0	0	0	0	0	0	0
DD_IHDGK	isoheptadecanoyl-Diacylglycerol kinase	DD_atp[c] + DD_12dihdglyc[c] -> DD_h[c] + DD_adp[c] + DD_pai17[c]	Valine, leucine, and isoleucine metabolism	0	0	0	0	0	0	0	0	0	0
DD_IHPDCOATA	15-methyl-hexa-decanoyl-ACP[acyl-carrier-protein] transferase	DD_coa[c] + DD_15mpalmACP[c] <=> DD_ACP[c] + DD_ihpdcoa[c]	Fatty acid synthesis	0.138798	0.127579	0.0997112	0.0875483	0.0795715	0.0851485	0.0727153	0.0811384	-0.0660825	-0.0464409
DD_IHXDGK	isohexadecanoyl-Diacylglycerol kinase	DD_atp[c] + DD_12dixdglyc[c] -> DD_h[c] + DD_adp[c] + DD_pai16[c]	Fatty acid synthesis	0	0	0	0	0	0	0	0	0	0
DD_ILETA	isoleucine transaminase	DD_akg[c] + DD_ile_L[c] <=> DD_glu_L[c] + DD_3mop[c]	Fatty acid synthesis	-0.592366	-0.546917	-0.737466	-0.674246	-0.875299	-0.853115	-0.738678	-0.976307	-0.146312	-0.42939
DD_ILEabc	L-isoleucine transport via ABC system	DD_h2o[c] + DD_atp[c] + DD_ile_L[e] -> DD_h[c] + DD_pi[c] + DD_adp[c] + DD_ile_L[c]	Lipopolysaccharide biosynthesis	0	0	0	0	0	0	0	0	0	0
DD_ILEt2r	L-isoleucine reversible transport via proton symport	DD_h[e] + DD_ile_L[e] <=> DD_h[c] + DD_ile_L[c]	Lipopolysaccharide biosynthesis	-0.19838	-0.184776	-0.45443	-0.425735	-0.649431	-0.611416	-0.532271	-0.745991	-0.333891	-0.561215
DD_IMPC	IMP cyclohydrolase	DD_h2o[c] + DD_imp[c] <=> DD_fprica[c]	Lipopolysaccharide biosynthesis	-0.0686638	-0.0547225	-0.791056	-0.0874666	-0.144438	-0.139716	-0.180478	-0.17604	-0.111814	-0.121318
DD_IMPD	IMP dehydrogenase	DD_h2o[c] + DD_nad[c] + DD_imp[c] -> DD_h[c] + DD_nadh[c] + DD_xmp[c]	Transport, extracellular	0.696144	0.0547225	4.9809	0.0874666	5.08769	3.68728	5.05272	3.8135	4.35657	3.75878
DD_INSt	Inosine transport (diffusion)	DD_ins[e] <=> DD_ins[c]	Transport, extracellular	0.62748	9.30254e-25	4.18984	0.366332	4.94325	3.54756	4.87224	3.63746	4.24476	3.63746
DD_IPDCOATA	13-methyl-tetra-decanoyl-ACP[acyl-carrier-protein] transferase	DD_coa[c] + DD_13mmyrsACP[c] <=> DD_ACP[c] + DD_ipdcoa[c]	Lysine metabolism	0	0	0	0	0	0	0	0	0	0
DD_IPDGK	isopentadecanoyl-Diacylglycerol kinase	DD_atp[c] + DD_12dipdglyc[c] -> DD_h[c] + DD_adp[c] + DD_pai15[c]	Galactose metabolism	0	0	0	0	0	0	0	0	0	0
DD_IPDPS	1-hydroxy-2-methyl-2-(E)-butenyl 4-diphosphate reductase (ipdp)	DD_h[c] + DD_nadh[c] + DD_h2mb4p[c] -> DD_h2o[c] + DD_nad[c] + DD_ipdp[c]	Phenylalanine metabolism	0	0	0	0.257052	0.233631	0	0	0	0	0
DD_IPDPS2	isopentenyl-diphosphateNAD(P)+ oxidoreductase	DD_h[c] + DD_nadph[c] + DD_h2mb4p[c] -> DD_h2o[c] + DD_nadp[c] + DD_ipdp[c]	Pyruvate metabolism	0.407526	0.374588	0.292764	0	0	0.250006	0.2135	0.238232	-0.194026	-0.136356
DD_IPMDr	3-isopropylmalate dehydrogenase (EC 1.1.1.85)	DD_nad[c] + DD_3c2hmp[c] <=> DD_h[c] + DD_nadh[c] + DD_3c4mop[c]	Pyruvate metabolism	0	1.70827	0	1.75511	0	0	0	0	0	-1.70827
DD_IPPMIa	3-isopropylmalate dehydratase	DD_3c2hmp[c] <=> DD_h2o[c] + DD_2ippm[c]	Valine, leucine, and isoleucine metabolism	0	-1.70827	0	-1.75511	0	0	0	0	0	1.70827
DD_IPPMIb	2-isopropylmalate hydratase	DD_h2o[c] + DD_2ippm[c] <=> DD_3c3hmp[c]	Transport, extracellular	0	-1.70827	0	-1.75511	0	0	0	0	0	1.70827
DD_ISETACabc	isethionate transport via ABC system	DD_h2o[c] + DD_atp[c] + DD_isetac[e] -> DD_h[c] + DD_pi[c] + DD_adp[c] + DD_isetac[c]	Lipopolysaccharide biosynthesis	0	0	0	0	0	0	0	0	0	0
DD_ITDCOATA	12-methyl-tridecanoyl-ACP[acyl-carrier-protein] transferase	DD_coa[c] + DD_12mtridecACP[c] <=> DD_ACP[c] + DD_itdcoa[c]	Valine, leucine, and isoleucine metabolism	0	0	0	0	0	0	0	0	0	0
DD_ITDGK	isotetradecanoyl-Diacylglycerol kinase	DD_atp[c] + DD_12ditdglyc[c] -> DD_h[c] + DD_adp[c] + DD_pai14[c]	Transport, extracellular	0	0	0	0	0	0	0	0	0	0
DD_IVCOATA	3-methylbutanoyl-CoA[acyl-carrier-protein] transferase	DD_ACP[c] + DD_ivcoa[c] <=> DD_coa[c] + DD_3mbutACP[c]	Tyrosine metabolism	0.138798	0.127579	0.0997112	0.0875483	0.0795715	0.0851485	0.0727153	0.0811384	-0.0660825	-0.0464409
DD_KARA1	ketol-acid reductoisomerase (2,3-dihydroxy-3-methylbutanoate)	DD_nadp[c] + DD_23dhmb[c] <=> DD_h[c] + DD_nadph[c] + DD_alac_S[c]	Starch and sucrose metabolism	-1000	-1000	-1000	-1000	-1000	-1000	-1000	-1000	0	0
DD_KARA3	ketol-acid reductoisomerase (2,3-dihydroxy-3-methylbutanoate)	DD_nadp[c] + DD_23dhmb[c] <=> DD_h[c] + DD_nadph[c] + DD_33hmeoxobut[c]	Biotin metabolism	998.667	1000	1000	1000	1000	999.075	1000	1000	1.33318	0
DD_KAS14	beta-ketoacyl-ACP synthase	DD_h[c] + DD_malACP[c] + DD_acACP[c] -> DD_ACP[c] + DD_actACP[c] + DD_co2[c]	Biotin metabolism	0.244516	0.224753	0.175658	0.154231	0.140179	0.150003	0.1281	0.142939	-0.116415	-0.0818135
DD_KAS16	3-hydroxy-myristoyl-ACP synthesis	2 DD_h[c] + DD_nadph[c] + DD_malACP[c] + DD_ddcaACP[c] -> DD_nadp[c] + DD_ACP[c] + DD_3hmrsACP[c] + DD_co2[c]	Starch and sucrose metabolism	0	0.187294	0.146382	0	0.116816	0	0	0.119116	0	-0.0681779
DD_KAS_HP	3-hydroxy-palmetoyl-ACP synthesis	2 DD_h[c] + DD_nadph[c] + DD_malACP[c] + DD_myrsACP[c] -> DD_nadp[c] + DD_ACP[c] + DD_3hpalmACP[c] + DD_co2[c]	Starch and sucrose metabolism	0	0	0	0	0	0	0	0	0	0
DD_KDOCT2	3-deoxy-manno-octulosonate cytidylyltransferase	DD_ctp[c] + DD_kdo[c] -> DD_ppi[c] + DD_ckdo[c]	Transport, extracellular	0.122258	0.112376	0.0878291	0.0771156	0.0700893	0.0750017	0.0640501	0.0714695	-0.0582077	-0.0409067
DD_KDOS	3-Deoxy-D-manno-octulosonate synthase	DD_pyr[c] + DD_arab_D[c] -> DD_kdo[c]	Fructose and mannose metabolism	0.122258	0.112376	0.0878291	0.0771156	0.0700893	0.0750017	0.0640501	0.0714695	-0.0582077	-0.0409067
DD_Kt1r	potassium transport via uniport reversible (facilitated diffusion)	DD_k[e] <=> DD_k[c]	Fructose and mannose metabolism	0.0050454	0.0046376	0.00362457	0.00318244	0.00289248	0.00309521	0.00264325	0.00294944	-0.00240215	-0.00168816
DD_Kt3	potassium proton antiporter irreversible	DD_h[e] + DD_k[c] -> DD_h[c] + DD_k[e]	Plant polysaccharide degradation	0	0	0	0	0	0	0	0	0	0
DD_L2A6ODs	L-2-Amino-6-oxopimelate conversion to 2,3,4,5-Tetrahydrodipicolinate (spontaneous)	DD_l2a6o[c] -> DD_h2o[c] + DD_h[c] + DD_thdp[c]	Transport, extracellular	0	0	0	0	0	0	0	0	0	0
DD_LARGNAT	L-arogenate:2-oxoglutarate aminotransferase	DD_oaa[c] + DD_Largn[c] <=> DD_asp_L[c] + DD_pphn[c]	Starch and sucrose metabolism	0	0	0	0	0	0	0	0	0	0
DD_LCADi	lactaldehyde dehydrogenase	DD_h2o[c] + DD_nad[c] + DD_lald_L[c] -> 2 DD_h[c] + DD_nadh[c] + DD_lac_L[c]	Fatty acid oxidation	0	0	0	0	0	0	0	0	0	0
DD_LCYSTabc	L-cysteate transport via ABC system	DD_h2o[c] + DD_atp[c] + DD_Lcyst[e] -> DD_h[c] + DD_pi[c] + DD_adp[c] + DD_Lcyst[c]	Citric acid cycle	0	0	0	0	0	0	0	0	0	0
DD_LDH_L	L-lactate dehydrogenase	DD_nad[c] + DD_lac_L[c] <=> DD_h[c] + DD_nadh[c] + DD_pyr[c]	Pyruvate metabolism	1000	756.802	1000	1000	1000	1000	41.418	1000	-958.582	243.198
DD_LEUTA	leucine transaminase	DD_akg[c] + DD_leu_L[c] <=> DD_glu_L[c] + DD_4mop[c]	Terpenoid backbone biosynthesis	0.138798	-1.58069	0.0997112	-1.66757	0.0795715	0.0851485	0.0727153	0.0811384	-0.0660825	1.66183
DD_LEUabc	L-leucine transport via ABC system	DD_h2o[c] + DD_atp[c] + DD_leu_L[e] -> DD_h[c] + DD_pi[c] + DD_adp[c] + DD_leu_L[c]	Terpenoid backbone biosynthesis	0	0	0	0	0	0	0	0	0	0
DD_LEUt2r	L-leucine reversible transport via proton symport	DD_h[e] + DD_leu_L[e] <=> DD_h[c] + DD_leu_L[c]	Terpenoid backbone biosynthesis	0.750454	-1.01847	0.53912	-1.28176	0.430228	0.460382	0.393158	0.4387	-0.357296	1.45718
DD_LPADSS	Lipid A disaccaride synthase	DD_lipidX[c] + DD_u23ga[c] -> DD_h[c] + DD_udp[c] + DD_lipidAds[c]	Peptide metabolism	0.0407526	0.0374588	0.0292764	0.0257052	0.0233631	0.0250006	0.02135	0.0238232	-0.0194026	-0.0136356
DD_LPLIPAL1A120	Lysophospholipase L1 (2-acylglycerophosphotidate, n-C12:0)	DD_h2o[c] + DD_1ddecg3p[c] -> DD_h[c] + DD_ddca[c] + DD_glyc3p[c]	Transport, extracellular	0	0	0	0	0	0	0	0	0	0
DD_LPLIPAL1A140	Lysophospholipase L1 (2-acylglycerophosphotidate, n-C14:0)	DD_h2o[c] + DD_1tdecg3p[c] -> DD_h[c] + DD_ttdca[c] + DD_glyc3p[c]	Methionine and cysteine metabolism	0	0	0	0	0	0	0	0	0	0
DD_LPLIPAL1A141	Lysophospholipase L1 (2-acylglycerophosphotidate, n-C14:1)	DD_h2o[c] + DD_1tdec7eg3p[c] -> DD_h[c] + DD_glyc3p[c] + DD_ttdcea[c]	Folate metabolism	0	0	0	0	0	0	0	0	0	0
DD_LPLIPAL1A160	Lysophospholipase L1 (2-acylglycerophosphotidate, n-C16:0)	DD_h2o[c] + DD_1hdecg3p[c] -> DD_h[c] + DD_hdca[c] + DD_glyc3p[c]	Transport, extracellular	0	0	0	0	0	0	0	0	0	0
DD_LPLIPAL1A161	Lysophospholipase L1 (2-acylglycerophosphotidate, n-C16:1)	DD_h2o[c] + DD_1hdec9eg3p[c] -> DD_h[c] + DD_hdcea[c] + DD_glyc3p[c]	Methionine and cysteine metabolism	0	0	0	0	0	0	0	0	0	0
DD_LPLIPAL1A180	Lysophospholipase L1 (2-acylglycerophosphotidate, n-C18:0)	DD_h2o[c] + DD_1odecg3p[c] -> DD_h[c] + DD_ocdca[c] + DD_glyc3p[c]	Transport, extracellular	0	0	0	0	0	0	0	0	0	0
DD_LPLIPAL1A181	Lysophospholipase L1 (2-acylglycerophosphotidate, n-C18:1)	DD_h2o[c] + DD_1odec11eg3p[c] -> DD_h[c] + DD_ocdcea[c] + DD_glyc3p[c]	Transport, extracellular	0	0	0	0	0	0	0	0	0	0
DD_LPLIPAL1E120	Lysophospholipase L1 (2-acylglycerophosphoethanolamine, n-C12:0)	DD_h2o[c] + DD_1agpe120[c] -> DD_h[c] + DD_ddca[c] + DD_g3pe[c]	Transport, extracellular	0	0	0	0	0	0	0	0	0	0
DD_LPLIPAL1E140	Lysophospholipase L1 (2-acylglycerophosphoethanolamine, n-C14:0)	DD_h2o[c] + DD_1agpe140[c] -> DD_h[c] + DD_ttdca[c] + DD_g3pe[c]	Inositol phosphate metabolism	0	0	0	0	0	0	0	0	0	0
DD_LPLIPAL1E141	Lysophospholipase L1 (2-acylglycerophosphoethanolamine, n-C14:1)	DD_h2o[c] + DD_1agpe141[c] -> DD_h[c] + DD_ttdcea[c] + DD_g3pe[c]	Inositol phosphate metabolism	0	0	0	0	0	0	0	0	0	0
DD_LPLIPAL1E160	Lysophospholipase L1 (2-acylglycerophosphoethanolamine, n-C16:0)	DD_h2o[c] + DD_1agpe160[c] -> DD_h[c] + DD_hdca[c] + DD_g3pe[c]	Inositol phosphate metabolism	0	0	0	0	0	0	0	0	0	0
DD_LPLIPAL1E161	Lysophospholipase L1 (2-acylglycerophosphoethanolamine, n-C16:1)	DD_h2o[c] + DD_1agpe161[c] -> DD_h[c] + DD_hdcea[c] + DD_g3pe[c]	Transport, extracellular	0	0	0	0	0	0	0	0	0	0
DD_LPLIPAL1E180	Lysophospholipase L1 (2-acylglycerophosphoethanolamine, n-C18:0)	DD_h2o[c] + DD_1agpe180[c] -> DD_h[c] + DD_ocdca[c] + DD_g3pe[c]	Valine, leucine, and isoleucine metabolism	0	0	0	0	0	0	0	0	0	0
DD_LPLIPAL1E181	Lysophospholipase L1 (2-acylglycerophosphoethanolamine, n-C18:1)	DD_h2o[c] + DD_1agpe181[c] -> DD_h[c] + DD_ocdcea[c] + DD_g3pe[c]	Propanoate metabolism	0	0	0	0	0	0	0	0	0	0
DD_LPLIPAL1G120	Lysophospholipase L1 (2-acylglycerophosphoglycerol, n-C12:0)	DD_h2o[c] + DD_1agpg120[c] -> DD_h[c] + DD_ddca[c] + DD_g3pg[c]	Propanoate metabolism	0	0	0	0	0	0	0	0	0	0
DD_LPLIPAL1G140	Lysophospholipase L1 (2-acylglycerophosphoglycerol, n-C14:0)	DD_h2o[c] + DD_1agpg140[c] -> DD_h[c] + DD_ttdca[c] + DD_g3pg[c]	Transport, extracellular	0	0	0	0	0	0	0	0	0	0
DD_LPLIPAL1G141	Lysophospholipase L1 (2-acylglycerophosphoglycerol, n-C14:1)	DD_h2o[c] + DD_1agpg141[c] -> DD_h[c] + DD_ttdcea[c] + DD_g3pg[c]	Transport, extracellular	0	0	0	0	0	0	0	0	0	0
DD_LPLIPAL1G160	Lysophospholipase L1 (2-acylglycerophosphoglycerol, n-C16:0)	DD_h2o[c] + DD_1agpg160[c] -> DD_h[c] + DD_hdca[c] + DD_g3pg[c]	Lipopolysaccharide biosynthesis	0	0	0	0	0	0	0	0	0	0
DD_LPLIPAL1G161	Lysophospholipase L1 (2-acylglycerophosphoglycerol, n-C16:1)	DD_h2o[c] + DD_1agpg161[c] -> DD_h[c] + DD_hdcea[c] + DD_g3pg[c]	Lipopolysaccharide biosynthesis	0	0	0	0	0	0	0	0	0	0
DD_LPLIPAL1G180	Lysophospholipase L1 (2-acylglycerophosphoglycerol, n-C18:0)	DD_h2o[c] + DD_1agpg180[c] -> DD_h[c] + DD_ocdca[c] + DD_g3pg[c]	CoA synthesis	0	0	0	0	0	0	0	0	0	0
DD_LPLIPAL1G181	Lysophospholipase L1 (2-acylglycerophosphoglycerol, n-C18:1)	DD_h2o[c] + DD_1agpg181[c] -> DD_h[c] + DD_ocdcea[c] + DD_g3pg[c]	Folate metabolism	0	0	0	0	0	0	0	0	0	0
DD_LPLIPAL2A120	Lysophospholipase L2 (2-acylglycerophosphotidate, n-C12:0)	DD_h2o[c] + DD_2ddecg3p[c] -> 2 DD_h[c] + DD_ddca[c] + DD_glyc3p[c]	Folate metabolism	0	0	0	0	0	0	0	0	0	0
DD_LPLIPAL2A140	Lysophospholipase L2 (2-acylglycerophosphotidate, n-C14:0)	DD_h2o[c] + DD_2tdecg3p[c] -> 2 DD_h[c] + DD_ttdca[c] + DD_glyc3p[c]	Folate metabolism	0	0	0	0	0	0	0	0	0	0
DD_LPLIPAL2A141	Lysophospholipase L2 (2-acylglycerophosphotidate, n-C14:1)	DD_h2o[c] + DD_2tdec7eg3p[c] -> 2 DD_h[c] + DD_glyc3p[c] + DD_ttdcea[c]	Transport, extracellular	0	0	0	0	0	0	0	0	0	0
DD_LPLIPAL2A160	Lysophospholipase L2 (2-acylglycerophosphotidate, n-C16:0)	DD_h2o[c] + DD_2hdecg3p[c] -> 2 DD_h[c] + DD_hdca[c] + DD_glyc3p[c]	Energy metabolism	0	0	0	0	0	0	0	0	0	0
DD_LPLIPAL2A161	Lysophospholipase L2 (2-acylglycerophosphotidate, n-C16:1)	DD_h2o[c] + DD_2hdec9eg3p[c] -> 2 DD_h[c] + DD_hdcea[c] + DD_glyc3p[c]	NAD metabolism	0	0	0	0	0	0	0	0	0	0
DD_LPLIPAL2A180	Lysophospholipase L2 (2-acylglycerophosphotidate, n-C18:0)	DD_h2o[c] + DD_2odecg3p[c] -> 2 DD_h[c] + DD_ocdca[c] + DD_glyc3p[c]	NAD metabolism	0	0	0	0	0	0	0	0	0	0
DD_LPLIPAL2A181	Lysophospholipase L2 (2-acylglycerophosphotidate, n-C18:1)	DD_h2o[c] + DD_2odec11eg3p[c] -> 2 DD_h[c] + DD_ocdcea[c] + DD_glyc3p[c]	NAD metabolism	0	0	0	0	0	0	0	0	0	0
DD_LPLIPAL2E120	Lysophospholipase L2 (2-acylglycerophosphoethanolamine, n-C12:0)	DD_h2o[c] + DD_2agpe120[c] -> DD_h[c] + DD_ddca[c] + DD_g3pe[c]	NAD metabolism	0	0	0	0	0	0	0	0	0	0
DD_LPLIPAL2E140	Lysophospholipase L2 (2-acylglycerophosphoethanolamine, n-C14:0)	DD_h2o[c] + DD_2agpe140[c] -> DD_h[c] + DD_ttdca[c] + DD_g3pe[c]	NAD metabolism	0	0	0	0	0	0	0	0	0	0
DD_LPLIPAL2E141	Lysophospholipase L2 (2-acylglycerophosphoethanolamine, n-C14:1)	DD_h2o[c] + DD_2agpe141[c] -> DD_h[c] + DD_ttdcea[c] + DD_g3pe[c]	Arginine and Proline Metabolism	0	0	0	0	0	0	0	0	0	0
DD_LPLIPAL2E160	Lysophospholipase L2 (2-acylglycerophosphoethanolamine, n-C16:0)	DD_h2o[c] + DD_2agpe160[c] -> DD_h[c] + DD_hdca[c] + DD_g3pe[c]	Nucleotide interconversion	0	0	0	0	0	0	0	0	0	0
[truncated: 11,432 more rows]

## Sheet: Ten microbial community
			Flux through community model reactions
Reaction abbreviation	Reaction formula		0.2		0.4		0.6		0.8
		subsystem	High fiber	western	High fiber	western	High fiber	western	High fiber	western
BV_12PPDt	BV_12ppd_S[e] <=> BV_12ppd_S[c]	Transport, extracellular	0	0	0	0	0	0	0	0
BV_23DHMPO	BV_23dhmp[c] + BV_nadp[c] <=> BV_3h3mop[c] + BV_h[c] + BV_nadph[c]	Valine, leucine, and isoleucine metabolism	-1000	-1000	-1000	-1000	-1000	-1000	-1000	-1000
BV_23PDE2	BV_h2o[c] + BV_23cump[c] -> BV_h[c] + BV_3ump[c]	Nucleotide interconversion	0	0	0	0	0	0	0	0
BV_23PDE4	BV_h2o[c] + BV_23ccmp[c] -> BV_h[c] + BV_3cmp[c]	Nucleotide interconversion	0	0	0	0	0	0	0	0
BV_23PDE7	BV_h2o[c] + BV_23camp[c] -> BV_h[c] + BV_3amp[c]	Nucleotide interconversion	0	0	0	0	0	0	0	0
BV_23PDE9	BV_h2o[c] + BV_23cgmp[c] -> BV_h[c] + BV_3gmp[c]	Nucleotide interconversion	0	0	0	0	0	0	0	0
BV_26DAPLLAT	BV_26dap_LL[c] + BV_akg[c] <=> BV_h[c] + BV_h2o[c] + BV_thdp[c] + BV_glu_L[c]	Lysine metabolism	-947	0	-1000	-388.036	-1000	0	-971.419	0
BV_26DAPt2r	BV_h[e] + BV_26dap_M[e] <=> BV_h[c] + BV_26dap_M[c]	Transport, extracellular	0.0256291	0.0258358	0.0173455	0.0176766	0.00794029	0.0080606	0.00048123	0.000601537
BV_2AHBUTI	BV_2ahbut[c] <=> BV_3h3mop[c]	Valine, leucine, and isoleucine metabolism	1000	1000	1000	1000	1000	1000	1000	1000
BV_2MBCOATA	BV_2mbcoa[c] + BV_ACP[c] <=> BV_coa[c] + BV_2mbutACP[c]	Glycerophospholipid metabolism	0.0872893	0.0879933	0.0590764	0.060204	0.0270435	0.0274533	0.001639	0.00204875
BV_2OBUTt2r	BV_h[e] + BV_2obut[e] <=> BV_h[c] + BV_2obut[c]	Transport, extracellular	0.335065	0.337767	0.226768	0.231097	0.103808	0.105381	0.00629141	0.00786426
BV_3HACPR1	BV_3hgACPm[c] -> BV_h2o[c] + BV_egACPm[c]	Biotin metabolism	0.00317303	0.00319862	0.00214747	0.00218846	0.000983052	0.000997947	5.95789e-05	7.44736e-05
BV_3HACPR2	BV_3hpACPm[c] -> BV_h2o[c] + BV_epACPm[c]	Biotin metabolism	0.00317303	0.00319862	0.00214747	0.00218846	0.000983052	0.000997947	5.95789e-05	7.44736e-05
BV_3HAD100	BV_3hdecACP[c] -> BV_h2o[c] + BV_tdec2eACP[c]	Fatty acid synthesis	0	0	0	0	0	0	0.00240615	0
BV_3HAD10M11	BV_10m3hundecACP[c] -> BV_h2o[c] + BV_10mtundec2eACP[c]	Fatty acid synthesis	0	0	0	0	0	0	0	0
BV_3HAD10M12	BV_10m3hddcaACP[c] -> BV_h2o[c] + BV_10mtddec2eACP[c]	Fatty acid synthesis	0.0872893	0.0879933	0.0590764	0.060204	0.0270435	0.0274533	0.001639	0.00204875
BV_3HAD11M12	BV_11m3hddcaACP[c] -> BV_h2o[c] + BV_11mtddec2eACP[c]	Fatty acid synthesis	0.0872893	0.0879933	0.0590764	0.060204	0.0270435	0.0274533	0.001639	0.00204875
BV_3HAD120	BV_3hddecACP[c] -> BV_h2o[c] + BV_tddec2eACP[c]	Fatty acid synthesis	0	0	0	0	0	0	0.00240615	0
BV_3HAD12M13	BV_12m3htridecACP[c] -> BV_h2o[c] + BV_12mttritec2eACP[c]	Fatty acid synthesis	0	0	0	0	0	0	0	0
BV_3HAD12M14	BV_12m3hmyrsACP[c] -> BV_h2o[c] + BV_12mtmrs2eACP[c]	Fatty acid synthesis	0.0872893	0.0879933	0.0590764	0.060204	0.0270435	0.0274533	0.001639	0.00204875
BV_3HAD13M14	BV_13m3hmyrsACP[c] -> BV_h2o[c] + BV_13mtmrs2eACP[c]	Fatty acid synthesis	0.0872893	0.0879933	0.0590764	0.060204	0.0270435	0.0274533	0.001639	0.00204875
BV_3HAD140	BV_3hmrsACP[c] -> BV_h2o[c] + BV_tmrs2eACP[c]	Fatty acid synthesis	0.0181645	0	0	0	0.00635099	0	0	0
BV_3HAD14M15	BV_14m3hpentdecACP[c] -> BV_h2o[c] + BV_14mtpentdec2eACP[c]	Fatty acid synthesis	0	0	0	0	0	0	0	0
BV_3HAD14M16	BV_14m3hpalmACP[c] -> BV_h2o[c] + BV_14mtpalm2eACP[c]	Fatty acid synthesis	0.0872893	0.0879933	0.0590764	0.060204	0.0270435	0.0274533	0.001639	0.00204875
BV_3HAD15M16	BV_15m3hpalmACP[c] -> BV_h2o[c] + BV_15mtpalm2eACP[c]	Fatty acid synthesis	0.0872893	0.0879933	0.0590764	0.060204	0.0270435	0.0274533	0.001639	0.00204875
BV_3HAD160	BV_3hpalmACP[c] -> BV_h2o[c] + BV_tpalm2eACP[c]	Fatty acid synthesis	0	0	0	0	0	0	0	0
BV_3HAD180	BV_3hoctaACP[c] -> BV_h2o[c] + BV_toctd2eACP[c]	Fatty acid synthesis	0.0941754	0.0114219	0	0	0.0539401	0	0.0226267	0
BV_3HAD40	BV_3haACP[c] -> BV_h2o[c] + BV_but2eACP[c]	Fatty acid synthesis	0	0	0	0	0	0	0.00240615	0
BV_3HAD4M5	BV_4m3hpentACP[c] -> BV_h2o[c] + BV_4mtpent2eACP[c]	Fatty acid synthesis	0	0	0	0	0	0	0	0
BV_3HAD4M6	BV_4m3hhexACP[c] -> BV_h2o[c] + BV_4mthex2eACP[c]	Fatty acid synthesis	0.0872893	0.0879933	0.0590764	0.060204	0.0270435	0.0274533	0.001639	0.00204875
BV_3HAD5M6	BV_5m3hhexACP[c] -> BV_h2o[c] + BV_5mthex2eACP[c]	Fatty acid synthesis	0.0872893	0.0879933	0.0590764	0.060204	0.0270435	0.0274533	0.001639	0.00204875
BV_3HAD60	BV_3hhexACP[c] -> BV_h2o[c] + BV_thex2eACP[c]	Fatty acid synthesis	0	0	0	0	0	0	0.00240615	0
BV_3HAD6M7	BV_6m3hheptACP[c] -> BV_h2o[c] + BV_6mthept2eACP[c]	Fatty acid synthesis	0	0	0	0	0	0	0	0
BV_3HAD6M8	BV_6m3hocACP[c] -> BV_h2o[c] + BV_6mtoct2eACP[c]	Fatty acid synthesis	0.0872893	0.0879933	0.0590764	0.060204	0.0270435	0.0274533	0.001639	0.00204875
BV_3HAD7M8	BV_7m3hocACP[c] -> BV_h2o[c] + BV_7mtoct2eACP[c]	Fatty acid synthesis	0.0872893	0.0879933	0.0590764	0.060204	0.0270435	0.0274533	0.001639	0.00204875
BV_3HAD80	BV_3hoctACP[c] -> BV_h2o[c] + BV_toct2eACP[c]	Fatty acid synthesis	0	0	0	0	0	0	0.00240615	0
BV_3HAD8M10	BV_8m3hdcaACP[c] -> BV_h2o[c] + BV_8mtdec2eACP[c]	Fatty acid synthesis	0.0872893	0.0879933	0.0590764	0.060204	0.0270435	0.0274533	0.001639	0.00204875
BV_3HAD8M9	BV_8m3hnonACP[c] -> BV_h2o[c] + BV_8mtnon2eACP[c]	Fatty acid synthesis	0	0	0	0	0	0	0	0
BV_3HAD9M10	BV_9m3hdcaACP[c] -> BV_h2o[c] + BV_9mtdec2eACP[c]	Fatty acid synthesis	0.0872893	0.0879933	0.0590764	0.060204	0.0270435	0.0274533	0.001639	0.00204875
BV_3MOBS	BV_h[c] + BV_coa[c] + BV_3c3hmp[c] <=> BV_h2o[c] + BV_accoa[c] + BV_3mob[c]	Valine, leucine, and isoleucine metabolism	0	-1.64199	0	0	0	-1.64718	0	0
BV_3OAACPR1	BV_h[c] + BV_nadph[c] + BV_3ogACPm[c] -> BV_nadp[c] + BV_3hgACPm[c]	Biotin metabolism	0.00317303	0.00319862	0.00214747	0.00218846	0.000983052	0.000997947	5.95789e-05	7.44736e-05
BV_3OAACPR2	BV_h[c] + BV_nadph[c] + BV_3opACPm[c] -> BV_nadp[c] + BV_3hpACPm[c]	Biotin metabolism	0.00317303	0.00319862	0.00214747	0.00218846	0.000983052	0.000997947	5.95789e-05	7.44736e-05
BV_3OAR100	BV_h[c] + BV_nadph[c] + BV_3odecACP[c] <=> BV_nadp[c] + BV_3hdecACP[c]	Fatty acid synthesis	0	0	0	0	0	0	0.00240615	0
BV_3OAR10M11	BV_h[c] + BV_nadph[c] + BV_10m3oundecACP[c] <=> BV_nadp[c] + BV_10m3hundecACP[c]	Fatty acid synthesis	0	0	0	0	0	0	0	0
BV_3OAR10M12	BV_h[c] + BV_nadph[c] + BV_10m3oddcaACP[c] <=> BV_nadp[c] + BV_10m3hddcaACP[c]	Fatty acid synthesis	0.0872893	0.0879933	0.0590764	0.060204	0.0270435	0.0274533	0.001639	0.00204875
BV_3OAR11M12	BV_h[c] + BV_nadph[c] + BV_11m3oddcaACP[c] <=> BV_nadp[c] + BV_11m3hddcaACP[c]	Fatty acid synthesis	0.0872893	0.0879933	0.0590764	0.060204	0.0270435	0.0274533	0.001639	0.00204875
BV_3OAR120	BV_h[c] + BV_nadph[c] + BV_3oddecACP[c] <=> BV_nadp[c] + BV_3hddecACP[c]	Fatty acid synthesis	0	0	0	0	0	0	0.00240615	0
BV_3OAR12M13	BV_h[c] + BV_nadph[c] + BV_12m3otridecACP[c] <=> BV_nadp[c] + BV_12m3htridecACP[c]	Fatty acid synthesis	0	0	0	0	0	0	0	0
BV_3OAR12M14	BV_h[c] + BV_nadph[c] + BV_12m3omyrsACP[c] <=> BV_nadp[c] + BV_12m3hmyrsACP[c]	Fatty acid synthesis	0.0872893	0.0879933	0.0590764	0.060204	0.0270435	0.0274533	0.001639	0.00204875
BV_3OAR13M14	BV_h[c] + BV_nadph[c] + BV_13m3omyrsACP[c] <=> BV_nadp[c] + BV_13m3hmyrsACP[c]	Fatty acid synthesis	0.0872893	0.0879933	0.0590764	0.060204	0.0270435	0.0274533	0.001639	0.00204875
BV_3OAR140	BV_h[c] + BV_nadph[c] + BV_3omrsACP[c] <=> BV_nadp[c] + BV_3hmrsACP[c]	Fatty acid synthesis	0.120681	0.103343	0	0.0707064	0	0.0322424	0	0.00240615
BV_3OAR14M15	BV_h[c] + BV_nadph[c] + BV_14m3opentdecACP[c] <=> BV_nadp[c] + BV_14m3hpentdecACP[c]	Fatty acid synthesis	0	0	0	0	0	0	0	0
BV_3OAR14M16	BV_h[c] + BV_nadph[c] + BV_14m3opalmACP[c] <=> BV_nadp[c] + BV_14m3hpalmACP[c]	Fatty acid synthesis	0.0872893	0.0879933	0.0590764	0.060204	0.0270435	0.0274533	0.001639	0.00204875
BV_3OAR15M16	BV_h[c] + BV_nadph[c] + BV_15m3opalmACP[c] <=> BV_nadp[c] + BV_15m3hpalmACP[c]	Fatty acid synthesis	0.0872893	0.0879933	0.0590764	0.060204	0.0270435	0.0274533	0.001639	0.00204875
BV_3OAR160	BV_h[c] + BV_nadph[c] + BV_3opalmACP[c] <=> BV_nadp[c] + BV_3hpalmACP[c]	Fatty acid synthesis	0	0	0	0	0	0	0	0
BV_3OAR180	BV_h[c] + BV_nadph[c] + BV_3ooctdACP[c] <=> BV_nadp[c] + BV_3hoctaACP[c]	Fatty acid synthesis	0.0941754	0.0114219	0	0	0.0539401	0	0.0226267	0
BV_3OAR40	BV_h[c] + BV_nadph[c] + BV_actACP[c] <=> BV_nadp[c] + BV_3haACP[c]	Fatty acid synthesis	0	0	0	0	0	0	0.00240615	0
BV_3OAR4M5	BV_h[c] + BV_nadph[c] + BV_4m3opentACP[c] <=> BV_nadp[c] + BV_4m3hpentACP[c]	Fatty acid synthesis	0	0	0	0	0	0	0	0
BV_3OAR4M6	BV_h[c] + BV_nadph[c] + BV_4m3ohexACP[c] <=> BV_nadp[c] + BV_4m3hhexACP[c]	Fatty acid synthesis	0.0872893	0.0879933	0.0590764	0.060204	0.0270435	0.0274533	0.001639	0.00204875
BV_3OAR5M6	BV_h[c] + BV_nadph[c] + BV_5m3ohexACP[c] <=> BV_nadp[c] + BV_5m3hhexACP[c]	Fatty acid synthesis	0.0872893	0.0879933	0.0590764	0.060204	0.0270435	0.0274533	0.001639	0.00204875
BV_3OAR60	BV_h[c] + BV_nadph[c] + BV_3ohexACP[c] <=> BV_nadp[c] + BV_3hhexACP[c]	Fatty acid synthesis	0	0	0	0	0	0	0.00240615	0
BV_3OAR6M7	BV_h[c] + BV_nadph[c] + BV_6m3oheptACP[c] <=> BV_nadp[c] + BV_6m3hheptACP[c]	Fatty acid synthesis	0	0	0	0	0	0	0	0
BV_3OAR6M8	BV_h[c] + BV_nadph[c] + BV_6m3oocACP[c] <=> BV_nadp[c] + BV_6m3hocACP[c]	Fatty acid synthesis	0.0872893	0.0879933	0.0590764	0.060204	0.0270435	0.0274533	0.001639	0.00204875
BV_3OAR7M8	BV_h[c] + BV_nadph[c] + BV_7m3oocACP[c] <=> BV_nadp[c] + BV_7m3hocACP[c]	Fatty acid synthesis	0.0872893	0.0879933	0.0590764	0.060204	0.0270435	0.0274533	0.001639	0.00204875
BV_3OAR80	BV_h[c] + BV_nadph[c] + BV_3ooctACP[c] <=> BV_nadp[c] + BV_3hoctACP[c]	Fatty acid synthesis	0	0	0	0	0	0	0.00240615	0
BV_3OAR8M10	BV_h[c] + BV_nadph[c] + BV_8m3odcaACP[c] <=> BV_nadp[c] + BV_8m3hdcaACP[c]	Fatty acid synthesis	0.0872893	0.0879933	0.0590764	0.060204	0.0270435	0.0274533	0.001639	0.00204875
BV_3OAR8M9	BV_h[c] + BV_nadph[c] + BV_8m3ononACP[c] <=> BV_nadp[c] + BV_8m3hnonACP[c]	Fatty acid synthesis	0	0	0	0	0	0	0	0
BV_3OAR9M10	BV_h[c] + BV_nadph[c] + BV_9m3odcaACP[c] <=> BV_nadp[c] + BV_9m3hdcaACP[c]	Fatty acid synthesis	0.0872893	0.0879933	0.0590764	0.060204	0.0270435	0.0274533	0.001639	0.00204875
BV_3OAS100	BV_h[c] + BV_malACP[c] + BV_ocACP[c] -> BV_ACP[c] + BV_3odecACP[c] + BV_co2[c]	Fatty acid synthesis	0	0	0	0	0	0	0.00240615	0
BV_3OAS10M11	BV_h[c] + BV_malACP[c] + BV_10mundecACP[c] -> BV_ACP[c] + BV_12m3otridecACP[c] + BV_co2[c]	Fatty acid synthesis	0	0	0	0	0	0	0	0
BV_3OAS10M12	BV_h[c] + BV_malACP[c] + BV_10mddcaACP[c] -> BV_ACP[c] + BV_12m3omyrsACP[c] + BV_co2[c]	Fatty acid synthesis	0.0872893	0.0879933	0.0590764	0.060204	0.0270435	0.0274533	0.001639	0.00204875
BV_3OAS11M12	BV_h[c] + BV_malACP[c] + BV_11mddcaACP[c] -> BV_ACP[c] + BV_13m3omyrsACP[c] + BV_co2[c]	Fatty acid synthesis	0.0872893	0.0879933	0.0590764	0.060204	0.0270435	0.0274533	0.001639	0.00204875
BV_3OAS120	BV_h[c] + BV_malACP[c] + BV_dcaACP[c] -> BV_ACP[c] + BV_3oddecACP[c] + BV_co2[c]	Fatty acid synthesis	0	0	0	0	0	0	0.00240615	0
BV_3OAS12M13	BV_h[c] + BV_malACP[c] + BV_12mtridecACP[c] -> BV_ACP[c] + BV_14m3opentdecACP[c] + BV_co2[c]	Fatty acid synthesis	0	0	0	0	0	0	0	0
BV_3OAS12M14	BV_h[c] + BV_malACP[c] + BV_12mmyrsACP[c] -> BV_ACP[c] + BV_14m3opalmACP[c] + BV_co2[c]	Fatty acid synthesis	0.0872893	0.0879933	0.0590764	0.060204	0.0270435	0.0274533	0.001639	0.00204875
BV_3OAS13M14	BV_h[c] + BV_malACP[c] + BV_13mmyrsACP[c] -> BV_ACP[c] + BV_15m3opalmACP[c] + BV_co2[c]	Fatty acid synthesis	0.0872893	0.0879933	0.0590764	0.060204	0.0270435	0.0274533	0.001639	0.00204875
BV_3OAS140	BV_h[c] + BV_malACP[c] + BV_ddcaACP[c] -> BV_ACP[c] + BV_3omrsACP[c] + BV_co2[c]	Fatty acid synthesis	0.120681	0.103343	0	0.0707064	0	0.0322424	0	0.00240615
BV_3OAS160	BV_h[c] + BV_malACP[c] + BV_myrsACP[c] -> BV_ACP[c] + BV_3opalmACP[c] + BV_co2[c]	Fatty acid synthesis	0	0	0	0	0	0	0	0
BV_3OAS180	BV_h[c] + BV_malACP[c] + BV_palmACP[c] -> BV_ACP[c] + BV_3ooctdACP[c] + BV_co2[c]	Fatty acid synthesis	0.0941754	0.0114219	0	0	0.0539401	0	0.0226267	0
BV_3OAS2M3	BV_h[c] + BV_malACP[c] + BV_2mpropACP[c] -> BV_ACP[c] + BV_4m3opentACP[c] + BV_co2[c]	Fatty acid synthesis	0	0	0	0	0	0	0	0
BV_3OAS3M4	BV_h[c] + BV_malACP[c] + BV_3mbutACP[c] -> BV_ACP[c] + BV_5m3ohexACP[c] + BV_co2[c]	Fatty acid synthesis	0.0872893	0.0879933	0.0590764	0.060204	0.0270435	0.0274533	0.001639	0.00204875
BV_3OAS4M3O6	BV_h[c] + BV_2mbutACP[c] + BV_malACP[c] -> BV_ACP[c] + BV_4m3ohexACP[c] + BV_co2[c]	Fatty acid synthesis	0.0872893	0.0879933	0.0590764	0.060204	0.0270435	0.0274533	0.001639	0.00204875
BV_3OAS4M5	BV_h[c] + BV_malACP[c] + BV_4mpentACP[c] -> BV_ACP[c] + BV_6m3oheptACP[c] + BV_co2[c]	Fatty acid synthesis	0	0	0	0	0	0	0	0
BV_3OAS4M6	BV_h[c] + BV_malACP[c] + BV_4mhexACP[c] -> BV_ACP[c] + BV_6m3oocACP[c] + BV_co2[c]	Fatty acid synthesis	0.0872893	0.0879933	0.0590764	0.060204	0.0270435	0.0274533	0.001639	0.00204875
BV_3OAS5M6	BV_h[c] + BV_malACP[c] + BV_5mhexACP[c] -> BV_ACP[c] + BV_7m3oocACP[c] + BV_co2[c]	Fatty acid synthesis	0.0872893	0.0879933	0.0590764	0.060204	0.0270435	0.0274533	0.001639	0.00204875
BV_3OAS60	BV_h[c] + BV_malACP[c] + BV_butACP[c] -> BV_ACP[c] + BV_3ohexACP[c] + BV_co2[c]	Fatty acid synthesis	0	0	0	0	0	0	0.00240615	0
BV_3OAS6M7	BV_h[c] + BV_malACP[c] + BV_6mheptACP[c] -> BV_ACP[c] + BV_8m3ononACP[c] + BV_co2[c]	Fatty acid synthesis	0	0	0	0	0	0	0	0
BV_3OAS6M8	BV_h[c] + BV_malACP[c] + BV_6mocACP[c] -> BV_ACP[c] + BV_8m3odcaACP[c] + BV_co2[c]	Fatty acid synthesis	0.0872893	0.0879933	0.0590764	0.060204	0.0270435	0.0274533	0.001639	0.00204875
BV_3OAS7M8	BV_h[c] + BV_malACP[c] + BV_7mocACP[c] -> BV_ACP[c] + BV_9m3odcaACP[c] + BV_co2[c]	Fatty acid synthesis	0.0872893	0.0879933	0.0590764	0.060204	0.0270435	0.0274533	0.001639	0.00204875
BV_3OAS80	BV_h[c] + BV_malACP[c] + BV_hexACP[c] -> BV_ACP[c] + BV_3ooctACP[c] + BV_co2[c]	Fatty acid synthesis	0	0	0	0	0	0	0.00240615	0
BV_3OAS8M10	BV_h[c] + BV_malACP[c] + BV_8mdcaACP[c] -> BV_ACP[c] + BV_10m3oddcaACP[c] + BV_co2[c]	Fatty acid synthesis	0.0872893	0.0879933	0.0590764	0.060204	0.0270435	0.0274533	0.001639	0.00204875
BV_3OAS8M9	BV_h[c] + BV_malACP[c] + BV_8mnonACP[c] -> BV_ACP[c] + BV_10m3oundecACP[c] + BV_co2[c]	Fatty acid synthesis	0	0	0	0	0	0	0	0
BV_3OAS9M10	BV_h[c] + BV_malACP[c] + BV_9mdcaACP[c] -> BV_ACP[c] + BV_11m3oddcaACP[c] + BV_co2[c]	Fatty acid synthesis	0.0872893	0.0879933	0.0590764	0.060204	0.0270435	0.0274533	0.001639	0.00204875
BV_4HTHRS	BV_h2o[c] + BV_phthr[c] -> BV_4hthr[c] + BV_pi[c]	Vitamin B6 metabolism	0	0	0	0	0	0	0	0
BV_4NTPPH2	BV_h2o[c] + BV_HC01104[c] -> BV_h[c] + BV_pi[c] + BV_pnp[c]	Aminobenzoate degradation	0	0	0	0	0	0	0	0
BV_5AIZCDC	BV_h[c] + BV_5aizc[c] -> BV_co2[c] + BV_air[c]	Purine catabolism	0	0	0	0	0	0	0	0
BV_A5PISO	BV_ru5p_D[c] <=> BV_ara5p[c]	Pentose and glucuronate interconversions	0.0768874	0.0775075	0.0520366	0.0530298	0.0238209	0.0241818	0.00144369	0.00180461
BV_AACOAT	BV_coa[c] + BV_atp[c] + BV_acac[c] -> BV_aacoa[c] + BV_amp[c] + BV_ppi[c]	Propanoate metabolism	0	0	0	0	0	0	0	0
BV_AACPS6	BV_ACP[c] + BV_atp[c] + BV_ocdca[c] -> BV_amp[c] + BV_ppi[c] + BV_ocdcaACP[c]	Fatty acid synthesis	999.949	1000	1000	0	0	0	999.978	1000
BV_AACPS7	BV_ACP[c] + BV_atp[c] + BV_ddca[c] -> BV_ddcaACP[c] + BV_amp[c] + BV_ppi[c]	Fatty acid synthesis	0.14631	0.129179	0.0867276	0.0883829	0.0460525	0.040303	0	0.00300769
BV_ACALD	BV_coa[c] + BV_acald[c] + BV_nad[c] <=> BV_h[c] + BV_accoa[c] + BV_nadh[c]	Pyruvate metabolism	-1000	-1000	-1000	-616.485	-1000	-999.908	-1000	-999.816
BV_ACBIPGT	BV_h[c] + BV_adocbip[c] + BV_gtp[c] -> BV_ppi[c] + BV_agdpcbi[c]	Vitamin B12 metabolism	0.00317303	0.00319862	0.00214747	0.00218846	0.000983052	0.000997947	5.95789e-05	7.44736e-05
BV_ACCOAC	BV_accoa[c] + BV_atp[c] + BV_hco3[c] -> BV_h[c] + BV_pi[c] + BV_adp[c] + BV_malcoa[c]	Fatty acid oxidation	0	0	0.784742	0	0	0.364676	0.0564291	0
BV_ACCOACL	BV_accoa[c] + BV_btn_co2[c] -> BV_malcoa[c] + BV_apoC_Lys_btn[c]	Pyruvate metabolism	1.27185	1.18028	0	0.79972	0.419524	0	0	0.0272146
BV_ACGALt2r	BV_h[e] + BV_acgal[e] <=> BV_h[c] + BV_acgal[c]	Transport, extracellular	0	0	0	0	0	0	0	0
BV_ACGAM2E	BV_acgam[c] <=> BV_acmana[c]	Aminosugar metabolism	-0.731065	-0.731034	0.0693821	-0.886683	-0.91668	-0.916084	-0.99495	-0.774936
BV_ACGAMK	BV_atp[c] + BV_acgam[c] -> BV_h[c] + BV_adp[c] + BV_acgam6p[c]	Aminosugar metabolism	-3.363e-27	1.58136	0	0	-2.30437e-26	9.13345e-26	1.60733	-9.47023e-24
BV_ACGAMT	BV_uacgam[c] + BV_udcpp[c] -> BV_ump[c] + BV_unaga[c]	Cell wall biosynthesis	0	0	0	0	0	0	0	0
BV_ACGAMtr2	BV_h[e] + BV_acgam[e] <=> BV_h[c] + BV_acgam[c]	Transport, extracellular	-0.731065	0.850329	0.0693821	-0.886683	-0.91668	-0.916084	0.612381	-0.774936
BV_ACGK	BV_atp[c] + BV_acglu[c] -> BV_adp[c] + BV_acg5p[c]	Arginine and Proline Metabolism	0	0	0	0	0	0	0	0
BV_ACGS	BV_glu_L[c] + BV_accoa[c] -> BV_h[c] + BV_coa[c] + BV_acglu[c]	Urea cycle	0	0	0	0	0	0	0	0
BV_ACHBPL	BV_2obut[c] + BV_hethmpp[c] <=> BV_2ahbut[c] + BV_thmpp[c]	Valine, leucine, and isoleucine metabolism	0.335065	0.337767	0.226768	0.231097	0.103808	0.105381	0.00629141	0.00786426
BV_ACKr	BV_atp[c] + BV_ac[c] <=> BV_adp[c] + BV_actp[c]	Pyruvate metabolism	1000	286.764	1000	323.472	1000	660.259	1000	1000
BV_ACLS_a	BV_h[c] + BV_thmpp[c] + BV_pyr[c] -> BV_co2[c] + BV_hethmpp[c]	Valine, leucine, and isoleucine metabolism	1.64432	0.337767	1.47599	3.12375	0.5612	0.105381	0.00629141	0.00786426
BV_ACLS_b	BV_thmpp[c] + BV_alac_S[c] <=> BV_hethmpp[c] + BV_pyr[c]	Valine, leucine, and isoleucine metabolism	-1.30925	-1.45792e-13	-1.24922	-2.89265	-0.457391	-1.45792e-13	-1.45792e-13	-1.45792e-13
BV_ACNAMS	BV_h2o[c] + BV_acmana[c] + BV_pep[c] -> BV_pi[c] + BV_acnam[c]	Aminosugar metabolism	0	0	0	0	0	0	0	0
[truncated: 13,318 more rows]
