# Supplementary material for: A Computational Framework for Studying Gut-Brain Axis in Autism Spectrum Disorder
Source: Front Physiol. 2022 Mar 7;13:760753. doi: 10.3389/fphys.2022.760753 (PMC8940246; doi:10.3389/fphys.2022.760753)
Supplement: Supplementary file 9 [file Table_8.xlsx]

## Sheet: Index
Additional file 1-Model_details.xls file has 10 tabs:
(a) Gut microbiome reactions
(b) Gut microbiome metabolites
(c) Brain reactions
(d) Brain metabolites
(e) Gut microbiome-beneficial reactions
(f) Gut microbiome-beneficial metabolites
(g) Gut microbiome-harmful reactions
(h) Gut microbiome-harmful metabolites
(i) Constraints used - diet and intestinal constraints
(j) Gut - microbiome exchanges

## Sheet: Gut_Rxns
Additional file 1- Model details. a) Gut microbiome reactions
Sub systems	Rxn IDs	Formula	LB (mmol/gDW hr)	UB (mmol/gDW hr)
'Transport, extracellular'	BV_12PPDt'	'BV_12ppd_S[e] <=> BV_12ppd_S[c] '	-1000	1000
'Valine, leucine, and isoleucine metabolism'	'BV_23DHMPO'	'BV_23dhmp[c] + BV_nadp[c] <=> BV_3h3mop[c] + BV_h[c] + BV_nadph[c] '	-1000	1000
'Nucleotide interconversion'	'BV_23PDE2'	'BV_h2o[c] + BV_23cump[c] -> BV_h[c] + BV_3ump[c] '	0	1000
'Nucleotide interconversion'	'BV_23PDE4'	'BV_h2o[c] + BV_23ccmp[c] -> BV_h[c] + BV_3cmp[c] '	0	1000
'Nucleotide interconversion'	'BV_23PDE7'	'BV_h2o[c] + BV_23camp[c] -> BV_h[c] + BV_3amp[c] '	0	1000
'Nucleotide interconversion'	'BV_23PDE9'	'BV_h2o[c] + BV_23cgmp[c] -> BV_h[c] + BV_3gmp[c] '	0	1000
'Lysine metabolism'	'BV_26DAPLLAT'	'BV_26dap_LL[c] + BV_akg[c] <=> BV_h[c] + BV_h2o[c] + BV_thdp[c] + BV_glu_L[c] '	-1000	1000
'Transport, extracellular'	'BV_26DAPt2r'	'BV_h[e] + BV_26dap_M[e] <=> BV_h[c] + BV_26dap_M[c] '	-1000	1000
'Valine, leucine, and isoleucine metabolism'	'BV_2AHBUTI'	'BV_2ahbut[c] <=> BV_3h3mop[c] '	-1000	1000
'Glycerophospholipid metabolism'	'BV_2MBCOATA'	'BV_2mbcoa[c] + BV_ACP[c] <=> BV_coa[c] + BV_2mbutACP[c] '	-1000	1000
'Transport, extracellular'	'BV_2OBUTt2r'	'BV_h[e] + BV_2obut[e] <=> BV_h[c] + BV_2obut[c] '	-1000	1000
'Biotin metabolism'	'BV_3HACPR1'	'BV_3hgACPm[c] -> BV_h2o[c] + BV_egACPm[c] '	0	1000
'Biotin metabolism'	'BV_3HACPR2'	'BV_3hpACPm[c] -> BV_h2o[c] + BV_epACPm[c] '	0	1000
'Fatty acid synthesis'	'BV_3HAD100'	'BV_3hdecACP[c] -> BV_h2o[c] + BV_tdec2eACP[c] '	0	1000
'Fatty acid synthesis'	'BV_3HAD10M11'	'BV_10m3hundecACP[c] -> BV_h2o[c] + BV_10mtundec2eACP[c] '	0	1000
'Fatty acid synthesis'	'BV_3HAD10M12'	'BV_10m3hddcaACP[c] -> BV_h2o[c] + BV_10mtddec2eACP[c] '	0	1000
'Fatty acid synthesis'	'BV_3HAD11M12'	'BV_11m3hddcaACP[c] -> BV_h2o[c] + BV_11mtddec2eACP[c] '	0	1000
'Fatty acid synthesis'	'BV_3HAD120'	'BV_3hddecACP[c] -> BV_h2o[c] + BV_tddec2eACP[c] '	0	1000
'Fatty acid synthesis'	'BV_3HAD12M13'	'BV_12m3htridecACP[c] -> BV_h2o[c] + BV_12mttritec2eACP[c] '	0	1000
'Fatty acid synthesis'	'BV_3HAD12M14'	'BV_12m3hmyrsACP[c] -> BV_h2o[c] + BV_12mtmrs2eACP[c] '	0	1000
'Fatty acid synthesis'	'BV_3HAD13M14'	'BV_13m3hmyrsACP[c] -> BV_h2o[c] + BV_13mtmrs2eACP[c] '	0	1000
'Fatty acid synthesis'	'BV_3HAD140'	'BV_3hmrsACP[c] -> BV_h2o[c] + BV_tmrs2eACP[c] '	0	1000
'Fatty acid synthesis'	'BV_3HAD14M15'	'BV_14m3hpentdecACP[c] -> BV_h2o[c] + BV_14mtpentdec2eACP[c] '	0	1000
'Fatty acid synthesis'	'BV_3HAD14M16'	'BV_14m3hpalmACP[c] -> BV_h2o[c] + BV_14mtpalm2eACP[c] '	0	1000
'Fatty acid synthesis'	'BV_3HAD15M16'	'BV_15m3hpalmACP[c] -> BV_h2o[c] + BV_15mtpalm2eACP[c] '	0	1000
'Fatty acid synthesis'	'BV_3HAD160'	'BV_3hpalmACP[c] -> BV_h2o[c] + BV_tpalm2eACP[c] '	0	1000
'Fatty acid synthesis'	'BV_3HAD180'	'BV_3hoctaACP[c] -> BV_h2o[c] + BV_toctd2eACP[c] '	0	1000
'Fatty acid synthesis'	'BV_3HAD40'	'BV_3haACP[c] -> BV_h2o[c] + BV_but2eACP[c] '	0	1000
'Fatty acid synthesis'	'BV_3HAD4M5'	'BV_4m3hpentACP[c] -> BV_h2o[c] + BV_4mtpent2eACP[c] '	0	1000
'Fatty acid synthesis'	'BV_3HAD4M6'	'BV_4m3hhexACP[c] -> BV_h2o[c] + BV_4mthex2eACP[c] '	0	1000
'Fatty acid synthesis'	'BV_3HAD5M6'	'BV_5m3hhexACP[c] -> BV_h2o[c] + BV_5mthex2eACP[c] '	0	1000
'Fatty acid synthesis'	'BV_3HAD60'	'BV_3hhexACP[c] -> BV_h2o[c] + BV_thex2eACP[c] '	0	1000
'Fatty acid synthesis'	'BV_3HAD6M7'	'BV_6m3hheptACP[c] -> BV_h2o[c] + BV_6mthept2eACP[c] '	0	1000
'Fatty acid synthesis'	'BV_3HAD6M8'	'BV_6m3hocACP[c] -> BV_h2o[c] + BV_6mtoct2eACP[c] '	0	1000
'Fatty acid synthesis'	'BV_3HAD7M8'	'BV_7m3hocACP[c] -> BV_h2o[c] + BV_7mtoct2eACP[c] '	0	1000
'Fatty acid synthesis'	'BV_3HAD80'	'BV_3hoctACP[c] -> BV_h2o[c] + BV_toct2eACP[c] '	0	1000
'Fatty acid synthesis'	'BV_3HAD8M10'	'BV_8m3hdcaACP[c] -> BV_h2o[c] + BV_8mtdec2eACP[c] '	0	1000
'Fatty acid synthesis'	'BV_3HAD8M9'	'BV_8m3hnonACP[c] -> BV_h2o[c] + BV_8mtnon2eACP[c] '	0	1000
'Fatty acid synthesis'	'BV_3HAD9M10'	'BV_9m3hdcaACP[c] -> BV_h2o[c] + BV_9mtdec2eACP[c] '	0	1000
'Valine, leucine, and isoleucine metabolism'	'BV_3MOBS'	'BV_h[c] + BV_coa[c] + BV_3c3hmp[c] <=> BV_h2o[c] + BV_accoa[c] + BV_3mob[c] '	-1000	1000
'Biotin metabolism'	'BV_3OAACPR1'	'BV_h[c] + BV_nadph[c] + BV_3ogACPm[c] -> BV_nadp[c] + BV_3hgACPm[c] '	0	1000
'Biotin metabolism'	'BV_3OAACPR2'	'BV_h[c] + BV_nadph[c] + BV_3opACPm[c] -> BV_nadp[c] + BV_3hpACPm[c] '	0	1000
'Fatty acid synthesis'	'BV_3OAR100'	'BV_h[c] + BV_nadph[c] + BV_3odecACP[c] <=> BV_nadp[c] + BV_3hdecACP[c] '	-1000	1000
'Fatty acid synthesis'	'BV_3OAR10M11'	'BV_h[c] + BV_nadph[c] + BV_10m3oundecACP[c] <=> BV_nadp[c] + BV_10m3hundecACP[c] '	-1000	1000
'Fatty acid synthesis'	'BV_3OAR10M12'	'BV_h[c] + BV_nadph[c] + BV_10m3oddcaACP[c] <=> BV_nadp[c] + BV_10m3hddcaACP[c] '	-1000	1000
'Fatty acid synthesis'	'BV_3OAR11M12'	'BV_h[c] + BV_nadph[c] + BV_11m3oddcaACP[c] <=> BV_nadp[c] + BV_11m3hddcaACP[c] '	-1000	1000
'Fatty acid synthesis'	'BV_3OAR120'	'BV_h[c] + BV_nadph[c] + BV_3oddecACP[c] <=> BV_nadp[c] + BV_3hddecACP[c] '	-1000	1000
'Fatty acid synthesis'	'BV_3OAR12M13'	'BV_h[c] + BV_nadph[c] + BV_12m3otridecACP[c] <=> BV_nadp[c] + BV_12m3htridecACP[c] '	-1000	1000
'Fatty acid synthesis'	'BV_3OAR12M14'	'BV_h[c] + BV_nadph[c] + BV_12m3omyrsACP[c] <=> BV_nadp[c] + BV_12m3hmyrsACP[c] '	-1000	1000
'Fatty acid synthesis'	'BV_3OAR13M14'	'BV_h[c] + BV_nadph[c] + BV_13m3omyrsACP[c] <=> BV_nadp[c] + BV_13m3hmyrsACP[c] '	-1000	1000
'Fatty acid synthesis'	'BV_3OAR140'	'BV_h[c] + BV_nadph[c] + BV_3omrsACP[c] <=> BV_nadp[c] + BV_3hmrsACP[c] '	-1000	1000
'Fatty acid synthesis'	'BV_3OAR14M15'	'BV_h[c] + BV_nadph[c] + BV_14m3opentdecACP[c] <=> BV_nadp[c] + BV_14m3hpentdecACP[c] '	-1000	1000
'Fatty acid synthesis'	'BV_3OAR14M16'	'BV_h[c] + BV_nadph[c] + BV_14m3opalmACP[c] <=> BV_nadp[c] + BV_14m3hpalmACP[c] '	-1000	1000
'Fatty acid synthesis'	'BV_3OAR15M16'	'BV_h[c] + BV_nadph[c] + BV_15m3opalmACP[c] <=> BV_nadp[c] + BV_15m3hpalmACP[c] '	-1000	1000
'Fatty acid synthesis'	'BV_3OAR160'	'BV_h[c] + BV_nadph[c] + BV_3opalmACP[c] <=> BV_nadp[c] + BV_3hpalmACP[c] '	-1000	1000
'Fatty acid synthesis'	'BV_3OAR180'	'BV_h[c] + BV_nadph[c] + BV_3ooctdACP[c] <=> BV_nadp[c] + BV_3hoctaACP[c] '	-1000	1000
'Fatty acid synthesis'	'BV_3OAR40'	'BV_h[c] + BV_nadph[c] + BV_actACP[c] <=> BV_nadp[c] + BV_3haACP[c] '	-1000	1000
'Fatty acid synthesis'	'BV_3OAR4M5'	'BV_h[c] + BV_nadph[c] + BV_4m3opentACP[c] <=> BV_nadp[c] + BV_4m3hpentACP[c] '	-1000	1000
'Fatty acid synthesis'	'BV_3OAR4M6'	'BV_h[c] + BV_nadph[c] + BV_4m3ohexACP[c] <=> BV_nadp[c] + BV_4m3hhexACP[c] '	-1000	1000
'Fatty acid synthesis'	'BV_3OAR5M6'	'BV_h[c] + BV_nadph[c] + BV_5m3ohexACP[c] <=> BV_nadp[c] + BV_5m3hhexACP[c] '	-1000	1000
'Fatty acid synthesis'	'BV_3OAR60'	'BV_h[c] + BV_nadph[c] + BV_3ohexACP[c] <=> BV_nadp[c] + BV_3hhexACP[c] '	-1000	1000
'Fatty acid synthesis'	'BV_3OAR6M7'	'BV_h[c] + BV_nadph[c] + BV_6m3oheptACP[c] <=> BV_nadp[c] + BV_6m3hheptACP[c] '	-1000	1000
'Fatty acid synthesis'	'BV_3OAR6M8'	'BV_h[c] + BV_nadph[c] + BV_6m3oocACP[c] <=> BV_nadp[c] + BV_6m3hocACP[c] '	-1000	1000
'Fatty acid synthesis'	'BV_3OAR7M8'	'BV_h[c] + BV_nadph[c] + BV_7m3oocACP[c] <=> BV_nadp[c] + BV_7m3hocACP[c] '	-1000	1000
'Fatty acid synthesis'	'BV_3OAR80'	'BV_h[c] + BV_nadph[c] + BV_3ooctACP[c] <=> BV_nadp[c] + BV_3hoctACP[c] '	-1000	1000
'Fatty acid synthesis'	'BV_3OAR8M10'	'BV_h[c] + BV_nadph[c] + BV_8m3odcaACP[c] <=> BV_nadp[c] + BV_8m3hdcaACP[c] '	-1000	1000
'Fatty acid synthesis'	'BV_3OAR8M9'	'BV_h[c] + BV_nadph[c] + BV_8m3ononACP[c] <=> BV_nadp[c] + BV_8m3hnonACP[c] '	-1000	1000
'Fatty acid synthesis'	'BV_3OAR9M10'	'BV_h[c] + BV_nadph[c] + BV_9m3odcaACP[c] <=> BV_nadp[c] + BV_9m3hdcaACP[c] '	-1000	1000
'Fatty acid synthesis'	'BV_3OAS100'	'BV_h[c] + BV_malACP[c] + BV_ocACP[c] -> BV_ACP[c] + BV_3odecACP[c] + BV_co2[c] '	0	1000
'Fatty acid synthesis'	'BV_3OAS10M11'	'BV_h[c] + BV_malACP[c] + BV_10mundecACP[c] -> BV_ACP[c] + BV_12m3otridecACP[c] + BV_co2[c] '	0	1000
'Fatty acid synthesis'	'BV_3OAS10M12'	'BV_h[c] + BV_malACP[c] + BV_10mddcaACP[c] -> BV_ACP[c] + BV_12m3omyrsACP[c] + BV_co2[c] '	0	1000
'Fatty acid synthesis'	'BV_3OAS11M12'	'BV_h[c] + BV_malACP[c] + BV_11mddcaACP[c] -> BV_ACP[c] + BV_13m3omyrsACP[c] + BV_co2[c] '	0	1000
'Fatty acid synthesis'	'BV_3OAS120'	'BV_h[c] + BV_malACP[c] + BV_dcaACP[c] -> BV_ACP[c] + BV_3oddecACP[c] + BV_co2[c] '	0	1000
'Fatty acid synthesis'	'BV_3OAS12M13'	'BV_h[c] + BV_malACP[c] + BV_12mtridecACP[c] -> BV_ACP[c] + BV_14m3opentdecACP[c] + BV_co2[c] '	0	1000
'Fatty acid synthesis'	'BV_3OAS12M14'	'BV_h[c] + BV_malACP[c] + BV_12mmyrsACP[c] -> BV_ACP[c] + BV_14m3opalmACP[c] + BV_co2[c] '	0	1000
'Fatty acid synthesis'	'BV_3OAS13M14'	'BV_h[c] + BV_malACP[c] + BV_13mmyrsACP[c] -> BV_ACP[c] + BV_15m3opalmACP[c] + BV_co2[c] '	0	1000
'Fatty acid synthesis'	'BV_3OAS140'	'BV_h[c] + BV_malACP[c] + BV_ddcaACP[c] -> BV_ACP[c] + BV_3omrsACP[c] + BV_co2[c] '	0	1000
'Fatty acid synthesis'	'BV_3OAS160'	'BV_h[c] + BV_malACP[c] + BV_myrsACP[c] -> BV_ACP[c] + BV_3opalmACP[c] + BV_co2[c] '	0	1000
'Fatty acid synthesis'	'BV_3OAS180'	'BV_h[c] + BV_malACP[c] + BV_palmACP[c] -> BV_ACP[c] + BV_3ooctdACP[c] + BV_co2[c] '	0	1000
'Fatty acid synthesis'	'BV_3OAS2M3'	'BV_h[c] + BV_malACP[c] + BV_2mpropACP[c] -> BV_ACP[c] + BV_4m3opentACP[c] + BV_co2[c] '	0	1000
'Fatty acid synthesis'	'BV_3OAS3M4'	'BV_h[c] + BV_malACP[c] + BV_3mbutACP[c] -> BV_ACP[c] + BV_5m3ohexACP[c] + BV_co2[c] '	0	1000
'Fatty acid synthesis'	'BV_3OAS4M3O6'	'BV_h[c] + BV_2mbutACP[c] + BV_malACP[c] -> BV_ACP[c] + BV_4m3ohexACP[c] + BV_co2[c] '	0	1000
'Fatty acid synthesis'	'BV_3OAS4M5'	'BV_h[c] + BV_malACP[c] + BV_4mpentACP[c] -> BV_ACP[c] + BV_6m3oheptACP[c] + BV_co2[c] '	0	1000
'Fatty acid synthesis'	'BV_3OAS4M6'	'BV_h[c] + BV_malACP[c] + BV_4mhexACP[c] -> BV_ACP[c] + BV_6m3oocACP[c] + BV_co2[c] '	0	1000
'Fatty acid synthesis'	'BV_3OAS5M6'	'BV_h[c] + BV_malACP[c] + BV_5mhexACP[c] -> BV_ACP[c] + BV_7m3oocACP[c] + BV_co2[c] '	0	1000
'Fatty acid synthesis'	'BV_3OAS60'	'BV_h[c] + BV_malACP[c] + BV_butACP[c] -> BV_ACP[c] + BV_3ohexACP[c] + BV_co2[c] '	0	1000
'Fatty acid synthesis'	'BV_3OAS6M7'	'BV_h[c] + BV_malACP[c] + BV_6mheptACP[c] -> BV_ACP[c] + BV_8m3ononACP[c] + BV_co2[c] '	0	1000
'Fatty acid synthesis'	'BV_3OAS6M8'	'BV_h[c] + BV_malACP[c] + BV_6mocACP[c] -> BV_ACP[c] + BV_8m3odcaACP[c] + BV_co2[c] '	0	1000
'Fatty acid synthesis'	'BV_3OAS7M8'	'BV_h[c] + BV_malACP[c] + BV_7mocACP[c] -> BV_ACP[c] + BV_9m3odcaACP[c] + BV_co2[c] '	0	1000
'Fatty acid synthesis'	'BV_3OAS80'	'BV_h[c] + BV_malACP[c] + BV_hexACP[c] -> BV_ACP[c] + BV_3ooctACP[c] + BV_co2[c] '	0	1000
'Fatty acid synthesis'	'BV_3OAS8M10'	'BV_h[c] + BV_malACP[c] + BV_8mdcaACP[c] -> BV_ACP[c] + BV_10m3oddcaACP[c] + BV_co2[c] '	0	1000
'Fatty acid synthesis'	'BV_3OAS8M9'	'BV_h[c] + BV_malACP[c] + BV_8mnonACP[c] -> BV_ACP[c] + BV_10m3oundecACP[c] + BV_co2[c] '	0	1000
'Fatty acid synthesis'	'BV_3OAS9M10'	'BV_h[c] + BV_malACP[c] + BV_9mdcaACP[c] -> BV_ACP[c] + BV_11m3oddcaACP[c] + BV_co2[c] '	0	1000
'Vitamin B6 metabolism'	'BV_4HTHRS'	'BV_h2o[c] + BV_phthr[c] -> BV_4hthr[c] + BV_pi[c] '	0	1000
'Aminobenzoate degradation'	'BV_4NTPPH2'	'BV_h2o[c] + BV_HC01104[c] -> BV_h[c] + BV_pi[c] + BV_pnp[c] '	0	1000
'Purine catabolism'	'BV_5AIZCDC'	'BV_h[c] + BV_5aizc[c] -> BV_co2[c] + BV_air[c] '	0	1000
'Pentose and glucuronate interconversions'	'BV_A5PISO'	'BV_ru5p_D[c] <=> BV_ara5p[c] '	-1000	1000
'Propanoate metabolism'	'BV_AACOAT'	'BV_coa[c] + BV_atp[c] + BV_acac[c] -> BV_aacoa[c] + BV_amp[c] + BV_ppi[c] '	0	1000
'Fatty acid synthesis'	'BV_AACPS6'	'BV_ACP[c] + BV_atp[c] + BV_ocdca[c] -> BV_amp[c] + BV_ppi[c] + BV_ocdcaACP[c] '	0	1000
'Fatty acid synthesis'	'BV_AACPS7'	'BV_ACP[c] + BV_atp[c] + BV_ddca[c] -> BV_ddcaACP[c] + BV_amp[c] + BV_ppi[c] '	0	1000
'Pyruvate metabolism'	'BV_ACALD'	'BV_coa[c] + BV_acald[c] + BV_nad[c] <=> BV_h[c] + BV_accoa[c] + BV_nadh[c] '	-1000	1000
'Vitamin B12 metabolism'	'BV_ACBIPGT'	'BV_h[c] + BV_adocbip[c] + BV_gtp[c] -> BV_ppi[c] + BV_agdpcbi[c] '	0	1000
'Fatty acid oxidation'	'BV_ACCOAC'	'BV_accoa[c] + BV_atp[c] + BV_hco3[c] -> BV_h[c] + BV_pi[c] + BV_adp[c] + BV_malcoa[c] '	0	1000
'Pyruvate metabolism'	'BV_ACCOACL'	'BV_accoa[c] + BV_btn_co2[c] -> BV_malcoa[c] + BV_apoC_Lys_btn[c] '	0	1000
'Transport, extracellular'	'BV_ACGALt2r'	'BV_h[e] + BV_acgal[e] <=> BV_h[c] + BV_acgal[c] '	-1000	1000
'Aminosugar metabolism'	'BV_ACGAM2E'	'BV_acgam[c] <=> BV_acmana[c] '	-1000	1000
'Aminosugar metabolism'	'BV_ACGAMK'	'BV_atp[c] + BV_acgam[c] -> BV_h[c] + BV_adp[c] + BV_acgam6p[c] '	0	1000
'Cell wall biosynthesis'	'BV_ACGAMT'	'BV_uacgam[c] + BV_udcpp[c] -> BV_ump[c] + BV_unaga[c] '	0	1000
'Transport, extracellular'	'BV_ACGAMtr2'	'BV_h[e] + BV_acgam[e] <=> BV_h[c] + BV_acgam[c] '	-1000	1000
'Arginine and Proline Metabolism'	'BV_ACGK'	'BV_atp[c] + BV_acglu[c] -> BV_adp[c] + BV_acg5p[c] '	0	1000
'Urea cycle'	'BV_ACGS'	'BV_glu_L[c] + BV_accoa[c] -> BV_h[c] + BV_coa[c] + BV_acglu[c] '	0	1000
'Valine, leucine, and isoleucine metabolism'	'BV_ACHBPL'	'BV_2obut[c] + BV_hethmpp[c] <=> BV_2ahbut[c] + BV_thmpp[c] '	-1000	1000
'Pyruvate metabolism'	'BV_ACKr'	'BV_atp[c] + BV_ac[c] <=> BV_adp[c] + BV_actp[c] '	-1000	1000
'Valine, leucine, and isoleucine metabolism'	'BV_ACLS_a'	'BV_h[c] + BV_thmpp[c] + BV_pyr[c] -> BV_co2[c] + BV_hethmpp[c] '	0	1000
'Valine, leucine, and isoleucine metabolism'	'BV_ACLS_b'	'BV_thmpp[c] + BV_alac_S[c] <=> BV_hethmpp[c] + BV_pyr[c] '	-1000	1000
'Aminosugar metabolism'	'BV_ACNAMS'	'BV_h2o[c] + BV_acmana[c] + BV_pep[c] -> BV_pi[c] + BV_acnam[c] '	0	1000
'Transport, extracellular'	'BV_ACNAMabc'	'BV_h2o[c] + BV_atp[c] + BV_acnam[e] -> BV_h[c] + BV_pi[c] + BV_adp[c] + BV_acnam[c] '	0	1000
'Aminosugar metabolism'	'BV_ACNML'	'BV_acnam[c] -> BV_acmana[c] + BV_pyr[c] '	0	1000
'Glycerophospholipid metabolism'	'BV_ACOAAGPAT140'	'BV_1tdecg3p[c] + BV_tdcoa[c] -> BV_coa[c] + BV_pa140[c] '	0	1000
'Glycerophospholipid metabolism'	'BV_ACOAAGPAT160'	'BV_pmtcoa[c] + BV_1hdecg3p[c] -> BV_coa[c] + BV_pa160[c] '	0	1000
'Glycerophospholipid metabolism'	'BV_ACOAAGPAT180'	'BV_stcoa[c] + BV_1odecg3p[c] -> BV_coa[c] + BV_pa180[c] '	0	1000
'Glycerophospholipid metabolism'	'BV_ACOAAGPATAI15'	'BV_1aipdecg3p[c] + BV_aipdcoa[c] -> BV_h[c] + BV_coa[c] + BV_paai15[c] '	0	1000
'Glycerophospholipid metabolism'	'BV_ACOAAGPATAI17'	'BV_1aihpdecg3p[c] + BV_aihpdcoa[c] -> BV_coa[c] + BV_paai17[c] '	0	1000
'Glycerophospholipid metabolism'	'BV_ACOAAGPATI14'	'BV_itdcoa[c] + BV_1itdecg3p[c] -> BV_h[c] + BV_coa[c] + BV_pai14[c] '	0	1000
'Glycerophospholipid metabolism'	'BV_ACOAAGPATI15'	'BV_ipdcoa[c] + BV_1ipdecg3p[c] -> BV_h[c] + BV_coa[c] + BV_pai15[c] '	0	1000
'Glycerophospholipid metabolism'	'BV_ACOAAGPATI16'	'BV_ihdcoa[c] + BV_1ihdecg3p[c] -> BV_h[c] + BV_coa[c] + BV_pai16[c] '	0	1000
'Glycerophospholipid metabolism'	'BV_ACOAAGPATI17'	'BV_ihpdcoa[c] + BV_1ihpdecg3p[c] -> BV_coa[c] + BV_pai17[c] '	0	1000
'Fatty acid oxidation'	'BV_ACOATA'	'BV_ACP[c] + BV_accoa[c] <=> BV_coa[c] + BV_acACP[c] '	-1000	1000
'Arginine and Proline Metabolism'	'BV_ACOCT'	'BV_cbp[c] + BV_acorn[c] -> BV_pi[c] + BV_Naccitr_L[c] '	0	1000
'Urea cycle'	'BV_ACODAr'	'BV_h2o[c] + BV_acorn[c] <=> BV_ac[c] + BV_orn[c] '	-1000	1000
'Citric acid cycle'	'BV_ACONT'	'BV_cit[c] <=> BV_icit[c] '	-1000	1000
'Citric acid cycle'	'BV_ACONTa'	'BV_cit[c] <=> BV_h2o[c] + BV_acon_C[c] '	-1000	1000
'Citric acid cycle'	'BV_ACONTb'	'BV_h2o[c] + BV_acon_C[c] <=> BV_icit[c] '	-1000	1000
'Arginine and Proline Metabolism'	'BV_ACOTA'	'BV_akg[c] + BV_acorn[c] <=> BV_glu_L[c] + BV_acg5sa[c] '	-1000	1000
'CoA synthesis'	'BV_ACPS1'	'BV_coa[c] + BV_apoACP[c] -> BV_h[c] + BV_ACP[c] + BV_pap[c] '	0	1000
'Glycolysis/gluconeogenesis'	'BV_ACS'	'BV_coa[c] + BV_atp[c] + BV_ac[c] -> BV_accoa[c] + BV_amp[c] + BV_ppi[c] '	0	1000
'Transport, extracellular'	'BV_ACtr'	'BV_ac[e] <=> BV_ac[c] '	-1000	1000
'Purine catabolism'	'BV_ADA'	'BV_h[c] + BV_h2o[c] + BV_adn[c] -> BV_nh4[c] + BV_ins[c] '	0	1000
'Folate metabolism'	'BV_ADCL'	'BV_4adcho[c] -> BV_h[c] + BV_pyr[c] + BV_4abz[c] '	0	1000
'Vitamin B12 metabolism'	'BV_ADCPS1'	'BV_atp[c] + BV_adcobhex[c] + BV_appl[c] -> BV_h[c] + BV_pi[c] + BV_adp[c] + BV_adocbi[c] '	0	1000
'Vitamin B12 metabolism'	'BV_ADCPS2'	'BV_atp[c] + BV_adcobhex[c] + BV_applp[c] -> BV_h[c] + BV_pi[c] + BV_adocbip[c] + BV_adp[c] '	0	1000
'Folate metabolism'	'BV_ADCS'	'BV_chor[c] + BV_gln_L[c] -> BV_glu_L[c] + BV_4adcho[c] '	0	1000
'Vitamin B12 metabolism'	'BV_ADCYRS'	'4 BV_h2o[c] + 4 BV_atp[c] + 4 BV_gln_L[c] + BV_adcobdam[c] -> 4 BV_h[c] + 4 BV_glu_L[c] + 4 BV_pi[c] + 4 BV_adp[c] + BV_adcobhex[c] '	0	1000
'Transport, extracellular'	'BV_ADEt2r'	'BV_h[e] + BV_ade[e] <=> BV_h[c] + BV_ade[c] '	-1000	1000
'Nucleotide interconversion'	'BV_ADK1'	'BV_atp[c] + BV_amp[c] <=> 2 BV_adp[c] '	-1000	1000
'Nucleotide interconversion'	'BV_ADK10'	'BV_amp[c] + BV_dttp[c] <=> BV_adp[c] + BV_dtdp[c] '	-1000	1000
'Nucleotide interconversion'	'BV_ADK11'	'BV_amp[c] + BV_dutp[c] <=> BV_adp[c] + BV_dudp[c] '	-1000	1000
'Nucleotide interconversion'	'BV_ADK2'	'BV_amp[c] + BV_pppi[c] <=> BV_ppi[c] + BV_adp[c] '	-1000	1000
'Nucleotide interconversion'	'BV_ADK3'	'BV_amp[c] + BV_gtp[c] <=> BV_adp[c] + BV_gdp[c] '	-1000	1000
'Nucleotide interconversion'	'BV_ADK5'	'BV_amp[c] + BV_ctp[c] <=> BV_adp[c] + BV_cdp[c] '	-1000	1000
'Nucleotide interconversion'	'BV_ADK7'	'BV_amp[c] + BV_datp[c] <=> BV_adp[c] + BV_dadp[c] '	-1000	1000
'Nucleotide interconversion'	'BV_ADK8'	'BV_amp[c] + BV_dctp[c] <=> BV_adp[c] + BV_dcdp[c] '	-1000	1000
'Nucleotide interconversion'	'BV_ADK9'	'BV_amp[c] + BV_dgtp[c] <=> BV_adp[c] + BV_dgdp[c] '	-1000	1000
'Arginine and Proline Metabolism'	'BV_ADMDCr'	'BV_h[c] + BV_amet[c] <=> BV_co2[c] + BV_ametam[c] '	-1000	1000
'Transport, extracellular'	'BV_ADNCNT3tc'	'BV_h[e] + BV_adn[e] <=> BV_h[c] + BV_adn[c] '	-1000	1000
'Vitamin B12 metabolism'	'BV_ADOCBIK'	'BV_atp[c] + BV_adocbi[c] -> BV_h[c] + BV_adocbip[c] + BV_adp[c] '	0	1000
'Vitamin B12 metabolism'	'BV_ADOCBIK2'	'BV_gtp[c] + BV_adocbi[c] -> BV_h[c] + BV_adocbip[c] + BV_gdp[c] '	0	1000
'Vitamin B12 metabolism'	'BV_ADOCBLS'	'BV_agdpcbi[c] + BV_rdmbzi[c] -> BV_h[c] + BV_adocbl[c] + BV_gmp[c] '	0	1000
'Transport, extracellular'	'BV_ADOCBLabc'	'BV_h2o[c] + BV_atp[c] + BV_adocbl[e] -> BV_h[c] + BV_pi[c] + BV_adp[c] + BV_adocbl[c] '	0	1000
'Nucleotide interconversion'	'BV_ADPRDP'	'BV_h2o[c] + BV_adprib[c] -> 2 BV_h[c] + BV_amp[c] + BV_r5p[c] '	0	1000
'Nucleotide salvage pathway'	'BV_ADPT'	'BV_ade[c] + BV_prpp[c] -> BV_amp[c] + BV_ppi[c] '	0	1000
'Nucleotide interconversion'	'BV_ADSELK'	'BV_atp[c] + BV_adsel[c] -> BV_h[c] + BV_adp[c] + BV_3padsel[c] '	0	1000
'Nucleotide interconversion'	'BV_ADSK'	'BV_atp[c] + BV_aps[c] -> BV_h[c] + BV_adp[c] + BV_paps[c] '	0	1000
'Purine synthesis'	'BV_ADSL1r'	'BV_dcamp[c] <=> BV_amp[c] + BV_fum[c] '	-1000	1000
'Purine synthesis'	'BV_ADSL2r'	'BV_25aics[c] <=> BV_fum[c] + BV_aicar[c] '	-1000	1000
'Nucleotide interconversion'	'BV_ADSS'	'BV_gtp[c] + BV_asp_L[c] + BV_imp[c] -> 2 BV_h[c] + BV_pi[c] + BV_gdp[c] + BV_dcamp[c] '	0	1000
'Phosphonate and phosphinate metabolism'	'BV_AEPPT'	'BV_pyr[c] + BV_2aeppn[c] -> BV_ala_L[c] + BV_ppaca[c] '	0	1000
'Aminosugar metabolism'	'BV_AGDC'	'BV_h2o[c] + BV_acgam6p[c] -> BV_ac[c] + BV_gam6p[c] '	0	1000
'Arginine and Proline Metabolism'	'BV_AGMD'	'BV_h2o[c] + BV_agm[c] -> BV_nh4[c] + BV_ncptrc[c] '	0	1000
'Lipopolysaccharide biosynthesis'	'BV_AGMHE'	'BV_adphep_DD[c] -> BV_adphep_LD[c] '	0	1000
'Glycerophospholipid metabolism'	'BV_AGPAT120'	'BV_ddcaACP[c] + BV_1ddecg3p[c] -> BV_ACP[c] + BV_pa120[c] '	0	1000
'Glycerophospholipid metabolism'	'BV_AGPAT140'	'BV_myrsACP[c] + BV_1tdecg3p[c] -> BV_ACP[c] + BV_pa140[c] '	0	1000
'Glycerophospholipid metabolism'	'BV_AGPAT141'	'BV_1tdec7eg3p[c] + BV_tdeACP[c] -> BV_ACP[c] + BV_pa141[c] '	0	1000
'Glycerophospholipid metabolism'	'BV_AGPAT160'	'BV_palmACP[c] + BV_1hdecg3p[c] -> BV_ACP[c] + BV_pa160[c] '	0	1000
'Glycerophospholipid metabolism'	'BV_AGPAT161'	'BV_1hdec9eg3p[c] + BV_hdeACP[c] -> BV_ACP[c] + BV_pa161[c] '	0	1000
'Glycerophospholipid metabolism'	'BV_AGPAT180'	'BV_ocdcaACP[c] + BV_1odecg3p[c] -> BV_ACP[c] + BV_pa180[c] '	0	1000
'Glycerophospholipid metabolism'	'BV_AGPAT181'	'BV_1odec11eg3p[c] + BV_octeACP[c] -> BV_ACP[c] + BV_pa181[c] '	0	1000
'Urea cycle'	'BV_AGPR'	'BV_nadp[c] + BV_pi[c] + BV_acg5sa[c] <=> BV_h[c] + BV_nadph[c] + BV_acg5p[c] '	-1000	1000
'Methionine and cysteine metabolism'	'BV_AHCYSNS_r'	'BV_h2o[c] + BV_ahcys[c] <=> BV_ade[c] + BV_rhcys[c] '	-1000	1000
'Aminosugar metabolism'	'BV_AHEXASE3'	'BV_h2o[c] + BV_chtbs[c] <=> 2 BV_acgam[c] '	-1000	1000
'Methionine and cysteine metabolism'	'BV_AHSERL2'	'BV_achms[c] + BV_h2s[c] -> BV_h[c] + BV_ac[c] + BV_hcys_L[c] '	0	1000
'Methionine and cysteine metabolism'	'BV_AHSERL3'	'BV_achms[c] + BV_trdrd[c] + BV_tsul[c] <=> BV_h[c] + BV_ac[c] + BV_hcys_L[c] + BV_trdox[c] + BV_so3[c] '	-1000	1000
'Purine synthesis'	'BV_AICART'	'BV_aicar[c] + BV_10fthf[c] <=> BV_fprica[c] + BV_thf[c] '	-1000	1000
'Glycerophospholipid metabolism'	'BV_AIHPDCOATA'	'BV_coa[c] + BV_14mpalmACP[c] <=> BV_ACP[c] + BV_aihpdcoa[c] '	-1000	1000
'Glycerophospholipid metabolism'	'BV_AIPDCOATA'	'BV_coa[c] + BV_12mmyrsACP[c] <=> BV_ACP[c] + BV_aipdcoa[c] '	-1000	1000
'Purine synthesis'	'BV_AIRC4'	'BV_air[c] + BV_atp[c] + BV_hco3[c] -> BV_h[c] + BV_pi[c] + BV_5aizc[c] + BV_adp[c] '	0	1000
'Folate metabolism'	'BV_AKP1'	'3 BV_h2o[c] + BV_ahdt[c] -> 2 BV_h[c] + 3 BV_pi[c] + BV_dhnpt[c] '	0	1000
'Alanine and aspartate metabolism'	'BV_ALAALA'	'BV_atp[c] + 2 BV_ala_D[c] -> BV_h[c] + BV_pi[c] + BV_adp[c] + BV_alaala[c] '	0	1000
'Peptide metabolism'	'BV_ALAASP1c'	'BV_h2o[c] + BV_alaasp[c] <=> BV_asp_L[c] + BV_ala_L[c] '	-1000	1000
'Valine, leucine, and isoleucine metabolism'	'BV_ALACI'	'BV_alac_S[c] <=> BV_33hmeoxobut[c] '	-1000	1000
'Alanine and aspartate metabolism'	'BV_ALAD_R'	'BV_h2o[c] + BV_nad[c] + BV_ala_L[c] <=> BV_h[c] + BV_nadh[c] + BV_pyr[c] + BV_nh4[c] '	-1000	1000
'Peptide metabolism'	'BV_ALAGLN1c'	'BV_h2o[c] + BV_alagln[c] <=> BV_gln_L[c] + BV_ala_L[c] '	-1000	1000
'Peptide metabolism'	'BV_ALAGLU1c'	'BV_h2o[c] + BV_alaglu[c] <=> BV_glu_L[c] + BV_ala_L[c] '	-1000	1000
'Peptide metabolism'	'BV_ALAGLY1c'	'BV_h2o[c] + BV_alagly[c] <=> BV_ala_L[c] + BV_gly[c] '	-1000	1000
'Peptide metabolism'	'BV_ALAHIS1c'	'BV_h2o[c] + BV_alahis[c] <=> BV_ala_L[c] + BV_his_L[c] '	-1000	1000
'Peptide metabolism'	'BV_ALALEU1c'	'BV_h2o[c] + BV_alaleu[c] <=> BV_ala_L[c] + BV_leu_L[c] '	-1000	1000
'Alanine and aspartate metabolism'	'BV_ALAR'	'BV_ala_L[c] <=> BV_ala_D[c] '	-1000	1000
'Peptide metabolism'	'BV_ALATHR1c'	'BV_h2o[c] + BV_alathr[c] <=> BV_ala_L[c] + BV_thr_L[c] '	-1000	1000
'Miscellaneous'	'BV_ALCD1'	'BV_nad[c] + BV_meoh[c] <=> BV_h[c] + BV_nadh[c] + BV_fald[c] '	-1000	1000
'Pyruvate metabolism'	'BV_ALCD19'	'BV_h[c] + BV_nadh[c] + BV_glyald[c] <=> BV_nad[c] + BV_glyc[c] '	-1000	1000
'Glycolysis/gluconeogenesis'	'BV_ALCD2x'	'BV_nad[c] + BV_etoh[c] <=> BV_h[c] + BV_acald[c] + BV_nadh[c] '	-1000	1000
'Pyruvate metabolism'	'BV_ALCD4'	'BV_nad[c] + BV_btoh[c] <=> BV_h[c] + BV_nadh[c] + BV_btal[c] '	-1000	1000
'Methane metabolism'	'BV_ALDD1'	'BV_h2o[c] + BV_nad[c] + BV_fald[c] -> 2 BV_h[c] + BV_nadh[c] + BV_for[c] '	0	1000
'Glycerophospholipid metabolism'	'BV_ALKP'	'BV_h2o[c] + BV_dhap[c] -> BV_pi[c] + BV_dha[c] '	0	1000
'Pentose and glucuronate interconversions'	'BV_ALTRH'	'BV_altrn[c] -> BV_h2o[c] + BV_2ddglcn[c] '	0	1000
'Starch and sucrose metabolism'	'BV_AMALT1'	'BV_malt[c] + BV_malttr[c] -> BV_glc_D[c] + BV_maltttr[c] '	0	1000
'Starch and sucrose metabolism'	'BV_AMALT2'	'BV_malt[c] + BV_maltttr[c] -> BV_glc_D[c] + BV_maltpt[c] '	0	1000
'Starch and sucrose metabolism'	'BV_AMALT3'	'BV_malt[c] + BV_maltpt[c] -> BV_glc_D[c] + BV_malthx[c] '	0	1000
'Starch and sucrose metabolism'	'BV_AMALT4'	'BV_malt[c] + BV_malthx[c] -> BV_glc_D[c] + BV_malthp[c] '	0	1000
'Biotin metabolism'	'BV_AMAOTr'	'BV_amet[c] + BV_8aonn[c] <=> BV_amob[c] + BV_dann[c] '	-1000	1000
'Arginine and Proline Metabolism'	'BV_AMID'	'BV_h2o[c] + BV_4gudbd[c] -> BV_nh4[c] + BV_4gubut[c] '	0	1000
'Arginine and Proline Metabolism'	'BV_AMID2'	'BV_h2o[c] + BV_pad[c] -> BV_nh4[c] + BV_pac[c] '	0	1000
'Arginine and Proline Metabolism'	'BV_AMID4'	'BV_h2o[c] + BV_ad[c] -> BV_ac[c] + BV_nh4[c] '	0	1000
'Arginine and Proline Metabolism'	'BV_AMID5'	'BV_h2o[c] + BV_aa[c] -> BV_nh4[c] + BV_acryl[c] '	0	1000
'Ubiquinone and other terpenoid-quinone biosynthesis'	'BV_AMMQT8r'	'BV_amet[c] + BV_2dmmq8[c] <=> BV_h[c] + BV_ahcys[c] + BV_mqn8[c] '	-1000	1000
'Thiamine metabolism'	'BV_AMPMS2'	'BV_h2o[c] + BV_air[c] + BV_nad[c] -> 3 BV_h[c] + BV_nadh[c] + 2 BV_for[c] + BV_4ampm[c] '	0	1000
'Nucleotide interconversion'	'BV_AMPN'	'BV_h2o[c] + BV_amp[c] -> BV_ade[c] + BV_r5p[c] '	0	1000
'Glutathione metabolism'	'BV_AMPTASECG'	'BV_h2o[c] + BV_cgly[c] -> BV_gly[c] + BV_cys_L[c] '	0	1000
'Peptide metabolism'	'BV_AMPTASEGC'	'BV_h2o[c] + BV_glycys[c] -> BV_gly[c] + BV_cys_L[c] '	0	1000
'Starch and sucrose metabolism'	'BV_AMY2e'	'8 BV_h2o[e] + BV_glygn2[e] -> 8 BV_glc_D[e] + BV_glygn4[e] '	0	1000
'Starch and sucrose metabolism'	'BV_AMYLOPECTe'	'299 BV_h2o[e] + BV_amylopect900[e] -> 300 BV_malttr[e] '	0	1000
'Starch and sucrose metabolism'	'BV_AMYLe'	'199 BV_h2o[e] + BV_amylose300[e] -> 100 BV_glc_D[e] + 100 BV_malt[e] '	0	1000
'Tryptophan metabolism'	'BV_ANPRT'	'BV_prpp[c] + BV_anth[c] -> BV_ppi[c] + BV_pran[c] '	0	1000
'Tryptophan metabolism'	'BV_ANS'	'BV_chor[c] + BV_gln_L[c] -> BV_h[c] + BV_glu_L[c] + BV_pyr[c] + BV_anth[c] '	0	1000
'Tryptophan metabolism'	'BV_ANS2'	'BV_nh4[c] + BV_chor[c] -> BV_h[c] + BV_h2o[c] + BV_pyr[c] + BV_anth[c] '	0	1000
'Glycine, serine, alanine and threonine metabolism'	'BV_AOBUTDs'	'BV_h[c] + BV_2aobut[c] -> BV_co2[c] + BV_aact[c] '	0	1000
'Biotin metabolism'	'BV_AOXSr'	'BV_h[c] + BV_ala_L[c] + BV_pmcoa[c] <=> BV_coa[c] + BV_co2[c] + BV_8aonn[c] '	-1000	1000
'Biotin metabolism'	'BV_AOXSr2'	'BV_h[c] + BV_ala_L[c] + BV_pmACP[c] <=> BV_ACP[c] + BV_co2[c] + BV_8aonn[c] '	-1000	1000
'Glycine, serine, alanine and threonine metabolism'	'BV_APPLDH'	'BV_h[c] + BV_nadh[c] + BV_aact[c] -> BV_nad[c] + BV_appl[c] '	0	1000
'Vitamin B2 metabolism'	'BV_APRAUR'	'BV_h[c] + BV_nadph[c] + BV_5apru[c] -> BV_nadp[c] + BV_5aprbu[c] '	0	1000
'Plant polysaccharide degradation'	'BV_ARABASE3e'	'2 BV_h2o[e] + BV_arabttr[e] -> 3 BV_arab_L[e] '	0	1000
'Pentose and glucuronate interconversions'	'BV_ARAI'	'BV_arab_L[c] <=> BV_rbl_L[c] '	-1000	1000
'Transport, extracellular'	'BV_ARBt2r'	'BV_h[e] + BV_arab_L[e] <=> BV_h[c] + BV_arab_L[c] '	-1000	1000
'Arginine and Proline Metabolism'	'BV_ARGDC'	'BV_h[c] + BV_arg_L[c] -> BV_co2[c] + BV_agm[c] '	0	1000
'Urea cycle'	'BV_ARGN'	'BV_h2o[c] + BV_arg_L[c] -> BV_orn[c] + BV_urea[c] '	0	1000
'Alanine and aspartate metabolism'	'BV_ARGSL'	'BV_argsuc[c] <=> BV_fum[c] + BV_arg_L[c] '	-1000	1000
'Alanine and aspartate metabolism'	'BV_ARGSSr'	'BV_atp[c] + BV_asp_L[c] + BV_citr_L[c] <=> BV_h[c] + BV_amp[c] + BV_ppi[c] + BV_argsuc[c] '	-1000	1000
'Transport, extracellular'	'BV_ARGt2r'	'BV_h[e] + BV_arg_L[e] <=> BV_h[c] + BV_arg_L[c] '	-1000	1000
'Transport, extracellular'	'BV_ARSENBabc'	'BV_h2o[c] + BV_atp[c] + BV_arsenb[e] -> BV_h[c] + BV_pi[c] + BV_adp[c] + BV_arsenb[c] '	0	1000
'Glycine, serine, alanine and threonine metabolism'	'BV_ASAD'	'BV_nadp[c] + BV_pi[c] + BV_aspsa[c] <=> BV_h[c] + BV_nadph[c] + BV_4pasp[c] '	-1000	1000
'Alanine and aspartate metabolism'	'BV_ASNS1'	'BV_h2o[c] + BV_atp[c] + BV_gln_L[c] + BV_asp_L[c] -> BV_h[c] + BV_glu_L[c] + BV_amp[c] + BV_ppi[c] + BV_asn_L[c] '	0	1000
'Alanine and aspartate metabolism'	'BV_ASNS2'	'BV_atp[c] + BV_nh4[c] + BV_asp_L[c] -> BV_h[c] + BV_amp[c] + BV_ppi[c] + BV_asn_L[c] '	0	1000
'Transport, extracellular'	'BV_ASNt2r'	'BV_h[e] + BV_asn_L[e] <=> BV_h[c] + BV_asn_L[c] '	-1000	1000
'beta-Alanine metabolism'	'BV_ASP1DC'	'BV_h[c] + BV_asp_L[c] -> BV_co2[c] + BV_ala_B[c] '	0	1000
'Pyrimidine synthesis'	'BV_ASPCT'	'BV_cbp[c] + BV_asp_L[c] -> BV_h[c] + BV_pi[c] + BV_cbasp[c] '	0	1000
'Glycine, serine, alanine and threonine metabolism'	'BV_ASPKi'	'BV_atp[c] + BV_asp_L[c] -> BV_adp[c] + BV_4pasp[c] '	0	1000
'NAD metabolism'	'BV_ASPO1'	'BV_h2o[c] + BV_asp_L[c] + BV_o2[c] -> BV_nh4[c] + BV_h2o2[c] + BV_oaa[c] '	0	1000
'NAD metabolism'	'BV_ASPO5'	'BV_fum[c] + BV_asp_L[c] -> BV_h[c] + BV_iasp[c] + BV_succ[c] '	0	1000
'NAD metabolism'	'BV_ASPO6'	'BV_asp_L[c] + BV_o2[c] -> BV_h[c] + BV_h2o2[c] + BV_iasp[c] '	0	1000
'NAD metabolism'	'BV_ASPO7'	'BV_asp_L[c] + BV_fmn[c] -> BV_h[c] + BV_iasp[c] + BV_fmnh2[c] '	0	1000
'Alanine and aspartate metabolism'	'BV_ASPT'	'BV_asp_L[c] -> BV_nh4[c] + BV_fum[c] '	0	1000
'Alanine and aspartate metabolism'	'BV_ASPTA'	'BV_akg[c] + BV_asp_L[c] <=> BV_glu_L[c] + BV_oaa[c] '	-1000	1000
'Histidine metabolism'	'BV_ATPPRT'	'BV_atp[c] + BV_prpp[c] -> BV_ppi[c] + BV_prbatp[c] '	0	1000
'Energy metabolism'	'BV_ATPS4'	'4 BV_h[e] + BV_pi[c] + BV_adp[c] -> 3 BV_h[c] + BV_h2o[c] + BV_atp[c] '	0	1000
'Biotin metabolism'	'BV_BACCLi'	'BV_ppi[c] + BV_btamp[c] -> BV_h[c] + BV_atp[c] + BV_btn[c] '	0	1000
'Starch and sucrose metabolism'	'BV_BGLA'	'BV_h2o[c] + BV_cellb[c] -> 2 BV_glc_D[c] '	0	1000
'Starch and sucrose metabolism'	'BV_BGLAr'	'BV_h2o[c] + BV_cellb[c] <=> 2 BV_glc_bD[c] '	-1000	1000
'Nucleotide interconversion'	'BV_BPNT'	'BV_h2o[c] + BV_pap[c] -> BV_pi[c] + BV_amp[c] '	0	1000
'Biotin metabolism'	'BV_BTNCLi'	'BV_atp[c] + BV_hco3[c] + BV_apoC_Lys_btn[c] -> BV_h[c] + BV_pi[c] + BV_adp[c] + BV_btn_co2[c] '	0	1000
'Transport, extracellular'	'BV_BTNabc'	'BV_h2o[c] + BV_atp[c] + BV_btn[e] -> BV_h[c] + BV_pi[c] + BV_adp[c] + BV_btn[c] '	0	1000
'Biotin metabolism'	'BV_BTS4'	'BV_amet[c] + BV_dtbt[c] + BV_s[c] -> BV_h[c] + BV_btn[c] + BV_dad_5[c] + BV_met_L[c] '	0	1000
'Butanoate metabolism'	'BV_BUTKr'	'BV_atp[c] + BV_but[c] <=> BV_adp[c] + BV_butpi[c] '	-1000	1000
'Aminobenzoate degradation'	'BV_BZAMAH'	'BV_h2o[c] + BV_bzam[c] -> BV_nh4[c] + BV_bz[c] '	0	1000
'Transport, extracellular'	'BV_CAt4i'	'BV_h[c] + BV_ca2[e] -> BV_h[e] + BV_ca2[c] '	0	1000
'Vitamin B12 metabolism'	'BV_CBIAT'	'BV_h[c] + BV_atp[c] + BV_cbi[c] <=> BV_adocbi[c] + BV_pppi[c] '	-1000	1000
'Transport, extracellular'	'BV_CBL1abc'	'BV_h2o[c] + BV_atp[c] + BV_cbl1[e] -> BV_h[c] + BV_pi[c] + BV_adp[c] + BV_cbl1[c] '	0	1000
'Transport, extracellular'	'BV_CBL2abc'	'BV_h2o[c] + BV_atp[c] + BV_cbl2[e] -> BV_h[c] + BV_pi[c] + BV_adp[c] + BV_cbl2[c] '	0	1000
'Vitamin B12 metabolism'	'BV_CBLAT'	'BV_h[c] + BV_atp[c] + BV_cbl1[c] <=> BV_pppi[c] + BV_adocbl[c] '	-1000	1000
'Pyrimidine synthesis'	'BV_CBPS'	'BV_h2o[c] + 2 BV_atp[c] + BV_hco3[c] + BV_gln_L[c] -> 2 BV_h[c] + BV_glu_L[c] + BV_pi[c] + 2 BV_adp[c] + BV_cbp[c] '	0	1000
'Transport, extracellular'	'BV_CD2abc1'	'BV_h2o[c] + BV_atp[c] + BV_cd2[c] -> BV_h[c] + BV_pi[c] + BV_adp[c] + BV_cd2[e] '	0	1000
'Lipopolysaccharide biosynthesis'	'BV_CDOSKT'	'BV_ckdo[c] + BV_kdolipid4[c] <=> BV_h[c] + BV_cmp[c] + BV_kdo2lipid4[c] '	-1000	1000
'Terpenoid backbone biosynthesis'	'BV_CDPMEK'	'BV_atp[c] + BV_4c2me[c] -> BV_h[c] + BV_adp[c] + BV_2p4c2me[c] '	0	1000
'Transport, extracellular'	'BV_CGLYt3_2_'	'2 BV_h[e] + BV_cgly[e] -> 2 BV_h[c] + BV_cgly[c] '	0	1000
'Glycine, serine, alanine and threonine metabolism'	'BV_CHOLSH'	'BV_h2o[c] + BV_chols[c] -> BV_h[c] + BV_chol[c] + BV_so4[c] '	0	1000
'Phenylalanine metabolism'	'BV_CHORM'	'BV_chor[c] -> BV_pphn[c] '	0	1000
'Phenylalanine metabolism'	'BV_CHORS'	'BV_3psme[c] -> BV_pi[c] + BV_chor[c] '	0	1000
'Transport, extracellular'	'BV_CHORt'	'BV_h[e] + BV_chor[e] <=> BV_h[c] + BV_chor[c] '	-1000	1000
'Ubiquinone and other terpenoid-quinone biosynthesis'	'BV_CHRPL'	'BV_chor[c] -> BV_pyr[c] + BV_4hbz[c] '	0	1000
'Transport, extracellular'	'BV_CHTBSabc'	'BV_h2o[c] + BV_atp[c] + BV_chtbs[e] -> BV_h[c] + BV_pi[c] + BV_adp[c] + BV_chtbs[c] '	0	1000
'Valine, leucine, and isoleucine metabolism'	'BV_CITRAMALS'	'BV_h2o[c] + BV_accoa[c] + BV_pyr[c] -> BV_h[c] + BV_coa[c] + BV_2mmal[c] '	0	1000
'Glycerophospholipid metabolism'	'BV_CLPNS140'	'2 BV_pg140[c] <=> BV_glyc[c] + BV_clpn140[c] '	-1000	1000
'Glycerophospholipid metabolism'	'BV_CLPNS160'	'2 BV_pg160[c] <=> BV_glyc[c] + BV_clpn160[c] '	-1000	1000
'Glycerophospholipid metabolism'	'BV_CLPNS180'	'2 BV_pg180[c] <=> BV_glyc[c] + BV_clpn180[c] '	-1000	1000
'Glycerophospholipid metabolism'	'BV_CLPNSAI15'	'2 BV_pgai15[c] <=> BV_glyc[c] + BV_clpnai15[c] '	-1000	1000
'Glycerophospholipid metabolism'	'BV_CLPNSAI17'	'2 BV_pgai17[c] <=> BV_glyc[c] + BV_clpnai17[c] '	-1000	1000
'Glycerophospholipid metabolism'	'BV_CLPNSI14'	'2 BV_pgi14[c] <=> BV_glyc[c] + BV_clpni14[c] '	-1000	1000
'Glycerophospholipid metabolism'	'BV_CLPNSI15'	'2 BV_pgi15[c] <=> BV_glyc[c] + BV_clpni15[c] '	-1000	1000
'Glycerophospholipid metabolism'	'BV_CLPNSI16'	'2 BV_pgi16[c] <=> BV_glyc[c] + BV_clpni16[c] '	-1000	1000
'Glycerophospholipid metabolism'	'BV_CLPNSI17'	'2 BV_pgi17[c] <=> BV_glyc[c] + BV_clpni17[c] '	-1000	1000
'Benzoate degradation'	'BV_CMLDC'	'BV_h[c] + BV_2c25dho[c] -> BV_co2[c] + BV_5odhf2a[c] '	0	1000
'Aminosugar metabolism'	'BV_CMPSAS'	'BV_acnam[c] + BV_ctp[c] -> BV_ppi[c] + BV_cmpacna[c] '	0	1000
'Transport, extracellular'	'BV_CO2t'	'BV_co2[e] <=> BV_co2[c] '	-1000	1000
'Transport, extracellular'	'BV_COBALTt5'	'BV_cobalt2[c] <=> BV_cobalt2[e] '	-1000	1000
'Vitamin B12 metabolism'	'BV_CPC2MT'	'BV_amet[c] + BV_copre2[c] -> BV_h[c] + BV_ahcys[c] + BV_copre3[c] '	0	1000
'Vitamin B12 metabolism'	'BV_CPC3MT'	'BV_amet[c] + BV_copre3[c] -> BV_ahcys[c] + BV_copre4[c] '	0	1000
'Vitamin B12 metabolism'	'BV_CPC4MT'	'BV_amet[c] + BV_copre4[c] -> BV_h[c] + BV_ahcys[c] + BV_copre5[c] '	0	1000
'Vitamin B12 metabolism'	'BV_CPC5MT'	'BV_h2o[c] + BV_amet[c] + BV_copre5[c] -> BV_h[c] + BV_acald[c] + BV_ahcys[c] + BV_copre6[c] '	0	1000
'Vitamin B12 metabolism'	'BV_CPC6MT'	'2 BV_amet[c] + BV_codhpre6[c] -> BV_h[c] + BV_co2[c] + 2 BV_ahcys[c] + BV_copre8[c] '	0	1000
'Vitamin B12 metabolism'	'BV_CPC6R'	'BV_h[c] + BV_nadph[c] + BV_copre6[c] -> BV_nadp[c] + BV_codhpre6[c] '	0	1000
'Vitamin B12 metabolism'	'BV_CPC8MM'	'BV_copre8[c] <=> BV_cobya[c] '	-1000	1000
'Transport, extracellular'	'BV_CRO4t3'	'BV_h[e] + BV_cro4[c] <=> BV_h[c] + BV_cro4[e] '	-1000	1000
'Transport, extracellular'	'BV_CSNt2'	'BV_h[e] + BV_csn[e] -> BV_h[c] + BV_csn[c] '	0	1000
'Transport, extracellular'	'BV_CTBTabc'	'BV_h2o[c] + BV_atp[c] + BV_ctbt[e] -> BV_h[c] + BV_pi[c] + BV_adp[c] + BV_ctbt[c] '	0	1000
'Nucleotide interconversion'	'BV_CTPS1'	'BV_atp[c] + BV_nh4[c] + BV_utp[c] -> 2 BV_h[c] + BV_pi[c] + BV_adp[c] + BV_ctp[c] '	0	1000
'Pyrimidine synthesis'	'BV_CTPS2'	'BV_h2o[c] + BV_atp[c] + BV_gln_L[c] + BV_utp[c] -> 2 BV_h[c] + BV_glu_L[c] + BV_pi[c] + BV_adp[c] + BV_ctp[c] '	0	1000
'Vitamin B12 metabolism'	'BV_CYRDAAT'	'BV_h[c] + BV_atp[c] + BV_co1dam[c] -> BV_adcobdam[c] + BV_pppi[c] '	0	1000
'Vitamin B12 metabolism'	'BV_CYRDAR'	'BV_nadh[c] + 2 BV_co2dam[c] -> BV_h[c] + BV_nad[c] + 2 BV_co1dam[c] '	0	1000
'Vitamin B12 metabolism'	'BV_CYRDAS'	'BV_h2o[c] + 2 BV_atp[c] + 2 BV_gln_L[c] + BV_cobya[c] -> BV_h[c] + 2 BV_glu_L[c] + BV_ppi[c] + 2 BV_adp[c] + BV_co2dam[c] '	0	1000
'Methionine and cysteine metabolism'	'BV_CYSS'	'BV_h2s[c] + BV_acser[c] -> BV_h[c] + BV_ac[c] + BV_cys_L[c] '	0	1000
'Methionine and cysteine metabolism'	'BV_CYSS3r'	'BV_trdrd[c] + BV_tsul[c] + BV_acser[c] <=> BV_h[c] + BV_ac[c] + BV_trdox[c] + BV_so3[c] + BV_cys_L[c] '	-1000	1000
'Methionine and cysteine metabolism'	'BV_CYSTGL'	'BV_h2o[c] + BV_cyst_L[c] -> BV_2obut[c] + BV_nh4[c] + BV_cys_L[c] '	0	1000
'Methionine and cysteine metabolism'	'BV_CYSTL'	'BV_h2o[c] + BV_cyst_L[c] -> BV_pyr[c] + BV_nh4[c] + BV_hcys_L[c] '	0	1000
'Methionine and cysteine metabolism'	'BV_CYSTS'	'BV_hcys_L[c] + BV_ser_L[c] -> BV_h2o[c] + BV_cyst_L[c] '	0	1000
'Energy metabolism'	'BV_CYTBD'	'2 BV_h[c] + 0.5 BV_o2[c] + BV_q8h2[c] -> BV_h2o[c] + 2 BV_h[e] + BV_q8[c] '	0	1000
'Energy metabolism'	'BV_CYTBD2'	'2 BV_h[c] + 0.5 BV_o2[c] + BV_mql8[c] -> BV_h2o[c] + 2 BV_h[e] + BV_mqn8[c] '	0	1000
'Pyrimidine catabolism'	'BV_CYTD'	'BV_h[c] + BV_h2o[c] + BV_cytd[c] -> BV_nh4[c] + BV_uri[c] '	0	1000
'Nucleotide interconversion'	'BV_CYTDK1'	'BV_atp[c] + BV_cytd[c] -> BV_h[c] + BV_adp[c] + BV_cmp[c] '	0	1000
'Nucleotide interconversion'	'BV_CYTDK2'	'BV_gtp[c] + BV_cytd[c] -> BV_h[c] + BV_gdp[c] + BV_cmp[c] '	0	1000
'Nucleotide interconversion'	'BV_CYTDK3'	'BV_cytd[c] + BV_itp[c] -> BV_h[c] + BV_cmp[c] + BV_idp[c] '	0	1000
'Nucleotide interconversion'	'BV_CYTDK4'	'BV_utp[c] + BV_cytd[c] -> BV_h[c] + BV_cmp[c] + BV_udp[c] '	0	1000
'Transport, extracellular'	'BV_CYTDt2r'	'BV_h[e] + BV_cytd[e] <=> BV_h[c] + BV_cytd[c] '	-1000	1000
'Nucleotide interconversion'	'BV_CYTK1'	'BV_atp[c] + BV_cmp[c] <=> BV_adp[c] + BV_cdp[c] '	-1000	1000
'Nucleotide interconversion'	'BV_CYTK2'	'BV_atp[c] + BV_dcmp[c] <=> BV_adp[c] + BV_dcdp[c] '	-1000	1000
'Transport, extracellular'	'BV_Cuabc'	'BV_h2o[c] + BV_atp[c] + BV_cu2[e] -> BV_h[c] + BV_pi[c] + BV_adp[c] + BV_cu2[c] '	0	1000
'Transport, extracellular'	'BV_Cut1'	'BV_h2o[c] + BV_atp[c] + BV_cu2[c] -> BV_h[c] + BV_pi[c] + BV_adp[c] + BV_cu2[e] '	0	1000
'Nucleotide interconversion'	'BV_DADA'	'BV_h[c] + BV_h2o[c] + BV_dad_2[c] -> BV_nh4[c] + BV_din[c] '	0	1000
'Transport, extracellular'	'BV_DADNt2r'	'BV_h[e] + BV_dad_2[e] <=> BV_h[c] + BV_dad_2[c] '	-1000	1000
'Glycerophospholipid metabolism'	'BV_DAGK120'	'BV_atp[c] + BV_12dgr120[c] -> BV_h[c] + BV_adp[c] + BV_pa120[c] '	0	1000
'Glycerophospholipid metabolism'	'BV_DAGK140'	'BV_atp[c] + BV_12dgr140[c] -> BV_h[c] + BV_adp[c] + BV_pa140[c] '	0	1000
'Glycerophospholipid metabolism'	'BV_DAGK141'	'BV_atp[c] + BV_12dgr141[c] -> BV_h[c] + BV_adp[c] + BV_pa141[c] '	0	1000
'Glycerophospholipid metabolism'	'BV_DAGK160'	'BV_atp[c] + BV_12dgr160[c] -> BV_h[c] + BV_adp[c] + BV_pa160[c] '	0	1000
'Glycerophospholipid metabolism'	'BV_DAGK161'	'BV_atp[c] + BV_12dgr161[c] -> BV_h[c] + BV_adp[c] + BV_pa161[c] '	0	1000
'Glycerophospholipid metabolism'	'BV_DAGK180'	'BV_atp[c] + BV_12dgr180[c] -> BV_h[c] + BV_adp[c] + BV_pa180[c] '	0	1000
'Glycerophospholipid metabolism'	'BV_DAGK181'	'BV_atp[c] + BV_12dgr181[c] -> BV_h[c] + BV_adp[c] + BV_pa181[c] '	0	1000
'Lysine metabolism'	'BV_DAPDC'	'BV_h[c] + BV_26dap_M[c] -> BV_co2[c] + BV_lys_L[c] '	0	1000
'Lysine metabolism'	'BV_DAPE'	'BV_26dap_LL[c] <=> BV_26dap_M[c] '	-1000	1000
'Folate metabolism'	'BV_DAPMDH'	'BV_nadp[c] + BV_h2o[c] + BV_26dap_M[c] <=> BV_h[c] + BV_nadph[c] + BV_nh4[c] + BV_l2a6o[c] '	-1000	1000
'Glycerophospholipid metabolism'	'BV_DASYN120'	'BV_h[c] + BV_ctp[c] + BV_pa120[c] -> BV_ppi[c] + BV_cdpdddecg[c] '	0	1000
'Glycerophospholipid metabolism'	'BV_DASYN140'	'BV_h[c] + BV_pa140[c] + BV_ctp[c] -> BV_ppi[c] + BV_cdpdtdecg[c] '	0	1000
'Glycerophospholipid metabolism'	'BV_DASYN141'	'BV_h[c] + BV_ctp[c] + BV_pa141[c] -> BV_ppi[c] + BV_cdpdtdec7eg[c] '	0	1000
'Glycerophospholipid metabolism'	'BV_DASYN160'	'BV_h[c] + BV_pa160[c] + BV_ctp[c] -> BV_ppi[c] + BV_cdpdhdecg[c] '	0	1000
'Glycerophospholipid metabolism'	'BV_DASYN161'	'BV_h[c] + BV_ctp[c] + BV_pa161[c] -> BV_ppi[c] + BV_cdpdhdec9eg[c] '	0	1000
'Glycerophospholipid metabolism'	'BV_DASYN180'	'BV_h[c] + BV_pa180[c] + BV_ctp[c] -> BV_ppi[c] + BV_cdpdodecg[c] '	0	1000
'Glycerophospholipid metabolism'	'BV_DASYN181'	'BV_h[c] + BV_ctp[c] + BV_pa181[c] -> BV_ppi[c] + BV_cdpdodec11eg[c] '	0	1000
'Glycerophospholipid metabolism'	'BV_DASYNAI15'	'BV_h[c] + BV_paai15[c] + BV_ctp[c] -> BV_ppi[c] + BV_cdpdaipdecg[c] '	0	1000
'Glycerophospholipid metabolism'	'BV_DASYNAI17'	'BV_h[c] + BV_paai17[c] + BV_ctp[c] -> BV_ppi[c] + BV_cdpdaihpdecg[c] '	0	1000
'Glycerophospholipid metabolism'	'BV_DASYNI14'	'BV_h[c] + BV_pai14[c] + BV_ctp[c] -> BV_ppi[c] + BV_cdpditdecg[c] '	0	1000
'Glycerophospholipid metabolism'	'BV_DASYNI15'	'BV_h[c] + BV_pai15[c] + BV_ctp[c] -> BV_ppi[c] + BV_cdpdipdecg[c] '	0	1000
'Glycerophospholipid metabolism'	'BV_DASYNI16'	'BV_h[c] + BV_pai16[c] + BV_ctp[c] -> BV_ppi[c] + BV_cdpdihdecg[c] '	0	1000
'Glycerophospholipid metabolism'	'BV_DASYNI17'	'BV_h[c] + BV_pai17[c] + BV_ctp[c] -> BV_ppi[c] + BV_cdpdihpdecg[c] '	0	1000
'Vitamin B2 metabolism'	'BV_DB4PS'	'BV_ru5p_D[c] -> BV_h[c] + BV_for[c] + BV_db4p[c] '	0	1000
'Biotin metabolism'	'BV_DBTS'	'BV_co2[c] + BV_atp[c] + BV_dann[c] -> 3 BV_h[c] + BV_pi[c] + BV_adp[c] + BV_dtbt[c] '	0	1000
'Pyrimidine catabolism'	'BV_DCMPDA'	'BV_h[c] + BV_h2o[c] + BV_dcmp[c] <=> BV_nh4[c] + BV_dump[c] '	-1000	1000
'Pyrimidine catabolism'	'BV_DCYTD'	'BV_h[c] + BV_h2o[c] + BV_dcyt[c] -> BV_nh4[c] + BV_duri[c] '	0	1000
'Transport, extracellular'	'BV_DCYTt2r'	'BV_h[e] + BV_dcyt[e] <=> BV_h[c] + BV_dcyt[c] '	-1000	1000
'Transport, extracellular'	'BV_DDCAt'	'BV_ddca[e] <=> BV_ddca[c] '	-1000	1000
'Pentose and glucuronate interconversions'	'BV_DDGLK'	'BV_atp[c] + BV_2ddglcn[c] -> BV_h[c] + BV_adp[c] + BV_2ddg6p[c] '	0	1000
'Phenylalanine metabolism'	'BV_DDPA'	'BV_h2o[c] + BV_pep[c] + BV_e4p[c] -> BV_pi[c] + BV_2dda7p[c] '	0	1000
'Arginine and Proline Metabolism'	'BV_DDPGA'	'BV_4h2oglt[c] <=> BV_pyr[c] + BV_glx[c] '	-1000	1000
'Nucleotide interconversion'	'BV_DGK1'	'BV_atp[c] + BV_dgmp[c] <=> BV_adp[c] + BV_dgdp[c] '	-1000	1000
'Transport, extracellular'	'BV_DGSNt2'	'BV_h[e] + BV_dgsn[e] -> BV_h[c] + BV_dgsn[c] '	0	1000
'Valine, leucine, and isoleucine metabolism'	'BV_DHAD1'	'BV_23dhmb[c] -> BV_h2o[c] + BV_3mob[c] '	0	1000
'Valine, leucine, and isoleucine metabolism'	'BV_DHAD2'	'BV_23dhmp[c] -> BV_h2o[c] + BV_3mop[c] '	0	1000
'Lysine metabolism'	'BV_DHDPRy'	'BV_h[c] + BV_nadph[c] + BV_23dhdp[c] -> BV_nadp[c] + BV_thdp[c] '	0	1000
'Lysine metabolism'	'BV_DHDPS'	'BV_pyr[c] + BV_aspsa[c] -> BV_h[c] + 2 BV_h2o[c] + BV_23dhdp[c] '	0	1000
'Folate metabolism'	'BV_DHFOR2'	'BV_nadp[c] + BV_dhf[c] <=> BV_nadph[c] + BV_fol[c] '	-1000	1000
'Folate metabolism'	'BV_DHFR'	'BV_h[c] + BV_nadph[c] + BV_dhf[c] <=> BV_nadp[c] + BV_thf[c] '	-1000	1000
'Folate metabolism'	'BV_DHFS'	'BV_glu_L[c] + BV_atp[c] + BV_dhpt[c] -> BV_h[c] + BV_pi[c] + BV_adp[c] + BV_dhf[c] '	0	1000
'Ubiquinone and other terpenoid-quinone biosynthesis'	'BV_DHNAOPT'	'BV_dhna[c] + BV_phyldpp[c] <=> BV_h[c] + BV_co2[c] + BV_ppi[c] + BV_dmphqno[c] '	-1000	1000
'Ubiquinone and other terpenoid-quinone biosynthesis'	'BV_DHNAOT4'	'BV_h[c] + BV_dhna[c] + BV_octdp[c] -> BV_co2[c] + BV_ppi[c] + BV_2dmmql8[c] '	0	1000
'Folate metabolism'	'BV_DHNPA'	'BV_dhnpt[c] -> BV_2ahhmp[c] + BV_gcald[c] '	0	1000
'Folate metabolism'	'BV_DHNPA2'	'BV_dhnpt[c] -> BV_gcald[c] + BV_6hmhpt[c] '	0	1000
'Pyrimidine synthesis'	'BV_DHORD2'	'BV_q8[c] + BV_dhor_S[c] -> BV_q8h2[c] + BV_orot[c] '	0	1000
'Pyrimidine synthesis'	'BV_DHORD5'	'BV_mqn8[c] + BV_dhor_S[c] -> BV_mql8[c] + BV_orot[c] '	0	1000
'Pyrimidine synthesis'	'BV_DHORDfum'	'BV_fum[c] + BV_dhor_S[c] -> BV_succ[c] + BV_orot[c] '	0	1000
'Pyrimidine synthesis'	'BV_DHORDi'	'BV_o2[c] + BV_dhor_S[c] -> BV_h2o2[c] + BV_orot[c] '	0	1000
'Pyrimidine synthesis'	'BV_DHORTS'	'BV_h2o[c] + BV_dhor_S[c] <=> BV_h[c] + BV_cbasp[c] '	-1000	1000
'Vitamin B2 metabolism'	'BV_DHPPDA'	'BV_h[c] + BV_h2o[c] + BV_25dhpp[c] -> BV_nh4[c] + BV_5apru[c] '	0	1000
'Tetrahydrobiopterin metabolism'	'BV_DHPR'	'BV_h[c] + BV_nadh[c] + BV_dhbpt[c] -> BV_nad[c] + BV_thbpt[c] '	0	1000
'Folate metabolism'	'BV_DHPS'	'BV_4abz[c] + BV_2ahhmp[c] -> BV_h2o[c] + BV_dhpt[c] '	0	1000
'Folate metabolism'	'BV_DHPS2'	'BV_4abz[c] + BV_6hmhptpp[c] -> BV_ppi[c] + BV_dhpt[c] '	0	1000
'Phenylalanine metabolism'	'BV_DHQS'	'BV_2dda7p[c] -> BV_pi[c] + BV_3dhq[c] '	0	1000
'Phenylalanine metabolism'	'BV_DHQTi'	'BV_3dhq[c] -> BV_h2o[c] + BV_3dhsk[c] '	0	1000
'Transport, extracellular'	'BV_DINSt2'	'BV_h[e] + BV_din[e] -> BV_h[c] + BV_din[c] '	0	1000
'Cholesterol metabolism'	'BV_DMATT'	'BV_dmpp[c] + BV_ipdp[c] -> BV_ppi[c] + BV_grdp[c] '	0	1000
'Others'	'BV_DMLARGAH'	'BV_h2o[c] + BV_dmlarg[c] <=> BV_citr_L[c] + BV_dma[c] '	-1000	1000
'Terpenoid backbone biosynthesis'	'BV_DMPPS'	'BV_h[c] + BV_nadh[c] + BV_h2mb4p[c] -> BV_h2o[c] + BV_nad[c] + BV_dmpp[c] '	0	1000
'Terpenoid backbone biosynthesis'	'BV_DMPPS2r'	'BV_h[c] + BV_nadph[c] + BV_h2mb4p[c] <=> BV_nadp[c] + BV_h2o[c] + BV_dmpp[c] '	-1000	1000
'Ubiquinone and other terpenoid-quinone biosynthesis'	'BV_DMQMT'	'BV_amet[c] + BV_2omhmbl[c] -> BV_h[c] + BV_ahcys[c] + BV_q8h2[c] '	0	1000
'Exchange/demand reaction'	'BV_DM_4HBA'	'BV_4hba[c] -> '	0	1000
'Exchange/demand reaction'	'BV_DM_5MTR'	'BV_5mtr[c] -> '	0	1000
'Exchange/demand reaction'	'BV_DM_AMOB'	'BV_amob[c] -> '	0	1000
'Exchange/demand reaction'	'BV_DM_atp_c_'	'BV_h2o[c] + BV_atp[c] -> BV_h[c] + BV_pi[c] + BV_adp[c] '	0	1000
'Exchange/demand reaction'	'BV_DM_btn'	'BV_btn[c] -> '	0	1000
'Exchange/demand reaction'	'BV_DM_clpn180(c)'	'BV_clpn180[c] -> '	0	1000
'Exchange/demand reaction'	'BV_DM_clpnai17(c)'	'BV_clpnai17[c] -> '	0	1000
'Exchange/demand reaction'	'BV_DM_clpni17(c)'	'BV_clpni17[c] -> '	0	1000
'Exchange/demand reaction'	'BV_DM_dad_5'	'BV_dad_5[c] -> '	0	1000
'Exchange/demand reaction'	'BV_DM_dhptd(c)'	'BV_dhptd[c] <=> '	-1000	1000
'Exchange/demand reaction'	'BV_DM_kdo2lipid4L(c)'	'BV_kdo2lipid4L[c] -> '	0	1000
'Exchange/demand reaction'	'BV_DM_teich_45_BS(c)'	'BV_teich_45_BS[c] -> '	0	1000
'CoA synthesis'	'BV_DPCOAK'	'BV_atp[c] + BV_dpcoa[c] -> BV_h[c] + BV_coa[c] + BV_adp[c] '	0	1000
'CoA synthesis'	'BV_DPRr'	'BV_h[c] + BV_nadph[c] + BV_2dhp[c] <=> BV_nadp[c] + BV_pant_R[c] '	-1000	1000
'Pentose phosphate pathway'	'BV_DRBK'	'BV_atp[c] + BV_drib[c] -> BV_h[c] + BV_adp[c] + BV_2dr5p[c] '	0	1000
'Transport, extracellular'	'BV_DRIBabc'	'BV_h2o[c] + BV_atp[c] + BV_drib[e] -> BV_h[c] + BV_pi[c] + BV_adp[c] + BV_drib[c] '	0	1000
'Pentose phosphate pathway'	'BV_DRPAr'	'BV_2dr5p[c] <=> BV_acald[c] + BV_g3p[c] '	-1000	1000
'Nucleotide interconversion'	'BV_DTMPK'	'BV_atp[c] + BV_dtmp[c] -> BV_adp[c] + BV_dtdp[c] '	0	1000
'Nucleotide interconversion'	'BV_DURIK1'	'BV_atp[c] + BV_duri[c] -> BV_h[c] + BV_adp[c] + BV_dump[c] '	0	1000
'Nucleotide interconversion'	'BV_DURIPP'	'BV_pi[c] + BV_duri[c] <=> BV_2dr1p[c] + BV_ura[c] '	-1000	1000
'Transport, extracellular'	'BV_DURIt2'	'BV_h[e] + BV_duri[e] -> BV_h[c] + BV_duri[c] '	0	1000
'Pyrimidine catabolism'	'BV_DUTPDP'	'BV_h2o[c] + BV_dutp[c] -> BV_h[c] + BV_ppi[c] + BV_dump[c] '	0	1000
'Terpenoid backbone biosynthesis'	'BV_DXPRIr'	'BV_h[c] + BV_nadph[c] + BV_dxyl5p[c] <=> BV_nadp[c] + BV_2me4p[c] '	-1000	1000
'Terpenoid backbone biosynthesis'	'BV_DXPS'	'BV_h[c] + BV_pyr[c] + BV_g3p[c] -> BV_co2[c] + BV_dxyl5p[c] '	0	1000
'Pyruvate metabolism'	'BV_D_LACD'	'2 BV_ficytC[c] + BV_lac_D[c] -> 2 BV_h[c] + BV_pyr[c] + 2 BV_focytC[c] '	0	1000
'Transport, extracellular'	'BV_D_LACt2'	'BV_h[e] + BV_lac_D[e] <=> BV_h[c] + BV_lac_D[c] '	-1000	1000
'Vitamin B6 metabolism'	'BV_E4PD'	'BV_h2o[c] + BV_nad[c] + BV_e4p[c] <=> 2 BV_h[c] + BV_nadh[c] + BV_4per[c] '	-1000	1000
'Biotin metabolism'	'BV_EACPR1'	'BV_h[c] + BV_nadph[c] + BV_egACPm[c] -> BV_nadp[c] + BV_gACPm[c] '	0	1000
'Biotin metabolism'	'BV_EACPR2'	'BV_h[c] + BV_nadph[c] + BV_epACPm[c] -> BV_nadp[c] + BV_pmACPm[c] '	0	1000
'Fatty acid synthesis'	'BV_EAR100x'	'BV_h[c] + BV_tdec2eACP[c] + BV_nadh[c] -> BV_dcaACP[c] + BV_nad[c] '	0	1000
'Fatty acid synthesis'	'BV_EAR10M11x'	'BV_h[c] + BV_10mtundec2eACP[c] + BV_nadh[c] -> BV_10mundecACP[c] + BV_nad[c] '	0	1000
'Fatty acid synthesis'	'BV_EAR10M12x'	'BV_h[c] + BV_10mtddec2eACP[c] + BV_nadh[c] -> BV_10mddcaACP[c] + BV_nad[c] '	0	1000
'Fatty acid synthesis'	'BV_EAR11M12x'	'BV_h[c] + BV_11mtddec2eACP[c] + BV_nadh[c] -> BV_11mddcaACP[c] + BV_nad[c] '	0	1000
'Fatty acid synthesis'	'BV_EAR120x'	'BV_h[c] + BV_tddec2eACP[c] + BV_nadh[c] -> BV_ddcaACP[c] + BV_nad[c] '	0	1000
'Fatty acid synthesis'	'BV_EAR12M13x'	'BV_h[c] + BV_12mttritec2eACP[c] + BV_nadh[c] -> BV_12mtridecACP[c] + BV_nad[c] '	0	1000
'Fatty acid synthesis'	'BV_EAR12M14x'	'BV_h[c] + BV_12mtmrs2eACP[c] + BV_nadh[c] -> BV_12mmyrsACP[c] + BV_nad[c] '	0	1000
'Fatty acid synthesis'	'BV_EAR13M14x'	'BV_h[c] + BV_13mtmrs2eACP[c] + BV_nadh[c] -> BV_13mmyrsACP[c] + BV_nad[c] '	0	1000
'Fatty acid synthesis'	'BV_EAR140x'	'BV_h[c] + BV_tmrs2eACP[c] + BV_nadh[c] -> BV_myrsACP[c] + BV_nad[c] '	0	1000
'Fatty acid synthesis'	'BV_EAR14M15x'	'BV_h[c] + BV_14mtpentdec2eACP[c] + BV_nadh[c] -> BV_nad[c] + BV_14mpentdecACP[c] '	0	1000
'Fatty acid synthesis'	'BV_EAR14M16x'	'BV_h[c] + BV_14mtpalm2eACP[c] + BV_nadh[c] -> BV_nad[c] + BV_14mpalmACP[c] '	0	1000
'Fatty acid synthesis'	'BV_EAR15M16x'	'BV_h[c] + BV_15mtpalm2eACP[c] + BV_nadh[c] -> BV_nad[c] + BV_15mpalmACP[c] '	0	1000
'Fatty acid synthesis'	'BV_EAR160x'	'BV_h[c] + BV_tpalm2eACP[c] + BV_nadh[c] -> BV_palmACP[c] + BV_nad[c] '	0	1000
'Fatty acid synthesis'	'BV_EAR180x'	'BV_h[c] + BV_toctd2eACP[c] + BV_nadh[c] -> BV_ocdcaACP[c] + BV_nad[c] '	0	1000
'Fatty acid synthesis'	'BV_EAR40x'	'BV_h[c] + BV_but2eACP[c] + BV_nadh[c] -> BV_butACP[c] + BV_nad[c] '	0	1000
'Fatty acid synthesis'	'BV_EAR4M5x'	'BV_h[c] + BV_4mtpent2eACP[c] + BV_nadh[c] -> BV_4mpentACP[c] + BV_nad[c] '	0	1000
'Fatty acid synthesis'	'BV_EAR4M6x'	'BV_h[c] + BV_4mthex2eACP[c] + BV_nadh[c] -> BV_4mhexACP[c] + BV_nad[c] '	0	1000
'Fatty acid synthesis'	'BV_EAR5M6x'	'BV_h[c] + BV_5mthex2eACP[c] + BV_nadh[c] -> BV_5mhexACP[c] + BV_nad[c] '	0	1000
'Fatty acid synthesis'	'BV_EAR60x'	'BV_h[c] + BV_thex2eACP[c] + BV_nadh[c] -> BV_hexACP[c] + BV_nad[c] '	0	1000
'Fatty acid synthesis'	'BV_EAR6M7x'	'BV_h[c] + BV_6mthept2eACP[c] + BV_nadh[c] -> BV_6mheptACP[c] + BV_nad[c] '	0	1000
'Fatty acid synthesis'	'BV_EAR6M8x'	'BV_h[c] + BV_6mtoct2eACP[c] + BV_nadh[c] -> BV_6mocACP[c] + BV_nad[c] '	0	1000
'Fatty acid synthesis'	'BV_EAR7M8x'	'BV_h[c] + BV_7mtoct2eACP[c] + BV_nadh[c] -> BV_7mocACP[c] + BV_nad[c] '	0	1000
'Fatty acid synthesis'	'BV_EAR80x'	'BV_h[c] + BV_toct2eACP[c] + BV_nadh[c] -> BV_ocACP[c] + BV_nad[c] '	0	1000
'Fatty acid synthesis'	'BV_EAR8M10x'	'BV_h[c] + BV_8mtdec2eACP[c] + BV_nadh[c] -> BV_8mdcaACP[c] + BV_nad[c] '	0	1000
'Fatty acid synthesis'	'BV_EAR8M9x'	'BV_h[c] + BV_8mtnon2eACP[c] + BV_nadh[c] -> BV_8mnonACP[c] + BV_nad[c] '	0	1000
'Fatty acid synthesis'	'BV_EAR9M10x'	'BV_h[c] + BV_9mtdec2eACP[c] + BV_nadh[c] -> BV_9mdcaACP[c] + BV_nad[c] '	0	1000
'Pentose phosphate pathway'	'BV_EDA_R'	'BV_2ddg6p[c] <=> BV_pyr[c] + BV_g3p[c] '	-1000	1000
'Lipopolysaccharide biosynthesis'	'BV_EDTXS1'	'BV_ddcaACP[c] + BV_kdo2lipid4[c] -> BV_ACP[c] + BV_kdo2lipid4L[c] '	0	1000
'Lipopolysaccharide biosynthesis'	'BV_EDTXS2'	'BV_myrsACP[c] + BV_kdo2lipid4L[c] -> BV_ACP[c] + BV_lipa[c] '	0	1000
'Arginine and Proline Metabolism'	'BV_EHGLAT'	'BV_akg[c] + BV_e4hglu[c] -> BV_glu_L[c] + BV_4h2oglt[c] '	0	1000
'Glycolysis/gluconeogenesis'	'BV_ENO'	'BV_2pg[c] <=> BV_h2o[c] + BV_pep[c] '	-1000	1000
'Fatty acid oxidation'	'BV_FACOAL140'	'BV_coa[c] + BV_atp[c] + BV_ttdca[c] <=> BV_amp[c] + BV_ppi[c] + BV_tdcoa[c] '	-1000	1000
'Fatty acid oxidation'	'BV_FACOAL160'	'BV_coa[c] + BV_atp[c] + BV_hdca[c] <=> BV_amp[c] + BV_ppi[c] + BV_pmtcoa[c] '	-1000	1000
'Fatty acid oxidation'	'BV_FACOAL161'	'BV_coa[c] + BV_atp[c] + BV_hdcea[c] <=> BV_amp[c] + BV_ppi[c] + BV_hdcoa[c] '	-1000	1000
'Fatty acid oxidation'	'BV_FACOAL180'	'BV_coa[c] + BV_atp[c] + BV_ocdca[c] <=> BV_amp[c] + BV_ppi[c] + BV_stcoa[c] '	-1000	1000
'Fatty acid oxidation'	'BV_FACOAL181'	'BV_coa[c] + BV_atp[c] + BV_ocdcea[c] <=> BV_amp[c] + BV_ppi[c] + BV_odecoa[c] '	-1000	1000
'Fatty acid oxidation'	'BV_FACOALAI15'	'BV_coa[c] + BV_atp[c] + BV_fa4[c] <=> BV_amp[c] + BV_ppi[c] + BV_aipdcoa[c] '	-1000	1000
'Fatty acid oxidation'	'BV_FACOALAI17'	'BV_coa[c] + BV_atp[c] + BV_fa12[c] <=> BV_amp[c] + BV_ppi[c] + BV_aihpdcoa[c] '	-1000	1000
'Fatty acid oxidation'	'BV_FACOALI14'	'BV_coa[c] + BV_atp[c] + BV_fa1[c] <=> BV_amp[c] + BV_ppi[c] + BV_itdcoa[c] '	-1000	1000
'Fatty acid oxidation'	'BV_FACOALI15'	'BV_coa[c] + BV_atp[c] + BV_fa3[c] <=> BV_amp[c] + BV_ppi[c] + BV_ipdcoa[c] '	-1000	1000
'Fatty acid oxidation'	'BV_FACOALI16'	'BV_coa[c] + BV_atp[c] + BV_fa6[c] <=> BV_amp[c] + BV_ppi[c] + BV_ihdcoa[c] '	-1000	1000
'Fatty acid oxidation'	'BV_FACOALI17'	'BV_coa[c] + BV_atp[c] + BV_fa11[c] <=> BV_amp[c] + BV_ppi[c] + BV_ihpdcoa[c] '	-1000	1000
'Glycolysis/gluconeogenesis'	'BV_FBA'	'BV_fdp[c] <=> BV_dhap[c] + BV_g3p[c] '	-1000	1000
'Fructose and mannose metabolism'	'BV_FBA2'	'BV_f1p[c] <=> BV_glyald[c] + BV_dhap[c] '	-1000	1000
'Pentose phosphate pathway'	'BV_FBA3'	'BV_s17bp[c] <=> BV_dhap[c] + BV_e4p[c] '	-1000	1000
'Glycolysis/gluconeogenesis'	'BV_FBP'	'BV_h2o[c] + BV_fdp[c] -> BV_pi[c] + BV_f6p[c] '	0	1000
'Fructose and mannose metabolism'	'BV_FCI'	'BV_fuc_L[c] <=> BV_fcl_L[c] '	-1000	1000
'Transport, extracellular'	'BV_FE2abc'	'BV_h2o[c] + BV_atp[c] + BV_fe2[e] -> BV_h[c] + BV_pi[c] + BV_adp[c] + BV_fe2[c] '	0	1000
'Transport, extracellular'	'BV_FE3abc'	'BV_h2o[c] + BV_atp[c] + BV_fe3[e] -> BV_h[c] + BV_pi[c] + BV_adp[c] + BV_fe3[c] '	0	1000
'Vitamin B2 metabolism'	'BV_FMNAT'	'BV_h[c] + BV_atp[c] + BV_fmn[c] -> BV_ppi[c] + BV_fad[c] '	0	1000
'Vitamin B2 metabolism'	'BV_FMNRx2'	'BV_h[c] + BV_nadph[c] + BV_fmn[c] -> BV_nadp[c] + BV_fmnh2[c] '	0	1000
'Folate metabolism'	'BV_FOLD3'	'BV_4abz[c] + BV_2ahhmd[c] -> BV_ppi[c] + BV_dhpt[c] '	0	1000
'Transport, extracellular'	'BV_FOLabc'	'BV_h2o[c] + BV_atp[c] + BV_fol[e] -> BV_h[c] + BV_pi[c] + BV_adp[c] + BV_fol[c] '	0	1000
'Folate metabolism'	'BV_FORTHFC'	'2 BV_h[c] + BV_5forthf[c] <=> BV_nh4[c] + BV_methf[c] '	-1000	1000
'Transport, extracellular'	'BV_FORt'	'BV_for[e] <=> BV_for[c] '	-1000	1000
'Folate metabolism'	'BV_FPGS'	'4 BV_glu_L[c] + BV_atp[c] + BV_thf[c] -> BV_h[c] + 3 BV_h2o[c] + BV_pi[c] + BV_adp[c] + BV_5thf[c] '	0	1000
'Folate metabolism'	'BV_FPGS7'	'4 BV_glu_L[c] + BV_atp[c] + BV_10fthf[c] -> BV_h[c] + 3 BV_h2o[c] + BV_pi[c] + BV_adp[c] + BV_10fthf5glu[c] '	0	1000
'Folate metabolism'	'BV_FPGS_tm'	'BV_glu_L[c] + BV_atp[c] + BV_thf[c] -> BV_h[c] + BV_pi[c] + BV_adp[c] + BV_thfglu[c] '	0	1000
'Citric acid cycle'	'BV_FRD2'	'BV_fum[c] + BV_mql8[c] -> BV_mqn8[c] + BV_succ[c] '	0	1000
'Citric acid cycle'	'BV_FRD3'	'BV_fum[c] + BV_2dmmql8[c] -> BV_2dmmq8[c] + BV_succ[c] '	0	1000
'Citric acid cycle'	'BV_FRD7'	'BV_fum[c] + BV_q8h2[c] -> BV_succ[c] + BV_q8[c] '	0	1000
'Cholesterol metabolism'	'BV_FRTT'	'BV_ipdp[c] + BV_frdp[c] -> BV_ppi[c] + BV_ggdp[c] '	0	1000
'Transport, extracellular'	'BV_FRUt2r'	'BV_h[e] + BV_fru[e] <=> BV_h[c] + BV_fru[c] '	-1000	1000
'N-glycan synthesis'	'BV_FT'	'BV_ipdp[c] + BV_frdp[c] -> BV_ppi[c] + BV_ttc_ggdp[c] '	0	1000
'Folate metabolism'	'BV_FTHFCL'	'BV_atp[c] + BV_5fthf[c] -> BV_pi[c] + BV_adp[c] + BV_methf[c] '	0	1000
'Folate metabolism'	'BV_FTHFD'	'BV_h2o[c] + BV_10fthf[c] -> BV_h[c] + BV_thf[c] + BV_for[c] '	0	1000
'Folate metabolism'	'BV_FTHFL'	'BV_atp[c] + BV_thf[c] + BV_for[c] -> BV_pi[c] + BV_adp[c] + BV_10fthf[c] '	0	1000
'Citric acid cycle'	'BV_FUM'	'BV_h2o[c] + BV_fum[c] <=> BV_mal_L[c] '	-1000	1000
'Cell wall biosynthesis'	'BV_G1PACT'	'BV_accoa[c] + BV_gam1p[c] -> BV_h[c] + BV_coa[c] + BV_acgam1p[c] '	0	1000
'Starch and sucrose metabolism'	'BV_G1PCT'	'BV_h[c] + BV_ctp[c] + BV_g1p[c] <=> BV_ppi[c] + BV_cdpglc[c] '	-1000	1000
'Nucleotide sugar metabolism'	'BV_G1PTT'	'BV_h[c] + BV_dttp[c] + BV_g1p[c] -> BV_ppi[c] + BV_dtdpglu[c] '	0	1000
'Heme synthesis'	'BV_G1SAT'	'BV_glu1sa[c] <=> BV_5aop[c] '	-1000	1000
'Glycerophospholipid metabolism'	'BV_G3PAT140'	'BV_myrsACP[c] + BV_glyc3p[c] -> BV_ACP[c] + BV_1tdecg3p[c] '	0	1000
'Glycerophospholipid metabolism'	'BV_G3PATAI17'	'BV_aihpdcoa[c] + BV_glyc3p[c] -> BV_coa[c] + BV_1aihpdecg3p[c] '	0	1000
'Glycerophospholipid metabolism'	'BV_G3PATI17'	'BV_ihpdcoa[c] + BV_glyc3p[c] -> BV_coa[c] + BV_1ihpdecg3p[c] '	0	1000
'Glycerophospholipid metabolism'	'BV_G3PD1'	'BV_nad[c] + BV_glyc3p[c] <=> BV_h[c] + BV_nadh[c] + BV_dhap[c] '	-1000	1000
'Glycerophospholipid metabolism'	'BV_G3PD2'	'BV_nadp[c] + BV_glyc3p[c] <=> BV_h[c] + BV_nadph[c] + BV_dhap[c] '	-1000	1000
'Urea cycle'	'BV_G5SADs'	'BV_glu5sa[c] -> BV_h[c] + BV_h2o[c] + BV_1pyr5c[c] '	0	1000
'Arginine and Proline Metabolism'	'BV_G5SDr'	'BV_h[c] + BV_nadph[c] + BV_glu5p[c] <=> BV_nadp[c] + BV_pi[c] + BV_glu5sa[c] '	-1000	1000
'Pentose phosphate pathway'	'BV_G6PBDH'	'BV_nadp[c] + BV_g6p_B[c] <=> BV_h[c] + BV_nadph[c] + BV_6pgl[c] '	-1000	1000
'Aminosugar metabolism'	'BV_G6PDA'	'BV_h2o[c] + BV_gam6p[c] -> BV_nh4[c] + BV_f6p[c] '	0	1000
'Pentose phosphate pathway'	'BV_G6PDH2r'	'BV_nadp[c] + BV_g6p[c] <=> BV_h[c] + BV_nadph[c] + BV_6pgl[c] '	-1000	1000
'Glycolysis/gluconeogenesis'	'BV_G6PI'	'BV_g6p[c] <=> BV_g6p_B[c] '	-1000	1000
'Glycolysis/gluconeogenesis'	'BV_G6PI3'	'BV_g6p_B[c] <=> BV_f6p[c] '	-1000	1000
'Biotin metabolism'	'BV_GACPCD'	'BV_h[c] + BV_malACP[c] + BV_gACPm[c] -> BV_ACP[c] + BV_3opACPm[c] + BV_co2[c] '	0	1000
'O-Glycan degradation'	'BV_GALASE_OGLYCAN1e'	'BV_h2o[e] + BV_f1a[e] -> BV_core6[e] + BV_gal[e] '	0	1000
'O-Glycan degradation'	'BV_GALASE_OGLYCAN2e'	'BV_h2o[e] + BV_T_antigen[e] -> BV_Tn_antigen[e] + BV_gal[e] '	0	1000
'O-Glycan degradation'	'BV_GALASE_OGLYCAN3e'	'BV_h2o[e] + BV_core8[e] -> BV_Tn_antigen[e] + BV_gal[e] '	0	1000
'Galactose metabolism'	'BV_GALK'	'BV_atp[c] + BV_gal[c] -> BV_h[c] + BV_adp[c] + BV_gal1p[c] '	0	1000
'Glycolysis/gluconeogenesis'	'BV_GALM1r'	'BV_glc_bD[c] <=> BV_glc_D[c] '	-1000	1000
'O-Glycan degradation'	'BV_GALNACASE_OGLYCAN1e'	'BV_h2o[e] + BV_Tn_antigen[e] -> BV_acgal[e] + BV_Ser_Thr[e] '	0	1000
'O-Glycan degradation'	'BV_GALNACASE_OGLYCAN2e'	'BV_h2o[e] + BV_core5[e] -> BV_acgal[e] + BV_Tn_antigen[e] '	0	1000
'O-Glycan degradation'	'BV_GALNACASE_OGLYCAN3e'	'BV_h2o[e] + BV_core7[e] -> BV_acgal[e] + BV_Tn_antigen[e] '	0	1000
'Plant polysaccharide degradation'	'BV_GALS3'	'BV_h2o[c] + BV_melib[c] -> BV_glc_D[c] + BV_gal[c] '	0	1000
'Lipopolysaccharide biosynthesis'	'BV_GALT1'	'BV_gicolipa[c] + BV_udpg[c] -> BV_h[c] + BV_udp[c] + BV_gagicolipa[c] '	0	1000
'Transport, extracellular'	'BV_GALTpts'	'BV_pep[c] + BV_galt[e] -> BV_pyr[c] + BV_galt1p[c] '	0	1000
'Transport, extracellular'	'BV_GALURt2r'	'BV_h[c] + BV_galur[c] <=> BV_h[e] + BV_galur[e] '	-1000	1000
'Galactose metabolism'	'BV_GALUi'	'BV_h[c] + BV_utp[c] + BV_g1p[c] -> BV_ppi[c] + BV_udpg[c] '	0	1000
'Transport, extracellular'	'BV_GALt2_2'	'2 BV_h[e] + BV_gal[e] <=> 2 BV_h[c] + BV_gal[c] '	-1000	1000
'Starch and sucrose metabolism'	'BV_GAMYe'	'BV_h2o[e] + BV_glygn5[e] -> BV_malt[e] + BV_Tyr_ggn[e] '	0	1000
'Transport, extracellular'	'BV_GAMt2r'	'BV_h[e] + BV_gam[e] <=> BV_h[c] + BV_gam[c] '	-1000	1000
'Glycolysis/gluconeogenesis'	'BV_GAPD'	'BV_pi[c] + BV_nad[c] + BV_g3p[c] <=> BV_h[c] + BV_nadh[c] + BV_13dpg[c] '	-1000	1000
'Purine synthesis'	'BV_GARFTi'	'BV_10fthf[c] + BV_gar[c] -> BV_h[c] + BV_thf[c] + BV_fgam[c] '	0	1000
'Purine synthesis'	'BV_GART'	'BV_atp[c] + BV_for[c] + BV_gar[c] -> BV_h[c] + BV_pi[c] + BV_adp[c] + BV_fgam[c] '	0	1000
'Transport, extracellular'	'BV_GBBTNabc'	'BV_h2o[c] + BV_atp[c] + BV_gbbtn[e] -> BV_h[c] + BV_pi[c] + BV_adp[c] + BV_gbbtn[c] '	0	1000
'Glyoxylate and dicarboxylate metabolism'	'BV_GCALDDr'	'BV_h2o[c] + BV_nad[c] + BV_gcald[c] <=> 2 BV_h[c] + BV_nadh[c] + BV_glyclt[c] '	-1000	1000
'Transport, extracellular'	'BV_GCALDt'	'BV_gcald[e] <=> BV_gcald[c] '	-1000	1000
'Glycine, serine, alanine and threonine metabolism'	'BV_GCCa'	'BV_h[c] + BV_gly[c] + BV_lpro[c] -> BV_co2[c] + BV_alpro[c] '	0	1000
'Glycine, serine, alanine and threonine metabolism'	'BV_GCCb'	'BV_thf[c] + BV_alpro[c] -> BV_nh4[c] + BV_dhlpro[c] + BV_mlthf[c] '	0	1000
'Glycine, serine, alanine and threonine metabolism'	'BV_GCCc'	'BV_nad[c] + BV_dhlpro[c] -> BV_h[c] + BV_nadh[c] + BV_lpro[c] '	0	1000
'Bile acid metabolism'	'BV_GCDCHOLBHSe'	'BV_h2o[e] + BV_dgchol[e] -> BV_h[e] + BV_C02528[e] + BV_gly[e] '	0	1000
'Bile acid metabolism'	'BV_GCHOLBHSe'	'BV_h2o[e] + BV_gchola[e] -> BV_h[e] + BV_cholate[e] + BV_gly[e] '	0	1000
'Aminosugar metabolism'	'BV_GF6PTA'	'BV_gln_L[c] + BV_f6p[c] -> BV_glu_L[c] + BV_gam6p[c] '	0	1000
'Fructose and mannose metabolism'	'BV_GFUCS'	'BV_h[c] + BV_nadph[c] + BV_gdpddman[c] -> BV_nadp[c] + BV_gdpfuc[c] '	0	1000
'Terpenoid backbone biosynthesis'	'BV_GGTT'	'BV_ipdp[c] + BV_ggdp[c] -> BV_ppi[c] + BV_pendp[c] '	0	1000
'Glycine, serine, alanine and threonine metabolism'	'BV_GHMT2r'	'BV_thf[c] + BV_ser_L[c] <=> BV_h2o[c] + BV_gly[c] + BV_mlthf[c] '	-1000	1000
'Nucleotide interconversion'	'BV_GK1'	'BV_atp[c] + BV_gmp[c] <=> BV_adp[c] + BV_gdp[c] '	-1000	1000
'Nucleotide interconversion'	'BV_GK2'	'BV_datp[c] + BV_gmp[c] <=> BV_gdp[c] + BV_dadp[c] '	-1000	1000
'O-Glycan degradation'	'BV_GLCNACASE_OGLYCAN1e'	'BV_h2o[e] + BV_core6[e] -> BV_acgam[e] + BV_Tn_antigen[e] '	0	1000
'O-Glycan degradation'	'BV_GLCNACASE_OGLYCAN2e'	'BV_h2o[e] + BV_gncore2[e] -> BV_acgam[e] + BV_core2[e] '	0	1000
'O-Glycan degradation'	'BV_GLCNACASE_OGLYCAN3e'	'BV_h2o[e] + BV_core2[e] -> BV_acgam[e] + BV_T_antigen[e] '	0	1000
'O-Glycan degradation'	'BV_GLCNACASE_OGLYCAN4e'	'BV_h2o[e] + BV_gncore1[e] -> BV_acgam[e] + BV_T_antigen[e] '	0	1000
'O-Glycan degradation'	'BV_GLCNACASE_OGLYCAN5e'	'BV_h2o[e] + BV_core4[e] -> BV_acgam[e] + BV_core3[e] '	0	1000
'O-Glycan degradation'	'BV_GLCNACASE_OGLYCAN6e'	'BV_h2o[e] + BV_core3[e] -> BV_acgam[e] + BV_Tn_antigen[e] '	0	1000
'Starch and sucrose metabolism'	'BV_GLCP3'	'BV_h[c] + BV_pi[c] + BV_glycogen[c] <=> BV_g1p[c] + BV_glycogenb[c] '	-1000	1000
'Lipopolysaccharide biosynthesis'	'BV_GLCTR1'	'BV_udpg[c] + BV_icolipa[c] -> BV_h[c] + BV_udp[c] + BV_gicolipa[c] '	0	1000
'Lipopolysaccharide biosynthesis'	'BV_GLCTR2'	'BV_udpg[c] + BV_gagicolipa[c] -> BV_h[c] + BV_udp[c] + BV_ggagicolipa[c] '	0	1000
'Lipopolysaccharide biosynthesis'	'BV_GLCTR3'	'BV_udpg[c] + BV_ggagicolipa[c] -> BV_h[c] + BV_udp[c] + BV_gggagicolipa[c] '	0	1000
'Transport, extracellular'	'BV_GLCURt2r'	'BV_h[e] + BV_glcur[e] <=> BV_h[c] + BV_glcur[c] '	-1000	1000
'Transport, extracellular'	'BV_GLCabc'	'BV_h2o[c] + BV_atp[c] + BV_glc_D[e] -> BV_h[c] + BV_pi[c] + BV_adp[c] + BV_glc_D[c] '	0	1000
'Glutamate metabolism'	'BV_GLNS'	'BV_glu_L[c] + BV_atp[c] + BV_nh4[c] -> BV_h[c] + BV_pi[c] + BV_adp[c] + BV_gln_L[c] '	0	1000
'Cell wall biosynthesis'	'BV_GLNSP1'	'BV_atp[c] + BV_nh4[c] + BV_uaaAgla[c] -> BV_h[c] + BV_pi[c] + BV_adp[c] + BV_uaaAgtla[c] '	0	1000
'Cell wall biosynthesis'	'BV_GLNSP2'	'BV_atp[c] + BV_nh4[c] + BV_uaaGgla[c] -> BV_h[c] + BV_pi[c] + BV_adp[c] + BV_uaaGgtla[c] '	0	1000
'Cell wall biosynthesis'	'BV_GLNSP3'	'BV_atp[c] + BV_nh4[c] + BV_uaagmda[c] -> BV_h[c] + BV_pi[c] + BV_adp[c] + BV_uaagtmda[c] '	0	1000
'Arginine and Proline Metabolism'	'BV_GLU5K'	'BV_glu_L[c] + BV_atp[c] -> BV_adp[c] + BV_glu5p[c] '	0	1000
'Glutamate metabolism'	'BV_GLUDC'	'BV_h[c] + BV_glu_L[c] -> BV_co2[c] + BV_4abut[c] '	0	1000
'Glutamate metabolism'	'BV_GLUDxi'	'BV_h2o[c] + BV_glu_L[c] + BV_nad[c] -> BV_h[c] + BV_akg[c] + BV_nadh[c] + BV_nh4[c] '	0	1000
'Glutamate metabolism'	'BV_GLUDy'	'BV_nadp[c] + BV_h2o[c] + BV_glu_L[c] <=> BV_h[c] + BV_nadph[c] + BV_akg[c] + BV_nh4[c] '	-1000	1000
'Folate metabolism'	'BV_GLUFORT'	'BV_glu_L[c] + BV_5forthf[c] <=> BV_h[c] + BV_thf[c] + BV_forglu[c] '	-1000	1000
'Glutamate metabolism'	'BV_GLUN'	'BV_h2o[c] + BV_gln_L[c] -> BV_glu_L[c] + BV_nh4[c] '	0	1000
'Glutamate metabolism'	'BV_GLUOX'	'BV_nadp[c] + 2 BV_glu_L[c] <=> BV_h[c] + BV_nadph[c] + BV_akg[c] + BV_gln_L[c] '	-1000	1000
'Purine synthesis'	'BV_GLUPRT'	'BV_h2o[c] + BV_gln_L[c] + BV_prpp[c] -> BV_glu_L[c] + BV_ppi[c] + BV_pram[c] '	0	1000
'Glutamate metabolism'	'BV_GLUR'	'BV_glu_D[c] <=> BV_glu_L[c] '	-1000	1000
'Glutamate metabolism'	'BV_GLUSy'	'BV_h[c] + BV_nadph[c] + BV_akg[c] + BV_gln_L[c] -> BV_nadp[c] + 2 BV_glu_L[c] '	0	1000
'tRNA Charging'	'BV_GLUTRR'	'BV_h[c] + BV_nadph[c] + BV_glutrna[c] -> BV_nadp[c] + BV_glu1sa[c] + BV_trnaglu[c] '	0	1000
'tRNA Charging'	'BV_GLUTRS'	'BV_glu_L[c] + BV_atp[c] + BV_trnaglu[c] -> BV_amp[c] + BV_ppi[c] + BV_glutrna[c] '	0	1000
'Transport, extracellular'	'BV_GLUt2r'	'BV_h[e] + BV_glu_L[e] <=> BV_h[c] + BV_glu_L[c] '	-1000	1000
'Peptide metabolism'	'BV_GLYASN1c'	'BV_h2o[c] + BV_glyasn[c] <=> BV_gly[c] + BV_asn_L[c] '	-1000	1000
'Peptide metabolism'	'BV_GLYASP1c'	'BV_h2o[c] + BV_glyasp[c] <=> BV_asp_L[c] + BV_gly[c] '	-1000	1000
'Glycine, serine, alanine and threonine metabolism'	'BV_GLYAT'	'BV_accoa[c] + BV_gly[c] <=> BV_coa[c] + BV_2aobut[c] '	-1000	1000
'Transport, extracellular'	'BV_GLYBabc'	'BV_h2o[c] + BV_atp[c] + BV_glyb[e] -> BV_h[c] + BV_pi[c] + BV_adp[c] + BV_glyb[c] '	0	1000
'Folate metabolism'	'BV_GLYCL'	'BV_nad[c] + BV_thf[c] + BV_gly[c] -> BV_co2[c] + BV_nadh[c] + BV_nh4[c] + BV_mlthf[c] '	0	1000
'Glyoxylate and dicarboxylate metabolism'	'BV_GLYCLTDx'	'BV_h[c] + BV_nadh[c] + BV_glx[c] -> BV_nad[c] + BV_glyclt[c] '	0	1000
'Glyoxylate and dicarboxylate metabolism'	'BV_GLYCLTDy'	'BV_h[c] + BV_nadph[c] + BV_glx[c] -> BV_nadp[c] + BV_glyclt[c] '	0	1000
'Transport, extracellular'	'BV_GLYCLTt2r'	'BV_h[e] + BV_glyclt[e] <=> BV_h[c] + BV_glyclt[c] '	-1000	1000
'Glycine, serine, alanine and threonine metabolism'	'BV_GLYD'	'BV_h[c] + BV_nadh[c] + BV_hpyr[c] <=> BV_nad[c] + BV_glyc_R[c] '	-1000	1000
'Glycine, serine, alanine and threonine metabolism'	'BV_GLYDy'	'BV_h[c] + BV_nadph[c] + BV_hpyr[c] <=> BV_nadp[c] + BV_glyc_R[c] '	-1000	1000
'Peptide metabolism'	'BV_GLYGLN1c'	'BV_h2o[c] + BV_glygln[c] <=> BV_gln_L[c] + BV_gly[c] '	-1000	1000
'Peptide metabolism'	'BV_GLYGLU1c'	'BV_h2o[c] + BV_glyglu[c] <=> BV_glu_L[c] + BV_gly[c] '	-1000	1000
'Glycerophospholipid metabolism'	'BV_GLYK'	'BV_atp[c] + BV_glyc[c] -> BV_h[c] + BV_adp[c] + BV_glyc3p[c] '	0	1000
'Peptide metabolism'	'BV_GLYLEUHYDROc'	'BV_h2o[c] + BV_glyleu[c] <=> BV_gly[c] + BV_leu_L[c] '	-1000	1000
'Peptide metabolism'	'BV_GLYMET1c'	'BV_h2o[c] + BV_glymet[c] <=> BV_gly[c] + BV_met_L[c] '	-1000	1000
'Peptide metabolism'	'BV_GLYPHEHYc'	'BV_h2o[c] + BV_glyphe[c] <=> BV_gly[c] + BV_phe_L[c] '	-1000	1000
'Peptide metabolism'	'BV_GLYPROPRO1c'	'BV_h2o[c] + BV_glypro[c] <=> BV_gly[c] + BV_pro_L[c] '	-1000	1000
'Peptide metabolism'	'BV_GLYTYR1c'	'BV_h2o[c] + BV_glytyr[c] <=> BV_gly[c] + BV_tyr_L[c] '	-1000	1000
'Lipopolysaccharide biosynthesis'	'BV_GMHEPAT'	'BV_h[c] + BV_atp[c] + BV_gmhep1p[c] -> BV_ppi[c] + BV_adphep_DD[c] '	0	1000
'Lipopolysaccharide biosynthesis'	'BV_GMHEPK'	'BV_atp[c] + BV_gmhep7p[c] -> BV_h[c] + BV_adp[c] + BV_gmhep17bp[c] '	0	1000
'Lipopolysaccharide biosynthesis'	'BV_GMHEPPA'	'BV_h2o[c] + BV_gmhep17bp[c] -> BV_pi[c] + BV_gmhep1p[c] '	0	1000
'Nucleotide interconversion'	'BV_GMPS2'	'BV_h2o[c] + BV_atp[c] + BV_gln_L[c] + BV_xmp[c] -> 2 BV_h[c] + BV_glu_L[c] + BV_amp[c] + BV_ppi[c] + BV_gmp[c] '	0	1000
'Pentose phosphate pathway'	'BV_GND'	'BV_nadp[c] + BV_6pgc[c] -> BV_nadph[c] + BV_co2[c] + BV_ru5p_D[c] '	0	1000
'Glycerophospholipid metabolism'	'BV_GPDDA1'	'BV_h2o[c] + BV_g3pc[c] -> BV_h[c] + BV_chol[c] + BV_glyc3p[c] '	0	1000
'Glycerophospholipid metabolism'	'BV_GPDDA2'	'BV_h2o[c] + BV_g3pe[c] -> BV_h[c] + BV_glyc3p[c] + BV_etha[c] '	0	1000
'Glycerophospholipid metabolism'	'BV_GPDDA4'	'BV_h2o[c] + BV_g3pg[c] -> BV_h[c] + BV_glyc[c] + BV_glyc3p[c] '	0	1000
'Cholesterol metabolism'	'BV_GRTT'	'BV_ipdp[c] + BV_grdp[c] -> BV_ppi[c] + BV_frdp[c] '	0	1000
'Transport, extracellular'	'BV_GSNt2r'	'BV_h[e] + BV_gsn[e] <=> BV_h[c] + BV_gsn[c] '	-1000	1000
'Tetrahydrobiopterin metabolism'	'BV_GTPCI'	'BV_h2o[c] + BV_gtp[c] -> BV_h[c] + BV_ahdt[c] + BV_for[c] '	0	1000
'Vitamin B2 metabolism'	'BV_GTPCII'	'3 BV_h2o[c] + BV_gtp[c] -> 2 BV_h[c] + BV_ppi[c] + BV_for[c] + BV_25dhpp[c] '	0	1000
'Vitamin B2 metabolism'	'BV_GTPDPK'	'BV_atp[c] + BV_gtp[c] -> BV_h[c] + BV_amp[c] + BV_gdptp[c] '	0	1000
'Purine catabolism'	'BV_GUAD'	'BV_h[c] + BV_h2o[c] + BV_gua[c] -> BV_nh4[c] + BV_xan[c] '	0	1000
'Transport, extracellular'	'BV_GUAt'	'BV_gua[e] <=> BV_gua[c] '	-1000	1000
'Transport, extracellular'	'BV_GUAt2'	'BV_h[e] + BV_gua[e] -> BV_h[c] + BV_gua[c] '	0	1000
'Pentose and glucuronate interconversions'	'BV_GUI1'	'BV_glcur[c] <=> BV_fruur[c] '	-1000	1000
'Pentose and glucuronate interconversions'	'BV_GUI2'	'BV_galur[c] <=> BV_tagur[c] '	-1000	1000
'Miscellaneous'	'BV_H2CO3D'	'BV_h2o[c] + BV_co2[c] <=> BV_h[c] + BV_hco3[c] '	-1000	1000
'Transport, extracellular'	'BV_H2Ot'	'BV_h2o[e] <=> BV_h2o[c] '	-1000	1000
'Transport, extracellular'	'BV_H2St'	'BV_h2s[e] <=> BV_h2s[c] '	-1000	1000
'Transport, extracellular'	'BV_H2td'	'BV_h2[c] <=> BV_h2[e] '	-1000	1000
'Transport, extracellular'	'BV_HDCAtr'	'BV_hdca[e] <=> BV_hdca[c] '	-1000	1000
'Transport, extracellular'	'BV_HEMEti'	'BV_h2o[c] + BV_atp[c] + BV_pheme[e] -> BV_h[c] + BV_pi[c] + BV_adp[c] + BV_pheme[c] '	0	1000
'Lipopolysaccharide biosynthesis'	'BV_HEPK1'	'BV_atp[c] + BV_hhlipa[c] -> BV_h[c] + BV_adp[c] + BV_phhlipa[c] '	0	1000
'Lipopolysaccharide biosynthesis'	'BV_HEPK2'	'BV_atp[c] + BV_hphhlipa[c] -> BV_h[c] + BV_adp[c] + BV_phphhlipa[c] '	0	1000
'Lipopolysaccharide biosynthesis'	'BV_HEPT1'	'BV_adphep_LD[c] + BV_lipa[c] -> BV_h[c] + BV_adp[c] + BV_hlipa[c] '	0	1000
'Lipopolysaccharide biosynthesis'	'BV_HEPT2'	'BV_adphep_LD[c] + BV_hlipa[c] -> BV_h[c] + BV_adp[c] + BV_hhlipa[c] '	0	1000
'Lipopolysaccharide biosynthesis'	'BV_HEPT3'	'BV_adphep_LD[c] + BV_phhlipa[c] -> BV_h[c] + BV_adp[c] + BV_hphhlipa[c] '	0	1000
'Lipopolysaccharide biosynthesis'	'BV_HEPT4'	'BV_adphep_LD[c] + BV_gggagicolipa[c] -> BV_h[c] + BV_adp[c] + BV_colipa[c] '	0	1000
'Terpenoid backbone biosynthesis'	'BV_HETT'	'BV_ipdp[c] + BV_hepdp[c] -> BV_ppi[c] + BV_octdp[c] '	0	1000
'Glycolysis/gluconeogenesis'	'BV_HEX1'	'BV_atp[c] + BV_glc_D[c] -> BV_h[c] + BV_adp[c] + BV_g6p[c] '	0	1000
'Aminosugar metabolism'	'BV_HEX10'	'BV_atp[c] + BV_gam[c] -> BV_h[c] + BV_adp[c] + BV_gam6p[c] '	0	1000
'Fructose and mannose metabolism'	'BV_HEX4'	'BV_atp[c] + BV_man[c] -> BV_h[c] + BV_adp[c] + BV_man6p[c] '	0	1000
'Fructose and mannose metabolism'	'BV_HEX7'	'BV_atp[c] + BV_fru[c] -> BV_h[c] + BV_adp[c] + BV_f6p[c] '	0	1000
'Terpenoid backbone biosynthesis'	'BV_HEXTT'	'BV_ipdp[c] + BV_hexdp[c] -> BV_ppi[c] + BV_hepdp[c] '	0	1000
'Glycolysis/gluconeogenesis'	'BV_HEXb'	'BV_atp[c] + BV_glc_bD[c] -> BV_h[c] + BV_adp[c] + BV_g6p_B[c] '	0	1000
'Transport, extracellular'	'BV_HG2abc'	'BV_h2o[c] + BV_atp[c] + BV_hg2[c] -> BV_h[c] + BV_pi[c] + BV_adp[c] + BV_hg2[e] '	0	1000
'Histidine metabolism'	'BV_HISD'	'BV_his_L[c] -> BV_nh4[c] + BV_urcan[c] '	0	1000
'Histidine metabolism'	'BV_HISTD'	'BV_h2o[c] + 2 BV_nad[c] + BV_histd[c] -> 3 BV_h[c] + 2 BV_nadh[c] + BV_his_L[c] '	0	1000
'Histidine metabolism'	'BV_HISTDOX'	'BV_nad[c] + BV_histd[c] <=> BV_h[c] + BV_nadh[c] + BV_histl_L[c] '	-1000	1000
'Histidine metabolism'	'BV_HISTLOX'	'BV_h2o[c] + BV_nad[c] + BV_histl_L[c] -> 2 BV_h[c] + BV_nadh[c] + BV_his_L[c] '	0	1000
'Histidine metabolism'	'BV_HISTP'	'BV_h2o[c] + BV_hisp[c] -> BV_pi[c] + BV_histd[c] '	0	1000
'Transport, extracellular'	'BV_HKt'	'BV_h2o[c] + BV_atp[c] + BV_k[e] -> BV_h[e] + BV_pi[c] + BV_adp[c] + BV_k[c] '	0	1000
'Heme synthesis'	'BV_HMBS'	'BV_h2o[c] + 4 BV_ppbng[c] -> 4 BV_nh4[c] + BV_hmbil[c] '	0	1000
'Thiamine metabolism'	'BV_HMPK1'	'BV_atp[c] + BV_4ahmmp[c] -> BV_h[c] + BV_adp[c] + BV_4ampm[c] '	0	1000
'Phenylalanine metabolism'	'BV_HOPNTAL'	'BV_4h2opntn[c] -> BV_acald[c] + BV_pyr[c] '	0	1000
'Folate metabolism'	'BV_HPPK'	'BV_atp[c] + BV_2ahhmp[c] -> BV_h[c] + BV_amp[c] + BV_2ahhmd[c] '	0	1000
'Folate metabolism'	'BV_HPPK2'	'BV_atp[c] + BV_6hmhpt[c] -> BV_h[c] + BV_amp[c] + BV_6hmhptpp[c] '	0	1000
'Glycine, serine, alanine and threonine metabolism'	'BV_HSDx'	'BV_nad[c] + BV_hom_L[c] <=> BV_h[c] + BV_nadh[c] + BV_aspsa[c] '	-1000	1000
'Glycine, serine, alanine and threonine metabolism'	'BV_HSDy'	'BV_nadp[c] + BV_hom_L[c] <=> BV_h[c] + BV_nadph[c] + BV_aspsa[c] '	-1000	1000
'Glycine, serine, alanine and threonine metabolism'	'BV_HSK'	'BV_atp[c] + BV_hom_L[c] -> BV_h[c] + BV_adp[c] + BV_phom[c] '	0	1000
'Methionine and cysteine metabolism'	'BV_HSST'	'BV_hom_L[c] + BV_succoa[c] -> BV_coa[c] + BV_suchms[c] '	0	1000
'Histidine metabolism'	'BV_HSTPTr'	'BV_akg[c] + BV_hisp[c] <=> BV_glu_L[c] + BV_imacp[c] '	-1000	1000
'Energy metabolism'	'BV_HYD1'	'2 BV_h[c] + BV_q8[c] + BV_h2[c] -> 2 BV_h[e] + BV_q8h2[c] '	0	1000
'Energy metabolism'	'BV_HYD4'	'BV_fdxrd[c] -> BV_h2[c] + BV_fdxox[c] '	0	1000
'Arginine and Proline Metabolism'	'BV_HYPSUCORNS'	'BV_orn[c] + BV_succ[c] -> BV_h2o[c] + BV_sucorn[c] '	0	1000
'Glycerophospholipid metabolism'	'BV_IAHDGK'	'BV_atp[c] + BV_12daihdglyc[c] -> BV_h[c] + BV_adp[c] + BV_paai17[c] '	0	1000
'Glycerophospholipid metabolism'	'BV_IAPDGK'	'BV_atp[c] + BV_12daipdglyc[c] -> BV_h[c] + BV_adp[c] + BV_paai15[c] '	0	1000
'Glycerophospholipid metabolism'	'BV_IBCOATA'	'BV_ACP[c] + BV_ibcoa[c] <=> BV_coa[c] + BV_2mpropACP[c] '	-1000	1000
'Citric acid cycle'	'BV_ICDHy'	'BV_nadp[c] + BV_icit[c] -> BV_nadph[c] + BV_akg[c] + BV_co2[c] '	0	1000
'Ubiquinone and other terpenoid-quinone biosynthesis'	'BV_ICHORS'	'BV_chor[c] <=> BV_ichor[c] '	-1000	1000
'Histidine metabolism'	'BV_IG3PS'	'BV_gln_L[c] + BV_prlp[c] -> BV_h[c] + BV_glu_L[c] + BV_aicar[c] + BV_eig3p[c] '	0	1000
'Histidine metabolism'	'BV_IGPDH'	'BV_eig3p[c] -> BV_h2o[c] + BV_imacp[c] '	0	1000
'Tryptophan metabolism'	'BV_IGPS'	'BV_h[c] + BV_2cpr5p[c] -> BV_h2o[c] + BV_co2[c] + BV_3ig3p[c] '	0	1000
'Glycerophospholipid metabolism'	'BV_IHDCOATA'	'BV_coa[c] + BV_14mpentdecACP[c] <=> BV_ACP[c] + BV_ihdcoa[c] '	-1000	1000
'Glycerophospholipid metabolism'	'BV_IHDGK'	'BV_atp[c] + BV_12dihdglyc[c] -> BV_h[c] + BV_adp[c] + BV_pai17[c] '	0	1000
'Glycerophospholipid metabolism'	'BV_IHPDCOATA'	'BV_coa[c] + BV_15mpalmACP[c] <=> BV_ACP[c] + BV_ihpdcoa[c] '	-1000	1000
'Glycerophospholipid metabolism'	'BV_IHXDGK'	'BV_atp[c] + BV_12dixdglyc[c] -> BV_h[c] + BV_adp[c] + BV_pai16[c] '	0	1000
'Valine, leucine, and isoleucine metabolism'	'BV_ILETA'	'BV_akg[c] + BV_ile_L[c] <=> BV_glu_L[c] + BV_3mop[c] '	-1000	1000
'Purine synthesis'	'BV_IMPC'	'BV_h2o[c] + BV_imp[c] <=> BV_fprica[c] '	-1000	1000
'Nucleotide interconversion'	'BV_IMPD'	'BV_h2o[c] + BV_nad[c] + BV_imp[c] -> BV_h[c] + BV_nadh[c] + BV_xmp[c] '	0	1000
'Transport, extracellular'	'BV_IND3ACt2r'	'BV_h[e] + BV_ind3ac[e] <=> BV_h[c] + BV_ind3ac[c] '	-1000	1000
'Histidine metabolism'	'BV_INHINDH'	'BV_h2o[c] + BV_ind3acam[c] -> BV_nh4[c] + BV_ind3ac[c] '	0	1000
'Transport, extracellular'	'BV_INSt2'	'BV_h[e] + BV_ins[e] <=> BV_h[c] + BV_ins[c] '	-1000	1000
'Plant polysaccharide degradation'	'BV_INULINASE'	'29 BV_h2o[c] + BV_inulin[c] -> BV_glc_D[c] + 29 BV_fru[c] '	0	1000
'Transport, extracellular'	'BV_INULINabc'	'BV_h2o[c] + BV_atp[c] + BV_inulin[e] -> BV_h[c] + BV_pi[c] + BV_adp[c] + BV_inulin[c] '	0	1000
'Glycerophospholipid metabolism'	'BV_IPDCOATA'	'BV_coa[c] + BV_13mmyrsACP[c] <=> BV_ACP[c] + BV_ipdcoa[c] '	-1000	1000
'Glycerophospholipid metabolism'	'BV_IPDGK'	'BV_atp[c] + BV_12dipdglyc[c] -> BV_h[c] + BV_adp[c] + BV_pai15[c] '	0	1000
'Terpenoid backbone biosynthesis'	'BV_IPDPS'	'BV_h[c] + BV_nadh[c] + BV_h2mb4p[c] -> BV_h2o[c] + BV_nad[c] + BV_ipdp[c] '	0	1000
'Terpenoid backbone biosynthesis'	'BV_IPDPS2'	'BV_h[c] + BV_nadph[c] + BV_h2mb4p[c] -> BV_nadp[c] + BV_h2o[c] + BV_ipdp[c] '	0	1000
'Terpenoid backbone biosynthesis'	'BV_IPDPUPT'	'7 BV_ipdp[c] + BV_ttc_ggdp[c] -> 7 BV_ppi[c] + BV_udcpdp[c] '	0	1000
'Valine, leucine, and isoleucine metabolism'	'BV_IPMDr'	'BV_nad[c] + BV_3c2hmp[c] <=> BV_h[c] + BV_nadh[c] + BV_3c4mop[c] '	-1000	1000
'Valine, leucine, and isoleucine metabolism'	'BV_IPPMIa'	'BV_3c2hmp[c] <=> BV_h2o[c] + BV_2ippm[c] '	-1000	1000
'Valine, leucine, and isoleucine metabolism'	'BV_IPPMIb'	'BV_h2o[c] + BV_2ippm[c] <=> BV_3c3hmp[c] '	-1000	1000
'Transport, extracellular'	'BV_ISOBUTt2r'	'BV_h[e] + BV_isobut[e] <=> BV_h[c] + BV_isobut[c] '	-1000	1000
'Transport, extracellular'	'BV_ISOCAPRt2r'	'BV_h[e] + BV_isocapr[e] <=> BV_h[c] + BV_isocapr[c] '	-1000	1000
'Transport, extracellular'	'BV_ISOVALt2r'	'BV_h[e] + BV_isoval[e] <=> BV_h[c] + BV_isoval[c] '	-1000	1000
'Glycerophospholipid metabolism'	'BV_ITDCOATA'	'BV_coa[c] + BV_12mtridecACP[c] <=> BV_ACP[c] + BV_itdcoa[c] '	-1000	1000
'Glycerophospholipid metabolism'	'BV_ITDGK'	'BV_atp[c] + BV_12ditdglyc[c] -> BV_h[c] + BV_adp[c] + BV_pai14[c] '	0	1000
'Glycerophospholipid metabolism'	'BV_IVCOATA'	'BV_ACP[c] + BV_ivcoa[c] <=> BV_coa[c] + BV_3mbutACP[c] '	-1000	1000
'Histidine metabolism'	'BV_IZPN'	'BV_h2o[c] + BV_4izp[c] -> BV_h[c] + BV_forglu[c] '	0	1000
'Valine, leucine, and isoleucine metabolism'	'BV_KARA1'	'BV_nadp[c] + BV_23dhmb[c] <=> BV_h[c] + BV_nadph[c] + BV_alac_S[c] '	-1000	1000
'Valine, leucine, and isoleucine metabolism'	'BV_KARA2'	'BV_h[c] + BV_nadph[c] + BV_2ahbut[c] <=> BV_23dhmp[c] + BV_nadp[c] '	-1000	1000
'Valine, leucine, and isoleucine metabolism'	'BV_KARA3'	'BV_nadp[c] + BV_23dhmb[c] <=> BV_h[c] + BV_nadph[c] + BV_33hmeoxobut[c] '	-1000	1000
'Fatty acid synthesis'	'BV_KAS14'	'BV_h[c] + BV_malACP[c] + BV_acACP[c] -> BV_ACP[c] + BV_actACP[c] + BV_co2[c] '	0	1000
'Fatty acid synthesis'	'BV_KAS16'	'2 BV_h[c] + BV_nadph[c] + BV_malACP[c] + BV_ddcaACP[c] -> BV_nadp[c] + BV_ACP[c] + BV_3hmrsACP[c] + BV_co2[c] '	0	1000
'Fatty acid synthesis'	'BV_KAS_HP'	'2 BV_h[c] + BV_nadph[c] + BV_malACP[c] + BV_myrsACP[c] -> BV_nadp[c] + BV_ACP[c] + BV_3hpalmACP[c] + BV_co2[c] '	0	1000
'Lipopolysaccharide biosynthesis'	'BV_KDOCT2'	'BV_ctp[c] + BV_kdo[c] -> BV_ppi[c] + BV_ckdo[c] '	0	1000
'Lipopolysaccharide biosynthesis'	'BV_KDOPP'	'BV_h2o[c] + BV_kdo8p[c] -> BV_pi[c] + BV_kdo[c] '	0	1000
'Lipopolysaccharide biosynthesis'	'BV_KDOPSr'	'BV_h2o[c] + BV_ara5p[c] + BV_pep[c] <=> BV_pi[c] + BV_kdo8p[c] '	-1000	1000
'Plant polysaccharide degradation'	'BV_KESTOASEe'	'2 BV_h2o[e] + BV_kesto[e] -> BV_glc_D[e] + 2 BV_fru[e] '	0	1000
'Plant polysaccharide degradation'	'BV_KESTOPTASEe'	'4 BV_h2o[e] + BV_kestopt[e] -> BV_glc_D[e] + 4 BV_fru[e] '	0	1000
'Plant polysaccharide degradation'	'BV_KESTOTTRASEe'	'3 BV_h2o[e] + BV_kestottr[e] -> BV_glc_D[e] + 3 BV_fru[e] '	0	1000
'Transport, extracellular'	'BV_Kt1r'	'BV_k[e] <=> BV_k[c] '	-1000	1000
'Transport, extracellular'	'BV_Kt3'	'BV_h[e] + BV_k[c] -> BV_h[c] + BV_k[e] '	0	1000
'Lysine metabolism'	'BV_L2A6ODs'	'BV_l2a6o[c] -> BV_h[c] + BV_h2o[c] + BV_thdp[c] '	0	1000
'Galactose metabolism'	'BV_LACZ'	'BV_h2o[c] + BV_lcts[c] -> BV_glc_D[c] + BV_gal[c] '	0	1000
'Phenylalanine metabolism'	'BV_LARGNAT'	'BV_oaa[c] + BV_Largn[c] <=> BV_asp_L[c] + BV_pphn[c] '	-1000	1000
'Pyruvate metabolism'	'BV_LCADi'	'BV_h2o[c] + BV_nad[c] + BV_lald_L[c] -> 2 BV_h[c] + BV_nadh[c] + BV_lac_L[c] '	0	1000
'Glyoxylate and dicarboxylate metabolism'	'BV_LCARS'	'BV_h[c] + BV_nadh[c] + BV_lald_L[c] <=> BV_12ppd_S[c] + BV_nad[c] '	-1000	1000
'Transport, extracellular'	'BV_LCTSabc'	'BV_h2o[c] + BV_atp[c] + BV_lcts[e] -> BV_h[c] + BV_pi[c] + BV_adp[c] + BV_lcts[c] '	0	1000
'Pyruvate metabolism'	'BV_LDH_D'	'BV_nad[c] + BV_lac_D[c] <=> BV_h[c] + BV_nadh[c] + BV_pyr[c] '	-1000	1000
'Pyruvate metabolism'	'BV_LDH_D2'	'BV_q8[c] + BV_lac_D[c] -> BV_pyr[c] + BV_q8h2[c] '	0	1000
'Valine, leucine, and isoleucine metabolism'	'BV_LEUO'	'2 BV_h2o[c] + 3 BV_leu_L[c] -> BV_co2[c] + 3 BV_nh4[c] + 2 BV_isocapr[c] + BV_isoval[c] '	0	1000
'Valine, leucine, and isoleucine metabolism'	'BV_LEUTA'	'BV_akg[c] + BV_leu_L[c] <=> BV_glu_L[c] + BV_4mop[c] '	-1000	1000
'Transport, extracellular'	'BV_LEUt2r'	'BV_h[e] + BV_leu_L[e] <=> BV_h[c] + BV_leu_L[c] '	-1000	1000
'Pyruvate metabolism'	'BV_LGTHL'	'BV_mthgxl[c] + BV_gthrd[c] -> BV_lgt_S[c] '	0	1000
'Lipopolysaccharide biosynthesis'	'BV_LPADSS'	'BV_lipidX[c] + BV_u23ga[c] -> BV_h[c] + BV_udp[c] + BV_lipidAds[c] '	0	1000
'Lysine metabolism'	'BV_LYSAM'	'BV_lys_L[c] <=> BV_36dahx[c] '	-1000	1000
'Transport, extracellular'	'BV_LYSt3r'	'BV_h[e] + BV_lys_L[c] <=> BV_h[c] + BV_lys_L[e] '	-1000	1000
'Tyrosine metabolism'	'BV_L_AROND'	'BV_nad[c] + BV_Largn[c] <=> BV_co2[c] + BV_nadh[c] + BV_tyr_L[c] '	-1000	1000
'Transport, extracellular'	'BV_L_LACt2r'	'BV_h[e] + BV_lac_L[e] <=> BV_h[c] + BV_lac_L[c] '	-1000	1000
'Starch and sucrose metabolism'	'BV_MADGBG'	'BV_h2o[c] + BV_madg[c] <=> BV_meoh[c] + BV_glc_D[c] '	-1000	1000
'Biotin metabolism'	'BV_MALCOACD'	'BV_h[c] + BV_malACP[c] + BV_malcoam[c] -> BV_coa[c] + BV_3ogACPm[c] + BV_co2[c] '	0	1000
'Biotin metabolism'	'BV_MALCOAMT'	'BV_malcoa[c] + BV_amet[c] -> BV_ahcys[c] + BV_malcoam[c] '	0	1000
'Starch and sucrose metabolism'	'BV_MALT'	'BV_h2o[c] + BV_malt[c] -> 2 BV_glc_D[c] '	0	1000
'Starch and sucrose metabolism'	'BV_MALTATr'	'BV_accoa[c] + BV_malt[c] <=> BV_coa[c] + BV_acmalt[c] '	-1000	1000
'Transport, extracellular'	'BV_MALTTRabc'	'BV_h2o[c] + BV_atp[c] + BV_malttr[e] -> BV_h[c] + BV_pi[c] + BV_adp[c] + BV_malttr[c] '	0	1000
'Transport, extracellular'	'BV_MALTabc'	'BV_h2o[c] + BV_atp[c] + BV_malt[e] -> BV_h[c] + BV_pi[c] + BV_adp[c] + BV_malt[c] '	0	1000
'Fructose and mannose metabolism'	'BV_MAN1PT2'	'BV_h[c] + BV_gdp[c] + BV_man1p[c] -> BV_pi[c] + BV_gdpmann[c] '	0	1000
'Fructose and mannose metabolism'	'BV_MAN6PI'	'BV_man6p[c] <=> BV_f6p[c] '	-1000	1000
'Plant polysaccharide degradation'	'BV_MANA4'	'BV_h2o[c] + BV_mantr[c] <=> BV_gal[c] + BV_melib[c] '	-1000	1000
'Pentose and glucuronate interconversions'	'BV_MANAO'	'BV_nad[c] + BV_mana[c] <=> BV_h[c] + BV_nadh[c] + BV_fruur[c] '	-1000	1000
'Transport, extracellular'	'BV_MANTRabc'	'BV_h2o[c] + BV_atp[c] + BV_mantr[e] -> BV_h[c] + BV_pi[c] + BV_adp[c] + BV_mantr[c] '	0	1000
'Transport, extracellular'	'BV_MANabc'	'BV_h2o[c] + BV_atp[c] + BV_man[e] -> BV_h[c] + BV_pi[c] + BV_adp[c] + BV_man[c] '	0	1000
'Starch and sucrose metabolism'	'BV_MBDGBG'	'BV_h2o[c] + BV_mbdg[c] <=> BV_meoh[c] + BV_glc_D[c] '	-1000	1000
'Fatty acid oxidation'	'BV_MCOATA'	'BV_ACP[c] + BV_malcoa[c] <=> BV_coa[c] + BV_malACP[c] '	-1000	1000
'Citric acid cycle'	'BV_MDH'	'BV_nad[c] + BV_mal_L[c] <=> BV_h[c] + BV_nadh[c] + BV_oaa[c] '	-1000	1000
'Pyruvate metabolism'	'BV_ME2'	'BV_nadp[c] + BV_mal_L[c] -> BV_nadph[c] + BV_co2[c] + BV_pyr[c] '	0	1000
'Terpenoid backbone biosynthesis'	'BV_MECDPDH2'	'BV_nadh[c] + BV_2mecdp[c] -> BV_h2o[c] + BV_nad[c] + BV_h2mb4p[c] '	0	1000
'Terpenoid backbone biosynthesis'	'BV_MECDPS'	'BV_2p4c2me[c] -> BV_cmp[c] + BV_2mecdp[c] '	0	1000
'Transport, extracellular'	'BV_MELIBabc'	'BV_h2o[c] + BV_atp[c] + BV_melib[e] -> BV_h[c] + BV_pi[c] + BV_adp[c] + BV_melib[c] '	0	1000
'Terpenoid backbone biosynthesis'	'BV_MEPCT'	'BV_h[c] + BV_ctp[c] + BV_2me4p[c] -> BV_ppi[c] + BV_4c2me[c] '	0	1000
'Peptide metabolism'	'BV_METALA1c'	'BV_h2o[c] + BV_metala[c] <=> BV_ala_L[c] + BV_met_L[c] '	-1000	1000
'Methionine and cysteine metabolism'	'BV_METAT'	'BV_h2o[c] + BV_atp[c] + BV_met_L[c] -> BV_pi[c] + BV_ppi[c] + BV_amet[c] '	0	1000
'Folate metabolism'	'BV_METFR'	'BV_nadp[c] + BV_5mthf[c] <=> 2 BV_h[c] + BV_nadph[c] + BV_mlthf[c] '	-1000	1000
'Transport, extracellular'	'BV_METSOXR1r'	'BV_trdrd[c] + BV_metsox_S_L[c] <=> BV_h2o[c] + BV_trdox[c] + BV_met_L[c] '	-1000	1000
'Methionine and cysteine metabolism'	'BV_METSr'	'BV_hcys_L[c] + BV_5mthf[c] <=> BV_h[c] + BV_thf[c] + BV_met_L[c] '	-1000	1000
'Transport, extracellular'	'BV_MG2abc'	'BV_h2o[c] + BV_atp[c] + BV_mg2[e] -> BV_h[c] + BV_pi[c] + BV_adp[c] + BV_mg2[c] '	0	1000
'Pyruvate metabolism'	'BV_MGSA'	'BV_dhap[c] -> BV_pi[c] + BV_mthgxl[c] '	0	1000
'Transport, extracellular'	'BV_MGt5'	'BV_mg2[c] <=> BV_mg2[e] '	-1000	1000
'Inositol phosphate metabolism'	'BV_MI1PI'	'BV_mi1p_D[c] <=> BV_g6p[c] '	-1000	1000
'Inositol phosphate metabolism'	'BV_MI1PP'	'BV_h2o[c] + BV_mi1p_D[c] -> BV_pi[c] + BV_inost[c] '	0	1000
'Inositol phosphate metabolism'	'BV_MI3PP'	'BV_h2o[c] + BV_mi3p_D[c] -> BV_pi[c] + BV_inost[c] '	0	1000
'Inositol phosphate metabolism'	'BV_MI4PP'	'BV_h2o[c] + BV_mi4p_D[c] -> BV_pi[c] + BV_inost[c] '	0	1000
'Transport, extracellular'	'BV_MK8t'	'BV_mqn8[c] <=> BV_mqn8[e] '	-1000	1000
'Starch and sucrose metabolism'	'BV_MLTG1'	'BV_h2o[c] + BV_malttr[c] -> BV_malt[c] + BV_glc_D[c] '	0	1000
'Valine, leucine, and isoleucine metabolism'	'BV_MMCD'	'BV_h[c] + BV_mmcoa_S[c] -> BV_co2[c] + BV_ppcoa[c] '	0	1000
'Propanoate metabolism'	'BV_MME'	'BV_mmcoa_R[c] <=> BV_mmcoa_S[c] '	-1000	1000
'Propanoate metabolism'	'BV_MMM2r'	'BV_succoa[c] <=> BV_mmcoa_R[c] '	-1000	1000
'Pentose and glucuronate interconversions'	'BV_MNNH'	'BV_mana[c] -> BV_h2o[c] + BV_2ddglcn[c] '	0	1000
'Transport, extracellular'	'BV_MNt2'	'BV_h[e] + BV_mn2[e] -> BV_h[c] + BV_mn2[c] '	0	1000
'Lipopolysaccharide biosynthesis'	'BV_MOAT'	'BV_ckdo[c] + BV_lipidA[c] -> BV_h[c] + BV_kdolipid4[c] + BV_cmp[c] '	0	1000
'Lipopolysaccharide biosynthesis'	'BV_MOAT3C'	'BV_ckdo[c] + BV_phphhlipa[c] -> BV_h[c] + BV_cmp[c] + BV_kphphhlipa[c] '	0	1000
'CoA synthesis'	'BV_MOHMT'	'BV_h2o[c] + BV_3mob[c] + BV_mlthf[c] -> BV_thf[c] + BV_2dhp[c] '	0	1000
'Arginine and Proline Metabolism'	'BV_MTAN'	'BV_h2o[c] + BV_5mta[c] -> BV_ade[c] + BV_5mtr[c] '	0	1000
'Folate metabolism'	'BV_MTHFC'	'BV_h2o[c] + BV_methf[c] <=> BV_h[c] + BV_10fthf[c] '	-1000	1000
'Folate metabolism'	'BV_MTHFD'	'BV_nadp[c] + BV_mlthf[c] <=> BV_nadph[c] + BV_methf[c] '	-1000	1000
'Transport, extracellular'	'BV_NACt2r'	'BV_h[c] + BV_nac[c] <=> BV_h[e] + BV_nac[e] '	-1000	1000
'Energy metabolism'	'BV_NADH10'	'BV_h[c] + BV_nadh[c] + BV_mqn8[c] -> BV_nad[c] + BV_mql8[c] '	0	1000
'Energy metabolism'	'BV_NADH5'	'BV_h[c] + BV_nadh[c] + BV_q8[c] -> BV_nad[c] + BV_q8h2[c] '	0	1000
'Energy metabolism'	'BV_NADH6'	'4.5 BV_h[c] + BV_nadh[c] + BV_q8[c] -> 3.5 BV_h[e] + BV_nad[c] + BV_q8h2[c] '	0	1000
'Energy metabolism'	'BV_NADH9'	'BV_h[c] + BV_nadh[c] + BV_2dmmq8[c] -> BV_nad[c] + BV_2dmmql8[c] '	0	1000
'NAD metabolism'	'BV_NADK'	'BV_atp[c] + BV_nad[c] -> BV_nadp[c] + BV_h[c] + BV_adp[c] '	0	1000
'NAD metabolism'	'BV_NADK2'	'BV_nad[c] + BV_dttp[c] -> BV_nadp[c] + BV_h[c] + BV_dtdp[c] '	0	1000
'NAD metabolism'	'BV_NADN'	'BV_h2o[c] + BV_nad[c] -> BV_h[c] + BV_adprib[c] + BV_ncam[c] '	0	1000
'NAD metabolism'	'BV_NADS1'	'BV_atp[c] + BV_nh4[c] + BV_dnad[c] -> BV_h[c] + BV_amp[c] + BV_ppi[c] + BV_nad[c] '	0	1000
'NAD metabolism'	'BV_NADS2'	'BV_h2o[c] + BV_atp[c] + BV_gln_L[c] + BV_dnad[c] -> BV_h[c] + BV_glu_L[c] + BV_amp[c] + BV_ppi[c] + BV_nad[c] '	0	1000
'NAD metabolism'	'BV_NAPRT'	'BV_h[c] + BV_prpp[c] + BV_nac[c] -> BV_ppi[c] + BV_nicrnt[c] '	0	1000
'Transport, extracellular'	'BV_NAt3_1'	'BV_h[e] + BV_na1[c] <=> BV_h[c] + BV_na1[e] '	-1000	1000
'Transport, extracellular'	'BV_NCAMt2r'	'BV_h[c] + BV_ncam[c] <=> BV_h[e] + BV_ncam[e] '	-1000	1000
'Arginine and Proline Metabolism'	'BV_NCPTRCA'	'2 BV_h[c] + BV_h2o[c] + BV_ncptrc[c] -> BV_co2[c] + BV_nh4[c] + BV_ptrc[c] '	0	1000
'Nucleotide interconversion'	'BV_NDPK1'	'BV_atp[c] + BV_gdp[c] <=> BV_gtp[c] + BV_adp[c] '	-1000	1000
'Nucleotide interconversion'	'BV_NDPK2'	'BV_atp[c] + BV_udp[c] <=> BV_adp[c] + BV_utp[c] '	-1000	1000
'Nucleotide interconversion'	'BV_NDPK3'	'BV_atp[c] + BV_cdp[c] <=> BV_adp[c] + BV_ctp[c] '	-1000	1000
'Nucleotide interconversion'	'BV_NDPK4'	'BV_atp[c] + BV_dtdp[c] <=> BV_adp[c] + BV_dttp[c] '	-1000	1000
'Nucleotide interconversion'	'BV_NDPK5'	'BV_atp[c] + BV_dgdp[c] <=> BV_adp[c] + BV_dgtp[c] '	-1000	1000
'Nucleotide interconversion'	'BV_NDPK6'	'BV_atp[c] + BV_dudp[c] <=> BV_adp[c] + BV_dutp[c] '	-1000	1000
'Nucleotide interconversion'	'BV_NDPK7'	'BV_atp[c] + BV_dcdp[c] <=> BV_adp[c] + BV_dctp[c] '	-1000	1000
'Nucleotide interconversion'	'BV_NDPK8'	'BV_atp[c] + BV_dadp[c] <=> BV_adp[c] + BV_datp[c] '	-1000	1000
'Nucleotide interconversion'	'BV_NDPK9'	'BV_atp[c] + BV_idp[c] <=> BV_adp[c] + BV_itp[c] '	-1000	1000
'Transport, extracellular'	'BV_NH4tb'	'BV_nh4[e] <=> BV_nh4[c] '	-1000	1000
'NAD metabolism'	'BV_NNAM'	'BV_h2o[c] + BV_ncam[c] -> BV_nh4[c] + BV_nac[c] '	0	1000
'NAD metabolism'	'BV_NNATr'	'BV_h[c] + BV_atp[c] + BV_nicrnt[c] -> BV_ppi[c] + BV_dnad[c] '	0	1000
'NAD metabolism'	'BV_NNDMBRT'	'BV_nicrnt[c] + BV_dmbzid[c] -> BV_h[c] + BV_nac[c] + BV_5prdmbz[c] '	0	1000
'NAD metabolism'	'BV_NNDPR'	'2 BV_h[c] + BV_prpp[c] + BV_quln[c] -> BV_co2[c] + BV_ppi[c] + BV_nicrnt[c] '	0	1000
'NAD metabolism'	'BV_NP1_r'	'BV_h[c] + BV_nac[c] + BV_r1p[c] <=> BV_pi[c] + BV_nicrns[c] '	-1000	1000
'Ubiquinone and other terpenoid-quinone biosynthesis'	'BV_NPHS'	'BV_sbzcoa[c] -> BV_coa[c] + BV_dhna[c] '	0	1000
'NAD metabolism'	'BV_NT5C'	'BV_h2o[c] + BV_nicrnt[c] -> BV_pi[c] + BV_nicrns[c] '	0	1000
'Pyrimidine catabolism'	'BV_NTD1'	'BV_h2o[c] + BV_dump[c] -> BV_pi[c] + BV_duri[c] '	0	1000
'Nucleotide interconversion'	'BV_NTD10'	'BV_h2o[c] + BV_xmp[c] -> BV_pi[c] + BV_xtsn[c] '	0	1000
'Purine catabolism'	'BV_NTD11'	'BV_h2o[c] + BV_imp[c] -> BV_pi[c] + BV_ins[c] '	0	1000
'Pyrimidine catabolism'	'BV_NTD2'	'BV_h2o[c] + BV_ump[c] -> BV_pi[c] + BV_uri[c] '	0	1000
'Pyrimidine catabolism'	'BV_NTD3'	'BV_h2o[c] + BV_dcmp[c] -> BV_pi[c] + BV_dcyt[c] '	0	1000
'Pyrimidine catabolism'	'BV_NTD4'	'BV_h2o[c] + BV_cmp[c] -> BV_pi[c] + BV_cytd[c] '	0	1000
'Pyrimidine catabolism'	'BV_NTD5'	'BV_h2o[c] + BV_dtmp[c] -> BV_pi[c] + BV_thymd[c] '	0	1000
'Vitamin B2 metabolism'	'BV_NTD5_a'	'BV_h2o[c] + BV_nmn[c] -> BV_pi[c] + BV_rnam[c] '	0	1000
'Nucleotide interconversion'	'BV_NTD6'	'BV_h2o[c] + BV_damp[c] -> BV_pi[c] + BV_dad_2[c] '	0	1000
'Nucleotide interconversion'	'BV_NTD7'	'BV_h2o[c] + BV_amp[c] -> BV_pi[c] + BV_adn[c] '	0	1000
'Nucleotide interconversion'	'BV_NTD8'	'BV_h2o[c] + BV_dgmp[c] -> BV_pi[c] + BV_dgsn[c] '	0	1000
'Nucleotide interconversion'	'BV_NTD9'	'BV_h2o[c] + BV_gmp[c] -> BV_pi[c] + BV_gsn[c] '	0	1000
'Nucleotide interconversion'	'BV_NTPP7'	'BV_h2o[c] + BV_dttp[c] -> BV_h[c] + BV_ppi[c] + BV_dtmp[c] '	0	1000
'Starch and sucrose metabolism'	'BV_O16G1e'	'BV_h2o[e] + BV_glygn4[e] -> BV_glc_D[e] + BV_glygn5[e] '	0	1000
'Transport, extracellular'	'BV_O2t'	'BV_o2[e] <=> BV_o2[c] '	-1000	1000
'Unassigned'	'BV_OAADC'	'BV_h[c] + BV_oaa[c] -> BV_co2[c] + BV_pyr[c] '	0	1000
'Citric acid cycle'	'BV_OAASr'	'BV_h[c] + BV_coa[c] + BV_cit[c] <=> BV_h2o[c] + BV_accoa[c] + BV_oaa[c] '	-1000	1000
'Propanoate metabolism'	'BV_OBTFL'	'BV_coa[c] + BV_2obut[c] -> BV_for[c] + BV_ppcoa[c] '	0	1000
'Urea cycle'	'BV_OCBT'	'BV_cbp[c] + BV_orn[c] <=> BV_h[c] + BV_pi[c] + BV_citr_L[c] '	-1000	1000
'Transport, extracellular'	'BV_OCDCAtr'	'BV_ocdca[e] <=> BV_ocdca[c] '	-1000	1000
'Transport, extracellular'	'BV_OCDCEAtr'	'BV_ocdcea[e] <=> BV_ocdcea[c] '	-1000	1000
'Vitamin B6 metabolism'	'BV_OHPBAT'	'BV_glu_L[c] + BV_ohpb[c] <=> BV_akg[c] + BV_phthr[c] '	-1000	1000
'Valine, leucine, and isoleucine metabolism'	'BV_OIVD1r'	'BV_coa[c] + BV_nad[c] + BV_4mop[c] <=> BV_co2[c] + BV_nadh[c] + BV_ivcoa[c] '	-1000	1000
'Valine, leucine, and isoleucine metabolism'	'BV_OIVD2'	'BV_coa[c] + BV_3mob[c] + BV_nad[c] -> BV_co2[c] + BV_nadh[c] + BV_ibcoa[c] '	0	1000
'Valine, leucine, and isoleucine metabolism'	'BV_OIVD3'	'BV_coa[c] + BV_nad[c] + BV_3mop[c] -> BV_2mbcoa[c] + BV_co2[c] + BV_nadh[c] '	0	1000
'Ubiquinone and other terpenoid-quinone biosynthesis'	'BV_OMBZLM'	'BV_amet[c] + BV_2ombzl[c] -> BV_h[c] + BV_ahcys[c] + BV_2ommbl[c] '	0	1000
'Valine, leucine, and isoleucine metabolism'	'BV_OMCDC'	'BV_h[c] + BV_3c4mop[c] -> BV_co2[c] + BV_4mop[c] '	0	1000
'Ubiquinone and other terpenoid-quinone biosynthesis'	'BV_OMMBLHX3'	'3 BV_h2o[c] + 2 BV_atp[c] + BV_nad[c] + BV_2ommbl[c] -> 3 BV_h[c] + 2 BV_pi[c] + BV_nadh[c] + 2 BV_adp[c] + BV_2omhmbl[c] '	0	1000
'Pyrimidine synthesis'	'BV_OMPDC'	'BV_h[c] + BV_orot5p[c] -> BV_co2[c] + BV_ump[c] '	0	1000
'Ubiquinone and other terpenoid-quinone biosynthesis'	'BV_OMPHHX3'	'3 BV_h2o[c] + 2 BV_atp[c] + BV_nad[c] + BV_2omph[c] -> 3 BV_h[c] + 2 BV_pi[c] + BV_nadh[c] + 2 BV_adp[c] + BV_2ombzl[c] '	0	1000
'Citric acid cycle'	'BV_OOR2r'	'BV_co2[c] + BV_succoa[c] + BV_fdxrd[c] <=> BV_h[c] + BV_akg[c] + BV_coa[c] + BV_fdxox[c] '	-1000	1000
'Ubiquinone and other terpenoid-quinone biosynthesis'	'BV_OPHHX3'	'3 BV_h2o[c] + 2 BV_atp[c] + BV_nad[c] + BV_2oph[c] -> 3 BV_h[c] + 2 BV_pi[c] + BV_nadh[c] + 2 BV_adp[c] + BV_2ohph[c] '	0	1000
'Urea cycle'	'BV_ORNDC'	'BV_h[c] + BV_orn[c] -> BV_co2[c] + BV_ptrc[c] '	0	1000
'Arginine and Proline Metabolism'	'BV_ORNTA'	'BV_akg[c] + BV_orn[c] -> BV_glu_L[c] + BV_glu5sa[c] '	0	1000
'Arginine and Proline Metabolism'	'BV_ORNTAC'	'BV_glu_L[c] + BV_acorn[c] <=> BV_acglu[c] + BV_orn[c] '	-1000	1000
'Transport, extracellular'	'BV_ORNt2r'	'BV_h[e] + BV_orn[e] <=> BV_h[c] + BV_orn[c] '	-1000	1000
'Pyrimidine synthesis'	'BV_OROTPT'	'BV_prpp[c] + BV_orot[c] -> BV_ppi[c] + BV_orot5p[c] '	0	1000
'Glutamate metabolism'	'BV_P5CD'	'2 BV_h2o[c] + BV_nad[c] + BV_1pyr5c[c] -> BV_h[c] + BV_glu_L[c] + BV_nadh[c] '	0	1000
'Arginine and Proline Metabolism'	'BV_P5CRyr'	'BV_nadp[c] + BV_pro_L[c] <=> 2 BV_h[c] + BV_nadph[c] + BV_1pyr5c[c] '	-1000	1000
'Glycerophospholipid metabolism'	'BV_PAAI17P'	'BV_h2o[c] + BV_paai17[c] -> BV_pi[c] + BV_12daihdglyc[c] '	0	1000
'Aminophosphonate Metabolism'	'BV_PACTH'	'BV_h2o[c] + BV_ppaca[c] -> BV_pi[c] + BV_acald[c] '	0	1000
'Glycerophospholipid metabolism'	'BV_PAI17P'	'BV_h2o[c] + BV_pai17[c] -> BV_pi[c] + BV_12dihdglyc[c] '	0	1000
'CoA synthesis'	'BV_PANTS'	'BV_atp[c] + BV_ala_B[c] + BV_pant_R[c] -> BV_h[c] + BV_amp[c] + BV_ppi[c] + BV_pnto_R[c] '	0	1000
'Glycerophospholipid metabolism'	'BV_PAPA180'	'BV_h2o[c] + BV_pa180[c] -> BV_pi[c] + BV_12dgr180[c] '	0	1000
'Cell wall biosynthesis'	'BV_PAPPT2'	'BV_udcpp[c] + BV_uGgla[c] -> BV_ump[c] + BV_uaGgla[c] '	0	1000
'Cell wall biosynthesis'	'BV_PAPPT3'	'BV_udcpp[c] + BV_ugmda[c] -> BV_ump[c] + BV_uagmda[c] '	0	1000
'Butanoate metabolism'	'BV_PBUTT'	'BV_pi[c] + BV_btcoa[c] <=> BV_coa[c] + BV_butpi[c] '	-1000	1000
'Transport, extracellular'	'BV_PBt'	'BV_h2o[c] + BV_atp[c] + BV_pb[c] -> BV_h[c] + BV_pi[c] + BV_adp[c] + BV_pb[e] '	0	1000
'Citric acid cycle'	'BV_PC'	'BV_atp[c] + BV_hco3[c] + BV_pyr[c] -> BV_h[c] + BV_pi[c] + BV_adp[c] + BV_oaa[c] '	0	1000
'Vitamin B12 metabolism'	'BV_PC11M'	'BV_amet[c] + BV_pre4[c] -> BV_h[c] + BV_ahcys[c] + BV_pre5[c] '	0	1000
'Vitamin B12 metabolism'	'BV_PC17M'	'BV_amet[c] + BV_pre3b[c] -> 3 BV_h[c] + BV_ahcys[c] + BV_pre4[c] '	0	1000
'Vitamin B12 metabolism'	'BV_PC20M'	'BV_amet[c] + BV_dscl[c] -> BV_h[c] + BV_ahcys[c] + BV_pre3a[c] '	0	1000
'Vitamin B12 metabolism'	'BV_PC6AR'	'BV_h[c] + BV_nadph[c] + BV_pre6a[c] -> BV_nadp[c] + BV_pre6b[c] '	0	1000
'Vitamin B12 metabolism'	'BV_PC6YM'	'2 BV_amet[c] + BV_pre6b[c] -> 2 BV_h[c] + BV_co2[c] + 2 BV_ahcys[c] + BV_pre8[c] '	0	1000
'Vitamin B12 metabolism'	'BV_PC8XM'	'BV_h[c] + BV_pre8[c] -> BV_hgbyr[c] '	0	1000
'Glycolysis/gluconeogenesis'	'BV_PDHc'	'BV_nad[c] + BV_dhlam[c] -> BV_h[c] + BV_nadh[c] + BV_lpam[c] '	0	1000
'Vitamin B6 metabolism'	'BV_PDX5PO2'	'BV_nad[c] + BV_pdx5p[c] -> BV_h[c] + BV_nadh[c] + BV_pydx5p[c] '	0	1000
'Vitamin B6 metabolism'	'BV_PDX5PS'	'BV_phthr[c] + BV_nad[c] + BV_dxyl5p[c] -> BV_h[c] + 2 BV_h2o[c] + BV_co2[c] + BV_pi[c] + BV_nadh[c] + BV_pdx5p[c] '	0	1000
'Vitamin B6 metabolism'	'BV_PDX5PSYN'	'BV_dxyl5p[c] + BV_3a2opp[c] -> BV_h[c] + 2 BV_h2o[c] + BV_pi[c] + BV_pdx5p[c] '	0	1000
'Cell wall biosynthesis'	'BV_PEPGLY'	'BV_h[c] + BV_uaagmda[c] + BV_PGPm1[c] -> BV_co2[c] + BV_udcpdp[c] + BV_PGP[c] '	0	1000
'Vitamin B6 metabolism'	'BV_PERD'	'BV_nad[c] + BV_4per[c] <=> BV_h[c] + BV_nadh[c] + BV_ohpb[c] '	-1000	1000
'Glycolysis/gluconeogenesis'	'BV_PFK'	'BV_atp[c] + BV_f6p[c] -> BV_h[c] + BV_adp[c] + BV_fdp[c] '	0	1000
'Glycolysis/gluconeogenesis'	'BV_PFK(ppi)'	'BV_ppi[c] + BV_f6p[c] -> BV_h[c] + BV_pi[c] + BV_fdp[c] '	0	1000
'Glycolysis/gluconeogenesis'	'BV_PFK_2'	'BV_atp[c] + BV_tag6p_D[c] -> BV_h[c] + BV_adp[c] + BV_tagdp_D[c] '	0	1000
'Pentose phosphate pathway'	'BV_PFK_3'	'BV_atp[c] + BV_s7p[c] -> BV_h[c] + BV_adp[c] + BV_s17bp[c] '	0	1000
'Pyruvate metabolism'	'BV_PFL'	'BV_coa[c] + BV_pyr[c] -> BV_accoa[c] + BV_for[c] '	0	1000
'Cell wall biosynthesis'	'BV_PGAMT'	'BV_gam1p[c] <=> BV_gam6p[c] '	-1000	1000
'Glycine, serine, alanine and threonine metabolism'	'BV_PGCDr'	'BV_nad[c] + BV_3pg[c] <=> BV_h[c] + BV_nadh[c] + BV_3php[c] '	-1000	1000
'Glycolysis/gluconeogenesis'	'BV_PGI'	'BV_g6p[c] <=> BV_f6p[c] '	-1000	1000
'Glycolysis/gluconeogenesis'	'BV_PGK'	'BV_atp[c] + BV_3pg[c] <=> BV_adp[c] + BV_13dpg[c] '	-1000	1000
'Pentose phosphate pathway'	'BV_PGL'	'BV_h2o[c] + BV_6pgl[c] -> BV_h[c] + BV_6pgc[c] '	0	1000
'Glyoxylate and dicarboxylate metabolism'	'BV_PGLYCP'	'BV_h2o[c] + BV_2pglyc[c] -> BV_pi[c] + BV_glyclt[c] '	0	1000
'Glycolysis/gluconeogenesis'	'BV_PGM'	'BV_2pg[c] <=> BV_3pg[c] '	-1000	1000
'Glycolysis/gluconeogenesis'	'BV_PGMT'	'BV_g1p[c] <=> BV_g6p[c] '	-1000	1000
'Glycolysis/gluconeogenesis'	'BV_PGMT2'	'BV_g1p_B[c] <=> BV_g6p_B[c] '	-1000	1000
'Cell wall biosynthesis'	'BV_PGPGT'	'45 BV_udpg[c] + BV_prl45tca[c] <=> 45 BV_h[c] + 45 BV_udp[c] + BV_prl45tcaglc[c] '	-1000	1000
'Glycerophospholipid metabolism'	'BV_PGPP180'	'BV_h2o[c] + BV_pgp180[c] -> BV_pi[c] + BV_pg180[c] '	0	1000
'Glycerophospholipid metabolism'	'BV_PGPPAI17'	'BV_h2o[c] + BV_pgpai17[c] -> BV_pi[c] + BV_pgai17[c] '	0	1000
'Glycerophospholipid metabolism'	'BV_PGPPI17'	'BV_h2o[c] + BV_pgpi17[c] -> BV_pi[c] + BV_pgi17[c] '	0	1000
'Glycerophospholipid metabolism'	'BV_PGSA180'	'BV_cdpdodecg[c] + BV_glyc3p[c] -> BV_h[c] + BV_cmp[c] + BV_pgp180[c] '	0	1000
'Glycerophospholipid metabolism'	'BV_PGSAAI17'	'BV_cdpdaihpdecg[c] + BV_glyc3p[c] -> BV_h[c] + BV_cmp[c] + BV_pgpai17[c] '	0	1000
'Glycerophospholipid metabolism'	'BV_PGSAI17'	'BV_cdpdihpdecg[c] + BV_glyc3p[c] -> BV_h[c] + BV_cmp[c] + BV_pgpi17[c] '	0	1000
'Phenylalanine metabolism'	'BV_PHETA1'	'BV_akg[c] + BV_phe_L[c] <=> BV_glu_L[c] + BV_phpyr[c] '	-1000	1000
'Vitamin B6 metabolism'	'BV_PHTHRDH'	'BV_phthr[c] + BV_nad[c] <=> BV_h[c] + BV_nadh[c] + BV_amopbut_L[c] '	-1000	1000
'Ubiquinone and other terpenoid-quinone biosynthesis'	'BV_PHYQS'	'BV_amet[c] + BV_dmphqno[c] <=> BV_h[c] + BV_ahcys[c] + BV_phyQ[c] '	-1000	1000
'Transport, extracellular'	'BV_PIabc'	'BV_h2o[c] + BV_atp[c] + BV_pi[e] -> BV_h[c] + 2 BV_pi[c] + BV_adp[c] '	0	1000
'Transport, extracellular'	'BV_PIt6b'	'BV_h[e] + BV_pi[e] <=> BV_h[c] + BV_pi[c] '	-1000	1000
'Transport, extracellular'	'BV_PIt7ir'	'3 BV_na1[e] + BV_pi[e] -> BV_pi[c] + 3 BV_na1[c] '	0	1000
'Biotin metabolism'	'BV_PMACPME'	'BV_h2o[c] + BV_pmACPm[c] -> BV_h[c] + BV_meoh[c] + BV_pmACP[c] '	0	1000
'Fructose and mannose metabolism'	'BV_PMANM'	'BV_man1p[c] <=> BV_man6p[c] '	-1000	1000
'Vitamin B2 metabolism'	'BV_PMDPHT'	'BV_h2o[c] + BV_5aprbu[c] -> BV_pi[c] + BV_4r5au[c] '	0	1000
'Thiamine metabolism'	'BV_PMPK'	'BV_atp[c] + BV_4ampm[c] -> BV_adp[c] + BV_2mahmp[c] '	0	1000
'Glycerophospholipid metabolism'	'BV_PMTCOATA'	'BV_coa[c] + BV_palmACP[c] <=> BV_ACP[c] + BV_pmtcoa[c] '	-1000	1000
'NAD metabolism'	'BV_PNP'	'BV_pi[c] + BV_rnam[c] <=> BV_h[c] + BV_ncam[c] + BV_r1p[c] '	-1000	1000
'CoA synthesis'	'BV_PNTK'	'BV_atp[c] + BV_pnto_R[c] -> BV_h[c] + BV_adp[c] + BV_4ppan[c] '	0	1000
'Pyruvate metabolism'	'BV_POR4'	'BV_accoa[c] + BV_co2[c] + BV_fdxrd[c] <=> BV_h[c] + BV_coa[c] + BV_pyr[c] + BV_fdxox[c] '	-1000	1000
'Propanoate metabolism'	'BV_PPAKr'	'BV_adp[c] + BV_ppap[c] <=> BV_atp[c] + BV_ppa[c] '	-1000	1000
'Transport, extracellular'	'BV_PPAt2r'	'BV_h[c] + BV_ppa[c] <=> BV_h[e] + BV_ppa[e] '	-1000	1000
'Heme synthesis'	'BV_PPBNGS'	'2 BV_5aop[c] -> BV_h[c] + 2 BV_h2o[c] + BV_ppbng[c] '	0	1000
'CoA synthesis'	'BV_PPCDC'	'BV_h[c] + BV_4ppcys[c] -> BV_co2[c] + BV_pan4p[c] '	0	1000
'Citric acid cycle'	'BV_PPCKr'	'BV_atp[c] + BV_oaa[c] <=> BV_co2[c] + BV_adp[c] + BV_pep[c] '	-1000	1000
'Glycolysis/gluconeogenesis'	'BV_PPDK'	'BV_pi[c] + BV_atp[c] + BV_pyr[c] -> BV_h[c] + BV_amp[c] + BV_ppi[c] + BV_pep[c] '	0	1000
'Nucleotide interconversion'	'BV_PPGPPDP'	'BV_h2o[c] + BV_ppgpp[c] -> BV_ppi[c] + BV_gdp[c] '	0	1000
'Transport, extracellular'	'BV_PPIt2e'	'BV_h[c] + BV_ppi[c] -> BV_h[e] + BV_ppi[e] '	0	1000
'Pentose phosphate pathway'	'BV_PPM'	'BV_r1p[c] <=> BV_r5p[c] '	-1000	1000
'CoA synthesis'	'BV_PPNCL3'	'BV_atp[c] + BV_cys_L[c] + BV_4ppan[c] -> BV_h[c] + BV_amp[c] + BV_ppi[c] + BV_4ppcys[c] '	0	1000
'Tyrosine metabolism'	'BV_PPND'	'BV_nad[c] + BV_pphn[c] -> BV_co2[c] + BV_nadh[c] + BV_34hpp[c] '	0	1000
'Tyrosine metabolism'	'BV_PPND2'	'BV_nadp[c] + BV_pphn[c] -> BV_nadph[c] + BV_co2[c] + BV_34hpp[c] '	0	1000
'Phenylalanine metabolism'	'BV_PPNDH'	'BV_h[c] + BV_pphn[c] -> BV_h2o[c] + BV_co2[c] + BV_phpyr[c] '	0	1000
'Terpenoid backbone biosynthesis'	'BV_PPTT'	'BV_ipdp[c] + BV_pendp[c] -> BV_ppi[c] + BV_hexdp[c] '	0	1000
'Purine synthesis'	'BV_PRAGS'	'BV_atp[c] + BV_gly[c] + BV_pram[c] -> BV_h[c] + BV_pi[c] + BV_adp[c] + BV_gar[c] '	0	1000
'Tryptophan metabolism'	'BV_PRAI'	'BV_pran[c] <=> BV_2cpr5p[c] '	-1000	1000
'Purine synthesis'	'BV_PRAIS'	'BV_atp[c] + BV_fpram[c] -> 2 BV_h[c] + BV_pi[c] + BV_air[c] + BV_adp[c] '	0	1000
'Histidine metabolism'	'BV_PRAMPC'	'BV_h2o[c] + BV_prbamp[c] -> BV_prfp[c] '	0	1000
'Purine synthesis'	'BV_PRASCSi'	'BV_5aizc[c] + BV_atp[c] + BV_asp_L[c] -> BV_h[c] + BV_pi[c] + BV_adp[c] + BV_25aics[c] '	0	1000
'Histidine metabolism'	'BV_PRATPP'	'BV_h2o[c] + BV_prbatp[c] -> BV_h[c] + BV_ppi[c] + BV_prbamp[c] '	0	1000
'Terpenoid backbone biosynthesis'	'BV_PREN'	'4 BV_ipdp[c] + BV_frdp[c] -> 4 BV_ppi[c] + BV_hepdp[c] '	0	1000
'Purine synthesis'	'BV_PRFGS'	'BV_h2o[c] + BV_atp[c] + BV_gln_L[c] + BV_fgam[c] -> BV_h[c] + BV_glu_L[c] + BV_pi[c] + BV_adp[c] + BV_fpram[c] '	0	1000
'Histidine metabolism'	'BV_PRMICI'	'BV_prfp[c] <=> BV_prlp[c] '	-1000	1000
'Arginine and Proline Metabolism'	'BV_PRO1x'	'BV_nad[c] + BV_pro_L[c] -> 2 BV_h[c] + BV_nadh[c] + BV_1pyr5c[c] '	0	1000
'Arginine and Proline Metabolism'	'BV_PROD2'	'BV_fad[c] + BV_pro_L[c] -> BV_h[c] + BV_1pyr5c[c] + BV_fadh2[c] '	0	1000
'Arginine and Proline Metabolism'	'BV_PROD3'	'BV_fad[c] + BV_4hpro_LT[c] <=> BV_h[c] + BV_fadh2[c] + BV_1p3h5c[c] '	-1000	1000
'Others'	'BV_PRODTHLOX'	'BV_nadp[c] + BV_prodthl[c] <=> BV_h[c] + BV_nadph[c] + BV_prodslfd[c] '	-1000	1000
'Transport, extracellular'	'BV_PROabc'	'BV_h2o[c] + BV_atp[c] + BV_pro_L[e] -> BV_h[c] + BV_pi[c] + BV_adp[c] + BV_pro_L[c] '	0	1000
'Pentose phosphate pathway'	'BV_PRPPS'	'BV_atp[c] + BV_r5p[c] <=> BV_h[c] + BV_amp[c] + BV_prpp[c] '	-1000	1000
'Phenylalanine metabolism'	'BV_PSCVT'	'BV_pep[c] + BV_skm5p[c] <=> BV_pi[c] + BV_3psme[c] '	-1000	1000
'Glycerophospholipid metabolism'	'BV_PSD120'	'BV_h[c] + BV_ps120[c] -> BV_co2[c] + BV_pe120[c] '	0	1000
'Glycerophospholipid metabolism'	'BV_PSD140'	'BV_h[c] + BV_ps140[c] -> BV_co2[c] + BV_pe140[c] '	0	1000
'Glycerophospholipid metabolism'	'BV_PSD141'	'BV_h[c] + BV_ps141[c] -> BV_co2[c] + BV_pe141[c] '	0	1000
'Glycerophospholipid metabolism'	'BV_PSD160'	'BV_h[c] + BV_ps160[c] -> BV_co2[c] + BV_pe160[c] '	0	1000
'Glycerophospholipid metabolism'	'BV_PSD161'	'BV_h[c] + BV_ps161[c] -> BV_co2[c] + BV_pe161[c] '	0	1000
'Glycerophospholipid metabolism'	'BV_PSD180'	'BV_h[c] + BV_ps180[c] -> BV_co2[c] + BV_pe180[c] '	0	1000
'Glycerophospholipid metabolism'	'BV_PSD181'	'BV_h[c] + BV_ps181[c] -> BV_co2[c] + BV_pe181[c] '	0	1000
'Glycerophospholipid metabolism'	'BV_PSDAI15'	'BV_h[c] + BV_psai15[c] -> BV_co2[c] + BV_peai15[c] '	0	1000
'Glycerophospholipid metabolism'	'BV_PSDAI17'	'BV_h[c] + BV_psai17[c] -> BV_co2[c] + BV_peai17[c] '	0	1000
'Glycerophospholipid metabolism'	'BV_PSDI14'	'BV_h[c] + BV_psi14[c] -> BV_co2[c] + BV_pei14[c] '	0	1000
'Glycerophospholipid metabolism'	'BV_PSDI15'	'BV_h[c] + BV_psi15[c] -> BV_co2[c] + BV_pei15[c] '	0	1000
'Glycerophospholipid metabolism'	'BV_PSDI16'	'BV_h[c] + BV_psi16[c] -> BV_co2[c] + BV_pei16[c] '	0	1000
'Glycerophospholipid metabolism'	'BV_PSDI17'	'BV_h[c] + BV_psi17[c] -> BV_co2[c] + BV_pei17[c] '	0	1000
'Glycine, serine, alanine and threonine metabolism'	'BV_PSERT'	'BV_glu_L[c] + BV_3php[c] -> BV_akg[c] + BV_pser_L[c] '	0	1000
'Glycine, serine, alanine and threonine metabolism'	'BV_PSP_L'	'BV_h2o[c] + BV_pser_L[c] -> BV_pi[c] + BV_ser_L[c] '	0	1000
'Glycerophospholipid metabolism'	'BV_PSSA120'	'BV_ser_L[c] + BV_cdpdddecg[c] -> BV_h[c] + BV_cmp[c] + BV_ps120[c] '	0	1000
'Glycerophospholipid metabolism'	'BV_PSSA140'	'BV_ser_L[c] + BV_cdpdtdecg[c] -> BV_h[c] + BV_cmp[c] + BV_ps140[c] '	0	1000
'Glycerophospholipid metabolism'	'BV_PSSA141'	'BV_ser_L[c] + BV_cdpdtdec7eg[c] -> BV_h[c] + BV_cmp[c] + BV_ps141[c] '	0	1000
'Glycerophospholipid metabolism'	'BV_PSSA160'	'BV_ser_L[c] + BV_cdpdhdecg[c] -> BV_h[c] + BV_cmp[c] + BV_ps160[c] '	0	1000
'Glycerophospholipid metabolism'	'BV_PSSA161'	'BV_ser_L[c] + BV_cdpdhdec9eg[c] -> BV_h[c] + BV_cmp[c] + BV_ps161[c] '	0	1000
'Glycerophospholipid metabolism'	'BV_PSSA180'	'BV_ser_L[c] + BV_cdpdodecg[c] -> BV_h[c] + BV_cmp[c] + BV_ps180[c] '	0	1000
'Glycerophospholipid metabolism'	'BV_PSSA181'	'BV_ser_L[c] + BV_cdpdodec11eg[c] -> BV_h[c] + BV_cmp[c] + BV_ps181[c] '	0	1000
'Glycerophospholipid metabolism'	'BV_PSSAAI15'	'BV_ser_L[c] + BV_cdpdaipdecg[c] -> BV_h[c] + BV_cmp[c] + BV_psai15[c] '	0	1000
'Glycerophospholipid metabolism'	'BV_PSSAAI17'	'BV_ser_L[c] + BV_cdpdaihpdecg[c] -> BV_h[c] + BV_cmp[c] + BV_psai17[c] '	0	1000
'Glycerophospholipid metabolism'	'BV_PSSAI14'	'BV_ser_L[c] + BV_cdpditdecg[c] -> BV_h[c] + BV_cmp[c] + BV_psi14[c] '	0	1000
'Glycerophospholipid metabolism'	'BV_PSSAI15'	'BV_ser_L[c] + BV_cdpdipdecg[c] -> BV_h[c] + BV_cmp[c] + BV_psi15[c] '	0	1000
'Glycerophospholipid metabolism'	'BV_PSSAI16'	'BV_ser_L[c] + BV_cdpdihdecg[c] -> BV_h[c] + BV_cmp[c] + BV_psi16[c] '	0	1000
'Glycerophospholipid metabolism'	'BV_PSSAI17'	'BV_ser_L[c] + BV_cdpdihpdecg[c] -> BV_h[c] + BV_cmp[c] + BV_psi17[c] '	0	1000
'Propanoate metabolism'	'BV_PTA2'	'BV_pi[c] + BV_ppcoa[c] -> BV_coa[c] + BV_ppap[c] '	0	1000
'Pyruvate metabolism'	'BV_PTAr'	'BV_accoa[c] + BV_pi[c] <=> BV_coa[c] + BV_actp[c] '	-1000	1000
'CoA synthesis'	'BV_PTPAT'	'BV_h[c] + BV_atp[c] + BV_pan4p[c] -> BV_ppi[c] + BV_dpcoa[c] '	0	1000
'Transport, extracellular'	'BV_PTRCabc'	'BV_h2o[c] + BV_atp[c] + BV_ptrc[e] -> BV_h[c] + BV_pi[c] + BV_adp[c] + BV_ptrc[c] '	0	1000
'Nucleotide interconversion'	'BV_PUNP1'	'BV_pi[c] + BV_adn[c] <=> BV_ade[c] + BV_r1p[c] '	-1000	1000
'Purine catabolism'	'BV_PUNP2'	'BV_pi[c] + BV_dad_2[c] <=> BV_ade[c] + BV_2dr1p[c] '	-1000	1000
'Purine catabolism'	'BV_PUNP3'	'BV_pi[c] + BV_gsn[c] <=> BV_gua[c] + BV_r1p[c] '	-1000	1000
'Purine catabolism'	'BV_PUNP4'	'BV_pi[c] + BV_dgsn[c] <=> BV_2dr1p[c] + BV_gua[c] '	-1000	1000
'Purine catabolism'	'BV_PUNP5'	'BV_pi[c] + BV_ins[c] <=> BV_r1p[c] + BV_hxan[c] '	-1000	1000
'Purine catabolism'	'BV_PUNP6'	'BV_pi[c] + BV_din[c] <=> BV_2dr1p[c] + BV_hxan[c] '	-1000	1000
'Nucleotide interconversion'	'BV_PUNP7'	'BV_pi[c] + BV_xtsn[c] <=> BV_xan[c] + BV_r1p[c] '	-1000	1000
'Glutamate metabolism'	'BV_PUTA3'	'BV_h2o[c] + BV_nad[c] + BV_glu5sa[c] -> 2 BV_h[c] + BV_glu_L[c] + BV_nadh[c] '	0	1000
'Vitamin B6 metabolism'	'BV_PYAM5POr'	'BV_h2o[c] + BV_o2[c] + BV_pyam5p[c] -> BV_nh4[c] + BV_h2o2[c] + BV_pydx5p[c] '	0	1000
'Vitamin B6 metabolism'	'BV_PYDAMK'	'BV_atp[c] + BV_pydam[c] -> BV_h[c] + BV_adp[c] + BV_pyam5p[c] '	0	1000
'Transport, extracellular'	'BV_PYDAMtr'	'BV_pydam[e] <=> BV_pydam[c] '	-1000	1000
'Vitamin B6 metabolism'	'BV_PYDXK'	'BV_atp[c] + BV_pydx[c] -> BV_h[c] + BV_adp[c] + BV_pydx5p[c] '	0	1000
'Vitamin B6 metabolism'	'BV_PYDXNK'	'BV_atp[c] + BV_pydxn[c] -> BV_h[c] + BV_adp[c] + BV_pdx5p[c] '	0	1000
'Transport, extracellular'	'BV_PYDXNtr'	'BV_pydxn[e] <=> BV_pydxn[c] '	-1000	1000
'Transport, extracellular'	'BV_PYDXtr'	'BV_pydx[e] <=> BV_pydx[c] '	-1000	1000
'Glycolysis/gluconeogenesis'	'BV_PYK'	'BV_h[c] + BV_adp[c] + BV_pep[c] -> BV_atp[c] + BV_pyr[c] '	0	1000
'Transport, extracellular'	'BV_Q8abc'	'BV_h2o[c] + BV_atp[c] + BV_q8[e] -> BV_h[c] + BV_pi[c] + BV_adp[c] + BV_q8[c] '	0	1000
'NAD metabolism'	'BV_QULNS'	'BV_dhap[c] + BV_iasp[c] -> 2 BV_h2o[c] + BV_pi[c] + BV_quln[c] '	0	1000
'Vitamin B12 metabolism'	'BV_R05224'	'BV_h2o[c] + 2 BV_atp[c] + 2 BV_gln_L[c] + BV_hgbyr[c] -> BV_h[c] + 2 BV_glu_L[c] + BV_ppi[c] + 2 BV_adp[c] + BV_hgbam[c] '	0	1000
'Transport, extracellular'	'BV_RAFFabc'	'BV_h2o[c] + BV_atp[c] + BV_raffin[e] -> BV_h[c] + BV_pi[c] + BV_adp[c] + BV_raffin[c] '	0	1000
'Plant polysaccharide degradation'	'BV_RAFGH'	'BV_h2o[c] + BV_raffin[c] -> BV_gal[c] + BV_sucr[c] '	0	1000
'Pentose and glucuronate interconversions'	'BV_RB5PE'	'BV_ru5p_L[c] <=> BV_xu5p_L[c] '	-1000	1000
'Vitamin B2 metabolism'	'BV_RBFK'	'BV_atp[c] + BV_ribflv[c] -> BV_h[c] + BV_adp[c] + BV_fmn[c] '	0	1000
'Vitamin B2 metabolism'	'BV_RBFSa'	'BV_db4p[c] + BV_4r5au[c] -> 2 BV_h2o[c] + BV_pi[c] + BV_dmlz[c] '	0	1000
'Vitamin B2 metabolism'	'BV_RBFSb'	'2 BV_dmlz[c] -> BV_4r5au[c] + BV_ribflv[c] '	0	1000
'Pentose phosphate pathway'	'BV_RBK'	'BV_atp[c] + BV_rib_D[c] -> BV_h[c] + BV_adp[c] + BV_r5p[c] '	0	1000
'Pentose phosphate pathway'	'BV_RBK_D'	'BV_atp[c] + BV_rbl_D[c] -> BV_h[c] + BV_ru5p_D[c] + BV_adp[c] '	0	1000
'Pentose phosphate pathway'	'BV_RBK_L1'	'BV_atp[c] + BV_rbl_L[c] -> BV_h[c] + BV_adp[c] + BV_ru5p_L[c] '	0	1000
'Pentose and glucuronate interconversions'	'BV_RBP4E'	'BV_ru5p_L[c] <=> BV_xu5p_D[c] '	-1000	1000
'Lipopolysaccharide biosynthesis'	'BV_RHAT1'	'BV_kphphhlipa[c] + BV_dtdprmn[c] -> BV_h[c] + BV_dtdp[c] + BV_icolipa[c] '	0	1000
'Methionine and cysteine metabolism'	'BV_RHCCE'	'BV_rhcys[c] -> BV_hcys_L[c] + BV_dhptd[c] '	0	1000
'Transport, extracellular'	'BV_RIBABCte'	'BV_h2o[c] + BV_atp[c] + BV_rib_D[c] -> BV_h[c] + BV_pi[c] + BV_adp[c] + BV_rib_D[e] '	0	1000
'Transport, extracellular'	'BV_RIBabc'	'BV_h2o[c] + BV_atp[c] + BV_rib_D[e] -> BV_h[c] + BV_pi[c] + BV_adp[c] + BV_rib_D[c] '	0	1000
'Fructose and mannose metabolism'	'BV_RMI'	'BV_rmn[c] <=> BV_rml[c] '	-1000	1000
'Fructose and mannose metabolism'	'BV_RMK'	'BV_atp[c] + BV_rml[c] -> BV_h[c] + BV_adp[c] + BV_rml1p[c] '	0	1000
'Pentose and glucuronate interconversions'	'BV_RMK2'	'BV_atp[c] + BV_xylu_L[c] <=> BV_h[c] + BV_adp[c] + BV_xu1p_L[c] '	-1000	1000
'Transport, extracellular'	'BV_RMNt2'	'BV_h[e] + BV_rmn[e] <=> BV_h[c] + BV_rmn[c] '	-1000	1000
'Fructose and mannose metabolism'	'BV_RMPA'	'BV_rml1p[c] <=> BV_dhap[c] + BV_lald_L[c] '	-1000	1000
'Nucleotide interconversion'	'BV_RNDR1'	'BV_adp[c] + BV_trdrd[c] -> BV_h2o[c] + BV_dadp[c] + BV_trdox[c] '	0	1000
'Nucleotide interconversion'	'BV_RNDR2'	'BV_gdp[c] + BV_trdrd[c] -> BV_h2o[c] + BV_dgdp[c] + BV_trdox[c] '	0	1000
'Nucleotide interconversion'	'BV_RNDR3'	'BV_cdp[c] + BV_trdrd[c] -> BV_h2o[c] + BV_dcdp[c] + BV_trdox[c] '	0	1000
'Nucleotide interconversion'	'BV_RNDR4'	'BV_trdrd[c] + BV_udp[c] -> BV_h2o[c] + BV_dudp[c] + BV_trdox[c] '	0	1000
'Nucleotide interconversion'	'BV_RNTR1'	'BV_atp[c] + BV_trdrd[c] -> BV_h2o[c] + BV_datp[c] + BV_trdox[c] '	0	1000
'Nucleotide interconversion'	'BV_RNTR2'	'BV_gtp[c] + BV_trdrd[c] -> BV_h2o[c] + BV_dgtp[c] + BV_trdox[c] '	0	1000
'Nucleotide interconversion'	'BV_RNTR3'	'BV_ctp[c] + BV_trdrd[c] -> BV_h2o[c] + BV_dctp[c] + BV_trdox[c] '	0	1000
'Nucleotide interconversion'	'BV_RNTR4'	'BV_trdrd[c] + BV_utp[c] -> BV_h2o[c] + BV_dutp[c] + BV_trdox[c] '	0	1000
'Pentose phosphate pathway'	'BV_RPE'	'BV_ru5p_D[c] <=> BV_xu5p_D[c] '	-1000	1000
'Pentose phosphate pathway'	'BV_RPI'	'BV_r5p[c] <=> BV_ru5p_D[c] '	-1000	1000
'Vitamin B12 metabolism'	'BV_RZ5PP'	'BV_h2o[c] + BV_5prdmbz[c] -> BV_pi[c] + BV_rdmbzi[c] '	0	1000
'Lipopolysaccharide biosynthesis'	'BV_S7PIr'	'BV_s7p[c] <=> BV_gmhep7p[c] '	-1000	1000
'Nucleotide interconversion'	'BV_SADT'	'BV_h[c] + BV_atp[c] + BV_so4[c] -> BV_ppi[c] + BV_aps[c] '	0	1000
'Sulfur metabolism'	'BV_SADT2'	'BV_h2o[c] + BV_atp[c] + BV_gtp[c] + BV_so4[c] -> BV_pi[c] + BV_ppi[c] + BV_gdp[c] + BV_aps[c] '	0	1000
'Fructose and mannose metabolism'	'BV_SBTD_D2'	'BV_nad[c] + BV_sbt_D[c] -> BV_h[c] + BV_nadh[c] + BV_fru[c] '	0	1000
'Ubiquinone and other terpenoid-quinone biosynthesis'	'BV_SEPHCHS'	'BV_h[c] + BV_akg[c] + BV_ichor[c] -> BV_co2[c] + BV_2s5epchc[c] '	0	1000
'Methionine and cysteine metabolism'	'BV_SERATi'	'BV_accoa[c] + BV_ser_L[c] -> BV_coa[c] + BV_acser[c] '	0	1000
'Transport, extracellular'	'BV_SERt2r'	'BV_h[e] + BV_ser_L[e] <=> BV_h[c] + BV_ser_L[c] '	-1000	1000
'Cell wall biosynthesis'	'BV_SGAT'	'BV_stcoa[c] + BV_glyc3p[c] -> BV_coa[c] + BV_1odecg3p[c] '	0	1000
'Vitamin B12 metabolism'	'BV_SHCHCC'	'BV_cobalt2[c] + BV_dscl[c] -> 3 BV_h[c] + BV_copre2[c] '	0	1000
'Vitamin B12 metabolism'	'BV_SHCHCC2'	'BV_cobalt2[c] + BV_scl[c] -> BV_h[c] + BV_copre2[c] '	0	1000
'Vitamin B12 metabolism'	'BV_SHCHD2'	'BV_nad[c] + BV_dscl[c] -> BV_h[c] + BV_nadh[c] + BV_scl[c] '	0	1000
'Transport, extracellular'	'BV_SHEMEabc'	'BV_h2o[c] + BV_atp[c] + BV_sheme[e] -> BV_h[c] + BV_pi[c] + BV_adp[c] + BV_sheme[c] '	0	1000
'Phenylalanine metabolism'	'BV_SHK3Dr'	'BV_h[c] + BV_nadph[c] + BV_3dhsk[c] <=> BV_nadp[c] + BV_skm[c] '	-1000	1000
'Phenylalanine metabolism'	'BV_SHKK'	'BV_atp[c] + BV_skm[c] -> BV_h[c] + BV_adp[c] + BV_skm5p[c] '	0	1000
'Methionine and cysteine metabolism'	'BV_SHSL2'	'BV_h2s[c] + BV_suchms[c] -> BV_h[c] + BV_hcys_L[c] + BV_succ[c] '	0	1000
'O-Glycan degradation'	'BV_SIAASE_OGLYCAN1e'	'BV_h2o[e] + BV_sTn_antigen[e] -> BV_acnam[e] + BV_Tn_antigen[e] '	0	1000
'O-Glycan degradation'	'BV_SIAASE_OGLYCAN2e'	'BV_h2o[e] + BV_dsT_antigen[e] -> BV_acnam[e] + BV_sT_antigen[e] '	0	1000
'O-Glycan degradation'	'BV_SIAASE_OGLYCAN3e'	'BV_h2o[e] + BV_sT_antigen[e] -> BV_acnam[e] + BV_T_antigen[e] '	0	1000
'Transport, extracellular'	'BV_SO4t2'	'BV_h[e] + BV_so4[e] <=> BV_h[c] + BV_so4[c] '	-1000	1000
'Arginine and Proline Metabolism'	'BV_SPMDAT1'	'BV_accoa[c] + BV_spmd[c] -> BV_h[c] + BV_coa[c] + BV_N1aspmd[c] '	0	1000
'Arginine and Proline Metabolism'	'BV_SPMDAT2'	'BV_accoa[c] + BV_spmd[c] -> BV_h[c] + BV_coa[c] + BV_n8aspmd[c] '	0	1000
'Transport, extracellular'	'BV_SPMDabc'	'BV_h2o[c] + BV_atp[c] + BV_spmd[e] -> BV_h[c] + BV_pi[c] + BV_adp[c] + BV_spmd[c] '	0	1000
'Urea cycle'	'BV_SPMS'	'BV_ametam[c] + BV_ptrc[c] -> BV_h[c] + BV_5mta[c] + BV_spmd[c] '	0	1000
'ROS detoxification'	'BV_SPODM'	'2 BV_h[c] + 2 BV_o2s[c] -> BV_o2[c] + BV_h2o2[c] '	0	1000
'Glycerophospholipid metabolism'	'BV_STCOATA'	'BV_coa[c] + BV_ocdcaACP[c] <=> BV_ACP[c] + BV_stcoa[c] '	-1000	1000
'Plant polysaccharide degradation'	'BV_STYSGH'	'BV_h2o[c] + BV_stys[c] <=> BV_gal[c] + BV_raffin[c] '	-1000	1000
'Transport, extracellular'	'BV_STYSabc'	'BV_h2o[c] + BV_atp[c] + BV_stys[e] -> BV_h[c] + BV_pi[c] + BV_adp[c] + BV_stys[c] '	0	1000
'Ubiquinone and other terpenoid-quinone biosynthesis'	'BV_SUCBZL'	'BV_coa[c] + BV_atp[c] + BV_sucbz[c] -> BV_amp[c] + BV_ppi[c] + BV_sbzcoa[c] '	0	1000
'Ubiquinone and other terpenoid-quinone biosynthesis'	'BV_SUCBZS'	'BV_2shchc[c] -> BV_h2o[c] + BV_sucbz[c] '	0	1000
'Arginine and Proline Metabolism'	'BV_SUCCITRDSs'	'BV_h2o[c] + BV_succitr_L[c] -> BV_h[c] + BV_citr_L[c] + BV_succ[c] '	0	1000
'Transport, extracellular'	'BV_SUCCt2r'	'BV_h[e] + BV_succ[e] <=> BV_h[c] + BV_succ[c] '	-1000	1000
'Citric acid cycle'	'BV_SUCD1'	'BV_succ[c] + BV_fad[c] <=> BV_fum[c] + BV_fadh2[c] '	-1000	1000
'Citric acid cycle'	'BV_SUCD4'	'BV_q8[c] + BV_fadh2[c] <=> BV_q8h2[c] + BV_fad[c] '	-1000	1000
'Citric acid cycle'	'BV_SUCDi'	'BV_succ[c] + BV_q8[c] -> BV_fum[c] + BV_q8h2[c] '	0	1000
'Citric acid cycle'	'BV_SUCDimq'	'BV_mqn8[c] + BV_succ[c] -> BV_fum[c] + BV_mql8[c] '	0	1000
'Citric acid cycle'	'BV_SUCOAS'	'BV_coa[c] + BV_atp[c] + BV_succ[c] <=> BV_pi[c] + BV_adp[c] + BV_succoa[c] '	-1000	1000
'Arginine and Proline Metabolism'	'BV_SUCORNTC'	'BV_cbp[c] + BV_sucorn[c] -> BV_pi[c] + BV_succitr_L[c] '	0	1000
'Plant polysaccharide degradation'	'BV_SUCR'	'BV_h2o[c] + BV_sucr[c] -> BV_glc_D[c] + BV_fru[c] '	0	1000
'Transport, extracellular'	'BV_SUCRt2'	'BV_h[e] + BV_sucr[e] -> BV_h[c] + BV_sucr[c] '	0	1000
'Pentose and glucuronate interconversions'	'BV_TAGURr'	'BV_nad[c] + BV_altrn[c] <=> BV_h[c] + BV_nadh[c] + BV_tagur[c] '	-1000	1000
'Pentose phosphate pathway'	'BV_TALA'	'BV_g3p[c] + BV_s7p[c] <=> BV_e4p[c] + BV_f6p[c] '	-1000	1000
'Bile acid metabolism'	'BV_TCDCHOLBHSe'	'BV_h2o[e] + BV_tdchola[e] -> BV_h[e] + BV_C02528[e] + BV_taur[e] '	0	1000
'Bile acid metabolism'	'BV_TCHOLBHSe'	'BV_h2o[e] + BV_tchola[e] -> BV_h[e] + BV_cholate[e] + BV_taur[e] '	0	1000
'Glycerophospholipid metabolism'	'BV_TDCOATA'	'BV_coa[c] + BV_myrsACP[c] <=> BV_ACP[c] + BV_tdcoa[c] '	-1000	1000
'Nucleotide sugar metabolism'	'BV_TDPDRE'	'BV_dtdp4d6dg[c] -> BV_dtdp4d6dm[c] '	0	1000
'Lipopolysaccharide biosynthesis'	'BV_TDPDRRr'	'BV_h[c] + BV_nadph[c] + BV_dtdp4d6dm[c] <=> BV_nadp[c] + BV_dtdprmn[c] '	-1000	1000
'Nucleotide sugar metabolism'	'BV_TDPGDH'	'BV_dtdpglu[c] -> BV_h2o[c] + BV_dtdp4d6dg[c] '	0	1000
'Lipopolysaccharide biosynthesis'	'BV_TDSK'	'BV_atp[c] + BV_lipidAds[c] -> BV_h[c] + BV_adp[c] + BV_lipidA[c] '	0	1000
'Cell wall biosynthesis'	'BV_TECA2S140'	'24 BV_udpg[c] + BV_myrstca1[c] <=> 24 BV_h[c] + 24 BV_udp[c] + BV_myrstcaglc[c] '	-1000	1000
'Cell wall biosynthesis'	'BV_TECA2S160'	'24 BV_udpg[c] + BV_palmtca1[c] <=> 24 BV_h[c] + 24 BV_udp[c] + BV_palmtcaglc[c] '	-1000	1000
'Cell wall biosynthesis'	'BV_TECA2S180'	'24 BV_udpg[c] + BV_sttca1[c] <=> 24 BV_h[c] + 24 BV_udp[c] + BV_sttcaglc[c] '	-1000	1000
'Cell wall biosynthesis'	'BV_TECA2SAI15'	'24 BV_udpg[c] + BV_ai15tca1[c] <=> 24 BV_h[c] + 24 BV_udp[c] + BV_ai15tcaglc[c] '	-1000	1000
'Cell wall biosynthesis'	'BV_TECA2SAI17'	'24 BV_udpg[c] + BV_ai17tca1[c] <=> 24 BV_h[c] + 24 BV_udp[c] + BV_ai17tcaglc[c] '	-1000	1000
'Cell wall biosynthesis'	'BV_TECA2SI14'	'24 BV_udpg[c] + BV_i14tca1[c] <=> 24 BV_h[c] + 24 BV_udp[c] + BV_i14tcaglc[c] '	-1000	1000
'Cell wall biosynthesis'	'BV_TECA2SI15'	'24 BV_udpg[c] + BV_i15tca1[c] <=> 24 BV_h[c] + 24 BV_udp[c] + BV_i15tcaglc[c] '	-1000	1000
'Cell wall biosynthesis'	'BV_TECA2SI16'	'24 BV_udpg[c] + BV_i16tca1[c] <=> 24 BV_h[c] + 24 BV_udp[c] + BV_i16tcaglc[c] '	-1000	1000
'Cell wall biosynthesis'	'BV_TECA2SI17'	'24 BV_udpg[c] + BV_i17tca1[c] <=> 24 BV_h[c] + 24 BV_udp[c] + BV_i17tcaglc[c] '	-1000	1000
'Cell wall biosynthesis'	'BV_TECA5S140'	'24 BV_uacgam[c] + BV_myrstca1[c] <=> 24 BV_h[c] + 24 BV_udp[c] + BV_myrstcaacgam[c] '	-1000	1000
'Cell wall biosynthesis'	'BV_TECA5S160'	'24 BV_uacgam[c] + BV_palmtca1[c] <=> 24 BV_h[c] + 24 BV_udp[c] + BV_palmtcaacgam[c] '	-1000	1000
'Cell wall biosynthesis'	'BV_TECA5S180'	'24 BV_uacgam[c] + BV_sttca1[c] <=> 24 BV_h[c] + 24 BV_udp[c] + BV_sttcaacgam[c] '	-1000	1000
'Cell wall biosynthesis'	'BV_TECA5SAI15'	'24 BV_uacgam[c] + BV_ai15tca1[c] <=> 24 BV_h[c] + 24 BV_udp[c] + BV_ai15tcaacgam[c] '	-1000	1000
'Cell wall biosynthesis'	'BV_TECA5SAI17'	'24 BV_uacgam[c] + BV_ai17tca1[c] <=> 24 BV_h[c] + 24 BV_udp[c] + BV_ai17tcaacgam[c] '	-1000	1000
'Cell wall biosynthesis'	'BV_TECA5SI14'	'24 BV_uacgam[c] + BV_i14tca1[c] <=> 24 BV_h[c] + 24 BV_udp[c] + BV_i14tcaacgam[c] '	-1000	1000
'Cell wall biosynthesis'	'BV_TECA5SI15'	'24 BV_uacgam[c] + BV_i15tca1[c] <=> 24 BV_h[c] + 24 BV_udp[c] + BV_i15tcaacgam[c] '	-1000	1000
'Cell wall biosynthesis'	'BV_TECA5SI16'	'24 BV_uacgam[c] + BV_i16tca1[c] <=> 24 BV_h[c] + 24 BV_udp[c] + BV_i16tcaacgam[c] '	-1000	1000
'Cell wall biosynthesis'	'BV_TECA5SI17'	'24 BV_uacgam[c] + BV_i17tca1[c] <=> 24 BV_h[c] + 24 BV_udp[c] + BV_i17tcaacgam[c] '	-1000	1000
'Cell wall biosynthesis'	'BV_TEICH45'	'45 BV_udpacgal[c] + 45 BV_udpglcur[c] <=> 45 BV_h[c] + 45 BV_ump[c] + 45 BV_udp[c] + BV_teich_45_BS[c] '	-1000	1000
'ROS detoxification'	'BV_THIORDXi'	'BV_trdrd[c] + BV_h2o2[c] -> 2 BV_h2o[c] + BV_trdox[c] '	0	1000
'Transport, extracellular'	'BV_THMDt2r'	'BV_h[e] + BV_thymd[e] <=> BV_h[c] + BV_thymd[c] '	-1000	1000
'Glycine, serine, alanine and threonine metabolism'	'BV_THRAr'	'BV_thr_L[c] <=> BV_acald[c] + BV_gly[c] '	-1000	1000
'Glycine, serine, alanine and threonine metabolism'	'BV_THRD'	'BV_nad[c] + BV_thr_L[c] -> BV_h[c] + BV_nadh[c] + BV_2aobut[c] '	0	1000
'Glycine, serine, alanine and threonine metabolism'	'BV_THRD_L'	'BV_thr_L[c] -> BV_2obut[c] + BV_nh4[c] '	0	1000
'Vitamin B12 metabolism'	'BV_THRPD'	'BV_h[c] + BV_thrp[c] -> BV_co2[c] + BV_applp[c] '	0	1000
'Glycine, serine, alanine and threonine metabolism'	'BV_THRS'	'BV_h2o[c] + BV_phom[c] -> BV_pi[c] + BV_thr_L[c] '	0	1000
'Transport, extracellular'	'BV_THRt2r'	'BV_h[e] + BV_thr_L[e] <=> BV_h[c] + BV_thr_L[c] '	-1000	1000
'Thiamine metabolism'	'BV_THZPSN'	'BV_atp[c] + BV_cys_L[c] + BV_dxyl5p[c] + BV_tyr_L[c] -> BV_h[c] + BV_h2o[c] + BV_co2[c] + BV_amp[c] + BV_ppi[c] + BV_ala_L[c] + BV_4hba[c] + BV_4mpetz[c] '	0	1000
'Pentose phosphate pathway'	'BV_TKT1'	'BV_r5p[c] + BV_xu5p_D[c] <=> BV_g3p[c] + BV_s7p[c] '	-1000	1000
'Pentose phosphate pathway'	'BV_TKT2'	'BV_e4p[c] + BV_xu5p_D[c] <=> BV_g3p[c] + BV_f6p[c] '	-1000	1000
'Nucleotide interconversion'	'BV_TMDK1'	'BV_atp[c] + BV_thymd[c] -> BV_h[c] + BV_adp[c] + BV_dtmp[c] '	0	1000
'Thiamine metabolism'	'BV_TMDPK'	'BV_atp[c] + BV_thm[c] -> BV_h[c] + BV_amp[c] + BV_thmpp[c] '	0	1000
'Nucleotide interconversion'	'BV_TMDS'	'BV_dump[c] + BV_mlthf[c] -> BV_dhf[c] + BV_dtmp[c] '	0	1000
'Thiamine metabolism'	'BV_TMPK'	'BV_atp[c] + BV_thmmp[c] -> BV_adp[c] + BV_thmpp[c] '	0	1000
'Thiamine metabolism'	'BV_TMPPP'	'BV_h[c] + BV_2mahmp[c] + BV_4mpetz[c] -> BV_ppi[c] + BV_thmmp[c] '	0	1000
'Glycolysis/gluconeogenesis'	'BV_TPI'	'BV_dhap[c] <=> BV_g3p[c] '	-1000	1000
'Sulfur metabolism'	'BV_TRDRr'	'BV_h[c] + BV_nadph[c] + BV_trdox[c] <=> BV_nadp[c] + BV_trdrd[c] '	-1000	1000
'Starch and sucrose metabolism'	'BV_TRE6PP'	'BV_h2o[c] + BV_tre6p[c] -> BV_pi[c] + BV_tre[c] '	0	1000
'Starch and sucrose metabolism'	'BV_TRE6PS'	'BV_g6p[c] + BV_udpg[c] -> BV_h[c] + BV_udp[c] + BV_tre6p[c] '	0	1000
'Starch and sucrose metabolism'	'BV_TREH'	'BV_h2o[c] + BV_tre[c] -> 2 BV_glc_D[c] '	0	1000
'Tryptophan metabolism'	'BV_TRPS1'	'BV_ser_L[c] + BV_3ig3p[c] -> BV_h2o[c] + BV_g3p[c] + BV_trp_L[c] '	0	1000
'Tryptophan metabolism'	'BV_TRPS2r'	'BV_ser_L[c] + BV_indole[c] <=> BV_h2o[c] + BV_trp_L[c] '	-1000	1000
'Tryptophan metabolism'	'BV_TRPS3r'	'BV_3ig3p[c] <=> BV_g3p[c] + BV_indole[c] '	-1000	1000
'Transport, extracellular'	'BV_TTDCAtr'	'BV_ttdca[e] <=> BV_ttdca[c] '	-1000	1000
'Tyrosine metabolism'	'BV_TYRTA'	'BV_akg[c] + BV_tyr_L[c] <=> BV_glu_L[c] + BV_34hpp[c] '	-1000	1000
'Lipopolysaccharide biosynthesis'	'BV_U23GAAT'	'BV_3hmrsACP[c] + BV_u3hga[c] -> BV_h[c] + BV_ACP[c] + BV_u23ga[c] '	0	1000
'Cell wall biosynthesis'	'BV_UAAGDS'	'BV_26dap_M[c] + BV_atp[c] + BV_uamag[c] -> BV_h[c] + BV_pi[c] + BV_adp[c] + BV_ugmd[c] '	0	1000
'Aminosugar metabolism'	'BV_UACMAMAT'	'BV_unaga[c] + BV_uacmam[c] <=> BV_h[c] + BV_udp[c] + BV_acbdma14gapuc[c] '	-1000	1000
'Aminosugar metabolism'	'BV_UAG2E'	'BV_uacgam[c] <=> BV_uacmam[c] '	-1000	1000
'Aminosugar metabolism'	'BV_UAG2EMA'	'BV_h2o[c] + BV_uacgam[c] <=> BV_h[c] + BV_acmana[c] + BV_udp[c] '	-1000	1000
'Aminosugar metabolism'	'BV_UAG4E'	'BV_uacgam[c] <=> BV_udpacgal[c] '	-1000	1000
'Aminosugar metabolism'	'BV_UAGAAT'	'BV_3hmrsACP[c] + BV_uacgam[c] <=> BV_ACP[c] + BV_u3aga[c] '	-1000	1000
'Aminosugar metabolism'	'BV_UAGCVT_r'	'BV_uacgam[c] + BV_pep[c] <=> BV_pi[c] + BV_uaccg[c] '	-1000	1000
'Aminosugar metabolism'	'BV_UAGDP'	'BV_h[c] + BV_utp[c] + BV_acgam1p[c] -> BV_ppi[c] + BV_uacgam[c] '	0	1000
'Cell wall biosynthesis'	'BV_UAGPT2'	'BV_uacgam[c] + BV_uaGgla[c] -> BV_h[c] + BV_udp[c] + BV_uaaGgla[c] '	0	1000
'Cell wall biosynthesis'	'BV_UAGPT3'	'BV_uacgam[c] + BV_uagmda[c] -> BV_h[c] + BV_udp[c] + BV_uaagmda[c] '	0	1000
'Cell wall biosynthesis'	'BV_UAMAGS'	'BV_atp[c] + BV_glu_D[c] + BV_uama[c] -> BV_h[c] + BV_pi[c] + BV_adp[c] + BV_uamag[c] '	0	1000
'Cell wall biosynthesis'	'BV_UAMAS'	'BV_atp[c] + BV_ala_L[c] + BV_uamr[c] -> BV_h[c] + BV_pi[c] + BV_adp[c] + BV_uama[c] '	0	1000
'Cell wall biosynthesis'	'BV_UAPGR'	'BV_h[c] + BV_nadph[c] + BV_uaccg[c] -> BV_nadp[c] + BV_uamr[c] '	0	1000
'Cell wall biosynthesis'	'BV_UDCPDP'	'BV_h2o[c] + BV_udcpdp[c] -> BV_h[c] + BV_pi[c] + BV_udcpp[c] '	0	1000
'Galactose metabolism'	'BV_UDPG4E'	'BV_udpg[c] <=> BV_udpgal[c] '	-1000	1000
'Aminosugar metabolism'	'BV_UDPGALM'	'BV_udpgal[c] -> BV_udpgalfur[c] '	0	1000
'Pentose and glucuronate interconversions'	'BV_UDPGDr'	'BV_h2o[c] + 2 BV_nad[c] + BV_udpg[c] <=> 3 BV_h[c] + 2 BV_nadh[c] + BV_udpglcur[c] '	-1000	1000
'Galactose metabolism'	'BV_UGLT'	'BV_gal1p[c] + BV_udpg[c] <=> BV_g1p[c] + BV_udpgal[c] '	-1000	1000
'Cell wall biosynthesis'	'BV_UGMDDS'	'BV_atp[c] + BV_alaala[c] + BV_ugmd[c] -> BV_h[c] + BV_pi[c] + BV_adp[c] + BV_ugmda[c] '	0	1000
'Lipopolysaccharide biosynthesis'	'BV_UHGADA'	'BV_h2o[c] + BV_u3aga[c] -> BV_ac[c] + BV_u3hga[c] '	0	1000
'Nucleotide interconversion'	'BV_UMPK'	'BV_atp[c] + BV_ump[c] <=> BV_adp[c] + BV_udp[c] '	-1000	1000
'Vitamin B12 metabolism'	'BV_UPP3MT'	'2 BV_amet[c] + BV_uppg3[c] -> BV_h[c] + 2 BV_ahcys[c] + BV_dscl[c] '	0	1000
'Heme synthesis'	'BV_UPP3S'	'BV_hmbil[c] -> BV_h2o[c] + BV_uppg3[c] '	0	1000
'Transport, extracellular'	'BV_URAt2'	'BV_h[e] + BV_ura[e] -> BV_h[c] + BV_ura[c] '	0	1000
'Histidine metabolism'	'BV_URCN'	'BV_h2o[c] + BV_urcan[c] -> BV_4izp[c] '	0	1000
'Nucleotide interconversion'	'BV_URIDK3'	'BV_atp[c] + BV_dump[c] <=> BV_adp[c] + BV_dudp[c] '	-1000	1000
'Pyrimidine synthesis'	'BV_URIK1'	'BV_atp[c] + BV_uri[c] -> BV_h[c] + BV_adp[c] + BV_ump[c] '	0	1000
'Pyrimidine synthesis'	'BV_URIK10'	'BV_dctp[c] + BV_cytd[c] -> BV_h[c] + BV_dcdp[c] + BV_cmp[c] '	0	1000
'Pyrimidine synthesis'	'BV_URIK11'	'BV_dutp[c] + BV_cytd[c] -> BV_h[c] + BV_dudp[c] + BV_cmp[c] '	0	1000
'Pyrimidine synthesis'	'BV_URIK12'	'BV_datp[c] + BV_cytd[c] -> BV_h[c] + BV_dadp[c] + BV_cmp[c] '	0	1000
'Pyrimidine synthesis'	'BV_URIK13'	'BV_dgtp[c] + BV_cytd[c] -> BV_h[c] + BV_dgdp[c] + BV_cmp[c] '	0	1000
'Pyrimidine synthesis'	'BV_URIK14'	'BV_dttp[c] + BV_cytd[c] -> BV_h[c] + BV_dtdp[c] + BV_cmp[c] '	0	1000
'Pyrimidine synthesis'	'BV_URIK2'	'BV_gtp[c] + BV_uri[c] -> BV_h[c] + BV_ump[c] + BV_gdp[c] '	0	1000
'Pyrimidine synthesis'	'BV_URIK3'	'BV_uri[c] + BV_itp[c] -> BV_h[c] + BV_ump[c] + BV_idp[c] '	0	1000
'Pyrimidine synthesis'	'BV_URIK4'	'BV_utp[c] + BV_uri[c] -> BV_h[c] + BV_ump[c] + BV_udp[c] '	0	1000
'Pyrimidine synthesis'	'BV_URIK5'	'BV_dctp[c] + BV_uri[c] -> BV_h[c] + BV_ump[c] + BV_dcdp[c] '	0	1000
'Pyrimidine synthesis'	'BV_URIK6'	'BV_dutp[c] + BV_uri[c] -> BV_h[c] + BV_ump[c] + BV_dudp[c] '	0	1000
'Pyrimidine synthesis'	'BV_URIK7'	'BV_datp[c] + BV_uri[c] -> BV_h[c] + BV_ump[c] + BV_dadp[c] '	0	1000
'Pyrimidine synthesis'	'BV_URIK8'	'BV_dgtp[c] + BV_uri[c] -> BV_h[c] + BV_ump[c] + BV_dgdp[c] '	0	1000
'Pyrimidine synthesis'	'BV_URIK9'	'BV_dttp[c] + BV_uri[c] -> BV_h[c] + BV_ump[c] + BV_dtdp[c] '	0	1000
'Transport, extracellular'	'BV_URIt2r'	'BV_h[e] + BV_uri[e] <=> BV_h[c] + BV_uri[c] '	-1000	1000
'Lipopolysaccharide biosynthesis'	'BV_USHD'	'BV_h2o[c] + BV_u23ga[c] -> 2 BV_h[c] + BV_ump[c] + BV_lipidX[c] '	0	1000
'Nucleotide interconversion'	'BV_UTPATPT'	'BV_amp[c] + BV_utp[c] <=> BV_adp[c] + BV_udp[c] '	-1000	1000
'Valine, leucine, and isoleucine metabolism'	'BV_VALO'	'4 BV_h2o[c] + 5 BV_val_L[c] -> BV_h[c] + BV_co2[c] + 5 BV_nh4[c] + 6 BV_isobut[c] '	0	1000
'Valine, leucine, and isoleucine metabolism'	'BV_VALTA'	'BV_akg[c] + BV_val_L[c] <=> BV_glu_L[c] + BV_3mob[c] '	-1000	1000
'Transport, extracellular'	'BV_VALt2r'	'BV_h[e] + BV_val_L[e] <=> BV_h[c] + BV_val_L[c] '	-1000	1000
'Transport, extracellular'	'BV_XANt2'	'BV_h[e] + BV_xan[e] -> BV_h[c] + BV_xan[c] '	0	1000
'Purine catabolism'	'BV_XPPT'	'BV_prpp[c] + BV_xan[c] -> BV_ppi[c] + BV_xmp[c] '	0	1000
'Pentose and glucuronate interconversions'	'BV_XYLI1'	'BV_xyl_D[c] <=> BV_xylu_D[c] '	-1000	1000
'Fructose and mannose metabolism'	'BV_XYLI2'	'BV_glc_D[c] <=> BV_fru[c] '	-1000	1000
'Pentose phosphate pathway'	'BV_XYLK'	'BV_atp[c] + BV_xylu_D[c] -> BV_h[c] + BV_adp[c] + BV_xu5p_D[c] '	0	1000
'Transport, extracellular'	'BV_XYLt'	'BV_xyl_D[e] <=> BV_xyl_D[c] '	-1000	1000
'Pyrimidine synthesis'	'BV_YUMPS'	'BV_r5p[c] + BV_ura[c] <=> BV_h2o[c] + BV_psd5p[c] '	-1000	1000
'Transport, extracellular'	'BV_ZNabc'	'BV_h2o[c] + BV_atp[c] + BV_zn2[e] -> BV_h[c] + BV_pi[c] + BV_adp[c] + BV_zn2[c] '	0	1000
'Exchange/demand reaction'	'BV_dreplication'	' -> BV_dnarep[c] '	0	1000
'Exchange/demand reaction'	'BV_pbiosynthesis'	' -> BV_proteinsynth[c] '	0	1000
'Methionine and cysteine metabolism'	'BV_r0060'	'BV_ser_L[c] -> BV_pyr[c] + BV_nh4[c] '	0	1000
'Unassigned'	'BV_r0082'	'BV_h[c] + BV_HC01434[c] -> BV_akg[c] + BV_co2[c] '	0	1000
'Folate metabolism'	'BV_r0120'	'BV_h2o[c] + BV_gtp[c] -> BV_HC01651[c] '	0	1000
'Alanine and aspartate metabolism'	'BV_r0127'	'BV_h2o[c] + BV_asn_L[c] -> BV_nh4[c] + BV_asp_L[c] '	0	1000
'Unassigned'	'BV_r0339'	'BV_atp[c] + BV_glyc_R[c] -> BV_h[c] + BV_adp[c] + BV_3pg[c] '	0	1000
'Nucleotide interconversion'	'BV_r0345'	'BV_atp[c] + BV_damp[c] <=> BV_adp[c] + BV_dadp[c] '	-1000	1000
'Tetrahydrobiopterin metabolism'	'BV_r0398'	'BV_h[c] + BV_nadph[c] + BV_dhbpt[c] -> BV_nadp[c] + BV_thbpt[c] '	0	1000
'Unassigned'	'BV_r0422'	'BV_nadp[c] + BV_icit[c] <=> BV_h[c] + BV_nadph[c] + BV_HC01434[c] '	-1000	1000
'CoA synthesis'	'BV_r0671'	'BV_ctp[c] + BV_cys_L[c] + BV_4ppan[c] -> BV_h[c] + BV_ppi[c] + BV_cmp[c] + BV_4ppcys[c] '	0	1000
'Folate metabolism'	'BV_r0708'	'BV_h2o[c] + BV_ahdt[c] -> BV_HC01710[c] '	0	1000
'Folate metabolism'	'BV_r0775'	'BV_h2o[c] + BV_HC01651[c] -> BV_h[c] + BV_for[c] + BV_HC01652[c] '	0	1000
'Folate metabolism'	'BV_r0777'	'BV_HC01652[c] -> BV_HC01710[c] '	0	1000
'Folate metabolism'	'BV_r0792'	'BV_nad[c] + BV_5mthf[c] <=> 2 BV_h[c] + BV_nadh[c] + BV_mlthf[c] '	-1000	1000
'Transport, extracellular'	'BV_r1144'	'BV_glu_L[e] + BV_na1[e] -> BV_glu_L[c] + BV_na1[c] '	0	1000
'Transport, extracellular'	'BV_r2137'	'BV_cl[e] <=> BV_cl[c] '	-1000	1000
'Exchange/demand reaction'	'BV_rtranscription'	' -> BV_rnatrans[c] '	0	1000
'Exchange/demand reaction'	'BV_sink_dmbzid'	'BV_dmbzid[c] <=> '	-1000	1000
'Exchange/demand reaction'	'BV_sink_gthrd(c)'	'BV_gthrd[c] <=> '	-1000	1000
'Exchange/demand reaction'	'BV_sink_s'	'BV_s[c] <=> '	-1000	1000
''	'BV_biomass345'	'0.0030965 BV_nadp[c] + 35.5403 BV_h2o[c] + 0.21909 BV_glu_L[c] + 0.0030965 BV_ACP[c] + 0.0030965 BV_coa[c] + 40.1102 BV_atp[c] + 0.0030965 BV_nad[c] + 0.13541 BV_gtp[c] + 0.0030965 BV_thmpp[c] + 0.21909 BV_gln_L[c] + 0.016021 BV_dttp[c] + 0.084104 BV_ctp[c] + 0.016021 BV_datp[c] + 0.016021 BV_dctp[c] + 0.016021 BV_dgtp[c] + 0.0030965 BV_amet[c] + 0.0030965 BV_adocbl[c] + 0.20083 BV_asp_L[c] + 0.…	0	1000
'Transport, intercellular'	'BV_IEX_12ppd_S[u]tr'	'BV_12ppd_S[e] <=> 12ppd_S[u] '	-1000	1000
'Transport, intercellular'	'BV_IEX_h[u]tr'	'BV_h[e] <=> h[u] '	-1000	1000
'Transport, intercellular'	'BV_IEX_26dap_M[u]tr'	'BV_26dap_M[e] <=> 26dap_M[u] '	-1000	1000
'Transport, intercellular'	'BV_IEX_2obut[u]tr'	'BV_2obut[e] <=> 2obut[u] '	-1000	1000
'Transport, intercellular'	'BV_IEX_acgal[u]tr'	'BV_acgal[e] <=> acgal[u] '	-1000	1000
'Transport, intercellular'	'BV_IEX_acgam[u]tr'	'BV_acgam[e] <=> acgam[u] '	-1000	1000
'Transport, intercellular'	'BV_IEX_acnam[u]tr'	'BV_acnam[e] <=> acnam[u] '	-1000	1000
'Transport, intercellular'	'BV_IEX_ac[u]tr'	'BV_ac[e] <=> ac[u] '	-1000	1000
'Transport, intercellular'	'BV_IEX_ade[u]tr'	'BV_ade[e] <=> ade[u] '	-1000	1000
'Transport, intercellular'	'BV_IEX_adn[u]tr'	'BV_adn[e] <=> adn[u] '	-1000	1000
'Transport, intercellular'	'BV_IEX_adocbl[u]tr'	'BV_adocbl[e] <=> adocbl[u] '	-1000	1000
'Transport, intercellular'	'BV_IEX_h2o[u]tr'	'BV_h2o[e] <=> h2o[u] '	-1000	1000
'Transport, intercellular'	'BV_IEX_glygn2[u]tr'	'BV_glygn2[e] <=> glygn2[u] '	-1000	1000
'Transport, intercellular'	'BV_IEX_glc_D[u]tr'	'BV_glc_D[e] <=> glc_D[u] '	-1000	1000
'Transport, intercellular'	'BV_IEX_glygn4[u]tr'	'BV_glygn4[e] <=> glygn4[u] '	-1000	1000
'Transport, intercellular'	'BV_IEX_amylopect900[u]tr'	'BV_amylopect900[e] <=> amylopect900[u] '	-1000	1000
'Transport, intercellular'	'BV_IEX_malttr[u]tr'	'BV_malttr[e] <=> malttr[u] '	-1000	1000
'Transport, intercellular'	'BV_IEX_amylose300[u]tr'	'BV_amylose300[e] <=> amylose300[u] '	-1000	1000
'Transport, intercellular'	'BV_IEX_malt[u]tr'	'BV_malt[e] <=> malt[u] '	-1000	1000
'Transport, intercellular'	'BV_IEX_arabttr[u]tr'	'BV_arabttr[e] <=> arabttr[u] '	-1000	1000
'Transport, intercellular'	'BV_IEX_arab_L[u]tr'	'BV_arab_L[e] <=> arab_L[u] '	-1000	1000
'Transport, intercellular'	'BV_IEX_arg_L[u]tr'	'BV_arg_L[e] <=> arg_L[u] '	-1000	1000
'Transport, intercellular'	'BV_IEX_arsenb[u]tr'	'BV_arsenb[e] <=> arsenb[u] '	-1000	1000
'Transport, intercellular'	'BV_IEX_asn_L[u]tr'	'BV_asn_L[e] <=> asn_L[u] '	-1000	1000
'Transport, intercellular'	'BV_IEX_btn[u]tr'	'BV_btn[e] <=> btn[u] '	-1000	1000
'Transport, intercellular'	'BV_IEX_ca2[u]tr'	'BV_ca2[e] <=> ca2[u] '	-1000	1000
'Transport, intercellular'	'BV_IEX_cbl1[u]tr'	'BV_cbl1[e] <=> cbl1[u] '	-1000	1000
'Transport, intercellular'	'BV_IEX_cbl2[u]tr'	'BV_cbl2[e] <=> cbl2[u] '	-1000	1000
'Transport, intercellular'	'BV_IEX_cd2[u]tr'	'BV_cd2[e] <=> cd2[u] '	-1000	1000
'Transport, intercellular'	'BV_IEX_cgly[u]tr'	'BV_cgly[e] <=> cgly[u] '	-1000	1000
'Transport, intercellular'	'BV_IEX_chor[u]tr'	'BV_chor[e] <=> chor[u] '	-1000	1000
'Transport, intercellular'	'BV_IEX_chtbs[u]tr'	'BV_chtbs[e] <=> chtbs[u] '	-1000	1000
'Transport, intercellular'	'BV_IEX_co2[u]tr'	'BV_co2[e] <=> co2[u] '	-1000	1000
'Transport, intercellular'	'BV_IEX_cobalt2[u]tr'	'BV_cobalt2[e] <=> cobalt2[u] '	-1000	1000
'Transport, intercellular'	'BV_IEX_cro4[u]tr'	'BV_cro4[e] <=> cro4[u] '	-1000	1000
'Transport, intercellular'	'BV_IEX_csn[u]tr'	'BV_csn[e] <=> csn[u] '	-1000	1000
'Transport, intercellular'	'BV_IEX_ctbt[u]tr'	'BV_ctbt[e] <=> ctbt[u] '	-1000	1000
'Transport, intercellular'	'BV_IEX_cytd[u]tr'	'BV_cytd[e] <=> cytd[u] '	-1000	1000
'Transport, intercellular'	'BV_IEX_cu2[u]tr'	'BV_cu2[e] <=> cu2[u] '	-1000	1000
'Transport, intercellular'	'BV_IEX_dad_2[u]tr'	'BV_dad_2[e] <=> dad_2[u] '	-1000	1000
'Transport, intercellular'	'BV_IEX_dcyt[u]tr'	'BV_dcyt[e] <=> dcyt[u] '	-1000	1000
'Transport, intercellular'	'BV_IEX_ddca[u]tr'	'BV_ddca[e] <=> ddca[u] '	-1000	1000
'Transport, intercellular'	'BV_IEX_dgsn[u]tr'	'BV_dgsn[e] <=> dgsn[u] '	-1000	1000
'Transport, intercellular'	'BV_IEX_din[u]tr'	'BV_din[e] <=> din[u] '	-1000	1000
'Transport, intercellular'	'BV_IEX_drib[u]tr'	'BV_drib[e] <=> drib[u] '	-1000	1000
'Transport, intercellular'	'BV_IEX_duri[u]tr'	'BV_duri[e] <=> duri[u] '	-1000	1000
'Transport, intercellular'	'BV_IEX_lac_D[u]tr'	'BV_lac_D[e] <=> lac_D[u] '	-1000	1000
'Transport, intercellular'	'BV_IEX_C02528[u]tr'	'BV_C02528[e] <=> C02528[u] '	-1000	1000
'Transport, intercellular'	'BV_IEX_Ser_Thr[u]tr'	'BV_Ser_Thr[e] <=> Ser_Thr[u] '	-1000	1000
'Transport, intercellular'	'BV_IEX_T_antigen[u]tr'	'BV_T_antigen[e] <=> T_antigen[u] '	-1000	1000
'Transport, intercellular'	'BV_IEX_Tn_antigen[u]tr'	'BV_Tn_antigen[e] <=> Tn_antigen[u] '	-1000	1000
'Transport, intercellular'	'BV_IEX_Tyr_ggn[u]tr'	'BV_Tyr_ggn[e] <=> Tyr_ggn[u] '	-1000	1000
'Transport, intercellular'	'BV_IEX_biomass[c]tr'	'BV_biomass[c] <=> biomass[c] '	-1000	1000
'Transport, intercellular'	'BV_IEX_cholate[u]tr'	'BV_cholate[e] <=> cholate[u] '	-1000	1000
'Transport, intercellular'	'BV_IEX_cl[u]tr'	'BV_cl[e] <=> cl[u] '	-1000	1000
'Transport, intercellular'	'BV_IEX_core2[u]tr'	'BV_core2[e] <=> core2[u] '	-1000	1000
'Transport, intercellular'	'BV_IEX_core3[u]tr'	'BV_core3[e] <=> core3[u] '	-1000	1000
'Transport, intercellular'	'BV_IEX_core4[u]tr'	'BV_core4[e] <=> core4[u] '	-1000	1000
'Transport, intercellular'	'BV_IEX_core5[u]tr'	'BV_core5[e] <=> core5[u] '	-1000	1000
'Transport, intercellular'	'BV_IEX_core6[u]tr'	'BV_core6[e] <=> core6[u] '	-1000	1000
'Transport, intercellular'	'BV_IEX_core7[u]tr'	'BV_core7[e] <=> core7[u] '	-1000	1000
'Transport, intercellular'	'BV_IEX_core8[u]tr'	'BV_core8[e] <=> core8[u] '	-1000	1000
'Transport, intercellular'	'BV_IEX_dgchol[u]tr'	'BV_dgchol[e] <=> dgchol[u] '	-1000	1000
'Transport, intercellular'	'BV_IEX_dsT_antigen[u]tr'	'BV_dsT_antigen[e] <=> dsT_antigen[u] '	-1000	1000
'Transport, intercellular'	'BV_IEX_f1a[u]tr'	'BV_f1a[e] <=> f1a[u] '	-1000	1000
'Transport, intercellular'	'BV_IEX_fe2[u]tr'	'BV_fe2[e] <=> fe2[u] '	-1000	1000
'Transport, intercellular'	'BV_IEX_fe3[u]tr'	'BV_fe3[e] <=> fe3[u] '	-1000	1000
'Transport, intercellular'	'BV_IEX_fol[u]tr'	'BV_fol[e] <=> fol[u] '	-1000	1000
'Transport, intercellular'	'BV_IEX_for[u]tr'	'BV_for[e] <=> for[u] '	-1000	1000
'Transport, intercellular'	'BV_IEX_fru[u]tr'	'BV_fru[e] <=> fru[u] '	-1000	1000
'Transport, intercellular'	'BV_IEX_gal[u]tr'	'BV_gal[e] <=> gal[u] '	-1000	1000
'Transport, intercellular'	'BV_IEX_galt[u]tr'	'BV_galt[e] <=> galt[u] '	-1000	1000
'Transport, intercellular'	'BV_IEX_galur[u]tr'	'BV_galur[e] <=> galur[u] '	-1000	1000
'Transport, intercellular'	'BV_IEX_gam[u]tr'	'BV_gam[e] <=> gam[u] '	-1000	1000
'Transport, intercellular'	'BV_IEX_gbbtn[u]tr'	'BV_gbbtn[e] <=> gbbtn[u] '	-1000	1000
'Transport, intercellular'	'BV_IEX_gcald[u]tr'	'BV_gcald[e] <=> gcald[u] '	-1000	1000
'Transport, intercellular'	'BV_IEX_gchola[u]tr'	'BV_gchola[e] <=> gchola[u] '	-1000	1000
'Transport, intercellular'	'BV_IEX_glcur[u]tr'	'BV_glcur[e] <=> glcur[u] '	-1000	1000
'Transport, intercellular'	'BV_IEX_glu_L[u]tr'	'BV_glu_L[e] <=> glu_L[u] '	-1000	1000
'Transport, intercellular'	'BV_IEX_gly[u]tr'	'BV_gly[e] <=> gly[u] '	-1000	1000
'Transport, intercellular'	'BV_IEX_glyb[u]tr'	'BV_glyb[e] <=> glyb[u] '	-1000	1000
'Transport, intercellular'	'BV_IEX_glyclt[u]tr'	'BV_glyclt[e] <=> glyclt[u] '	-1000	1000
'Transport, intercellular'	'BV_IEX_glygn5[u]tr'	'BV_glygn5[e] <=> glygn5[u] '	-1000	1000
'Transport, intercellular'	'BV_IEX_gncore1[u]tr'	'BV_gncore1[e] <=> gncore1[u] '	-1000	1000
'Transport, intercellular'	'BV_IEX_gncore2[u]tr'	'BV_gncore2[e] <=> gncore2[u] '	-1000	1000
'Transport, intercellular'	'BV_IEX_gsn[u]tr'	'BV_gsn[e] <=> gsn[u] '	-1000	1000
'Transport, intercellular'	'BV_IEX_gua[u]tr'	'BV_gua[e] <=> gua[u] '	-1000	1000
'Transport, intercellular'	'BV_IEX_h2[u]tr'	'BV_h2[e] <=> h2[u] '	-1000	1000
'Transport, intercellular'	'BV_IEX_h2s[u]tr'	'BV_h2s[e] <=> h2s[u] '	-1000	1000
'Transport, intercellular'	'BV_IEX_hdca[u]tr'	'BV_hdca[e] <=> hdca[u] '	-1000	1000
'Transport, intercellular'	'BV_IEX_hg2[u]tr'	'BV_hg2[e] <=> hg2[u] '	-1000	1000
'Transport, intercellular'	'BV_IEX_ind3ac[u]tr'	'BV_ind3ac[e] <=> ind3ac[u] '	-1000	1000
'Transport, intercellular'	'BV_IEX_ins[u]tr'	'BV_ins[e] <=> ins[u] '	-1000	1000
'Transport, intercellular'	'BV_IEX_inulin[u]tr'	'BV_inulin[e] <=> inulin[u] '	-1000	1000
'Transport, intercellular'	'BV_IEX_isobut[u]tr'	'BV_isobut[e] <=> isobut[u] '	-1000	1000
'Transport, intercellular'	'BV_IEX_isocapr[u]tr'	'BV_isocapr[e] <=> isocapr[u] '	-1000	1000
'Transport, intercellular'	'BV_IEX_isoval[u]tr'	'BV_isoval[e] <=> isoval[u] '	-1000	1000
'Transport, intercellular'	'BV_IEX_k[u]tr'	'BV_k[e] <=> k[u] '	-1000	1000
'Transport, intercellular'	'BV_IEX_kesto[u]tr'	'BV_kesto[e] <=> kesto[u] '	-1000	1000
'Transport, intercellular'	'BV_IEX_kestopt[u]tr'	'BV_kestopt[e] <=> kestopt[u] '	-1000	1000
'Transport, intercellular'	'BV_IEX_kestottr[u]tr'	'BV_kestottr[e] <=> kestottr[u] '	-1000	1000
'Transport, intercellular'	'BV_IEX_lac_L[u]tr'	'BV_lac_L[e] <=> lac_L[u] '	-1000	1000
'Transport, intercellular'	'BV_IEX_lcts[u]tr'	'BV_lcts[e] <=> lcts[u] '	-1000	1000
'Transport, intercellular'	'BV_IEX_leu_L[u]tr'	'BV_leu_L[e] <=> leu_L[u] '	-1000	1000
'Transport, intercellular'	'BV_IEX_lys_L[u]tr'	'BV_lys_L[e] <=> lys_L[u] '	-1000	1000
'Transport, intercellular'	'BV_IEX_man[u]tr'	'BV_man[e] <=> man[u] '	-1000	1000
'Transport, intercellular'	'BV_IEX_mantr[u]tr'	'BV_mantr[e] <=> mantr[u] '	-1000	1000
'Transport, intercellular'	'BV_IEX_melib[u]tr'	'BV_melib[e] <=> melib[u] '	-1000	1000
'Transport, intercellular'	'BV_IEX_mg2[u]tr'	'BV_mg2[e] <=> mg2[u] '	-1000	1000
'Transport, intercellular'	'BV_IEX_mn2[u]tr'	'BV_mn2[e] <=> mn2[u] '	-1000	1000
'Transport, intercellular'	'BV_IEX_mqn8[u]tr'	'BV_mqn8[e] <=> mqn8[u] '	-1000	1000
'Transport, intercellular'	'BV_IEX_na1[u]tr'	'BV_na1[e] <=> na1[u] '	-1000	1000
'Transport, intercellular'	'BV_IEX_nac[u]tr'	'BV_nac[e] <=> nac[u] '	-1000	1000
'Transport, intercellular'	'BV_IEX_ncam[u]tr'	'BV_ncam[e] <=> ncam[u] '	-1000	1000
'Transport, intercellular'	'BV_IEX_nh4[u]tr'	'BV_nh4[e] <=> nh4[u] '	-1000	1000
'Transport, intercellular'	'BV_IEX_o2[u]tr'	'BV_o2[e] <=> o2[u] '	-1000	1000
'Transport, intercellular'	'BV_IEX_ocdca[u]tr'	'BV_ocdca[e] <=> ocdca[u] '	-1000	1000
'Transport, intercellular'	'BV_IEX_ocdcea[u]tr'	'BV_ocdcea[e] <=> ocdcea[u] '	-1000	1000
'Transport, intercellular'	'BV_IEX_orn[u]tr'	'BV_orn[e] <=> orn[u] '	-1000	1000
'Transport, intercellular'	'BV_IEX_pb[u]tr'	'BV_pb[e] <=> pb[u] '	-1000	1000
'Transport, intercellular'	'BV_IEX_pheme[u]tr'	'BV_pheme[e] <=> pheme[u] '	-1000	1000
'Transport, intercellular'	'BV_IEX_pi[u]tr'	'BV_pi[e] <=> pi[u] '	-1000	1000
'Transport, intercellular'	'BV_IEX_ppa[u]tr'	'BV_ppa[e] <=> ppa[u] '	-1000	1000
'Transport, intercellular'	'BV_IEX_ppi[u]tr'	'BV_ppi[e] <=> ppi[u] '	-1000	1000
'Transport, intercellular'	'BV_IEX_pro_L[u]tr'	'BV_pro_L[e] <=> pro_L[u] '	-1000	1000
'Transport, intercellular'	'BV_IEX_ptrc[u]tr'	'BV_ptrc[e] <=> ptrc[u] '	-1000	1000
'Transport, intercellular'	'BV_IEX_pydam[u]tr'	'BV_pydam[e] <=> pydam[u] '	-1000	1000
'Transport, intercellular'	'BV_IEX_pydx[u]tr'	'BV_pydx[e] <=> pydx[u] '	-1000	1000
'Transport, intercellular'	'BV_IEX_pydxn[u]tr'	'BV_pydxn[e] <=> pydxn[u] '	-1000	1000
'Transport, intercellular'	'BV_IEX_q8[u]tr'	'BV_q8[e] <=> q8[u] '	-1000	1000
'Transport, intercellular'	'BV_IEX_raffin[u]tr'	'BV_raffin[e] <=> raffin[u] '	-1000	1000
'Transport, intercellular'	'BV_IEX_rib_D[u]tr'	'BV_rib_D[e] <=> rib_D[u] '	-1000	1000
'Transport, intercellular'	'BV_IEX_rmn[u]tr'	'BV_rmn[e] <=> rmn[u] '	-1000	1000
'Transport, intercellular'	'BV_IEX_sT_antigen[u]tr'	'BV_sT_antigen[e] <=> sT_antigen[u] '	-1000	1000
'Transport, intercellular'	'BV_IEX_sTn_antigen[u]tr'	'BV_sTn_antigen[e] <=> sTn_antigen[u] '	-1000	1000
'Transport, intercellular'	'BV_IEX_ser_L[u]tr'	'BV_ser_L[e] <=> ser_L[u] '	-1000	1000
'Transport, intercellular'	'BV_IEX_sheme[u]tr'	'BV_sheme[e] <=> sheme[u] '	-1000	1000
'Transport, intercellular'	'BV_IEX_so4[u]tr'	'BV_so4[e] <=> so4[u] '	-1000	1000
'Transport, intercellular'	'BV_IEX_spmd[u]tr'	'BV_spmd[e] <=> spmd[u] '	-1000	1000
'Transport, intercellular'	'BV_IEX_stys[u]tr'	'BV_stys[e] <=> stys[u] '	-1000	1000
'Transport, intercellular'	'BV_IEX_succ[u]tr'	'BV_succ[e] <=> succ[u] '	-1000	1000
'Transport, intercellular'	'BV_IEX_sucr[u]tr'	'BV_sucr[e] <=> sucr[u] '	-1000	1000
'Transport, intercellular'	'BV_IEX_taur[u]tr'	'BV_taur[e] <=> taur[u] '	-1000	1000
'Transport, intercellular'	'BV_IEX_tchola[u]tr'	'BV_tchola[e] <=> tchola[u] '	-1000	1000
'Transport, intercellular'	'BV_IEX_tdchola[u]tr'	'BV_tdchola[e] <=> tdchola[u] '	-1000	1000
'Transport, intercellular'	'BV_IEX_thr_L[u]tr'	'BV_thr_L[e] <=> thr_L[u] '	-1000	1000
'Transport, intercellular'	'BV_IEX_thymd[u]tr'	'BV_thymd[e] <=> thymd[u] '	-1000	1000
'Transport, intercellular'	'BV_IEX_ttdca[u]tr'	'BV_ttdca[e] <=> ttdca[u] '	-1000	1000
'Transport, intercellular'	'BV_IEX_ura[u]tr'	'BV_ura[e] <=> ura[u] '	-1000	1000
'Transport, intercellular'	'BV_IEX_uri[u]tr'	'BV_uri[e] <=> uri[u] '	-1000	1000
'Transport, intercellular'	'BV_IEX_val_L[u]tr'	'BV_val_L[e] <=> val_L[u] '	-1000	1000
'Transport, intercellular'	'BV_IEX_xan[u]tr'	'BV_xan[e] <=> xan[u] '	-1000	1000
'Transport, intercellular'	'BV_IEX_xyl_D[u]tr'	'BV_xyl_D[e] <=> xyl_D[u] '	-1000	1000
'Transport, intercellular'	'BV_IEX_zn2[u]tr'	'BV_zn2[e] <=> zn2[u] '	-1000	1000
'Valine, leucine, and isoleucine metabolism'	'DD_23DHMPO'	'DD_23dhmp[c] + DD_nadp[c] <=> DD_3h3mop[c] + DD_h[c] + DD_nadph[c] '	-1000	1000
'Lysine metabolism'	'DD_26DAPLLAT'	'DD_26dap_LL[c] + DD_akg[c] <=> DD_h[c] + DD_h2o[c] + DD_thdp[c] + DD_glu_L[c] '	-1000	1000
'Transport, extracellular'	'DD_26DAPt2r'	'DD_h[e] + DD_26dap_M[e] <=> DD_h[c] + DD_26dap_M[c] '	-1000	1000
'Valine, leucine, and isoleucine metabolism'	'DD_2AHBUTI'	'DD_2ahbut[c] <=> DD_3h3mop[c] '	-1000	1000
'Glycerophospholipid metabolism'	'DD_2MBCOATA'	'DD_2mbcoa[c] + DD_ACP[c] <=> DD_coa[c] + DD_2mbutACP[c] '	-1000	1000
'Valine, leucine, and isoleucine metabolism'	'DD_2MEBCOADH'	'DD_2mbcoa[c] + DD_dhlam[c] <=> DD_coa[c] + DD_HC01376[c] '	-1000	1000
'Transport, extracellular'	'DD_2OBUTt2r'	'DD_h[e] + DD_2obut[e] <=> DD_h[c] + DD_2obut[c] '	-1000	1000
'Citric acid cycle'	'DD_3CARLPDH'	'DD_lpam[c] + DD_HC01435[c] <=> DD_thmpp[c] + DD_HC00695[c] '	-1000	1000
'Biotin metabolism'	'DD_3HACPR1'	'DD_3hgACPm[c] -> DD_h2o[c] + DD_egACPm[c] '	0	1000
'Biotin metabolism'	'DD_3HACPR2'	'DD_3hpACPm[c] -> DD_h2o[c] + DD_epACPm[c] '	0	1000
'Fatty acid synthesis'	'DD_3HAD100'	'DD_3hdecACP[c] -> DD_h2o[c] + DD_tdec2eACP[c] '	0	1000
'Fatty acid synthesis'	'DD_3HAD10M11'	'DD_10m3hundecACP[c] -> DD_h2o[c] + DD_10mtundec2eACP[c] '	0	1000
'Fatty acid synthesis'	'DD_3HAD10M12'	'DD_10m3hddcaACP[c] -> DD_h2o[c] + DD_10mtddec2eACP[c] '	0	1000
'Fatty acid synthesis'	'DD_3HAD11M12'	'DD_11m3hddcaACP[c] -> DD_h2o[c] + DD_11mtddec2eACP[c] '	0	1000
'Fatty acid synthesis'	'DD_3HAD120'	'DD_3hddecACP[c] -> DD_h2o[c] + DD_tddec2eACP[c] '	0	1000
'Fatty acid synthesis'	'DD_3HAD12M13'	'DD_12m3htridecACP[c] -> DD_h2o[c] + DD_12mttritec2eACP[c] '	0	1000
'Fatty acid synthesis'	'DD_3HAD12M14'	'DD_12m3hmyrsACP[c] -> DD_h2o[c] + DD_12mtmrs2eACP[c] '	0	1000
'Fatty acid synthesis'	'DD_3HAD13M14'	'DD_13m3hmyrsACP[c] -> DD_h2o[c] + DD_13mtmrs2eACP[c] '	0	1000
'Fatty acid synthesis'	'DD_3HAD140'	'DD_3hmrsACP[c] -> DD_h2o[c] + DD_tmrs2eACP[c] '	0	1000
'Fatty acid synthesis'	'DD_3HAD14M15'	'DD_14m3hpentdecACP[c] -> DD_h2o[c] + DD_14mtpentdec2eACP[c] '	0	1000
'Fatty acid synthesis'	'DD_3HAD14M16'	'DD_14m3hpalmACP[c] -> DD_h2o[c] + DD_14mtpalm2eACP[c] '	0	1000
'Fatty acid synthesis'	'DD_3HAD15M16'	'DD_15m3hpalmACP[c] -> DD_h2o[c] + DD_15mtpalm2eACP[c] '	0	1000
'Fatty acid synthesis'	'DD_3HAD160'	'DD_3hpalmACP[c] -> DD_h2o[c] + DD_tpalm2eACP[c] '	0	1000
'Fatty acid synthesis'	'DD_3HAD180'	'DD_3hoctaACP[c] -> DD_h2o[c] + DD_toctd2eACP[c] '	0	1000
'Fatty acid synthesis'	'DD_3HAD40'	'DD_3haACP[c] -> DD_h2o[c] + DD_but2eACP[c] '	0	1000
'Fatty acid synthesis'	'DD_3HAD4M5'	'DD_4m3hpentACP[c] -> DD_h2o[c] + DD_4mtpent2eACP[c] '	0	1000
'Fatty acid synthesis'	'DD_3HAD4M6'	'DD_4m3hhexACP[c] -> DD_h2o[c] + DD_4mthex2eACP[c] '	0	1000
'Fatty acid synthesis'	'DD_3HAD5M6'	'DD_5m3hhexACP[c] -> DD_h2o[c] + DD_5mthex2eACP[c] '	0	1000
'Fatty acid synthesis'	'DD_3HAD60'	'DD_3hhexACP[c] -> DD_h2o[c] + DD_thex2eACP[c] '	0	1000
'Fatty acid synthesis'	'DD_3HAD6M7'	'DD_6m3hheptACP[c] -> DD_h2o[c] + DD_6mthept2eACP[c] '	0	1000
'Fatty acid synthesis'	'DD_3HAD6M8'	'DD_6m3hocACP[c] -> DD_h2o[c] + DD_6mtoct2eACP[c] '	0	1000
'Fatty acid synthesis'	'DD_3HAD7M8'	'DD_7m3hocACP[c] -> DD_h2o[c] + DD_7mtoct2eACP[c] '	0	1000
'Fatty acid synthesis'	'DD_3HAD80'	'DD_3hoctACP[c] -> DD_h2o[c] + DD_toct2eACP[c] '	0	1000
'Fatty acid synthesis'	'DD_3HAD8M10'	'DD_8m3hdcaACP[c] -> DD_h2o[c] + DD_8mtdec2eACP[c] '	0	1000
'Fatty acid synthesis'	'DD_3HAD8M9'	'DD_8m3hnonACP[c] -> DD_h2o[c] + DD_8mtnon2eACP[c] '	0	1000
'Fatty acid synthesis'	'DD_3HAD9M10'	'DD_9m3hdcaACP[c] -> DD_h2o[c] + DD_9mtdec2eACP[c] '	0	1000
'Valine, leucine, and isoleucine metabolism'	'DD_3MEBCOADH'	'DD_dhlam[c] + DD_ivcoa[c] <=> DD_coa[c] + DD_HC01376[c] '	-1000	1000
'Valine, leucine, and isoleucine metabolism'	'DD_3MOBS'	'DD_h[c] + DD_coa[c] + DD_3c3hmp[c] <=> DD_h2o[c] + DD_accoa[c] + DD_3mob[c] '	-1000	1000
'Biotin metabolism'	'DD_3OAACPR1'	'DD_h[c] + DD_nadph[c] + DD_3ogACPm[c] -> DD_nadp[c] + DD_3hgACPm[c] '	0	1000
'Biotin metabolism'	'DD_3OAACPR2'	'DD_h[c] + DD_nadph[c] + DD_3opACPm[c] -> DD_nadp[c] + DD_3hpACPm[c] '	0	1000
'Fatty acid synthesis'	'DD_3OAR100'	'DD_h[c] + DD_nadph[c] + DD_3odecACP[c] <=> DD_nadp[c] + DD_3hdecACP[c] '	-1000	1000
'Fatty acid synthesis'	'DD_3OAR10M11'	'DD_h[c] + DD_nadph[c] + DD_10m3oundecACP[c] <=> DD_nadp[c] + DD_10m3hundecACP[c] '	-1000	1000
'Fatty acid synthesis'	'DD_3OAR10M12'	'DD_h[c] + DD_nadph[c] + DD_10m3oddcaACP[c] <=> DD_nadp[c] + DD_10m3hddcaACP[c] '	-1000	1000
'Fatty acid synthesis'	'DD_3OAR11M12'	'DD_h[c] + DD_nadph[c] + DD_11m3oddcaACP[c] <=> DD_nadp[c] + DD_11m3hddcaACP[c] '	-1000	1000
'Fatty acid synthesis'	'DD_3OAR120'	'DD_h[c] + DD_nadph[c] + DD_3oddecACP[c] <=> DD_nadp[c] + DD_3hddecACP[c] '	-1000	1000
'Fatty acid synthesis'	'DD_3OAR12M13'	'DD_h[c] + DD_nadph[c] + DD_12m3otridecACP[c] <=> DD_nadp[c] + DD_12m3htridecACP[c] '	-1000	1000
'Fatty acid synthesis'	'DD_3OAR12M14'	'DD_h[c] + DD_nadph[c] + DD_12m3omyrsACP[c] <=> DD_nadp[c] + DD_12m3hmyrsACP[c] '	-1000	1000
'Fatty acid synthesis'	'DD_3OAR13M14'	'DD_h[c] + DD_nadph[c] + DD_13m3omyrsACP[c] <=> DD_nadp[c] + DD_13m3hmyrsACP[c] '	-1000	1000
'Fatty acid synthesis'	'DD_3OAR140'	'DD_h[c] + DD_nadph[c] + DD_3omrsACP[c] <=> DD_nadp[c] + DD_3hmrsACP[c] '	-1000	1000
'Fatty acid synthesis'	'DD_3OAR14M15'	'DD_h[c] + DD_nadph[c] + DD_14m3opentdecACP[c] <=> DD_nadp[c] + DD_14m3hpentdecACP[c] '	-1000	1000
'Fatty acid synthesis'	'DD_3OAR14M16'	'DD_h[c] + DD_nadph[c] + DD_14m3opalmACP[c] <=> DD_nadp[c] + DD_14m3hpalmACP[c] '	-1000	1000
'Fatty acid synthesis'	'DD_3OAR15M16'	'DD_h[c] + DD_nadph[c] + DD_15m3opalmACP[c] <=> DD_nadp[c] + DD_15m3hpalmACP[c] '	-1000	1000
'Fatty acid synthesis'	'DD_3OAR160'	'DD_h[c] + DD_nadph[c] + DD_3opalmACP[c] <=> DD_nadp[c] + DD_3hpalmACP[c] '	-1000	1000
'Fatty acid synthesis'	'DD_3OAR180'	'DD_h[c] + DD_nadph[c] + DD_3ooctdACP[c] <=> DD_nadp[c] + DD_3hoctaACP[c] '	-1000	1000
'Fatty acid synthesis'	'DD_3OAR40'	'DD_h[c] + DD_nadph[c] + DD_actACP[c] <=> DD_nadp[c] + DD_3haACP[c] '	-1000	1000
'Fatty acid synthesis'	'DD_3OAR4M5'	'DD_h[c] + DD_nadph[c] + DD_4m3opentACP[c] <=> DD_nadp[c] + DD_4m3hpentACP[c] '	-1000	1000
'Fatty acid synthesis'	'DD_3OAR4M6'	'DD_h[c] + DD_nadph[c] + DD_4m3ohexACP[c] <=> DD_nadp[c] + DD_4m3hhexACP[c] '	-1000	1000
'Fatty acid synthesis'	'DD_3OAR5M6'	'DD_h[c] + DD_nadph[c] + DD_5m3ohexACP[c] <=> DD_nadp[c] + DD_5m3hhexACP[c] '	-1000	1000
'Fatty acid synthesis'	'DD_3OAR60'	'DD_h[c] + DD_nadph[c] + DD_3ohexACP[c] <=> DD_nadp[c] + DD_3hhexACP[c] '	-1000	1000
'Fatty acid synthesis'	'DD_3OAR6M7'	'DD_h[c] + DD_nadph[c] + DD_6m3oheptACP[c] <=> DD_nadp[c] + DD_6m3hheptACP[c] '	-1000	1000
'Fatty acid synthesis'	'DD_3OAR6M8'	'DD_h[c] + DD_nadph[c] + DD_6m3oocACP[c] <=> DD_nadp[c] + DD_6m3hocACP[c] '	-1000	1000
'Fatty acid synthesis'	'DD_3OAR7M8'	'DD_h[c] + DD_nadph[c] + DD_7m3oocACP[c] <=> DD_nadp[c] + DD_7m3hocACP[c] '	-1000	1000
'Fatty acid synthesis'	'DD_3OAR80'	'DD_h[c] + DD_nadph[c] + DD_3ooctACP[c] <=> DD_nadp[c] + DD_3hoctACP[c] '	-1000	1000
'Fatty acid synthesis'	'DD_3OAR8M10'	'DD_h[c] + DD_nadph[c] + DD_8m3odcaACP[c] <=> DD_nadp[c] + DD_8m3hdcaACP[c] '	-1000	1000
'Fatty acid synthesis'	'DD_3OAR8M9'	'DD_h[c] + DD_nadph[c] + DD_8m3ononACP[c] <=> DD_nadp[c] + DD_8m3hnonACP[c] '	-1000	1000
'Fatty acid synthesis'	'DD_3OAR9M10'	'DD_h[c] + DD_nadph[c] + DD_9m3odcaACP[c] <=> DD_nadp[c] + DD_9m3hdcaACP[c] '	-1000	1000
'Fatty acid synthesis'	'DD_3OAS100'	'DD_h[c] + DD_malACP[c] + DD_ocACP[c] -> DD_ACP[c] + DD_3odecACP[c] + DD_co2[c] '	0	1000
'Fatty acid synthesis'	'DD_3OAS10M11'	'DD_h[c] + DD_malACP[c] + DD_10mundecACP[c] -> DD_ACP[c] + DD_12m3otridecACP[c] + DD_co2[c] '	0	1000
'Fatty acid synthesis'	'DD_3OAS10M12'	'DD_h[c] + DD_malACP[c] + DD_10mddcaACP[c] -> DD_ACP[c] + DD_12m3omyrsACP[c] + DD_co2[c] '	0	1000
'Fatty acid synthesis'	'DD_3OAS11M12'	'DD_h[c] + DD_malACP[c] + DD_11mddcaACP[c] -> DD_ACP[c] + DD_13m3omyrsACP[c] + DD_co2[c] '	0	1000
'Fatty acid synthesis'	'DD_3OAS120'	'DD_h[c] + DD_malACP[c] + DD_dcaACP[c] -> DD_ACP[c] + DD_3oddecACP[c] + DD_co2[c] '	0	1000
'Fatty acid synthesis'	'DD_3OAS12M13'	'DD_h[c] + DD_malACP[c] + DD_12mtridecACP[c] -> DD_ACP[c] + DD_14m3opentdecACP[c] + DD_co2[c] '	0	1000
'Fatty acid synthesis'	'DD_3OAS12M14'	'DD_h[c] + DD_malACP[c] + DD_12mmyrsACP[c] -> DD_ACP[c] + DD_14m3opalmACP[c] + DD_co2[c] '	0	1000
'Fatty acid synthesis'	'DD_3OAS13M14'	'DD_h[c] + DD_malACP[c] + DD_13mmyrsACP[c] -> DD_ACP[c] + DD_15m3opalmACP[c] + DD_co2[c] '	0	1000
'Fatty acid synthesis'	'DD_3OAS140'	'DD_h[c] + DD_malACP[c] + DD_ddcaACP[c] -> DD_ACP[c] + DD_3omrsACP[c] + DD_co2[c] '	0	1000
'Fatty acid synthesis'	'DD_3OAS160'	'DD_h[c] + DD_malACP[c] + DD_myrsACP[c] -> DD_ACP[c] + DD_3opalmACP[c] + DD_co2[c] '	0	1000
'Fatty acid synthesis'	'DD_3OAS180'	'DD_h[c] + DD_malACP[c] + DD_palmACP[c] -> DD_ACP[c] + DD_3ooctdACP[c] + DD_co2[c] '	0	1000
'Fatty acid synthesis'	'DD_3OAS2M3'	'DD_h[c] + DD_malACP[c] + DD_2mpropACP[c] -> DD_ACP[c] + DD_4m3opentACP[c] + DD_co2[c] '	0	1000
'Fatty acid synthesis'	'DD_3OAS3M4'	'DD_h[c] + DD_malACP[c] + DD_3mbutACP[c] -> DD_ACP[c] + DD_5m3ohexACP[c] + DD_co2[c] '	0	1000
'Fatty acid synthesis'	'DD_3OAS4M3O6'	'DD_h[c] + DD_2mbutACP[c] + DD_malACP[c] -> DD_ACP[c] + DD_4m3ohexACP[c] + DD_co2[c] '	0	1000
'Fatty acid synthesis'	'DD_3OAS4M5'	'DD_h[c] + DD_malACP[c] + DD_4mpentACP[c] -> DD_ACP[c] + DD_6m3oheptACP[c] + DD_co2[c] '	0	1000
'Fatty acid synthesis'	'DD_3OAS4M6'	'DD_h[c] + DD_malACP[c] + DD_4mhexACP[c] -> DD_ACP[c] + DD_6m3oocACP[c] + DD_co2[c] '	0	1000
'Fatty acid synthesis'	'DD_3OAS5M6'	'DD_h[c] + DD_malACP[c] + DD_5mhexACP[c] -> DD_ACP[c] + DD_7m3oocACP[c] + DD_co2[c] '	0	1000
'Fatty acid synthesis'	'DD_3OAS60'	'DD_h[c] + DD_malACP[c] + DD_butACP[c] -> DD_ACP[c] + DD_3ohexACP[c] + DD_co2[c] '	0	1000
'Fatty acid synthesis'	'DD_3OAS6M7'	'DD_h[c] + DD_malACP[c] + DD_6mheptACP[c] -> DD_ACP[c] + DD_8m3ononACP[c] + DD_co2[c] '	0	1000
'Fatty acid synthesis'	'DD_3OAS6M8'	'DD_h[c] + DD_malACP[c] + DD_6mocACP[c] -> DD_ACP[c] + DD_8m3odcaACP[c] + DD_co2[c] '	0	1000
'Fatty acid synthesis'	'DD_3OAS7M8'	'DD_h[c] + DD_malACP[c] + DD_7mocACP[c] -> DD_ACP[c] + DD_9m3odcaACP[c] + DD_co2[c] '	0	1000
'Fatty acid synthesis'	'DD_3OAS80'	'DD_h[c] + DD_malACP[c] + DD_hexACP[c] -> DD_ACP[c] + DD_3ooctACP[c] + DD_co2[c] '	0	1000
'Fatty acid synthesis'	'DD_3OAS8M10'	'DD_h[c] + DD_malACP[c] + DD_8mdcaACP[c] -> DD_ACP[c] + DD_10m3oddcaACP[c] + DD_co2[c] '	0	1000
'Fatty acid synthesis'	'DD_3OAS8M9'	'DD_h[c] + DD_malACP[c] + DD_8mnonACP[c] -> DD_ACP[c] + DD_10m3oundecACP[c] + DD_co2[c] '	0	1000
'Fatty acid synthesis'	'DD_3OAS9M10'	'DD_h[c] + DD_malACP[c] + DD_9mdcaACP[c] -> DD_ACP[c] + DD_11m3oddcaACP[c] + DD_co2[c] '	0	1000
'Transport, extracellular'	'DD_4HBZt2'	'DD_h[e] + DD_4hbz[e] <=> DD_h[c] + DD_4hbz[c] '	-1000	1000
'Aminobenzoate degradation'	'DD_4NTPPH2'	'DD_h2o[c] + DD_HC01104[c] -> DD_h[c] + DD_pi[c] + DD_pnp[c] '	0	1000
'Purine catabolism'	'DD_5AIZCDC'	'DD_h[c] + DD_5aizc[c] -> DD_co2[c] + DD_air[c] '	0	1000
'Tyrosine metabolism'	'DD_5C2O3EDDC'	'DD_h[c] + DD_5c2o3ed[c] -> DD_co2[c] + DD_2hh24dd[c] '	0	1000
'Pentose and glucuronate interconversions'	'DD_A5PISO'	'DD_ru5p_D[c] <=> DD_ara5p[c] '	-1000	1000
'Propanoate metabolism'	'DD_AACOAT'	'DD_coa[c] + DD_atp[c] + DD_acac[c] -> DD_aacoa[c] + DD_amp[c] + DD_ppi[c] '	0	1000
'Fatty acid synthesis'	'DD_AACPS6'	'DD_ACP[c] + DD_atp[c] + DD_ocdca[c] -> DD_amp[c] + DD_ppi[c] + DD_ocdcaACP[c] '	0	1000
'Fatty acid synthesis'	'DD_AACPS7'	'DD_ACP[c] + DD_atp[c] + DD_ddca[c] -> DD_ddcaACP[c] + DD_amp[c] + DD_ppi[c] '	0	1000
'Pyruvate metabolism'	'DD_ACALD'	'DD_coa[c] + DD_acald[c] + DD_nad[c] <=> DD_h[c] + DD_accoa[c] + DD_nadh[c] '	-1000	1000
'Transport, extracellular'	'DD_ACALDt'	'DD_acald[e] <=> DD_acald[c] '	-1000	1000
'Vitamin B12 metabolism'	'DD_ACBIPGT'	'DD_h[c] + DD_adocbip[c] + DD_gtp[c] -> DD_ppi[c] + DD_agdpcbi[c] '	0	1000
'Fatty acid oxidation'	'DD_ACCOAC'	'DD_accoa[c] + DD_atp[c] + DD_hco3[c] -> DD_h[c] + DD_pi[c] + DD_adp[c] + DD_malcoa[c] '	0	1000
'Pyruvate metabolism'	'DD_ACCOACL'	'DD_accoa[c] + DD_btn_co2[c] -> DD_malcoa[c] + DD_apoC_Lys_btn[c] '	0	1000
'Aminosugar metabolism'	'DD_ACGALK3'	'DD_atp[c] + DD_acgal[c] -> DD_h[c] + DD_adp[c] + DD_acgal6p[c] '	0	1000
'Transport, extracellular'	'DD_ACGALt2r'	'DD_h[e] + DD_acgal[e] <=> DD_h[c] + DD_acgal[c] '	-1000	1000
'Aminosugar metabolism'	'DD_ACGAM2E'	'DD_acgam[c] <=> DD_acmana[c] '	-1000	1000
'Aminosugar metabolism'	'DD_ACGAMK'	'DD_atp[c] + DD_acgam[c] -> DD_h[c] + DD_adp[c] + DD_acgam6p[c] '	0	1000
'Aminosugar metabolism'	'DD_ACGAMPM'	'DD_acgam6p[c] <=> DD_acgam1p[c] '	-1000	1000
'Transport, extracellular'	'DD_ACGApts'	'DD_acgam[e] + DD_pep[c] -> DD_acgam6p[c] + DD_pyr[c] '	0	1000
'Arginine and Proline Metabolism'	'DD_ACGK'	'DD_atp[c] + DD_acglu[c] -> DD_adp[c] + DD_acg5p[c] '	0	1000
'Urea cycle'	'DD_ACGS'	'DD_glu_L[c] + DD_accoa[c] -> DD_h[c] + DD_coa[c] + DD_acglu[c] '	0	1000
'Valine, leucine, and isoleucine metabolism'	'DD_ACHBPL'	'DD_2obut[c] + DD_hethmpp[c] <=> DD_2ahbut[c] + DD_thmpp[c] '	-1000	1000
'Pyruvate metabolism'	'DD_ACKr'	'DD_atp[c] + DD_ac[c] <=> DD_adp[c] + DD_actp[c] '	-1000	1000
'Valine, leucine, and isoleucine metabolism'	'DD_ACLS_a'	'DD_h[c] + DD_thmpp[c] + DD_pyr[c] -> DD_co2[c] + DD_hethmpp[c] '	0	1000
'Valine, leucine, and isoleucine metabolism'	'DD_ACLS_b'	'DD_thmpp[c] + DD_alac_S[c] <=> DD_pyr[c] + DD_hethmpp[c] '	-1000	1000
'Transport, extracellular'	'DD_ACNAMabc'	'DD_h2o[c] + DD_atp[c] + DD_acnam[e] -> DD_h[c] + DD_pi[c] + DD_adp[c] + DD_acnam[c] '	0	1000
'Glycerophospholipid metabolism'	'DD_ACOAAGPAT140'	'DD_1tdecg3p[c] + DD_tdcoa[c] -> DD_coa[c] + DD_pa140[c] '	0	1000
'Glycerophospholipid metabolism'	'DD_ACOAAGPAT160'	'DD_pmtcoa[c] + DD_1hdecg3p[c] -> DD_coa[c] + DD_pa160[c] '	0	1000
'Glycerophospholipid metabolism'	'DD_ACOAAGPAT180'	'DD_stcoa[c] + DD_1odecg3p[c] -> DD_coa[c] + DD_pa180[c] '	0	1000
'Glycerophospholipid metabolism'	'DD_ACOAAGPATAI15'	'DD_1aipdecg3p[c] + DD_aipdcoa[c] -> DD_h[c] + DD_coa[c] + DD_paai15[c] '	0	1000
'Glycerophospholipid metabolism'	'DD_ACOAAGPATAI17'	'DD_1aihpdecg3p[c] + DD_aihpdcoa[c] -> DD_coa[c] + DD_paai17[c] '	0	1000
'Glycerophospholipid metabolism'	'DD_ACOAAGPATI14'	'DD_itdcoa[c] + DD_1itdecg3p[c] -> DD_h[c] + DD_coa[c] + DD_pai14[c] '	0	1000
'Glycerophospholipid metabolism'	'DD_ACOAAGPATI15'	'DD_ipdcoa[c] + DD_1ipdecg3p[c] -> DD_h[c] + DD_coa[c] + DD_pai15[c] '	0	1000
'Glycerophospholipid metabolism'	'DD_ACOAAGPATI16'	'DD_ihdcoa[c] + DD_1ihdecg3p[c] -> DD_h[c] + DD_coa[c] + DD_pai16[c] '	0	1000
'Glycerophospholipid metabolism'	'DD_ACOAAGPATI17'	'DD_ihpdcoa[c] + DD_1ihpdecg3p[c] -> DD_coa[c] + DD_pai17[c] '	0	1000
'Fatty acid oxidation'	'DD_ACOATA'	'DD_ACP[c] + DD_accoa[c] <=> DD_coa[c] + DD_acACP[c] '	-1000	1000
'Arginine and Proline Metabolism'	'DD_ACOCT'	'DD_cbp[c] + DD_acorn[c] -> DD_pi[c] + DD_Naccitr_L[c] '	0	1000
'Arginine and Proline Metabolism'	'DD_ACONMT'	'DD_acon_T[c] + DD_amet[c] -> DD_aconm[c] + DD_ahcys[c] '	0	1000
'Citric acid cycle'	'DD_ACONT'	'DD_cit[c] <=> DD_icit[c] '	-1000	1000
'Citric acid cycle'	'DD_ACONTa'	'DD_cit[c] <=> DD_h2o[c] + DD_acon_C[c] '	-1000	1000
'Citric acid cycle'	'DD_ACONTb'	'DD_h2o[c] + DD_acon_C[c] <=> DD_icit[c] '	-1000	1000
'Arginine and Proline Metabolism'	'DD_ACOTA'	'DD_akg[c] + DD_acorn[c] <=> DD_glu_L[c] + DD_acg5sa[c] '	-1000	1000
'CoA synthesis'	'DD_ACPS1'	'DD_coa[c] + DD_apoACP[c] -> DD_h[c] + DD_ACP[c] + DD_pap[c] '	0	1000
'Transport, extracellular'	'DD_ACtr'	'DD_ac[e] <=> DD_ac[c] '	-1000	1000
'Folate metabolism'	'DD_ADCL'	'DD_4adcho[c] -> DD_h[c] + DD_pyr[c] + DD_4abz[c] '	0	1000
'Vitamin B12 metabolism'	'DD_ADCPS1'	'DD_atp[c] + DD_adcobhex[c] + DD_appl[c] -> DD_h[c] + DD_pi[c] + DD_adp[c] + DD_adocbi[c] '	0	1000
'Vitamin B12 metabolism'	'DD_ADCPS2'	'DD_atp[c] + DD_adcobhex[c] + DD_applp[c] -> DD_h[c] + DD_pi[c] + DD_adocbip[c] + DD_adp[c] '	0	1000
'Folate metabolism'	'DD_ADCS'	'DD_chor[c] + DD_gln_L[c] -> DD_glu_L[c] + DD_4adcho[c] '	0	1000
'Vitamin B12 metabolism'	'DD_ADCYRS'	'4 DD_h2o[c] + 4 DD_atp[c] + 4 DD_gln_L[c] + DD_adcobdam[c] -> 4 DD_h[c] + 4 DD_glu_L[c] + 4 DD_pi[c] + 4 DD_adp[c] + DD_adcobhex[c] '	0	1000
'Transport, extracellular'	'DD_ADEt2r'	'DD_h[e] + DD_ade[e] <=> DD_h[c] + DD_ade[c] '	-1000	1000
'Nucleotide interconversion'	'DD_ADK1'	'DD_atp[c] + DD_amp[c] <=> 2 DD_adp[c] '	-1000	1000
'Nucleotide interconversion'	'DD_ADK10'	'DD_amp[c] + DD_dttp[c] <=> DD_adp[c] + DD_dtdp[c] '	-1000	1000
'Nucleotide interconversion'	'DD_ADK11'	'DD_amp[c] + DD_dutp[c] <=> DD_adp[c] + DD_dudp[c] '	-1000	1000
'Nucleotide interconversion'	'DD_ADK2'	'DD_amp[c] + DD_pppi[c] <=> DD_ppi[c] + DD_adp[c] '	-1000	1000
'Nucleotide interconversion'	'DD_ADK3'	'DD_amp[c] + DD_gtp[c] <=> DD_adp[c] + DD_gdp[c] '	-1000	1000
'Nucleotide interconversion'	'DD_ADK5'	'DD_amp[c] + DD_ctp[c] <=> DD_adp[c] + DD_cdp[c] '	-1000	1000
'Nucleotide interconversion'	'DD_ADK7'	'DD_amp[c] + DD_datp[c] <=> DD_adp[c] + DD_dadp[c] '	-1000	1000
'Nucleotide interconversion'	'DD_ADK8'	'DD_amp[c] + DD_dctp[c] <=> DD_adp[c] + DD_dcdp[c] '	-1000	1000
'Nucleotide interconversion'	'DD_ADK9'	'DD_amp[c] + DD_dgtp[c] <=> DD_adp[c] + DD_dgdp[c] '	-1000	1000
'Transport, extracellular'	'DD_ADNCNT3tc'	'DD_h[e] + DD_adn[e] <=> DD_h[c] + DD_adn[c] '	-1000	1000
'Nucleotide interconversion'	'DD_ADNCYC'	'DD_atp[c] -> DD_ppi[c] + DD_camp[c] '	0	1000
'Vitamin B12 metabolism'	'DD_ADOCBIK'	'DD_atp[c] + DD_adocbi[c] -> DD_h[c] + DD_adocbip[c] + DD_adp[c] '	0	1000
'Vitamin B12 metabolism'	'DD_ADOCBIK2'	'DD_gtp[c] + DD_adocbi[c] -> DD_h[c] + DD_adocbip[c] + DD_gdp[c] '	0	1000
'Vitamin B12 metabolism'	'DD_ADOCBLS'	'DD_agdpcbi[c] + DD_rdmbzi[c] -> DD_h[c] + DD_adocbl[c] + DD_gmp[c] '	0	1000
'Nucleotide interconversion'	'DD_ADPRDP'	'DD_h2o[c] + DD_adprib[c] -> 2 DD_h[c] + DD_amp[c] + DD_r5p[c] '	0	1000
'Nucleotide interconversion'	'DD_ADSELK'	'DD_atp[c] + DD_adsel[c] -> DD_h[c] + DD_adp[c] + DD_3padsel[c] '	0	1000
'Nucleotide interconversion'	'DD_ADSK'	'DD_atp[c] + DD_aps[c] -> DD_h[c] + DD_adp[c] + DD_paps[c] '	0	1000
'Purine synthesis'	'DD_ADSL1r'	'DD_dcamp[c] <=> DD_amp[c] + DD_fum[c] '	-1000	1000
'Purine synthesis'	'DD_ADSL2r'	'DD_25aics[c] <=> DD_fum[c] + DD_aicar[c] '	-1000	1000
'Nucleotide interconversion'	'DD_ADSS'	'DD_gtp[c] + DD_asp_L[c] + DD_imp[c] -> 2 DD_h[c] + DD_pi[c] + DD_gdp[c] + DD_dcamp[c] '	0	1000
'Aminosugar metabolism'	'DD_AGDC'	'DD_h2o[c] + DD_acgam6p[c] -> DD_ac[c] + DD_gam6p[c] '	0	1000
'Aminosugar metabolism'	'DD_AGDC2'	'DD_h2o[c] + DD_acgal6p[c] -> DD_ac[c] + DD_galam6p[c] '	0	1000
'Arginine and Proline Metabolism'	'DD_AGMD'	'DD_h2o[c] + DD_agm[c] -> DD_nh4[c] + DD_ncptrc[c] '	0	1000
'Lipopolysaccharide biosynthesis'	'DD_AGMHE'	'DD_adphep_DD[c] -> DD_adphep_LD[c] '	0	1000
'Glycerophospholipid metabolism'	'DD_AGPAT120'	'DD_ddcaACP[c] + DD_1ddecg3p[c] -> DD_ACP[c] + DD_pa120[c] '	0	1000
'Glycerophospholipid metabolism'	'DD_AGPAT140'	'DD_myrsACP[c] + DD_1tdecg3p[c] -> DD_ACP[c] + DD_pa140[c] '	0	1000
'Glycerophospholipid metabolism'	'DD_AGPAT141'	'DD_1tdec7eg3p[c] + DD_tdeACP[c] -> DD_ACP[c] + DD_pa141[c] '	0	1000
'Glycerophospholipid metabolism'	'DD_AGPAT160'	'DD_palmACP[c] + DD_1hdecg3p[c] -> DD_ACP[c] + DD_pa160[c] '	0	1000
'Glycerophospholipid metabolism'	'DD_AGPAT161'	'DD_1hdec9eg3p[c] + DD_hdeACP[c] -> DD_ACP[c] + DD_pa161[c] '	0	1000
'Glycerophospholipid metabolism'	'DD_AGPAT180'	'DD_ocdcaACP[c] + DD_1odecg3p[c] -> DD_ACP[c] + DD_pa180[c] '	0	1000
'Glycerophospholipid metabolism'	'DD_AGPAT181'	'DD_1odec11eg3p[c] + DD_octeACP[c] -> DD_ACP[c] + DD_pa181[c] '	0	1000
'Urea cycle'	'DD_AGPR'	'DD_nadp[c] + DD_pi[c] + DD_acg5sa[c] <=> DD_h[c] + DD_nadph[c] + DD_acg5p[c] '	-1000	1000
'Alanine and aspartate metabolism'	'DD_AGTi'	'DD_ala_L[c] + DD_glx[c] -> DD_pyr[c] + DD_gly[c] '	0	1000
'Methionine and cysteine metabolism'	'DD_AHC'	'DD_h2o[c] + DD_ahcys[c] <=> DD_adn[c] + DD_hcys_L[c] '	-1000	1000
'Glycerophospholipid metabolism'	'DD_AHCYSNS'	'DD_h2o[c] + DD_ahcys[c] -> DD_ade[c] + DD_rhcys[c] '	0	1000
'Aminosugar metabolism'	'DD_AHEXASE3'	'DD_h2o[c] + DD_chtbs[c] <=> 2 DD_acgam[c] '	-1000	1000
'Methionine and cysteine metabolism'	'DD_AHSERL2'	'DD_achms[c] + DD_h2s[c] -> DD_h[c] + DD_ac[c] + DD_hcys_L[c] '	0	1000
'Methionine and cysteine metabolism'	'DD_AHSERL3'	'DD_achms[c] + DD_trdrd[c] + DD_tsul[c] <=> DD_h[c] + DD_ac[c] + DD_hcys_L[c] + DD_trdox[c] + DD_so3[c] '	-1000	1000
'Purine synthesis'	'DD_AICART'	'DD_aicar[c] + DD_10fthf[c] <=> DD_fprica[c] + DD_thf[c] '	-1000	1000
'Glycerophospholipid metabolism'	'DD_AIHPDCOATA'	'DD_coa[c] + DD_14mpalmACP[c] <=> DD_ACP[c] + DD_aihpdcoa[c] '	-1000	1000
'Glycerophospholipid metabolism'	'DD_AIPDCOATA'	'DD_coa[c] + DD_12mmyrsACP[c] <=> DD_ACP[c] + DD_aipdcoa[c] '	-1000	1000
'Purine synthesis'	'DD_AIRC4'	'DD_air[c] + DD_atp[c] + DD_hco3[c] -> DD_h[c] + DD_pi[c] + DD_5aizc[c] + DD_adp[c] '	0	1000
'Pyruvate metabolism'	'DD_AKGS'	'DD_co2[c] + DD_nadh[c] + DD_succoa[c] -> DD_akg[c] + DD_coa[c] + DD_nad[c] '	0	1000
'Folate metabolism'	'DD_AKP1'	'3 DD_h2o[c] + DD_ahdt[c] -> 2 DD_h[c] + 3 DD_pi[c] + DD_dhnpt[c] '	0	1000
'Alanine and aspartate metabolism'	'DD_ALAALA'	'DD_atp[c] + 2 DD_ala_D[c] -> DD_h[c] + DD_pi[c] + DD_adp[c] + DD_alaala[c] '	0	1000
'Peptide metabolism'	'DD_ALAASP1c'	'DD_h2o[c] + DD_alaasp[c] <=> DD_asp_L[c] + DD_ala_L[c] '	-1000	1000
'Transport, extracellular'	'DD_ALAASPabc'	'DD_h2o[c] + DD_atp[c] + DD_alaasp[e] -> DD_h[c] + DD_pi[c] + DD_adp[c] + DD_alaasp[c] '	0	1000
'Valine, leucine, and isoleucine metabolism'	'DD_ALACI'	'DD_alac_S[c] <=> DD_33hmeoxobut[c] '	-1000	1000
'Peptide metabolism'	'DD_ALAGLN1c'	'DD_h2o[c] + DD_alagln[c] <=> DD_gln_L[c] + DD_ala_L[c] '	-1000	1000
'Transport, extracellular'	'DD_ALAGLNabc'	'DD_h2o[c] + DD_atp[c] + DD_alagln[e] -> DD_h[c] + DD_pi[c] + DD_adp[c] + DD_alagln[c] '	0	1000
'Peptide metabolism'	'DD_ALAGLU1c'	'DD_h2o[c] + DD_alaglu[c] <=> DD_glu_L[c] + DD_ala_L[c] '	-1000	1000
'Transport, extracellular'	'DD_ALAGLUabc'	'DD_h2o[c] + DD_atp[c] + DD_alaglu[e] -> DD_h[c] + DD_pi[c] + DD_adp[c] + DD_alaglu[c] '	0	1000
'Peptide metabolism'	'DD_ALAGLY1c'	'DD_h2o[c] + DD_alagly[c] <=> DD_ala_L[c] + DD_gly[c] '	-1000	1000
'Transport, extracellular'	'DD_ALAGLYabc'	'DD_h2o[c] + DD_atp[c] + DD_alagly[e] -> DD_h[c] + DD_pi[c] + DD_adp[c] + DD_alagly[c] '	0	1000
'Peptide metabolism'	'DD_ALAHIS1c'	'DD_h2o[c] + DD_alahis[c] <=> DD_ala_L[c] + DD_his_L[c] '	-1000	1000
'Transport, extracellular'	'DD_ALAHISabc'	'DD_h2o[c] + DD_atp[c] + DD_alahis[e] -> DD_h[c] + DD_pi[c] + DD_adp[c] + DD_alahis[c] '	0	1000
'Peptide metabolism'	'DD_ALALEU1c'	'DD_h2o[c] + DD_alaleu[c] <=> DD_ala_L[c] + DD_leu_L[c] '	-1000	1000
'Transport, extracellular'	'DD_ALALEUabc'	'DD_h2o[c] + DD_atp[c] + DD_alaleu[e] -> DD_h[c] + DD_pi[c] + DD_adp[c] + DD_alaleu[c] '	0	1000
'Alanine and aspartate metabolism'	'DD_ALAR'	'DD_ala_L[c] <=> DD_ala_D[c] '	-1000	1000
'Peptide metabolism'	'DD_ALATHR1c'	'DD_h2o[c] + DD_alathr[c] <=> DD_ala_L[c] + DD_thr_L[c] '	-1000	1000
'Transport, extracellular'	'DD_ALATHRabc'	'DD_h2o[c] + DD_atp[c] + DD_alathr[e] -> DD_h[c] + DD_pi[c] + DD_adp[c] + DD_alathr[c] '	0	1000
'Transport, extracellular'	'DD_ALAt2r'	'DD_h[e] + DD_ala_L[e] <=> DD_h[c] + DD_ala_L[c] '	-1000	1000
'Miscellaneous'	'DD_ALCD1'	'DD_nad[c] + DD_meoh[c] <=> DD_h[c] + DD_nadh[c] + DD_fald[c] '	-1000	1000
'Pyruvate metabolism'	'DD_ALCD19'	'DD_h[c] + DD_nadh[c] + DD_glyald[c] <=> DD_nad[c] + DD_glyc[c] '	-1000	1000
'Glycolysis/gluconeogenesis'	'DD_ALCD2x'	'DD_nad[c] + DD_etoh[c] <=> DD_h[c] + DD_acald[c] + DD_nadh[c] '	-1000	1000
'Pyruvate metabolism'	'DD_ALCD4'	'DD_nad[c] + DD_btoh[c] <=> DD_h[c] + DD_nadh[c] + DD_btal[c] '	-1000	1000
'Methane metabolism'	'DD_ALDD1'	'DD_h2o[c] + DD_nad[c] + DD_fald[c] -> 2 DD_h[c] + DD_nadh[c] + DD_for[c] '	0	1000
'Glycerophospholipid metabolism'	'DD_ALKP'	'DD_h2o[c] + DD_dhap[c] -> DD_pi[c] + DD_dha[c] '	0	1000
'Starch and sucrose metabolism'	'DD_AMALT1'	'DD_malt[c] + DD_malttr[c] -> DD_glc_D[c] + DD_maltttr[c] '	0	1000
'Starch and sucrose metabolism'	'DD_AMALT2'	'DD_malt[c] + DD_maltttr[c] -> DD_glc_D[c] + DD_maltpt[c] '	0	1000
'Starch and sucrose metabolism'	'DD_AMALT3'	'DD_malt[c] + DD_maltpt[c] -> DD_glc_D[c] + DD_malthx[c] '	0	1000
'Starch and sucrose metabolism'	'DD_AMALT4'	'DD_malt[c] + DD_malthx[c] -> DD_glc_D[c] + DD_malthp[c] '	0	1000
'Biotin metabolism'	'DD_AMAOTr'	'DD_amet[c] + DD_8aonn[c] <=> DD_amob[c] + DD_dann[c] '	-1000	1000
'Arginine and Proline Metabolism'	'DD_AMID'	'DD_h2o[c] + DD_4gudbd[c] -> DD_nh4[c] + DD_4gubut[c] '	0	1000
'Arginine and Proline Metabolism'	'DD_AMID2'	'DD_h2o[c] + DD_pad[c] -> DD_nh4[c] + DD_pac[c] '	0	1000
'Arginine and Proline Metabolism'	'DD_AMID4'	'DD_h2o[c] + DD_ad[c] -> DD_ac[c] + DD_nh4[c] '	0	1000
'Arginine and Proline Metabolism'	'DD_AMID5'	'DD_h2o[c] + DD_aa[c] -> DD_nh4[c] + DD_acryl[c] '	0	1000
'Thiamine metabolism'	'DD_AMPMS2'	'DD_h2o[c] + DD_air[c] + DD_nad[c] -> 3 DD_h[c] + DD_nadh[c] + 2 DD_for[c] + DD_4ampm[c] '	0	1000
'Glutathione metabolism'	'DD_AMPTASECG'	'DD_h2o[c] + DD_cgly[c] -> DD_gly[c] + DD_cys_L[c] '	0	1000
'Peptide metabolism'	'DD_AMPTASEGC'	'DD_h2o[c] + DD_glycys[c] -> DD_gly[c] + DD_cys_L[c] '	0	1000
'Tryptophan metabolism'	'DD_ANPRT'	'DD_anth[c] + DD_prpp[c] -> DD_ppi[c] + DD_pran[c] '	0	1000
'Tryptophan metabolism'	'DD_ANS'	'DD_chor[c] + DD_gln_L[c] -> DD_h[c] + DD_glu_L[c] + DD_pyr[c] + DD_anth[c] '	0	1000
'Tryptophan metabolism'	'DD_ANS2'	'DD_chor[c] + DD_nh4[c] -> DD_h[c] + DD_h2o[c] + DD_pyr[c] + DD_anth[c] '	0	1000
'Glycine, serine, alanine and threonine metabolism'	'DD_AOBUTDs'	'DD_h[c] + DD_2aobut[c] -> DD_co2[c] + DD_aact[c] '	0	1000
'Biotin metabolism'	'DD_AOXSr'	'DD_h[c] + DD_ala_L[c] + DD_pmcoa[c] <=> DD_coa[c] + DD_co2[c] + DD_8aonn[c] '	-1000	1000
'Biotin metabolism'	'DD_AOXSr2'	'DD_h[c] + DD_ala_L[c] + DD_pmACP[c] <=> DD_ACP[c] + DD_co2[c] + DD_8aonn[c] '	-1000	1000
'Vitamin B2 metabolism'	'DD_APRAUR'	'DD_h[c] + DD_nadph[c] + DD_5apru[c] -> DD_nadp[c] + DD_5aprbu[c] '	0	1000
'Sulfur metabolism'	'DD_APSRmq'	'DD_paps[c] + DD_mql8[c] -> 2 DD_h[c] + DD_pap[c] + DD_so3[c] + DD_mqn8[c] '	0	1000
'Transport, extracellular'	'DD_ARBTpts'	'DD_pep[c] + DD_arbt[e] -> DD_pyr[c] + DD_arbt6p[c] '	0	1000
'Arginine and Proline Metabolism'	'DD_ARGDC'	'DD_h[c] + DD_arg_L[c] -> DD_co2[c] + DD_agm[c] '	0	1000
'Alanine and aspartate metabolism'	'DD_ARGSL'	'DD_argsuc[c] <=> DD_fum[c] + DD_arg_L[c] '	-1000	1000
'Alanine and aspartate metabolism'	'DD_ARGSSr'	'DD_atp[c] + DD_asp_L[c] + DD_citr_L[c] <=> DD_h[c] + DD_amp[c] + DD_ppi[c] + DD_argsuc[c] '	-1000	1000
'Glycine, serine, alanine and threonine metabolism'	'DD_ASAD'	'DD_nadp[c] + DD_pi[c] + DD_aspsa[c] <=> DD_h[c] + DD_nadph[c] + DD_4pasp[c] '	-1000	1000
'Transport, extracellular'	'DD_ASNt2r'	'DD_h[e] + DD_asn_L[e] <=> DD_h[c] + DD_asn_L[c] '	-1000	1000
'beta-Alanine metabolism'	'DD_ASP1DC'	'DD_h[c] + DD_asp_L[c] -> DD_co2[c] + DD_ala_B[c] '	0	1000
'Pyrimidine synthesis'	'DD_ASPCT'	'DD_cbp[c] + DD_asp_L[c] -> DD_h[c] + DD_pi[c] + DD_cbasp[c] '	0	1000
'Glycine, serine, alanine and threonine metabolism'	'DD_ASPKi'	'DD_atp[c] + DD_asp_L[c] -> DD_adp[c] + DD_4pasp[c] '	0	1000
'NAD metabolism'	'DD_ASPO1'	'DD_h2o[c] + DD_asp_L[c] + DD_o2[c] -> DD_nh4[c] + DD_h2o2[c] + DD_oaa[c] '	0	1000
'NAD metabolism'	'DD_ASPO5'	'DD_fum[c] + DD_asp_L[c] -> DD_h[c] + DD_iasp[c] + DD_succ[c] '	0	1000
'NAD metabolism'	'DD_ASPO6'	'DD_asp_L[c] + DD_o2[c] -> DD_h[c] + DD_h2o2[c] + DD_iasp[c] '	0	1000
'NAD metabolism'	'DD_ASPO7'	'DD_asp_L[c] + DD_fmn[c] -> DD_h[c] + DD_iasp[c] + DD_fmnh2[c] '	0	1000
'Alanine and aspartate metabolism'	'DD_ASPT'	'DD_asp_L[c] -> DD_fum[c] + DD_nh4[c] '	0	1000
'Alanine and aspartate metabolism'	'DD_ASPTA'	'DD_akg[c] + DD_asp_L[c] <=> DD_glu_L[c] + DD_oaa[c] '	-1000	1000
'Transport, extracellular'	'DD_ASPt2r'	'DD_h[e] + DD_asp_L[e] <=> DD_h[c] + DD_asp_L[c] '	-1000	1000
'Histidine metabolism'	'DD_ATPPRT'	'DD_atp[c] + DD_prpp[c] -> DD_ppi[c] + DD_prbatp[c] '	0	1000
'Energy metabolism'	'DD_ATPS4'	'4 DD_h[e] + DD_pi[c] + DD_adp[c] -> 3 DD_h[c] + DD_h2o[c] + DD_atp[c] '	0	1000
'Biotin metabolism'	'DD_BACCLi'	'DD_ppi[c] + DD_btamp[c] -> DD_h[c] + DD_atp[c] + DD_btn[c] '	0	1000
'Starch and sucrose metabolism'	'DD_BGLA'	'DD_h2o[c] + DD_cellb[c] -> 2 DD_glc_D[c] '	0	1000
'Starch and sucrose metabolism'	'DD_BGLAr'	'DD_h2o[c] + DD_cellb[c] <=> 2 DD_glc_bD[c] '	-1000	1000
'Nucleotide interconversion'	'DD_BPNT'	'DD_h2o[c] + DD_pap[c] -> DD_pi[c] + DD_amp[c] '	0	1000
'Biotin metabolism'	'DD_BTNCLi'	'DD_atp[c] + DD_hco3[c] + DD_apoC_Lys_btn[c] -> DD_h[c] + DD_pi[c] + DD_adp[c] + DD_btn_co2[c] '	0	1000
'Transport, extracellular'	'DD_BTNabc'	'DD_h2o[c] + DD_atp[c] + DD_btn[e] -> DD_h[c] + DD_pi[c] + DD_adp[c] + DD_btn[c] '	0	1000
'Biotin metabolism'	'DD_BTS4'	'DD_amet[c] + DD_dtbt[c] + DD_s[c] -> DD_h[c] + DD_btn[c] + DD_dad_5[c] + DD_met_L[c] '	0	1000
'Aminobenzoate degradation'	'DD_BZAMAH'	'DD_h2o[c] + DD_bzam[c] -> DD_nh4[c] + DD_bz[c] '	0	1000
'Transport, extracellular'	'DD_CAt4i'	'DD_h[c] + DD_ca2[e] -> DD_h[e] + DD_ca2[c] '	0	1000
'Vitamin B12 metabolism'	'DD_CBIAT'	'DD_h[c] + DD_atp[c] + DD_cbi[c] <=> DD_adocbi[c] + DD_pppi[c] '	-1000	1000
'Vitamin B12 metabolism'	'DD_CBLAT'	'DD_h[c] + DD_atp[c] + DD_cbl1[c] <=> DD_pppi[c] + DD_adocbl[c] '	-1000	1000
'Pyrimidine synthesis'	'DD_CBPS'	'DD_h2o[c] + 2 DD_atp[c] + DD_hco3[c] + DD_gln_L[c] -> 2 DD_h[c] + DD_glu_L[c] + DD_pi[c] + 2 DD_adp[c] + DD_cbp[c] '	0	1000
'Transport, extracellular'	'DD_CD2abc1'	'DD_h2o[c] + DD_atp[c] + DD_cd2[c] -> DD_h[c] + DD_pi[c] + DD_adp[c] + DD_cd2[e] '	0	1000
'Lipopolysaccharide biosynthesis'	'DD_CDOSKT'	'DD_ckdo[c] + DD_kdolipid4[c] <=> DD_h[c] + DD_cmp[c] + DD_kdo2lipid4[c] '	-1000	1000
'Terpenoid backbone biosynthesis'	'DD_CDPMEK'	'DD_atp[c] + DD_4c2me[c] -> DD_h[c] + DD_adp[c] + DD_2p4c2me[c] '	0	1000
'Transport, extracellular'	'DD_CGLYabc'	'DD_h2o[c] + DD_atp[c] + DD_cgly[e] -> DD_h[c] + DD_pi[c] + DD_adp[c] + DD_cgly[c] '	0	1000
'Phenylalanine metabolism'	'DD_CHORM'	'DD_chor[c] -> DD_pphn[c] '	0	1000
'Phenylalanine metabolism'	'DD_CHORS'	'DD_3psme[c] -> DD_pi[c] + DD_chor[c] '	0	1000
'Transport, extracellular'	'DD_CHTBSabc'	'DD_h2o[c] + DD_atp[c] + DD_chtbs[e] -> DD_h[c] + DD_pi[c] + DD_adp[c] + DD_chtbs[c] '	0	1000
'Valine, leucine, and isoleucine metabolism'	'DD_CITRAMALS'	'DD_h2o[c] + DD_accoa[c] + DD_pyr[c] -> DD_h[c] + DD_coa[c] + DD_2mmal[c] '	0	1000
'Glycerophospholipid metabolism'	'DD_CLPNS140'	'2 DD_pg140[c] <=> DD_glyc[c] + DD_clpn140[c] '	-1000	1000
'Glycerophospholipid metabolism'	'DD_CLPNS160'	'2 DD_pg160[c] <=> DD_glyc[c] + DD_clpn160[c] '	-1000	1000
'Glycerophospholipid metabolism'	'DD_CLPNS180'	'2 DD_pg180[c] <=> DD_glyc[c] + DD_clpn180[c] '	-1000	1000
'Glycerophospholipid metabolism'	'DD_CLPNSAI15'	'2 DD_pgai15[c] <=> DD_glyc[c] + DD_clpnai15[c] '	-1000	1000
'Glycerophospholipid metabolism'	'DD_CLPNSAI17'	'2 DD_pgai17[c] <=> DD_glyc[c] + DD_clpnai17[c] '	-1000	1000
'Glycerophospholipid metabolism'	'DD_CLPNSI14'	'2 DD_pgi14[c] <=> DD_glyc[c] + DD_clpni14[c] '	-1000	1000
'Glycerophospholipid metabolism'	'DD_CLPNSI15'	'2 DD_pgi15[c] <=> DD_glyc[c] + DD_clpni15[c] '	-1000	1000
'Glycerophospholipid metabolism'	'DD_CLPNSI16'	'2 DD_pgi16[c] <=> DD_glyc[c] + DD_clpni16[c] '	-1000	1000
'Glycerophospholipid metabolism'	'DD_CLPNSI17'	'2 DD_pgi17[c] <=> DD_glyc[c] + DD_clpni17[c] '	-1000	1000
'Benzoate degradation'	'DD_CMLDC'	'DD_h[c] + DD_2c25dho[c] -> DD_co2[c] + DD_5odhf2a[c] '	0	1000
'Transport, extracellular'	'DD_CO2t'	'DD_co2[e] <=> DD_co2[c] '	-1000	1000
'Transport, extracellular'	'DD_COBALTt5'	'DD_cobalt2[c] <=> DD_cobalt2[e] '	-1000	1000
'Transport, extracellular'	'DD_CSNt6'	'DD_h[e] + DD_csn[e] <=> DD_h[c] + DD_csn[c] '	-1000	1000
'Nucleotide interconversion'	'DD_CTPS1'	'DD_atp[c] + DD_nh4[c] + DD_utp[c] -> 2 DD_h[c] + DD_pi[c] + DD_adp[c] + DD_ctp[c] '	0	1000
'Pyrimidine synthesis'	'DD_CTPS2'	'DD_h2o[c] + DD_atp[c] + DD_gln_L[c] + DD_utp[c] -> 2 DD_h[c] + DD_glu_L[c] + DD_pi[c] + DD_adp[c] + DD_ctp[c] '	0	1000
'Vitamin B12 metabolism'	'DD_CYRDAAT'	'DD_h[c] + DD_atp[c] + DD_co1dam[c] -> DD_adcobdam[c] + DD_pppi[c] '	0	1000
'Methionine and cysteine metabolism'	'DD_CYSS'	'DD_h2s[c] + DD_acser[c] -> DD_h[c] + DD_ac[c] + DD_cys_L[c] '	0	1000
'Methionine and cysteine metabolism'	'DD_CYSS3r'	'DD_trdrd[c] + DD_tsul[c] + DD_acser[c] <=> DD_h[c] + DD_ac[c] + DD_trdox[c] + DD_so3[c] + DD_cys_L[c] '	-1000	1000
'Methionine and cysteine metabolism'	'DD_CYSTGL'	'DD_h2o[c] + DD_cyst_L[c] -> DD_2obut[c] + DD_nh4[c] + DD_cys_L[c] '	0	1000
'Methionine and cysteine metabolism'	'DD_CYSTL'	'DD_h2o[c] + DD_cyst_L[c] -> DD_pyr[c] + DD_nh4[c] + DD_hcys_L[c] '	0	1000
'Methionine and cysteine metabolism'	'DD_CYSTS'	'DD_hcys_L[c] + DD_ser_L[c] -> DD_h2o[c] + DD_cyst_L[c] '	0	1000
'Transport, extracellular'	'DD_CYSt2r'	'DD_h[e] + DD_cys_L[e] <=> DD_h[c] + DD_cys_L[c] '	-1000	1000
'Energy metabolism'	'DD_CYTBD'	'2 DD_h[c] + 0.5 DD_o2[c] + DD_q8h2[c] -> DD_h2o[c] + 2 DD_h[e] + DD_q8[c] '	0	1000
'Energy metabolism'	'DD_CYTBD2'	'2 DD_h[c] + DD_mql8[c] + 0.5 DD_o2[c] -> DD_h2o[c] + 2 DD_h[e] + DD_mqn8[c] '	0	1000
'Nucleotide interconversion'	'DD_CYTDK3'	'DD_cytd[c] + DD_itp[c] -> DD_h[c] + DD_cmp[c] + DD_idp[c] '	0	1000
'Transport, extracellular'	'DD_CYTDt2r'	'DD_h[e] + DD_cytd[e] <=> DD_h[c] + DD_cytd[c] '	-1000	1000
'Nucleotide interconversion'	'DD_CYTK1'	'DD_atp[c] + DD_cmp[c] <=> DD_adp[c] + DD_cdp[c] '	-1000	1000
'Nucleotide interconversion'	'DD_CYTK2'	'DD_atp[c] + DD_dcmp[c] <=> DD_adp[c] + DD_dcdp[c] '	-1000	1000
'Transport, extracellular'	'DD_Cuabc'	'DD_h2o[c] + DD_atp[c] + DD_cu2[e] -> DD_h[c] + DD_pi[c] + DD_adp[c] + DD_cu2[c] '	0	1000
'Transport, extracellular'	'DD_Cut1'	'DD_h2o[c] + DD_atp[c] + DD_cu2[c] -> DD_h[c] + DD_pi[c] + DD_adp[c] + DD_cu2[e] '	0	1000
'Transport, extracellular'	'DD_DADNt2r'	'DD_h[e] + DD_dad_2[e] <=> DD_h[c] + DD_dad_2[c] '	-1000	1000
'Lysine metabolism'	'DD_DAPDC'	'DD_h[c] + DD_26dap_M[c] -> DD_co2[c] + DD_lys_L[c] '	0	1000
'Lysine metabolism'	'DD_DAPE'	'DD_26dap_LL[c] <=> DD_26dap_M[c] '	-1000	1000
'Folate metabolism'	'DD_DAPMDH'	'DD_nadp[c] + DD_h2o[c] + DD_26dap_M[c] <=> DD_h[c] + DD_nadph[c] + DD_nh4[c] + DD_l2a6o[c] '	-1000	1000
'Glycerophospholipid metabolism'	'DD_DASYN120'	'DD_h[c] + DD_ctp[c] + DD_pa120[c] -> DD_ppi[c] + DD_cdpdddecg[c] '	0	1000
'Glycerophospholipid metabolism'	'DD_DASYN140'	'DD_h[c] + DD_pa140[c] + DD_ctp[c] -> DD_ppi[c] + DD_cdpdtdecg[c] '	0	1000
'Glycerophospholipid metabolism'	'DD_DASYN141'	'DD_h[c] + DD_ctp[c] + DD_pa141[c] -> DD_ppi[c] + DD_cdpdtdec7eg[c] '	0	1000
'Glycerophospholipid metabolism'	'DD_DASYN160'	'DD_h[c] + DD_pa160[c] + DD_ctp[c] -> DD_ppi[c] + DD_cdpdhdecg[c] '	0	1000
'Glycerophospholipid metabolism'	'DD_DASYN161'	'DD_h[c] + DD_ctp[c] + DD_pa161[c] -> DD_ppi[c] + DD_cdpdhdec9eg[c] '	0	1000
'Glycerophospholipid metabolism'	'DD_DASYN180'	'DD_h[c] + DD_pa180[c] + DD_ctp[c] -> DD_ppi[c] + DD_cdpdodecg[c] '	0	1000
'Glycerophospholipid metabolism'	'DD_DASYN181'	'DD_h[c] + DD_ctp[c] + DD_pa181[c] -> DD_ppi[c] + DD_cdpdodec11eg[c] '	0	1000
'Glycerophospholipid metabolism'	'DD_DASYNAI15'	'DD_h[c] + DD_paai15[c] + DD_ctp[c] -> DD_ppi[c] + DD_cdpdaipdecg[c] '	0	1000
'Glycerophospholipid metabolism'	'DD_DASYNAI17'	'DD_h[c] + DD_paai17[c] + DD_ctp[c] -> DD_ppi[c] + DD_cdpdaihpdecg[c] '	0	1000
'Glycerophospholipid metabolism'	'DD_DASYNI14'	'DD_h[c] + DD_pai14[c] + DD_ctp[c] -> DD_ppi[c] + DD_cdpditdecg[c] '	0	1000
'Glycerophospholipid metabolism'	'DD_DASYNI15'	'DD_h[c] + DD_pai15[c] + DD_ctp[c] -> DD_ppi[c] + DD_cdpdipdecg[c] '	0	1000
'Glycerophospholipid metabolism'	'DD_DASYNI16'	'DD_h[c] + DD_pai16[c] + DD_ctp[c] -> DD_ppi[c] + DD_cdpdihdecg[c] '	0	1000
'Glycerophospholipid metabolism'	'DD_DASYNI17'	'DD_h[c] + DD_pai17[c] + DD_ctp[c] -> DD_ppi[c] + DD_cdpdihpdecg[c] '	0	1000
'Vitamin B2 metabolism'	'DD_DB4PS'	'DD_ru5p_D[c] -> DD_h[c] + DD_for[c] + DD_db4p[c] '	0	1000
'Biotin metabolism'	'DD_DBTS'	'DD_co2[c] + DD_atp[c] + DD_dann[c] -> 3 DD_h[c] + DD_pi[c] + DD_adp[c] + DD_dtbt[c] '	0	1000
'Pyrimidine catabolism'	'DD_DCMPDA'	'DD_h[c] + DD_h2o[c] + DD_dcmp[c] <=> DD_nh4[c] + DD_dump[c] '	-1000	1000
'Transport, extracellular'	'DD_DDCAt'	'DD_ddca[e] <=> DD_ddca[c] '	-1000	1000
'Phenylalanine metabolism'	'DD_DDPA'	'DD_h2o[c] + DD_pep[c] + DD_e4p[c] -> DD_pi[c] + DD_2dda7p[c] '	0	1000
'Nucleotide interconversion'	'DD_DGK1'	'DD_atp[c] + DD_dgmp[c] <=> DD_adp[c] + DD_dgdp[c] '	-1000	1000
'Transport, extracellular'	'DD_DGSNt2r'	'DD_h[e] + DD_dgsn[e] <=> DD_h[c] + DD_dgsn[c] '	-1000	1000
'Valine, leucine, and isoleucine metabolism'	'DD_DHAD1'	'DD_23dhmb[c] -> DD_h2o[c] + DD_3mob[c] '	0	1000
'Valine, leucine, and isoleucine metabolism'	'DD_DHAD2'	'DD_23dhmp[c] -> DD_h2o[c] + DD_3mop[c] '	0	1000
'Lysine metabolism'	'DD_DHDPRy'	'DD_h[c] + DD_nadph[c] + DD_23dhdp[c] -> DD_nadp[c] + DD_thdp[c] '	0	1000
'Lysine metabolism'	'DD_DHDPS'	'DD_pyr[c] + DD_aspsa[c] -> DD_h[c] + 2 DD_h2o[c] + DD_23dhdp[c] '	0	1000
'Folate metabolism'	'DD_DHFOR2'	'DD_nadp[c] + DD_dhf[c] <=> DD_nadph[c] + DD_fol[c] '	-1000	1000
'Folate metabolism'	'DD_DHFR'	'DD_h[c] + DD_nadph[c] + DD_dhf[c] <=> DD_nadp[c] + DD_thf[c] '	-1000	1000
'Folate metabolism'	'DD_DHFS'	'DD_glu_L[c] + DD_atp[c] + DD_dhpt[c] -> DD_h[c] + DD_pi[c] + DD_adp[c] + DD_dhf[c] '	0	1000
'Valine, leucine, and isoleucine metabolism'	'DD_DHLCOALT'	'DD_dhlam[c] + DD_ibcoa[c] <=> DD_coa[c] + DD_2mpdhl[c] '	-1000	1000
'Ubiquinone and other terpenoid-quinone biosynthesis'	'DD_DHNAOPT'	'DD_dhna[c] + DD_phyldpp[c] <=> DD_h[c] + DD_co2[c] + DD_ppi[c] + DD_dmphqno[c] '	-1000	1000
'Ubiquinone and other terpenoid-quinone biosynthesis'	'DD_DHNAOT4'	'DD_h[c] + DD_dhna[c] + DD_octdp[c] -> DD_co2[c] + DD_ppi[c] + DD_2dmmql8[c] '	0	1000
'Folate metabolism'	'DD_DHNPA2'	'DD_dhnpt[c] -> DD_6hmhpt[c] + DD_gcald[c] '	0	1000
'Pyrimidine synthesis'	'DD_DHORD2'	'DD_q8[c] + DD_dhor_S[c] -> DD_q8h2[c] + DD_orot[c] '	0	1000
'Pyrimidine synthesis'	'DD_DHORD5'	'DD_mqn8[c] + DD_dhor_S[c] -> DD_mql8[c] + DD_orot[c] '	0	1000
'Pyrimidine synthesis'	'DD_DHORDfum'	'DD_fum[c] + DD_dhor_S[c] -> DD_succ[c] + DD_orot[c] '	0	1000
'Pyrimidine synthesis'	'DD_DHORDi'	'DD_o2[c] + DD_dhor_S[c] -> DD_h2o2[c] + DD_orot[c] '	0	1000
'Pyrimidine synthesis'	'DD_DHORTS'	'DD_h2o[c] + DD_dhor_S[c] <=> DD_h[c] + DD_cbasp[c] '	-1000	1000
'Vitamin B2 metabolism'	'DD_DHPPDA'	'DD_h[c] + DD_h2o[c] + DD_25dhpp[c] -> DD_nh4[c] + DD_5apru[c] '	0	1000
'Tetrahydrobiopterin metabolism'	'DD_DHPR'	'DD_h[c] + DD_nadh[c] + DD_dhbpt[c] -> DD_nad[c] + DD_thbpt[c] '	0	1000
'Folate metabolism'	'DD_DHPS'	'DD_4abz[c] + DD_2ahhmp[c] -> DD_h2o[c] + DD_dhpt[c] '	0	1000
'Folate metabolism'	'DD_DHPS2'	'DD_4abz[c] + DD_6hmhptpp[c] -> DD_ppi[c] + DD_dhpt[c] '	0	1000
'Phenylalanine metabolism'	'DD_DHQS'	'DD_2dda7p[c] -> DD_pi[c] + DD_3dhq[c] '	0	1000
'Phenylalanine metabolism'	'DD_DHQTi'	'DD_3dhq[c] -> DD_h2o[c] + DD_3dhsk[c] '	0	1000
'Cholesterol metabolism'	'DD_DMATT'	'DD_dmpp[c] + DD_ipdp[c] -> DD_ppi[c] + DD_grdp[c] '	0	1000
'Terpenoid backbone biosynthesis'	'DD_DMPPS'	'DD_h[c] + DD_nadh[c] + DD_h2mb4p[c] -> DD_h2o[c] + DD_nad[c] + DD_dmpp[c] '	0	1000
'Terpenoid backbone biosynthesis'	'DD_DMPPS2r'	'DD_h[c] + DD_nadph[c] + DD_h2mb4p[c] <=> DD_nadp[c] + DD_h2o[c] + DD_dmpp[c] '	-1000	1000
'Ubiquinone and other terpenoid-quinone biosynthesis'	'DD_DMQMT'	'DD_amet[c] + DD_2omhmbl[c] -> DD_h[c] + DD_ahcys[c] + DD_q8h2[c] '	0	1000
'Exchange/demand reaction'	'DD_DM_4HBA'	'DD_4hba[c] -> '	0	1000
'Exchange/demand reaction'	'DD_DM_AMOB'	'DD_amob[c] -> '	0	1000
'Exchange/demand reaction'	'DD_DM_atp_c_'	'DD_h2o[c] + DD_atp[c] -> DD_h[c] + DD_pi[c] + DD_adp[c] '	0	1000
'Exchange/demand reaction'	'DD_DM_btn'	'DD_btn[c] -> '	0	1000
'Exchange/demand reaction'	'DD_DM_clpn180(c)'	'DD_clpn180[c] -> '	0	1000
'Exchange/demand reaction'	'DD_DM_clpnai17(c)'	'DD_clpnai17[c] -> '	0	1000
'Exchange/demand reaction'	'DD_DM_clpni17(c)'	'DD_clpni17[c] -> '	0	1000
'Exchange/demand reaction'	'DD_DM_dad_5'	'DD_dad_5[c] -> '	0	1000
'Exchange/demand reaction'	'DD_DM_kdo2lipid4L(c)'	'DD_kdo2lipid4L[c] -> '	0	1000
'CoA synthesis'	'DD_DPCOAK'	'DD_atp[c] + DD_dpcoa[c] -> DD_h[c] + DD_coa[c] + DD_adp[c] '	0	1000
'CoA synthesis'	'DD_DPRr'	'DD_h[c] + DD_nadph[c] + DD_2dhp[c] <=> DD_nadp[c] + DD_pant_R[c] '	-1000	1000
'Pentose phosphate pathway'	'DD_DRBK'	'DD_atp[c] + DD_drib[c] -> DD_h[c] + DD_adp[c] + DD_2dr5p[c] '	0	1000
'Nucleotide interconversion'	'DD_DTMPK'	'DD_atp[c] + DD_dtmp[c] -> DD_adp[c] + DD_dtdp[c] '	0	1000
'Terpenoid backbone biosynthesis'	'DD_DXPRIr'	'DD_h[c] + DD_nadph[c] + DD_dxyl5p[c] <=> DD_nadp[c] + DD_2me4p[c] '	-1000	1000
'Terpenoid backbone biosynthesis'	'DD_DXPS'	'DD_h[c] + DD_pyr[c] + DD_g3p[c] -> DD_co2[c] + DD_dxyl5p[c] '	0	1000
'Pyruvate metabolism'	'DD_D_LACD'	'2 DD_ficytC[c] + DD_lac_D[c] -> 2 DD_h[c] + DD_pyr[c] + 2 DD_focytC[c] '	0	1000
'Transport, extracellular'	'DD_D_LACt2'	'DD_h[e] + DD_lac_D[e] <=> DD_h[c] + DD_lac_D[c] '	-1000	1000
'Vitamin B6 metabolism'	'DD_E4PD'	'DD_h2o[c] + DD_nad[c] + DD_e4p[c] <=> 2 DD_h[c] + DD_nadh[c] + DD_4per[c] '	-1000	1000
'Biotin metabolism'	'DD_EACPR1'	'DD_h[c] + DD_nadph[c] + DD_egACPm[c] -> DD_nadp[c] + DD_gACPm[c] '	0	1000
'Biotin metabolism'	'DD_EACPR2'	'DD_h[c] + DD_nadph[c] + DD_epACPm[c] -> DD_nadp[c] + DD_pmACPm[c] '	0	1000
'Fatty acid synthesis'	'DD_EAR100x'	'DD_h[c] + DD_tdec2eACP[c] + DD_nadh[c] -> DD_dcaACP[c] + DD_nad[c] '	0	1000
'Fatty acid synthesis'	'DD_EAR10M11x'	'DD_h[c] + DD_10mtundec2eACP[c] + DD_nadh[c] -> DD_10mundecACP[c] + DD_nad[c] '	0	1000
'Fatty acid synthesis'	'DD_EAR10M12x'	'DD_h[c] + DD_10mtddec2eACP[c] + DD_nadh[c] -> DD_10mddcaACP[c] + DD_nad[c] '	0	1000
'Fatty acid synthesis'	'DD_EAR11M12x'	'DD_h[c] + DD_11mtddec2eACP[c] + DD_nadh[c] -> DD_11mddcaACP[c] + DD_nad[c] '	0	1000
'Fatty acid synthesis'	'DD_EAR120x'	'DD_h[c] + DD_tddec2eACP[c] + DD_nadh[c] -> DD_ddcaACP[c] + DD_nad[c] '	0	1000
'Fatty acid synthesis'	'DD_EAR12M13x'	'DD_h[c] + DD_12mttritec2eACP[c] + DD_nadh[c] -> DD_12mtridecACP[c] + DD_nad[c] '	0	1000
'Fatty acid synthesis'	'DD_EAR12M14x'	'DD_h[c] + DD_12mtmrs2eACP[c] + DD_nadh[c] -> DD_12mmyrsACP[c] + DD_nad[c] '	0	1000
'Fatty acid synthesis'	'DD_EAR13M14x'	'DD_h[c] + DD_13mtmrs2eACP[c] + DD_nadh[c] -> DD_13mmyrsACP[c] + DD_nad[c] '	0	1000
'Fatty acid synthesis'	'DD_EAR140x'	'DD_h[c] + DD_tmrs2eACP[c] + DD_nadh[c] -> DD_myrsACP[c] + DD_nad[c] '	0	1000
'Fatty acid synthesis'	'DD_EAR14M15x'	'DD_h[c] + DD_14mtpentdec2eACP[c] + DD_nadh[c] -> DD_nad[c] + DD_14mpentdecACP[c] '	0	1000
'Fatty acid synthesis'	'DD_EAR14M16x'	'DD_h[c] + DD_14mtpalm2eACP[c] + DD_nadh[c] -> DD_nad[c] + DD_14mpalmACP[c] '	0	1000
'Fatty acid synthesis'	'DD_EAR15M16x'	'DD_h[c] + DD_15mtpalm2eACP[c] + DD_nadh[c] -> DD_nad[c] + DD_15mpalmACP[c] '	0	1000
'Fatty acid synthesis'	'DD_EAR160x'	'DD_h[c] + DD_tpalm2eACP[c] + DD_nadh[c] -> DD_palmACP[c] + DD_nad[c] '	0	1000
'Fatty acid synthesis'	'DD_EAR180x'	'DD_h[c] + DD_toctd2eACP[c] + DD_nadh[c] -> DD_ocdcaACP[c] + DD_nad[c] '	0	1000
'Fatty acid synthesis'	'DD_EAR40x'	'DD_h[c] + DD_but2eACP[c] + DD_nadh[c] -> DD_butACP[c] + DD_nad[c] '	0	1000
'Fatty acid synthesis'	'DD_EAR4M5x'	'DD_h[c] + DD_4mtpent2eACP[c] + DD_nadh[c] -> DD_4mpentACP[c] + DD_nad[c] '	0	1000
'Fatty acid synthesis'	'DD_EAR4M6x'	'DD_h[c] + DD_4mthex2eACP[c] + DD_nadh[c] -> DD_4mhexACP[c] + DD_nad[c] '	0	1000
'Fatty acid synthesis'	'DD_EAR5M6x'	'DD_h[c] + DD_5mthex2eACP[c] + DD_nadh[c] -> DD_5mhexACP[c] + DD_nad[c] '	0	1000
'Fatty acid synthesis'	'DD_EAR60x'	'DD_h[c] + DD_thex2eACP[c] + DD_nadh[c] -> DD_hexACP[c] + DD_nad[c] '	0	1000
'Fatty acid synthesis'	'DD_EAR6M7x'	'DD_h[c] + DD_6mthept2eACP[c] + DD_nadh[c] -> DD_6mheptACP[c] + DD_nad[c] '	0	1000
'Fatty acid synthesis'	'DD_EAR6M8x'	'DD_h[c] + DD_6mtoct2eACP[c] + DD_nadh[c] -> DD_6mocACP[c] + DD_nad[c] '	0	1000
'Fatty acid synthesis'	'DD_EAR7M8x'	'DD_h[c] + DD_7mtoct2eACP[c] + DD_nadh[c] -> DD_7mocACP[c] + DD_nad[c] '	0	1000
'Fatty acid synthesis'	'DD_EAR80x'	'DD_h[c] + DD_toct2eACP[c] + DD_nadh[c] -> DD_ocACP[c] + DD_nad[c] '	0	1000
'Fatty acid synthesis'	'DD_EAR8M10x'	'DD_h[c] + DD_8mtdec2eACP[c] + DD_nadh[c] -> DD_8mdcaACP[c] + DD_nad[c] '	0	1000
'Fatty acid synthesis'	'DD_EAR8M9x'	'DD_h[c] + DD_8mtnon2eACP[c] + DD_nadh[c] -> DD_8mnonACP[c] + DD_nad[c] '	0	1000
'Fatty acid synthesis'	'DD_EAR9M10x'	'DD_h[c] + DD_9mtdec2eACP[c] + DD_nadh[c] -> DD_9mdcaACP[c] + DD_nad[c] '	0	1000
'Lipopolysaccharide biosynthesis'	'DD_EDTXS1'	'DD_ddcaACP[c] + DD_kdo2lipid4[c] -> DD_ACP[c] + DD_kdo2lipid4L[c] '	0	1000
'Lipopolysaccharide biosynthesis'	'DD_EDTXS2'	'DD_myrsACP[c] + DD_kdo2lipid4L[c] -> DD_ACP[c] + DD_lipa[c] '	0	1000
'Arginine and Proline Metabolism'	'DD_EHGLAT'	'DD_akg[c] + DD_e4hglu[c] -> DD_glu_L[c] + DD_4h2oglt[c] '	0	1000
'Glycolysis/gluconeogenesis'	'DD_ENO'	'DD_2pg[c] <=> DD_h2o[c] + DD_pep[c] '	-1000	1000
'Transport, extracellular'	'DD_ETOHt'	'DD_etoh[e] <=> DD_etoh[c] '	-1000	1000
'Fatty acid oxidation'	'DD_FACOAL140'	'DD_coa[c] + DD_atp[c] + DD_ttdca[c] <=> DD_amp[c] + DD_ppi[c] + DD_tdcoa[c] '	-1000	1000
'Fatty acid oxidation'	'DD_FACOAL160'	'DD_coa[c] + DD_atp[c] + DD_hdca[c] <=> DD_amp[c] + DD_ppi[c] + DD_pmtcoa[c] '	-1000	1000
'Fatty acid oxidation'	'DD_FACOAL161'	'DD_coa[c] + DD_atp[c] + DD_hdcea[c] <=> DD_amp[c] + DD_ppi[c] + DD_hdcoa[c] '	-1000	1000
'Fatty acid oxidation'	'DD_FACOAL180'	'DD_coa[c] + DD_atp[c] + DD_ocdca[c] <=> DD_amp[c] + DD_ppi[c] + DD_stcoa[c] '	-1000	1000
'Fatty acid oxidation'	'DD_FACOAL181'	'DD_coa[c] + DD_atp[c] + DD_ocdcea[c] <=> DD_amp[c] + DD_ppi[c] + DD_odecoa[c] '	-1000	1000
'Fatty acid oxidation'	'DD_FACOALAI15'	'DD_coa[c] + DD_atp[c] + DD_fa4[c] <=> DD_amp[c] + DD_ppi[c] + DD_aipdcoa[c] '	-1000	1000
'Fatty acid oxidation'	'DD_FACOALAI17'	'DD_coa[c] + DD_atp[c] + DD_fa12[c] <=> DD_amp[c] + DD_ppi[c] + DD_aihpdcoa[c] '	-1000	1000
'Fatty acid oxidation'	'DD_FACOALI14'	'DD_coa[c] + DD_atp[c] + DD_fa1[c] <=> DD_amp[c] + DD_ppi[c] + DD_itdcoa[c] '	-1000	1000
'Fatty acid oxidation'	'DD_FACOALI15'	'DD_coa[c] + DD_atp[c] + DD_fa3[c] <=> DD_amp[c] + DD_ppi[c] + DD_ipdcoa[c] '	-1000	1000
'Fatty acid oxidation'	'DD_FACOALI16'	'DD_coa[c] + DD_atp[c] + DD_fa6[c] <=> DD_amp[c] + DD_ppi[c] + DD_ihdcoa[c] '	-1000	1000
'Fatty acid oxidation'	'DD_FACOALI17'	'DD_coa[c] + DD_atp[c] + DD_fa11[c] <=> DD_amp[c] + DD_ppi[c] + DD_ihpdcoa[c] '	-1000	1000
'Glycolysis/gluconeogenesis'	'DD_FBA'	'DD_fdp[c] <=> DD_dhap[c] + DD_g3p[c] '	-1000	1000
'Fructose and mannose metabolism'	'DD_FBA2'	'DD_f1p[c] <=> DD_glyald[c] + DD_dhap[c] '	-1000	1000
'Pentose phosphate pathway'	'DD_FBA3'	'DD_s17bp[c] <=> DD_dhap[c] + DD_e4p[c] '	-1000	1000
'Fructose and mannose metabolism'	'DD_FCI'	'DD_fuc_L[c] <=> DD_fcl_L[c] '	-1000	1000
'Fructose and mannose metabolism'	'DD_FCLK'	'DD_atp[c] + DD_fcl_L[c] -> DD_h[c] + DD_adp[c] + DD_fc1p[c] '	0	1000
'Transport, extracellular'	'DD_FE2abc'	'DD_h2o[c] + DD_atp[c] + DD_fe2[e] -> DD_h[c] + DD_pi[c] + DD_adp[c] + DD_fe2[c] '	0	1000
'Transport, extracellular'	'DD_FE3abc'	'DD_h2o[c] + DD_atp[c] + DD_fe3[e] -> DD_h[c] + DD_pi[c] + DD_adp[c] + DD_fe3[c] '	0	1000
'Transport, extracellular'	'DD_FECRMabc'	'DD_h2o[c] + DD_atp[c] + DD_fecrm[e] -> DD_h[c] + DD_pi[c] + DD_adp[c] + DD_fecrm[c] '	0	1000
'Vitamin B2 metabolism'	'DD_FMNAT'	'DD_h[c] + DD_atp[c] + DD_fmn[c] -> DD_ppi[c] + DD_fad[c] '	0	1000
'Vitamin B2 metabolism'	'DD_FMNRx2'	'DD_h[c] + DD_nadph[c] + DD_fmn[c] -> DD_nadp[c] + DD_fmnh2[c] '	0	1000
'Folate metabolism'	'DD_FOLD3'	'DD_4abz[c] + DD_2ahhmd[c] -> DD_ppi[c] + DD_dhpt[c] '	0	1000
'Transport, extracellular'	'DD_FORt'	'DD_for[e] <=> DD_for[c] '	-1000	1000
'Folate metabolism'	'DD_FPGS'	'4 DD_glu_L[c] + DD_atp[c] + DD_thf[c] -> DD_h[c] + 3 DD_h2o[c] + DD_pi[c] + DD_adp[c] + DD_5thf[c] '	0	1000
'Folate metabolism'	'DD_FPGS7'	'4 DD_glu_L[c] + DD_atp[c] + DD_10fthf[c] -> DD_h[c] + 3 DD_h2o[c] + DD_pi[c] + DD_adp[c] + DD_10fthf5glu[c] '	0	1000
'Folate metabolism'	'DD_FPGS_tm'	'DD_glu_L[c] + DD_atp[c] + DD_thf[c] -> DD_h[c] + DD_pi[c] + DD_adp[c] + DD_thfglu[c] '	0	1000
'Citric acid cycle'	'DD_FRD2'	'DD_fum[c] + DD_mql8[c] -> DD_mqn8[c] + DD_succ[c] '	0	1000
'Citric acid cycle'	'DD_FRD3'	'DD_fum[c] + DD_2dmmql8[c] -> DD_succ[c] + DD_2dmmq8[c] '	0	1000
'Citric acid cycle'	'DD_FRD7'	'DD_fum[c] + DD_q8h2[c] -> DD_succ[c] + DD_q8[c] '	0	1000
'Cholesterol metabolism'	'DD_FRTT'	'DD_ipdp[c] + DD_frdp[c] -> DD_ppi[c] + DD_ggdp[c] '	0	1000
'Transport, extracellular'	'DD_FRUpts'	'DD_pep[c] + DD_fru[e] -> DD_pyr[c] + DD_f1p[c] '	0	1000
'N-glycan synthesis'	'DD_FT'	'DD_ipdp[c] + DD_frdp[c] -> DD_ppi[c] + DD_ttc_ggdp[c] '	0	1000
'Folate metabolism'	'DD_FTHFCL'	'DD_atp[c] + DD_5fthf[c] -> DD_pi[c] + DD_adp[c] + DD_methf[c] '	0	1000
'Folate metabolism'	'DD_FTHFL'	'DD_atp[c] + DD_thf[c] + DD_for[c] -> DD_pi[c] + DD_adp[c] + DD_10fthf[c] '	0	1000
'Citric acid cycle'	'DD_FUM'	'DD_h2o[c] + DD_fum[c] <=> DD_mal_L[c] '	-1000	1000
'Sulfur metabolism'	'DD_FXXRDO'	'3 DD_h2o[c] + DD_h2s[c] + 3 DD_fdxox[c] <=> 2 DD_h[c] + DD_so3[c] + 3 DD_fdxrd[c] '	-1000	1000
'Cell wall biosynthesis'	'DD_G1PACT'	'DD_accoa[c] + DD_gam1p[c] -> DD_h[c] + DD_coa[c] + DD_acgam1p[c] '	0	1000
'Nucleotide sugar metabolism'	'DD_G1PTT'	'DD_h[c] + DD_dttp[c] + DD_g1p[c] -> DD_ppi[c] + DD_dtdpglu[c] '	0	1000
'Heme synthesis'	'DD_G1SAT'	'DD_glu1sa[c] <=> DD_5aop[c] '	-1000	1000
'Glycerophospholipid metabolism'	'DD_G3PAT120'	'DD_ddcaACP[c] + DD_glyc3p[c] -> DD_ACP[c] + DD_1ddecg3p[c] '	0	1000
'Glycerophospholipid metabolism'	'DD_G3PAT140'	'DD_myrsACP[c] + DD_glyc3p[c] -> DD_ACP[c] + DD_1tdecg3p[c] '	0	1000
'Glycerophospholipid metabolism'	'DD_G3PAT141'	'DD_tdeACP[c] + DD_glyc3p[c] -> DD_ACP[c] + DD_1tdec7eg3p[c] '	0	1000
'Glycerophospholipid metabolism'	'DD_G3PAT160'	'DD_palmACP[c] + DD_glyc3p[c] -> DD_ACP[c] + DD_1hdecg3p[c] '	0	1000
'Glycerophospholipid metabolism'	'DD_G3PAT161'	'DD_hdeACP[c] + DD_glyc3p[c] -> DD_ACP[c] + DD_1hdec9eg3p[c] '	0	1000
'Glycerophospholipid metabolism'	'DD_G3PAT180'	'DD_ocdcaACP[c] + DD_glyc3p[c] -> DD_ACP[c] + DD_1odecg3p[c] '	0	1000
'Glycerophospholipid metabolism'	'DD_G3PAT181'	'DD_octeACP[c] + DD_glyc3p[c] -> DD_ACP[c] + DD_1odec11eg3p[c] '	0	1000
'Glycerophospholipid metabolism'	'DD_G3PATAI15'	'DD_h[c] + DD_aipdcoa[c] + DD_glyc3p[c] -> DD_coa[c] + DD_1aipdecg3p[c] '	0	1000
'Glycerophospholipid metabolism'	'DD_G3PATAI17'	'DD_aihpdcoa[c] + DD_glyc3p[c] -> DD_coa[c] + DD_1aihpdecg3p[c] '	0	1000
'Glycerophospholipid metabolism'	'DD_G3PATI14'	'DD_h[c] + DD_itdcoa[c] + DD_glyc3p[c] -> DD_coa[c] + DD_1itdecg3p[c] '	0	1000
'Glycerophospholipid metabolism'	'DD_G3PATI15'	'DD_h[c] + DD_ipdcoa[c] + DD_glyc3p[c] -> DD_coa[c] + DD_1ipdecg3p[c] '	0	1000
'Glycerophospholipid metabolism'	'DD_G3PATI16'	'DD_h[c] + DD_ihdcoa[c] + DD_glyc3p[c] -> DD_coa[c] + DD_1ihdecg3p[c] '	0	1000
'Glycerophospholipid metabolism'	'DD_G3PATI17'	'DD_ihpdcoa[c] + DD_glyc3p[c] -> DD_coa[c] + DD_1ihpdecg3p[c] '	0	1000
'Glycerophospholipid metabolism'	'DD_G3PCT'	'DD_h[c] + DD_ctp[c] + DD_glyc3p[c] -> DD_ppi[c] + DD_cdpglyc[c] '	0	1000
'Glycerophospholipid metabolism'	'DD_G3PD1'	'DD_nad[c] + DD_glyc3p[c] <=> DD_h[c] + DD_nadh[c] + DD_dhap[c] '	-1000	1000
'Glycerophospholipid metabolism'	'DD_G3PD2'	'DD_nadp[c] + DD_glyc3p[c] <=> DD_h[c] + DD_nadph[c] + DD_dhap[c] '	-1000	1000
'Urea cycle'	'DD_G5SADs'	'DD_glu5sa[c] -> DD_h[c] + DD_h2o[c] + DD_1pyr5c[c] '	0	1000
'Arginine and Proline Metabolism'	'DD_G5SDr'	'DD_h[c] + DD_nadph[c] + DD_glu5p[c] <=> DD_nadp[c] + DD_pi[c] + DD_glu5sa[c] '	-1000	1000
'Aminosugar metabolism'	'DD_G6PDA'	'DD_h2o[c] + DD_gam6p[c] -> DD_nh4[c] + DD_f6p[c] '	0	1000
'Glycolysis/gluconeogenesis'	'DD_G6PI'	'DD_g6p[c] <=> DD_g6p_B[c] '	-1000	1000
'Glycolysis/gluconeogenesis'	'DD_G6PI3'	'DD_g6p_B[c] <=> DD_f6p[c] '	-1000	1000
'Biotin metabolism'	'DD_GACPCD'	'DD_h[c] + DD_malACP[c] + DD_gACPm[c] -> DD_ACP[c] + DD_3opACPm[c] + DD_co2[c] '	0	1000
'Aminosugar metabolism'	'DD_GALAM6PDA'	'DD_h2o[c] + DD_galam6p[c] -> DD_nh4[c] + DD_tag6p_D[c] '	0	1000
'O-Glycan degradation'	'DD_GALASE_OGLYCAN1e'	'DD_f1a[e] + DD_h2o[e] -> DD_core6[e] + DD_gal[e] '	0	1000
'O-Glycan degradation'	'DD_GALASE_OGLYCAN2e'	'DD_T_antigen[e] + DD_h2o[e] -> DD_Tn_antigen[e] + DD_gal[e] '	0	1000
'O-Glycan degradation'	'DD_GALASE_OGLYCAN3e'	'DD_core8[e] + DD_h2o[e] -> DD_Tn_antigen[e] + DD_gal[e] '	0	1000
'Galactose metabolism'	'DD_GALK'	'DD_atp[c] + DD_gal[c] -> DD_h[c] + DD_adp[c] + DD_gal1p[c] '	0	1000
'Glycolysis/gluconeogenesis'	'DD_GALM1r'	'DD_glc_bD[c] <=> DD_glc_D[c] '	-1000	1000
'O-Glycan degradation'	'DD_GALNACASE_OGLYCAN1e'	'DD_Tn_antigen[e] + DD_h2o[e] -> DD_acgal[e] + DD_Ser_Thr[e] '	0	1000
'O-Glycan degradation'	'DD_GALNACASE_OGLYCAN2e'	'DD_core5[e] + DD_h2o[e] -> DD_acgal[e] + DD_Tn_antigen[e] '	0	1000
'O-Glycan degradation'	'DD_GALNACASE_OGLYCAN3e'	'DD_core7[e] + DD_h2o[e] -> DD_acgal[e] + DD_Tn_antigen[e] '	0	1000
'Plant polysaccharide degradation'	'DD_GALS3'	'DD_h2o[c] + DD_melib[c] -> DD_glc_D[c] + DD_gal[c] '	0	1000
'Lipopolysaccharide biosynthesis'	'DD_GALT1'	'DD_gicolipa[c] + DD_udpg[c] -> DD_h[c] + DD_gagicolipa[c] + DD_udp[c] '	0	1000
'Transport, extracellular'	'DD_GALTpts'	'DD_pep[c] + DD_galt[e] -> DD_pyr[c] + DD_galt1p[c] '	0	1000
'Galactose metabolism'	'DD_GALU'	'DD_h[c] + DD_utp[c] + DD_g1p[c] <=> DD_ppi[c] + DD_udpg[c] '	-1000	1000
'Transport, extracellular'	'DD_GALabc'	'DD_h2o[c] + DD_atp[c] + DD_gal[e] -> DD_h[c] + DD_pi[c] + DD_adp[c] + DD_gal[c] '	0	1000
'Transport, extracellular'	'DD_GAMpts'	'DD_pep[c] + DD_gam[e] -> DD_pyr[c] + DD_gam6p[c] '	0	1000
'Glycolysis/gluconeogenesis'	'DD_GAPD'	'DD_pi[c] + DD_nad[c] + DD_g3p[c] <=> DD_h[c] + DD_nadh[c] + DD_13dpg[c] '	-1000	1000
'Purine synthesis'	'DD_GARFTi'	'DD_10fthf[c] + DD_gar[c] -> DD_h[c] + DD_thf[c] + DD_fgam[c] '	0	1000
'Glyoxylate and dicarboxylate metabolism'	'DD_GCALDD'	'DD_h2o[c] + DD_nad[c] + DD_gcald[c] -> 2 DD_h[c] + DD_nadh[c] + DD_glyclt[c] '	0	1000
'Glycine, serine, alanine and threonine metabolism'	'DD_GCCa'	'DD_h[c] + DD_gly[c] + DD_lpro[c] -> DD_co2[c] + DD_alpro[c] '	0	1000
'Glycine, serine, alanine and threonine metabolism'	'DD_GCCb'	'DD_thf[c] + DD_alpro[c] -> DD_nh4[c] + DD_dhlpro[c] + DD_mlthf[c] '	0	1000
'Glycine, serine, alanine and threonine metabolism'	'DD_GCCc'	'DD_nad[c] + DD_dhlpro[c] -> DD_h[c] + DD_nadh[c] + DD_lpro[c] '	0	1000
'Aminosugar metabolism'	'DD_GF6PTA'	'DD_gln_L[c] + DD_f6p[c] -> DD_glu_L[c] + DD_gam6p[c] '	0	1000
'Fructose and mannose metabolism'	'DD_GFUCS'	'DD_h[c] + DD_nadph[c] + DD_gdpddman[c] -> DD_nadp[c] + DD_gdpfuc[c] '	0	1000
'Terpenoid backbone biosynthesis'	'DD_GGT'	'2 DD_ggdp[c] <=> DD_ppi[c] + DD_pphtd[c] '	-1000	1000
'Glutathione metabolism'	'DD_GGTA'	'DD_glu_L[c] + DD_cgly[c] -> DD_h2o[c] + DD_gthrd[c] '	0	1000
'Terpenoid backbone biosynthesis'	'DD_GGTT'	'DD_ipdp[c] + DD_ggdp[c] -> DD_ppi[c] + DD_pendp[c] '	0	1000
'Glycine, serine, alanine and threonine metabolism'	'DD_GHMT2r'	'DD_thf[c] + DD_ser_L[c] <=> DD_h2o[c] + DD_gly[c] + DD_mlthf[c] '	-1000	1000
'Nucleotide interconversion'	'DD_GK1'	'DD_atp[c] + DD_gmp[c] <=> DD_adp[c] + DD_gdp[c] '	-1000	1000
'Nucleotide interconversion'	'DD_GK2'	'DD_datp[c] + DD_gmp[c] <=> DD_gdp[c] + DD_dadp[c] '	-1000	1000
'O-Glycan degradation'	'DD_GLCNACASE_OGLYCAN1e'	'DD_core6[e] + DD_h2o[e] -> DD_acgam[e] + DD_Tn_antigen[e] '	0	1000
'O-Glycan degradation'	'DD_GLCNACASE_OGLYCAN2e'	'DD_gncore2[e] + DD_h2o[e] -> DD_acgam[e] + DD_core2[e] '	0	1000
'O-Glycan degradation'	'DD_GLCNACASE_OGLYCAN3e'	'DD_core2[e] + DD_h2o[e] -> DD_acgam[e] + DD_T_antigen[e] '	0	1000
'O-Glycan degradation'	'DD_GLCNACASE_OGLYCAN4e'	'DD_gncore1[e] + DD_h2o[e] -> DD_acgam[e] + DD_T_antigen[e] '	0	1000
'O-Glycan degradation'	'DD_GLCNACASE_OGLYCAN5e'	'DD_core4[e] + DD_h2o[e] -> DD_acgam[e] + DD_core3[e] '	0	1000
'O-Glycan degradation'	'DD_GLCNACASE_OGLYCAN6e'	'DD_core3[e] + DD_h2o[e] -> DD_acgam[e] + DD_Tn_antigen[e] '	0	1000
'Starch and sucrose metabolism'	'DD_GLCP3'	'DD_h[c] + DD_pi[c] + DD_glycogen[c] <=> DD_g1p[c] + DD_glycogenb[c] '	-1000	1000
'Lipopolysaccharide biosynthesis'	'DD_GLCTR1'	'DD_udpg[c] + DD_icolipa[c] -> DD_h[c] + DD_gicolipa[c] + DD_udp[c] '	0	1000
'Lipopolysaccharide biosynthesis'	'DD_GLCTR2'	'DD_udpg[c] + DD_gagicolipa[c] -> DD_h[c] + DD_udp[c] + DD_ggagicolipa[c] '	0	1000
'Lipopolysaccharide biosynthesis'	'DD_GLCTR3'	'DD_udpg[c] + DD_ggagicolipa[c] -> DD_h[c] + DD_udp[c] + DD_gggagicolipa[c] '	0	1000
'Transport, extracellular'	'DD_GLCpts'	'DD_pep[c] + DD_glc_D[e] -> DD_pyr[c] + DD_g6p[c] '	0	1000
'Glutamate metabolism'	'DD_GLNS'	'DD_glu_L[c] + DD_atp[c] + DD_nh4[c] -> DD_h[c] + DD_pi[c] + DD_adp[c] + DD_gln_L[c] '	0	1000
'Transport, extracellular'	'DD_GLNt2r'	'DD_h[e] + DD_gln_L[e] <=> DD_h[c] + DD_gln_L[c] '	-1000	1000
'Arginine and Proline Metabolism'	'DD_GLU5K'	'DD_glu_L[c] + DD_atp[c] -> DD_adp[c] + DD_glu5p[c] '	0	1000
'Transport, extracellular'	'DD_GLUABUTt7'	'DD_glu_L[e] + DD_4abut[c] <=> DD_glu_L[c] + DD_4abut[e] '	-1000	1000
'Glutamate metabolism'	'DD_GLUDC'	'DD_h[c] + DD_glu_L[c] -> DD_co2[c] + DD_4abut[c] '	0	1000
'Glutamate metabolism'	'DD_GLUDy'	'DD_nadp[c] + DD_h2o[c] + DD_glu_L[c] <=> DD_h[c] + DD_nadph[c] + DD_akg[c] + DD_nh4[c] '	-1000	1000
'Glutamate metabolism'	'DD_GLUN'	'DD_h2o[c] + DD_gln_L[c] -> DD_glu_L[c] + DD_nh4[c] '	0	1000
'Glutamate metabolism'	'DD_GLUOX'	'DD_nadp[c] + 2 DD_glu_L[c] <=> DD_h[c] + DD_nadph[c] + DD_akg[c] + DD_gln_L[c] '	-1000	1000
'Purine synthesis'	'DD_GLUPRT'	'DD_h2o[c] + DD_gln_L[c] + DD_prpp[c] -> DD_glu_L[c] + DD_ppi[c] + DD_pram[c] '	0	1000
'Glutamate metabolism'	'DD_GLUR'	'DD_glu_D[c] <=> DD_glu_L[c] '	-1000	1000
'Glutamate metabolism'	'DD_GLUSy'	'DD_h[c] + DD_nadph[c] + DD_akg[c] + DD_gln_L[c] -> DD_nadp[c] + 2 DD_glu_L[c] '	0	1000
'tRNA Charging'	'DD_GLUTRR'	'DD_h[c] + DD_nadph[c] + DD_glutrna[c] -> DD_nadp[c] + DD_glu1sa[c] + DD_trnaglu[c] '	0	1000
'tRNA Charging'	'DD_GLUTRS'	'DD_glu_L[c] + DD_atp[c] + DD_trnaglu[c] -> DD_amp[c] + DD_ppi[c] + DD_glutrna[c] '	0	1000
'Peptide metabolism'	'DD_GLYASN1c'	'DD_h2o[c] + DD_glyasn[c] <=> DD_gly[c] + DD_asn_L[c] '	-1000	1000
'Transport, extracellular'	'DD_GLYASNabc'	'DD_h2o[c] + DD_atp[c] + DD_glyasn[e] -> DD_h[c] + DD_pi[c] + DD_adp[c] + DD_glyasn[c] '	0	1000
'Peptide metabolism'	'DD_GLYASP1c'	'DD_h2o[c] + DD_glyasp[c] <=> DD_asp_L[c] + DD_gly[c] '	-1000	1000
'Transport, extracellular'	'DD_GLYASPabc'	'DD_h2o[c] + DD_atp[c] + DD_glyasp[e] -> DD_h[c] + DD_pi[c] + DD_adp[c] + DD_glyasp[c] '	0	1000
'Glycine, serine, alanine and threonine metabolism'	'DD_GLYAT'	'DD_accoa[c] + DD_gly[c] <=> DD_coa[c] + DD_2aobut[c] '	-1000	1000
'Glyoxylate and dicarboxylate metabolism'	'DD_GLYCTO1'	'DD_o2[c] + DD_glyclt[c] -> DD_glx[c] + DD_h2o2[c] '	0	1000
'Glyoxylate and dicarboxylate metabolism'	'DD_GLYCTO2'	'DD_q8[c] + DD_glyclt[c] -> DD_glx[c] + DD_q8h2[c] '	0	1000
'Glyoxylate and dicarboxylate metabolism'	'DD_GLYCTO3'	'DD_mqn8[c] + DD_glyclt[c] -> DD_glx[c] + DD_mql8[c] '	0	1000
'Glyoxylate and dicarboxylate metabolism'	'DD_GLYCTO4'	'DD_2dmmq8[c] + DD_glyclt[c] -> DD_glx[c] + DD_2dmmql8[c] '	0	1000
'Transport, extracellular'	'DD_GLYCYSabc'	'DD_h2o[c] + DD_atp[c] + DD_glycys[e] -> DD_h[c] + DD_pi[c] + DD_adp[c] + DD_glycys[c] '	0	1000
'Transport, extracellular'	'DD_GLYCt'	'DD_glyc[c] <=> DD_glyc[e] '	-1000	1000
'Peptide metabolism'	'DD_GLYGLN1c'	'DD_h2o[c] + DD_glygln[c] <=> DD_gln_L[c] + DD_gly[c] '	-1000	1000
'Transport, extracellular'	'DD_GLYGLNabc'	'DD_h2o[c] + DD_atp[c] + DD_glygln[e] -> DD_h[c] + DD_pi[c] + DD_adp[c] + DD_glygln[c] '	0	1000
'Peptide metabolism'	'DD_GLYGLU1c'	'DD_h2o[c] + DD_glyglu[c] <=> DD_glu_L[c] + DD_gly[c] '	-1000	1000
'Transport, extracellular'	'DD_GLYGLUabc'	'DD_h2o[c] + DD_atp[c] + DD_glyglu[e] -> DD_h[c] + DD_pi[c] + DD_adp[c] + DD_glyglu[c] '	0	1000
'Peptide metabolism'	'DD_GLYLEUHYDROc'	'DD_h2o[c] + DD_glyleu[c] <=> DD_gly[c] + DD_leu_L[c] '	-1000	1000
'Transport, extracellular'	'DD_GLYLEUPEPT1tc'	'DD_h[e] + DD_glyleu[e] -> DD_h[c] + DD_glyleu[c] '	0	1000
'Peptide metabolism'	'DD_GLYMET1c'	'DD_h2o[c] + DD_glymet[c] <=> DD_gly[c] + DD_met_L[c] '	-1000	1000
'Transport, extracellular'	'DD_GLYMETabc'	'DD_h2o[c] + DD_atp[c] + DD_glymet[e] -> DD_h[c] + DD_pi[c] + DD_adp[c] + DD_glymet[c] '	0	1000
'Peptide metabolism'	'DD_GLYPHEHYc'	'DD_h2o[c] + DD_glyphe[c] <=> DD_gly[c] + DD_phe_L[c] '	-1000	1000
'Transport, extracellular'	'DD_GLYPHEabc'	'DD_h2o[c] + DD_atp[c] + DD_glyphe[e] -> DD_h[c] + DD_pi[c] + DD_adp[c] + DD_glyphe[c] '	0	1000
'Peptide metabolism'	'DD_GLYPROPRO1c'	'DD_h2o[c] + DD_glypro[c] <=> DD_gly[c] + DD_pro_L[c] '	-1000	1000
'Transport, extracellular'	'DD_GLYPROabc'	'DD_h2o[c] + DD_atp[c] + DD_glypro[e] -> DD_h[c] + DD_pi[c] + DD_adp[c] + DD_glypro[c] '	0	1000
'Peptide metabolism'	'DD_GLYTYR1c'	'DD_h2o[c] + DD_glytyr[c] <=> DD_gly[c] + DD_tyr_L[c] '	-1000	1000
'Transport, extracellular'	'DD_GLYTYRabc'	'DD_h2o[c] + DD_atp[c] + DD_glytyr[e] -> DD_h[c] + DD_pi[c] + DD_adp[c] + DD_glytyr[c] '	0	1000
'Transport, extracellular'	'DD_GLYt2r'	'DD_h[e] + DD_gly[e] <=> DD_h[c] + DD_gly[c] '	-1000	1000
'Lipopolysaccharide biosynthesis'	'DD_GMHEPAT'	'DD_h[c] + DD_atp[c] + DD_gmhep1p[c] -> DD_ppi[c] + DD_adphep_DD[c] '	0	1000
'Lipopolysaccharide biosynthesis'	'DD_GMHEPK'	'DD_atp[c] + DD_gmhep7p[c] -> DD_h[c] + DD_adp[c] + DD_gmhep17bp[c] '	0	1000
'Lipopolysaccharide biosynthesis'	'DD_GMHEPPA'	'DD_h2o[c] + DD_gmhep17bp[c] -> DD_pi[c] + DD_gmhep1p[c] '	0	1000
'Nucleotide interconversion'	'DD_GMPS2'	'DD_h2o[c] + DD_atp[c] + DD_gln_L[c] + DD_xmp[c] -> 2 DD_h[c] + DD_glu_L[c] + DD_amp[c] + DD_ppi[c] + DD_gmp[c] '	0	1000
'Cholesterol metabolism'	'DD_GRTT'	'DD_ipdp[c] + DD_grdp[c] -> DD_ppi[c] + DD_frdp[c] '	0	1000
'Tetrahydrobiopterin metabolism'	'DD_GTPCI'	'DD_h2o[c] + DD_gtp[c] -> DD_h[c] + DD_ahdt[c] + DD_for[c] '	0	1000
'Vitamin B2 metabolism'	'DD_GTPCII'	'3 DD_h2o[c] + DD_gtp[c] -> 2 DD_h[c] + DD_ppi[c] + DD_for[c] + DD_25dhpp[c] '	0	1000
'Nucleotide salvage pathway'	'DD_GUAPRT'	'DD_prpp[c] + DD_gua[c] -> DD_ppi[c] + DD_gmp[c] '	0	1000
'Miscellaneous'	'DD_H2CO3D'	'DD_h2o[c] + DD_co2[c] <=> DD_h[c] + DD_hco3[c] '	-1000	1000
'Transport, extracellular'	'DD_H2Ot'	'DD_h2o[e] <=> DD_h2o[c] '	-1000	1000
'Transport, extracellular'	'DD_H2St'	'DD_h2s[e] <=> DD_h2s[c] '	-1000	1000
'Transport, extracellular'	'DD_H2td'	'DD_h2[c] <=> DD_h2[e] '	-1000	1000
'Ubiquinone and other terpenoid-quinone biosynthesis'	'DD_HBZOPT'	'DD_4hbz[c] + DD_octdp[c] -> DD_ppi[c] + DD_3ophb[c] '	0	1000
'Transport, extracellular'	'DD_HDCAtr'	'DD_hdca[e] <=> DD_hdca[c] '	-1000	1000
'Cell wall biosynthesis'	'DD_HDG3PACT'	'DD_ihdcoa[c] + DD_glyc3p[c] <=> DD_coa[c] + DD_1hdecg3p[c] '	-1000	1000
'Transport, extracellular'	'DD_HEMEti'	'DD_h2o[c] + DD_atp[c] + DD_pheme[e] -> DD_h[c] + DD_pi[c] + DD_adp[c] + DD_pheme[c] '	0	1000
'Lipopolysaccharide biosynthesis'	'DD_HEPK1'	'DD_atp[c] + DD_hhlipa[c] -> DD_h[c] + DD_adp[c] + DD_phhlipa[c] '	0	1000
'Lipopolysaccharide biosynthesis'	'DD_HEPK2'	'DD_atp[c] + DD_hphhlipa[c] -> DD_h[c] + DD_adp[c] + DD_phphhlipa[c] '	0	1000
'Lipopolysaccharide biosynthesis'	'DD_HEPT1'	'DD_adphep_LD[c] + DD_lipa[c] -> DD_h[c] + DD_adp[c] + DD_hlipa[c] '	0	1000
'Lipopolysaccharide biosynthesis'	'DD_HEPT2'	'DD_adphep_LD[c] + DD_hlipa[c] -> DD_h[c] + DD_adp[c] + DD_hhlipa[c] '	0	1000
'Lipopolysaccharide biosynthesis'	'DD_HEPT3'	'DD_adphep_LD[c] + DD_phhlipa[c] -> DD_h[c] + DD_adp[c] + DD_hphhlipa[c] '	0	1000
'Lipopolysaccharide biosynthesis'	'DD_HEPT4'	'DD_adphep_LD[c] + DD_gggagicolipa[c] -> DD_h[c] + DD_adp[c] + DD_colipa[c] '	0	1000
'Terpenoid backbone biosynthesis'	'DD_HETT'	'DD_ipdp[c] + DD_hepdp[c] -> DD_ppi[c] + DD_octdp[c] '	0	1000
'Thiamine metabolism'	'DD_HETZK'	'DD_atp[c] + DD_4mhetz[c] -> DD_h[c] + DD_adp[c] + DD_4mpetz[c] '	0	1000
'Glycolysis/gluconeogenesis'	'DD_HEX1'	'DD_atp[c] + DD_glc_D[c] -> DD_h[c] + DD_adp[c] + DD_g6p[c] '	0	1000
'Fructose and mannose metabolism'	'DD_HEX7'	'DD_atp[c] + DD_fru[c] -> DD_h[c] + DD_adp[c] + DD_f6p[c] '	0	1000
'Terpenoid backbone biosynthesis'	'DD_HEXTT'	'DD_ipdp[c] + DD_hexdp[c] -> DD_ppi[c] + DD_hepdp[c] '	0	1000
'Glycolysis/gluconeogenesis'	'DD_HEXb'	'DD_atp[c] + DD_glc_bD[c] -> DD_h[c] + DD_adp[c] + DD_g6p_B[c] '	0	1000
'Transport, extracellular'	'DD_HG2abc'	'DD_h2o[c] + DD_atp[c] + DD_hg2[c] -> DD_h[c] + DD_pi[c] + DD_adp[c] + DD_hg2[e] '	0	1000
'Tyrosine metabolism'	'DD_HHDDI'	'DD_2hh24dd[c] <=> DD_2ohed[c] '	-1000	1000
'Histidine metabolism'	'DD_HISTD'	'DD_h2o[c] + 2 DD_nad[c] + DD_histd[c] -> 3 DD_h[c] + 2 DD_nadh[c] + DD_his_L[c] '	0	1000
'Histidine metabolism'	'DD_HISTDOX'	'DD_nad[c] + DD_histd[c] <=> DD_h[c] + DD_nadh[c] + DD_histl_L[c] '	-1000	1000
'Histidine metabolism'	'DD_HISTLOX'	'DD_h2o[c] + DD_nad[c] + DD_histl_L[c] -> 2 DD_h[c] + DD_nadh[c] + DD_his_L[c] '	0	1000
'Histidine metabolism'	'DD_HISTP'	'DD_h2o[c] + DD_hisp[c] -> DD_pi[c] + DD_histd[c] '	0	1000
'Transport, extracellular'	'DD_HISt2r'	'DD_h[e] + DD_his_L[e] <=> DD_h[c] + DD_his_L[c] '	-1000	1000
'Transport, extracellular'	'DD_HKt'	'DD_h2o[c] + DD_atp[c] + DD_k[e] -> DD_h[e] + DD_pi[c] + DD_adp[c] + DD_k[c] '	0	1000
'Heme synthesis'	'DD_HMBS'	'DD_h2o[c] + 4 DD_ppbng[c] -> 4 DD_nh4[c] + DD_hmbil[c] '	0	1000
'Thiamine metabolism'	'DD_HMPK1'	'DD_atp[c] + DD_4ahmmp[c] -> DD_h[c] + DD_adp[c] + DD_4ampm[c] '	0	1000
'Folate metabolism'	'DD_HPPK'	'DD_atp[c] + DD_2ahhmp[c] -> DD_h[c] + DD_amp[c] + DD_2ahhmd[c] '	0	1000
'Folate metabolism'	'DD_HPPK2'	'DD_atp[c] + DD_6hmhpt[c] -> DD_h[c] + DD_amp[c] + DD_6hmhptpp[c] '	0	1000
'Glycine, serine, alanine and threonine metabolism'	'DD_HSDx'	'DD_nad[c] + DD_hom_L[c] <=> DD_h[c] + DD_nadh[c] + DD_aspsa[c] '	-1000	1000
'Glycine, serine, alanine and threonine metabolism'	'DD_HSDy'	'DD_nadp[c] + DD_hom_L[c] <=> DD_h[c] + DD_nadph[c] + DD_aspsa[c] '	-1000	1000
'Methionine and cysteine metabolism'	'DD_HSERTA'	'DD_accoa[c] + DD_hom_L[c] <=> DD_coa[c] + DD_achms[c] '	-1000	1000
'Glycine, serine, alanine and threonine metabolism'	'DD_HSK'	'DD_atp[c] + DD_hom_L[c] -> DD_h[c] + DD_adp[c] + DD_phom[c] '	0	1000
'Histidine metabolism'	'DD_HSTPTr'	'DD_akg[c] + DD_hisp[c] <=> DD_glu_L[c] + DD_imacp[c] '	-1000	1000
'Nucleotide salvage pathway'	'DD_HXPRT'	'DD_prpp[c] + DD_hxan[c] -> DD_ppi[c] + DD_imp[c] '	0	1000
'Energy metabolism'	'DD_HYD1'	'2 DD_h[c] + DD_q8[c] + DD_h2[c] -> 2 DD_h[e] + DD_q8h2[c] '	0	1000
'Energy metabolism'	'DD_HYD2'	'2 DD_h[c] + DD_mqn8[c] + DD_h2[c] -> 2 DD_h[e] + DD_mql8[c] '	0	1000
'Energy metabolism'	'DD_HYD3'	'DD_2dmmq8[c] + DD_h2[c] -> DD_2dmmql8[c] '	0	1000
'Glycerophospholipid metabolism'	'DD_IBCOATA'	'DD_ACP[c] + DD_ibcoa[c] <=> DD_coa[c] + DD_2mpropACP[c] '	-1000	1000
'Citric acid cycle'	'DD_ICDHy'	'DD_nadp[c] + DD_icit[c] -> DD_nadph[c] + DD_akg[c] + DD_co2[c] '	0	1000
'Ubiquinone and other terpenoid-quinone biosynthesis'	'DD_ICHORS'	'DD_chor[c] <=> DD_ichor[c] '	-1000	1000
'Histidine metabolism'	'DD_IG3PS'	'DD_gln_L[c] + DD_prlp[c] -> DD_h[c] + DD_glu_L[c] + DD_aicar[c] + DD_eig3p[c] '	0	1000
'Histidine metabolism'	'DD_IGPDH'	'DD_eig3p[c] -> DD_h2o[c] + DD_imacp[c] '	0	1000
'Tryptophan metabolism'	'DD_IGPS'	'DD_h[c] + DD_2cpr5p[c] -> DD_h2o[c] + DD_co2[c] + DD_3ig3p[c] '	0	1000
'Glycerophospholipid metabolism'	'DD_IHDCOATA'	'DD_coa[c] + DD_14mpentdecACP[c] <=> DD_ACP[c] + DD_ihdcoa[c] '	-1000	1000
'Glycerophospholipid metabolism'	'DD_IHPDCOATA'	'DD_coa[c] + DD_15mpalmACP[c] <=> DD_ACP[c] + DD_ihpdcoa[c] '	-1000	1000
'Valine, leucine, and isoleucine metabolism'	'DD_ILETA'	'DD_akg[c] + DD_ile_L[c] <=> DD_glu_L[c] + DD_3mop[c] '	-1000	1000
'Purine synthesis'	'DD_IMPC'	'DD_h2o[c] + DD_imp[c] <=> DD_fprica[c] '	-1000	1000
'Nucleotide interconversion'	'DD_IMPD'	'DD_h2o[c] + DD_nad[c] + DD_imp[c] -> DD_h[c] + DD_nadh[c] + DD_xmp[c] '	0	1000
'Transport, extracellular'	'DD_IND3ACt2r'	'DD_h[e] + DD_ind3ac[e] <=> DD_h[c] + DD_ind3ac[c] '	-1000	1000
'Transport, extracellular'	'DD_INDOLEt2r'	'DD_h[e] + DD_indole[e] <=> DD_h[c] + DD_indole[c] '	-1000	1000
'Histidine metabolism'	'DD_INHINDH'	'DD_h2o[c] + DD_ind3acam[c] -> DD_nh4[c] + DD_ind3ac[c] '	0	1000
'Transport, extracellular'	'DD_INSt'	'DD_ins[e] <=> DD_ins[c] '	-1000	1000
'Glycerophospholipid metabolism'	'DD_IPDCOATA'	'DD_coa[c] + DD_13mmyrsACP[c] <=> DD_ACP[c] + DD_ipdcoa[c] '	-1000	1000
'Terpenoid backbone biosynthesis'	'DD_IPDPS'	'DD_h[c] + DD_nadh[c] + DD_h2mb4p[c] -> DD_h2o[c] + DD_nad[c] + DD_ipdp[c] '	0	1000
'Terpenoid backbone biosynthesis'	'DD_IPDPS2'	'DD_h[c] + DD_nadph[c] + DD_h2mb4p[c] -> DD_nadp[c] + DD_h2o[c] + DD_ipdp[c] '	0	1000
'Terpenoid backbone biosynthesis'	'DD_IPDPUPT'	'7 DD_ipdp[c] + DD_ttc_ggdp[c] -> 7 DD_ppi[c] + DD_udcpdp[c] '	0	1000
'Valine, leucine, and isoleucine metabolism'	'DD_IPMDr'	'DD_nad[c] + DD_3c2hmp[c] <=> DD_h[c] + DD_nadh[c] + DD_3c4mop[c] '	-1000	1000
'Valine, leucine, and isoleucine metabolism'	'DD_IPPMIa'	'DD_3c2hmp[c] <=> DD_h2o[c] + DD_2ippm[c] '	-1000	1000
'Valine, leucine, and isoleucine metabolism'	'DD_IPPMIb'	'DD_h2o[c] + DD_2ippm[c] <=> DD_3c3hmp[c] '	-1000	1000
'Glycerophospholipid metabolism'	'DD_ITDCOATA'	'DD_coa[c] + DD_12mtridecACP[c] <=> DD_ACP[c] + DD_itdcoa[c] '	-1000	1000
'Glycerophospholipid metabolism'	'DD_IVCOATA'	'DD_ACP[c] + DD_ivcoa[c] <=> DD_coa[c] + DD_3mbutACP[c] '	-1000	1000
'Valine, leucine, and isoleucine metabolism'	'DD_KARA1'	'DD_nadp[c] + DD_23dhmb[c] <=> DD_h[c] + DD_nadph[c] + DD_alac_S[c] '	-1000	1000
'Valine, leucine, and isoleucine metabolism'	'DD_KARA2'	'DD_h[c] + DD_nadph[c] + DD_2ahbut[c] <=> DD_23dhmp[c] + DD_nadp[c] '	-1000	1000
'Valine, leucine, and isoleucine metabolism'	'DD_KARA3'	'DD_nadp[c] + DD_23dhmb[c] <=> DD_h[c] + DD_nadph[c] + DD_33hmeoxobut[c] '	-1000	1000
'Fatty acid synthesis'	'DD_KAS14'	'DD_h[c] + DD_malACP[c] + DD_acACP[c] -> DD_ACP[c] + DD_actACP[c] + DD_co2[c] '	0	1000
'Fatty acid synthesis'	'DD_KAS16'	'2 DD_h[c] + DD_nadph[c] + DD_malACP[c] + DD_ddcaACP[c] -> DD_nadp[c] + DD_ACP[c] + DD_3hmrsACP[c] + DD_co2[c] '	0	1000
'Fatty acid synthesis'	'DD_KAS_HP'	'2 DD_h[c] + DD_nadph[c] + DD_malACP[c] + DD_myrsACP[c] -> DD_nadp[c] + DD_ACP[c] + DD_3hpalmACP[c] + DD_co2[c] '	0	1000
'Lipopolysaccharide biosynthesis'	'DD_KDOCT2'	'DD_ctp[c] + DD_kdo[c] -> DD_ppi[c] + DD_ckdo[c] '	0	1000
'Lipopolysaccharide biosynthesis'	'DD_KDOPP'	'DD_h2o[c] + DD_kdo8p[c] -> DD_pi[c] + DD_kdo[c] '	0	1000
'Lipopolysaccharide biosynthesis'	'DD_KDOPSr'	'DD_h2o[c] + DD_ara5p[c] + DD_pep[c] <=> DD_pi[c] + DD_kdo8p[c] '	-1000	1000
'Transport, extracellular'	'DD_Kt1r'	'DD_k[e] <=> DD_k[c] '	-1000	1000
'Transport, extracellular'	'DD_Kt3'	'DD_h[e] + DD_k[c] -> DD_h[c] + DD_k[e] '	0	1000
'Lysine metabolism'	'DD_L2A6ODs'	'DD_l2a6o[c] -> DD_h[c] + DD_h2o[c] + DD_thdp[c] '	0	1000
'Galactose metabolism'	'DD_LACZ'	'DD_h2o[c] + DD_lcts[c] -> DD_glc_D[c] + DD_gal[c] '	0	1000
'Phenylalanine metabolism'	'DD_LARGNAT'	'DD_oaa[c] + DD_Largn[c] <=> DD_asp_L[c] + DD_pphn[c] '	-1000	1000
'Pyruvate metabolism'	'DD_LDH_D'	'DD_nad[c] + DD_lac_D[c] <=> DD_h[c] + DD_nadh[c] + DD_pyr[c] '	-1000	1000
'Pyruvate metabolism'	'DD_LDH_D2'	'DD_q8[c] + DD_lac_D[c] -> DD_pyr[c] + DD_q8h2[c] '	0	1000
'Valine, leucine, and isoleucine metabolism'	'DD_LEUTA'	'DD_akg[c] + DD_leu_L[c] <=> DD_glu_L[c] + DD_4mop[c] '	-1000	1000
'Transport, extracellular'	'DD_LEUt2r'	'DD_h[e] + DD_leu_L[e] <=> DD_h[c] + DD_leu_L[c] '	-1000	1000
'Lipopolysaccharide biosynthesis'	'DD_LPADSS'	'DD_lipidX[c] + DD_u23ga[c] -> DD_h[c] + DD_udp[c] + DD_lipidAds[c] '	0	1000
'Valine, leucine, and isoleucine metabolism'	'DD_LPAMS'	'DD_thmpp[c] + DD_adhlam[c] -> DD_lpam[c] + DD_hethmpp[c] '	0	1000
'Transport, extracellular'	'DD_LYSt2r'	'DD_h[e] + DD_lys_L[e] <=> DD_h[c] + DD_lys_L[c] '	-1000	1000
'Tyrosine metabolism'	'DD_L_AROND'	'DD_nad[c] + DD_Largn[c] <=> DD_co2[c] + DD_nadh[c] + DD_tyr_L[c] '	-1000	1000
'Starch and sucrose metabolism'	'DD_MADGBG'	'DD_h2o[c] + DD_madg[c] <=> DD_meoh[c] + DD_glc_D[c] '	-1000	1000
'Biotin metabolism'	'DD_MALCOACD'	'DD_h[c] + DD_malACP[c] + DD_malcoam[c] -> DD_coa[c] + DD_3ogACPm[c] + DD_co2[c] '	0	1000
'Biotin metabolism'	'DD_MALCOAMT'	'DD_malcoa[c] + DD_amet[c] -> DD_ahcys[c] + DD_malcoam[c] '	0	1000
'Starch and sucrose metabolism'	'DD_MALT'	'DD_h2o[c] + DD_malt[c] -> 2 DD_glc_D[c] '	0	1000
'Starch and sucrose metabolism'	'DD_MALTATr'	'DD_accoa[c] + DD_malt[c] <=> DD_coa[c] + DD_acmalt[c] '	-1000	1000
'Transport, extracellular'	'DD_MALTpts'	'DD_pep[c] + DD_malt[e] -> DD_pyr[c] + DD_malt6p[c] '	0	1000
'Fructose and mannose metabolism'	'DD_MAN1PT2'	'DD_h[c] + DD_gdp[c] + DD_man1p[c] -> DD_pi[c] + DD_gdpmann[c] '	0	1000
'Fructose and mannose metabolism'	'DD_MAN6PI'	'DD_man6p[c] <=> DD_f6p[c] '	-1000	1000
'Plant polysaccharide degradation'	'DD_MANA4'	'DD_h2o[c] + DD_mantr[c] <=> DD_gal[c] + DD_melib[c] '	-1000	1000
'Transport, extracellular'	'DD_MANpts'	'DD_pep[c] + DD_man[e] -> DD_pyr[c] + DD_man6p[c] '	0	1000
'Starch and sucrose metabolism'	'DD_MBDGBG'	'DD_h2o[c] + DD_mbdg[c] <=> DD_meoh[c] + DD_glc_D[c] '	-1000	1000
'Fatty acid oxidation'	'DD_MCOATA'	'DD_ACP[c] + DD_malcoa[c] <=> DD_coa[c] + DD_malACP[c] '	-1000	1000
'Citric acid cycle'	'DD_MDH'	'DD_nad[c] + DD_mal_L[c] <=> DD_h[c] + DD_nadh[c] + DD_oaa[c] '	-1000	1000
'Pyruvate metabolism'	'DD_ME2'	'DD_nadp[c] + DD_mal_L[c] -> DD_nadph[c] + DD_co2[c] + DD_pyr[c] '	0	1000
'Terpenoid backbone biosynthesis'	'DD_MECDPDH2'	'DD_nadh[c] + DD_2mecdp[c] -> DD_h2o[c] + DD_nad[c] + DD_h2mb4p[c] '	0	1000
'Terpenoid backbone biosynthesis'	'DD_MECDPS'	'DD_2p4c2me[c] -> DD_cmp[c] + DD_2mecdp[c] '	0	1000
'Terpenoid backbone biosynthesis'	'DD_MEPCT'	'DD_h[c] + DD_ctp[c] + DD_2me4p[c] -> DD_ppi[c] + DD_4c2me[c] '	0	1000
'Peptide metabolism'	'DD_METALA1c'	'DD_h2o[c] + DD_metala[c] <=> DD_ala_L[c] + DD_met_L[c] '	-1000	1000
'Transport, extracellular'	'DD_METALAabc'	'DD_h2o[c] + DD_atp[c] + DD_metala[e] -> DD_h[c] + DD_pi[c] + DD_adp[c] + DD_metala[c] '	0	1000
'Methionine and cysteine metabolism'	'DD_METAT'	'DD_h2o[c] + DD_atp[c] + DD_met_L[c] -> DD_pi[c] + DD_ppi[c] + DD_amet[c] '	0	1000
'Folate metabolism'	'DD_METFR'	'DD_nadp[c] + DD_5mthf[c] <=> 2 DD_h[c] + DD_nadph[c] + DD_mlthf[c] '	-1000	1000
'Transport, extracellular'	'DD_METSOXR1r'	'DD_trdrd[c] + DD_metsox_S_L[c] <=> DD_h2o[c] + DD_trdox[c] + DD_met_L[c] '	-1000	1000
'Methionine and cysteine metabolism'	'DD_METSr'	'DD_hcys_L[c] + DD_5mthf[c] <=> DD_h[c] + DD_thf[c] + DD_met_L[c] '	-1000	1000
'Transport, extracellular'	'DD_METt2r'	'DD_h[e] + DD_met_L[e] <=> DD_h[c] + DD_met_L[c] '	-1000	1000
'Transport, extracellular'	'DD_MG2abc'	'DD_h2o[c] + DD_atp[c] + DD_mg2[e] -> DD_h[c] + DD_pi[c] + DD_adp[c] + DD_mg2[c] '	0	1000
'Transport, extracellular'	'DD_MGt5'	'DD_mg2[c] <=> DD_mg2[e] '	-1000	1000
'Inositol phosphate metabolism'	'DD_MI1PP'	'DD_h2o[c] + DD_mi1p_D[c] -> DD_pi[c] + DD_inost[c] '	0	1000
'Inositol phosphate metabolism'	'DD_MI3PP'	'DD_h2o[c] + DD_mi3p_D[c] -> DD_pi[c] + DD_inost[c] '	0	1000
'Inositol phosphate metabolism'	'DD_MI4PP'	'DD_h2o[c] + DD_mi4p_D[c] -> DD_pi[c] + DD_inost[c] '	0	1000
'Transport, extracellular'	'DD_MK8t'	'DD_mqn8[c] <=> DD_mqn8[e] '	-1000	1000
'Valine, leucine, and isoleucine metabolism'	'DD_MMCD'	'DD_h[c] + DD_mmcoa_S[c] -> DD_co2[c] + DD_ppcoa[c] '	0	1000
'Propanoate metabolism'	'DD_MME'	'DD_mmcoa_R[c] <=> DD_mmcoa_S[c] '	-1000	1000
'Propanoate metabolism'	'DD_MMM2r'	'DD_succoa[c] <=> DD_mmcoa_R[c] '	-1000	1000
'Transport, extracellular'	'DD_MNLpts'	'DD_pep[c] + DD_mnl[e] -> DD_pyr[c] + DD_mnl1p[c] '	0	1000
'Transport, extracellular'	'DD_MNabc'	'DD_h2o[c] + DD_atp[c] + DD_mn2[e] -> DD_h[c] + DD_pi[c] + DD_adp[c] + DD_mn2[c] '	0	1000
'Lipopolysaccharide biosynthesis'	'DD_MOAT'	'DD_ckdo[c] + DD_lipidA[c] -> DD_h[c] + DD_kdolipid4[c] + DD_cmp[c] '	0	1000
'Lipopolysaccharide biosynthesis'	'DD_MOAT3C'	'DD_ckdo[c] + DD_phphhlipa[c] -> DD_h[c] + DD_cmp[c] + DD_kphphhlipa[c] '	0	1000
'CoA synthesis'	'DD_MOHMT'	'DD_h2o[c] + DD_3mob[c] + DD_mlthf[c] -> DD_thf[c] + DD_2dhp[c] '	0	1000
'Folate metabolism'	'DD_MTHFC'	'DD_h2o[c] + DD_methf[c] <=> DD_h[c] + DD_10fthf[c] '	-1000	1000
'Folate metabolism'	'DD_MTHFD'	'DD_nadp[c] + DD_mlthf[c] <=> DD_nadph[c] + DD_methf[c] '	-1000	1000
'Folate metabolism'	'DD_MTHFD2'	'DD_nad[c] + DD_mlthf[c] <=> DD_nadh[c] + DD_methf[c] '	-1000	1000
'Transport, extracellular'	'DD_NACt2r'	'DD_h[c] + DD_nac[c] <=> DD_h[e] + DD_nac[e] '	-1000	1000
'Energy metabolism'	'DD_NADH6'	'4.5 DD_h[c] + DD_nadh[c] + DD_q8[c] -> 3.5 DD_h[e] + DD_nad[c] + DD_q8h2[c] '	0	1000
'NAD metabolism'	'DD_NADK'	'DD_atp[c] + DD_nad[c] -> DD_nadp[c] + DD_h[c] + DD_adp[c] '	0	1000
'NAD metabolism'	'DD_NADK2'	'DD_nad[c] + DD_dttp[c] -> DD_nadp[c] + DD_h[c] + DD_dtdp[c] '	0	1000
'NAD metabolism'	'DD_NADN'	'DD_h2o[c] + DD_nad[c] -> DD_h[c] + DD_adprib[c] + DD_ncam[c] '	0	1000
'NAD metabolism'	'DD_NADS1'	'DD_atp[c] + DD_nh4[c] + DD_dnad[c] -> DD_h[c] + DD_amp[c] + DD_ppi[c] + DD_nad[c] '	0	1000
'NAD metabolism'	'DD_NADS2'	'DD_h2o[c] + DD_atp[c] + DD_gln_L[c] + DD_dnad[c] -> DD_h[c] + DD_glu_L[c] + DD_amp[c] + DD_ppi[c] + DD_nad[c] '	0	1000
'Arginine and Proline Metabolism'	'DD_NCPTRCA'	'2 DD_h[c] + DD_h2o[c] + DD_ncptrc[c] -> DD_co2[c] + DD_nh4[c] + DD_ptrc[c] '	0	1000
'Nucleotide interconversion'	'DD_NDPK1'	'DD_atp[c] + DD_gdp[c] <=> DD_gtp[c] + DD_adp[c] '	-1000	1000
'Nucleotide interconversion'	'DD_NDPK2'	'DD_atp[c] + DD_udp[c] <=> DD_adp[c] + DD_utp[c] '	-1000	1000
[truncated: 11,436 more rows]

## Sheet: Gut_Mets
Additional file 1- Model details. b) Gut microbiome metabolites
Met names	Met IDs	Met formulas	Met Charge
(S)-propane-1,2-diol	BV_12ppd_S[e]	C3H8O2	0
(S)-propane-1,2-diol	BV_12ppd_S[c]	C3H8O2	0
(R)-2,3-Dihydroxy-3-methylpentanoate	BV_23dhmp[c]	C6H11O4	-1
Nicotinamide adenine dinucleotide phosphate	BV_nadp[c]	C21H25N7O17P3	-3
(R)-3-Hydroxy-3-methyl-2-oxopentanoate	BV_3h3mop[c]	C6H9O4	-1
proton	BV_h[c]	H	1
Nicotinamide adenine dinucleotide phosphate - reduced	BV_nadph[c]	C21H26N7O17P3	-4
Water	BV_h2o[c]	H2O	0
2',3'-cyclic UMP(1-)	BV_23cump[c]	C9H10N2O8P	-1
3'-UMP(2-)	BV_3ump[c]	C9H11N2O9P	-2
2,3-Cyclic CMP	BV_23ccmp[c]	C9H11N3O7P	-1
3-cmp	BV_3cmp[c]	C9H12N3O8P	-2
2,3-Cyclic AMP	BV_23camp[c]	C10H11N5O6P	-1
3'-AMP(2-)	BV_3amp[c]	C10H12N5O7P	-2
2,3-Cyclic GMP	BV_23cgmp[c]	C10H11N5O7P	-1
3-GMP	BV_3gmp[c]	C10H12N5O8P	-2
LL-2,6-Diaminoheptanedioate	BV_26dap_LL[c]	C7H14N2O4	0
2-Oxoglutarate	BV_akg[c]	C5H4O5	-2
2,3,4,5-Tetrahydrodipicolinate	BV_thdp[c]	C7H7NO4	-2
L-glutamate(1-)	BV_glu_L[c]	C5H8NO4	-1
proton	BV_h[e]	H	1
meso-2,6-Diaminoheptanedioate	BV_26dap_M[e]	C7H14N2O4	0
meso-2,6-Diaminoheptanedioate	BV_26dap_M[c]	C7H14N2O4	0
(S)-2-Aceto-2-hydroxybutanoate	BV_2ahbut[c]	C6H9O4	-1
2-methylbutanoyl-CoA(4-)	BV_2mbcoa[c]	C26H40N7O17P3S	-4
acyl carrier protein	BV_ACP[c]	C11H21N2O7PRS	-1
Coenzyme A	BV_coa[c]	C21H32N7O16P3S	-4
2-methylbutanoyl-ACP,2-methylbutyryl-ACP	BV_2mbutACP[c]	C16H29N2O8PRS	-1
2-Oxobutanoate	BV_2obut[e]	C4H5O3	-1
2-Oxobutanoate	BV_2obut[c]	C4H5O3	-1
3-hydroxyglutaryl-ACP methyl ester	BV_3hgACPm[c]	C17H29N2O11PRS	-1
Enoylglutaryl-ACP methyl ester	BV_egACPm[c]	C17H27N2O10PRS	-1
3-hydroxypimeloyl-ACP methyl ester	BV_3hpACPm[c]	C19H33N2O11PRS	-1
Enoylpimeloyl-ACP methyl ester	BV_epACPm[c]	C19H31N2O10PRS	-1
(R)-3-Hydroxydecanoyl-[acyl-carrier protein]	BV_3hdecACP[c]	C21H39N2O9PRS	-1
trans-Dec-2-enoyl-[acyl-carrier protein]	BV_tdec2eACP[c]	C21H37N2O8PRS	-1
10-methyl-3-hydroxy-undecanoyl-ACP	BV_10m3hundecACP[c]	C23H43N2O9PRS	-1
10-methyl-trans-undec-2-enoyl-ACP	BV_10mtundec2eACP[c]	C23H41N2O8PRS	-1
10-methyl-3-hydroxy-dodecanoyl-ACP	BV_10m3hddcaACP[c]	C24H45N2O9PRS	-1
10-methyl-trans-dodec-2-enoyl-ACP	BV_10mtddec2eACP[c]	C24H43N2O8PRS	-1
11-methyl-3-hydroxy-dodecanoyl-ACP	BV_11m3hddcaACP[c]	C24H45N2O9PRS	-1
11-methyl-trans-dodec-2-enoyl-ACP	BV_11mtddec2eACP[c]	C24H43N2O8PRS	-1
(R)-3-Hydroxydodecanoyl-[acyl-carrier protein]	BV_3hddecACP[c]	C23H43N2O9PRS	-1
trans-Dodec-2-enoyl-[acyl-carrier protein]	BV_tddec2eACP[c]	C23H41N2O8PRS	-1
12-methyl-3-hydroxy-tridecanoyl-ACP	BV_12m3htridecACP[c]	C25H47N2O9PRS	-1
12-methyl-trans-tridec-2-enoyl-ACP	BV_12mttritec2eACP[c]	C25H45N2O8PRS	-1
12-methyl-3-hydroxy-tetra-decanoyl-ACP	BV_12m3hmyrsACP[c]	C26H49N2O9PRS	-1
12-methyl-trans-tetra-dec-2-enoyl-ACP	BV_12mtmrs2eACP[c]	C26H47N2O8PRS	-1
13-methyl-3-hydroxy-tetra-decanoyl-ACP	BV_13m3hmyrsACP[c]	C26H49N2O9PRS	-1
13-methyl-trans-tetra-dec-2-enoyl-ACP	BV_13mtmrs2eACP[c]	C26H47N2O8PRS	-1
(R)-3-Hydroxytetradecanoyl-[acyl-carrier protein]	BV_3hmrsACP[c]	C25H47N2O9PRS	-1
trans-Tetradec-2-enoyl-[acyl-carrier protein]	BV_tmrs2eACP[c]	C25H45N2O8PRS	-1
14-methyl-3-hydroxy-pentadecanoyl-ACP	BV_14m3hpentdecACP[c]	C27H51N2O9PRS	-1
14-methyl-trans-pentadec-2-enoyl-ACP	BV_14mtpentdec2eACP[c]	C27H49N2O8PRS	-1
14-methyl-3-hydroxy-hexa-decanoyl-ACP	BV_14m3hpalmACP[c]	C28H53N2O9PRS	-1
14-methyl-trans-hexa-dec-2-enoyl-ACP	BV_14mtpalm2eACP[c]	C28H51N2O8PRS	-1
15-methyl-3-hydroxy-hexa-decanoyl-ACP	BV_15m3hpalmACP[c]	C28H53N2O9PRS	-1
15-methyl-trans-hexa-dec-2-enoyl-ACP	BV_15mtpalm2eACP[c]	C28H51N2O8PRS	-1
R-3-hydroxypalmitoyl-[acyl-carrier protein]	BV_3hpalmACP[c]	C27H51N2O9PRS	-1
trans-Hexadec-2-enoyl-[acyl-carrier protein]	BV_tpalm2eACP[c]	C27H49N2O8PRS	-1
(R)-3-Hydroxyoctadecanoyl-[acyl-carrier protein]	BV_3hoctaACP[c]	C29H55N2O9PRS	-1
trans-octadec-2-enoyl-[acyl-carrier protein]	BV_toctd2eACP[c]	C29H53N2O8PRS	-1
(3R)-3-Hydroxyacyl-[acyl-carrier protein]	BV_3haACP[c]	C15H27N2O9PRS	-1
But-2-enoyl-[acyl-carrier protein]	BV_but2eACP[c]	C15H25N2O8PRS	-1
4-methyl-3-hydroxy-pentanoyl-ACP	BV_4m3hpentACP[c]	C17H31N2O9PRS	-1
4-methyl-trans-pent-2-enoyl-ACP	BV_4mtpent2eACP[c]	C17H29N2O8PRS	-1
4-methyl-3-hydroxy-hexanoyl-ACP	BV_4m3hhexACP[c]	C18H33N2O9PRS	-1
4-methyl-trans-hex-2-enoyl-ACP	BV_4mthex2eACP[c]	C18H31N2O8PRS	-1
5-methyl-3-hydroxy-hexanoyl-ACP	BV_5m3hhexACP[c]	C18H33N2O9PRS	-1
5-methyl-trans-hex-2-enoyl-ACP	BV_5mthex2eACP[c]	C18H31N2O8PRS	-1
(R)-3-Hydroxyhexanoyl-[acyl-carrier protein]	BV_3hhexACP[c]	C17H31N2O9PRS	-1
trans-Hex-2-enoyl-[acyl-carrier protein]	BV_thex2eACP[c]	C17H29N2O8PRS	-1
6-methyl-3-hydroxy-heptanoyl-ACP	BV_6m3hheptACP[c]	C19H35N2O9PRS	-1
6-methyl-trans-hept-2-enoyl-ACP	BV_6mthept2eACP[c]	C19H33N2O8PRS	-1
6-methyl-3-hydroxy-octanoyl-ACP	BV_6m3hocACP[c]	C20H37N2O9PRS	-1
6-methyl-trans-oct-2-enoyl-ACP	BV_6mtoct2eACP[c]	C20H35N2O8PRS	-1
7-methyl-3-hydroxy-octanoyl-ACP	BV_7m3hocACP[c]	C20H37N2O9PRS	-1
7-methyl-trans-oct-2-enoyl-ACP	BV_7mtoct2eACP[c]	C20H35N2O8PRS	-1
(R)-3-Hydroxyoctanoyl-[acyl-carrier protein]	BV_3hoctACP[c]	C19H35N2O9PRS	-1
trans-Oct-2-enoyl-[acyl-carrier protein]	BV_toct2eACP[c]	C19H33N2O8PRS	-1
8-methyl-3-hydroxy-decanoyl-ACP	BV_8m3hdcaACP[c]	C22H41N2O9PRS	-1
8-methyl-trans-dec-2-enoyl-ACP	BV_8mtdec2eACP[c]	C22H39N2O8PRS	-1
8-methyl-3-hydroxy-nonanoyl-ACP	BV_8m3hnonACP[c]	C21H39N2O9PRS	-1
8-methyl-trans-non-2-enoyl-ACP	BV_8mtnon2eACP[c]	C21H37N2O8PRS	-1
9-methyl-3-hydroxy-decanoyl-ACP	BV_9m3hdcaACP[c]	C22H41N2O9PRS	-1
9-methyl-trans-dec-2-enoyl-ACP	BV_9mtdec2eACP[c]	C22H39N2O8PRS	-1
3-Carboxy-3-hydroxy-4-methylpentanoate	BV_3c3hmp[c]	C7H10O5	-2
Acetyl-CoA	BV_accoa[c]	C23H34N7O17P3S	-4
3-methyl-2-oxobutanoate	BV_3mob[c]	C5H7O3	-1
3-ketoglutaryl-ACP methyl ester	BV_3ogACPm[c]	C17H27N2O11PRS	-1
3-ketopimeloyl-ACP methyl ester	BV_3opACPm[c]	C19H31N2O11PRS	-1
3-Oxodecanoyl-[acyl-carrier protein]	BV_3odecACP[c]	C21H37N2O9PRS	-1
10-methyl-3-oxo-undecanoyl-ACP	BV_10m3oundecACP[c]	C23H41N2O9PRS	-1
10-methyl-3-oxo-dodecanoyl-ACP	BV_10m3oddcaACP[c]	C24H43N2O9PRS	-1
11-methyl-3-oxo-dodecanoyl-ACP	BV_11m3oddcaACP[c]	C24H43N2O9PRS	-1
3-Oxododecanoyl-[acyl-carrier protein]	BV_3oddecACP[c]	C23H41N2O9PRS	-1
12-methyl-3-oxo-tridecanoyl-ACP	BV_12m3otridecACP[c]	C25H45N2O9PRS	-1
12-methyl-3-oxo-tetra-decanoyl-ACP	BV_12m3omyrsACP[c]	C26H47N2O9PRS	-1
13-methyl-3-oxo-tetra-decanoyl-ACP	BV_13m3omyrsACP[c]	C26H47N2O9PRS	-1
3-Oxotetradecanoyl-[acyl-carrier protein]	BV_3omrsACP[c]	C25H45N2O9PRS	-1
14-methyl-3-oxo-pentadecanoyl-ACP	BV_14m3opentdecACP[c]	C27H49N2O9PRS	-1
14-methyl-3-oxo-hexa-decanoyl-ACP	BV_14m3opalmACP[c]	C28H51N2O9PRS	-1
15-methyl-3-oxo-hexa-decanoyl-ACP	BV_15m3opalmACP[c]	C28H51N2O9PRS	-1
3-Oxohexadecanoyl-[acyl-carrier protein]	BV_3opalmACP[c]	C27H49N2O9PRS	-1
3-Oxooctadecanoyl-[acyl-carrier protein]	BV_3ooctdACP[c]	C29H53N2O9PRS	-1
Acetoacetyl-ACP	BV_actACP[c]	C15H25N2O9PRS	-1
4-methyl-3-oxo-pentanoyl-ACP	BV_4m3opentACP[c]	C17H29N2O9PRS	-1
4-methyl-3-oxo-hexanoyl-ACP	BV_4m3ohexACP[c]	C18H31N2O9PRS	-1
5-methyl-3-oxo-hexanoyl-ACP	BV_5m3ohexACP[c]	C18H31N2O9PRS	-1
3-Oxohexanoyl-[acyl-carrier protein]	BV_3ohexACP[c]	C17H29N2O9PRS	-1
6-methyl-3-oxo-heptanoyl-ACP	BV_6m3oheptACP[c]	C19H33N2O9PRS	-1
6-methyl-3-oxo-octanoyl-ACP	BV_6m3oocACP[c]	C20H35N2O9PRS	-1
7-methyl-3-oxo-octanoyl-ACP	BV_7m3oocACP[c]	C20H35N2O9PRS	-1
3-Oxooctanoyl-[acyl-carrier protein]	BV_3ooctACP[c]	C19H33N2O9PRS	-1
8-methyl-3-oxo-decanoyl-ACP	BV_8m3odcaACP[c]	C22H39N2O9PRS	-1
8-methyl-3-oxo-nonanoyl-ACP	BV_8m3ononACP[c]	C21H37N2O9PRS	-1
9-methyl-3-oxo-decanoyl-ACP	BV_9m3odcaACP[c]	C22H39N2O9PRS	-1
Malonyl-[acyl-carrier protein]	BV_malACP[c]	C14H22N2O10PRS	-2
Octanoyl-ACP (n-C8:0ACP)	BV_ocACP[c]	C19H35N2O8PRS	-1
carbon dioxide	BV_co2[c]	CO2	0
10-methyl-undecanoyl-ACP	BV_10mundecACP[c]	C23H43N2O8PRS	-1
10-methyl-dodecanoyl-ACP	BV_10mddcaACP[c]	C24H45N2O8PRS	-1
11-methyl-dodecanoyl-ACP	BV_11mddcaACP[c]	C24H45N2O8PRS	-1
Decanoyl-ACP (n-C10:0ACP)	BV_dcaACP[c]	C21H39N2O8PRS	-1
12-methyl-tridecanoyl-ACP	BV_12mtridecACP[c]	C25H47N2O8PRS	-1
12-methyl-tetra-decanoyl-ACP	BV_12mmyrsACP[c]	C26H49N2O8PRS	-1
13-methyl-tetra-decanoyl-ACP	BV_13mmyrsACP[c]	C26H49N2O8PRS	-1
Dodecanoyl-ACP (n-C12:0ACP)	BV_ddcaACP[c]	C23H43N2O8PRS	-1
Myristoyl-ACP (n-C14:0ACP)	BV_myrsACP[c]	C25H47N2O8PRS	-1
Palmitoyl-ACP (n-C16:0ACP)	BV_palmACP[c]	C27H51N2O8PRS	-1
2-methylpropionyl-ACP,isobutyryl-ACP	BV_2mpropACP[c]	C15H27N2O8PRS	-1
3-methylbutanoyl-ACP,isovaleryl-ACP	BV_3mbutACP[c]	C16H29N2O8PRS	-1
4-methyl-pentanoyl-ACP	BV_4mpentACP[c]	C17H31N2O8PRS	-1
4-methyl-hexanoyl-ACP	BV_4mhexACP[c]	C18H33N2O8PRS	-1
5-methyl-hexanoyl-ACP	BV_5mhexACP[c]	C18H33N2O8PRS	-1
Butyryl-ACP (n-C4:0ACP)	BV_butACP[c]	C15H27N2O8PRS	-1
6-methyl-heptanoyl-ACP	BV_6mheptACP[c]	C19H35N2O8PRS	-1
6-methyl-octanoyl-ACP	BV_6mocACP[c]	C20H37N2O8PRS	-1
7-methyl-octanoyl-ACP	BV_7mocACP[c]	C20H37N2O8PRS	-1
Hexanoyl-ACP (n-C6:0ACP)	BV_hexACP[c]	C17H31N2O8PRS	-1
8-methyl-decanoyl-ACP	BV_8mdcaACP[c]	C22H41N2O8PRS	-1
8-methyl-nonanoyl-ACP	BV_8mnonACP[c]	C21H39N2O8PRS	-1
9-methyl-decanoyl-ACP	BV_9mdcaACP[c]	C22H41N2O8PRS	-1
O-Phospho-4-hydroxy-L-threonine	BV_phthr[c]	C4H8NO7P	-2
4-Hydroxy-L-threonine	BV_4hthr[c]	C4H9NO4	0
hydrogenphosphate	BV_pi[c]	HO4P	-2
4-nitrophenyl phosphate(2-)	BV_HC01104[c]	C6H4NO6P	-2
4-Hydroxynitrobenzene, p-Nitrophenol	BV_pnp[c]	C6H4NO3	-1
5-amino-1-(5-phospho-D-ribosyl)imidazole-4-carboxylate	BV_5aizc[c]	C9H11N3O9P	-3
5-amino-1-(5-phospho-D-ribosyl)imidazole	BV_air[c]	C8H12N3O7P	-2
D-ribulose 5-phosphate(2-)	BV_ru5p_D[c]	C5H9O8P	-2
D-Arabinose 5-phosphate	BV_ara5p[c]	C5H9O8P	-2
ATP	BV_atp[c]	C10H12N5O13P3	-4
acetoacetate	BV_acac[c]	C4H5O3	-1
Acetoacetyl-CoA	BV_aacoa[c]	C25H36N7O18P3S	-4
AMP	BV_amp[c]	C10H12N5O7P	-2
Diphosphate	BV_ppi[c]	HO7P2	-3
octadecanoate (n-C18:0)	BV_ocdca[c]	C18H35O2	-1
Octadecanoyl-ACP (n-C18:0ACP)	BV_ocdcaACP[c]	C29H55N2O8PRS	-1
laurate	BV_ddca[c]	C12H23O2	-1
Nicotinamide adenine dinucleotide	BV_nad[c]	C21H26N7O14P2	-1
acetaldehyde	BV_acald[c]	C2H4O	0
Nicotinamide adenine dinucleotide - reduced	BV_nadh[c]	C21H27N7O14P2	-2
Adenosyl cobinamide phosphate	BV_adocbip[c]	C58H83CoN16O14P	-1
GTP	BV_gtp[c]	C10H12N5O14P3	-4
Adenosine-GDP-cobinamide	BV_agdpcbi[c]	C68H95CoN21O21P2	-1
Bicarbonate	BV_hco3[c]	CHO3	-1
ADP	BV_adp[c]	C10H12N5O10P2	-3
Malonyl-CoA	BV_malcoa[c]	C24H33N7O19P3S	-5
Carboxybiotin-carboxyl-carrier protein	BV_btn_co2[c]	C17H26N4O5SX	-1
Holocarboxylase (biotin covalent bound to Lys residue of apoC)	BV_apoC_Lys_btn[c]	C16H27N4O3SX	0
N-acetyl-D-galactosamine	BV_acgal[e]	C8H15NO6	0
N-acetyl-D-galactosamine	BV_acgal[c]	C8H15NO6	0
N-acetyl-D-glucosamine	BV_acgam[c]	C8H15NO6	0
N-acetyl-D-mannosamine	BV_acmana[c]	C8H15NO6	0
N-acetyl-D-glucosamine 6-phosphate(2-)	BV_acgam6p[c]	C8H14NO9P	-2
UDP-N-acetyl-alpha-D-glucosamine(2-)	BV_uacgam[c]	C17H25N3O17P2	-2
Undecaprenyl phosphate	BV_udcpp[c]	C55H89O4P	-2
UMP	BV_ump[c]	C9H11N2O9P	-2
Undecaprenyl diphospho N-acetyl-glucosamine	BV_unaga[c]	C63H103NO12P2	-2
N-acetyl-D-glucosamine	BV_acgam[e]	C8H15NO6	0
N-acetyl-L-glutamate(2-)	BV_acglu[c]	C7H9NO5	-2
N-acetyl-L-gamma-glutamyl phosphate(3-)	BV_acg5p[c]	C7H9NO8P	-3
Hydroxy ethyl Thiamin diphosphate	BV_hethmpp[c]	C14H20N4O8P2S	-2
Thiamine diphosphate	BV_thmpp[c]	C12H16N4O7P2S	-2
acetate	BV_ac[c]	C2H3O2	-1
Acetyl phosphate	BV_actp[c]	C2H3O5P	-2
pyruvate	BV_pyr[c]	C3H3O3	-1
(S)-2-Acetolactate	BV_alac_S[c]	C5H7O4	-1
Phosphoenolpyruvate	BV_pep[c]	C3H2O6P	-3
N-acetylneuraminate	BV_acnam[c]	C11H18NO9	-1
N-acetylneuraminate	BV_acnam[e]	C11H18NO9	-1
1-tetradecanoyl-sn-glycerol 3-phosphate	BV_1tdecg3p[c]	C17H33O7P1	-2
Tetradecanoyl-CoA (n-C14:0CoA)	BV_tdcoa[c]	C35H58N7O17P3S	-4
1,2-ditetradecanoyl-sn-glycerol 3-phosphate	BV_pa140[c]	C31H59O8P1	-2
Palmitoyl-CoA (n-C16:0CoA)	BV_pmtcoa[c]	C37H62N7O17P3S	-4
1-hexadecanoyl-sn-glycerol 3-phosphate	BV_1hdecg3p[c]	C19H37O7P1	-2
1,2-dihexadecanoyl-sn-glycerol 3-phosphate	BV_pa160[c]	C35H67O8P1	-2
Stearoyl-CoA (n-C18:0CoA)	BV_stcoa[c]	C39H66N7O17P3S	-4
1-octadecanoyl-sn-glycerol 3-phosphate	BV_1odecg3p[c]	C21H41O7P1	-2
1,2-dioctadecanoyl-sn-glycerol 3-phosphate	BV_pa180[c]	C39H75O8P1	-2
1-anteisopentadecanoyl-sn-glycerol 3-phosphate (12-methyl-tetradecanoyl, anteiso-C15)	BV_1aipdecg3p[c]	C18H36O7P	-1
fa4coa,Anteiso-C15:0 CoA Anteisopentadecanoyl-CoA	BV_aipdcoa[c]	C36H60N7O17P3S	-4
1,2-dianteisopentadecanoyl-sn-glycerol 3-phosphate (12-methyl-tetradecanoyl, anteiso-C15)	BV_paai15[c]	C33H63O8P	-2
1-anteisoheptadecanoyl-sn-glycerol 3-phosphate (14-methyl-hexadecanoyl, anteiso-C17)	BV_1aihpdecg3p[c]	C20H39O7P	-2
fa12coa,Anteiso-C17:0 CoA Anteisoheptadecanoyl-CoA	BV_aihpdcoa[c]	C38H64N7O17P3S	-4
1,2-dianteisoheptadecanoyl-sn-glycerol 3-phosphate (14-methyl-hexadecanoyl, anteiso-C17)	BV_paai17[c]	C37H71O8P	-2
fa1coa,Iso-C14:0 CoA Isotetradecanoyl-CoA	BV_itdcoa[c]	C35H58N7O17P3S	-4
1-isotetradecanoyl-sn-glycerol 3-phosphate (12-methyl-tridecanoyl, iso-C14)	BV_1itdecg3p[c]	C17H34O7P	-1
1,2-diisotetradecanoyl-sn-glycerol 3-phosphate (12-methyl-tridecanoyl, iso-C14)	BV_pai14[c]	C31H59O8P	-2
fa3coa,Iso-C15:0 CoA Isopentadecanoyl-CoA	BV_ipdcoa[c]	C36H60N7O17P3S	-4
1-isopentadecanoyl-sn-glycerol 3-phosphate (13-methyl-tetradecanoyl, iso-C15)	BV_1ipdecg3p[c]	C18H36O7P	-1
1,2-diisopentadecanoyl-sn-glycerol 3-phosphate (13-methyl-tetradecanoyl, iso-C15)	BV_pai15[c]	C33H63O8P	-2
fa6coa,Iso-C16:0 CoA Isohexadecanoyl-CoA	BV_ihdcoa[c]	C37H62N7O17P3S	-4
1-isohexadecanoyl-sn-glycerol 3-phosphate (14-methyl-pentadecanoyl, iso-C16)	BV_1ihdecg3p[c]	C19H38O7P	-1
1,2-diisohexadecanoyl-sn-glycerol 3-phosphate (14-methyl-pentadecanoyl, iso-C16)	BV_pai16[c]	C35H67O8P	-2
fa11coa, Iso-C17:0 CoA Isoheptadecanoyl-CoA	BV_ihpdcoa[c]	C38H64N7O17P3S	-4
1-isoheptadecanoyl-sn-glycerol 3-phosphate (15-methyl-hexadecanoyl, iso-C17)	BV_1ihpdecg3p[c]	C20H39O7P	-2
1,2-diisoheptadecanoyl-sn-glycerol 3-phosphate (15-methyl-hexadecanoyl, iso-C17)	BV_pai17[c]	C37H71O8P	-2
Acetyl-ACP	BV_acACP[c]	C13H23N2O8PRS	-1
N(2)-acetyl-L-ornithine	BV_acorn[c]	C7H14N2O3	0
Carbamoyl phosphate	BV_cbp[c]	CH2NO5P	-2
N-Acetyl-L-citrulline	BV_Naccitr_L[c]	C8H15N3O4	0
Ornithine	BV_orn[c]	C5H13N2O2	1
Citrate	BV_cit[c]	C6H5O7	-3
Isocitrate	BV_icit[c]	C6H5O7	-3
cis-Aconitate	BV_acon_C[c]	C6H3O6	-3
2-acetamido-5-oxopentanoate	BV_acg5sa[c]	C7H10NO4	-1
apoprotein [acyl carrier protein]	BV_apoACP[c]	RHO	0
adenosine 3',5'-bismonophosphate(4-)	BV_pap[c]	C10H11N5O10P2	-4
acetate	BV_ac[e]	C2H3O2	-1
Adenosine	BV_adn[c]	C10H13N5O4	0
Ammonium	BV_nh4[c]	H4N	1
Inosine	BV_ins[c]	C10H12N4O5	0
4-amino-4-deoxychorismate	BV_4adcho[c]	C10H10NO5	-1
4-Aminobenzoate	BV_4abz[c]	C7H6NO2	-1
adenosyl-cobyric acid	BV_adcobhex[c]	C55H76CoN15O11	0
1-Aminopropan-2-ol	BV_appl[c]	C3H10NO	1
Adenosyl cobinamide	BV_adocbi[c]	C58H84CoN16O11	1
D-1-Aminopropan-2-ol O-phosphate	BV_applp[c]	C3H9NO4P	-1
chorismate	BV_chor[c]	C10H8O6	-2
L-glutamine	BV_gln_L[c]	C5H10N2O3	0
Adenosyl cobyrinate diamide	BV_adcobdam[c]	C55H68CoN11O15	-4
Adenine	BV_ade[e]	C5H5N5	0
Adenine	BV_ade[c]	C5H5N5	0
dTTP	BV_dttp[c]	C10H13N2O14P3	-4
dTDP	BV_dtdp[c]	C10H13N2O11P2	-3
dUTP	BV_dutp[c]	C9H11N2O14P3	-4
dUDP	BV_dudp[c]	C9H11N2O11P2	-3
triphosphate(5-)	BV_pppi[c]	HO10P3	-4
GDP	BV_gdp[c]	C10H12N5O11P2	-3
CTP	BV_ctp[c]	C9H12N3O14P3	-4
CDP	BV_cdp[c]	C9H12N3O11P2	-3
dATP	BV_datp[c]	C10H12N5O12P3	-4
dADP	BV_dadp[c]	C10H12N5O9P2	-3
dCTP	BV_dctp[c]	C9H12N3O13P3	-4
dCDP	BV_dcdp[c]	C9H12N3O10P2	-3
dGTP	BV_dgtp[c]	C10H12N5O13P3	-4
dGDP	BV_dgdp[c]	C10H12N5O10P2	-3
S-Adenosyl-L-methionine	BV_amet[c]	C15H23N6O5S	1
S-Adenosylmethioninamine	BV_ametam[c]	C14H24N6O3S	2
Adenosine	BV_adn[e]	C10H13N5O4	0
N1-(alpha-D-ribosyl)-5,6-dimethylbenzimidazole	BV_rdmbzi[c]	C14H18N2O4	0
Adenosylcobalamin	BV_adocbl[c]	C72H100CoN18O17P	0
GMP	BV_gmp[c]	C10H12N5O8P	-2
Adenosylcobalamin	BV_adocbl[e]	C72H100CoN18O17P	0
ADPribose	BV_adprib[c]	C15H21N5O14P2	-2
alpha-D-Ribose 5-phosphate	BV_r5p[c]	C5H9O8P	-2
5-Phospho-alpha-D-ribose 1-diphosphate	BV_prpp[c]	C5H8O14P3	-5
Adenylylselenate	BV_adsel[c]	C10H12N5O10PSe	-2
3'-Phosphoadenylylselenate	BV_3padsel[c]	C10H11N5O13P2Se	-4
5'-adenylyl sulfate(2-)	BV_aps[c]	C10H12N5O10PS	-2
(2R,3S,4R,5R)-5-(6-amino-9H-purin-9-yl)-4-hydroxy-2-({[(sulfonatooxy)phosphinato]oxy}methyl)oxolan-3-yl phosphate	BV_paps[c]	C10H11N5O13P2S	-4
N6-(1,2-Dicarboxyethyl)-AMP	BV_dcamp[c]	C14H14N5O11P	-4
Fumarate	BV_fum[c]	C4H2O4	-2
(S)-2-[5-Amino-1-(5-phospho-D-ribosyl)imidazole-4-carboxamido]succinate	BV_25aics[c]	C13H15N4O12P	-4
5-Amino-1-(5-Phospho-D-ribosyl)imidazole-4-carboxamide	BV_aicar[c]	C9H13N4O8P	-2
L-aspartate(1-)	BV_asp_L[c]	C4H6NO4	-1
IMP	BV_imp[c]	C10H11N4O8P	-2
2-Aminoethylphosphonate	BV_2aeppn[c]	C2H7NO3P	-1
L-alanine	BV_ala_L[c]	C3H7NO2	0
Phosphonoacetaldehyde	BV_ppaca[c]	C2H3O4P	-2
D-Glucosamine 6-phosphate	BV_gam6p[c]	C6H13NO8P	-1
agmatinium(2+)	BV_agm[c]	C5H16N4	2
N-Carbamoylputrescine	BV_ncptrc[c]	C5H14N3O	1
ADP-D-glycero-D-manno-heptose	BV_adphep_DD[c]	C17H25N5O16P2	-2
ADP-L-glycero-D-manno-heptose	BV_adphep_LD[c]	C17H25N5O16P2	-2
1-acyl-sn-glycerol 3-phosphate(2-)	BV_1ddecg3p[c]	C15H29O7P1	-2
1,2-didodecanoyl-sn-glycerol 3-phosphate	BV_pa120[c]	C27H51O8P1	-2
1-tetradec-7-enoyl-sn-glycerol 3-phosphate	BV_1tdec7eg3p[c]	C17H31O7P1	-2
cis-tetradec-7-enoyl-[acyl-carrier protein] (n-C14:1)	BV_tdeACP[c]	C25H45N2O8PRS	-1
1,2-ditetradec-7-enoyl-sn-glycerol 3-phosphate	BV_pa141[c]	C31H55O8P1	-2
1-hexadec-9-enoyl-sn-glycerol 3-phosphate	BV_1hdec9eg3p[c]	C19H35O7P1	-2
cis-hexadec-9-enoyl-[acyl-carrier protein] (n-C16:1)	BV_hdeACP[c]	C27H49N2O8PRS	-1
1,2-dihexadec-9-enoyl-sn-glycerol 3-phosphate	BV_pa161[c]	C35H63O8P1	-2
1-octadec-11-enoyl-sn-glycerol 3-phosphate	BV_1odec11eg3p[c]	C21H39O7P1	-2
cis-octadec-11-enoyl-[acyl-carrier protein] (n-C18:1)	BV_octeACP[c]	C29H53N2O8PRS	-1
1,2-dioctadec-11-enoyl-sn-glycerol 3-phosphate	BV_pa181[c]	C39H71O8P1	-2
S-Adenosyl-L-homocysteine	BV_ahcys[c]	C14H20N6O5S	0
S-Ribosyl-L-homocysteine	BV_rhcys[c]	C9H17NO6S	0
N,N-diacetylchitobiose	BV_chtbs[c]	C16H28N2O11	0
O-Acetyl-L-homoserine	BV_achms[c]	C6H11NO4	0
Hydrogen sulfide	BV_h2s[c]	H2S	0
L-homocysteine	BV_hcys_L[c]	C4H9NO2S	0
Reduced thioredoxin	BV_trdrd[c]	XH2	0
thiosulfate(2-)	BV_tsul[c]	O3S2	-2
Oxidized thioredoxin	BV_trdox[c]	X	0
Sulfite	BV_so3[c]	O3S	-2
10-Formyltetrahydrofolate	BV_10fthf[c]	C20H21N7O7	-2
5-Formamido-1-(5-phospho-D-ribosyl)imidazole-4-carboxamide	BV_fprica[c]	C10H13N4O9P	-2
5,6,7,8-Tetrahydrofolate	BV_thf[c]	C19H21N7O6	-2
14-methyl-hexa-decanoyl-ACP	BV_14mpalmACP[c]	C28H53N2O8PRS	-1
7,8-dihydroneopterin 3'-triphosphate(4-)	BV_ahdt[c]	C9H12N5O13P3	-4
Dihydroneopterin	BV_dhnpt[c]	C9H13N5O4	0
D-alanine	BV_ala_D[c]	C3H7NO2	0
D-Alanyl-D-alanine	BV_alaala[c]	C6H12N2O3	0
L-alanyl-L-aspartate	BV_alaasp[c]	C7H11N2O5	-1
2-Oxo-3-hydroxyisovalerate	BV_33hmeoxobut[c]	C5H7O4	-1
L-alanyl-L-glutamine	BV_alagln[c]	C8H15N3O4	0
L-alanyl-L-glutamate	BV_alaglu[c]	C8H13N2O5	-1
L-alanylglycine	BV_alagly[c]	C5H10N2O3	0
Glycine	BV_gly[c]	C2H5NO2	0
L-alanyl-L-histidine	BV_alahis[c]	C9H14N4O3	0
L-histidine	BV_his_L[c]	C6H9N3O2	0
L-alanyl-L-leucine	BV_alaleu[c]	C9H18N2O3	0
L-leucine	BV_leu_L[c]	C6H13NO2	0
L-alanyl-L-threonine	BV_alathr[c]	C7H14N2O4	0
L-threonine	BV_thr_L[c]	C4H9NO3	0
methanol	BV_meoh[c]	CH4O1	0
formaldehyde	BV_fald[c]	CH2O	0
D-Glyceraldehyde	BV_glyald[c]	C3H6O3	0
Glycerol	BV_glyc[c]	C3H8O3	0
ethanol	BV_etoh[c]	C2H6O	0
butanol	BV_btoh[c]	C4H10O	0
Butanal	BV_btal[c]	C4H8O	0
Formate	BV_for[c]	CH1O2	-1
Dihydroxyacetone phosphate	BV_dhap[c]	C3H5O6P	-2
glycerone	BV_dha[c]	C3H6O3	0
D-Altronate	BV_altrn[c]	C6H11O7	-1
2-Dehydro-3-deoxy-D-gluconate	BV_2ddglcn[c]	C6H9O6	-1
Maltose	BV_malt[c]	C12H22O11	0
maltotriose	BV_malttr[c]	C18H32O16	0
D-glucose	BV_glc_D[c]	C6H12O6	0
Maltotetraose	BV_maltttr[c]	C24H42O21	0
maltopentaose	BV_maltpt[c]	C30H52O26	0
Maltohexaose	BV_malthx[c]	C36H62O31	0
maltoheptaose	BV_malthp[c]	C42H72O36	0
8-Amino-7-oxononanoate	BV_8aonn[c]	C9H17NO3	0
S-Adenosyl-4-methylthio-2-oxobutanoate	BV_amob[c]	C15H19N5O6S	0
7,8-Diaminononanoate	BV_dann[c]	C9H21N2O2	1
4-Guanidinobutanamide	BV_4gudbd[c]	C5H13N4O	1
4-Guanidinobutanoate	BV_4gubut[c]	C5H11N3O2	0
2-Phenylacetamide	BV_pad[c]	C8H9NO	0
phenylacetate	BV_pac[c]	C8H7O2	-1
Acetamide	BV_ad[c]	C2H5NO	0
Acrylamide	BV_aa[c]	C3H5NO	0
acrylate	BV_acryl[c]	C3H3O2	-1
2-Demethylmenaquinone 8	BV_2dmmq8[c]	C50H70O2	0
Menaquinone 8	BV_mqn8[c]	C51H72O2	0
4-Amino-2-methyl-5-phosphomethylpyrimidine	BV_4ampm[c]	C6H8N3O4P	-2
L-cysteinylglycine	BV_cgly[c]	C5H10N2O3S	0
L-cysteine	BV_cys_L[c]	C3H7NO2S	0
Gly-Cys	BV_glycys[c]	C5H10N2O3S	0
Water	BV_h2o[e]	H2O	0
glycogen, structure 2 (glycogenin-1,6-{7[1,4-Glc], 4[1,4-Glc]})	BV_glygn2[e]	C66H111O56X	0
D-glucose	BV_glc_D[e]	C6H12O6	0
glycogen, structure 4 (glycogenin-1,6-{2[1,4-Glc], [1,4-Glc]})	BV_glygn4[e]	C18H31O16X	0
Amylopectin, 900 repeat units	BV_amylopect900[e]	C5400H9002O4501	0
maltotriose	BV_malttr[e]	C18H32O16	0
amylose (n=300 repeat units, alpha-1,4-glc)	BV_amylose300[e]	C1800H3002O1501	0
Maltose	BV_malt[e]	C12H22O11	0
anthranilate	BV_anth[c]	C7H6NO2	-1
N-(5-Phospho-D-ribosyl)anthranilate	BV_pran[c]	C12H13NO9P	-3
L-2-amino-3-oxobutanoic acid	BV_2aobut[c]	C4H7NO3	0
ammonioacetone	BV_aact[c]	C3H8NO	1
Pimeloyl-CoA	BV_pmcoa[c]	C28H41N7O19P3S	-5
Pimeloyl-ACP	BV_pmACP[c]	C18H30N2O10PRS	-2
5-Amino-6-(5-phosphoribosylamino)uracil	BV_5apru[c]	C9H13N4O9P	-2
5-Amino-6-(5-phosphoribitylamino)uracil	BV_5aprbu[c]	C9H15N4O9P	-2
Arabinotriose	BV_arabttr[e]	C15H26O13	0
L-arabinose	BV_arab_L[e]	C5H10O5	0
L-arabinose	BV_arab_L[c]	C5H10O5	0
L-Ribulose	BV_rbl_L[c]	C5H10O5	0
L-argininium(1+)	BV_arg_L[c]	C6H15N4O2	1
Urea	BV_urea[c]	CH4N2O	0
N(omega)-(L-Arginino)succinate	BV_argsuc[c]	C10H17N4O6	-1
L-citrulline	BV_citr_L[c]	C6H13N3O3	0
L-argininium(1+)	BV_arg_L[e]	C6H15N4O2	1
Arsenobetaine	BV_arsenb[e]	C5H12AsO2	0
Arsenobetaine	BV_arsenb[c]	C5H12AsO2	0
L-Aspartate 4-semialdehyde	BV_aspsa[c]	C4H7NO3	0
4-Phospho-L-aspartate	BV_4pasp[c]	C4H6NO7P	-2
L-asparagine	BV_asn_L[c]	C4H8N2O3	0
L-asparagine	BV_asn_L[e]	C4H8N2O3	0
beta-alanine	BV_ala_B[c]	C3H7NO2	0
N-Carbamoyl-L-aspartate	BV_cbasp[c]	C5H6N2O5	-2
O2	BV_o2[c]	O2	0
Hydrogen peroxide	BV_h2o2[c]	H2O2	0
Oxaloacetate	BV_oaa[c]	C4H2O5	-2
Iminoaspartate	BV_iasp[c]	C4H3NO4	-2
Succinate	BV_succ[c]	C4H4O4	-2
FMN	BV_fmn[c]	C17H19N4O9P	-2
Reduced FMN	BV_fmnh2[c]	C17H21N4O9P	-2
1-(5-Phosphoribosyl)-ATP	BV_prbatp[c]	C15H19N5O20P4	-6
Biotinyl-5'-AMP	BV_btamp[c]	C20H27N7O9PS	-1
Biotin	BV_btn[c]	C10H15N2O3S	-1
cellobiose	BV_cellb[c]	C12H22O11	0
beta D-glucose	BV_glc_bD[c]	C6H12O6	0
Biotin	BV_btn[e]	C10H15N2O3S	-1
Dethiobiotin	BV_dtbt[c]	C10H17N2O3	-1
Sulfur	BV_s[c]	S	0
5-Deoxyadenosine	BV_dad_5[c]	C10H13N5O3	0
L-methionine	BV_met_L[c]	C5H11NO2S	0
butyrate	BV_but[c]	C4H7O2	-1
Butanoyl phosphate	BV_butpi[c]	C4H7O5P	-2
Benzamide	BV_bzam[c]	C7H7NO	0
benzoate	BV_bz[c]	C7H5O2	-1
calcium(2+)	BV_ca2[e]	Ca	2
calcium(2+)	BV_ca2[c]	Ca	2
Cobinamide	BV_cbi[c]	C48H72CoN11O8	0
Cob(I)alamin	BV_cbl1[e]	C62H88CoN13O14P	-1
Cob(I)alamin	BV_cbl1[c]	C62H88CoN13O14P	-1
Cob(II)alamin	BV_cbl2[e]	C62H92CoN13O14P	0
Cob(II)alamin	BV_cbl2[c]	C62H92CoN13O14P	0
Cadmium	BV_cd2[c]	Cd	2
Cadmium	BV_cd2[e]	Cd	2
CMP-3-deoxy-D-manno-octulosonate	BV_ckdo[c]	C17H24N3O15P	-2
KDO-lipid IV(A)	BV_kdolipid4[c]	C76H137N2O30P2	-5
CMP	BV_cmp[c]	C9H12N3O8P	-2
KDO(2)-lipid IV(A)	BV_kdo2lipid4[c]	C84H148N2O37P2	-6
4-(cytidine 5-diphospho)-2-C-methyl-D-erythritol	BV_4c2me[c]	C14H23N3O14P2	-2
2-phospho-4-(cytidine 5-diphospho)-2-C-methyl-D-erythritol	BV_2p4c2me[c]	C14H22N3O17P3	-4
L-cysteinylglycine	BV_cgly[e]	C5H10N2O3S	0
Choline sulfate	BV_chols[c]	C5H13NO4S	0
Choline	BV_chol[c]	C5H14NO	1
sulfate	BV_so4[c]	O4S	-2
Prephenate	BV_pphn[c]	C10H8O6	-2
5-O-(1-Carboxyvinyl)-3-phosphoshikimate	BV_3psme[c]	C10H9O10P	-4
chorismate	BV_chor[e]	C10H8O6	-2
4-hydroxybenzoate	BV_4hbz[c]	C7H5O3	-1
N,N-diacetylchitobiose	BV_chtbs[e]	C16H28N2O11	0
(R)-2-Methylmalate	BV_2mmal[c]	C5H6O5	-2
Phosphatidylglycerol (ditetradecanoyl, n-C14:0)	BV_pg140[c]	C34H66O10P1	-1
cardiolipin (tetratetradecanoyl, n-C14:0)	BV_clpn140[c]	C65H124O17P2	-2
Phosphatidylglycerol (dihexadecanoyl, n-C16:0)	BV_pg160[c]	C38H74O10P1	-1
cardiolipin (tetrahexadecanoyl, n-C16:0)	BV_clpn160[c]	C73H140O17P2	-2
Phosphatidylglycerol (dioctadecanoyl, n-C18:0)	BV_pg180[c]	C42H82O10P1	-1
cardiolipin (tetraoctadecanoyl, n-C18:0)	BV_clpn180[c]	C81H156O17P2	-2
Phosphatidylglycerol (12-methyl-tetradecanoyl, anteiso-C15)	BV_pgai15[c]	C36H70O10P	-1
cardiolipin (12-methyl-tetradecanoyl, anteiso-C15)	BV_clpnai15[c]	C69H132O17P2	-2
Phosphatidylglycerol (14-methyl-hexadecanoyl, anteiso-C17)	BV_pgai17[c]	C40H78O10P	-1
cardiolipin (14-methyl-hexadecanoyl, anteiso-C17)	BV_clpnai17[c]	C77H148O17P2	-2
Phosphatidylglycerol (12-methyltridecanoyl, iso-C14)	BV_pgi14[c]	C34H66O10P	-1
cardiolipin (12-methyl-tridecanoyl, iso-C14)	BV_clpni14[c]	C65H124O17P2	-2
Phosphatidylglycerol (13-methyltetradecanoyl, iso-C15)	BV_pgi15[c]	C36H70O10P	-1
cardiolipin (13-methyl-tetradecanoyl, iso-C15)	BV_clpni15[c]	C69H132O17P2	-2
Phosphatidylglycerol (14-methylpentadecanoyl, iso-C16)	BV_pgi16[c]	C38H74O10P	-1
cardiolipin (14-methyl-pentadecanoyl, iso-C16)	BV_clpni16[c]	C73H140O17P2	-2
Phosphatidylglycerol (15-methyl-hexadecanoyl, iso-C17)	BV_pgi17[c]	C40H78O10P	-1
cardiolipin (15-methyl-hexadecanoyl, iso-C17)	BV_clpni17[c]	C77H148O17P2	-2
2-Carboxy-2,5-dihydro-5-oxofuran-2-acetate	BV_2c25dho[c]	C7H4O6	-2
5-Oxo-4,5-dihydrofuran-2-acetate	BV_5odhf2a[c]	C6H5O4	-1
CMP-N-acetyl-beta-neuraminate(2-)	BV_cmpacna[c]	C20H29N4O16P	-2
carbon dioxide	BV_co2[e]	CO2	0
Co2+	BV_cobalt2[c]	Co	2
Co2+	BV_cobalt2[e]	Co	2
cobalt-precorrin 2	BV_copre2[c]	C42H38N4O16Co	-8
cobalt-precorrin 3	BV_copre3[c]	C43H40N4O16Co	-8
cobalt-precorrin 4	BV_copre4[c]	C44H43N4O16Co	-7
cobalt-precorrin 5	BV_copre5[c]	C45H45N4O16Co	-7
cobalt-precorrin 6	BV_copre6[c]	C44H45N4O16Co	-7
cobalt-dihydro-precorrin 6	BV_codhpre6[c]	C44H47N4O16Co	-7
cobalt-precorrin 8	BV_copre8[c]	C45H52N4O14Co	-6
Cobyrinate	BV_cobya[c]	C45H52N4O14Co	-6
chromate	BV_cro4[c]	CrO4	-2
chromate	BV_cro4[e]	CrO4	-2
cytosine	BV_csn[e]	C4H5N3O	0
cytosine	BV_csn[c]	C4H5N3O	0
crotonobetaine	BV_ctbt[e]	C7H13NO2	0
crotonobetaine	BV_ctbt[c]	C7H13NO2	0
UTP	BV_utp[c]	C9H11N2O15P3	-4
Cob(I)yrinate a,c diamide	BV_co1dam[c]	C45H56CoN6O12	-5
Cob(II)yrinate a,c diamide	BV_co2dam[c]	C45H56CoN6O12	-4
O-Acetyl-L-serine	BV_acser[c]	C5H9NO4	0
L-cystathionine	BV_cyst_L[c]	C7H14N2O4S	0
L-serine	BV_ser_L[c]	C3H7NO3	0
Ubiquinol-8	BV_q8h2[c]	C49H76O4	0
Ubiquinone-8	BV_q8[c]	C49H74O4	0
Menaquinol 8	BV_mql8[c]	C51H74O2	0
Cytidine	BV_cytd[c]	C9H13N3O5	0
Uridine	BV_uri[c]	C9H12N2O6	0
ITP(3-)	BV_itp[c]	C10H11N4O14P3	-4
IDP(3-)	BV_idp[c]	C10H11N4O11P2	-3
UDP	BV_udp[c]	C9H11N2O12P2	-3
Cytidine	BV_cytd[e]	C9H13N3O5	0
dCMP	BV_dcmp[c]	C9H12N3O7P	-2
Cu2+	BV_cu2[e]	Cu	2
Cu2+	BV_cu2[c]	Cu	2
2-deoxyadenosine	BV_dad_2[c]	C10H13N5O3	0
Deoxyinosine	BV_din[c]	C10H12N4O4	0
2-deoxyadenosine	BV_dad_2[e]	C10H13N5O3	0
1,2-Diacyl-sn-glycerol (didodecanoyl, n-C12:0)	BV_12dgr120[c]	C27H52O5	0
1,2-Diacyl-sn-glycerol (ditetradecanoyl, n-C14:0)	BV_12dgr140[c]	C31H60O5	0
1,2-Diacyl-sn-glycerol (ditetradec-7-enoyl, n-C14:1)	BV_12dgr141[c]	C31H56O5	0
1,2-Diacyl-sn-glycerol (dihexadecanoyl, n-C16:0)	BV_12dgr160[c]	C35H68O5	0
1,2-Diacyl-sn-glycerol (dihexadec-9-enoyl, n-C16:1)	BV_12dgr161[c]	C35H64O5	0
1,2-Diacyl-sn-glycerol (dioctadecanoyl, n-C18:0)	BV_12dgr180[c]	C39H76O5	0
1,2-Diacyl-sn-glycerol (dioctadec-11-enoyl, n-C18:1)	BV_12dgr181[c]	C39H72O5	0
L-lysinium(1+)	BV_lys_L[c]	C6H15N2O2	1
L-2-Amino-6-oxopimelate	BV_l2a6o[c]	C7H10NO5	-1
CDP-1,2-didodecanoylglycerol	BV_cdpdddecg[c]	C36H63N3O15P2	-2
CDP-1,2-ditetradecanoylglycerol	BV_cdpdtdecg[c]	C40H71N3O15P2	-2
CDP-1,2-ditetradec-7-enoylglycerol	BV_cdpdtdec7eg[c]	C40H67N3O15P2	-2
CDP-1,2-dihexadecanoylglycerol	BV_cdpdhdecg[c]	C44H79N3O15P2	-2
CDP-1,2-dihexadec-9-enoylglycerol	BV_cdpdhdec9eg[c]	C44H75N3O15P2	-2
CDP-1,2-dioctadecanoylglycerol	BV_cdpdodecg[c]	C48H87N3O15P2	-2
CDP-1,2-dioctadec-11-enoylglycerol	BV_cdpdodec11eg[c]	C48H83N3O15P2	-2
CDP-1,2-dianteisopentadecanoylglycerol (12-methyl-tetradecanoyl, anteiso-C15)	BV_cdpdaipdecg[c]	C42H75N3O15P2	-2
CDP-1,2-dianteisoheptadecanoylglycerol (14-methyl-hexadecanoyl, anteiso-C17)	BV_cdpdaihpdecg[c]	C46H83N3O15P2	-2
CDP-1,2-diisotetradecanoylglycerol (12-methyl-tridecanoyl, iso-C14)	BV_cdpditdecg[c]	C40H71N3O15P2	-2
CDP-1,2-diisopentadecanoylglycerol (13-methyl-tetradecanoyl, iso-C15)	BV_cdpdipdecg[c]	C42H75N3O15P2	-2
CDP-1,2-diisohexadecanoylglycerol (14-methyl-pentadecanoyl, iso-C16)	BV_cdpdihdecg[c]	C44H79N3O15P2	-2
CDP-1,2-diisoheptadecanoylglycerol (15-methyl-hexadecanoyl, iso-C17)	BV_cdpdihpdecg[c]	C46H83N3O15P2	-2
3,4-dihydroxy-2-butanone 4-phosphate	BV_db4p[c]	C4H7O6P	-2
dUMP	BV_dump[c]	C9H11N2O8P	-2
Deoxycytidine	BV_dcyt[c]	C9H13N3O4	0
Deoxyuridine	BV_duri[c]	C9H12N2O5	0
Deoxycytidine	BV_dcyt[e]	C9H13N3O4	0
laurate	BV_ddca[e]	C12H23O2	-1
2-Dehydro-3-deoxy-D-gluconate 6-phosphate	BV_2ddg6p[c]	C6H8O9P	-3
D-Erythrose 4-phosphate	BV_e4p[c]	C4H7O7P	-2
2-Dehydro-3-deoxy-D-arabino-heptonate 7-phosphate	BV_2dda7p[c]	C7H10O10P	-3
4-hydroxy-2-oxoglutarate(2-)	BV_4h2oglt[c]	C5H4O6	-2
glyoxylate	BV_glx[c]	C2H1O3	-1
dGMP	BV_dgmp[c]	C10H12N5O7P	-2
Deoxyguanosine	BV_dgsn[e]	C10H13N5O4	0
Deoxyguanosine	BV_dgsn[c]	C10H13N5O4	0
(R)-2,3-Dihydroxy-3-methylbutanoate	BV_23dhmb[c]	C5H9O4	-1
3-methyl-2-oxopentanoate	BV_3mop[c]	C6H9O3	-1
2,3-Dihydrodipicolinate	BV_23dhdp[c]	C7H5NO4	-2
7,8-Dihydrofolate	BV_dhf[c]	C19H19N7O6	-2
Folate	BV_fol[c]	C19H18N7O6	-1
Dihydropteroate	BV_dhpt[c]	C14H13N6O3	-1
1,4-Dihydroxy-2-naphthoate	BV_dhna[c]	C11H7O4	-1
Phytyl diphosphate	BV_phyldpp[c]	C20H39O7P2	-3
Demethylphylloquinone	BV_dmphqno[c]	C30H44O2	0
all-trans-Octaprenyl diphosphate	BV_octdp[c]	C40H65O7P2	-3
2-Demethylmenaquinol 8	BV_2dmmql8[c]	C50H72O2	0
2-Amino-4-hydroxy-6-hydroxymethyl-7,8-dihydropteridine	BV_2ahhmp[c]	C7H9N5O2	0
glycolaldehyde	BV_gcald[c]	C2H4O2	0
6-hydroxymethyl dihydropterin	BV_6hmhpt[c]	C7H9N5O2	0
(S)-dihydroorotate	BV_dhor_S[c]	C5H5N2O4	-1
Orotate	BV_orot[c]	C5H3N2O4	-1
2,5-Diamino-6-hydroxy-4-(5-phosphoribosylamino)-pyrimidine	BV_25dhpp[c]	C9H14N5O8P	-2
6,7-dihydrobiopterin	BV_dhbpt[c]	C9H13N5O3	0
5,6,7,8-tetrahydrobiopterin	BV_thbpt[c]	C9H15N5O3	0
6-hydroxymethyl-dihydropterin pyrophosphate	BV_6hmhptpp[c]	C7H8N5O8P2	-3
3-Dehydroquinate	BV_3dhq[c]	C7H9O6	-1
3-Dehydroshikimate	BV_3dhsk[c]	C7H7O5	-1
Deoxyinosine	BV_din[e]	C10H12N4O4	0
Dimethylallyl diphosphate	BV_dmpp[c]	C5H9O7P2	-3
Isopentenyl diphosphate	BV_ipdp[c]	C5H9O7P2	-3
Geranyl diphosphate	BV_grdp[c]	C10H17O7P2	-3
NG,NG-Dimethyl-L-arginine	BV_dmlarg[c]	C8H19N4O2	1
Dimethylamine	BV_dma[c]	C2H8N	1
1-hydroxy-2-methyl-2-(E)-butenyl 4-diphosphate	BV_h2mb4p[c]	C5H9O8P2	-3
2-Octaprenyl-3-methyl-5-hydroxy-6-methoxy-1,4-benzoquinol	BV_2omhmbl[c]	C48H74O4	0
4-Hydroxy-benzyl alcohol	BV_4hba[c]	C7H8O2	0
5-Methylthio-D-ribose	BV_5mtr[c]	C6H12O4S	0
4,5-dihydroxy-2,3-pentanedione	BV_dhptd[c]	C5H8O4	0
KDO(2)-lipid IV(A) with laurate	BV_kdo2lipid4L[c]	C96H170N2O38P2	-6
teichuronic acid (GlcA + GalNac, 45 repeating unit)	BV_teich_45_BS[c]	X	0
Dephospho-CoA	BV_dpcoa[c]	C21H33N7O13P2S	-2
2-Dehydropantoate	BV_2dhp[c]	C6H9O4	-1
(R)-Pantoate	BV_pant_R[c]	C6H11O4	-1
2-deoxy-D-ribose	BV_drib[c]	C5H10O4	0
2-deoxy-D-ribose 5-phosphate(2-)	BV_2dr5p[c]	C5H9O7P	-2
2-deoxy-D-ribose	BV_drib[e]	C5H10O4	0
Glyceraldehyde 3-phosphate	BV_g3p[c]	C3H5O6P	-2
dTMP	BV_dtmp[c]	C10H13N2O8P	-2
2-Deoxy-D-ribose 1-phosphate	BV_2dr1p[c]	C5H9O7P	-2
uracil	BV_ura[c]	C4H4N2O2	0
Deoxyuridine	BV_duri[e]	C9H12N2O5	0
1-deoxy-D-xylulose 5-phosphate	BV_dxyl5p[c]	C5H9O7P	-2
2-C-methyl-D-erythritol 4-phosphate	BV_2me4p[c]	C5H11O7P	-2
Ferricytochrome c	BV_ficytC[c]	C42H54FeN8O6S2	3
(R)-lactate	BV_lac_D[c]	C3H5O3	-1
Ferrocytochrome C	BV_focytC[c]	C42H54FeN8O6S2	2
(R)-lactate	BV_lac_D[e]	C3H5O3	-1
4-Phospho-D-erythronate	BV_4per[c]	C4H6O8P	-3
Glutaryl-ACP methyl ester	BV_gACPm[c]	C17H29N2O10PRS	-1
Pimeloyl-ACP methyl ester	BV_pmACPm[c]	C19H33N2O10PRS	-1
14-methyl-pentadecanoyl-ACP	BV_14mpentdecACP[c]	C27H51N2O8PRS	-1
15-methyl-hexa-decanoyl-ACP	BV_15mpalmACP[c]	C28H53N2O8PRS	-1
KDO(2)-lipid (A)	BV_lipa[c]	C110H196N2O39P2	-6
erythro-4-hydroxy-L-glutamate(1-)	BV_e4hglu[c]	C5H8NO5	-1
D-Glycerate 2-phosphate	BV_2pg[c]	C3H4O7P	-3
protein-linked serine or threonine residue (O-glycosylation site)	BV_Ser_Thr[e]	XH	0
T antigen (core 1)	BV_T_antigen[e]	C14H24NO10X	0
Tn antigen	BV_Tn_antigen[e]	C8H14NO5X	0
Tyr-194 of apo-glycogenin protein (primer for glycogen synthesis)	BV_Tyr_ggn[e]	XOH	0
Produced biomass	BV_biomass[c]	X	0
Chloride	BV_cl[e]	Cl	-1
Core 2	BV_core2[e]	C22H37N2O15X	0
Core 3	BV_core3[e]	C16H27N2O10X	0
Core 4	BV_core4[e]	C24H40N3O15X	0
Core 5	BV_core5[e]	C16H27N2O10X	0
Core 6	BV_core6[e]	C16H27N2O10X	0
Core 7	BV_core7[e]	C16H27N2O10X	0
Core 8	BV_core8[e]	C14H24NO10X	0
disialyl-T antigen	BV_dsT_antigen[e]	C36H56N3O26X	-2
F1alpha	BV_f1a[e]	C22H37N2O15X	0
Fe2+	BV_fe2[e]	Fe	2
Fe3+	BV_fe3[e]	Fe	3
Folate	BV_fol[e]	C19H18N7O6	-1
Formate	BV_for[e]	CH1O2	-1
D-Fructose	BV_fru[e]	C6H12O6	0
D-Galactose	BV_gal[e]	C6H12O6	0
galactitol	BV_galt[e]	C6H14O6	0
D-Galacturonate	BV_galur[e]	C6H9O7	-1
D-Glucosamine	BV_gam[e]	C6H14NO5	1
gamma-butyrobetaine	BV_gbbtn[e]	C7H15NO2	0
glycolaldehyde	BV_gcald[e]	C2H4O2	0
D-glucuronate	BV_glcur[e]	C6H9O7	-1
L-glutamate(1-)	BV_glu_L[e]	C5H8NO4	-1
glycine betaine	BV_glyb[e]	C5H11NO2	0
glycolate	BV_glyclt[e]	C2H3O3	-1
glycogen, structure 5 (glycogenin-2[1,4-Glc])	BV_glygn5[e]	C12H21O11X	0
GlcNAc-alpha-1,4-Core 1	BV_gncore1[e]	C22H37N2O15X	0
GlcNAc-alpha-1,4-Core 2	BV_gncore2[e]	C30H50N3O20X	0
Guanosine	BV_gsn[e]	C10H13N5O5	0
Guanine	BV_gua[e]	C5H5N5O	0
Hydrogen	BV_h2[e]	H2	0
Hydrogen sulfide	BV_h2s[e]	H2S	0
Hexadecanoate (n-C16:0)	BV_hdca[e]	C16H31O2	-1
Hg2+	BV_hg2[e]	Hg	2
indole-3-acetate	BV_ind3ac[e]	C10H8NO2	-1
Inosine	BV_ins[e]	C10H12N4O5	0
Chicory inulin, 30 monosaccharide units (29 fru, 1 glc) on average	BV_inulin[e]	C180H302O151	0
Isobutyrate, 2-Methylpropanoate	BV_isobut[e]	C4H7O2	-1
Isocaproate	BV_isocapr[e]	C6H11O2	-1
Isovalerate, 3-Methylbutanoate	BV_isoval[e]	C5H9O2	-1
potassium	BV_k[e]	K	1
Kestose (2 fru, 1 glc inulin-type fructo-oligosaccharide)	BV_kesto[e]	C18H32O16	0
Kestopentaose (4 fru, 1 glc inulin-type fructo-oligosaccharide)	BV_kestopt[e]	C30H52O26	0
Kestotetraose (3 fru, 1 glc inulin-type fructo-oligosaccharide)	BV_kestottr[e]	C24H42O21	0
(S)-lactate	BV_lac_L[e]	C3H5O3	-1
Lactose	BV_lcts[e]	C12H22O11	0
L-leucine	BV_leu_L[e]	C6H13NO2	0
L-lysinium(1+)	BV_lys_L[e]	C6H15N2O2	1
D-Mannose	BV_man[e]	C6H12O6	0
mannotriose (beta-1,4)	BV_mantr[e]	C18H32O16	0
Melibiose	BV_melib[e]	C12H22O11	0
magnesium	BV_mg2[e]	Mg	2
Mn2+	BV_mn2[e]	Mn	2
Menaquinone 8	BV_mqn8[e]	C51H72O2	0
Sodium	BV_na1[e]	Na	1
Nicotinate	BV_nac[e]	C6H4NO2	-1
Nicotinamide	BV_ncam[e]	C6H6N2O	0
Ammonium	BV_nh4[e]	H4N	1
O2	BV_o2[e]	O2	0
octadecanoate (n-C18:0)	BV_ocdca[e]	C18H35O2	-1
octadecenoate (n-C18:1)	BV_ocdcea[e]	C18H33O2	-1
Ornithine	BV_orn[e]	C5H13N2O2	1
Lead	BV_pb[e]	Pb	2
Protoheme	BV_pheme[e]	C34H30FeN4O4	-2
hydrogenphosphate	BV_pi[e]	HO4P	-2
propionate	BV_ppa[e]	C3H5O2	-1
Diphosphate	BV_ppi[e]	HO7P2	-3
L-proline	BV_pro_L[e]	C5H9NO2	0
Putrescine	BV_ptrc[e]	C4H14N2	2
Pyridoxamine	BV_pydam[e]	C8H13N2O2	1
Pyridoxal	BV_pydx[e]	C8H9NO3	0
Pyridoxine	BV_pydxn[e]	C8H11NO3	0
Ubiquinone-8	BV_q8[e]	C49H74O4	0
Raffinose	BV_raffin[e]	C18H32O16	0
D-ribose	BV_rib_D[e]	C5H10O5	0
L-Rhamnose	BV_rmn[e]	C6H12O5	0
sialyl-T antigen	BV_sT_antigen[e]	C25H40N2O18X	-1
sialyl-Tn antigen	BV_sTn_antigen[e]	C19H30N2O13X	-1
L-serine	BV_ser_L[e]	C3H7NO3	0
Siroheme	BV_sheme[e]	C42H36FeN4O16	-8
sulfate	BV_so4[e]	O4S	-2
Spermidine	BV_spmd[e]	C7H22N3	3
Stachyose	BV_stys[e]	C24H42O21	0
Succinate	BV_succ[e]	C4H4O4	-2
Sucrose	BV_sucr[e]	C12H22O11	0
L-threonine	BV_thr_L[e]	C4H9NO3	0
Thymidine	BV_thymd[e]	C10H14N2O5	0
tetradecanoate (n-C14:0)	BV_ttdca[e]	C14H27O2	-1
uracil	BV_ura[e]	C4H4N2O2	0
Uridine	BV_uri[e]	C9H12N2O6	0
L-valine	BV_val_L[e]	C5H11NO2	0
Xanthine	BV_xan[e]	C5H4N4O2	0
aldehydo-D-xylose	BV_xyl_D[e]	C5H10O5	0
Zinc	BV_zn2[e]	Zn	2
tetradecanoate (n-C14:0)	BV_ttdca[c]	C14H27O2	-1
Hexadecanoate (n-C16:0)	BV_hdca[c]	C16H31O2	-1
Hexadecenoate (n-C16:1)	BV_hdcea[c]	C16H29O2	-1
Hexadecenoyl-CoA (n-C16:1CoA)	BV_hdcoa[c]	C37H60N7O17P3S	-4
octadecenoate (n-C18:1)	BV_ocdcea[c]	C18H33O2	-1
Octadecenoyl-CoA (n-C18:1CoA)	BV_odecoa[c]	C39H64N7O17P3S	-4
Fatty acid (Anteiso-C15:0)	BV_fa4[c]	C15H29O2	-1
Fatty acid (Anteiso-C17:0)	BV_fa12[c]	C17H33O2	-1
Fatty acid (Iso-C14:0)	BV_fa1[c]	C14H27O2	-1
Fatty acid (Iso-C15:0)	BV_fa3[c]	C15H29O2	-1
Fatty acid (iso-C16:0)	BV_fa6[c]	C16H31O2	-1
Fatty acid (Iso-C17:0)	BV_fa11[c]	C17H33O2	-1
D-Fructose 1,6-bisphosphate	BV_fdp[c]	C6H10O12P2	-4
D-Fructose 1-phosphate	BV_f1p[c]	C6H11O9P	-2
Sedoheptulose 1,7-bisphosphate	BV_s17bp[c]	C7H12O13P2	-4
D-Fructose 6-phosphate	BV_f6p[c]	C6H11O9P	-2
L-fucose	BV_fuc_L[c]	C6H12O5	0
L-fuculose	BV_fcl_L[c]	C6H12O5	0
Fe2+	BV_fe2[c]	Fe	2
Fe3+	BV_fe3[c]	Fe	3
Flavin adenine dinucleotide oxidized	BV_fad[c]	C27H31N9O15P2	-2
2-Amino-4-hydroxy-6-hydroxymethyl-7,8-dihydropteridine diphosphate	BV_2ahhmd[c]	C7H8N5O8P2	-3
5-Formiminotetrahydrofolate	BV_5forthf[c]	C20H22N8O6	-2
5,10-Methenyltetrahydrofolate	BV_methf[c]	C20H20N7O6	-1
pentaglutamyl folate (THF)	BV_5thf[c]	C39H45N11O18	-6
10-formyltetrahydrofolate-[Glu](5)	BV_10fthf5glu[c]	C40H45N11O19	-6
Tetrahydrofolyl-[Glu](2)	BV_thfglu[c]	C24H27N8O9	-3
Farnesyl diphosphate	BV_frdp[c]	C15H25O7P2	-3
2-trans,6-trans,10-trans-geranylgeranyl diphosphate(3-)	BV_ggdp[c]	C20H33O7P2	-3
D-Fructose	BV_fru[c]	C6H12O6	0
trans,trans,cis-Geranylgeranyl diphosphate	BV_ttc_ggdp[c]	C20H33O7P2	-3
5-formyltetrahydrofolate(2-)	BV_5fthf[c]	C20H21N7O7	-2
(S)-malate(2-)	BV_mal_L[c]	C4H4O5	-2
D-Glucosamine 1-phosphate	BV_gam1p[c]	C6H13NO8P	-1
N-Acetyl-D-glucosamine 1-phosphate	BV_acgam1p[c]	C8H14NO9P	-2
D-Glucose 1-phosphate	BV_g1p[c]	C6H11O9P	-2
CDPglucose	BV_cdpglc[c]	C15H23N3O16P2	-2
dTDP-glucose(2-)	BV_dtdpglu[c]	C16H24N2O16P2	-2
L-Glutamate 1-semialdehyde	BV_glu1sa[c]	C5H9NO3	0
5-Amino-4-oxopentanoate	BV_5aop[c]	C5H9NO3	0
Glycerol 3-phosphate	BV_glyc3p[c]	C3H7O6P	-2
L-Glutamate 5-semialdehyde	BV_glu5sa[c]	C5H9NO3	0
1-Pyrroline-5-carboxylate	BV_1pyr5c[c]	C5H6NO2	-1
L-Glutamate 5-phosphate	BV_glu5p[c]	C5H8NO7P	-2
beta-D-glucose 6-phosphate	BV_g6p_B[c]	C6H11O9P	-2
6-phospho-D-glucono-1,5-lactone	BV_6pgl[c]	C6H9O9P	-2
D-Glucose 6-phosphate	BV_g6p[c]	C6H11O9P	-2
D-Galactose	BV_gal[c]	C6H12O6	0
(2R,3R,4S,5R,6R)-3,4,5-trihydroxy-6-(hydroxymethyl)oxan-2-yl phosphate	BV_gal1p[c]	C6H11O9P	-2
Melibiose	BV_melib[c]	C12H22O11	0
glucosyl-inner core oligosaccharide lipid A	BV_gicolipa[c]	C151H261N2O79P4	-11
UDPglucose	BV_udpg[c]	C15H22N2O17P2	-2
galactosyl-glucosyl-inner core oligosaccharide lipid A	BV_gagicolipa[c]	C157H271N2O84P4	-11
Galactitol 1-phosphate	BV_galt1p[c]	C6H13O9P	-2
D-Galacturonate	BV_galur[c]	C6H9O7	-1
D-Glucosamine	BV_gam[c]	C6H14NO5	1
3-Phospho-D-glyceroyl phosphate	BV_13dpg[c]	C3H4O10P2	-4
N1-(5-Phospho-D-ribosyl)glycinamide	BV_gar[c]	C7H14N2O8P	-1
N2-Formyl-N1-(5-phospho-D-ribosyl)glycinamide	BV_fgam[c]	C8H13N2O9P	-2
gamma-butyrobetaine	BV_gbbtn[c]	C7H15NO2	0
glycolate	BV_glyclt[c]	C2H3O3	-1
Lipoylprotein	BV_lpro[c]	S2X	0
S-Aminomethyldihydrolipoylprotein	BV_alpro[c]	CH6NS2X	1
Dihydrolipolprotein	BV_dhlpro[c]	H2S2X	0
5,10-Methylenetetrahydrofolate	BV_mlthf[c]	C20H21N7O6	-2
GDP-4-dehydro-6-deoxy-alpha-D-mannose(2-)	BV_gdpddman[c]	C16H21N5O15P2	-2
GDP-L-fucose(2-)	BV_gdpfuc[c]	C16H23N5O15P2	-2
all-trans-Pentaprenyl diphosphate	BV_pendp[c]	C25H41O7P2	-3
glycogen	BV_glycogen[c]	C6H10O5	0
glycogen(n-1)	BV_glycogenb[c]	X	0
inner core oligosaccharide lipid A (E coli)	BV_icolipa[c]	C145H251N2O74P4	-11
glucosyl-galactosyl-glucosyl-inner core oligosaccharide lipid A	BV_ggagicolipa[c]	C163H281N2O89P4	-11
glucosyl-glucosyl-galactosyl-glucosyl-inner core oligosaccharide lipid A	BV_gggagicolipa[c]	C169H291N2O94P4	-11
D-glucuronate	BV_glcur[c]	C6H9O7	-1
Undecaprenyl-diphospho-N-acetylmuramoyl-(N-acetylglucosamine)-L-alanyl-D-glutamyl-L-lysyl-D-alanyl-D-alanine	BV_uaaAgla[c]	C94H153N8O26P2	-3
Undecaprenyl-diphospho-N-acetylmuramoyl-(N-acetylglucosamine)-L-alanyl-D-glutaminyl-L-lysyl-D-alanyl-D-alanine	BV_uaaAgtla[c]	C94H155N9O25P2	-2
Undecaprenyl-diphospho-N-acetylmuramoyl-(N-acetylglucosamine)-L-alanyl-gamma-D-glutamyl-L-lysyl-D-alanyl-D-alanine	BV_uaaGgla[c]	C94H153N8O26P2	-3
Undecaprenyl-diphospho-N-acetylmuramoyl-(N-acetylglucosamine)-L-alanyl-D-isoglutaminyl-L-lysyl-D-alanyl-D-alanine	BV_uaaGgtla[c]	C94H155N9O25P2	-2
Undecaprenyl-diphospho-N-acetylmuramoyl-(N-acetylglucosamine)-L-ala-D-glu-meso-2,6-diaminopimeloyl-D-ala-D-ala	BV_uaagmda[c]	C95H152N8O28P2	-4
Undecaprenyl-diphospho-N-acetylmuramoyl-(N-acetylglucosamine)-L-alanyl-D-glutaminyl-meso-2,6-diaminopimeloyl-D-alanyl-D-alanine	BV_uaagtmda[c]	C95H154N9O27P2	-3
4-Aminobutanoate	BV_4abut[c]	C4H9NO2	0
N-Formimidoyl-L-glutamate	BV_forglu[c]	C6H8N2O4	-2
5-Phospho-beta-D-ribosylamine	BV_pram[c]	C5H11NO7P	-1
D-Glutamate	BV_glu_D[c]	C5H8NO4	-1
L-Glutamyl-tRNA(Glu)	BV_glutrna[c]	C5H7NO3R	0
tRNA (Glu)	BV_trnaglu[c]	R	0
Glycyl-L-asparagine	BV_glyasn[c]	C6H11N3O4	0
Glycyl-L-aspartate	BV_glyasp[c]	C6H9N2O5	-1
glycine betaine	BV_glyb[c]	C5H11NO2	0
3-hydroxypyruvate	BV_hpyr[c]	C3H3O4	-1
D-glycerate	BV_glyc_R[c]	C3H5O4	-1
Glycyl-L-glutamine	BV_glygln[c]	C7H13N3O4	0
Glycyl-L-glutamate	BV_glyglu[c]	C7H11N2O5	-1
Glycylleucine	BV_glyleu[c]	C8H16N2O3	0
Glycyl-L-methionine	BV_glymet[c]	C7H14N2O3S	0
Glycylphenylalanine	BV_glyphe[c]	C11H14N2O3	0
L-phenylalanine	BV_phe_L[c]	C9H11NO2	0
Glycylproline	BV_glypro[c]	C7H12N2O3	0
L-proline	BV_pro_L[c]	C5H9NO2	0
Glycyl-L-tyrosine	BV_glytyr[c]	C11H14N2O4	0
L-tyrosine	BV_tyr_L[c]	C9H11NO3	0
D-Glycero-D-manno-heptose 1-phosphate	BV_gmhep1p[c]	C7H13O10P	-2
D-Glycero-D-manno-heptose 7-phosphate	BV_gmhep7p[c]	C7H13O10P	-2
D-Glycero-D-manno-heptose 1,7-bisphosphate	BV_gmhep17bp[c]	C7H12O13P2	-4
Xanthosine 5'-phosphate	BV_xmp[c]	C10H11N4O9P	-2
6-Phospho-D-gluconate	BV_6pgc[c]	C6H10O10P	-3
sn-Glycero-3-phosphocholine	BV_g3pc[c]	C8H20NO6P	0
sn-Glycero-3-phosphoethanolamine	BV_g3pe[c]	C5H14NO6P	0
etha[c]	BV_etha[c]	C2H8NO	1
Glycerophosphoglycerol	BV_g3pg[c]	C6H14O8P	-1
Guanosine	BV_gsn[c]	C10H13N5O5	0
Guanosine 3-diphosphate 5-triphosphate	BV_gdptp[c]	C10H11N5O20P5	-7
Guanine	BV_gua[c]	C5H5N5O	0
Xanthine	BV_xan[c]	C5H4N4O2	0
D-Fructuronate	BV_fruur[c]	C6H9O7	-1
D-Tagaturonate	BV_tagur[c]	C6H9O7	-1
Hydrogen	BV_h2[c]	H2	0
Protoheme	BV_pheme[c]	C34H30FeN4O4	-2
heptosyl-heptosyl-kdo2-lipidA	BV_hhlipa[c]	C124H220N2O51P2	-6
phospho-heptosyl-heptosyl-kdo2-lipidA	BV_phhlipa[c]	C124H219N2O54P3	-8
heptosyl-phospho-heptosyl-heptosyl-kdo2-lipidA	BV_hphhlipa[c]	C131H231N2O60P3	-8
phospho-heptosyl-phospho-heptosyl-heptosyl-kdo2-lipidA	BV_phphhlipa[c]	C131H230N2O63P4	-10
heptosyl-kdo2-lipidA	BV_hlipa[c]	C117H208N2O45P2	-6
core oligosaccharide lipid A	BV_colipa[c]	C176H303N2O100P4	-11
all-trans-Heptaprenyl diphosphate	BV_hepdp[c]	C35H57O7P2	-3
D-Mannose	BV_man[c]	C6H12O6	0
D-Mannose 6-phosphate	BV_man6p[c]	C6H11O9P	-2
all-trans-Hexaprenyl diphosphate	BV_hexdp[c]	C30H49O7P2	-3
Hg2+	BV_hg2[c]	Hg	2
Urocanate	BV_urcan[c]	C6H5N2O2	-1
L-Histidinol	BV_histd[c]	C6H12N3O	1
L-Histidinal	BV_histl_L[c]	C6H10N3O	1
L-Histidinol phosphate	BV_hisp[c]	C6H11N3O4P	-1
potassium	BV_k[c]	K	1
Porphobilinogen	BV_ppbng[c]	C10H13N2O4	-1
Hydroxymethylbilane	BV_hmbil[c]	C40H38N4O17	-8
4-Amino-5-hydroxymethyl-2-methylpyrimidine	BV_4ahmmp[c]	C6H9N3O	0
4-Hydroxy-2-oxopentanoate	BV_4h2opntn[c]	C5H7O4	-1
L-homoserine	BV_hom_L[c]	C4H9NO3	0
O-phosphonato-L-homoserine(2-)	BV_phom[c]	C4H8NO6P	-2
Succinyl-CoA	BV_succoa[c]	C25H35N7O19P3S	-5
O-Succinyl-L-homoserine	BV_suchms[c]	C8H12NO6	-1
3-(Imidazol-4-yl)-2-oxopropyl phosphate	BV_imacp[c]	C6H7N2O5P	-2
Reduced ferredoxin	BV_fdxrd[c]	XH2	0
Oxidized ferredoxin	BV_fdxox[c]	X	0
N2-Succinyl-L-ornithine	BV_sucorn[c]	C9H15N2O5	-1
1,2-Dianteisoheptadecanoyl-sn-glycerol	BV_12daihdglyc[c]	C37H72O5	0
1,2-Dianteisopentadecanoyl-sn-glycerol	BV_12daipdglyc[c]	C33H64O5	0
isobutyryl-CoA(4-)	BV_ibcoa[c]	C25H38N7O17P3S	-4
Isochorismate	BV_ichor[c]	C10H8O6	-2
5-[(5-phospho-1-deoxyribulos-1-ylamino)methylideneamino]-1-(5-phosphoribosyl)imidazole-4-carboxamide	BV_prlp[c]	C15H21N5O15P2	-4
D-erythro-1-(Imidazol-4-yl)glycerol 3-phosphate	BV_eig3p[c]	C6H9N2O6P	-2
1-(2-Carboxyphenylamino)-1-deoxy-D-ribulose 5-phosphate	BV_2cpr5p[c]	C12H13NO9P	-3
C-(3-Indolyl)-glycerol 3-phosphate	BV_3ig3p[c]	C11H12NO6P	-2
1,2-Diisoheptadecanoyl-sn-glycerol	BV_12dihdglyc[c]	C37H72O5	0
1,2-Diisohexadecanoyl-sn-glycerol	BV_12dixdglyc[c]	C35H68O5	0
L-isoleucine	BV_ile_L[c]	C6H13NO2	0
indole-3-acetate	BV_ind3ac[c]	C10H8NO2	-1
Indole-3-acetamide	BV_ind3acam[c]	C10H10N2O	0
Chicory inulin, 30 monosaccharide units (29 fru, 1 glc) on average	BV_inulin[c]	C180H302O151	0
1,2-Diisopentadecanoyl-sn-glycerol	BV_12dipdglyc[c]	C33H64O5	0
Undecaprenyl diphosphate	BV_udcpdp[c]	C55H89O7P2	-3
3-Carboxy-2-hydroxy-4-methylpentanoate	BV_3c2hmp[c]	C7H10O5	-2
3-Carboxy-4-methyl-2-oxopentanoate	BV_3c4mop[c]	C7H8O5	-2
2-Isopropylmaleate	BV_2ippm[c]	C7H8O4	-2
Isobutyrate, 2-Methylpropanoate	BV_isobut[c]	C4H7O2	-1
Isocaproate	BV_isocapr[c]	C6H11O2	-1
Isovalerate, 3-Methylbutanoate	BV_isoval[c]	C5H9O2	-1
1,2-Diisotetradecanoyl-sn-glycerol	BV_12ditdglyc[c]	C31H60O5	0
Isovaleryl-CoA	BV_ivcoa[c]	C26H40N7O17P3S	-4
4-Imidazolone-5-propanoate	BV_4izp[c]	C6H7N2O3	-1
3-Deoxy-D-manno-2-octulosonate	BV_kdo[c]	C8H13O8	-1
3-Deoxy-D-manno-octulosonate 8-phosphate	BV_kdo8p[c]	C8H12O11P	-3
Lactose	BV_lcts[c]	C12H22O11	0
L-Arogenate	BV_Largn[c]	C10H12NO5	-1
(S)-lactaldehyde	BV_lald_L[c]	C3H6O2	0
(S)-lactate	BV_lac_L[c]	C3H5O3	-1
4-methyl-2-oxopentanoate	BV_4mop[c]	C6H9O3	-1
methylglyoxal	BV_mthgxl[c]	C3H4O2	0
Reduced glutathione	BV_gthrd[c]	C10H16N3O6S	-1
(R)-S-lactoylglutathionate(1-)	BV_lgt_S[c]	C13H20N3O8S	-1
2,3-Bis(3-hydroxytetradecanoyl)-beta-D-glucosaminyl 1-phosphate	BV_lipidX[c]	C34H64NO12P	-2
UDP-2,3-bis(3-hydroxytetradecanoyl)glucosamine	BV_u23ga[c]	C43H75N3O20P2	-2
Lipid A Disaccharide	BV_lipidAds[c]	C68H127N2O20P	-2
(3S)-3,6-Diaminohexanoate	BV_36dahx[c]	C6H15N2O2	1
alpha-Methyl-D-glucoside	BV_madg[c]	C7H14O6	0
Malonyl-CoA methyl ester	BV_malcoam[c]	C25H36N7O19P3S	-4
Acetyl-maltose	BV_acmalt[c]	C14H24O12	0
D-Mannose 1-phosphate	BV_man1p[c]	C6H11O9P	-2
GDP-alpha-D-mannose(2-)	BV_gdpmann[c]	C16H23N5O16P2	-2
mannotriose (beta-1,4)	BV_mantr[c]	C18H32O16	0
D-Mannonate	BV_mana[c]	C6H11O7	-1
beta-Methylglucoside	BV_mbdg[c]	C7H14O6	0
2-C-methyl-D-erythritol 2,4-cyclodiphosphate	BV_2mecdp[c]	C5H10O9P2	-2
L-methionyl-L-alanine	BV_metala[c]	C8H16N2O3S	0
5-Methyltetrahydrofolate	BV_5mthf[c]	C20H24N7O6	-1
L-Methionine Sulfoxide	BV_metsox_S_L[c]	C5H11NO3S	0
magnesium	BV_mg2[c]	Mg	2
1D-myo-inositol 1-phosphate(2-)	BV_mi1p_D[c]	C6H11O9P	-2
myo-inositol	BV_inost[c]	C6H12O6	0
1D-myo-inositol 3-phosphate(2-)	BV_mi3p_D[c]	C6H11O9P	-2
1D-myo-inositol 4-phosphate(2-)	BV_mi4p_D[c]	C6H11O9P	-2
(S)-methylmalonyl-CoA(5-)	BV_mmcoa_S[c]	C25H35N7O19P3S	-5
Propanoyl-CoA	BV_ppcoa[c]	C24H36N7O17P3S	-4
(R)-methylmalonyl-CoA(5-)	BV_mmcoa_R[c]	C25H35N7O19P3S	-5
Mn2+	BV_mn2[c]	Mn	2
2,3,23-Tetrakis(beta-hydroxymyristoyl)-D-glucosaminyl-1,6-beta-D-glucosamine 1,4-bisphosphate	BV_lipidA[c]	C68H126N2O23P2	-4
kdo-phospho-heptosyl-phospho-heptosyl-heptosyl-kdo2-lipidA	BV_kphphhlipa[c]	C139H241N2O70P4	-11
5-Methylthioadenosine	BV_5mta[c]	C11H15N5O3S	0
Nicotinate	BV_nac[c]	C6H4NO2	-1
Nicotinamide	BV_ncam[c]	C6H6N2O	0
Deamino-NAD+	BV_dnad[c]	C21H24N6O15P2	-2
Nicotinate D-ribonucleotide	BV_nicrnt[c]	C11H12NO9P	-2
Sodium	BV_na1[c]	Na	1
Putrescine	BV_ptrc[c]	C4H14N2	2
5,6-Dimethylbenzimidazole	BV_dmbzid[c]	C9H10N2	0
N1-(5-Phospho-alpha-D-ribosyl)-5,6-dimethylbenzimidazole	BV_5prdmbz[c]	C14H17N2O7P	-2
quinolinate(2-)	BV_quln[c]	C7H3NO4	-2
alpha-D-Ribose 1-phosphate	BV_r1p[c]	C5H9O8P	-2
Nicotinate D-ribonucleoside	BV_nicrns[c]	C11H13NO6	0
O-Succinylbenzoyl-CoA	BV_sbzcoa[c]	C32H39N7O20P3S	-5
xanthosine	BV_xtsn[c]	C10H12N4O6	0
Thymidine	BV_thymd[c]	C10H14N2O5	0
NMN	BV_nmn[c]	C11H14N2O8P	-1
N-Ribosylnicotinamide	BV_rnam[c]	C11H15N2O5	1
dAMP(2-)	BV_damp[c]	C10H12N5O6P	-2
2-Oxo-3-hydroxy-4-phosphobutanoate	BV_ohpb[c]	C4H4O8P	-3
2-Octaprenyl-6-methoxy-1,4-benzoquinol	BV_2ombzl[c]	C47H72O3	0
2-Octaprenyl-3-methyl-6-methoxy- 1,4-benzoquinol	BV_2ommbl[c]	C48H74O3	0
Orotidine 5'-phosphate	BV_orot5p[c]	C10H10N2O11P	-3
2-Octaprenyl-6-methoxyphenol	BV_2omph[c]	C47H72O2	0
2-Octaprenylphenol	BV_2oph[c]	C46H70O	0
2-Octaprenyl-6-hydroxyphenol	BV_2ohph[c]	C46H70O2	0
(R)-Pantothenate	BV_pnto_R[c]	C9H16NO5	-1
UDP-N-acetylmuramoyl-L-alanyl-gamma-D-glutamyl-L-lysyl-D-alanyl-D-alanine	BV_uGgla[c]	C40H62N9O26P2	-3
Undecaprenyl-diphospho-N-acetylmuramoyl-L-alanyl-gamma-D-glutamyl-L-lysyl-D-alanyl-D-alanine	BV_uaGgla[c]	C86H140N7O21P2	-3
UDP-N-acetylmuramoyl-L-alanyl-D-glutamyl-meso-2,6-diaminopimeloyl-D-alanyl-D-alanine	BV_ugmda[c]	C41H61N9O28P2	-4
Undecaprenyl-diphospho-N-acetylmuramoyl-L-alanyl-D-glutamyl-meso-2,6-diaminopimeloyl-D-alanyl-D-alanine	BV_uagmda[c]	C87H139N7O23P2	-4
Butanoyl-CoA	BV_btcoa[c]	C25H38N7O17P3S	-4
Lead	BV_pb[c]	Pb	2
Precorrin 4	BV_pre4[c]	C44H44N4O17	-8
Precorrin 5	BV_pre5[c]	C45H46N4O17	-8
Precorrin 3B	BV_pre3b[c]	C43H44N4O17	-6
dihydrosirohydrochlorin	BV_dscl[c]	C42H41N4O16	-7
Precorrin 3 A	BV_pre3a[c]	C43H43N4O16	-7
Precorrin 6A	BV_pre6a[c]	C44H47N4O16	-7
Precorrin 6B	BV_pre6b[c]	C44H49N4O16	-7
Precorrin 8	BV_pre8[c]	C45H53N4O14	-7
Hydrogenobyrinate	BV_hgbyr[c]	C45H54N4O14	-6
dihydrolipoamide	BV_dhlam[c]	C8H17NOS2	0
lipoamide	BV_lpam[c]	C8H15NOS2	0
Pyridoxine 5'-phosphate	BV_pdx5p[c]	C8H10NO6P	-2
Pyridoxal 5'-phosphate	BV_pydx5p[c]	C8H8NO6P	-2
3-Amino-2-oxopropyl phosphate	BV_3a2opp[c]	C3H7NO5P	-1
Peptidoglycan polymer (n-1 subunits)	BV_PGPm1[c]	X	0
Peptidoglycan polymer (n subunits)	BV_PGP[c]	C39H64N8O19X	0
D-Tagatose 6-phosphate	BV_tag6p_D[c]	C6H11O9P	-2
D-Tagatose 1,6-biphosphate	BV_tagdp_D[c]	C6H10O12P2	-4
Sedoheptulose 7-phosphate	BV_s7p[c]	C7H13O10P	-2
3-Phospho-D-glycerate	BV_3pg[c]	C3H4O7P	-3
3-phosphonatooxypyruvate(3-)	BV_3php[c]	C3H2O7P	-3
2-phosphonatoglycolate(3-)	BV_2pglyc[c]	C2H2O6P	-3
beta D-Glucose 1-phosphate	BV_g1p_B[c]	C6H11O9P	-2
Prenol-45n teichoic acid	BV_prl45tca[c]	C206H386N2O242P47	-47
Prenol-45n teichoic acid-glucose substituted	BV_prl45tcaglc[c]	C476H836N2O467P47	-47
Phosphatidylglycerophosphate (dioctadecanoyl, n-C18:0)	BV_pgp180[c]	C42H81O13P2	-3
Phosphatidylglycerophosphate (14-methyl-hexadecanoyl, anteiso-C17)	BV_pgpai17[c]	C40H77O13P2	-3
Phosphatidylglycerophosphate (15-methyl-hexadecanoyl, iso-C17)	BV_pgpi17[c]	C40H77O13P2	-3
keto-phenylpyruvate	BV_phpyr[c]	C9H7O3	-1
2-Amino-3-oxo-4-phosphonooxybutyrate	BV_amopbut_L[c]	C4H6NO7P	-2
phylloquinone	BV_phyQ[c]	C31H46O2	0
4-(1-D-Ribitylamino)-5-aminouracil	BV_4r5au[c]	C9H16N4O6	0
2-Methyl-4-amino-5-hydroxymethylpyrimidine diphosphate	BV_2mahmp[c]	C6H8N3O7P2	-3
D-4'-Phosphopantothenate	BV_4ppan[c]	C9H15NO8P	-3
Propanoyl phosphate	BV_ppap[c]	C3H5O5P	-2
propionate	BV_ppa[c]	C3H5O2	-1
N-((R)-4-Phosphopantothenoyl)-L-cysteine	BV_4ppcys[c]	C12H20N2O9PS	-3
Pantetheine 4'-phosphate	BV_pan4p[c]	C11H21N2O7PS	-2
Guanosine 3,5-bis(diphosphate)	BV_ppgpp[c]	C10H11N5O17P4	-6
3-(4-hydroxyphenyl)pyruvate	BV_34hpp[c]	C9H7O4	-1
2-(Formamido)-N1-(5-phospho-D-ribosyl)acetamidine	BV_fpram[c]	C8H15N3O8P	-1
1-(5-Phosphoribosyl)-AMP	BV_prbamp[c]	C15H19N5O14P2	-4
1-(5-Phosphoribosyl)-5-[(5-phosphoribosylamino)methylideneamino]imidazole-4-carboxamide	BV_prfp[c]	C15H21N5O15P2	-4
Flavin adenine dinucleotide reduced	BV_fadh2[c]	C27H33N9O15P2	-2
trans-4-hydroxy-L-proline	BV_4hpro_LT[c]	C5H9NO3	0
L-1-Pyrroline-3-hydroxy-5-carboxylate	BV_1p3h5c[c]	C5H6NO3	-1
Protein dithiol	BV_prodthl[c]	XS2H2	0
Protein disulfide	BV_prodslfd[c]	XS2	0
Shikimate 5-phosphate	BV_skm5p[c]	C7H8O8P	-3
phosphatidylserine (didodecanoyl, n-C12:0)	BV_ps120[c]	C30H57N1O10P1	-1
phosphatidylethanolamine (didodecanoyl, n-C12:0)	BV_pe120[c]	C29H58N1O8P1	0
phosphatidylserine (ditetradecanoyl, n-C14:0)	BV_ps140[c]	C34H65N1O10P1	-1
phosphatidylethanolamine (ditetradecanoyl, n-C14:0)	BV_pe140[c]	C33H66N1O8P1	0
phosphatidylserine (ditetradec-7-enoyl, n-C14:1)	BV_ps141[c]	C34H61N1O10P1	-1
phosphatidylethanolamine (ditetradec-7-enoyl, n-C14:1)	BV_pe141[c]	C33H62N1O8P1	0
phosphatidylserine (dihexadecanoyl, n-C16:0)	BV_ps160[c]	C38H73N1O10P1	-1
phosphatidylethanolamine (dihexadecanoyl, n-C16:0)	BV_pe160[c]	C37H74N1O8P1	0
phosphatidylserine (dihexadec-9-enoyl, n-C16:1)	BV_ps161[c]	C38H69N1O10P1	-1
phosphatidylethanolamine (dihexadec-9enoyl, n-C16:1)	BV_pe161[c]	C37H70N1O8P1	0
phosphatidylserine (dioctadecanoyl, n-C18:0)	BV_ps180[c]	C42H81N1O10P1	-1
phosphatidylethanolamine (dioctadecanoyl, n-C18:0)	BV_pe180[c]	C41H82N1O8P1	0
phosphatidylserine (dioctadec-11-enoyl, n-C18:1)	BV_ps181[c]	C42H77N1O10P1	-1
phosphatidylethanolamine (dioctadec-11-enoyl, n-C18:1)	BV_pe181[c]	C41H78N1O8P1	0
Phosphatidylserine (12-methyl-tetradecanoyl, anteiso-C15)	BV_psai15[c]	C36H69NO10P	-1
Phosphatidylethanolamine (12-methyl-tetradecanoyl, anteiso-C15)	BV_peai15[c]	C35H70NO8P	0
Phosphatidylserine (14-methyl-hexadecanoyl, anteiso-C17)	BV_psai17[c]	C40H77NO10P	-1
Phosphatidylethanolamine (14-methyl-hexadecanoyl, anteiso-C17)	BV_peai17[c]	C39H78NO8P	0
Phosphatidylserine (12-methyl-tridecanoyl, iso-C14)	BV_psi14[c]	C34H65NO10P	-1
Phosphatidylethanolamine (12-methyl-tridecanoyl, iso-C14)	BV_pei14[c]	C33H66NO8P	0
Phosphatidylserine (13-methyl-tetradecanoyl, iso-C15)	BV_psi15[c]	C36H69NO10P	-1
Phosphatidylethanolamine (13-methyl-tetradecanoyl, iso-C15)	BV_pei15[c]	C35H70NO8P	0
Phosphatidylserine (14-methyl-pentadecanoyl, iso-C16)	BV_psi16[c]	C38H73NO10P	-1
Phosphatidylethanolamine (14-methyl-pentadecanoyl, iso-C16)	BV_pei16[c]	C37H74NO8P	0
Phosphatidylserine (15-methyl-hexadecanoyl, iso-C17)	BV_psi17[c]	C40H77NO10P	-1
Phosphatidylethanolamine (15-methyl-hexadecanoyl, iso-C17)	BV_pei17[c]	C39H78NO8P	0
O-Phospho-L-serine	BV_pser_L[c]	C3H6NO6P	-2
Hypoxanthine	BV_hxan[c]	C5H4N4O	0
Pyridoxamine 5'-phosphate	BV_pyam5p[c]	C8H12N2O5P	-1
Pyridoxamine	BV_pydam[c]	C8H13N2O2	1
Pyridoxal	BV_pydx[c]	C8H9NO3	0
Pyridoxine	BV_pydxn[c]	C8H11NO3	0
Hydrogenobyrinate a,c diamide	BV_hgbam[c]	C45H58N6O12	-4
Raffinose	BV_raffin[c]	C18H32O16	0
Sucrose	BV_sucr[c]	C12H22O11	0
L-Ribulose 5-phosphate	BV_ru5p_L[c]	C5H9O8P	-2
L-Xylulose 5-phosphate	BV_xu5p_L[c]	C5H9O8P	-2
Riboflavin	BV_ribflv[c]	C17H20N4O6	0
6,7-Dimethyl-8-(1-D-ribityl)lumazine	BV_dmlz[c]	C13H18N4O6	0
D-ribose	BV_rib_D[c]	C5H10O5	0
D-ribulose	BV_rbl_D[c]	C5H10O5	0
D-xylulose 5-phosphate(2-)	BV_xu5p_D[c]	C5H9O8P	-2
dTDP-L-rhamnose	BV_dtdprmn[c]	C16H24N2O15P2	-2
L-Rhamnose	BV_rmn[c]	C6H12O5	0
L-Rhamnulose	BV_rml[c]	C6H12O5	0
L-Rhamnulose 1-phosphate	BV_rml1p[c]	C6H11O8P	-2
L-xylulose	BV_xylu_L[c]	C5H10O5	0
L-Xylulose 1-phosphate	BV_xu1p_L[c]	C5H9O8P	-2
D-glucitol	BV_sbt_D[c]	C6H14O6	0
2-Succinyl-5-enolpyruvyl-6-hydroxy-3-cyclohexene-1-carboxylate	BV_2s5epchc[c]	C14H13O9	-3
sirohydrochlorin	BV_scl[c]	C42H39N4O16	-7
Siroheme	BV_sheme[c]	C42H36FeN4O16	-8
Shikimate	BV_skm[c]	C7H9O5	-1
Spermidine	BV_spmd[c]	C7H22N3	3
N(1)-acetylspermidinium(2+)	BV_N1aspmd[c]	C9H23N3O	2
N(8)-acetylspermidinium(2+)	BV_n8aspmd[c]	C9H23N3O	2
superoxide	BV_o2s[c]	O2	-1
Stachyose	BV_stys[c]	C24H42O21	0
o-Succinylbenzoate	BV_sucbz[c]	C11H8O5	-2
2-Succinyl-6-hydroxy-2,4-cyclohexadiene-1-carboxylate	BV_2shchc[c]	C11H10O6	-2
N-succinyl-L-citrulline	BV_succitr_L[c]	C10H16N3O6	-1
dTDP-4-dehydro-6-deoxy-alpha-D-glucose(2-)	BV_dtdp4d6dg[c]	C16H22N2O15P2	-2
dTDP-4-dehydro-6-deoxy-L-mannose(2-)	BV_dtdp4d6dm[c]	C16H22N2O15P2	-2
Myristoyllipoteichoic acid (n=24), linked, unsubstituted	BV_myrstca1[c]	C115H224O135P24	-24
Myristoyllipoteichoic acid (n=24), linked, glucose substituted	BV_myrstcaglc[c]	C259H464O255P24	-24
Palmitoyllipoteichoic acid (n=24), linked, unsubstituted	BV_palmtca1[c]	C119H232O135P24	-24
Palmitoyllipoteichoic acid (n=24), linked, glucose substituted	BV_palmtcaglc[c]	C263H472O255P24	-24
Stearoyllipoteichoic acid (n=24), linked, unsubstituted	BV_sttca1[c]	C123H240O135P24	-24
Stearoyllipoteichoic acid (n=24), linked, glucose substituted	BV_sttcaglc[c]	C267H480O255P24	-24
Anteisopentadecanoyllipoteichoic acid (n=24), linked, unsubstituted	BV_ai15tca1[c]	C117H228O135P24	-24
Anteisopentadecanoyllipoteichoic acid (n=24), linked, glucose substituted	BV_ai15tcaglc[c]	C261H468O255P24	-24
Anteisoheptadecanoyllipoteichoic acid (n=24), linked, unsubstituted	BV_ai17tca1[c]	C121H236O135P24	-24
Anteisoheptadecanoyllipoteichoic acid (n=24), linked, glucose substituted	BV_ai17tcaglc[c]	C265H476O255P24	-24
Isotetradecanoyllipoteichoic acid (n=24), linked, unsubstituted	BV_i14tca1[c]	C115H224O135P24	-24
Isotetradecanoyllipoteichoic acid (n=24), linked, glucose substituted	BV_i14tcaglc[c]	C259H464O255P24	-24
Isopentadecanoyllipoteichoic acid (n=24), linked, unsubstituted	BV_i15tca1[c]	C117H228O135P24	-24
Isopentadecanoyllipoteichoic acid (n=24), linked, glucose substituted	BV_i15tcaglc[c]	C261H468O255P24	-24
Isohexadecanoyllipoteichoic acid (n=24), linked, unsubstituted	BV_i16tca1[c]	C119H232O135P24	-24
Isohexadecanoyllipoteichoic acid (n=24), linked, glucose substituted	BV_i16tcaglc[c]	C263H472O255P24	-24
Isoheptadecanoyllipoteichoic acid (n=24), linked, unsubstituted	BV_i17tca1[c]	C121H236O135P24	-24
Isoheptadecanoyllipoteichoic acid (n=24), linked, glucose substituted	BV_i17tcaglc[c]	C265H476O255P24	-24
Myristoyllipoteichoic acid (n=24), linked, N-acetyl-D-glucosamine	BV_myrstcaacgam[c]	C307H536N24O255P24	-24
Palmitoyllipoteichoic acid (n=24), linked, N-acetyl-D-glucosamine	BV_palmtcaacgam[c]	C311H544N24O255P24	-24
Stearoyllipoteichoic acid (n=24), linked, N-acetyl-D-glucosamine	BV_sttcaacgam[c]	C315H552N24O255P24	-24
Anteisopentadecanoyllipoteichoic acid (n=24), linked, N-acetyl-D-glucosamine	BV_ai15tcaacgam[c]	C309H540N24O255P24	-24
Anteisoheptadecanoyllipoteichoic acid (n=24), linked, N-acetyl-D-glucosamine	BV_ai17tcaacgam[c]	C313H548N24O255P24	-24
Isotetradecanoyllipoteichoic acid (n=24), linked, N-acetyl-D-glucosamine	BV_i14tcaacgam[c]	C307H536N24O255P24	-24
Isopentadecanoyllipoteichoic acid (n=24), linked, N-acetyl-D-glucosamine	BV_i15tcaacgam[c]	C309H540N24O255P24	-24
Isohexadecanoyllipoteichoic acid (n=24), linked, N-acetyl-D-glucosamine	BV_i16tcaacgam[c]	C311H544N24O255P24	-24
Isoheptadecanoyllipoteichoic acid (n=24), linked, N-acetyl-D-glucosamine	BV_i17tcaacgam[c]	C313H548N24O255P24	-24
UDP-N-acetyl-D-galactosamine(2-)	BV_udpacgal[c]	C17H25N3O17P2	-2
UDP-D-glucuronate	BV_udpglcur[c]	C15H19N2O18P2	-3
L-Threonine O-3-phosphate	BV_thrp[c]	C4H8NO6P	-2
4-Methyl-5-(2-phosphoethyl)-thiazole	BV_4mpetz[c]	C6H8NO4PS	-2
Thiamin	BV_thm[c]	C12H17N4OS	1
Thiamin monophosphate	BV_thmmp[c]	C12H16N4O4PS	-1
alpha,alpha-Trehalose 6-phosphate	BV_tre6p[c]	C12H21O14P	-2
Trehalose	BV_tre[c]	C12H22O11	0
L-tryptophan	BV_trp_L[c]	C11H12N2O2	0
Indole	BV_indole[c]	C8H7N	0
UDP-3-O-(3-hydroxytetradecanoyl)-D-glucosamine	BV_u3hga[c]	C29H50N3O18P2	-1
UDP-N-acetylmuramoyl-L-alanyl-D-glutamate	BV_uamag[c]	C28H39N5O23P2	-4
UDP-N-acetylmuramoyl-L-alanyl-D-gamma-glutamyl-meso-2,6-diaminopimelate	BV_ugmd[c]	C35H51N7O26P2	-4
UDP-N-acetyl-D-mannosamine	BV_uacmam[c]	C17H25N3O17P2	-2
N-Acetyl-beta-D-mannosaminyl-1,4-N-acetyl-D- glucosaminyldiphosphoundecaprenol	BV_acbdma14gapuc[c]	C71H116N2O17P2	-2
UDP-3-O-(3-hydroxytetradecanoyl)-N-acetylglucosamine	BV_u3aga[c]	C31H51N3O19P2	-2
UDP-N-acetyl-3-O-(1-carboxyvinyl)-D-glucosamine	BV_uaccg[c]	C20H26N3O19P2	-3
UDP-N-acetylmuramoyl-L-alanine	BV_uama[c]	C23H33N4O20P2	-3
UDP-N-acetylmuramate	BV_uamr[c]	C20H28N3O19P2	-3
UDP-D-galactose(2-)	BV_udpgal[c]	C15H22N2O17P2	-2
UDP-D-galacto-1,4-furanose	BV_udpgalfur[c]	C15H22N2O17P2	-2
Uroporphyrinogen III	BV_uppg3[c]	C40H36N4O16	-8
L-valine	BV_val_L[c]	C5H11NO2	0
aldehydo-D-xylose	BV_xyl_D[c]	C5H10O5	0
D-xylulose	BV_xylu_D[c]	C5H10O5	0
Pseudouridine 5-phosphate	BV_psd5p[c]	C9H11N2O9P	-2
Zinc	BV_zn2[c]	Zn	2
DNA replication	BV_dnarep[c]	X	0
Protein biosynthesis	BV_proteinsynth[c]	X	0
oxalatosuccinate(3-)	BV_HC01434[c]	C6H3O7	-3
Formamidopyrimidine nucleoside triphosphate	BV_HC01651[c]	C10H14N5O15P3	-4
2,5-Diamino-6-(5-triphosphoryl-3,4-trihydroxy-2-oxopentyl)- amino-4-oxopyrimidine	BV_HC01710[c]	C9H14N5O14P3	-4
2,5-Diaminopyrimidine nucleoside triphosphate	BV_HC01652[c]	C9H14N5O14P3	-4
Chloride	BV_cl[c]	Cl	-1
RNA transcription	BV_rnatrans[c]	X	0
12ppd_S[u]	12ppd_S[u]		0
h[u]	h[u]		0
26dap_M[u]	26dap_M[u]		0
2obut[u]	2obut[u]		0
acgal[u]	acgal[u]		0
acgam[u]	acgam[u]		0
acnam[u]	acnam[u]		0
ac[u]	ac[u]		0
ade[u]	ade[u]		0
adn[u]	adn[u]		0
adocbl[u]	adocbl[u]		0
h2o[u]	h2o[u]		0
glygn2[u]	glygn2[u]		0
glc_D[u]	glc_D[u]		0
glygn4[u]	glygn4[u]		0
amylopect900[u]	amylopect900[u]		0
malttr[u]	malttr[u]		0
amylose300[u]	amylose300[u]		0
malt[u]	malt[u]		0
arabttr[u]	arabttr[u]		0
arab_L[u]	arab_L[u]		0
arg_L[u]	arg_L[u]		0
arsenb[u]	arsenb[u]		0
asn_L[u]	asn_L[u]		0
btn[u]	btn[u]		0
ca2[u]	ca2[u]		0
cbl1[u]	cbl1[u]		0
cbl2[u]	cbl2[u]		0
cd2[u]	cd2[u]		0
cgly[u]	cgly[u]		0
chor[u]	chor[u]		0
chtbs[u]	chtbs[u]		0
co2[u]	co2[u]		0
cobalt2[u]	cobalt2[u]		0
cro4[u]	cro4[u]		0
csn[u]	csn[u]		0
ctbt[u]	ctbt[u]		0
cytd[u]	cytd[u]		0
cu2[u]	cu2[u]		0
dad_2[u]	dad_2[u]		0
dcyt[u]	dcyt[u]		0
ddca[u]	ddca[u]		0
dgsn[u]	dgsn[u]		0
din[u]	din[u]		0
drib[u]	drib[u]		0
duri[u]	duri[u]		0
lac_D[u]	lac_D[u]		0
Ser_Thr[u]	Ser_Thr[u]		0
T_antigen[u]	T_antigen[u]		0
Tn_antigen[u]	Tn_antigen[u]		0
Tyr_ggn[u]	Tyr_ggn[u]		0
biomass[c]	biomass[c]		0
cl[u]	cl[u]		0
core2[u]	core2[u]		0
core3[u]	core3[u]		0
core4[u]	core4[u]		0
core5[u]	core5[u]		0
core6[u]	core6[u]		0
core7[u]	core7[u]		0
core8[u]	core8[u]		0
dsT_antigen[u]	dsT_antigen[u]		0
f1a[u]	f1a[u]		0
fe2[u]	fe2[u]		0
fe3[u]	fe3[u]		0
fol[u]	fol[u]		0
for[u]	for[u]		0
fru[u]	fru[u]		0
gal[u]	gal[u]		0
galt[u]	galt[u]		0
galur[u]	galur[u]		0
gam[u]	gam[u]		0
gbbtn[u]	gbbtn[u]		0
gcald[u]	gcald[u]		0
glcur[u]	glcur[u]		0
glu_L[u]	glu_L[u]		0
glyb[u]	glyb[u]		0
glyclt[u]	glyclt[u]		0
glygn5[u]	glygn5[u]		0
gncore1[u]	gncore1[u]		0
gncore2[u]	gncore2[u]		0
gsn[u]	gsn[u]		0
gua[u]	gua[u]		0
h2[u]	h2[u]		0
h2s[u]	h2s[u]		0
hdca[u]	hdca[u]		0
hg2[u]	hg2[u]		0
ind3ac[u]	ind3ac[u]		0
ins[u]	ins[u]		0
inulin[u]	inulin[u]		0
isobut[u]	isobut[u]		0
isocapr[u]	isocapr[u]		0
isoval[u]	isoval[u]		0
k[u]	k[u]		0
kesto[u]	kesto[u]		0
kestopt[u]	kestopt[u]		0
kestottr[u]	kestottr[u]		0
lac_L[u]	lac_L[u]		0
lcts[u]	lcts[u]		0
leu_L[u]	leu_L[u]		0
lys_L[u]	lys_L[u]		0
man[u]	man[u]		0
mantr[u]	mantr[u]		0
melib[u]	melib[u]		0
mg2[u]	mg2[u]		0
mn2[u]	mn2[u]		0
mqn8[u]	mqn8[u]		0
na1[u]	na1[u]		0
nac[u]	nac[u]		0
ncam[u]	ncam[u]		0
nh4[u]	nh4[u]		0
o2[u]	o2[u]		0
ocdca[u]	ocdca[u]		0
ocdcea[u]	ocdcea[u]		0
orn[u]	orn[u]		0
pb[u]	pb[u]		0
pheme[u]	pheme[u]		0
pi[u]	pi[u]		0
ppa[u]	ppa[u]		0
ppi[u]	ppi[u]		0
pro_L[u]	pro_L[u]		0
ptrc[u]	ptrc[u]		0
pydam[u]	pydam[u]		0
pydx[u]	pydx[u]		0
pydxn[u]	pydxn[u]		0
q8[u]	q8[u]		0
raffin[u]	raffin[u]		0
rib_D[u]	rib_D[u]		0
rmn[u]	rmn[u]		0
sT_antigen[u]	sT_antigen[u]		0
sTn_antigen[u]	sTn_antigen[u]		0
ser_L[u]	ser_L[u]		0
sheme[u]	sheme[u]		0
so4[u]	so4[u]		0
spmd[u]	spmd[u]		0
stys[u]	stys[u]		0
succ[u]	succ[u]		0
sucr[u]	sucr[u]		0
thr_L[u]	thr_L[u]		0
thymd[u]	thymd[u]		0
ttdca[u]	ttdca[u]		0
ura[u]	ura[u]		0
uri[u]	uri[u]		0
val_L[u]	val_L[u]		0
xan[u]	xan[u]		0
xyl_D[u]	xyl_D[u]		0
zn2[u]	zn2[u]		0
1,2-Diacyl-sn-glycerol (dioctadecanoyl, n-C18:0)	DD_12dgr180[e]	C39H76O5	0
1,2-Diacyl-sn-glycerol (dioctadecanoyl, n-C18:0)	DD_12dgr180[c]	C39H76O5	0
Water	DD_h2o[c]	H2O	0
proton	DD_h[c]	H	1
1-Pyrroline-4-hydroxy-2-carboxylate	DD_1p4h2cbxl[c]	C5H6NO3	-1
Ammonium	DD_nh4[c]	H4N	1
2,5-Dioxopentanoate	DD_25dop[c]	C5H5O4	-1
(R)-2,3-Dihydroxy-3-methylpentanoate	DD_23dhmp[c]	C6H11O4	-1
Nicotinamide adenine dinucleotide phosphate	DD_nadp[c]	C21H25N7O17P3	-3
(R)-3-Hydroxy-3-methyl-2-oxopentanoate	DD_3h3mop[c]	C6H9O4	-1
Nicotinamide adenine dinucleotide phosphate - reduced	DD_nadph[c]	C21H26N7O17P3	-4
LL-2,6-Diaminoheptanedioate	DD_26dap_LL[c]	C7H14N2O4	0
2-Oxoglutarate	DD_akg[c]	C5H4O5	-2
2,3,4,5-Tetrahydrodipicolinate	DD_thdp[c]	C7H7NO4	-2
L-glutamate(1-)	DD_glu_L[c]	C5H8NO4	-1
proton	DD_h[e]	H	1
meso-2,6-Diaminoheptanedioate	DD_26dap_M[e]	C7H14N2O4	0
meso-2,6-Diaminoheptanedioate	DD_26dap_M[c]	C7H14N2O4	0
(S)-2-Aceto-2-hydroxybutanoate	DD_2ahbut[c]	C6H9O4	-1
2-Dehydro-3-deoxy-L-pentonate	DD_2ddpent[c]	C5H7O5	-1
2-Dehydropantoate	DD_2dhp[c]	C6H9O4	-1
3-methyl-2-oxobutanoate	DD_3mob[c]	C5H7O3	-1
formaldehyde	DD_fald[c]	CH2O	0
ATP	DD_atp[c]	C10H12N5O13P3	-4
2-Demethylmenaquinone 8	DD_2dmmq8[e]	C50H70O2	0
hydrogenphosphate	DD_pi[c]	HO4P	-2
ADP	DD_adp[c]	C10H12N5O10P2	-3
2-Demethylmenaquinone 8	DD_2dmmq8[c]	C50H70O2	0
2-Hydroxymuconate	DD_2hmc[c]	C6H4O5	-2
4-Oxalocrotonate	DD_oxalc[c]	C6H4O5	-2
2-methylbutanoyl-CoA(4-)	DD_2mbcoa[c]	C26H40N7O17P3S	-4
acyl carrier protein	DD_ACP[c]	C11H21N2O7PRS	-1
Coenzyme A	DD_coa[c]	C21H32N7O16P3S	-4
2-methylbutanoyl-ACP,2-methylbutyryl-ACP	DD_2mbutACP[c]	C16H29N2O8PRS	-1
2-Oxobutanoate	DD_2obut[e]	C4H5O3	-1
2-Oxobutanoate	DD_2obut[c]	C4H5O3	-1
Nicotinamide adenine dinucleotide - reduced	DD_nadh[c]	C21H27N7O14P2	-2
3,4-Dihydroxymandelaldehyde	DD_34dhmald[c]	C8H8O4	0
Nicotinamide adenine dinucleotide	DD_nad[c]	C21H26N7O14P2	-1
3,4-Dihydroxyphenylethyleneglycol	DD_34dhoxpeg[c]	C8H10O4	0
(R)-3-Hydroxydecanoyl-[acyl-carrier protein]	DD_3hdecACP[c]	C21H39N2O9PRS	-1
trans-Dec-2-enoyl-[acyl-carrier protein]	DD_tdec2eACP[c]	C21H37N2O8PRS	-1
10-methyl-3-hydroxy-undecanoyl-ACP	DD_10m3hundecACP[c]	C23H43N2O9PRS	-1
10-methyl-trans-undec-2-enoyl-ACP	DD_10mtundec2eACP[c]	C23H41N2O8PRS	-1
10-methyl-3-hydroxy-dodecanoyl-ACP	DD_10m3hddcaACP[c]	C24H45N2O9PRS	-1
10-methyl-trans-dodec-2-enoyl-ACP	DD_10mtddec2eACP[c]	C24H43N2O8PRS	-1
11-methyl-3-hydroxy-dodecanoyl-ACP	DD_11m3hddcaACP[c]	C24H45N2O9PRS	-1
11-methyl-trans-dodec-2-enoyl-ACP	DD_11mtddec2eACP[c]	C24H43N2O8PRS	-1
(R)-3-Hydroxydodecanoyl-[acyl-carrier protein]	DD_3hddecACP[c]	C23H43N2O9PRS	-1
trans-Dodec-2-enoyl-[acyl-carrier protein]	DD_tddec2eACP[c]	C23H41N2O8PRS	-1
(R)-3-hydroxy-cis-dodec-5-enoyl-[acyl-carrier protein]	DD_3hcddec5eACP[c]	C23H41N2O9PRS	-1
trans-3-cis-5-dodecenoyl-[acyl-carrier protein]	DD_t3c5ddeceACP[c]	C23H39N2O8PRS	-1
12-methyl-3-hydroxy-tridecanoyl-ACP	DD_12m3htridecACP[c]	C25H47N2O9PRS	-1
12-methyl-trans-tridec-2-enoyl-ACP	DD_12mttritec2eACP[c]	C25H45N2O8PRS	-1
12-methyl-3-hydroxy-tetra-decanoyl-ACP	DD_12m3hmyrsACP[c]	C26H49N2O9PRS	-1
12-methyl-trans-tetra-dec-2-enoyl-ACP	DD_12mtmrs2eACP[c]	C26H47N2O8PRS	-1
13-methyl-3-hydroxy-tetra-decanoyl-ACP	DD_13m3hmyrsACP[c]	C26H49N2O9PRS	-1
13-methyl-trans-tetra-dec-2-enoyl-ACP	DD_13mtmrs2eACP[c]	C26H47N2O8PRS	-1
(R)-3-Hydroxytetradecanoyl-[acyl-carrier protein]	DD_3hmrsACP[c]	C25H47N2O9PRS	-1
trans-Tetradec-2-enoyl-[acyl-carrier protein]	DD_tmrs2eACP[c]	C25H45N2O8PRS	-1
(R)-3-hydroxy-cis-myristol-7-eoyl-[acyl-carrier protein]	DD_3hcmrs7eACP[c]	C25H45N2O9PRS	-1
trans-3-cis-7-myristoleoyl-[acyl-carrier protein]	DD_t3c7mrseACP[c]	C25H43N2O8PRS	-1
14-methyl-3-hydroxy-pentadecanoyl-ACP	DD_14m3hpentdecACP[c]	C27H51N2O9PRS	-1
14-methyl-trans-pentadec-2-enoyl-ACP	DD_14mtpentdec2eACP[c]	C27H49N2O8PRS	-1
14-methyl-3-hydroxy-hexa-decanoyl-ACP	DD_14m3hpalmACP[c]	C28H53N2O9PRS	-1
14-methyl-trans-hexa-dec-2-enoyl-ACP	DD_14mtpalm2eACP[c]	C28H51N2O8PRS	-1
15-methyl-3-hydroxy-hexa-decanoyl-ACP	DD_15m3hpalmACP[c]	C28H53N2O9PRS	-1
15-methyl-trans-hexa-dec-2-enoyl-ACP	DD_15mtpalm2eACP[c]	C28H51N2O8PRS	-1
R-3-hydroxypalmitoyl-[acyl-carrier protein]	DD_3hpalmACP[c]	C27H51N2O9PRS	-1
trans-Hexadec-2-enoyl-[acyl-carrier protein]	DD_tpalm2eACP[c]	C27H49N2O8PRS	-1
(R)-3-hydroxy-cis-palm-9-eoyl-[acyl-carrier protein]	DD_3hcpalm9eACP[c]	C27H49N2O9PRS	-1
trans-3-cis-9-palmitoleoyl-[acyl-carrier protein]	DD_t3c9palmeACP[c]	C27H47N2O8PRS	-1
(R)-3-Hydroxyoctadecanoyl-[acyl-carrier protein]	DD_3hoctaACP[c]	C29H55N2O9PRS	-1
trans-octadec-2-enoyl-[acyl-carrier protein]	DD_toctd2eACP[c]	C29H53N2O8PRS	-1
(R)-3-hydroxy-cis-vacc-11-enoyl-[acyl-carrier protein]	DD_3hcvac11eACP[c]	C29H53N2O9PRS	-1
trans-3-cis-11-vacceoyl-[acyl-carrier protein]	DD_t3c11vaceACP[c]	C29H51N2O8PRS	-1
(3R)-3-Hydroxyacyl-[acyl-carrier protein]	DD_3haACP[c]	C15H27N2O9PRS	-1
But-2-enoyl-[acyl-carrier protein]	DD_but2eACP[c]	C15H25N2O8PRS	-1
4-methyl-3-hydroxy-pentanoyl-ACP	DD_4m3hpentACP[c]	C17H31N2O9PRS	-1
4-methyl-trans-pent-2-enoyl-ACP	DD_4mtpent2eACP[c]	C17H29N2O8PRS	-1
4-methyl-3-hydroxy-hexanoyl-ACP	DD_4m3hhexACP[c]	C18H33N2O9PRS	-1
4-methyl-trans-hex-2-enoyl-ACP	DD_4mthex2eACP[c]	C18H31N2O8PRS	-1
5-methyl-3-hydroxy-hexanoyl-ACP	DD_5m3hhexACP[c]	C18H33N2O9PRS	-1
5-methyl-trans-hex-2-enoyl-ACP	DD_5mthex2eACP[c]	C18H31N2O8PRS	-1
(R)-3-Hydroxyhexanoyl-[acyl-carrier protein]	DD_3hhexACP[c]	C17H31N2O9PRS	-1
trans-Hex-2-enoyl-[acyl-carrier protein]	DD_thex2eACP[c]	C17H29N2O8PRS	-1
6-methyl-3-hydroxy-heptanoyl-ACP	DD_6m3hheptACP[c]	C19H35N2O9PRS	-1
6-methyl-trans-hept-2-enoyl-ACP	DD_6mthept2eACP[c]	C19H33N2O8PRS	-1
6-methyl-3-hydroxy-octanoyl-ACP	DD_6m3hocACP[c]	C20H37N2O9PRS	-1
6-methyl-trans-oct-2-enoyl-ACP	DD_6mtoct2eACP[c]	C20H35N2O8PRS	-1
7-methyl-3-hydroxy-octanoyl-ACP	DD_7m3hocACP[c]	C20H37N2O9PRS	-1
7-methyl-trans-oct-2-enoyl-ACP	DD_7mtoct2eACP[c]	C20H35N2O8PRS	-1
(R)-3-Hydroxyoctanoyl-[acyl-carrier protein]	DD_3hoctACP[c]	C19H35N2O9PRS	-1
trans-Oct-2-enoyl-[acyl-carrier protein]	DD_toct2eACP[c]	C19H33N2O8PRS	-1
8-methyl-3-hydroxy-decanoyl-ACP	DD_8m3hdcaACP[c]	C22H41N2O9PRS	-1
8-methyl-trans-dec-2-enoyl-ACP	DD_8mtdec2eACP[c]	C22H39N2O8PRS	-1
8-methyl-3-hydroxy-nonanoyl-ACP	DD_8m3hnonACP[c]	C21H39N2O9PRS	-1
8-methyl-trans-non-2-enoyl-ACP	DD_8mtnon2eACP[c]	C21H37N2O8PRS	-1
9-methyl-3-hydroxy-decanoyl-ACP	DD_9m3hdcaACP[c]	C22H41N2O9PRS	-1
9-methyl-trans-dec-2-enoyl-ACP	DD_9mtdec2eACP[c]	C22H39N2O8PRS	-1
3-Carboxy-3-hydroxy-4-methylpentanoate	DD_3c3hmp[c]	C7H10O5	-2
Acetyl-CoA	DD_accoa[c]	C23H34N7O17P3S	-4
3-Oxodecanoyl-[acyl-carrier protein]	DD_3odecACP[c]	C21H37N2O9PRS	-1
10-methyl-3-oxo-undecanoyl-ACP	DD_10m3oundecACP[c]	C23H41N2O9PRS	-1
10-methyl-3-oxo-dodecanoyl-ACP	DD_10m3oddcaACP[c]	C24H43N2O9PRS	-1
11-methyl-3-oxo-dodecanoyl-ACP	DD_11m3oddcaACP[c]	C24H43N2O9PRS	-1
3-Oxododecanoyl-[acyl-carrier protein]	DD_3oddecACP[c]	C23H41N2O9PRS	-1
12-methyl-3-oxo-tridecanoyl-ACP	DD_12m3otridecACP[c]	C25H45N2O9PRS	-1
12-methyl-3-oxo-tetra-decanoyl-ACP	DD_12m3omyrsACP[c]	C26H47N2O9PRS	-1
13-methyl-3-oxo-tetra-decanoyl-ACP	DD_13m3omyrsACP[c]	C26H47N2O9PRS	-1
3-Oxotetradecanoyl-[acyl-carrier protein]	DD_3omrsACP[c]	C25H45N2O9PRS	-1
14-methyl-3-oxo-pentadecanoyl-ACP	DD_14m3opentdecACP[c]	C27H49N2O9PRS	-1
14-methyl-3-oxo-hexa-decanoyl-ACP	DD_14m3opalmACP[c]	C28H51N2O9PRS	-1
15-methyl-3-oxo-hexa-decanoyl-ACP	DD_15m3opalmACP[c]	C28H51N2O9PRS	-1
3-Oxohexadecanoyl-[acyl-carrier protein]	DD_3opalmACP[c]	C27H49N2O9PRS	-1
3-Oxooctadecanoyl-[acyl-carrier protein]	DD_3ooctdACP[c]	C29H53N2O9PRS	-1
Acetoacetyl-ACP	DD_actACP[c]	C15H25N2O9PRS	-1
4-methyl-3-oxo-pentanoyl-ACP	DD_4m3opentACP[c]	C17H29N2O9PRS	-1
4-methyl-3-oxo-hexanoyl-ACP	DD_4m3ohexACP[c]	C18H31N2O9PRS	-1
5-methyl-3-oxo-hexanoyl-ACP	DD_5m3ohexACP[c]	C18H31N2O9PRS	-1
3-Oxohexanoyl-[acyl-carrier protein]	DD_3ohexACP[c]	C17H29N2O9PRS	-1
6-methyl-3-oxo-heptanoyl-ACP	DD_6m3oheptACP[c]	C19H33N2O9PRS	-1
6-methyl-3-oxo-octanoyl-ACP	DD_6m3oocACP[c]	C20H35N2O9PRS	-1
7-methyl-3-oxo-octanoyl-ACP	DD_7m3oocACP[c]	C20H35N2O9PRS	-1
3-Oxooctanoyl-[acyl-carrier protein]	DD_3ooctACP[c]	C19H33N2O9PRS	-1
8-methyl-3-oxo-decanoyl-ACP	DD_8m3odcaACP[c]	C22H39N2O9PRS	-1
8-methyl-3-oxo-nonanoyl-ACP	DD_8m3ononACP[c]	C21H37N2O9PRS	-1
9-methyl-3-oxo-decanoyl-ACP	DD_9m3odcaACP[c]	C22H39N2O9PRS	-1
Malonyl-[acyl-carrier protein]	DD_malACP[c]	C14H22N2O10PRS	-2
Octanoyl-ACP (n-C8:0ACP)	DD_ocACP[c]	C19H35N2O8PRS	-1
carbon dioxide	DD_co2[c]	CO2	0
10-methyl-undecanoyl-ACP	DD_10mundecACP[c]	C23H43N2O8PRS	-1
10-methyl-dodecanoyl-ACP	DD_10mddcaACP[c]	C24H45N2O8PRS	-1
11-methyl-dodecanoyl-ACP	DD_11mddcaACP[c]	C24H45N2O8PRS	-1
Decanoyl-ACP (n-C10:0ACP)	DD_dcaACP[c]	C21H39N2O8PRS	-1
cis-dec-3-enoyl-[acyl-carrier protein] (n-C10:1)	DD_cdec3eACP[c]	C21H37N2O8PRS	-1
3-oxo-cis-dodec-5-enoyl-[acyl-carrier protein]	DD_3ocddec5eACP[c]	C23H39N2O9PRS	-1
12-methyl-tridecanoyl-ACP	DD_12mtridecACP[c]	C25H47N2O8PRS	-1
12-methyl-tetra-decanoyl-ACP	DD_12mmyrsACP[c]	C26H49N2O8PRS	-1
13-methyl-tetra-decanoyl-ACP	DD_13mmyrsACP[c]	C26H49N2O8PRS	-1
Dodecanoyl-ACP (n-C12:0ACP)	DD_ddcaACP[c]	C23H43N2O8PRS	-1
cis-dodec-5-enoyl-[acyl-carrier protein] (n-C12:1)	DD_cddec5eACP[c]	C23H41N2O8PRS	-1
3-oxo-cis-myristol-7-eoyl-[acyl-carrier protein]	DD_3ocmrs7eACP[c]	C25H43N2O9PRS	-1
Myristoyl-ACP (n-C14:0ACP)	DD_myrsACP[c]	C25H47N2O8PRS	-1
cis-tetradec-7-enoyl-[acyl-carrier protein] (n-C14:1)	DD_tdeACP[c]	C25H45N2O8PRS	-1
3-oxo-cis-palm-9-eoyl-[acyl-carrier protein]	DD_3ocpalm9eACP[c]	C27H47N2O9PRS	-1
Palmitoyl-ACP (n-C16:0ACP)	DD_palmACP[c]	C27H51N2O8PRS	-1
cis-hexadec-9-enoyl-[acyl-carrier protein] (n-C16:1)	DD_hdeACP[c]	C27H49N2O8PRS	-1
3-oxo-cis-vacc-11-enoyl-[acyl-carrier protein]	DD_3ocvac11eACP[c]	C29H51N2O9PRS	-1
2-methylpropionyl-ACP,isobutyryl-ACP	DD_2mpropACP[c]	C15H27N2O8PRS	-1
3-methylbutanoyl-ACP,isovaleryl-ACP	DD_3mbutACP[c]	C16H29N2O8PRS	-1
4-methyl-pentanoyl-ACP	DD_4mpentACP[c]	C17H31N2O8PRS	-1
4-methyl-hexanoyl-ACP	DD_4mhexACP[c]	C18H33N2O8PRS	-1
5-methyl-hexanoyl-ACP	DD_5mhexACP[c]	C18H33N2O8PRS	-1
Butyryl-ACP (n-C4:0ACP)	DD_butACP[c]	C15H27N2O8PRS	-1
6-methyl-heptanoyl-ACP	DD_6mheptACP[c]	C19H35N2O8PRS	-1
6-methyl-octanoyl-ACP	DD_6mocACP[c]	C20H37N2O8PRS	-1
7-methyl-octanoyl-ACP	DD_7mocACP[c]	C20H37N2O8PRS	-1
Hexanoyl-ACP (n-C6:0ACP)	DD_hexACP[c]	C17H31N2O8PRS	-1
8-methyl-decanoyl-ACP	DD_8mdcaACP[c]	C22H41N2O8PRS	-1
8-methyl-nonanoyl-ACP	DD_8mnonACP[c]	C21H39N2O8PRS	-1
9-methyl-decanoyl-ACP	DD_9mdcaACP[c]	C22H41N2O8PRS	-1
4-hydroxybenzoate	DD_4hbz[c]	C7H5O3	-1
Phenol	DD_phenol[c]	C6H6O	0
O-Phospho-4-hydroxy-L-threonine	DD_phthr[c]	C4H8NO7P	-2
4-Hydroxy-L-threonine	DD_4hthr[c]	C4H9NO4	0
4-nitrophenyl phosphate(2-)	DD_HC01104[c]	C6H4NO6P	-2
4-Hydroxynitrobenzene, p-Nitrophenol	DD_pnp[c]	C6H4NO3	-1
5-amino-1-(5-phospho-D-ribosyl)imidazole-4-carboxylate	DD_5aizc[c]	C9H11N3O9P	-3
5-amino-1-(5-phospho-D-ribosyl)imidazole	DD_air[c]	C8H12N3O7P	-2
5-Deoxyadenosine	DD_dad_5[c]	C10H13N5O3	0
Adenine	DD_ade[c]	C5H5N5	0
5-deoxyribose	DD_5drib[c]	C5H10O4	0
L-3-Cyanoalanine	DD_HC00955[c]	C4H6N2O2	0
gamma-Glutamyl-beta-cyanoalanine	DD_HC01577[c]	C9H12N3O5	-1
gamma-Glutamyl-3-aminopropiononitrile	DD_HC01700[c]	C8H13N3O3	0
S-Adenosyl-L-homocysteine	DD_ahcys[c]	C14H20N6O5S	0
5_Methyltetrahydropteroyltri_L_glutamate	DD_5mthglu[c]	C25H34N8O12	0
S-Adenosyl-L-methionine	DD_amet[c]	C15H23N6O5S	1
Tetrahydropteroyltri_L_glutamate	DD_thglu[c]	C24H32N8O12	0
acetoacetate	DD_acac[c]	C4H5O3	-1
Acetoacetyl-CoA	DD_aacoa[c]	C25H36N7O18P3S	-4
AMP	DD_amp[c]	C10H12N5O7P	-2
Diphosphate	DD_ppi[c]	HO7P2	-3
octadecanoate (n-C18:0)	DD_ocdca[c]	C18H35O2	-1
Octadecanoyl-ACP (n-C18:0ACP)	DD_ocdcaACP[c]	C29H55N2O8PRS	-1
laurate	DD_ddca[c]	C12H23O2	-1
4-Aminobutanal	DD_4abutn[c]	C4H10NO	1
4-Aminobutanoate	DD_4abut[c]	C4H9NO2	0
acetaldehyde	DD_acald[c]	C2H4O	0
acetaldehyde	DD_acald[e]	C2H4O	0
Adenosyl cobinamide phosphate	DD_adocbip[c]	C58H83CoN16O14P	-1
GTP	DD_gtp[c]	C10H12N5O14P3	-4
Adenosine-GDP-cobinamide	DD_agdpcbi[c]	C68H95CoN21O21P2	-1
Carboxybiotin-carboxyl-carrier protein	DD_btn_co2[c]	C17H26N4O5SX	-1
Holocarboxylase (biotin covalent bound to Lys residue of apoC)	DD_apoC_Lys_btn[c]	C16H27N4O3SX	0
Malonyl-CoA	DD_malcoa[c]	C24H33N7O19P3S	-5
propionate	DD_ppa[c]	C3H5O2	-1
Propanoyl-CoA	DD_ppcoa[c]	C24H36N7O17P3S	-4
N2-Acetyl-L-aminoadipyl-delta-phosphate	DD_acaadpdp[c]	C8H12NO8P	-2
N2-Acetyl-L-aminoadipate semialdehyde	DD_acaadpsal[c]	C8H12NO4	-1
N-acetyl-D-glucosamine	DD_acgam[e]	C8H15NO6	0
Phosphoenolpyruvate	DD_pep[c]	C3H2O6P	-3
N-acetyl-D-glucosamine 6-phosphate(2-)	DD_acgam6p[c]	C8H14NO9P	-2
pyruvate	DD_pyr[c]	C3H3O3	-1
N-acetyl-L-glutamate(2-)	DD_acglu[c]	C7H9NO5	-2
N-acetyl-L-gamma-glutamyl phosphate(3-)	DD_acg5p[c]	C7H9NO8P	-3
Hydroxy ethyl Thiamin diphosphate	DD_hethmpp[c]	C14H20N4O8P2S	-2
Thiamine diphosphate	DD_thmpp[c]	C12H16N4O7P2S	-2
acetate	DD_ac[c]	C2H3O2	-1
Acetyl phosphate	DD_actp[c]	C2H3O5P	-2
(S)-2-Acetolactate	DD_alac_S[c]	C5H7O4	-1
N-acetyl-D-mannosamine	DD_acmana[c]	C8H15NO6	0
N-acetylneuraminate	DD_acnam[c]	C11H18NO9	-1
1-tetradecanoyl-sn-glycerol 3-phosphate	DD_1tdecg3p[c]	C17H33O7P1	-2
Tetradecanoyl-CoA (n-C14:0CoA)	DD_tdcoa[c]	C35H58N7O17P3S	-4
1,2-ditetradecanoyl-sn-glycerol 3-phosphate	DD_pa140[c]	C31H59O8P1	-2
Palmitoyl-CoA (n-C16:0CoA)	DD_pmtcoa[c]	C37H62N7O17P3S	-4
1-hexadecanoyl-sn-glycerol 3-phosphate	DD_1hdecg3p[c]	C19H37O7P1	-2
1,2-dihexadecanoyl-sn-glycerol 3-phosphate	DD_pa160[c]	C35H67O8P1	-2
Stearoyl-CoA (n-C18:0CoA)	DD_stcoa[c]	C39H66N7O17P3S	-4
1-octadecanoyl-sn-glycerol 3-phosphate	DD_1odecg3p[c]	C21H41O7P1	-2
1,2-dioctadecanoyl-sn-glycerol 3-phosphate	DD_pa180[c]	C39H75O8P1	-2
1-anteisopentadecanoyl-sn-glycerol 3-phosphate (12-methyl-tetradecanoyl, anteiso-C15)	DD_1aipdecg3p[c]	C18H36O7P	-1
fa4coa,Anteiso-C15:0 CoA Anteisopentadecanoyl-CoA	DD_aipdcoa[c]	C36H60N7O17P3S	-4
1,2-dianteisopentadecanoyl-sn-glycerol 3-phosphate (12-methyl-tetradecanoyl, anteiso-C15)	DD_paai15[c]	C33H63O8P	-2
1-anteisoheptadecanoyl-sn-glycerol 3-phosphate (14-methyl-hexadecanoyl, anteiso-C17)	DD_1aihpdecg3p[c]	C20H39O7P	-2
fa12coa,Anteiso-C17:0 CoA Anteisoheptadecanoyl-CoA	DD_aihpdcoa[c]	C38H64N7O17P3S	-4
1,2-dianteisoheptadecanoyl-sn-glycerol 3-phosphate (14-methyl-hexadecanoyl, anteiso-C17)	DD_paai17[c]	C37H71O8P	-2
fa1coa,Iso-C14:0 CoA Isotetradecanoyl-CoA	DD_itdcoa[c]	C35H58N7O17P3S	-4
1-isotetradecanoyl-sn-glycerol 3-phosphate (12-methyl-tridecanoyl, iso-C14)	DD_1itdecg3p[c]	C17H34O7P	-1
1,2-diisotetradecanoyl-sn-glycerol 3-phosphate (12-methyl-tridecanoyl, iso-C14)	DD_pai14[c]	C31H59O8P	-2
fa3coa,Iso-C15:0 CoA Isopentadecanoyl-CoA	DD_ipdcoa[c]	C36H60N7O17P3S	-4
1-isopentadecanoyl-sn-glycerol 3-phosphate (13-methyl-tetradecanoyl, iso-C15)	DD_1ipdecg3p[c]	C18H36O7P	-1
1,2-diisopentadecanoyl-sn-glycerol 3-phosphate (13-methyl-tetradecanoyl, iso-C15)	DD_pai15[c]	C33H63O8P	-2
fa6coa,Iso-C16:0 CoA Isohexadecanoyl-CoA	DD_ihdcoa[c]	C37H62N7O17P3S	-4
1-isohexadecanoyl-sn-glycerol 3-phosphate (14-methyl-pentadecanoyl, iso-C16)	DD_1ihdecg3p[c]	C19H38O7P	-1
1,2-diisohexadecanoyl-sn-glycerol 3-phosphate (14-methyl-pentadecanoyl, iso-C16)	DD_pai16[c]	C35H67O8P	-2
fa11coa, Iso-C17:0 CoA Isoheptadecanoyl-CoA	DD_ihpdcoa[c]	C38H64N7O17P3S	-4
1-isoheptadecanoyl-sn-glycerol 3-phosphate (15-methyl-hexadecanoyl, iso-C17)	DD_1ihpdecg3p[c]	C20H39O7P	-2
1,2-diisoheptadecanoyl-sn-glycerol 3-phosphate (15-methyl-hexadecanoyl, iso-C17)	DD_pai17[c]	C37H71O8P	-2
Acetyl-ACP	DD_acACP[c]	C13H23N2O8PRS	-1
Carbamoyl phosphate	DD_cbp[c]	CH2NO5P	-2
N(2)-acetyl-L-ornithine	DD_acorn[c]	C7H14N2O3	0
N-Acetyl-L-citrulline	DD_Naccitr_L[c]	C8H15N3O4	0
Ornithine	DD_orn[c]	C5H13N2O2	1
trans-Aconitate	DD_acon_T[c]	C6H3O6	-3
E-3-carboxy-2-pentenedioate 6-methyl ester	DD_aconm[c]	C7H6O6	-2
2-acetamido-5-oxopentanoate	DD_acg5sa[c]	C7H10NO4	-1
apoprotein [acyl carrier protein]	DD_apoACP[c]	RHO	0
adenosine 3',5'-bismonophosphate(4-)	DD_pap[c]	C10H11N5O10P2	-4
(R)-Acetoin	DD_actn_R[c]	C4H8O2	0
acetate	DD_ac[e]	C2H3O2	-1
4-amino-4-deoxychorismate	DD_4adcho[c]	C10H10NO5	-1
4-Aminobenzoate	DD_4abz[c]	C7H6NO2	-1
adenosyl-cobyric acid	DD_adcobhex[c]	C55H76CoN15O11	0
1-Aminopropan-2-ol	DD_appl[c]	C3H10NO	1
Adenosyl cobinamide	DD_adocbi[c]	C58H84CoN16O11	1
D-1-Aminopropan-2-ol O-phosphate	DD_applp[c]	C3H9NO4P	-1
chorismate	DD_chor[c]	C10H8O6	-2
L-glutamine	DD_gln_L[c]	C5H10N2O3	0
Adenosyl cobyrinate diamide	DD_adcobdam[c]	C55H68CoN11O15	-4
Hypoxanthine	DD_hxan[c]	C5H4N4O	0
Adenine	DD_ade[e]	C5H5N5	0
triphosphate(5-)	DD_pppi[c]	HO10P3	-4
S-Adenosylmethioninamine	DD_ametam[c]	C14H24N6O3S	2
Adenosine	DD_adn[e]	C10H13N5O4	0
Adenosine	DD_adn[c]	C10H13N5O4	0
3',5'-cyclic AMP(1-)	DD_camp[c]	C10H11N5O6P	-1
D-ribose	DD_rib_D[c]	C5H10O5	0
GDP	DD_gdp[c]	C10H12N5O11P2	-3
N1-(alpha-D-ribosyl)-5,6-dimethylbenzimidazole	DD_rdmbzi[c]	C14H18N2O4	0
Adenosylcobalamin	DD_adocbl[c]	C72H100CoN18O17P	0
GMP	DD_gmp[c]	C10H12N5O8P	-2
Adenosylcobalamin	DD_adocbl[e]	C72H100CoN18O17P	0
ADPribose	DD_adprib[c]	C15H21N5O14P2	-2
alpha-D-Ribose 5-phosphate	DD_r5p[c]	C5H9O8P	-2
5'-adenylyl sulfate(2-)	DD_aps[c]	C10H12N5O10PS	-2
(2R,3S,4R,5R)-5-(6-amino-9H-purin-9-yl)-4-hydroxy-2-({[(sulfonatooxy)phosphinato]oxy}methyl)oxolan-3-yl phosphate	DD_paps[c]	C10H11N5O13P2S	-4
N6-(1,2-Dicarboxyethyl)-AMP	DD_dcamp[c]	C14H14N5O11P	-4
Fumarate	DD_fum[c]	C4H2O4	-2
(S)-2-[5-Amino-1-(5-phospho-D-ribosyl)imidazole-4-carboxamido]succinate	DD_25aics[c]	C13H15N4O12P	-4
5-Amino-1-(5-Phospho-D-ribosyl)imidazole-4-carboxamide	DD_aicar[c]	C9H13N4O8P	-2
L-aspartate(1-)	DD_asp_L[c]	C4H6NO4	-1
IMP	DD_imp[c]	C10H11N4O8P	-2
ADP-D-glycero-D-manno-heptose	DD_adphep_DD[c]	C17H25N5O16P2	-2
ADP-L-glycero-D-manno-heptose	DD_adphep_LD[c]	C17H25N5O16P2	-2
agmatinium(2+)	DD_agm[c]	C5H16N4	2
Putrescine	DD_ptrc[c]	C4H14N2	2
Urea	DD_urea[c]	CH4N2O	0
1-acyl-sn-glycerol 3-phosphate(2-)	DD_1ddecg3p[c]	C15H29O7P1	-2
1,2-didodecanoyl-sn-glycerol 3-phosphate	DD_pa120[c]	C27H51O8P1	-2
1-tetradec-7-enoyl-sn-glycerol 3-phosphate	DD_1tdec7eg3p[c]	C17H31O7P1	-2
1,2-ditetradec-7-enoyl-sn-glycerol 3-phosphate	DD_pa141[c]	C31H55O8P1	-2
1-hexadec-9-enoyl-sn-glycerol 3-phosphate	DD_1hdec9eg3p[c]	C19H35O7P1	-2
1,2-dihexadec-9-enoyl-sn-glycerol 3-phosphate	DD_pa161[c]	C35H63O8P1	-2
1-octadec-11-enoyl-sn-glycerol 3-phosphate	DD_1odec11eg3p[c]	C21H39O7P1	-2
cis-octadec-11-enoyl-[acyl-carrier protein] (n-C18:1)	DD_octeACP[c]	C29H53N2O8PRS	-1
1,2-dioctadec-11-enoyl-sn-glycerol 3-phosphate	DD_pa181[c]	C39H71O8P1	-2
L-alanine	DD_ala_L[c]	C3H7NO2	0
glyoxylate	DD_glx[c]	C2H1O3	-1
Glycine	DD_gly[c]	C2H5NO2	0
L-homocysteine	DD_hcys_L[c]	C4H9NO2S	0
S-Ribosyl-L-homocysteine	DD_rhcys[c]	C9H17NO6S	0
N,N-diacetylchitobiose	DD_chtbs[c]	C16H28N2O11	0
N-acetyl-D-glucosamine	DD_acgam[c]	C8H15NO6	0
4-Amino-5-hydroxymethyl-2-methylpyrimidine	DD_4ahmmp[c]	C6H9N3O	0
glycolaldehyde	DD_gcald[c]	C2H4O2	0
O2	DD_o2[c]	O2	0
O-Acetyl-L-homoserine	DD_achms[c]	C6H11NO4	0
Hydrogen sulfide	DD_h2s[c]	H2S	0
Reduced thioredoxin	DD_trdrd[c]	XH2	0
thiosulfate(2-)	DD_tsul[c]	O3S2	-2
Oxidized thioredoxin	DD_trdox[c]	X	0
Sulfite	DD_so3[c]	O3S	-2
10-Formyltetrahydrofolate	DD_10fthf[c]	C20H21N7O7	-2
5-Formamido-1-(5-phospho-D-ribosyl)imidazole-4-carboxamide	DD_fprica[c]	C10H13N4O9P	-2
5,6,7,8-Tetrahydrofolate	DD_thf[c]	C19H21N7O6	-2
14-methyl-hexa-decanoyl-ACP	DD_14mpalmACP[c]	C28H53N2O8PRS	-1
Bicarbonate	DD_hco3[c]	CHO3	-1
7,8-dihydroneopterin 3'-triphosphate(4-)	DD_ahdt[c]	C9H12N5O13P3	-4
Dihydroneopterin	DD_dhnpt[c]	C9H13N5O4	0
D-alanine	DD_ala_D[c]	C3H7NO2	0
D-Alanyl-D-alanine	DD_alaala[c]	C6H12N2O3	0
L-alanyl-L-aspartate	DD_alaasp[c]	C7H11N2O5	-1
L-alanyl-L-aspartate	DD_alaasp[e]	C7H11N2O5	-1
2-Oxo-3-hydroxyisovalerate	DD_33hmeoxobut[c]	C5H7O4	-1
L-alanyl-L-glutamine	DD_alagln[c]	C8H15N3O4	0
L-alanyl-L-glutamine	DD_alagln[e]	C8H15N3O4	0
L-alanyl-L-glutamate	DD_alaglu[c]	C8H13N2O5	-1
L-alanyl-L-glutamate	DD_alaglu[e]	C8H13N2O5	-1
L-alanylglycine	DD_alagly[c]	C5H10N2O3	0
L-alanylglycine	DD_alagly[e]	C5H10N2O3	0
L-alanyl-L-histidine	DD_alahis[c]	C9H14N4O3	0
L-histidine	DD_his_L[c]	C6H9N3O2	0
L-alanyl-L-histidine	DD_alahis[e]	C9H14N4O3	0
L-alanyl-L-leucine	DD_alaleu[c]	C9H18N2O3	0
L-leucine	DD_leu_L[c]	C6H13NO2	0
L-alanyl-L-leucine	DD_alaleu[e]	C9H18N2O3	0
L-alanyl-L-threonine	DD_alathr[c]	C7H14N2O4	0
L-threonine	DD_thr_L[c]	C4H9NO3	0
L-alanyl-L-threonine	DD_alathr[e]	C7H14N2O4	0
L-alanine	DD_ala_L[e]	C3H7NO2	0
D-Glyceraldehyde	DD_glyald[c]	C3H6O3	0
Glycerol	DD_glyc[c]	C3H8O3	0
ethanol	DD_etoh[c]	C2H6O	0
butanol	DD_btoh[c]	C4H10O	0
Butanal	DD_btal[c]	C4H8O	0
Dihydroxyacetone phosphate	DD_dhap[c]	C3H5O6P	-2
glycerone	DD_dha[c]	C3H6O3	0
D-Altronate	DD_altrn[c]	C6H11O7	-1
2-Dehydro-3-deoxy-D-gluconate	DD_2ddglcn[c]	C6H9O6	-1
8-Amino-7-oxononanoate	DD_8aonn[c]	C9H17NO3	0
S-Adenosyl-4-methylthio-2-oxobutanoate	DD_amob[c]	C15H19N5O6S	0
7,8-Diaminononanoate	DD_dann[c]	C9H21N2O2	1
Menaquinone 8	DD_mqn8[c]	C51H72O2	0
2-Amino-3-oxo-4-phosphonooxybutyrate	DD_amopbut_L[c]	C4H6NO7P	-2
3-Amino-2-oxopropyl phosphate	DD_3a2opp[c]	C3H7NO5P	-1
Flavin adenine dinucleotide oxidized	DD_fad[c]	C27H31N9O15P2	-2
Flavin adenine dinucleotide reduced	DD_fadh2[c]	C27H33N9O15P2	-2
L-cysteinylglycine	DD_cgly[c]	C5H10N2O3S	0
L-cysteine	DD_cys_L[c]	C3H7NO2S	0
Gly-Cys	DD_glycys[c]	C5H10N2O3S	0
AMP	DD_amp[e]	C10H12N5O7P	-2
anthranilate	DD_anth[c]	C7H6NO2	-1
5-Phospho-alpha-D-ribose 1-diphosphate	DD_prpp[c]	C5H8O14P3	-5
N-(5-Phospho-D-ribosyl)anthranilate	DD_pran[c]	C12H13NO9P	-3
Pimeloyl-CoA	DD_pmcoa[c]	C28H41N7O19P3S	-5
5-Amino-6-(5-phosphoribosylamino)uracil	DD_5apru[c]	C9H13N4O9P	-2
5-Amino-6-(5-phosphoribitylamino)uracil	DD_5aprbu[c]	C9H15N4O9P	-2
Arbutin	DD_arbt[e]	C12H16O7	0
Arbutin 6-phosphate	DD_arbt6p[c]	C12H15O10P	-2
L-argininium(1+)	DD_arg_L[c]	C6H15N4O2	1
N(omega)-(L-Arginino)succinate	DD_argsuc[c]	C10H17N4O6	-1
L-citrulline	DD_citr_L[c]	C6H13N3O3	0
Arsenobetaine	DD_arsenb[e]	C5H12AsO2	0
Arsenobetaine	DD_arsenb[c]	C5H12AsO2	0
L-Aspartate 4-semialdehyde	DD_aspsa[c]	C4H7NO3	0
4-Phospho-L-aspartate	DD_4pasp[c]	C4H6NO7P	-2
L-asparagine	DD_asn_L[c]	C4H8N2O3	0
L-asparagine	DD_asn_L[e]	C4H8N2O3	0
beta-alanine	DD_ala_B[c]	C3H7NO2	0
N-Carbamoyl-L-aspartate	DD_cbasp[c]	C5H6N2O5	-2
Hydrogen peroxide	DD_h2o2[c]	H2O2	0
Oxaloacetate	DD_oaa[c]	C4H2O5	-2
Iminoaspartate	DD_iasp[c]	C4H3NO4	-2
Succinate	DD_succ[c]	C4H4O4	-2
L-aspartate(1-)	DD_asp_L[e]	C4H6NO4	-1
1-(5-Phosphoribosyl)-ATP	DD_prbatp[c]	C15H19N5O20P4	-6
Biotinyl-5'-AMP	DD_btamp[c]	C20H27N7O9PS	-1
Biotin	DD_btn[c]	C10H15N2O3S	-1
beta-Aminopropion aldehyde	DD_bamppald[c]	C3H8NO	1
R_R__2_3_Butanediol	DD_btd_RR[c]	C4H10O2	0
Dethiobiotin	DD_dtbt[c]	C10H17N2O3	-1
Sulfur	DD_s[c]	S	0
L-methionine	DD_met_L[c]	C5H11NO2S	0
3-Ureidoisobutyrate	DD_3uib[c]	C5H9N2O3	-1
D-3-Amino-isobutanoate	DD_3aib_D[c]	C4H9NO2	0
butyrate	DD_but[c]	C4H7O2	-1
Butanoyl phosphate	DD_butpi[c]	C4H7O5P	-2
butanesulfonate	DD_butso3[e]	C4H9O3S	-1
butanesulfonate	DD_butso3[c]	C4H9O3S	-1
1,5-Diaminopentane	DD_15dap[c]	C5H16N2	2
L-lysinium(1+)	DD_lys_L[e]	C6H15N2O2	1
1,5-Diaminopentane	DD_15dap[e]	C5H16N2	2
L-lysinium(1+)	DD_lys_L[c]	C6H15N2O2	1
calcium(2+)	DD_ca2[e]	Ca	2
calcium(2+)	DD_ca2[c]	Ca	2
Cobinamide	DD_cbi[c]	C48H72CoN11O8	0
Cob(I)alamin	DD_cbl1[e]	C62H88CoN13O14P	-1
Cob(I)alamin	DD_cbl1[c]	C62H88CoN13O14P	-1
Cob(II)alamin	DD_cbl2[c]	C62H92CoN13O14P	0
Cob(II)alamin	DD_cbl2[e]	C62H92CoN13O14P	0
Cadmium	DD_cd2[c]	Cd	2
Cadmium	DD_cd2[e]	Cd	2
CMP-3-deoxy-D-manno-octulosonate	DD_ckdo[c]	C17H24N3O15P	-2
KDO-lipid IV(A)	DD_kdolipid4[c]	C76H137N2O30P2	-5
CMP	DD_cmp[c]	C9H12N3O8P	-2
KDO(2)-lipid IV(A)	DD_kdo2lipid4[c]	C84H148N2O37P2	-6
Plasmenylethanolamine	DD_plasmetha[c]	C8H13NO7PR2	-1
CDP-ethanolamine(1-)	DD_cdpea[c]	C11H19N4O11P2	-1
1-Alkenyl-2-acylglycerol	DD_M00512[c]	C6H8O4R2	0
CDPglucose	DD_cdpglc[c]	C15H23N3O16P2	-2
CDP-4-dehydro-6-deoxy-D-glucose	DD_cdpddg[c]	C15H21N3O15P2	-2
4-(cytidine 5-diphospho)-2-C-methyl-D-erythritol	DD_4c2me[c]	C14H23N3O14P2	-2
2-phospho-4-(cytidine 5-diphospho)-2-C-methyl-D-erythritol	DD_2p4c2me[c]	C14H22N3O17P3	-4
cellobiose	DD_cellb[e]	C12H22O11	0
6-Phospho-beta-D-glucosyl-(1,4)-D-glucose	DD_6pgg[c]	C12H21O14P	-2
L-cysteinylglycine	DD_cgly[e]	C5H10N2O3S	0
Choline	DD_chol[e]	C5H14NO	1
Choline	DD_chol[c]	C5H14NO	1
betaine aldehyde	DD_betald[c]	C5H12NO	1
trimethylamine	DD_tma[c]	C3H10N	1
Prephenate	DD_pphn[c]	C10H8O6	-2
5-O-(1-Carboxyvinyl)-3-phosphoshikimate	DD_3psme[c]	C10H9O10P	-4
Phosphatidylglycerol (ditetradecanoyl, n-C14:0)	DD_pg140[c]	C34H66O10P1	-1
cardiolipin (tetratetradecanoyl, n-C14:0)	DD_clpn140[c]	C65H124O17P2	-2
Phosphatidylglycerol (dihexadecanoyl, n-C16:0)	DD_pg160[c]	C38H74O10P1	-1
cardiolipin (tetrahexadecanoyl, n-C16:0)	DD_clpn160[c]	C73H140O17P2	-2
Phosphatidylglycerol (dioctadecanoyl, n-C18:0)	DD_pg180[c]	C42H82O10P1	-1
cardiolipin (tetraoctadecanoyl, n-C18:0)	DD_clpn180[c]	C81H156O17P2	-2
Phosphatidylglycerol (12-methyl-tetradecanoyl, anteiso-C15)	DD_pgai15[c]	C36H70O10P	-1
cardiolipin (12-methyl-tetradecanoyl, anteiso-C15)	DD_clpnai15[c]	C69H132O17P2	-2
Phosphatidylglycerol (14-methyl-hexadecanoyl, anteiso-C17)	DD_pgai17[c]	C40H78O10P	-1
cardiolipin (14-methyl-hexadecanoyl, anteiso-C17)	DD_clpnai17[c]	C77H148O17P2	-2
Phosphatidylglycerol (12-methyltridecanoyl, iso-C14)	DD_pgi14[c]	C34H66O10P	-1
cardiolipin (12-methyl-tridecanoyl, iso-C14)	DD_clpni14[c]	C65H124O17P2	-2
Phosphatidylglycerol (13-methyltetradecanoyl, iso-C15)	DD_pgi15[c]	C36H70O10P	-1
cardiolipin (13-methyl-tetradecanoyl, iso-C15)	DD_clpni15[c]	C69H132O17P2	-2
Phosphatidylglycerol (14-methylpentadecanoyl, iso-C16)	DD_pgi16[c]	C38H74O10P	-1
cardiolipin (14-methyl-pentadecanoyl, iso-C16)	DD_clpni16[c]	C73H140O17P2	-2
Phosphatidylglycerol (15-methyl-hexadecanoyl, iso-C17)	DD_pgi17[c]	C40H78O10P	-1
cardiolipin (15-methyl-hexadecanoyl, iso-C17)	DD_clpni17[c]	C77H148O17P2	-2
2-Carboxy-2,5-dihydro-5-oxofuran-2-acetate	DD_2c25dho[c]	C7H4O6	-2
5-Oxo-4,5-dihydrofuran-2-acetate	DD_5odhf2a[c]	C6H5O4	-1
CTP	DD_ctp[c]	C9H12N3O14P3	-4
CMP-N-acetyl-beta-neuraminate(2-)	DD_cmpacna[c]	C20H29N4O16P	-2
carbon dioxide	DD_co2[e]	CO2	0
CoM-S-S-CoB	DD_comSScob[c]	C13H22NO10PS3	-4
Dihydromethanophenazine	DD_dhmphze[c]	C37H52N2O	0
Coenzyme M	DD_com[c]	C2H5O3S2	-1
Coenzyme B	DD_cob[c]	C11H19NO7PS	-3
Methanophenazine	DD_mphze[c]	C37H50N2O	0
cobalt-precorrin 2	DD_copre2[c]	C42H38N4O16Co	-8
cobalt-precorrin 3	DD_copre3[c]	C43H40N4O16Co	-8
cobalt-precorrin 4	DD_copre4[c]	C44H43N4O16Co	-7
cobalt-precorrin 5	DD_copre5[c]	C45H45N4O16Co	-7
Cobalt-precorrin-5b	DD_copre5b[c]	C43H42CoN4O16	-8
cobalt-precorrin 6	DD_copre6[c]	C44H45N4O16Co	-7
cobalt-dihydro-precorrin 6	DD_codhpre6[c]	C44H47N4O16Co	-7
cobalt-precorrin 8	DD_copre8[c]	C45H52N4O14Co	-6
Cobyrinate	DD_cobya[c]	C45H52N4O14Co	-6
Coproporphyrinogen III	DD_cpppg3[c]	C36H40N4O8	-4
Protoporphyrinogen IX	DD_pppg9[c]	C34H38N4O4	-2
cytosine	DD_csn[e]	C4H5N3O	0
cytosine	DD_csn[c]	C4H5N3O	0
crotonobetaine	DD_ctbt[e]	C7H13NO2	0
crotonobetaine	DD_ctbt[c]	C7H13NO2	0
UTP	DD_utp[c]	C9H11N2O15P3	-4
Cob(I)yrinate a,c diamide	DD_co1dam[c]	C45H56CoN6O12	-5
Cob(II)yrinate a,c diamide	DD_co2dam[c]	C45H56CoN6O12	-4
O-Acetyl-L-serine	DD_acser[c]	C5H9NO4	0
L-cystathionine	DD_cyst_L[c]	C7H14N2O4S	0
L-serine	DD_ser_L[c]	C3H7NO3	0
L-cysteine	DD_cys_L[e]	C3H7NO2S	0
Ubiquinol-8	DD_q8h2[c]	C49H76O4	0
Ubiquinone-8	DD_q8[c]	C49H74O4	0
Menaquinol 8	DD_mql8[c]	C51H74O2	0
Cytidine	DD_cytd[c]	C9H13N3O5	0
Uridine	DD_uri[c]	C9H12N2O6	0
ITP(3-)	DD_itp[c]	C10H11N4O14P3	-4
IDP(3-)	DD_idp[c]	C10H11N4O11P2	-3
Cytidine	DD_cytd[e]	C9H13N3O5	0
CDP	DD_cdp[c]	C9H12N3O11P2	-3
dCMP	DD_dcmp[c]	C9H12N3O7P	-2
dCDP	DD_dcdp[c]	C9H12N3O10P2	-3
Co2+	DD_cobalt2[e]	Co	2
Co2+	DD_cobalt2[c]	Co	2
Cu2+	DD_cu2[e]	Cu	2
Cu2+	DD_cu2[c]	Cu	2
2-deoxyadenosine	DD_dad_2[e]	C10H13N5O3	0
2-deoxyadenosine	DD_dad_2[c]	C10H13N5O3	0
1,2-Diacyl-sn-glycerol (didodecanoyl, n-C12:0)	DD_12dgr120[c]	C27H52O5	0
1,2-Diacyl-sn-glycerol (ditetradecanoyl, n-C14:0)	DD_12dgr140[c]	C31H60O5	0
1,2-Diacyl-sn-glycerol (ditetradec-7-enoyl, n-C14:1)	DD_12dgr141[c]	C31H56O5	0
1,2-Diacyl-sn-glycerol (dihexadecanoyl, n-C16:0)	DD_12dgr160[c]	C35H68O5	0
1,2-Diacyl-sn-glycerol (dihexadec-9-enoyl, n-C16:1)	DD_12dgr161[c]	C35H64O5	0
1,2-Diacyl-sn-glycerol (dioctadec-11-enoyl, n-C18:1)	DD_12dgr181[c]	C39H72O5	0
CDP-1,2-didodecanoylglycerol	DD_cdpdddecg[c]	C36H63N3O15P2	-2
CDP-1,2-ditetradecanoylglycerol	DD_cdpdtdecg[c]	C40H71N3O15P2	-2
CDP-1,2-ditetradec-7-enoylglycerol	DD_cdpdtdec7eg[c]	C40H67N3O15P2	-2
CDP-1,2-dihexadecanoylglycerol	DD_cdpdhdecg[c]	C44H79N3O15P2	-2
CDP-1,2-dihexadec-9-enoylglycerol	DD_cdpdhdec9eg[c]	C44H75N3O15P2	-2
CDP-1,2-dioctadecanoylglycerol	DD_cdpdodecg[c]	C48H87N3O15P2	-2
CDP-1,2-dioctadec-11-enoylglycerol	DD_cdpdodec11eg[c]	C48H83N3O15P2	-2
CDP-1,2-dianteisopentadecanoylglycerol (12-methyl-tetradecanoyl, anteiso-C15)	DD_cdpdaipdecg[c]	C42H75N3O15P2	-2
CDP-1,2-dianteisoheptadecanoylglycerol (14-methyl-hexadecanoyl, anteiso-C17)	DD_cdpdaihpdecg[c]	C46H83N3O15P2	-2
CDP-1,2-diisotetradecanoylglycerol (12-methyl-tridecanoyl, iso-C14)	DD_cdpditdecg[c]	C40H71N3O15P2	-2
CDP-1,2-diisopentadecanoylglycerol (13-methyl-tetradecanoyl, iso-C15)	DD_cdpdipdecg[c]	C42H75N3O15P2	-2
CDP-1,2-diisohexadecanoylglycerol (14-methyl-pentadecanoyl, iso-C16)	DD_cdpdihdecg[c]	C44H79N3O15P2	-2
CDP-1,2-diisoheptadecanoylglycerol (15-methyl-hexadecanoyl, iso-C17)	DD_cdpdihpdecg[c]	C46H83N3O15P2	-2
D-ribulose 5-phosphate(2-)	DD_ru5p_D[c]	C5H9O8P	-2
3,4-dihydroxy-2-butanone 4-phosphate	DD_db4p[c]	C4H7O6P	-2
Formate	DD_for[c]	CH1O2	-1
dUMP	DD_dump[c]	C9H11N2O8P	-2
Deoxycytidine	DD_dcyt[c]	C9H13N3O4	0
Deoxyuridine	DD_duri[c]	C9H12N2O5	0
D-Erythrose 4-phosphate	DD_e4p[c]	C4H7O7P	-2
2-Dehydro-3-deoxy-D-arabino-heptonate 7-phosphate	DD_2dda7p[c]	C7H10O10P	-3
dGMP	DD_dgmp[c]	C10H12N5O7P	-2
dGDP	DD_dgdp[c]	C10H12N5O10P2	-3
Deoxyguanosine	DD_dgsn[e]	C10H13N5O4	0
Deoxyguanosine	DD_dgsn[c]	C10H13N5O4	0
(R)-2,3-Dihydroxy-3-methylbutanoate	DD_23dhmb[c]	C5H9O4	-1
3-methyl-2-oxopentanoate	DD_3mop[c]	C6H9O3	-1
2,3-Dihydrodipicolinate	DD_23dhdp[c]	C7H5NO4	-2
2,4-Dihydroxyhept-2-enedioate	DD_24dhhed[c]	C7H8O6	-2
Succinic semialdehyde	DD_sucsal[c]	C4H5O3	-1
Dihydropteroate	DD_dhpt[c]	C14H13N6O3	-1
7,8-Dihydrofolate	DD_dhf[c]	C19H19N7O6	-2
1,4-Dihydroxy-2-naphthoate	DD_dhna[c]	C11H7O4	-1
Phytyl diphosphate	DD_phyldpp[c]	C20H39O7P2	-3
Demethylphylloquinone	DD_dmphqno[c]	C30H44O2	0
all-trans-Octaprenyl diphosphate	DD_octdp[c]	C40H65O7P2	-3
2-Demethylmenaquinol 8	DD_2dmmql8[c]	C50H72O2	0
2-Amino-4-hydroxy-6-hydroxymethyl-7,8-dihydropteridine	DD_2ahhmp[c]	C7H9N5O2	0
(S)-dihydroorotate	DD_dhor_S[c]	C5H5N2O4	-1
Orotate	DD_orot[c]	C5H3N2O4	-1
5,6-dihydrouracil	DD_56dura[c]	C4H6N2O2	0
N-carbamoyl-beta-alaninate	DD_cala[c]	C4H7N2O3	-1
5,6-dihydrothymine	DD_56dthm[c]	C5H8N2O2	0
2,5-Diamino-6-hydroxy-4-(5-phosphoribosylamino)-pyrimidine	DD_25dhpp[c]	C9H14N5O8P	-2
3-Dehydroquinate	DD_3dhq[c]	C7H9O6	-1
3-Dehydroshikimate	DD_3dhsk[c]	C7H7O5	-1
Dimethylallyl diphosphate	DD_dmpp[c]	C5H9O7P2	-3
Isopentenyl diphosphate	DD_ipdp[c]	C5H9O7P2	-3
Geranyl diphosphate	DD_grdp[c]	C10H17O7P2	-3
1-hydroxy-2-methyl-2-(E)-butenyl 4-diphosphate	DD_h2mb4p[c]	C5H9O8P2	-3
2-Octaprenyl-3-methyl-5-hydroxy-6-methoxy-1,4-benzoquinol	DD_2omhmbl[c]	C48H74O4	0
Dimethyl sulfoxide	DD_dmso[c]	C2H6OS	0
Dimethyl sulfide	DD_dms[c]	C2H6S	0
5-Methylthio-D-ribose	DD_5mtr[c]	C6H12O4S	0
4,5-dihydroxy-2,3-pentanedione	DD_dhptd[c]	C5H8O4	0
Dephospho-CoA	DD_dpcoa[c]	C21H33N7O13P2S	-2
3-Phospho-D-glyceroyl phosphate	DD_13dpg[c]	C3H4O10P2	-4
2,3-bisphosphonato-D-glycerate(5-)	DD_23dpg[c]	C3H3O10P2	-5
(R)-Pantoate	DD_pant_R[c]	C6H11O4	-1
D-ribulose	DD_rbl_D[c]	C5H10O5	0
dTMP	DD_dtmp[c]	C10H13N2O8P	-2
dTDP	DD_dtdp[c]	C10H13N2O11P2	-3
2-Deoxy-D-ribose 1-phosphate	DD_2dr1p[c]	C5H9O7P	-2
uracil	DD_ura[c]	C4H4N2O2	0
dUTP	DD_dutp[c]	C9H11N2O14P3	-4
1-deoxy-D-xylulose 5-phosphate	DD_dxyl5p[c]	C5H9O7P	-2
2-C-methyl-D-erythritol 4-phosphate	DD_2me4p[c]	C5H11O7P	-2
Glyceraldehyde 3-phosphate	DD_g3p[c]	C3H5O6P	-2
4-Phospho-D-erythronate	DD_4per[c]	C4H6O8P	-3
14-methyl-pentadecanoyl-ACP	DD_14mpentdecACP[c]	C27H51N2O8PRS	-1
15-methyl-hexa-decanoyl-ACP	DD_15mpalmACP[c]	C28H53N2O8PRS	-1
KDO(2)-lipid IV(A) with laurate	DD_kdo2lipid4L[c]	C96H170N2O38P2	-6
KDO(2)-lipid (A)	DD_lipa[c]	C110H196N2O39P2	-6
erythro-4-hydroxy-L-glutamate(1-)	DD_e4hglu[c]	C5H8NO5	-1
4-hydroxy-2-oxoglutarate(2-)	DD_4h2oglt[c]	C5H4O6	-2
D-Glycerate 2-phosphate	DD_2pg[c]	C3H4O7P	-3
etha[c]	DD_etha[c]	C2H8NO	1
(2-Aminoethyl)phosphonate	DD_2ameph[c]	C2H7NO3P	-1
ethanesulfonate	DD_ethso3[e]	C2H5O3S	-1
ethanesulfonate	DD_ethso3[c]	C2H5O3S	-1
ethanol	DD_etoh[e]	C2H6O	0
L-cysteate(1-)	DD_Lcyst[e]	C3H6NO5S	-1
Produced biomass	DD_biomass[c]	X	0
Chloride	DD_cl[e]	Cl	-1
Fe2+	DD_fe2[e]	Fe	2
Fe3+	DD_fe3[e]	Fe	3
Folate	DD_fol[e]	C19H18N7O6	-1
Formate	DD_for[e]	CH1O2	-1
D-Fructose	DD_fru[e]	C6H12O6	0
Fumarate	DD_fum[e]	C4H2O4	-2
galactitol	DD_galt[e]	C6H14O6	0
D-Glucosamine	DD_gam[e]	C6H14NO5	1
gamma-butyrobetaine	DD_gbbtn[e]	C7H15NO2	0
glycolaldehyde	DD_gcald[e]	C2H4O2	0
D-glucose	DD_glc_D[e]	C6H12O6	0
L-glutamine	DD_gln_L[e]	C5H10N2O3	0
L-glutamate(1-)	DD_glu_L[e]	C5H8NO4	-1
Glycine	DD_gly[e]	C2H5NO2	0
Glycyl-L-asparagine	DD_glyasn[e]	C6H11N3O4	0
Glycyl-L-aspartate	DD_glyasp[e]	C6H9N2O5	-1
glycine betaine	DD_glyb[e]	C5H11NO2	0
Glycerol	DD_glyc[e]	C3H8O3	0
Glycerol 3-phosphate	DD_glyc3p[e]	C3H7O6P	-2
glycolate	DD_glyclt[e]	C2H3O3	-1
Gly-Cys	DD_glycys[e]	C5H10N2O3S	0
Glycyl-L-glutamine	DD_glygln[e]	C7H13N3O4	0
Glycyl-L-glutamate	DD_glyglu[e]	C7H11N2O5	-1
Glycylleucine	DD_glyleu[e]	C8H16N2O3	0
Glycyl-L-methionine	DD_glymet[e]	C7H14N2O3S	0
Glycylphenylalanine	DD_glyphe[e]	C11H14N2O3	0
Glycylproline	DD_glypro[e]	C7H12N2O3	0
Glycyl-L-tyrosine	DD_glytyr[e]	C11H14N2O4	0
Guanine	DD_gua[e]	C5H5N5O	0
Water	DD_h2o[e]	H2O	0
Hydrogen sulfide	DD_h2s[e]	H2S	0
hexanesulfonate	DD_hexs[e]	C6H13O3S	-1
Hg2+	DD_hg2[e]	Hg	2
L-histidine	DD_his_L[e]	C6H9N3O2	0
Hypoxanthine	DD_hxan[e]	C5H4N4O	0
L-isoleucine	DD_ile_L[e]	C6H13NO2	0
Inosine	DD_ins[e]	C10H12N4O5	0
Isethionic acid	DD_isetac[e]	C2H5O4S	-1
potassium	DD_k[e]	K	1
(S)-lactate	DD_lac_L[e]	C3H5O3	-1
L-leucine	DD_leu_L[e]	C6H13NO2	0
(S)-malate(2-)	DD_mal_L[e]	C4H4O5	-2
Maltose	DD_malt[e]	C12H22O11	0
D-Mannose	DD_man[e]	C6H12O6	0
D-Methionine	DD_met_D[e]	C5H10NO2S	0
L-methionine	DD_met_L[e]	C5H11NO2S	0
L-methionyl-L-alanine	DD_metala[e]	C8H16N2O3S	0
L-methionine-R-sulfoxide	DD_metsox_R_L[e]	C5H11NO3S	0
L-Methionine Sulfoxide	DD_metsox_S_L[e]	C5H11NO3S	0
magnesium	DD_mg2[e]	Mg	2
Mn2+	DD_mn2[e]	Mn	2
D-Mannitol	DD_mnl[e]	C6H14O6	0
3-(n-Morpholino)Propanesulfonic Acid	DD_mops[e]	C7H14NO4S	-1
methanesulfonate	DD_mso3[e]	CH3O3S	-1
Sodium	DD_na1[e]	Na	1
Nicotinate	DD_nac[e]	C6H4NO2	-1
Ammonium	DD_nh4[e]	H4N	1
O2	DD_o2[e]	O2	0
octadecanoate (n-C18:0)	DD_ocdca[e]	C18H35O2	-1
octadecenoate (n-C18:1)	DD_ocdcea[e]	C18H33O2	-1
Ornithine	DD_orn[e]	C5H13N2O2	1
Lead	DD_pb[e]	Pb	2
L-phenylalanine	DD_phe_L[e]	C9H11NO2	0
hydrogenphosphate	DD_pi[e]	HO4P	-2
propionate	DD_ppa[e]	C3H5O2	-1
Diphosphate	DD_ppi[e]	HO7P2	-3
L-proline	DD_pro_L[e]	C5H9NO2	0
pyruvate	DD_pyr[e]	C3H3O3	-1
Ubiquinone-8	DD_q8[e]	C49H74O4	0
D-ribose	DD_rib_D[e]	C5H10O5	0
Salicin	DD_salcn[e]	C13H18O7	0
D-glucitol	DD_sbt_D[e]	C6H14O6	0
L-serine	DD_ser_L[e]	C3H7NO3	0
Siroheme	DD_sheme[e]	C42H36FeN4O16	-8
sulfate	DD_so4[e]	O4S	-2
Succinate	DD_succ[e]	C4H4O4	-2
Sucrose	DD_sucr[e]	C12H22O11	0
sulfoacetate	DD_sulfac[e]	C2H2O5S	-2
Taurine	DD_taur[e]	C2H7NO3S	0
Thiamin	DD_thm[e]	C12H17N4OS	1
L-threonine	DD_thr_L[e]	C4H9NO3	0
Thymidine	DD_thymd[e]	C10H14N2O5	0
trimethylamine	DD_tma[e]	C3H10N	1
Trehalose	DD_tre[e]	C12H22O11	0
L-tryptophan	DD_trp_L[e]	C11H12N2O2	0
L-tyrosine	DD_tyr_L[e]	C9H11NO3	0
uracil	DD_ura[e]	C4H4N2O2	0
Uridine	DD_uri[e]	C9H12N2O6	0
L-valine	DD_val_L[e]	C5H11NO2	0
Zinc	DD_zn2[e]	Zn	2
tetradecanoate (n-C14:0)	DD_ttdca[c]	C14H27O2	-1
Hexadecanoate (n-C16:0)	DD_hdca[c]	C16H31O2	-1
Hexadecenoate (n-C16:1)	DD_hdcea[c]	C16H29O2	-1
Hexadecenoyl-CoA (n-C16:1CoA)	DD_hdcoa[c]	C37H60N7O17P3S	-4
octadecenoate (n-C18:1)	DD_ocdcea[c]	C18H33O2	-1
Octadecenoyl-CoA (n-C18:1CoA)	DD_odecoa[c]	C39H64N7O17P3S	-4
Fatty acid (Anteiso-C15:0)	DD_fa4[c]	C15H29O2	-1
Fatty acid (Anteiso-C17:0)	DD_fa12[c]	C17H33O2	-1
Fatty acid (Iso-C14:0)	DD_fa1[c]	C14H27O2	-1
Fatty acid (Iso-C15:0)	DD_fa3[c]	C15H29O2	-1
Fatty acid (iso-C16:0)	DD_fa6[c]	C16H31O2	-1
Fatty acid (Iso-C17:0)	DD_fa11[c]	C17H33O2	-1
D-Fructose 1,6-bisphosphate	DD_fdp[c]	C6H10O12P2	-4
D-Fructose 1-phosphate	DD_f1p[c]	C6H11O9P	-2
Sedoheptulose 1,7-bisphosphate	DD_s17bp[c]	C7H12O13P2	-4
D-Fructose 6-phosphate	DD_f6p[c]	C6H11O9P	-2
Fe2+	DD_fe2[c]	Fe	2
Protoporphyrin	DD_ppp9[c]	C34H32N4O4	-2
Protoheme	DD_pheme[c]	C34H30FeN4O4	-2
Fe3+	DD_fe3[c]	Fe	3
N-Formimidoyl-L-glutamate	DD_forglu[c]	C6H8N2O4	-2
Formamide	DD_frmd[c]	CH3NO	0
Riboflavin	DD_ribflv[c]	C17H20N4O6	0
Reduced riboflavin	DD_rbflvrd[c]	C17H22N4O6	0
FMN	DD_fmn[c]	C17H19N4O9P	-2
2-Amino-4-hydroxy-6-hydroxymethyl-7,8-dihydropteridine diphosphate	DD_2ahhmd[c]	C7H8N5O8P2	-3
Folate	DD_fol[c]	C19H18N7O6	-1
5-formyltetrahydrofolate(2-)	DD_5fthf[c]	C20H21N7O7	-2
5,10-Methenyltetrahydrofolate	DD_methf[c]	C20H20N7O6	-1
10-formyltetrahydrofolate-[Glu](5)	DD_10fthf5glu[c]	C40H45N11O19	-6
Tetrahydrofolyl-[Glu](2)	DD_thfglu[c]	C24H27N8O9	-3
(S)-malate(2-)	DD_mal_L[c]	C4H4O5	-2
D-Glucosamine 1-phosphate	DD_gam1p[c]	C6H13NO8P	-1
N-Acetyl-D-glucosamine 1-phosphate	DD_acgam1p[c]	C8H14NO9P	-2
D-Glucose 1-phosphate	DD_g1p[c]	C6H11O9P	-2
dTTP	DD_dttp[c]	C10H13N2O14P3	-4
dTDP-glucose(2-)	DD_dtdpglu[c]	C16H24N2O16P2	-2
L-Glutamate 1-semialdehyde	DD_glu1sa[c]	C5H9NO3	0
5-Amino-4-oxopentanoate	DD_5aop[c]	C5H9NO3	0
Glycerol 3-phosphate	DD_glyc3p[c]	C3H7O6P	-2
L-Glutamate 5-semialdehyde	DD_glu5sa[c]	C5H9NO3	0
1-Pyrroline-5-carboxylate	DD_1pyr5c[c]	C5H6NO2	-1
L-Glutamate 5-phosphate	DD_glu5p[c]	C5H8NO7P	-2
D-Glucose 6-phosphate	DD_g6p[c]	C6H11O9P	-2
beta-D-glucose 6-phosphate	DD_g6p_B[c]	C6H11O9P	-2
D-Galactarate	DD_galct_D[c]	C6H8O8	-2
5-Dehydro-4-deoxy-D-glucarate	DD_5dh4dglc[c]	C6H6O7	-2
glucosyl-inner core oligosaccharide lipid A	DD_gicolipa[c]	C151H261N2O79P4	-11
UDPglucose	DD_udpg[c]	C15H22N2O17P2	-2
galactosyl-glucosyl-inner core oligosaccharide lipid A	DD_gagicolipa[c]	C157H271N2O84P4	-11
UDP	DD_udp[c]	C9H11N2O12P2	-3
Galactitol 1-phosphate	DD_galt1p[c]	C6H13O9P	-2
D-Glucosamine 6-phosphate	DD_gam6p[c]	C6H13NO8P	-1
N1-(5-Phospho-D-ribosyl)glycinamide	DD_gar[c]	C7H14N2O8P	-1
N2-Formyl-N1-(5-phospho-D-ribosyl)glycinamide	DD_fgam[c]	C8H13N2O9P	-2
gamma-butyrobetaine	DD_gbbtn[c]	C7H15NO2	0
glycolate	DD_glyclt[c]	C2H3O3	-1
3-hydroxypyruvate	DD_hpyr[c]	C3H3O4	-1
Lipoylprotein	DD_lpro[c]	S2X	0
S-Aminomethyldihydrolipoylprotein	DD_alpro[c]	CH6NS2X	1
[truncated: 4,058 more rows]

## Sheet: Brain_Rxns
Additional file 1- Model details. c) Brain reactions
Rxn names	Rxn IDs	Formula	LB (mmol/gWW hr)	UB (mmol/gWW hr)
'10-formyltetrahydrofolate-[Glu](5) Demand GluN'	'DM_10fthf5glu_GluN'	'10fthf5glu[cN] -> '	0	1000
'10-formyltetrahydrofolate-[Glu](6) Demand GluN'	'DM_10fthf6glu_GluN'	'10fthf6glu[cN] -> '	0	1000
'10-formyltetrahydrofolate-[Glu](7) Demand GluN'	'DM_10fthf7glu_GluN'	'10fthf7glu[cN] -> '	0	1000
'pentaglutamyl folate (THF) Demand GluN'	'DM_5thf_GluN'	'5thf[cN] -> '	0	1000
'haxglutamyl folate (DHF) Demand GluN'	'DM_6dhf_GluN'	'6dhf[cN] -> '	0	1000
'hexaglutamyl folate (THF) Demand GluN'	'DM_6thf_GluN'	'6thf[cN] -> '	0	1000
'heptaglutamyl folate (DHF) Demand GluN'	'DM_7dhf_GluN'	'7dhf[cN] -> '	0	1000
'heptaglutamyl folate (THF) Demand GluN'	'DM_7thf_GluN'	'7thf[cN] -> '	0	1000
'ahcys demand GluN'	'DM_ahcys_GluN'	'ahcys[cN] -> '	0	1000
'atp demand GluN'	'DM_atp(c)_GluN'	'atp[cN] + h2o[cN] -> adp[cN] + h[cN] + pi[cN] '	0	1000
'Formaldehyde Demand GluN'	'DM_fald_GluN'	'fald[cN] -> '	0	1000
'Formate Demand GluN'	'DM_for_GluN'	'for[cN] -> '	0	1000
'DM pheme(c) GluN'	'DM_pheme(c)_GluN'	'pheme[cN] -> '	0	1000
'DM q10(m) GluN'	'DM_q10(m)_GluN'	'q10[mN] -> '	0	1000
'thf demand GluN'	'DM_thf(c)_GluN'	'thf[cN] -> '	0	1000
'sink 4hpro-LT(m) GluN'	'sink_4hpro-LT(m)_GluN'	'4hpro_LT[mN] <=> '	-5e-05	5e-05
'sink amet GluN'	'sink_amet_GluN'	'amet[cN] <=> '	-1000	1000
'all trans Decaprenyl diphosphate sink GluN'	'sink_decdp_GluN'	'decdp[cN] <=> '	-1000	1000
'sink dhf(c) GluN'	'sink_dhf(c)_GluN'	'dhf[cN] <=> '	-1000	1000
'N,N-Dimethylglycine sink GluN'	'sink_dmgly_GluN'	'dmgly[cN] <=> '	-0.0053	0.0086
'sink tyr-L(m) GluN'	'sink_tyr-L(m)_GluN'	'tyr_L[mN] <=> '	-0.0014	0.0037
'5-glutamyl-10FTHF transport, mitochondrial GluN'	'10FTHF5GLUtm_GluN'	'10fthf5glu[mN] -> 10fthf5glu[cN] '	0	1000
'6-glutamyl-10FTHF transport, mitochondrial GluN'	'10FTHF6GLUtm_GluN'	'10fthf6glu[mN] -> 10fthf6glu[cN] '	0	1000
'7-glutamyl-10FTHF transport, mitochondrial GluN'	'10FTHF7GLUtm_GluN'	'10fthf7glu[mN] -> 10fthf7glu[cN] '	0	1000
'10-Formyltetrahydrofolate mitochondrial transport via diffusion GluN'	'10FTHFtm_GluN'	'10fthf[cN] <=> 10fthf[mN] '	-1000	1000
'1-alpha-Vitamin D-24,25-hydroxylase (D2) GluN'	'1a,24,25VITD2Hm_GluN'	'2425dhvitd2[mN] + h[mN] + nadph[mN] + o2[mN] -> 1a2425thvitd2[mN] + h2o[mN] + nadp[mN] '	0	1000
'1-alpha-Vitamin D-24,25-hydroxylase (D3) GluN'	'1a,24,25VITD3Hm_GluN'	'h[mN] + nadph[mN] + o2[mN] + 2425dhvitd3[mN] -> h2o[mN] + nadp[mN] + 1a2425thvitd3[mN] '	0	1000
'1-alpha,24R,25-Vitamin D-hydroxylase (D2) GluN'	'1a,25VITD2Hm_GluN'	'h[mN] + nadph[mN] + o2[mN] + 1a25dhvitd2[mN] -> 1a2425thvitd2[mN] + h2o[mN] + nadp[mN] '	0	1000
'1-alpha,24R,25-Vitamin D-hydroxylase (D3) GluN'	'1a,25VITD3Hm_GluN'	'h[mN] + nadph[mN] + o2[mN] + 1a25dhvitd3[mN] -> h2o[mN] + nadp[mN] + 1a2425thvitd3[mN] '	0	1000
'24R-Vitamin D-25-hydroxylase (D2) GluN'	'24,25VITD2Hm_GluN'	'h[mN] + nadph[mN] + o2[mN] + 25hvitd2[mN] -> 2425dhvitd2[mN] + h2o[mN] + nadp[mN] '	0	1000
'24R-Vitamin D-25-hydroxylase (D3) GluN'	'24,25VITD3Hm_GluN'	'h[mN] + nadph[mN] + o2[mN] + 25hvitd3[mN] -> h2o[mN] + nadp[mN] + 2425dhvitd3[mN] '	0	1000
'25-hydroxyvitamin D2 transport from cytoplasm GluN'	'25HVITD2t_GluN'	'25hvitd2[cN] -> 25hvitd2[I] '	0	1000
'25-hydroxyvitamin D2 transport in cytoplasm GluN'	'25HVITD2tin_GluN'	'25hvitd2[I] -> 25hvitd2[cN] '	0	1000
'25-hydroxyvitamin D2 transport in mitochondria GluN'	'25HVITD2tin_m_GluN'	'25hvitd2[cN] -> 25hvitd2[mN] '	0	1000
'25-hydroxyvitamin D2 transport from mitochondria GluN'	'25HVITD2tm_GluN'	'25hvitd2[mN] -> 25hvitd2[cN] '	0	1000
'25-hydroxyvitamin D3 transport from cytoplasm GluN'	'25HVITD3t_GluN'	'25hvitd3[cN] -> 25hvitd3[I] '	0	1000
'25-hydroxyvitamin D3 transport in cytoplasm GluN'	'25HVITD3tin_GluN'	'25hvitd3[I] -> 25hvitd3[cN] '	0	1000
'25-hydroxyvitamin D3 transport in mitochondria GluN'	'25HVITD3tin_m_GluN'	'25hvitd3[cN] -> 25hvitd3[mN] '	0	1000
'25-hydroxyvitamin D3 transport from mitochondria GluN'	'25HVITD3tm_GluN'	'25hvitd3[mN] -> 25hvitd3[cN] '	0	1000
'1-alpha-Vitamin D-25-hydroxylase (D2) GluN'	'25VITD2Hm_GluN'	'h[mN] + nadph[mN] + o2[mN] + 25hvitd2[mN] -> h2o[mN] + nadp[mN] + 1a25dhvitd2[mN] '	0	1000
'1-alpha-Vitamin D-25-hydroxylase (D3) GluN'	'25VITD3Hm_GluN'	'h[mN] + nadph[mN] + o2[mN] + 25hvitd3[mN] -> h2o[mN] + nadp[mN] + 1a25dhvitd3[mN] '	0	1000
'L-2-aminoadipate shuttle (cytosol/mitochondria) GluN'	'2AMADPTm_GluN'	'L2aadp[cN] + akg[mN] <=> akg[cN] + L2aadp[mN] '	-1000	1000
'2-Oxoadipate:lipoamde 2-oxidoreductase(decarboxylating and acceptor-succinylating) (mitochondria) GluN'	'2OXOADOXm_GluN'	'2oxoadp[mN] + coa[mN] + nad[mN] -> co2[mN] + glutcoa[mN] + nadh[mN] '	0	1000
'2-oxoadipate shuttle (cytosol/mitochondria) GluN'	'2OXOADPTm_GluN'	'akg[mN] + 2oxoadp[cN] <=> akg[cN] + 2oxoadp[mN] '	-1000	1000
'3-(4-hydroxyphenyl-)lactate formation GluN'	'34HPLFM_GluN'	'h[mN] + nadh[mN] + 34hpp[mN] -> nad[mN] + 34hpl[mN] '	0	1000
'L-3-aminoisobutyrate transaminase, mitochondrial GluN'	'3AIBTm_GluN'	'2mop[mN] + glu_L[mN] <=> akg[mN] + 3aib[mN] '	-1000	1000
'3-amino-isobutyrate transport GluN'	'3AIBt_GluN'	'3aib[cN] -> 3aib[I] '	0	1000
'3-amino-isobutyrate transport, mitochondrial GluN'	'3AIBtm_GluN'	'3aib[mN] -> 3aib[cN] '	0	1000
'Hydroxylation of 3-Decaprenyl-4-hydroxybenzoate (NADH) GluN'	'3DPHBH1_GluN'	'h[mN] + o2[mN] + nadh[mN] + 3dphb[mN] -> h2o[mN] + nad[mN] + 3dpdhb[mN] '	0	1000
'Hydroxylation of 3-Decaprenyl-4-hydroxybenzoate (NADPH) GluN'	'3DPHBH2_GluN'	'h[mN] + nadph[mN] + o2[mN] + 3dphb[mN] -> h2o[mN] + nadp[mN] + 3dpdhb[mN] '	0	1000
'3-hydroxybutyryl-CoA dehydratase, mitochondrial GluN'	'3HBCDm_GluN'	'h2o[mN] + b2coa[mN] <=> 3hbcoa_R[mN] '	-1000	1000
'3-hydroxyisobutyryl-CoA hydrolase, mitochondrial GluN'	'3HBCOAHLm_GluN'	'h2o[mN] + 3hibutcoa[mN] -> h[mN] + coa[mN] + 3hmp[mN] '	0	1000
'cysteinesulfinate-aspartate mitochondrial shuttle GluN'	'3SALAASPm_GluN'	'asp_L[cN] + 3sala[mN] <=> 3sala[cN] + asp_L[mN] '	-1000	1000
'3-sulfino-alanine transaminase (irreversible), mitochondrial GluN'	'3SALATAim_GluN'	'h[mN] + akg[mN] + 3sala[mN] -> glu_L[mN] + 3snpyr[mN] '	0	1000
'3-sulfinopyruvate hydrolase (spotaneous reaction), mitochondrial GluN'	'3SPYRSPm_GluN'	'h2o[mN] + 3snpyr[mN] -> h[mN] + pyr[mN] + so3[mN] '	0	1000
'4-aminobutanoate mitochondrial transport via diffusion GluN'	'4ABUTtm_GluN'	'4abut[cN] <=> 4abut[mN] '	-1000	1000
'4-hydroxybenzoyl-CoA formation GluN'	'4HBZCOAFm_GluN'	'h2o[mN] + coa[mN] + nad[mN] + coucoa[mN] -> h[mN] + nadh[mN] + 4hbzcoa[mN] + accoa[mN] '	0	1000
'4-hydroxybenzoate formation GluN'	'4HBZFm_GluN'	'h2o[mN] + 4hbzcoa[mN] -> h[mN] + coa[mN] + 4hbz[mN] '	0	1000
'L-4-hydroxyglutamate semialdehyde dehydrogenase, mitochondrial GluN'	'4HGLSDm_GluN'	'h2o[mN] + nad[mN] + 4hglusa[mN] <=> 2 h[mN] + nadh[mN] + e4hglu[mN] '	-1000	1000
'5-Aminolevulinate mitochondrial transport GluN'	'5AOPtm_GluN'	'5aop[cN] <=> 5aop[mN] '	-1000	1000
'5-Hydroxyindoleacetaldehyde:NAD+ oxidoreductase (mito) GluN'	'5HOXINDACTOXm_GluN'	'h2o[mN] + nad[mN] + 5hoxindact[mN] -> 2 h[mN] + nadh[mN] + 5hoxindoa[mN] '	0	1000
'5-glutamyl-THF transport,m mitochondrial GluN'	'5THFtm_GluN'	'5thf[mN] -> 5thf[cN] '	0	1000
'6-glutamyl-DHF transport,m mitochondrial GluN'	'6DHFtm_GluN'	'6dhf[mN] -> 6dhf[cN] '	0	1000
'6-glutamyl-THF transport,m mitochondrial GluN'	'6THFtm_GluN'	'6thf[mN] -> 6thf[cN] '	0	1000
'7-glutamyl-DHF transport,m mitochondrial GluN'	'7DHFtm_GluN'	'7dhf[mN] -> 7dhf[cN] '	0	1000
'7-glutamyl-THF transport,m mitochondrial GluN'	'7THFtm_GluN'	'7thf[mN] -> 7thf[cN] '	0	1000
'Acetoacetyl-CoA:acetate CoA-transferase GluN'	'AACOAT_GluN'	'atp[cN] + acac[cN] + coa[cN] <=> aacoa[cN] + amp[cN] + ppi[cN] '	-1000	1000
'Aminoacetone:oxygen oxidoreductase(deaminating)(flavin-containing) GluN'	'AACTOOR_GluN'	'h2o[cN] + aact[cN] + o2[cN] -> h2o2[cN] + mthgxl[cN] + nh4[cN] '	0	1000
'Aminoacetone transport (mitochondrial) GluN'	'AACTtm_GluN'	'aact[mN] -> aact[cN] '	0	1000
'L-aminoadipate-semialdehyde dehydrogenase (NADH), mitochondrial GluN'	'AASAD3m_GluN'	'h2o[mN] + nad[mN] + L2aadp6sa[mN] -> 2 h[mN] + L2aadp[mN] + nadh[mN] '	0	1000
'2-aminoadipate transaminase, irreversible GluN'	'AATAi_GluN'	'L2aadp[cN] + akg[cN] -> 2oxoadp[cN] + glu_L[cN] '	0	1000
'4-aminobutyrate transaminase, reversible (mitochondrial) GluN'	'ABTArm_GluN'	'akg[mN] + 4abut[mN] <=> glu_L[mN] + sucsal[mN] '	-1000	1000
'4-aminobutyrate reversible transport in via proton symport GluN'	'ABUTt2r_GluN'	'4abut[I] + h[I] <=> h[cN] + 4abut[cN] '	-1000	1000
'acetyl-CoA C-acetyltransferase, mitochondrial GluN'	'ACACT10m_GluN'	'coa[mN] + 2maacoa[mN] <=> accoa[mN] + ppcoa[mN] '	-1000	1000
'acetyl-CoA C-acetyltransferase GluN'	'ACACT1r_GluN'	'2 accoa[cN] <=> coa[cN] + aacoa[cN] '	-1000	1000
'acetyl-CoA C-acetyltransferase, mitochondrial GluN'	'ACACT1rm_GluN'	'2 accoa[mN] <=> coa[mN] + aacoa[mN] '	-1000	1000
'acetoacetate transport via proton symport GluN'	'ACACt2_GluN'	'h[I] + acac[I] <=> h[cN] + acac[cN] '	0	1000
'Acetoacetate mitochondrial transport via H+ symport GluN'	'ACACt2m_GluN'	'h[cN] + acac[cN] <=> h[mN] + acac[mN] '	-1000	1000
'acetaldehyde reversible transport GluN'	'ACALDt_GluN'	'acald[I] <=> acald[cN] '	-1000	1000
'acetaldehyde mitochondrial diffusion GluN'	'ACALDtm_GluN'	'acald[mN] <=> acald[cN] '	-1000	1000
'acetate-CoA ligase (AMP-forming) GluN'	'ACCOALm_GluN'	'coa[mN] + atp[mN] + ppa[mN] -> ppcoa[mN] + amp[mN] + ppi[mN] '	0	1000
'acyl-CoA dehydrogenase (2-methylbutanoyl-CoA), mitochondrial GluN'	'ACOAD10m_GluN'	'2mbcoa[mN] + fad[mN] -> 2mb2coa[mN] + fadh2[mN] '	0	1000
'acyl-CoA dehydrogenase (butanoyl-CoA), mitochondrial GluN'	'ACOAD1fm_GluN'	'fad[mN] + btcoa[mN] -> b2coa[mN] + fadh2[mN] '	0	1000
'acyl-CoA dehydrogenase (isovaleryl-CoA), mitochondrial GluN'	'ACOAD8m_GluN'	'fad[mN] + ivcoa[mN] -> fadh2[mN] + 3mb2coa[mN] '	0	1000
'acyl-CoA dehydrogenase (isobutyryl-CoA), mitochondrial GluN'	'ACOAD9m_GluN'	'fad[mN] + ibcoa[mN] -> fadh2[mN] + 2mp2coa[mN] '	0	1000
'Aconitate hydratase GluN'	'ACONTm_GluN'	'cit[mN] <=> icit[mN] '	-1000	1000
'O-acetylcarnintine transport into mitochondria via diffusion GluN'	'ACRNtm_GluN'	'acrn[cN] -> acrn[mN] '	0	1000
'acetyl-CoA synthetase GluN'	'ACSm_GluN'	'coa[mN] + atp[mN] + ac[mN] -> accoa[mN] + amp[mN] + ppi[mN] '	0	1000
'acylphosphatase GluN'	'ACYP_GluN'	'h2o[cN] + 13dpg[cN] -> h[cN] + pi[cN] + 3pg[cN] '	0	1000
'acetate mitochondrial transport via proton symport GluN'	'ACt2m_GluN'	'h[cN] + ac[cN] <=> h[mN] + ac[mN] '	-1000	1000
'Acetoacetate decarboxylation (irreversible), mitochondrial GluN'	'ADCim_GluN'	'h[mN] + acac[mN] -> co2[mN] + acetone[mN] '	0	1000
'adenylate kinase GluN'	'ADK1_GluN'	'atp[cN] + amp[cN] <=> 2 adp[cN] '	-1000	1000
'adenylate kinase, mitochondrial GluN'	'ADK1m_GluN'	'atp[mN] + amp[mN] <=> 2 adp[mN] '	-1000	1000
'adentylate kinase (GTP) GluN'	'ADK3m_GluN'	'amp[mN] + gtp[mN] <=> adp[mN] + gdp[mN] '	-1000	1000
'ADPribose diphosphatase (mitochondrial) GluN'	'ADPRDPm_GluN'	'h2o[mN] + adprib[mN] -> 2 h[mN] + amp[mN] + r5p[mN] '	0	1000
'agmatinase (m) GluN'	'AGMTm_GluN'	'h2o[mN] + agm[mN] -> ptrc[mN] + urea[mN] '	0	1000
'N-acetyl-g-glutamyl-phosphate reductase, irreversible, mitochondrial GluN'	'AGPRim_GluN'	'h[mN] + nadph[mN] + acg5p[mN] -> nadp[mN] + acg5sa[mN] + pi[mN] '	0	1000
'alanine-glyoxylate transaminase (irreversible), mitochondrial GluN'	'AGTim_GluN'	'ala_L[mN] + glx[mN] -> pyr[mN] + gly[mN] '	0	1000
'2-oxoglutarate dehydrogenase GluN'	'AKGDm_GluN'	'akg[mN] + coa[mN] + nad[mN] -> co2[mN] + nadh[mN] + succoa[mN] '	0	1000
'alpha-ketoglutarate/malate transporter GluN'	'AKGMALtm_GluN'	'akg[mN] + mal_L[cN] <=> akg[cN] + mal_L[mN] '	-1000	1000
'5-aminolevulinate synthase GluN'	'ALASm_GluN'	'h[mN] + gly[mN] + succoa[mN] -> coa[mN] + co2[mN] + 5aop[mN] '	0	1000
'alcohol dehydrogenase, forward rxn (ethanol -> acetaldehyde) GluN'	'ALCD2if_GluN'	'etoh[cN] + nad[cN] -> h[cN] + acald[cN] + nadh[cN] '	0	1000
'alcohol dehydrogenase (ethanol, NADP), forward reaction GluN'	'ALCD2yf_GluN'	'etoh[cN] + nadp[cN] -> h[cN] + acald[cN] + nadph[cN] '	0	1000
'aldehyde dehydrogenase (indole-3-acetaldehyde, NAD), mitochondrial GluN'	'ALDD20xm_GluN'	'h2o[mN] + nad[mN] + id3acald[mN] -> 2 h[mN] + nadh[mN] + ind3ac[mN] '	0	1000
'aldehyde dehydrogenase (acetaldehyde, NAD) GluN'	'ALDD2x_GluN'	'h2o[cN] + acald[cN] + nad[cN] -> 2 h[cN] + ac[cN] + nadh[cN] '	0	1000
'aldehyde dehydrogenase (acetylaldehyde, NAD), mitochondrial GluN'	'ALDD2xm_GluN'	'h2o[mN] + nad[mN] + acald[mN] -> 2 h[mN] + nadh[mN] + ac[mN] '	0	1000
'aldehyde dehydrogenase (acetaldehyde, NADP) GluN'	'ALDD2y_GluN'	'h2o[cN] + acald[cN] + nadp[cN] -> 2 h[cN] + ac[cN] + nadph[cN] '	0	1000
'Aldose reductase GluN'	'ALR_GluN'	'h2o[cN] + mthgxl[cN] + nadp[cN] -> 2 h[cN] + nadph[cN] + pyr[cN] '	0	1000
'S-Adenosyl-L-methionine reversible transport, mitochondrial GluN'	'AMETt2m_GluN'	'amet[cN] + ahcys[mN] <=> ahcys[cN] + amet[mN] '	-1000	1000
'L-2-amino-3-oxobutanoate decarboxylation, mitochondrial (spontaneous) GluN'	'AOBUTDsm_GluN'	'h[mN] + 2aobut[mN] -> co2[mN] + aact[mN] '	0	1000
'3-Aminopropanoate:2-oxoglutarate aminotransferase (m) GluN'	'APAT2rm_GluN'	'akg[mN] + ala_B[mN] <=> glu_L[mN] + msa[mN] '	-1000	1000
'proteolysis of apoC-Lys-btn, mitochondrial GluN'	'APOC_LYS_BTNPm_GluN'	'h2o[mN] + apoC_Lys_btn[mN] -> apoC[mN] + biocyt[mN] '	0	1000
'Apocarboxylase formation, mitochondrial GluN'	'APOCFm_GluN'	'apoC[mN] + lys_L[mN] -> h[mN] + h2o[mN] + apoC_Lys[mN] '	0	1000
'arginine decarboxylase (m) GluN'	'ARGDCm_GluN'	'h[mN] + arg_L[mN] -> co2[mN] + agm[mN] '	0	1000
'L-arginine transport via diffusion (extracellular to cytosol) GluN'	'ARGtiDF_GluN'	'arg_L[I] -> arg_L[cN] '	0	1000
'arginine mitochondrial transport via ornithine carrier GluN'	'ARGtm_GluN'	'h[mN] + arg_L[cN] <=> h[cN] + arg_L[mN] '	-1000	1000
'L-asparaginase (mitochondrial) GluN'	'ASNNm_GluN'	'h2o[mN] + asn_L[mN] -> asp_L[mN] + nh4[mN] '	0	1000
'L-asparagine transport in via sodium symport GluN'	'ASNt4_GluN'	'asn_L[I] + na1[I] -> asn_L[cN] + na1[cN] '	0	1000
'L-asparagine transport, mitochondrial GluN'	'ASNtm_GluN'	'asn_L[cN] -> asn_L[mN] '	0	1000
'aspartate-glutamate mitochondrial shuttle GluN'	'ASPGLUm_GluN'	'h[cN] + asp_L[mN] + glu_L[cN] <=> h[mN] + glu_L[mN] + asp_L[cN] '	0	1000
'aspartate N-acetyltransferase, mitochondrial GluN'	'ASPNATm_GluN'	'asp_L[mN] + accoa[mN] -> h[mN] + coa[mN] + Nacasp[mN] '	0	1000
'aspartate transaminase GluN'	'ASPTA_GluN'	'akg[cN] + asp_L[cN] <=> glu_L[cN] + oaa[cN] '	-1000	1000
'aspartate transaminase GluN'	'ASPTAm_GluN'	'akg[mN] + asp_L[mN] <=> glu_L[mN] + oaa[mN] '	-1000	1000
'ATP synthase (four protons for one ATP) GluN'	'ATPS4m_GluN'	'4 h[cN] + adp[mN] + pi[mN] -> 3 h[mN] + h2o[mN] + atp[mN] '	0	1000
'ADP/ATP transporter, mitochondrial GluN'	'ATPtm_GluN'	'adp[cN] + atp[mN] -> atp[cN] + adp[mN] '	0	1000
'biotin-[acetyl-CoA-carboxylase] ligase, mitochondrial GluN'	'BACCLm_GluN'	'h[mN] + atp[mN] + btn[mN] -> ppi[mN] + btamp[mN] '	0	1000
'B-alanine secretion via secretory vesicle (ATP driven) GluN'	'BALAVECSEC_GluN'	'atp[cN] + h2o[cN] + 3 ala_B[cN] -> 3 ala_B[I] + adp[cN] + h[cN] + pi[cN] '	0	1000
'Beta-alanine reversible mitochondrial transport (diffusion) GluN'	'BALAtmr_GluN'	'ala_B[cN] <=> ala_B[mN] '	-1000	1000
'beta-Aminopropion aldehyde:NAD+ oxidoreductase (m) GluN'	'BAMPPALDOXm_GluN'	'h2o[mN] + nad[mN] + bamppald[mN] -> 2 h[mN] + nadh[mN] + ala_B[mN] '	0	1000
'(R)-3-Hydroxybutanoate:NAD+ oxidoreductase GluN'	'BDHm_GluN'	'nad[mN] + bhb[mN] <=> h[mN] + nadh[mN] + acac[mN] '	-1000	1000
'betaine-aldehyde dehydrogenase, mitochondrial GluN'	'BETALDHxm_GluN'	'h2o[mN] + nad[mN] + betald[mN] -> 2 h[mN] + nadh[mN] + glyb[mN] '	0	1000
'(R)-3-Hydroxybutanoate transport via H+ symport GluN'	'BHBt_GluN'	'h[I] + bhb[I] <=> h[cN] + bhb[cN] '	0	1000
'(R)-3-Hydroxybutanoate mitochondrial transport via H+ symport GluN'	'BHBtm_GluN'	'h[cN] + bhb[cN] <=> h[mN] + bhb[mN] '	-1000	1000
'biotinidase (biotin), mitochondrial GluN'	'BTNDm_GluN'	'h2o[mN] + biocyt[mN] -> lys_L[mN] + btn[mN] '	0	1000
'holocarboxylase synthestase (biotin protein ligase), mitochondrial GluN'	'BTNPLm_GluN'	'apoC_Lys[mN] + btamp[mN] -> h[mN] + amp[mN] + apoC_Lys_btn[mN] '	0	1000
'Biotin reversible transport via proton symport GluN'	'BTNt2_GluN'	'h[I] + btn[I] <=> h[cN] + btn[cN] '	-1000	1000
'Biotin reversible transport via proton symport, mitochondria GluN'	'BTNt2m_GluN'	'h[cN] + btn[cN] <=> h[mN] + btn[mN] '	-1000	1000
'Biotin uptake (antiport) GluN'	'BTNt4i_GluN'	'btn[I] + h[cN] -> h[I] + btn[cN] '	0	1000
'C160 transport into the mitochondria GluN'	'C160CPT2_GluN'	'coa[mN] + pmtcrn[mN] -> crn[mN] + pmtcoa[mN] '	0	1000
'C160 transport into the mitochondria GluN'	'C160CRNt_GluN'	'pmtcrn[cN] -> pmtcrn[mN] '	0	1000
'arachidonic acid transport into the mitochondria GluN'	'C204CPT2_GluN'	'coa[mN] + arachdcrn[mN] -> crn[mN] + arachdcoa[mN] '	0	1000
'C226 transport into the mitochondria GluN'	'C226CPT2_GluN'	'coa[mN] + c226crn[mN] -> crn[mN] + c226coa[mN] '	0	1000
'cis-2-Methyl-5-isopropylhexa-2,5-dienoyl-CoA hydro-lyase (m) GluN'	'C2M26DCOAHLm_GluN'	'h2o[mN] + c2m26dcoa[mN] <=> 3h26dm5coa[mN] '	-1000	1000
'catalase GluN'	'CATm_GluN'	'2 h2o2[mN] -> o2[mN] + 2 h2o[mN] '	0	1000
'Cob(II)alamine transport, mitochondrial GluN'	'CBL2tm_GluN'	'cbl2[cN] -> cbl2[mN] '	0	1000
'cob(I)alamin adenosyltransferase, mitochondrial GluN'	'CBLATm_GluN'	'h[mN] + atp[mN] + cbl1[mN] <=> adocbl[mN] + pppi[mN] '	-1000	1000
'intracellular transport GluN'	'CDPDAGtm_GluN'	'cdpdag_hs[cN] <=> cdpdag_hs[mN] '	-1000	1000
'phosphatidate cytidylyltransferase GluN'	'CDSm_GluN'	'h[mN] + ctp[mN] + pa_hs[mN] -> ppi[mN] + cdpdag_hs[mN] '	0	1000
'cholesterol intracellular transport GluN'	'CHSTEROLt3_GluN'	'chsterol[cN] <=> chsterol[mN] '	-1000	1000
'citrulline mitochondrial transport via proton antiport GluN'	'CITRtm_GluN'	'citr_L[mN] <=> citr_L[cN] '	-1000	1000
'citrate transport, mitochondrial GluN'	'CITtam_GluN'	'mal_L[mN] + cit[cN] <=> cit[mN] + mal_L[cN] '	-1000	1000
'citrate transport, mitochondrial GluN'	'CITtbm_GluN'	'cit[cN] + pep[mN] <=> cit[mN] + pep[cN] '	-1000	1000
'ATP Creatine kinase GluN'	'CK_GluN'	'atp[mN] + creat[mN] <=> adp[mN] + pcreat[mN] '	-1000	1000
'CO2 transporter via diffusion GluN'	'CO2t_GluN'	'co2[I] <=> co2[cN] '	-1000	1000
'CO2 transport (diffusion), mitochondrial GluN'	'CO2tm_GluN'	'co2[cN] <=> co2[mN] '	-1000	1000
'methyltransferase COQ3 GluN'	'COQ3m_GluN'	'amet[mN] + 2dpmhobq[mN] -> q10[mN] + h[mN] + ahcys[mN] '	0	1000
'Ubiquinone biosynthesis methyltransferase COQ5 GluN'	'COQ5m_GluN'	'amet[mN] + 2dp6mobq[mN] -> h[mN] + ahcys[mN] + 2dp6mobq_me[mN] '	0	1000
'Ubiquinone biosynthesis monooxgenase COQ6 GluN'	'COQ6m_GluN'	'o2[mN] + 2dp6mep[mN] -> h2o[mN] + 2dp6mobq[mN] '	0	1000
'Ubiquinone biosynthesis COQ7 GluN'	'COQ7m_GluN'	'h[mN] + nadph[mN] + o2[mN] + 2dp6mobq_me[mN] -> h2o[mN] + nadp[mN] + 2dpmhobq[mN] '	0	1000
'p-coumaroyl-CoA formation GluN'	'COUCOAFm_GluN'	'coa[mN] + atp[mN] + T4hcinnm[mN] -> coucoa[mN] + amp[mN] + ppi[mN] '	0	1000
'coproporphyrinogen oxidase (O2 required) GluN'	'CPPPGO_GluN'	'2 h[cN] + o2[cN] + cpppg3[cN] -> 2 h2o[cN] + 2 co2[cN] + pppg9[cN] '	0	1000
'L-carnitine reversible transport GluN'	'CRNt_GluN'	'crn[I] <=> crn[cN] '	-1000	1000
'L-carnitine transport out of mitochondria via diffusion GluN'	'CRNtim_GluN'	'crn[mN] -> crn[cN] '	0	1000
'carnitine O-aceyltransferase, mitochondrial GluN'	'CSNAT2m_GluN'	'coa[mN] + pcrn[mN] <=> ppcoa[mN] + crn[mN] '	-1000	1000
'carnitine O-aceyltransferase, mitochondrial GluN'	'CSNATm_GluN'	'coa[mN] + acrn[mN] <=> accoa[mN] + crn[mN] '	-1000	1000
'citrate synthase GluN'	'CSm_GluN'	'h2o[mN] + accoa[mN] + oaa[mN] -> h[mN] + coa[mN] + cit[mN] '	0	1000
'Cyanide sulfurtransferase, mitochondrial GluN'	'CYANSTm_GluN'	'cyan[mN] + tsul[mN] -> h[mN] + so3[mN] + tcynt[mN] '	0	1000
'Cyanide transport via diffusion (extracellular to cytosol) GluN'	'CYANt_GluN'	'cyan[I] <=> cyan[cN] '	-1000	1000
'Cyanide transport via diffusion (mitochondrial) GluN'	'CYANtm_GluN'	'cyan[cN] <=> cyan[mN] '	-1000	1000
'cytochrome c oxidase, mitochondrial Complex IV GluN'	'CYOOm2_GluN'	'8 h[mN] + o2[mN] + 4 focytC[mN] -> 4 h[cN] + 2 h2o[mN] + 4 ficytC[mN] '	0	1000
'ubiquinol-6 cytochrome c reductase, Complex III GluN'	'CYOR-u10m_GluN'	'2 h[mN] + 2 ficytC[mN] + q10h2[mN] -> 4 h[cN] + q10[mN] + 2 focytC[mN] '	0	1000
'L-cysteine/L-glutamine reversible exchanger GluN'	'CYSGLUexR_GluN'	'cys_L[I] + gln_L[cN] <=> gln_L[I] + cys_L[cN] '	-1000	1000
'L-cysteine/glycine reversible exchanger GluN'	'CYSGLYexR_GluN'	'gly[I] + cys_L[cN] <=> cys_L[I] + gly[cN] '	-1000	1000
'cysteine oxidase GluN'	'CYSO_GluN'	'o2[cN] + cys_L[cN] -> 2 h[cN] + 3sala[cN] '	0	1000
'cysteine transaminase (mitochondrial) GluN'	'CYSTAm_GluN'	'akg[mN] + cys_L[mN] <=> glu_L[mN] + mercppyr[mN] '	-1000	1000
'L-cysteine transport via diffusion (extracellular to cytosol) GluN'	'CYStec_GluN'	'cys_L[I] <=> cys_L[cN] '	-1000	1000
'cytidylate kinase (CMP),mitochondrial GluN'	'CYTK1m_GluN'	'atp[mN] + cmp[mN] <=> adp[mN] + cdp[mN] '	-1000	1000
'D-lactate transport via proton symport GluN'	'D-LACt2_GluN'	'h[I] + lac_D[I] <=> h[cN] + lac_D[cN] '	-1000	1000
'D-lactate transport, mitochondrial GluN'	'D-LACtm_GluN'	'h[cN] + lac_D[cN] <=> h[mN] + lac_D[mN] '	-1000	1000
'2-dehydro-3-deoxy-phosphogluconate aldolase, mitochondrial GluN'	'DDPGAm_GluN'	'4h2oglt[mN] <=> pyr[mN] + glx[mN] '	-1000	1000
'lipid, flip-flop intracellular transport GluN'	'DECDPtm_GluN'	'decdp[cN] <=> decdp[mN] '	-1000	1000
'deoxyguanosine kinase GluN'	'DGNSKm_GluN'	'atp[mN] + dgsn[mN] -> h[mN] + adp[mN] + dgmp[mN] '	0	1000
'deoyguanosine transport via diffusion GluN'	'DGSNt_GluN'	'dgsn[I] <=> dgsn[cN] '	-1000	1000
'deoyguanosine transport in mitochondria GluN'	'DGSNtm_GluN'	'dgsn[cN] <=> dgsn[mN] '	-1000	1000
'dihydroxydecaprenylbenzoate methyltransferase GluN'	'DHDPBMTm_GluN'	'3dpdhb[mN] + amet[mN] -> h[mN] + ahcys[mN] + 3dpdhb_me[mN] '	0	1000
'dihydrofolate reversible mitochondrial transport GluN'	'DHFtm_GluN'	'dhf[cN] <=> dhf[mN] '	-1000	1000
'dimethylglycine dehydrogenase, mitochondrial GluN'	'DMGDHm_GluN'	'h2o[mN] + fad[mN] + dmgly[mN] -> fadh2[mN] + fald[mN] + sarcs[mN] '	0	1000
'dimethylglycine transport via diffusion (cytosol to mitochondria) GluN'	'DMGtm_GluN'	'dmgly[cN] <=> dmgly[mN] '	-1000	1000
'Diphosphoglyceromutase GluN'	'DPGM_GluN'	'13dpg[cN] <=> h[cN] + 23dpg[cN] '	-1000	1000
'Diphosphoglycerate phosphatase GluN'	'DPGase_GluN'	'h2o[cN] + 23dpg[cN] -> pi[cN] + 3pg[cN] '	0	1000
'3-Decaprenyl-4-hydroxy-5-methoxybenzoate decarboxylation GluN'	'DPHMBDCm_GluN'	'h[mN] + 3dpdhb_me[mN] -> co2[mN] + 2dp6mep[mN] '	0	1000
'deoxyuridine kinase (ATP:Deoxyuridine), mitochondrial GluN'	'DURIK1m_GluN'	'atp[mN] + duri[mN] -> h[mN] + adp[mN] + dump[mN] '	0	1000
'deoxyuridine transport via diffusion GluN'	'DURIt_GluN'	'duri[I] <=> duri[cN] '	-1000	1000
'dUTP diphosphatase GluN'	'DUTPDPm_GluN'	'h2o[mN] + dutp[mN] -> h[mN] + ppi[mN] + dump[mN] '	0	1000
'3-hydroxyacyl-CoA dehydratase (3-hydroxyisobutyryl-CoA) (mitochondria) GluN'	'ECOAH12m_GluN'	'h2o[mN] + 2mp2coa[mN] <=> 3hibutcoa[mN] '	-1000	1000
'3-hydroxyacyl-CoA dehydratase (3-hydroxybutanoyl-CoA) (mitochondria) GluN'	'ECOAH1m_GluN'	'3hbcoa[mN] <=> h2o[mN] + b2coa[mN] '	-1000	1000
'2-Methylprop-2-enoyl-CoA (2-Methylbut-2-enoyl-CoA), mitochondrial GluN'	'ECOAH9m_GluN'	'h2o[mN] + 2mb2coa[mN] <=> 3hmbcoa[mN] '	-1000	1000
'L-erythro-4-Hydroxyglutamate:2-oxoglutarate aminotransferase 2, mitochondrial GluN'	'EHGLAT2m_GluN'	'e4hglu[mN] + oaa[mN] -> asp_L[mN] + 4h2oglt[mN] '	0	1000
'L-erythro-4-Hydroxyglutamate:2-oxoglutarate aminotransferase, mitochondrial GluN'	'EHGLATm_GluN'	'akg[mN] + e4hglu[mN] -> glu_L[mN] + 4h2oglt[mN] '	0	1000
'enolase GluN'	'ENO_GluN'	'2pg[cN] <=> h2o[cN] + pep[cN] '	-1000	1000
'electron transfer flavoprotein GluN'	'ETF_GluN'	'fadh2[mN] + etfox[mN] -> fad[mN] + etfrd[mN] '	0	1000
'Electron transfer flavoprotein-ubiquinone oxidoreductase GluN'	'ETFQO_GluN'	'q10[mN] + etfrd[mN] -> q10h2[mN] + etfox[mN] '	0	1000
'ethanol monooxygenase GluN'	'ETOHMO_GluN'	'h[cN] + o2[cN] + etoh[cN] + nadph[cN] -> 2 h2o[cN] + acald[cN] + nadp[cN] '	0	1000
'ethanol reversible transport GluN'	'ETOHt_GluN'	'etoh[I] <=> etoh[cN] '	-1000	1000
'formaldehyde transport via diffusion (mitochondrial) GluN'	'FALDtm_GluN'	'fald[mN] <=> fald[cN] '	-1000	1000
'fructose-bisphosphate aldolase GluN'	'FBA_GluN'	'fdp[cN] <=> dhap[cN] + g3p[cN] '	-1000	1000
'Ferrochelatase, mitochondrial GluN'	'FCLTm_GluN'	'fe2[mN] + ppp9[mN] -> 2 h[mN] + pheme[mN] '	0	1000
'iron (II) transport GluN'	'FE2tm_GluN'	'h[cN] + fe2[cN] -> h[mN] + fe2[mN] '	0	1000
'formate mitochondrial transport GluN'	'FORt2m_GluN'	'for[mN] <=> for[cN] '	-1000	1000
'folylpolyglutamate synthetase, mitochondrial GluN'	'FPGS2m_GluN'	'glu_L[mN] + 5thf[mN] + atp[mN] -> h[mN] + 6thf[mN] + adp[mN] + pi[mN] '	0	1000
'folylpolyglutamate synthetase, mitochondrial GluN'	'FPGS3m_GluN'	'glu_L[mN] + 6thf[mN] + atp[mN] -> h[mN] + 7thf[mN] + adp[mN] + pi[mN] '	0	1000
'folylpolyglutamate synthetase (DHF), mitochondrial GluN'	'FPGS4m_GluN'	'4 glu_L[mN] + 4 atp[mN] + dhf[mN] -> 4 h[mN] + 4 adp[mN] + 4 pi[mN] + 5dhf[mN] '	0	1000
'folylpolyglutamate synthetase (DHF), mitochondrial GluN'	'FPGS5m_GluN'	'glu_L[mN] + atp[mN] + 5dhf[mN] -> h[mN] + 6dhf[mN] + adp[mN] + pi[mN] '	0	1000
'folylpolyglutamate synthetase (DHF), mitochondrial GluN'	'FPGS6m_GluN'	'glu_L[mN] + 6dhf[mN] + atp[mN] -> h[mN] + 7dhf[mN] + adp[mN] + pi[mN] '	0	1000
'folylpolyglutamate synthetase (10fthf), mitochondrial GluN'	'FPGS7m_GluN'	'10fthf[mN] + 4 glu_L[mN] + 4 atp[mN] -> 10fthf5glu[mN] + 4 h[mN] + 4 adp[mN] + 4 pi[mN] '	0	1000
'folylpolyglutamate synthetase (10fthf), mitochondrial GluN'	'FPGS8m_GluN'	'10fthf5glu[mN] + glu_L[mN] + atp[mN] -> 10fthf6glu[mN] + h[mN] + adp[mN] + pi[mN] '	0	1000
'folylpolyglutamate synthetase (10fthf), mitochondrial GluN'	'FPGS9m_GluN'	'10fthf6glu[mN] + glu_L[mN] + atp[mN] -> 10fthf7glu[mN] + h[mN] + adp[mN] + pi[mN] '	0	1000
'folylpolyglutamate synthetase, mitochondrial GluN'	'FPGSm_GluN'	'4 glu_L[mN] + 4 atp[mN] + thf[mN] -> 4 h[mN] + 5thf[mN] + 4 adp[mN] + 4 pi[mN] '	0	1000
'formate-tetrahydrofolate ligase, mitochondrial GluN'	'FTHFLm_GluN'	'atp[mN] + for[mN] + thf[mN] <=> 10fthf[mN] + adp[mN] + pi[mN] '	-1000	1000
'Fumarate:sulfite antiport, mitochondrial GluN'	'FUMSO3tm_GluN'	'so3[mN] + fum[cN] <=> so3[cN] + fum[mN] '	-1000	1000
'Fumarate:sulfate antiport, mitochondrial GluN'	'FUMSO4tm_GluN'	'fum[cN] + so4[mN] <=> fum[mN] + so4[cN] '	-1000	1000
'Fumarate:thiosulfate antiport, mitochondrial GluN'	'FUMTSULtm_GluN'	'tsul[mN] + fum[cN] <=> fum[mN] + tsul[cN] '	-1000	1000
'fumarase, mitochondrial GluN'	'FUMm_GluN'	'h2o[mN] + fum[mN] <=> mal_L[mN] '	-1000	1000
'fumarate transport, mitochondrial GluN'	'FUMtm_GluN'	'pi[mN] + fum[cN] <=> pi[cN] + fum[mN] '	-1000	1000
'glycerol-3-phosphate dehydrogenase (FAD), mitochondrial GluN'	'G3PD2m_GluN'	'fad[mN] + glyc3p[cN] -> fadh2[mN] + dhap[cN] '	0	1000
'glutamate-5-semialdehyde dehydrogenase (m) GluN'	'G5SDym_GluN'	'h[mN] + nadph[mN] + glu5p[mN] -> nadp[mN] + pi[mN] + glu5sa[mN] '	0	1000
'glucose 6-phosphate dehydrogenase GluN'	'G6PDH2r_GluN'	'nadp[cN] + g6p[cN] <=> h[cN] + nadph[cN] + 6pgl[cN] '	-1000	1000
'glyceraldehyde-3-phosphate dehydrogenase GluN'	'GAPD_GluN'	'pi[cN] + nad[cN] + g3p[cN] <=> h[cN] + 13dpg[cN] + nadh[cN] '	-1000	1000
'Glycolaldehyde dehydrogenase, mitochondrial GluN'	'GCALDDm_GluN'	'h2o[mN] + nad[mN] + gcald[mN] -> 2 h[mN] + nadh[mN] + glyclt[mN] '	0	1000
'glycine-cleavage complex (lipoamide), mitochondrial GluN'	'GCC2am_GluN'	'h[mN] + gly[mN] + lpam[mN] <=> co2[mN] + alpam[mN] '	-1000	1000
'glycine-cleavage system (lipoamide) irreversible, mitochondrial GluN'	'GCC2bim_GluN'	'thf[mN] + alpam[mN] -> nh4[mN] + dhlam[mN] + mlthf[mN] '	0	1000
'glycine-cleavage complex (lipoamide), mitochondrial GluN'	'GCC2cm_GluN'	'nad[mN] + dhlam[mN] <=> h[mN] + nadh[mN] + lpam[mN] '	-1000	1000
'glycine-cleavage complex (lipoylprotein), mitochondrial GluN'	'GCCam_GluN'	'h[mN] + gly[mN] + lpro[mN] <=> co2[mN] + alpro[mN] '	-1000	1000
'glycine-cleavage complex (lipoylprotein) irreversible, mitochondrial GluN'	'GCCbim_GluN'	'thf[mN] + alpro[mN] -> nh4[mN] + mlthf[mN] + dhlpro[mN] '	0	1000
'glycine-cleavage complex (lipoylprotein), mitochondrial GluN'	'GCCcm_GluN'	'nad[mN] + dhlpro[mN] <=> h[mN] + nadh[mN] + lpro[mN] '	-1000	1000
'glycine hydroxymethyltransferase, reversible, mitochondrial GluN'	'GHMT2rm_GluN'	'thf[mN] + ser_L[mN] <=> h2o[mN] + gly[mN] + mlthf[mN] '	-1000	1000
'glycine hydroxymethyltransferase, mitochondrial GluN'	'GHMT3m_GluN'	'h[mN] + 3htmelys[mN] -> gly[mN] + 4tmeabut[mN] '	0	1000
'D-Glucuronolactone:NAD+ oxidoreductase, mitochondrial GluN'	'GLACOm_GluN'	'2 h2o[mN] + nad[mN] + glac[mN] -> 3 h[mN] + nadh[mN] + glcr[mN] '	0	1000
'L-glutamine transport via electroneutral transporter GluN'	'GLNtm_GluN'	'gln_L[cN] -> gln_L[mN] '	0	1000
'glutamate 5-kinase (m) GluN'	'GLU5Km_GluN'	'glu_L[mN] + atp[mN] -> adp[mN] + glu5p[mN] '	0	1000
'glutamate dehydrogenase (NAD) (mitochondrial) GluN'	'GLUDxm_GluN'	'h2o[mN] + nad[mN] + glu_L[mN] <=> h[mN] + akg[mN] + nadh[mN] + nh4[mN] '	-1000	1000
'glutamate dehydrogenase (NADP), mitochondrial GluN'	'GLUDym_GluN'	'h2o[mN] + nadp[mN] + glu_L[mN] <=> h[mN] + nadph[mN] + akg[mN] + nh4[mN] '	0	0
'glutaminase (mitochondrial) GluN'	'GLUNm_GluN'	'h2o[mN] + gln_L[mN] -> glu_L[mN] + nh4[mN] '	0	1000
'glutaryl-CoA dehydrogenase (mitochondria) GluN'	'GLUTCOADHm_GluN'	'h[mN] + glutcoa[mN] + fad[mN] -> co2[mN] + b2coa[mN] + fadh2[mN] '	0	1000
'L-glutamate secretion via secretory vesicle (ATP driven) GluN'	'GLUVESSEC_GluN'	'atp[cN] + h2o[cN] + glu_L[cN] -> glu_L[I] + adp[cN] + h[cN] + pi[cN] '	0.25	1000
'L-glutamate reversible transport via proton symport, mitochondrial GluN'	'GLUt2m_GluN'	'h[cN] + glu_L[cN] <=> h[mN] + glu_L[mN] '	-1000	1000
'glycine C-acetyltransferase GluN'	'GLYATm_GluN'	'accoa[mN] + gly[mN] <=> coa[mN] + 2aobut[mN] '	-1000	1000
'Glycolate dehydrogenase (NADP), mitochondrial GluN'	'GLYCLTDym_GluN'	'h[mN] + nadph[mN] + glx[mN] -> nadp[mN] + glyclt[mN] '	0	1000
'glycerol transport via channel GluN'	'GLYCt_GluN'	'glyc[cN] <=> glyc[I] '	-1000	1000
'glycerol transport GluN'	'GLYCtm_GluN'	'glyc[cN] <=> glyc[mN] '	-1000	1000
'glycerol kinase GluN'	'GLYKm_GluN'	'atp[mN] + glyc[mN] -> h[mN] + adp[mN] + glyc3p[mN] '	0	1000
'hydroxyacylglutathione hydrolase, mitochondrial GluN'	'GLYOXm_GluN'	'h2o[mN] + lgt_S[mN] -> h[mN] + lac_D[mN] + gthrd[mN] '	0	1000
'glycine passive transport to mitochondria GluN'	'GLYtm_GluN'	'gly[cN] <=> gly[mN] '	-1000	1000
'phosphogluconate dehydrogenase GluN'	'GND_GluN'	'nadp[cN] + 6pgc[cN] -> nadph[cN] + co2[cN] + ru5p_D[cN] '	0	1000
'glutathione oxidoreductase GluN'	'GTHOm_GluN'	'h[mN] + nadph[mN] + gthox[mN] -> nadp[mN] + 2 gthrd[mN] '	0	1000
'glutathione peroxidase, mitochondria GluN'	'GTHPm_GluN'	'h2o2[mN] + 2 gthrd[mN] <=> 2 h2o[mN] + gthox[mN] '	-1000	1000
'carboxylic acid dissociation GluN'	'H2CO3Dm_GluN'	'h2o[mN] + co2[mN] <=> h2co3[mN] '	-1000	1000
'hydrogen peroxide transport via diffusion GluN'	'H2O2t_GluN'	'h2o2[I] <=> h2o2[cN] '	-1000	1000
'hydrogen peroxide mitochondrial transport GluN'	'H2O2tm_GluN'	'h2o2[cN] <=> h2o2[mN] '	-1000	1000
'H2O transport via diffusion GluN'	'H2Ot_GluN'	'h2o[I] <=> h2o[cN] '	-1000	1000
'H2O transport, mitochondrial GluN'	'H2Otm_GluN'	'h2o[cN] <=> h2o[mN] '	-1000	1000
'3-hydroxyacyl-CoA dehydrogenase (acetoacetyl-CoA) (mitochondria) GluN'	'HACD1m_GluN'	'h[mN] + nadh[mN] + aacoa[mN] <=> nad[mN] + 3hbcoa[mN] '	-1000	1000
'3-hydroxyacyl-CoA dehydrogenase (2-Methylacetoacetyl-CoA), mitochondrial GluN'	'HACD9m_GluN'	'nad[mN] + 3hmbcoa[mN] <=> h[mN] + nadh[mN] + 2maacoa[mN] '	-1000	1000
'Hydroxybenzoate Decaprenyltransferase GluN'	'HBZOPT10m_GluN'	'4hbz[mN] + decdp[mN] -> 3dphb[mN] + ppi[mN] '	0	1000
'HCO3 equilibration reaction GluN'	'HCO3Em_GluN'	'h2o[mN] + co2[mN] <=> h[mN] + hco3[mN] '	-1000	1000
'hexokinase (D-glucose:ATP) GluN'	'HEX1_GluN'	'atp[cN] + glc_D[cN] -> adp[cN] + h[cN] + g6p[cN] '	0	1000
'3-hydroxyisobutyrate dehydrogenase, mitochondrial GluN'	'HIBDm_GluN'	'nad[mN] + 3hmp[mN] <=> h[mN] + nadh[mN] + 2mop[mN] '	-1000	1000
'hydroxymethylbilane synthase GluN'	'HMBS_GluN'	'h2o[cN] + 4 ppbng[cN] -> 4 nh4[cN] + hmbil[cN] '	0	1000
'Hydroxymethylglutaryl CoA synthase (ir) GluN'	'HMGCOASim_GluN'	'h2o[mN] + accoa[mN] + aacoa[mN] -> h[mN] + coa[mN] + hmgcoa[mN] '	0	1000
'hydroxymethylglutaryl-CoA lyase GluN'	'HMGLm_GluN'	'hmgcoa[mN] -> accoa[mN] + acac[mN] '	0	1000
'L-hydroxyproline dehydrogenase (NAD), mitochondrial GluN'	'HPROxm_GluN'	'4hpro_LT[mN] + nad[mN] -> 2 h[mN] + nadh[mN] + 1p3h5c[mN] '	0	1000
'proton diffusion GluN'	'Ht_GluN'	'h[cN] <=> h[I] '	0	1000
'Uncoupling protein GluN'	'Htm_GluN'	'h[cN] -> h[mN] '	0	1000
'Isocitrate dehydrogenase (NAD+) GluN'	'ICDHxm_GluN'	'nad[mN] + icit[mN] -> akg[mN] + co2[mN] + nadh[mN] '	0	1000
'Isocitrate dehydrogenase (NADP+) GluN'	'ICDHyrm_GluN'	'nadp[mN] + icit[mN] <=> nadph[mN] + akg[mN] + co2[mN] '	-1000	1000
'isoleucine transaminase GluN'	'ILETA_GluN'	'akg[cN] + ile_L[cN] <=> glu_L[cN] + 3mop[cN] '	-1000	1000
'isoleucine transaminase, mitochondrial GluN'	'ILETAm_GluN'	'akg[mN] + ile_L[mN] <=> glu_L[mN] + 3mop[mN] '	-1000	1000
'Isoleucine mitochondrial transport GluN'	'ILEt5m_GluN'	'ile_L[cN] <=> ile_L[mN] '	-1000	1000
'L-isoleucine transport via diffusion (extracellular to cytosol) GluN'	'ILEtec_GluN'	'ile_L[I] <=> ile_L[cN] '	-1000	1000
'Imidazole acetaldeyde dehydrogenase (mito) GluN'	'IMACTD_m_GluN'	'h2o[mN] + nad[mN] + im4act[mN] -> 2 h[mN] + nadh[mN] + im4ac[mN] '	0	1000
'Itaconate--CoA ligase (GDP-forming), mitochondrial GluN'	'ITCOAL1m_GluN'	'coa[mN] + gtp[mN] + itacon[mN] <=> gdp[mN] + pi[mN] + itaccoa[mN] '	-1000	1000
'Itaconate--CoA ligase (ADP-forming), mitochondrial GluN'	'ITCOALm_GluN'	'coa[mN] + atp[mN] + itacon[mN] <=> adp[mN] + pi[mN] + itaccoa[mN] '	-1000	1000
'potassium transport via uniport (facilitated diffusion) GluN'	'Kt1r_GluN'	'k[I] <=> k[cN] '	-1000	1000
'L-lactate reversible transport via proton symport GluN'	'L-LACt2r_GluN'	'h[I] + lac_L[I] <=> h[cN] + lac_L[cN] '	-1000	1000
'L-lactate transport, mitochondrial GluN'	'L-LACtm_GluN'	'h[cN] + lac_L[cN] <=> h[mN] + lac_L[mN] '	0	1000
'lactaldehyde dehydrogenase, mitochondrial GluN'	'LCADi_Dm_GluN'	'h2o[mN] + nad[mN] + lald_D[mN] -> 2 h[mN] + nadh[mN] + lac_D[mN] '	0	1000
'lactaldehyde dehydrogenase, mitochondrial GluN'	'LCADim_GluN'	'h2o[mN] + nad[mN] + lald_L[mN] -> 2 h[mN] + nadh[mN] + lac_L[mN] '	0	1000
'L-Cysteate:2-oxoglutarate aminotransferase, mitochondrial GluN'	'LCYSTATm_GluN'	'akg[mN] + Lcyst[mN] <=> glu_L[mN] + 3spyr[mN] '	-1000	1000
'L-lactate dehydrogenase GluN'	'LDH_L_GluN'	'nad[cN] + lac_L[cN] <=> h[cN] + nadh[cN] + pyr[cN] '	-1000	1000
'L-lactate dehydrogenase GluN'	'LDH_Lm_GluN'	'nad[mN] + lac_L[mN] <=> h[mN] + nadh[mN] + pyr[mN] '	-1000	1000
'leucine transaminase GluN'	'LEUTA_GluN'	'akg[cN] + leu_L[cN] <=> glu_L[cN] + 4mop[cN] '	-1000	1000
'leucine transaminase, mitochondrial GluN'	'LEUTAm_GluN'	'akg[mN] + leu_L[mN] <=> glu_L[mN] + 4mop[mN] '	-1000	1000
'leucine mitochondrial transport GluN'	'LEUt5m_GluN'	'leu_L[cN] <=> leu_L[mN] '	-1000	1000
'L-leucine transport via diffusion (extracellular to cytosol) GluN'	'LEUtec_GluN'	'leu_L[I] <=> leu_L[cN] '	-1000	1000
'Lumped superoxide production GluN'	'LSOProd_GluN'	'o2[mN] + focytC[mN] -> ficytC[mN] + o2s[mN] '	0	1000
'L-lysine transport via diffusion (extracellular to cytosol) GluN'	'LYStiDF_GluN'	'lys_L[I] <=> lys_L[cN] '	-1000	1000
'Lysine mitochondrial transport via ornithine carrier GluN'	'LYStm_GluN'	'h[mN] + lys_L[cN] <=> h[cN] + lys_L[mN] '	-1000	1000
'Malate:sulfite antiport, mitochondrial GluN'	'MALSO3tm_GluN'	'so3[mN] + mal_L[cN] <=> mal_L[mN] + so3[cN] '	-1000	1000
'Malate:sulfate antiport, mitochondrial GluN'	'MALSO4tm_GluN'	'mal_L[cN] + so4[mN] <=> mal_L[mN] + so4[cN] '	-1000	1000
'Malate:thiosulfate antiport, mitochondrial GluN'	'MALTSULtm_GluN'	'mal_L[cN] + tsul[mN] <=> mal_L[mN] + tsul[cN] '	-1000	1000
'malate transport, mitochondrial GluN'	'MALtm_GluN'	'pi[mN] + mal_L[cN] <=> pi[cN] + mal_L[mN] '	-1000	1000
'methylcrotonoyl-CoA carboxylase, mitochondrial GluN'	'MCCCrm_GluN'	'atp[mN] + 3mb2coa[mN] + hco3[mN] <=> h[mN] + adp[mN] + pi[mN] + 3mgcoa[mN] '	-1000	1000
'malate dehydrogenase GluN'	'MDH_GluN'	'mal_L[cN] + nad[cN] <=> h[cN] + nadh[cN] + oaa[cN] '	-1000	1000
'malate dehydrogenase, mitochondrial GluN'	'MDHm_GluN'	'nad[mN] + mal_L[mN] <=> h[mN] + nadh[mN] + oaa[mN] '	-1000	1000
'malic enzyme (NADP), mitochondrial GluN'	'ME2m_GluN'	'nadp[mN] + mal_L[mN] -> nadph[mN] + co2[mN] + pyr[mN] '	0	1000
'mesaconate--CoA ligase (ADP-forming), mitochondrial GluN'	'MECOALm_GluN'	'coa[mN] + atp[mN] + mescon[mN] <=> adp[mN] + pi[mN] + mescoa[mN] '	-1000	1000
'mesaconate--CoA ligase (GDP-forming) GluN'	'MECOAS1m_GluN'	'coa[mN] + gtp[mN] + mescon[mN] <=> gdp[mN] + pi[mN] + mescoa[mN] '	-1000	1000
'methylglutaconyl-CoA hydratase (reversible), mitochondrial GluN'	'MGCHrm_GluN'	'h2o[mN] + 3mgcoa[mN] <=> hmgcoa[mN] '	-1000	1000
'Methylmalonyl-CoA decarboxylase, mitochondrial GluN'	'MMCDm_GluN'	'h[mN] + mmcoa_S[mN] -> co2[mN] + ppcoa[mN] '	0	1000
'methylmalonyl-CoA epimerase/racemase GluN'	'MMEm_GluN'	'mmcoa_R[mN] <=> mmcoa_S[mN] '	-1000	1000
'methylmalonyl-CoA mutase GluN'	'MMMm_GluN'	'mmcoa_R[mN] <=> succoa[mN] '	-1000	1000
'methylmalonate-semialdehyde dehydrogenase GluN'	'MMSAD1m_GluN'	'coa[mN] + nad[mN] + 2mop[mN] -> co2[mN] + nadh[mN] + ppcoa[mN] '	0	1000
'methylmalonate-semialdehyde dehydrogenase (malonic semialdehyde), mitochondrial GluN'	'MMSAD3m_GluN'	'coa[mN] + nad[mN] + msa[mN] -> co2[mN] + nadh[mN] + accoa[mN] '	0	1000
'methenyltetrahydrifikate cyclohydrolase, mitochondrial GluN'	'MTHFCm_GluN'	'h2o[mN] + methf[mN] <=> 10fthf[mN] + h[mN] '	-1000	1000
'methylenetetrahydrofolate dehydrogenase (NADP), mitochondrial GluN'	'MTHFDm_GluN'	'nadp[mN] + mlthf[mN] <=> nadph[mN] + methf[mN] '	-1000	1000
'N4-Acetylaminobutanal:NAD+ oxidoreductase (m) GluN'	'NABTNOm_GluN'	'h2o[mN] + nad[mN] + n4abutn[mN] -> 2 h[mN] + nadh[mN] + 4aabutn[mN] '	0	1000
'NADH dehydrogenase, mitochondrial GluN'	'NADH2-u10m_GluN'	'q10[mN] + 5 h[mN] + nadh[mN] -> 4 h[cN] + nad[mN] + q10h2[mN] '	0	1000
'nucleoside-diphosphate kinase (ATP:dIDP), mitochondrial GluN'	'NDPK10m_GluN'	'atp[mN] + didp[mN] <=> adp[mN] + ditp[mN] '	-1000	1000
'nucleoside-diphosphate kinase (ATP:GDP), mitochondrial GluN'	'NDPK1m_GluN'	'atp[mN] + gdp[mN] <=> adp[mN] + gtp[mN] '	-1000	1000
'nucleoside-diphosphate kinase (ATP:UDP), mitochondrial GluN'	'NDPK2m_GluN'	'atp[mN] + udp[mN] <=> adp[mN] + utp[mN] '	-1000	1000
'nucleoside-diphosphate kinase (ATP:CDP), mitochondrial GluN'	'NDPK3m_GluN'	'atp[mN] + cdp[mN] <=> adp[mN] + ctp[mN] '	-1000	1000
'nucleoside-diphosphate kinase (ATP:dTDP), mitochondrial GluN'	'NDPK4m_GluN'	'atp[mN] + dtdp[mN] <=> adp[mN] + dttp[mN] '	-1000	1000
'nucleoside-diphosphate kinase (ATP:dGDP), mitochondrial GluN'	'NDPK5m_GluN'	'atp[mN] + dgdp[mN] <=> adp[mN] + dgtp[mN] '	-1000	1000
'nucleoside-diphosphate kinase (ATP:dUDP), mitochondrial GluN'	'NDPK6m_GluN'	'atp[mN] + dudp[mN] <=> adp[mN] + dutp[mN] '	-1000	1000
'nucleoside-diphosphate kinase (ATP:dCDP), mitochondrial GluN'	'NDPK7m_GluN'	'atp[mN] + dcdp[mN] <=> adp[mN] + dctp[mN] '	-1000	1000
'nucleoside-diphosphate kinase (ATP:dADP), mitochondrial GluN'	'NDPK8m_GluN'	'atp[mN] + dadp[mN] <=> adp[mN] + datp[mN] '	-1000	1000
'nucleoside-diphosphate kinase (ATP:IDP), mitochondrial GluN'	'NDPK9m_GluN'	'atp[mN] + idp[mN] <=> adp[mN] + itp[mN] '	-1000	1000
'ammonia transport via proton antiport GluN'	'NH4t3r_GluN'	'h[I] + nh4[cN] <=> nh4[I] + h[cN] '	-1000	1000
'nicotinamide-nucleotide adenylyltransferase, mitochondrial GluN'	'NMNATm_GluN'	'h[mN] + atp[mN] + nmn[mN] -> nad[mN] + ppi[mN] '	0	1000
'nicotinate-nucleotide adenylyltransferase, mitochondrial GluN'	'NNATm_GluN'	'h[mN] + atp[mN] + nicrnt[mN] -> ppi[mN] + dnad[mN] '	0	1000
'5''-nucleotidase (dUMP),mitochondrial GluN'	'NTD1m_GluN'	'h2o[mN] + dump[mN] -> pi[mN] + duri[mN] '	0	1000
'5''-nucleotidase (UMP), mitochondrial GluN'	'NTD2m_GluN'	'h2o[mN] + ump[mN] -> pi[mN] + uri[mN] '	0	1000
'5''-nucleotidase (dTMP), mitochondrial GluN'	'NTD5m_GluN'	'h2o[mN] + dtmp[mN] -> pi[mN] + thymd[mN] '	0	1000
'Na+/K+ exchanging ATPase GluN'	'NaKt_GluN'	'2 k[I] + atp[cN] + h2o[cN] + 3 na1[cN] -> 3 na1[I] + adp[cN] + h[cN] + pi[cN] + 2 k[cN] '	0	1000
'superoxide anion transport via diffusion (extracellular) GluN'	'O2St_GluN'	'o2s[cN] <=> o2s[I] '	-1000	1000
'superoxide anion transport via diffusion (mitochondria) GluN'	'O2Stm_GluN'	'o2s[cN] <=> o2s[mN] '	-1000	1000
'o2 transport (diffusion) GluN'	'O2t_GluN'	'o2[I] <=> o2[cN] '	-1000	1000
'O2 transport (diffusion) GluN'	'O2tm_GluN'	'o2[cN] <=> o2[mN] '	-1000	1000
'3-oxoacid CoA-transferase GluN'	'OCOAT1m_GluN'	'acac[mN] + succoa[mN] <=> aacoa[mN] + succ[mN] '	-1000	1000
'2-oxoisovalerate dehydrogenase (acylating; 4-methyl-2-oxopentaoate), mitochondrial GluN'	'OIVD1m_GluN'	'coa[mN] + nad[mN] + 4mop[mN] -> co2[mN] + nadh[mN] + ivcoa[mN] '	0	1000
'2-oxoisovalerate dehydrogenase (acylating; 3-methyl-2-oxobutanoate), mitochondrial GluN'	'OIVD2m_GluN'	'coa[mN] + nad[mN] + 3mob[mN] -> co2[mN] + nadh[mN] + ibcoa[mN] '	0	1000
'2-oxoisovalerate dehydrogenase (acylating; 3-methyl-2-oxopentanoate), mitochondrial GluN'	'OIVD3m_GluN'	'coa[mN] + nad[mN] + 3mop[mN] -> co2[mN] + nadh[mN] + 2mbcoa[mN] '	0	1000
'ornithine transaminase reversible (m) GluN'	'ORNTArm_GluN'	'akg[mN] + orn[mN] <=> glu_L[mN] + glu5sa[mN] '	-1000	1000
'ornithine mitochondrial transport via proton antiport GluN'	'ORNt3m_GluN'	'h[cN] + orn[mN] <=> h[mN] + orn[cN] '	-1000	1000
'ornithine mitochondrial transport exchange with citruline GluN'	'ORNt4m_GluN'	'h[cN] + citr_L[cN] + orn[mN] <=> h[mN] + citr_L[mN] + orn[cN] '	-1000	1000
'ornithine transport via diffusion (extracellular to cytosol) GluN'	'ORNtiDF_GluN'	'orn[I] -> orn[cN] '	0	1000
'Cytochrome P450 11A1, mitochondrial [Precursor] GluN'	'P45011A1m_GluN'	'h[mN] + nadph[mN] + 2 o2[mN] + chsterol[mN] -> 2 h2o[mN] + nadp[mN] + 4mptnl[mN] + prgnlone[mN] '	0	1000
'1-pyrroline-5-carboxylate dehydrogenase, mitochondrial GluN'	'P5CDm_GluN'	'2 h2o[mN] + nad[mN] + 1pyr5c[mN] -> h[mN] + nadh[mN] + glu_L[mN] '	0	1000
'phosphatidylcholine flippase GluN'	'PCFLOPm_GluN'	'atp[cN] + h2o[cN] + pchol_hs[mN] -> adp[cN] + h[cN] + pi[cN] + pchol_hs[cN] '	0	1000
'pyruvate dehydrogenase GluN'	'PDHm_GluN'	'coa[mN] + nad[mN] + pyr[mN] -> co2[mN] + nadh[mN] + accoa[mN] '	0	1000
'phosphatidylethanolamine flippase GluN'	'PEFLIP_GluN'	'pe_hs[I] + atp[cN] + h2o[cN] -> adp[cN] + h[cN] + pi[cN] + pe_hs[cN] '	0	1000
'phosphatidylethanolamine flippase GluN'	'PEFLIPm_GluN'	'atp[cN] + h2o[cN] + pe_hs[cN] -> adp[cN] + h[cN] + pi[cN] + pe_hs[mN] '	0	1000
'phosphatidylethanolamine N-methyltransferase GluN'	'PETOHMm_hs_GluN'	'3 amet[mN] + pe_hs[mN] -> 3 h[mN] + 3 ahcys[mN] + pchol_hs[mN] '	0	1000
'phosphofructokinase GluN'	'PFK_GluN'	'atp[cN] + f6p[cN] -> adp[cN] + h[cN] + fdp[cN] '	0	1000
'glucose-6-phosphate isomerase GluN'	'PGI_GluN'	'g6p[cN] <=> f6p[cN] '	-1000	1000
'phosphoglycerate kinase GluN'	'PGK_GluN'	'atp[cN] + 3pg[cN] <=> adp[cN] + 13dpg[cN] '	-1000	1000
'6-phosphogluconolactonase GluN'	'PGL_GluN'	'h2o[cN] + 6pgl[cN] -> h[cN] + 6pgc[cN] '	0	1000
'phosphoglycerate mutase GluN'	'PGM_GluN'	'2pg[cN] <=> 3pg[cN] '	-1000	1000
'L-1-pyrroline-3-hydroxy-5-carboxylate dehydrogenase GluN'	'PHCDm_GluN'	'2 h2o[mN] + nad[mN] + 1p3h5c[mN] -> h[mN] + nadh[mN] + e4hglu[mN] '	0	1000
'L-1-Pyrroline-3-hydroxy-5-carboxylate spontaneous conversion to L-4-Hydroxyglutamate semialdehyde, mitochondrial GluN'	'PHCHGSm_GluN'	'h[mN] + h2o[mN] + 1p3h5c[mN] <=> 4hglusa[mN] '	-1000	1000
'Heme transport to cytosol GluN'	'PHEMEtm_GluN'	'pheme[mN] <=> pheme[cN] '	-1000	1000
'phenylalanine transaminase (m) GluN'	'PHETA1m_GluN'	'akg[mN] + phe_L[mN] <=> glu_L[mN] + phpyr[mN] '	-1000	1000
'phosphate transporter, mitochondrial GluN'	'PIt2m_GluN'	'h[cN] + pi[cN] <=> h[mN] + pi[mN] '	-1000	1000
'phosphate transport in/out via three Na+ symporter GluN'	'PIt7_GluN'	'3 na1[I] + pi[I] <=> pi[cN] + 3 na1[cN] '	-1000	1000
'pantothenate kinase (mitochondrial) GluN'	'PNTKm_GluN'	'atp[mN] + pnto_R[mN] -> h[mN] + adp[mN] + 4ppan[mN] '	0	1000
'inorganic diphosphatase GluN'	'PPA_GluN'	'h2o[cN] + ppi[cN] -> h[cN] + 2 pi[cN] '	0	1000
'inorganic triphosphatase, mitochondrial GluN'	'PPA2m_GluN'	'h2o[mN] + pppi[mN] -> h[mN] + ppi[mN] + pi[mN] '	0	1000
'inorganic diphosphatase GluN'	'PPAm_GluN'	'h2o[mN] + ppi[mN] -> h[mN] + 2 pi[mN] '	0	1000
'Propionate transport, diffusion GluN'	'PPAt_GluN'	'ppa[I] -> ppa[cN] '	0	1000
'Propionate transport, diffusion GluN'	'PPAtm_GluN'	'ppa[cN] -> ppa[mN] '	0	1000
'porphobilinogen synthase GluN'	'PPBNGS_GluN'	'2 5aop[cN] -> 2 h2o[cN] + h[cN] + ppbng[cN] '	0	1000
'Propionyl-CoA carboxylase, mitochondrial GluN'	'PPCOACm_GluN'	'ppcoa[mN] + atp[mN] + hco3[mN] -> h[mN] + adp[mN] + pi[mN] + mmcoa_S[mN] '	0	1000
'Propanoyl-CoA:FAD 2,3-oxidoreductase, mitochondrial GluN'	'PPCOAOm_GluN'	'ppcoa[mN] + fad[mN] -> fadh2[mN] + prpncoa[mN] '	0	1000
'protoporphyrinogen IX mitochondrial transport GluN'	'PPPG9tm_GluN'	'pppg9[cN] <=> pppg9[mN] '	-1000	1000
'protoporphyrinogen oxidase, mitochondrial GluN'	'PPPGOm_GluN'	'3 o2[mN] + 2 pppg9[mN] -> 6 h2o[mN] + 2 ppp9[mN] '	0	1000
'pregnenolone intracellular transport GluN'	'PRGNLONEtm_GluN'	'prgnlone[cN] <=> prgnlone[mN] '	-1000	1000
'proline oxidase (NAD), mitochondrial GluN'	'PRO1xm_GluN'	'nad[mN] + pro_L[mN] -> 2 h[mN] + nadh[mN] + 1pyr5c[mN] '	0	1000
'Proline dehydrogenase (m) GluN'	'PROD2m_GluN'	'fad[mN] + pro_L[mN] -> h[mN] + fadh2[mN] + 1pyr5c[mN] '	0	1000
'L-proline reversible transport via proton symport GluN'	'PROt2r_GluN'	'h[I] + pro_L[I] <=> h[cN] + pro_L[cN] '	-1000	1000
'L-proline transport, mitochondrial GluN'	'PROtm_GluN'	'pro_L[cN] <=> pro_L[mN] '	-1000	1000
'Propenoyl-CoA hydrolase (m) GluN'	'PRPNCOAHYDm_GluN'	'h2o[mN] + prpncoa[mN] -> 3hpcoa[mN] '	0	1000
'phosphatidylserine flippase GluN'	'PSFLIP_GluN'	'ps_hs[I] + atp[cN] + h2o[cN] -> adp[cN] + h[cN] + pi[cN] + ps_hs[cN] '	0	1000
'phosphatidylserine flippase GluN'	'PSFLIPm_GluN'	'atp[cN] + h2o[cN] + ps_hs[cN] -> adp[cN] + h[cN] + pi[cN] + ps_hs[mN] '	0	1000
'pyruvate kinase GluN'	'PYK_GluN'	'adp[cN] + h[cN] + pep[cN] -> atp[cN] + pyr[cN] '	0	1000
'Perillyl aldehyde:NAD+ oxidoreductase (m) GluN'	'PYLALDOXm_GluN'	'h2o[mN] + nad[mN] + pylald[mN] -> 2 h[mN] + nadh[mN] + peracd[mN] '	0	1000
'pyruvate mitochondrial transport via proton symport GluN'	'PYRt2m_GluN'	'h[cN] + pyr[cN] <=> h[mN] + pyr[mN] '	-1000	1000
'pyruvate reversible transport via proton symport GluN'	'PYRt2r_GluN'	'h[I] + pyr[I] <=> h[cN] + pyr[cN] '	-1000	1000
'ribulose 5-phosphate 3-epimerase GluN'	'RPE_GluN'	'ru5p_D[cN] <=> xu5p_D[cN] '	-1000	1000
'ribose-5-phosphate isomerase GluN'	'RPI_GluN'	'r5p[cN] <=> ru5p_D[cN] '	-1000	1000
'saccharopine dehydrogenase (NADP, L-lysine forming), mitochondrial GluN'	'SACCD3m_GluN'	'h[mN] + nadph[mN] + akg[mN] + lys_L[mN] -> h2o[mN] + nadp[mN] + saccrp_L[mN] '	0	1000
'saccharopine dehydrogenase (NAD, L-glutamate forming), mitochondrial GluN'	'SACCD4m_GluN'	'h2o[mN] + nadp[mN] + saccrp_L[mN] -> h[mN] + nadph[mN] + glu_L[mN] + L2aadp6sa[mN] '	0	1000
'Sarcosine transport (mitochondrial) GluN'	'SARCStm_GluN'	'sarcs[cN] -> sarcs[mN] '	0	1000
'Sarcosine dehydrogenase (m) GluN'	'SARDHm_GluN'	'fad[mN] + sarcs[mN] + thf[mN] -> fadh2[mN] + gly[mN] + mlthf[mN] '	0	1000
'L-Serine/Glutamine reversible exchange GluN'	'SERGLNexR_GluN'	'ser_L[I] + gln_L[cN] <=> gln_L[I] + ser_L[cN] '	-1000	1000
'L-Serine/Glycine reversible exchange GluN'	'SERGLYexR_GluN'	'ser_L[I] + gly[cN] <=> gly[I] + ser_L[cN] '	-1000	1000
'L-serine via sodium symport GluN'	'SERt4_GluN'	'na1[I] + ser_L[I] -> na1[cN] + ser_L[cN] '	0	1000
'L-sulfolactate dehydrogenase (NAD+), mitochondrial GluN'	'SLDxm_GluN'	'nad[mN] + sl_L[mN] <=> h[mN] + nadh[mN] + 3spyr[mN] '	-1000	1000
'superoxide dismutase GluN'	'SPODMm_GluN'	'2 h[mN] + 2 o2s[mN] -> o2[mN] + h2o2[mN] '	0	1000
'succinate-semialdehyde dehydrogenase (NAD) reversible (mitochondrial) GluN'	'SSALxm_GluN'	'h2o[mN] + nad[mN] + sucsal[mN] -> 2 h[mN] + nadh[mN] + succ[mN] '	0	1000
'succinate transport, mitochondrial GluN'	'SUCCt2m_GluN'	'pi[mN] + succ[cN] <=> pi[cN] + succ[mN] '	-1000	1000
'succinate dehydrogenase GluN'	'SUCD1m_GluN'	'fad[mN] + succ[mN] <=> fadh2[mN] + fum[mN] '	-1000	1000
'Succinate--CoA ligase (GDP-forming) GluN'	'SUCOAS1m_GluN'	'coa[mN] + gtp[mN] + succ[mN] <=> gdp[mN] + pi[mN] + succoa[mN] '	0	0
'Succinate--CoA ligase (ADP-forming) GluN'	'SUCOASm_GluN'	'coa[mN] + atp[mN] + succ[mN] <=> adp[mN] + pi[mN] + succoa[mN] '	-1000	1000
'sulfite oxidase GluN'	'SULFOX_GluN'	'h2o[cN] + 2 ficytC[mN] + so3[cN] -> 2 h[cN] + 2 focytC[mN] + so4[cN] '	0	1000
'trans-2-Methyl-5-isopropylhexa-2,5-dienoyl-CoA hydro-lyase (m) GluN'	'T2M26DCOAHLm_GluN'	'h2o[mN] + t2m26dcoa[mN] <=> 3h26dm5coa[mN] '	-1000	1000
'4-hydroxycinnamate formation GluN'	'T4HCINNMFM_GluN'	'34hpl[mN] -> h2o[mN] + T4hcinnm[mN] '	0	1000
'transaldolase GluN'	'TALA_GluN'	'g3p[cN] + s7p[cN] <=> f6p[cN] + e4p[cN] '	-1000	1000
'Thiocyanate transport via diffusion (cytosol to extracellular) GluN'	'TCYNTt_GluN'	'tcynt[cN] -> tcynt[I] '	0	1000
'Thiocyanate transport via diffusion (mitochondrial) GluN'	'TCYNTtm_GluN'	'tcynt[mN] -> tcynt[cN] '	0	1000
'NAD(P) transhydrogenase GluN'	'THD1m_GluN'	'h[cN] + nadp[mN] + nadh[mN] <=> h[mN] + nadph[mN] + nad[mN] '	-1000	1000
'5,6,7,8-Tetrahydrofolate transport, diffusion, mitochondrial GluN'	'THFtm_GluN'	'thf[cN] <=> thf[mN] '	-1000	1000
'thymd transport GluN'	'THYMDt1_GluN'	'thymd[I] -> thymd[cN] '	0	1000
'transketolase GluN'	'TKT1_GluN'	'xu5p_D[cN] + r5p[cN] <=> g3p[cN] + s7p[cN] '	-1000	1000
'transketolase GluN'	'TKT2_GluN'	'xu5p_D[cN] + e4p[cN] <=> g3p[cN] + f6p[cN] '	-1000	1000
'thymidine kinase (ATP:thymidine) GluN'	'TMDK1m_GluN'	'atp[mN] + thymd[mN] -> h[mN] + adp[mN] + dtmp[mN] '	0	1000
'triose-phosphate isomerase GluN'	'TPI_GluN'	'dhap[cN] <=> g3p[cN] '	-1000	1000
'thioredoxin reductase (NADPH) GluN'	'TRDRm_GluN'	'h[mN] + nadph[mN] + trdox[mN] -> nadp[mN] + trdrd[mN] '	0	1000
'tyrosine transaminase, mitochondrial GluN'	'TYRTAm_GluN'	'tyr_L[mN] + akg[mN] <=> 34hpp[mN] + glu_L[mN] '	-1000	1000
'uroporphyrinogen-III synthase GluN'	'UPP3S_GluN'	'hmbil[cN] -> h2o[cN] + uppg3[cN] '	0	1000
'uroporphyrinogen decarboxylase (uroporphyrinogen III) GluN'	'UPPDC1_GluN'	'4 h[cN] + uppg3[cN] -> 4 co2[cN] + cpppg3[cN] '	0	1000
'uridine facilated transport in cytosol GluN'	'URIt_GluN'	'uri[I] <=> uri[cN] '	-1000	1000
'valine transaminase GluN'	'VALTA_GluN'	'akg[cN] + val_L[cN] <=> glu_L[cN] + 3mob[cN] '	-1000	1000
'valine transaminase, mitochondiral GluN'	'VALTAm_GluN'	'akg[mN] + val_L[mN] <=> glu_L[mN] + 3mob[mN] '	-1000	1000
'Valine reversible mitochondrial transport GluN'	'VALt5m_GluN'	'val_L[cN] <=> val_L[mN] '	-1000	1000
'L-valine transport via diffusion (extracellular to cytosol) GluN'	'VALtec_GluN'	'val_L[I] <=> val_L[cN] '	-1000	1000
'Vitamin D-25-hydroxylase (D2) GluN'	'VITD2Hm_GluN'	'h[mN] + nadph[mN] + o2[mN] + vitd2[mN] -> h2o[mN] + nadp[mN] + 25hvitd2[mN] '	0	1000
'Vitamin D2 transport from mitochondria GluN'	'VITD2tm_GluN'	'vitd2[mN] <=> vitd2[cN] '	-1000	1000
'Vitamin D-25-hydroxylase (D3) GluN'	'VITD3Hm_GluN'	'h[mN] + nadph[mN] + o2[mN] + vitd3[mN] -> h2o[mN] + nadp[mN] + 25hvitd3[mN] '	0	1000
'Vitamin D3 transport from mitochondria GluN'	'VITD3tm_GluN'	'vitd3[mN] -> vitd3[cN] '	0	1000
'Vitamin D3 transport in mitochondria GluN'	'VITD3tm3_GluN'	'vitd3[cN] -> vitd3[mN] '	0	1000
'polymerization of mtDNA GluN'	'MTDNAploym_GluN'	'9218 dttp[mN] + 7350 dgtp[mN] + 7350 dctp[mN] + 9218 datp[mN] + mtDNAn_1[mN] -> 33136 ppi[mN] + mtDNAn[mN] '	0	1000
'depolymerization of mtDNA for repair GluN'	'MTDNAdpolym_GluN'	'33136 h2o[mN] + mtDNAn[mN] -> 33136 h[mN] + 7350 dgmp[mN] + 9218 dtmp[mN] + mtDNAn_1[mN] + 9218 damp[mN] + 7350 dcmp[mN] '	0	1000
'adentylate kinase (GTP) / GTP-AMP Phosphotransferase GluN'	'DAKm_GluN'	'gtp[mN] + damp[mN] -> gdp[mN] + dadp[mN] '	0	1000
'deoxythymidylate kinase (ATP) GluN'	'DTKm_GluN'	'atp[mN] + dtmp[mN] -> adp[mN] + dtdp[mN] '	0	1000
'deoxycytidylate kinase (ATP) GluN'	'DCKm_GluN'	'atp[mN] + dcmp[mN] -> adp[mN] + dcdp[mN] '	0	1000
'deoxyguanylate kinase (ATP) GluN'	'DGKm_GluN'	'atp[mN] + dgmp[mN] -> adp[mN] + dgdp[mN] '	0	1000
'mitochondrial ammonium transport GluN'	'NH3tm_GluN'	'h[mN] + nh4[cN] <=> h[cN] + nh4[mN] '	-1000	1000
'GTP-ADP Phosphotransferase GluN'	'NDPK1_GluN'	'atp[cN] + gdp[cN] <=> adp[cN] + gtp[cN] '	-1000	1000
'N-Acetyl-l-aspartate mitochondrial transport GluN'	'NACASPtm_GluN'	'Nacasp[mN] <=> Nacasp[cN] '	-1000	1000
'N-Acetyl-l-aspartate transport GluN'	'NACASPt_GluN'	'Nacasp[cN] -> Nacasp[I] '	0	1000
'glycogenin GluN'	'GGNG_GluN'	'Tyr_ggn[cN] + 8 udpg[cN] -> 8 h[cN] + ggn[cN] + 8 udp[cN] '	0	1000
'glycogen synthase GluN'	'GLGNS1_GluN'	'3 udpg[cN] + ggn[cN] -> 3 h[cN] + 3 udp[cN] + glygn1[cN] '	0	1000
'1,4-alpha-glucan branching enzyme (glygn1 -> glygn2) GluN'	'GLBRAN_GluN'	'glygn1[cN] -> glygn2[cN] '	0	1000
'glycogen debranching enzyme GluN'	'GLDBRAN_GluN'	'h2o[cN] + dxtrn[cN] -> glc_D[cN] + glygn3[cN] '	0	1000
'Serine mitochondrial transporter GluN'	'SERtm_GluN'	'ser_L[cN] <=> ser_L[mN] '	-1000	1000
'Urea transporter GluN'	'UREAt_GluN'	'urea[I] <=> urea[cN] '	-1000	1000
'Urea mitochondrial transporter GluN'	'UREAtm_GluN'	'urea[cN] <=> urea[mN] '	-1000	1000
'Glutamine transporter GluN'	'GLNtN1_GluN'	'na1[I] + gln_L[I] + h[cN] <=> h[I] + na1[cN] + gln_L[cN] '	-1000	1000
'4mptnl demand GluN'	'DM_4mptnl(m)_GluN'	'4mptnl[mN] -> '	0	1000
'prgnlone demand GluN'	'DM_prgnlone(c)_GluN'	'prgnlone[cN] -> '	0	1000
'nadph demand GluN'	'DM_nadph(c)_GluN'	'nadph[cN] -> h[cN] + nadp[cN] '	0	1000
'atp demand GluN'	'DM_atp(m)_GluN'	'h2o[mN] + atp[mN] -> h[mN] + adp[mN] + pi[mN] '	0	1000
'Cholesterol uptake into brain GluN'	'sink_chsterol_GluN'	' -> chsterol[cN] '	0	1000
'1a2425thvitd3 demand GluN'	'DM_1a2425thvitd3_GluN'	'1a2425thvitd3[mN] -> '	0	1000
'1a2425thvitd2 demand GluN'	'DM_1a2425thvitd2_GluN'	'1a2425thvitd2[mN] -> '	0	1000
'vitd3 source GluN'	'sink_vitd3_GluN'	' -> vitd3[cN] '	0	1000
'vitd2 source GluN'	'sink_vitd2_GluN'	' -> vitd2[cN] '	0	1000
'ATP Creatine kinase GluN'	'CKc_GluN'	'atp[cN] + creat[cN] <=> adp[cN] + pcreat[cN] '	-1000	1000
'Creatine transport to/from mitochondria via diffusion GluN'	'CREATtmdiffir_GluN'	'creat[cN] -> creat[mN] '	0	1000
'Phosphocreatine transport to/from mitochondria via diffusion GluN'	'PCREATtmdiffir_GluN'	'pcreat[mN] -> pcreat[cN] '	0	1000
'L-alanine transaminase GluN'	'ALATA_L_GluN'	'akg[cN] + ala_L[cN] <=> glu_L[cN] + pyr[cN] '	-1000	1000
'L-alanine transaminase, mitochondrial GluN'	'ALATA_Lm_GluN'	'akg[mN] + ala_L[mN] <=> glu_L[mN] + pyr[mN] '	-1000	1000
'Alanine transport (Na, H coupled) GluN'	'ALAtN1_GluN'	'ala_L[I] <=> ala_L[cN] '	-1000	1000
'phosphatidylcholine demand GluN'	'DM_pchol_hs_GluN'	'pchol_hs[cN] -> '	0	1000
'Phosphatidylserine decarboxylase GluN'	'PSDm_hs_GluN'	'h[mN] + ps_hs[mN] -> co2[mN] + pe_hs[mN] '	0	1000
'Potassium channel GluN'	'Kt_GluN'	'k[cN] -> k[I] '	0	1000
'HtrnsEX GluN'	'HtrnsEX_GluN'	'h[e] <=> h[cN] '	-1000	1000
'Sodium transport (added for simulation)'	'NaEX_GluN'	'na1[e] <=> na1[cN] '	-1000	1000
'Glucose transporter GluN'	'GLCt1r_GluN'	'glc_D[e] <=> glc_D[cN] '	-1000	1000
'Iron transporter GluN'	'Fe2t_GluN'	'fe2[e] <=> fe2[cN] '	-1000	1000
'cytosolic Phosphoenolpyruvate carboxykinase GluN'	'PEPCK_GluN'	'oaa[cN] + gtp[cN] -> pep[cN] + co2[cN] + gdp[cN] '	0	1000
'DM_glu_L[cGluN]'	'DM_glu_L[cGluN]'	'glu_L[cN] -> '	0	1000
'10-formyltetrahydrofolate-[Glu](5) Demand'	'DM_10fthf5glu'	'10fthf5glu[cA] -> '	0	1000
'10-formyltetrahydrofolate-[Glu](6) Demand'	'DM_10fthf6glu'	'10fthf6glu[cA] -> '	0	1000
'10-formyltetrahydrofolate-[Glu](7) Demand'	'DM_10fthf7glu'	'10fthf7glu[cA] -> '	0	1000
'pentaglutamyl folate (THF) Demand'	'DM_5thf'	'5thf[cA] -> '	0	1000
'haxglutamyl folate (DHF) Demand'	'DM_6dhf'	'6dhf[cA] -> '	0	1000
'hexaglutamyl folate (THF) Demand'	'DM_6thf'	'6thf[cA] -> '	0	1000
'heptaglutamyl folate (DHF) Demand'	'DM_7dhf'	'7dhf[cA] -> '	0	1000
'heptaglutamyl folate (THF) Demand'	'DM_7thf'	'7thf[cA] -> '	0	1000
'ahcys demand'	'DM_ahcys'	'ahcys[cA] -> '	0	1000
'atp demand'	'DM_atp(c)'	'atp[cA] + h2o[cA] -> adp[cA] + h[cA] + pi[cA] '	0	1000
'Formaldehyde Demand'	'DM_fald'	'fald[cA] -> '	0	1000
'Formate Demand'	'DM_for'	'for[cA] -> '	0	1000
'DM pheme(c)'	'DM_pheme(c)'	'pheme[cA] -> '	0	1000
'DM q10(m)'	'DM_q10(m)'	'q10[mA] -> '	0	1000
'thf demand'	'DM_thf(c)'	'thf[cA] -> '	0	1000
'sink 4hpro-LT(m) Astrocyte'	'sink_4hpro-LT(m)'	'4hpro_LT[mA] <=> '	-5e-05	5e-05
'sink amet Astrocyte'	'sink_amet'	'amet[cA] <=> '	-1000	1000
'all trans Decaprenyl diphosphate sink Astrocyte'	'sink_decdp'	'decdp[cA] <=> '	-1000	1000
'sink dhf(c) Astrocyte'	'sink_dhf(c)'	'dhf[cA] <=> '	-1000	1000
'N,N-Dimethylglycine sink Astrocyte'	'sink_dmgly'	'dmgly[cA] <=> '	-0.0053	0.0086
'sink tyr-L(m) Astrocyte'	'sink_tyr-L(m)'	'tyr_L[mA] <=> '	-0.0014	0.0037
'5-glutamyl-10FTHF transport, mitochondrial Astrocyte'	'10FTHF5GLUtm'	'10fthf5glu[mA] -> 10fthf5glu[cA] '	0	1000
'6-glutamyl-10FTHF transport, mitochondrial Astrocyte'	'10FTHF6GLUtm'	'10fthf6glu[mA] -> 10fthf6glu[cA] '	0	1000
'7-glutamyl-10FTHF transport, mitochondrial Astrocyte'	'10FTHF7GLUtm'	'10fthf7glu[mA] -> 10fthf7glu[cA] '	0	1000
'10-Formyltetrahydrofolate mitochondrial transport via diffusion Astrocyte'	'10FTHFtm'	'10fthf[cA] <=> 10fthf[mA] '	-1000	1000
'1-alpha-Vitamin D-24,25-hydroxylase (D2) Astrocyte'	'1a,24,25VITD2Hm'	'2425dhvitd2[mA] + h[mA] + nadph[mA] + o2[mA] -> 1a2425thvitd2[mA] + h2o[mA] + nadp[mA] '	0	1000
'1-alpha-Vitamin D-24,25-hydroxylase (D3) Astrocyte'	'1a,24,25VITD3Hm'	'2425dhvitd3[mA] + h[mA] + nadph[mA] + o2[mA] -> 1a2425thvitd3[mA] + h2o[mA] + nadp[mA] '	0	1000
'1-alpha,24R,25-Vitamin D-hydroxylase (D2) Astrocyte'	'1a,25VITD2Hm'	'1a25dhvitd2[mA] + h[mA] + nadph[mA] + o2[mA] -> 1a2425thvitd2[mA] + h2o[mA] + nadp[mA] '	0	1000
'1-alpha,24R,25-Vitamin D-hydroxylase (D3) Astrocyte'	'1a,25VITD3Hm'	'1a25dhvitd3[mA] + h[mA] + nadph[mA] + o2[mA] -> 1a2425thvitd3[mA] + h2o[mA] + nadp[mA] '	0	1000
'24R-Vitamin D-25-hydroxylase (D2) Astrocyte'	'24,25VITD2Hm'	'25hvitd2[mA] + h[mA] + nadph[mA] + o2[mA] -> 2425dhvitd2[mA] + h2o[mA] + nadp[mA] '	0	1000
'24R-Vitamin D-25-hydroxylase (D3) Astrocyte'	'24,25VITD3Hm'	'25hvitd3[mA] + h[mA] + nadph[mA] + o2[mA] -> 2425dhvitd3[mA] + h2o[mA] + nadp[mA] '	0	1000
'25-hydroxyvitamin D2 transport from cytoplasm Astrocyte'	'25HVITD2t'	'25hvitd2[cA] -> 25hvitd2[e] '	0	1000
'25-hydroxyvitamin D2 transport in cytoplasm Astrocyte'	'25HVITD2tin'	'25hvitd2[e] -> 25hvitd2[cA] '	0	1000
'25-hydroxyvitamin D2 transport in mitochondria Astrocyte'	'25HVITD2tin_m'	'25hvitd2[cA] -> 25hvitd2[mA] '	0	1000
'25-hydroxyvitamin D2 transport from mitochondria Astrocyte'	'25HVITD2tm'	'25hvitd2[mA] -> 25hvitd2[cA] '	0	1000
'25-hydroxyvitamin D3 transport from cytoplasm Astrocyte'	'25HVITD3t'	'25hvitd3[cA] -> 25hvitd3[e] '	0	1000
'25-hydroxyvitamin D3 transport in cytoplasm Astrocyte'	'25HVITD3tin'	'25hvitd3[e] -> 25hvitd3[cA] '	0	1000
'25-hydroxyvitamin D3 transport in mitochondria Astrocyte'	'25HVITD3tin_m'	'25hvitd3[cA] -> 25hvitd3[mA] '	0	1000
'25-hydroxyvitamin D3 transport from mitochondria Astrocyte'	'25HVITD3tm'	'25hvitd3[mA] -> 25hvitd3[cA] '	0	1000
'1-alpha-Vitamin D-25-hydroxylase (D2) Astrocyte'	'25VITD2Hm'	'25hvitd2[mA] + h[mA] + nadph[mA] + o2[mA] -> 1a25dhvitd2[mA] + h2o[mA] + nadp[mA] '	0	1000
'1-alpha-Vitamin D-25-hydroxylase (D3) Astrocyte'	'25VITD3Hm'	'25hvitd3[mA] + h[mA] + nadph[mA] + o2[mA] -> 1a25dhvitd3[mA] + h2o[mA] + nadp[mA] '	0	1000
'L-2-aminoadipate shuttle (cytosol/mitochondria) Astrocyte'	'2AMADPTm'	'L2aadp[cA] + akg[mA] <=> akg[cA] + L2aadp[mA] '	-1000	1000
'2-Oxoadipate:lipoamde 2-oxidoreductase(decarboxylating and acceptor-succinylating) (mitochondria) Astrocyte'	'2OXOADOXm'	'2oxoadp[mA] + coa[mA] + nad[mA] -> co2[mA] + glutcoa[mA] + nadh[mA] '	0	1000
'2-oxoadipate shuttle (cytosol/mitochondria) Astrocyte'	'2OXOADPTm'	'2oxoadp[cA] + akg[mA] <=> akg[cA] + 2oxoadp[mA] '	-1000	1000
'3-(4-hydroxyphenyl-)lactate formation Astrocyte'	'34HPLFM'	'34hpp[mA] + h[mA] + nadh[mA] -> 34hpl[mA] + nad[mA] '	0	1000
'L-3-aminoisobutyrate transaminase, mitochondrial Astrocyte'	'3AIBTm'	'2mop[mA] + glu_L[mA] <=> 3aib[mA] + akg[mA] '	-1000	1000
'3-amino-isobutyrate transport Astrocyte'	'3AIBt'	'3aib[cA] -> 3aib[e] '	0	1000
'3-amino-isobutyrate transport, mitochondrial Astrocyte'	'3AIBtm'	'3aib[mA] -> 3aib[cA] '	0	1000
'Hydroxylation of 3-Decaprenyl-4-hydroxybenzoate (NADH) Astrocyte'	'3DPHBH1'	'3dphb[mA] + h[mA] + nadh[mA] + o2[mA] -> 3dpdhb[mA] + h2o[mA] + nad[mA] '	0	1000
'Hydroxylation of 3-Decaprenyl-4-hydroxybenzoate (NADPH) Astrocyte'	'3DPHBH2'	'3dphb[mA] + h[mA] + nadph[mA] + o2[mA] -> 3dpdhb[mA] + h2o[mA] + nadp[mA] '	0	1000
'3-hydroxybutyryl-CoA dehydratase, mitochondrial Astrocyte'	'3HBCDm'	'b2coa[mA] + h2o[mA] <=> 3hbcoa_R[mA] '	-1000	1000
'3-hydroxyisobutyryl-CoA hydrolase, mitochondrial Astrocyte'	'3HBCOAHLm'	'3hibutcoa[mA] + h2o[mA] -> 3hmp[mA] + coa[mA] + h[mA] '	0	1000
'cysteinesulfinate-aspartate mitochondrial shuttle Astrocyte'	'3SALAASPm'	'asp_L[cA] + 3sala[mA] <=> 3sala[cA] + asp_L[mA] '	-1000	1000
'3-sulfino-alanine transaminase (irreversible), mitochondrial Astrocyte'	'3SALATAim'	'3sala[mA] + akg[mA] + h[mA] -> 3snpyr[mA] + glu_L[mA] '	0	1000
'3-sulfinopyruvate hydrolase (spotaneous reaction), mitochondrial Astrocyte'	'3SPYRSPm'	'3snpyr[mA] + h2o[mA] -> h[mA] + pyr[mA] + so3[mA] '	0	1000
'4-aminobutanoate mitochondrial transport via diffusion Astrocyte'	'4ABUTtm'	'4abut[cA] <=> 4abut[mA] '	-1000	1000
'4-hydroxybenzoyl-CoA formation Astrocyte'	'4HBZCOAFm'	'coa[mA] + coucoa[mA] + h2o[mA] + nad[mA] -> 4hbzcoa[mA] + accoa[mA] + h[mA] + nadh[mA] '	0	1000
'4-hydroxybenzoate formation Astrocyte'	'4HBZFm'	'4hbzcoa[mA] + h2o[mA] -> 4hbz[mA] + coa[mA] + h[mA] '	0	1000
'L-4-hydroxyglutamate semialdehyde dehydrogenase, mitochondrial Astrocyte'	'4HGLSDm'	'4hglusa[mA] + h2o[mA] + nad[mA] <=> e4hglu[mA] + 2 h[mA] + nadh[mA] '	-1000	1000
'5-Aminolevulinate mitochondrial transport Astrocyte'	'5AOPtm'	'5aop[cA] <=> 5aop[mA] '	-1000	1000
'5-Hydroxyindoleacetaldehyde:NAD+ oxidoreductase (mito) Astrocyte'	'5HOXINDACTOXm'	'5hoxindact[mA] + h2o[mA] + nad[mA] -> 5hoxindoa[mA] + 2 h[mA] + nadh[mA] '	0	1000
'5-glutamyl-THF transport,m mitochondrial Astrocyte'	'5THFtm'	'5thf[mA] -> 5thf[cA] '	0	1000
'6-glutamyl-DHF transport,m mitochondrial Astrocyte'	'6DHFtm'	'6dhf[mA] -> 6dhf[cA] '	0	1000
'6-glutamyl-THF transport,m mitochondrial Astrocyte'	'6THFtm'	'6thf[mA] -> 6thf[cA] '	0	1000
'7-glutamyl-DHF transport,m mitochondrial Astrocyte'	'7DHFtm'	'7dhf[mA] -> 7dhf[cA] '	0	1000
'7-glutamyl-THF transport,m mitochondrial Astrocyte'	'7THFtm'	'7thf[mA] -> 7thf[cA] '	0	1000
'Acetoacetyl-CoA:acetate CoA-transferase Astrocyte'	'AACOAT'	'acac[cA] + atp[cA] + coa[cA] <=> aacoa[cA] + amp[cA] + ppi[cA] '	-1000	1000
'Aminoacetone:oxygen oxidoreductase(deaminating)(flavin-containing) Astrocyte'	'AACTOOR'	'aact[cA] + h2o[cA] + o2[cA] -> h2o2[cA] + mthgxl[cA] + nh4[cA] '	0	1000
'Aminoacetone transport (mitochondrial) Astrocyte'	'AACTtm'	'aact[mA] -> aact[cA] '	0	1000
'L-aminoadipate-semialdehyde dehydrogenase (NADH), mitochondrial Astrocyte'	'AASAD3m'	'L2aadp6sa[mA] + h2o[mA] + nad[mA] -> L2aadp[mA] + 2 h[mA] + nadh[mA] '	0	1000
'2-aminoadipate transaminase, irreversible Astrocyte'	'AATAi'	'L2aadp[cA] + akg[cA] -> 2oxoadp[cA] + glu_L[cA] '	0	1000
'4-aminobutyrate transaminase, reversible (mitochondrial) Astrocyte'	'ABTArm'	'4abut[mA] + akg[mA] <=> glu_L[mA] + sucsal[mA] '	-1000	1000
'4-aminobutyrate reversible transport in via proton symport Astrocyte'	'ABUTt2r'	'4abut[e] + h[e] <=> 4abut[cA] + h[cA] '	-1000	1000
'acetyl-CoA C-acetyltransferase, mitochondrial Astrocyte'	'ACACT10m'	'2maacoa[mA] + coa[mA] <=> accoa[mA] + ppcoa[mA] '	-1000	1000
'acetyl-CoA C-acetyltransferase Astrocyte'	'ACACT1r'	'2 accoa[cA] <=> aacoa[cA] + coa[cA] '	-1000	1000
'acetyl-CoA C-acetyltransferase, mitochondrial Astrocyte'	'ACACT1rm'	'2 accoa[mA] <=> aacoa[mA] + coa[mA] '	-1000	1000
'acetoacetate transport via proton symport Astrocyte'	'ACACt2'	'acac[e] + h[e] <=> acac[cA] + h[cA] '	-1000	1000
'Acetoacetate mitochondrial transport via H+ symport Astrocyte'	'ACACt2m'	'acac[cA] + h[cA] <=> acac[mA] + h[mA] '	-1000	1000
'acetaldehyde reversible transport Astrocyte'	'ACALDt'	'acald[e] <=> acald[cA] '	-1000	1000
'acetaldehyde mitochondrial diffusion Astrocyte'	'ACALDtm'	'acald[mA] <=> acald[cA] '	-1000	1000
'acetate-CoA ligase (AMP-forming) Astrocyte'	'ACCOALm'	'atp[mA] + coa[mA] + ppa[mA] -> amp[mA] + ppcoa[mA] + ppi[mA] '	0	1000
'acyl-CoA dehydrogenase (2-methylbutanoyl-CoA), mitochondrial Astrocyte'	'ACOAD10m'	'2mbcoa[mA] + fad[mA] -> 2mb2coa[mA] + fadh2[mA] '	0	1000
'acyl-CoA dehydrogenase (butanoyl-CoA), mitochondrial Astrocyte'	'ACOAD1fm'	'btcoa[mA] + fad[mA] -> b2coa[mA] + fadh2[mA] '	0	1000
'acyl-CoA dehydrogenase (isovaleryl-CoA), mitochondrial Astrocyte'	'ACOAD8m'	'fad[mA] + ivcoa[mA] -> 3mb2coa[mA] + fadh2[mA] '	0	1000
'acyl-CoA dehydrogenase (isobutyryl-CoA), mitochondrial Astrocyte'	'ACOAD9m'	'fad[mA] + ibcoa[mA] -> 2mp2coa[mA] + fadh2[mA] '	0	1000
'Aconitate hydratase Astrocyte'	'ACONTm'	'cit[mA] <=> icit[mA] '	-1000	1000
'O-acetylcarnintine transport into mitochondria via diffusion Astrocyte'	'ACRNtm'	'acrn[cA] -> acrn[mA] '	0	1000
'acetyl-CoA synthetase Astrocyte'	'ACSm'	'ac[mA] + atp[mA] + coa[mA] -> accoa[mA] + amp[mA] + ppi[mA] '	0	1000
'acylphosphatase Astrocyte'	'ACYP'	'13dpg[cA] + h2o[cA] -> 3pg[cA] + h[cA] + pi[cA] '	0	1000
'acetate mitochondrial transport via proton symport Astrocyte'	'ACt2m'	'ac[cA] + h[cA] <=> ac[mA] + h[mA] '	-1000	1000
'acetate reversible transport via proton symport Astrocyte'	'ACt2r'	'ac[e] + h[e] <=> ac[cA] + h[cA] '	-1000	1000
'Acetoacetate decarboxylation (irreversible), mitochondrial Astrocyte'	'ADCim'	'acac[mA] + h[mA] -> acetone[mA] + co2[mA] '	0	1000
'adenylate kinase Astrocyte'	'ADK1'	'amp[cA] + atp[cA] <=> 2 adp[cA] '	-1000	1000
'adenylate kinase, mitochondrial Astrocyte'	'ADK1m'	'amp[mA] + atp[mA] <=> 2 adp[mA] '	-1000	1000
'adentylate kinase (GTP) Astrocyte'	'ADK3m'	'amp[mA] + gtp[mA] <=> adp[mA] + gdp[mA] '	-1000	1000
'ADPribose diphosphatase (mitochondrial) Astrocyte'	'ADPRDPm'	'adprib[mA] + h2o[mA] -> amp[mA] + 2 h[mA] + r5p[mA] '	0	1000
'agmatinase (m) Astrocyte'	'AGMTm'	'agm[mA] + h2o[mA] -> ptrc[mA] + urea[mA] '	0	1000
'N-acetyl-g-glutamyl-phosphate reductase, irreversible, mitochondrial Astrocyte'	'AGPRim'	'acg5p[mA] + h[mA] + nadph[mA] -> acg5sa[mA] + nadp[mA] + pi[mA] '	0	1000
'alanine-glyoxylate transaminase (irreversible), mitochondrial Astrocyte'	'AGTim'	'ala_L[mA] + glx[mA] -> gly[mA] + pyr[mA] '	0	1000
'2-oxoglutarate dehydrogenase Astrocyte'	'AKGDm'	'akg[mA] + coa[mA] + nad[mA] -> co2[mA] + nadh[mA] + succoa[mA] '	0	1000
'alpha-ketoglutarate/malate transporter Astrocyte'	'AKGMALtm'	'mal_L[cA] + akg[mA] <=> akg[cA] + mal_L[mA] '	-1000	1000
'5-aminolevulinate synthase Astrocyte'	'ALASm'	'gly[mA] + h[mA] + succoa[mA] -> 5aop[mA] + co2[mA] + coa[mA] '	0	1000
'alcohol dehydrogenase, forward rxn (ethanol -> acetaldehyde) Astrocyte'	'ALCD2if'	'etoh[cA] + nad[cA] -> acald[cA] + h[cA] + nadh[cA] '	0	1000
'alcohol dehydrogenase (ethanol, NADP), forward reaction Astrocyte'	'ALCD2yf'	'etoh[cA] + nadp[cA] -> acald[cA] + h[cA] + nadph[cA] '	0	1000
'aldehyde dehydrogenase (indole-3-acetaldehyde, NAD), mitochondrial Astrocyte'	'ALDD20xm'	'h2o[mA] + id3acald[mA] + nad[mA] -> 2 h[mA] + ind3ac[mA] + nadh[mA] '	0	1000
'aldehyde dehydrogenase (acetaldehyde, NAD) Astrocyte'	'ALDD2x'	'acald[cA] + h2o[cA] + nad[cA] -> ac[cA] + 2 h[cA] + nadh[cA] '	0	1000
'aldehyde dehydrogenase (acetylaldehyde, NAD), mitochondrial Astrocyte'	'ALDD2xm'	'acald[mA] + h2o[mA] + nad[mA] -> ac[mA] + 2 h[mA] + nadh[mA] '	0	1000
'aldehyde dehydrogenase (acetaldehyde, NADP) Astrocyte'	'ALDD2y'	'acald[cA] + h2o[cA] + nadp[cA] -> ac[cA] + 2 h[cA] + nadph[cA] '	0	1000
'Aldose reductase Astrocyte'	'ALR'	'h2o[cA] + mthgxl[cA] + nadp[cA] -> 2 h[cA] + nadph[cA] + pyr[cA] '	0	1000
'S-Adenosyl-L-methionine reversible transport, mitochondrial Astrocyte'	'AMETt2m'	'amet[cA] + ahcys[mA] <=> ahcys[cA] + amet[mA] '	-1000	1000
'L-2-amino-3-oxobutanoate decarboxylation, mitochondrial (spontaneous) Astrocyte'	'AOBUTDsm'	'2aobut[mA] + h[mA] -> aact[mA] + co2[mA] '	0	1000
'3-Aminopropanoate:2-oxoglutarate aminotransferase (m) Astrocyte'	'APAT2rm'	'akg[mA] + ala_B[mA] <=> glu_L[mA] + msa[mA] '	-1000	1000
'proteolysis of apoC-Lys-btn, mitochondrial Astrocyte'	'APOC_LYS_BTNPm'	'apoC_Lys_btn[mA] + h2o[mA] -> apoC[mA] + biocyt[mA] '	0	1000
'Apocarboxylase formation, mitochondrial Astrocyte'	'APOCFm'	'apoC[mA] + lys_L[mA] -> apoC_Lys[mA] + h[mA] + h2o[mA] '	0	1000
'arginine decarboxylase (m) Astrocyte'	'ARGDCm'	'arg_L[mA] + h[mA] -> agm[mA] + co2[mA] '	0	1000
'Arginine/Lysine exchanger (Arg in) Astrocyte'	'ARGLYSex'	'lys_L[cA] + arg_L[e] -> arg_L[cA] + lys_L[e] '	0	1000
'L-arginine transport via diffusion (extracellular to cytosol) Astrocyte'	'ARGtiDF'	'arg_L[e] -> arg_L[cA] '	0	1000
'arginine mitochondrial transport via ornithine carrier Astrocyte'	'ARGtm'	'arg_L[cA] + h[mA] <=> h[cA] + arg_L[mA] '	-1000	1000
'L-asparaginase (mitochondrial) Astrocyte'	'ASNNm'	'asn_L[mA] + h2o[mA] -> asp_L[mA] + nh4[mA] '	0	1000
'L-asparagine transport in via sodium symport Astrocyte'	'ASNt4'	'asn_L[e] + na1[e] -> asn_L[cA] + na1[cA] '	0	1000
'L-asparagine transport, mitochondrial Astrocyte'	'ASNtm'	'asn_L[cA] -> asn_L[mA] '	0	1000
'aspartate-glutamate mitochondrial shuttle Astrocyte'	'ASPGLUm'	'glu_L[cA] + h[cA] + asp_L[mA] <=> asp_L[cA] + glu_L[mA] + h[mA] '	0	1000
'aspartate transaminase Astrocyte'	'ASPTA'	'akg[cA] + asp_L[cA] <=> glu_L[cA] + oaa[cA] '	-1000	1000
'aspartate transaminase Astrocyte'	'ASPTAm'	'akg[mA] + asp_L[mA] <=> glu_L[mA] + oaa[mA] '	-1000	1000
'ATP synthase (four protons for one ATP) Astrocyte'	'ATPS4m'	'4 h[cA] + adp[mA] + pi[mA] -> atp[mA] + 3 h[mA] + h2o[mA] '	0	1000
'ADP/ATP transporter, mitochondrial Astrocyte'	'ATPtm'	'adp[cA] + atp[mA] -> atp[cA] + adp[mA] '	0	1000
'biotin-[acetyl-CoA-carboxylase] ligase, mitochondrial Astrocyte'	'BACCLm'	'atp[mA] + btn[mA] + h[mA] -> btamp[mA] + ppi[mA] '	0	1000
'B-alanine secretion via secretory vesicle (ATP driven) Astrocyte'	'BALAVECSEC'	'3 ala_B[cA] + atp[cA] + h2o[cA] -> adp[cA] + h[cA] + pi[cA] + 3 ala_B[e] '	0	1000
'Beta-alanine reversible mitochondrial transport (diffusion) Astrocyte'	'BALAtmr'	'ala_B[cA] <=> ala_B[mA] '	-1000	1000
'beta-Aminopropion aldehyde:NAD+ oxidoreductase (m) Astrocyte'	'BAMPPALDOXm'	'bamppald[mA] + h2o[mA] + nad[mA] -> ala_B[mA] + 2 h[mA] + nadh[mA] '	0	1000
'(R)-3-Hydroxybutanoate:NAD+ oxidoreductase Astrocyte'	'BDHm'	'bhb[mA] + nad[mA] <=> acac[mA] + h[mA] + nadh[mA] '	-1000	1000
'betaine-aldehyde dehydrogenase, mitochondrial Astrocyte'	'BETALDHxm'	'betald[mA] + h2o[mA] + nad[mA] -> glyb[mA] + 2 h[mA] + nadh[mA] '	0	1000
'(R)-3-Hydroxybutanoate transport via H+ symport Astrocyte'	'BHBt'	'bhb[e] + h[e] <=> bhb[cA] + h[cA] '	-1000	1000
'(R)-3-Hydroxybutanoate mitochondrial transport via H+ symport Astrocyte'	'BHBtm'	'bhb[cA] + h[cA] <=> bhb[mA] + h[mA] '	-1000	1000
'biotinidase (biotin), mitochondrial Astrocyte'	'BTNDm'	'biocyt[mA] + h2o[mA] -> btn[mA] + lys_L[mA] '	0	1000
'holocarboxylase synthestase (biotin protein ligase), mitochondrial Astrocyte'	'BTNPLm'	'apoC_Lys[mA] + btamp[mA] -> amp[mA] + apoC_Lys_btn[mA] + h[mA] '	0	1000
'Biotin reversible transport via proton symport Astrocyte'	'BTNt2'	'btn[e] + h[e] <=> btn[cA] + h[cA] '	-1000	1000
'Biotin reversible transport via proton symport, mitochondria Astrocyte'	'BTNt2m'	'btn[cA] + h[cA] <=> btn[mA] + h[mA] '	-1000	1000
'Biotin uptake (antiport) Astrocyte'	'BTNt4i'	'h[cA] + btn[e] -> btn[cA] + h[e] '	0	1000
'C160 transport into the mitochondria Astrocyte'	'C160CPT2'	'coa[mA] + pmtcrn[mA] -> crn[mA] + pmtcoa[mA] '	0	1000
'C160 transport into the mitochondria Astrocyte'	'C160CRNt'	'pmtcrn[cA] -> pmtcrn[mA] '	0	1000
'arachidonic acid transport into the mitochondria Astrocyte'	'C204CPT2'	'arachdcrn[mA] + coa[mA] -> arachdcoa[mA] + crn[mA] '	0	1000
'C226 transport into the mitochondria Astrocyte'	'C226CPT2'	'c226crn[mA] + coa[mA] -> c226coa[mA] + crn[mA] '	0	1000
'cis-2-Methyl-5-isopropylhexa-2,5-dienoyl-CoA hydro-lyase (m) Astrocyte'	'C2M26DCOAHLm'	'c2m26dcoa[mA] + h2o[mA] <=> 3h26dm5coa[mA] '	-1000	1000
'catalase Astrocyte'	'CATm'	'2 h2o2[mA] -> 2 h2o[mA] + o2[mA] '	0	1000
'Cob(II)alamine transport, mitochondrial Astrocyte'	'CBL2tm'	'cbl2[cA] -> cbl2[mA] '	0	1000
'cob(I)alamin adenosyltransferase, mitochondrial Astrocyte'	'CBLATm'	'atp[mA] + cbl1[mA] + h[mA] <=> adocbl[mA] + pppi[mA] '	-1000	1000
'intracellular transport Astrocyte'	'CDPDAGtm'	'cdpdag_hs[cA] <=> cdpdag_hs[mA] '	-1000	1000
'phosphatidate cytidylyltransferase Astrocyte'	'CDSm'	'ctp[mA] + h[mA] + pa_hs[mA] -> cdpdag_hs[mA] + ppi[mA] '	0	1000
'cholesterol intracellular transport Astrocyte'	'CHSTEROLt3'	'chsterol[cA] <=> chsterol[mA] '	-1000	1000
'citrulline mitochondrial transport via proton antiport Astrocyte'	'CITRtm'	'citr_L[mA] <=> citr_L[cA] '	-1000	1000
'citrate transport, mitochondrial Astrocyte'	'CITtam'	'cit[cA] + mal_L[mA] <=> mal_L[cA] + cit[mA] '	-1000	1000
'citrate transport, mitochondrial Astrocyte'	'CITtbm'	'cit[cA] + pep[mA] <=> pep[cA] + cit[mA] '	-1000	1000
'ATP Creatine kinase Astrocyte'	'CK'	'atp[mA] + creat[mA] <=> adp[mA] + pcreat[mA] '	-1000	1000
'CO2 transporter via diffusion Astrocyte'	'CO2t'	'co2[e] <=> co2[cA] '	-1000	1000
'CO2 transport (diffusion), mitochondrial Astrocyte'	'CO2tm'	'co2[cA] <=> co2[mA] '	-1000	1000
'methyltransferase COQ3 Astrocyte'	'COQ3m'	'2dpmhobq[mA] + amet[mA] -> ahcys[mA] + h[mA] + q10[mA] '	0	1000
'Ubiquinone biosynthesis methyltransferase COQ5 Astrocyte'	'COQ5m'	'2dp6mobq[mA] + amet[mA] -> 2dp6mobq_me[mA] + ahcys[mA] + h[mA] '	0	1000
'Ubiquinone biosynthesis monooxgenase COQ6 Astrocyte'	'COQ6m'	'2dp6mep[mA] + o2[mA] -> 2dp6mobq[mA] + h2o[mA] '	0	1000
'Ubiquinone biosynthesis COQ7 Astrocyte'	'COQ7m'	'2dp6mobq_me[mA] + h[mA] + nadph[mA] + o2[mA] -> 2dpmhobq[mA] + h2o[mA] + nadp[mA] '	0	1000
'p-coumaroyl-CoA formation Astrocyte'	'COUCOAFm'	'T4hcinnm[mA] + atp[mA] + coa[mA] -> amp[mA] + coucoa[mA] + ppi[mA] '	0	1000
'coproporphyrinogen oxidase (O2 required) Astrocyte'	'CPPPGO'	'cpppg3[cA] + 2 h[cA] + o2[cA] -> 2 co2[cA] + 2 h2o[cA] + pppg9[cA] '	0	1000
'L-carnitine reversible transport Astrocyte'	'CRNt'	'crn[e] <=> crn[cA] '	-1000	1000
'L-carnitine transport out of mitochondria via diffusion Astrocyte'	'CRNtim'	'crn[mA] -> crn[cA] '	0	1000
'carnitine O-aceyltransferase, mitochondrial Astrocyte'	'CSNAT2m'	'coa[mA] + pcrn[mA] <=> crn[mA] + ppcoa[mA] '	-1000	1000
'carnitine O-aceyltransferase, mitochondrial Astrocyte'	'CSNATm'	'acrn[mA] + coa[mA] <=> accoa[mA] + crn[mA] '	-1000	1000
'citrate synthase Astrocyte'	'CSm'	'accoa[mA] + h2o[mA] + oaa[mA] -> cit[mA] + coa[mA] + h[mA] '	0	1000
'Cyanide sulfurtransferase, mitochondrial Astrocyte'	'CYANSTm'	'cyan[mA] + tsul[mA] -> h[mA] + so3[mA] + tcynt[mA] '	0	1000
'Cyanide transport via diffusion (extracellular to cytosol) Astrocyte'	'CYANt'	'cyan[e] <=> cyan[cA] '	-1000	1000
'Cyanide transport via diffusion (mitochondrial) Astrocyte'	'CYANtm'	'cyan[cA] <=> cyan[mA] '	-1000	1000
'cytochrome c oxidase, mitochondrial Complex IV Astrocyte'	'CYOOm2'	'4 focytC[mA] + 8 h[mA] + o2[mA] -> 4 h[cA] + 4 ficytC[mA] + 2 h2o[mA] '	0	1000
'ubiquinol-6 cytochrome c reductase, Complex III Astrocyte'	'CYOR-u10m'	'2 ficytC[mA] + 2 h[mA] + q10h2[mA] -> 4 h[cA] + 2 focytC[mA] + q10[mA] '	0	1000
'L-cysteine/L-glutamine reversible exchanger Astrocyte'	'CYSGLUexR'	'gln_L[cA] + cys_L[e] <=> cys_L[cA] + gln_L[e] '	-1000	1000
'L-cysteine/glycine exchanger Astrocyte'	'CYSGLYex'	'cys_L[cA] + gly[e] -> gly[cA] + cys_L[e] '	0	1000
'cysteine oxidase Astrocyte'	'CYSO'	'cys_L[cA] + o2[cA] -> 3sala[cA] + 2 h[cA] '	0	1000
'cysteine transaminase (mitochondrial) Astrocyte'	'CYSTAm'	'akg[mA] + cys_L[mA] <=> glu_L[mA] + mercppyr[mA] '	-1000	1000
[truncated: 894 more rows]

## Sheet: Brain_Mets
Additional file 1- Model details. d) Brain metabolites
Met names	Met IDs	Met formulas
[truncated: 1,428 more rows]

## Sheet: Gut_beneficial_Rxns
Additional file 1- Model details. e) Gut microbiome-beneficial reactions
[truncated: 7,278 more rows]

[truncated: 5 more sheets: Gut_beneficial_Mets, Gut_harmful_Rxns, Gut_harmful_Mets, Constraints, LumenExchanges]
