# Supplementary material for: A Computational Framework for Studying Gut-Brain Axis in Autism Spectrum Disorder
Source: Front Physiol. 2022 Mar 7;13:760753. doi: 10.3389/fphys.2022.760753 (PMC8940246; doi:10.3389/fphys.2022.760753)
Supplement: Supplementary file 11 [file Table_10.xlsx]

## Sheet: Index
Additional file 4-Individual bacterial products.xls has 10 tabs. Minimum and maximum fluxes (mmol/gDW hr) of the secretion reactions of:
(a) Bacteroides Vulgatus
(b) Desulfovibrio desulfuricans
(c) Clostridium perfringens
(d) Lactobacillus acidophilus
(e) Bifidobacterium longum
(f) Akkermansia muciniphila ATCC BAA 835
(g) Clostridium difficile NAP07
(h) Prevotella ruminicola 23
(i) Ruminococcus torques ATCC 27756
(j) Shigella flexneri 2002017

## Sheet: BV
Additional file 4-Individual bacterial products. a) Bacteroides Vulgatus secretions with their minimum and maximum fluxes (mmol/gDW hr)
Rxns	min	max
BV_IEX_12ppd_S[u]tr	0	0.149152
BV_IEX_h[u]tr	-1000	1000
BV_IEX_26dap_M[u]tr	-1.5306	2.16653
BV_IEX_2obut[u]tr	-36.0634	817.148
BV_IEX_acgal[u]tr	0	0
BV_IEX_acgam[u]tr	-308.631	462.02
BV_IEX_acnam[u]tr	-1	0
BV_IEX_ac[u]tr	-1000	1000
BV_IEX_ade[u]tr	-1000	1000
BV_IEX_adn[u]tr	-1000	1000
BV_IEX_adocbl[u]tr	0	0
BV_IEX_h2o[u]tr	-1000	1000
BV_IEX_glygn2[u]tr	0	0
BV_IEX_glc_D[u]tr	-586.279	0.00752311
BV_IEX_glygn4[u]tr	0	0
BV_IEX_amylopect900[u]tr	-1.56731e-05	0
BV_IEX_malttr[u]tr	0	0.00470193
BV_IEX_amylose300[u]tr	-4.70194e-05	0
BV_IEX_malt[u]tr	-0.331832	0.00470194
BV_IEX_arabttr[u]tr	0	0
BV_IEX_arab_L[u]tr	-0.202448	0
BV_IEX_arg_L[u]tr	-3.44062	444.342
BV_IEX_arsenb[u]tr	0	0
BV_IEX_asn_L[u]tr	-819.851	1000
BV_IEX_btn[u]tr	-1	0
BV_IEX_ca2[u]tr	-4.25353e-05	0
BV_IEX_cbl1[u]tr	0	0
BV_IEX_cbl2[u]tr	0	0
BV_IEX_cd2[u]tr	0	0
BV_IEX_cgly[u]tr	-0.00117356	0
BV_IEX_chor[u]tr	-0.00459872	1.76536
BV_IEX_chtbs[u]tr	0	0
BV_IEX_co2[u]tr	-946.027	1000
BV_IEX_cobalt2[u]tr	-4.2535e-05	0
BV_IEX_cro4[u]tr	0	0
BV_IEX_csn[u]tr	0	0
BV_IEX_ctbt[u]tr	0	0
BV_IEX_cytd[u]tr	-963.297	693.761
BV_IEX_cu2[u]tr	-4.25353e-05	0
BV_IEX_dad_2[u]tr	-1	1000
BV_IEX_dcyt[u]tr	-0.067538	1000
BV_IEX_ddca[u]tr	-1	0
BV_IEX_dgsn[u]tr	-1000	0
BV_IEX_din[u]tr	-1000	0
BV_IEX_drib[u]tr	-0.178783	0
BV_IEX_duri[u]tr	-1000	0
BV_IEX_lac_D[u]tr	-1000	1000
BV_IEX_C02528[u]tr	0	0
BV_IEX_Ser_Thr[u]tr	0	0
BV_IEX_T_antigen[u]tr	0	0
BV_IEX_Tn_antigen[u]tr	0	0
BV_IEX_Tyr_ggn[u]tr	0	0
BV_IEX_biomass[c]tr	0	0.0137362
BV_IEX_cholate[u]tr	0	0
BV_IEX_cl[u]tr	-4.25353e-05	0
BV_IEX_core2[u]tr	0	0
BV_IEX_core3[u]tr	0	0
BV_IEX_core4[u]tr	0	0
BV_IEX_core5[u]tr	0	0
BV_IEX_core6[u]tr	0	0
BV_IEX_core7[u]tr	0	0
BV_IEX_core8[u]tr	0	0
BV_IEX_dgchol[u]tr	0	0
BV_IEX_dsT_antigen[u]tr	0	0
BV_IEX_f1a[u]tr	0	0
BV_IEX_fe2[u]tr	-4.25353e-05	0
BV_IEX_fe3[u]tr	-4.25353e-05	0
BV_IEX_fol[u]tr	-0.000127605	0
BV_IEX_for[u]tr	-1000	1000
BV_IEX_fru[u]tr	-929.205	1000
BV_IEX_gal[u]tr	-0.315857	0.153688
BV_IEX_galt[u]tr	-2.47252e-07	0
BV_IEX_galur[u]tr	-0.0133533	0
BV_IEX_gam[u]tr	-1	0
BV_IEX_gbbtn[u]tr	0	0
BV_IEX_gcald[u]tr	-1000	1000
BV_IEX_gchola[u]tr	0	0
BV_IEX_glcur[u]tr	-0.000328722	0
BV_IEX_glu_L[u]tr	-1000	1000
BV_IEX_gly[u]tr	0	0
BV_IEX_glyb[u]tr	0	0
BV_IEX_glyclt[u]tr	-1000	1000
BV_IEX_glygn5[u]tr	0	0
BV_IEX_gncore1[u]tr	0	0
BV_IEX_gncore2[u]tr	0	0
BV_IEX_gsn[u]tr	-1000	1000
BV_IEX_gua[u]tr	-1000	1000
BV_IEX_h2[u]tr	-963.676	881.292
BV_IEX_h2s[u]tr	-0.451491	0
BV_IEX_hdca[u]tr	-1.5522	1.38436
BV_IEX_hg2[u]tr	0	0
BV_IEX_ind3ac[u]tr	0	0
BV_IEX_ins[u]tr	0	1000
BV_IEX_inulin[u]tr	-0.000470195	0
BV_IEX_isobut[u]tr	0	3.33998
BV_IEX_isocapr[u]tr	0	1.43142
BV_IEX_isoval[u]tr	0	0.71571
BV_IEX_k[u]tr	-4.25353e-05	0
BV_IEX_kesto[u]tr	0	0
BV_IEX_kestopt[u]tr	-0.00282117	0
BV_IEX_kestottr[u]tr	0	0
BV_IEX_lac_L[u]tr	0	0.149152
BV_IEX_lcts[u]tr	-0.074493	0
BV_IEX_leu_L[u]tr	-2.15346	4.61959
BV_IEX_lys_L[u]tr	-0.0039209	1.5287
BV_IEX_man[u]tr	-0.148986	0
BV_IEX_mantr[u]tr	0	0
BV_IEX_melib[u]tr	-0.074493	0
BV_IEX_mg2[u]tr	-4.25353e-05	0
BV_IEX_mn2[u]tr	-4.25353e-05	0
BV_IEX_mqn8[u]tr	-8.50709e-05	0
BV_IEX_na1[u]tr	0	0
BV_IEX_nac[u]tr	-2.20506	3.57956
BV_IEX_ncam[u]tr	-1	2.20506
BV_IEX_nh4[u]tr	-1000	1000
BV_IEX_o2[u]tr	-11.8793	0
BV_IEX_ocdca[u]tr	-0.00117016	1.5522
BV_IEX_ocdcea[u]tr	0	0
BV_IEX_orn[u]tr	-1000	1000
BV_IEX_pb[u]tr	0	0
BV_IEX_pheme[u]tr	-4.25353e-05	0
BV_IEX_pi[u]tr	-0.0111549	8.53539e-13
BV_IEX_ppa[u]tr	0	36.0589
BV_IEX_ppi[u]tr	0	1.23626e-07
BV_IEX_pro_L[u]tr	-825.838	0
BV_IEX_ptrc[u]tr	-8.50698e-05	0
BV_IEX_pydam[u]tr	-4.25348e-05	0
BV_IEX_pydx[u]tr	-4.25348e-05	0
BV_IEX_pydxn[u]tr	-4.25343e-05	0
BV_IEX_q8[u]tr	-4.25348e-05	0
BV_IEX_raffin[u]tr	-0.00470194	0
BV_IEX_rib_D[u]tr	-441.184	0
BV_IEX_rmn[u]tr	-0.149152	0
BV_IEX_sT_antigen[u]tr	0	0
BV_IEX_sTn_antigen[u]tr	0	0
BV_IEX_ser_L[u]tr	-1000	1000
BV_IEX_sheme[u]tr	-4.25353e-05	0
BV_IEX_so4[u]tr	-4.25326e-05	0
BV_IEX_spmd[u]tr	-4.25381e-05	0
BV_IEX_stys[u]tr	0	0
BV_IEX_succ[u]tr	-1000	1000
BV_IEX_sucr[u]tr	-0.074493	0
BV_IEX_taur[u]tr	0	0
BV_IEX_tchola[u]tr	0	0
BV_IEX_tdchola[u]tr	0	0
BV_IEX_thr_L[u]tr	-1000	1000
BV_IEX_thymd[u]tr	-0.000220068	0.0673301
BV_IEX_ttdca[u]tr	-1.38468	1.53258
BV_IEX_ura[u]tr	-1	0
BV_IEX_uri[u]tr	-693.761	963.295
BV_IEX_val_L[u]tr	-4.9069	19.3083
BV_IEX_xan[u]tr	-2.86015	0
BV_IEX_xyl_D[u]tr	-0.204909	0
BV_IEX_zn2[u]tr	-4.25353e-05	0

## Sheet: DD
Additional file 4-Individual bacterial products. b) Desulfovibrio desulfuricans secretions with their minimum and maximum fluxes (mmol/gDW hr)
Rxns	min	max
DD_IEX_h[u]tr	-1000	1000
DD_IEX_26dap_M[u]tr	-1.53026	2.16687
DD_IEX_2obut[u]tr	-36.0589	944.78
DD_IEX_4hbz[u]tr	-1.98667e-09	0
DD_IEX_acald[u]tr	-1000	1000
DD_IEX_acgal[u]tr	0	0
DD_IEX_acgam[u]tr	-374.83	0
DD_IEX_acnam[u]tr	0	0
DD_IEX_ac[u]tr	-1000	1000
DD_IEX_ade[u]tr	0	0
DD_IEX_adn[u]tr	0	1.23626e-07
DD_IEX_alaasp[u]tr	0	0
DD_IEX_alagln[u]tr	0	0
DD_IEX_alaglu[u]tr	0	0
DD_IEX_alagly[u]tr	0	0
DD_IEX_alahis[u]tr	0	0
DD_IEX_alaleu[u]tr	0	0
DD_IEX_alathr[u]tr	0	0
DD_IEX_ala_L[u]tr	-1000	1000
DD_IEX_arbt[u]tr	0	0
DD_IEX_asn_L[u]tr	-1.2885e-07	0
DD_IEX_asp_L[u]tr	-1000	23.7585
DD_IEX_btn[u]tr	-1	0
DD_IEX_ca2[u]tr	-1.98667e-09	0
DD_IEX_cd2[u]tr	0	0
DD_IEX_cgly[u]tr	-1	0
DD_IEX_chtbs[u]tr	0	0
DD_IEX_co2[u]tr	-1000	1000
DD_IEX_cobalt2[u]tr	-1.98667e-09	0
DD_IEX_csn[u]tr	0	0
DD_IEX_cys_L[u]tr	-2.47252e-07	1000
DD_IEX_cytd[u]tr	-0.0673301	1.23602e-07
DD_IEX_cu2[u]tr	-1.98667e-09	0
DD_IEX_dad_2[u]tr	-1.02788e-08	1.23626e-07
DD_IEX_ddca[u]tr	-1	0
DD_IEX_dgsn[u]tr	-1.02788e-08	1.23626e-07
DD_IEX_lac_D[u]tr	-1000	1000
DD_IEX_etoh[u]tr	-1000	1000
DD_IEX_4abut[u]tr	0	1000
DD_IEX_Ser_Thr[u]tr	0	0
DD_IEX_T_antigen[u]tr	0	0
DD_IEX_Tn_antigen[u]tr	0	0
DD_IEX_biomass[c]tr	0	6.41584e-07
DD_IEX_cl[u]tr	-1.98667e-09	0
DD_IEX_core2[u]tr	0	0
DD_IEX_core3[u]tr	0	0
DD_IEX_core4[u]tr	0	0
DD_IEX_core5[u]tr	0	0
DD_IEX_core6[u]tr	0	0
DD_IEX_core7[u]tr	0	0
DD_IEX_core8[u]tr	0	0
DD_IEX_dsT_antigen[u]tr	0	0
DD_IEX_f1a[u]tr	0	0
DD_IEX_fe2[u]tr	-3.97333e-09	0
DD_IEX_fe3[u]tr	-1.98667e-09	0
DD_IEX_fecrm[u]tr	0	0
DD_IEX_for[u]tr	-1000	1000
DD_IEX_fru[u]tr	-876.699	0
DD_IEX_gal[u]tr	-2.47251e-07	0
DD_IEX_galt[u]tr	-2.47254e-07	0
DD_IEX_gam[u]tr	-1	0
DD_IEX_glc_D[u]tr	-500.851	0
DD_IEX_gln_L[u]tr	-1000	1000
DD_IEX_glu_L[u]tr	-1000	0
DD_IEX_gly[u]tr	-1000	1000
DD_IEX_glyasn[u]tr	0	0
DD_IEX_glyasp[u]tr	0	0
DD_IEX_glyc[u]tr	-7.05848e-09	876.699
DD_IEX_glycys[u]tr	0	0
DD_IEX_glygln[u]tr	0	0
DD_IEX_glyglu[u]tr	0	0
DD_IEX_glyleu[u]tr	0	0
DD_IEX_glymet[u]tr	0	0
DD_IEX_glyphe[u]tr	0	0
DD_IEX_glypro[u]tr	0	0
DD_IEX_glytyr[u]tr	0	0
DD_IEX_gncore1[u]tr	0	0
DD_IEX_gncore2[u]tr	0	0
DD_IEX_h2[u]tr	-898.336	0
DD_IEX_h2o[u]tr	-1000	1000
DD_IEX_h2s[u]tr	-1000	0.984747
DD_IEX_hdca[u]tr	-1.5522	1.38436
DD_IEX_hg2[u]tr	0	0
DD_IEX_his_L[u]tr	-5.08554e-08	1.23626e-07
DD_IEX_ind3ac[u]tr	0	0
DD_IEX_indole[u]tr	-3.02846e-08	8.24173e-08
DD_IEX_ins[u]tr	0	1.23626e-07
DD_IEX_k[u]tr	-1.98667e-09	0
DD_IEX_leu_L[u]tr	-2.40845e-07	0
DD_IEX_lys_L[u]tr	-1.83137e-07	1.53026
DD_IEX_malt[u]tr	-2.47247e-07	0
DD_IEX_man[u]tr	-0.148986	0
DD_IEX_met_L[u]tr	-374.919	339.668
DD_IEX_metala[u]tr	0	0
DD_IEX_mg2[u]tr	-1.98667e-09	0
DD_IEX_mn2[u]tr	-1.98667e-09	0
DD_IEX_mnl[u]tr	-2.47256e-07	0
DD_IEX_mqn8[u]tr	-1.98667e-09	0
DD_IEX_nac[u]tr	-1.98667e-09	2.57965
DD_IEX_nh4[u]tr	-1000	1000
DD_IEX_o2[u]tr	-11.8792	0
DD_IEX_ocdca[u]tr	-4.94506e-07	1.5522
DD_IEX_ocdcea[u]tr	0	0
DD_IEX_orn[u]tr	-1.60267e-07	1000
DD_IEX_pb[u]tr	0	0
DD_IEX_phe_L[u]tr	-9.91376e-08	2.15149
DD_IEX_pheme[u]tr	-1.98667e-09	0
DD_IEX_pi[u]tr	-1.00643e-06	0
DD_IEX_ppa[u]tr	0	36.0589
DD_IEX_ppi[u]tr	0	1.23627e-07
DD_IEX_pro_L[u]tr	-1000	894.158
DD_IEX_sT_antigen[u]tr	0	0
DD_IEX_sTn_antigen[u]tr	0	0
DD_IEX_salcn[u]tr	0	0
DD_IEX_sbt_D[u]tr	0	0
DD_IEX_ser_L[u]tr	-1000	1000
DD_IEX_so4[u]tr	-0.984747	0
DD_IEX_spmd[u]tr	-1.98667e-09	0
DD_IEX_succ[u]tr	-1000	961.436
DD_IEX_sucr[u]tr	-2.47254e-07	0
DD_IEX_thm[u]tr	-1.23627e-07	0
DD_IEX_thr_L[u]tr	-1000	1000
DD_IEX_thymd[u]tr	0	0.0673301
DD_IEX_tre[u]tr	-2.47254e-07	0
DD_IEX_ttdca[u]tr	-1.38436	1.53258
DD_IEX_tyr_L[u]tr	-2.15149	2.47252e-07
DD_IEX_ura[u]tr	-1.23627e-07	0
DD_IEX_uri[u]tr	0	1.23626e-07
DD_IEX_xyl_D[u]tr	0	0
DD_IEX_zn2[u]tr	-1.98667e-09	0

## Sheet: CP
Additional file 4-Individual bacterial products. c) Clostridium perfringens secretions with their minimum and maximum fluxes (mmol/gDW hr)
Rxns	min	max
CP_IEX_12dgr180[u]tr	-0.209797	0
CP_IEX_h[u]tr	-1000	1000
CP_IEX_26dap_M[u]tr	-1.5292	0.641936
CP_IEX_2dmmq8[u]tr	-0.0305051	-0.0303775
CP_IEX_2obut[u]tr	-36.5151	944.32
CP_IEX_acald[u]tr	-1000	1000
CP_IEX_acgam[u]tr	-2.47255e-07	0
CP_IEX_ac[u]tr	-1000	1000
CP_IEX_ade[u]tr	-1000	1000
CP_IEX_adn[u]tr	-1000	1000
CP_IEX_adocbl[u]tr	0	0
CP_IEX_alaasp[u]tr	0	0
CP_IEX_alagln[u]tr	0	0
CP_IEX_alaglu[u]tr	0	0
CP_IEX_alagly[u]tr	0	0
CP_IEX_alahis[u]tr	0	0
CP_IEX_alaleu[u]tr	0	0
CP_IEX_alathr[u]tr	0	0
CP_IEX_ala_L[u]tr	-1000	1000
CP_IEX_amp[u]tr	-1000	518.537
CP_IEX_arbt[u]tr	0	0
CP_IEX_arsenb[u]tr	0	0
CP_IEX_asn_L[u]tr	-1000	820.549
CP_IEX_asp_L[u]tr	-1000	1000
CP_IEX_butso3[u]tr	0	0
CP_IEX_lys_L[u]tr	0	0
CP_IEX_15dap[u]tr	0	0
CP_IEX_ca2[u]tr	-0.0152525	-0.0151887
CP_IEX_cbl1[u]tr	0	0
CP_IEX_cbl2[u]tr	0	0
CP_IEX_cd2[u]tr	0	0
CP_IEX_cellb[u]tr	-2.47254e-07	0
CP_IEX_cgly[u]tr	-1	0
CP_IEX_chol[u]tr	-1	0
CP_IEX_co2[u]tr	-986.63	1000
CP_IEX_csn[u]tr	0	0
CP_IEX_ctbt[u]tr	0	0
CP_IEX_cys_L[u]tr	-0.40558	1000
CP_IEX_cytd[u]tr	-946.435	675.454
CP_IEX_cobalt2[u]tr	-0.0152525	-0.0151887
CP_IEX_cu2[u]tr	-0.0152525	-0.0151887
CP_IEX_dad_2[u]tr	-1000	1000
CP_IEX_dgsn[u]tr	-1000	1000
CP_IEX_ethso3[u]tr	0	0
CP_IEX_etoh[u]tr	-1000	1000
CP_IEX_Lcyst[u]tr	0	0
CP_IEX_biomass[c]tr	4.90513	4.92574
CP_IEX_cl[u]tr	-0.0152525	-0.0151887
CP_IEX_fe2[u]tr	-0.0305051	-0.0303775
CP_IEX_fe3[u]tr	-0.0152525	-0.0151887
CP_IEX_fol[u]tr	-0.0457576	-0.0455662
CP_IEX_for[u]tr	-1000	1000
CP_IEX_fru[u]tr	-1000	0
CP_IEX_fum[u]tr	-1000	1000
CP_IEX_galt[u]tr	-2.47253e-07	0
CP_IEX_gam[u]tr	-0.49279	0
CP_IEX_gbbtn[u]tr	0	0
CP_IEX_gcald[u]tr	-1000	1000
CP_IEX_glc_D[u]tr	-585.195	0
CP_IEX_gln_L[u]tr	-1000	997.606
CP_IEX_glu_L[u]tr	-1000	997.606
CP_IEX_gly[u]tr	-1000	1000
CP_IEX_glyasn[u]tr	0	0
CP_IEX_glyasp[u]tr	0	0
CP_IEX_glyb[u]tr	0	0
CP_IEX_glyc[u]tr	-886.396	1000
CP_IEX_glyc3p[u]tr	-1000	0
CP_IEX_glyclt[u]tr	-1000	1000
CP_IEX_glycys[u]tr	0	0
CP_IEX_glygln[u]tr	0	0
CP_IEX_glyglu[u]tr	0	0
CP_IEX_glyleu[u]tr	0	0
CP_IEX_glymet[u]tr	0	0
CP_IEX_glyphe[u]tr	0	0
CP_IEX_glypro[u]tr	0	0
CP_IEX_glytyr[u]tr	0	0
CP_IEX_gua[u]tr	-1000	1000
CP_IEX_h2o[u]tr	-1000	1000
CP_IEX_h2s[u]tr	-1000	0
CP_IEX_hexs[u]tr	0	0
CP_IEX_hg2[u]tr	0	0
CP_IEX_his_L[u]tr	-0.390433	8.10925
CP_IEX_hxan[u]tr	-1.86015	0
CP_IEX_ile_L[u]tr	-1.61064	1.35766
CP_IEX_ins[u]tr	-1000	811.21
CP_IEX_isetac[u]tr	0	0
CP_IEX_k[u]tr	-0.0152525	-0.0151887
CP_IEX_lac_L[u]tr	-1000	1000
CP_IEX_leu_L[u]tr	-2.26867	2.36131
CP_IEX_mal_L[u]tr	-1000	1000
CP_IEX_malt[u]tr	-2.47253e-07	0
CP_IEX_man[u]tr	-2.47252e-07	0
CP_IEX_met_D[u]tr	0	0
CP_IEX_met_L[u]tr	-339.848	374.74
CP_IEX_metala[u]tr	0	0
CP_IEX_metsox_R_L[u]tr	0	0
CP_IEX_metsox_S_L[u]tr	-1	0
CP_IEX_mg2[u]tr	-0.0152525	-0.0151887
CP_IEX_mn2[u]tr	-0.0152525	-0.0151887
CP_IEX_mnl[u]tr	-2.47253e-07	0
CP_IEX_mops[u]tr	0	0
CP_IEX_mso3[u]tr	0	0
CP_IEX_na1[u]tr	0	0
CP_IEX_nac[u]tr	-0.0305051	2.54923
CP_IEX_nh4[u]tr	-1000	1000
CP_IEX_o2[u]tr	-11.8792	1.23626e-07
CP_IEX_ocdca[u]tr	-0.419594	0.562274
CP_IEX_ocdcea[u]tr	0	0
CP_IEX_orn[u]tr	-937.57	998.76
CP_IEX_pb[u]tr	0	0
CP_IEX_phe_L[u]tr	-0.761125	1.00922
CP_IEX_pi[u]tr	-522.526	1000
CP_IEX_ppa[u]tr	0	36.0589
CP_IEX_ppi[u]tr	0	1.23626e-07
CP_IEX_pro_L[u]tr	-0.908059	935.426
CP_IEX_pyr[u]tr	-1000	1000
CP_IEX_q8[u]tr	-0.0152525	-0.0151887
CP_IEX_rib_D[u]tr	-452.06	0
CP_IEX_salcn[u]tr	0	0
CP_IEX_sbt_D[u]tr	0	0
CP_IEX_ser_L[u]tr	-1000	998.963
CP_IEX_sheme[u]tr	-0.0152525	-0.0151887
CP_IEX_so4[u]tr	-0.0152527	-0.0151887
CP_IEX_succ[u]tr	-23.7128	1000
CP_IEX_sucr[u]tr	-2.47253e-07	0
CP_IEX_sulfac[u]tr	0	0
CP_IEX_taur[u]tr	0	0
CP_IEX_thm[u]tr	-0.0152525	-0.0151887
CP_IEX_thr_L[u]tr	-1000	998.965
CP_IEX_thymd[u]tr	-0.0672855	-0.0670041
CP_IEX_tma[u]tr	0	1
CP_IEX_tre[u]tr	-2.47254e-07	0
CP_IEX_trp_L[u]tr	-0.232505	1.30852
CP_IEX_tyr_L[u]tr	-0.594438	1.28596
CP_IEX_ura[u]tr	-1	0
CP_IEX_uri[u]tr	-676.402	945.667
CP_IEX_val_L[u]tr	-6.38422	17.5527
CP_IEX_zn2[u]tr	-0.0152525	-0.0151887

## Sheet: LA
Additional file 4-Individual bacterial products. d) Lactobacillus acidophilus secretions with their minimum and maximum fluxes (mmol/gDW hr)
Rxns	min	max
LA_IEX_2mbut[u]tr	0	2.50498
LA_IEX_h[u]tr	-1000	1000
LA_IEX_34dhpha[u]tr	0	0
LA_IEX_4mcat[u]tr	0	0
LA_IEX_5aptn[u]tr	0	2.22426
LA_IEX_4abut[u]tr	-1000	0
LA_IEX_acald[u]tr	-1000	1000
LA_IEX_acgam[u]tr	-354.31	0
LA_IEX_ac[u]tr	-1000	1000
LA_IEX_adocbl[u]tr	0	0
LA_IEX_alaasp[u]tr	0	0
LA_IEX_alagln[u]tr	0	0
LA_IEX_alaglu[u]tr	0	0
LA_IEX_alagly[u]tr	0	0
LA_IEX_alahis[u]tr	0	0
LA_IEX_alaleu[u]tr	0	0
LA_IEX_alathr[u]tr	0	0
LA_IEX_ala_L[u]tr	-1000	1000
LA_IEX_alltn[u]tr	0	0
LA_IEX_arbt[u]tr	0	0
LA_IEX_arab_L[u]tr	0	0
LA_IEX_arg_L[u]tr	-6.35306e-07	397.6
LA_IEX_asn_L[u]tr	-1000	874.759
LA_IEX_aso3[u]tr	0	0
LA_IEX_aso4[u]tr	0	0
LA_IEX_asp_L[u]tr	-1000	1000
LA_IEX_bhb[u]tr	0	3.75748
LA_IEX_btn[u]tr	-1	0
LA_IEX_butso3[u]tr	0	0
LA_IEX_but[u]tr	-1000	1000
LA_IEX_ca2[u]tr	-8.7035e-09	0
LA_IEX_cbl1[u]tr	0	0
LA_IEX_cbl2[u]tr	0	0
LA_IEX_cd2[u]tr	0	0
LA_IEX_cellb[u]tr	-0.074493	0
LA_IEX_cgly[u]tr	-1	0
LA_IEX_ch4s[u]tr	0	4.09922
LA_IEX_co2[u]tr	-1000	1000
LA_IEX_cro4[u]tr	0	0
LA_IEX_csn[u]tr	0	0
LA_IEX_cys_L[u]tr	-2.47253e-07	1000
LA_IEX_cobalt2[u]tr	-2.47254e-07	0
LA_IEX_cu2[u]tr	-8.7035e-09	0
LA_IEX_ala_D[u]tr	-1000	1000
LA_IEX_2ddglcn[u]tr	0	0
LA_IEX_drib[u]tr	-0.178783	0
LA_IEX_lac_D[u]tr	-1000	1000
LA_IEX_etha[u]tr	0	0
LA_IEX_ethso3[u]tr	0	0
LA_IEX_etoh[u]tr	-1000	1000
LA_IEX_4hphac[u]tr	0	2.28596
LA_IEX_Lcyst[u]tr	0	0
LA_IEX_biomass[c]tr	0	1.11449e-06
LA_IEX_cl[u]tr	-8.7035e-09	0
LA_IEX_fe2[u]tr	-8.7035e-09	0
LA_IEX_fe3[u]tr	-8.7035e-09	0
LA_IEX_fecrm[u]tr	0	0
LA_IEX_for[u]tr	-1000	1000
LA_IEX_fru[u]tr	-548.163	0
LA_IEX_gal[u]tr	0	0
LA_IEX_galt[u]tr	0	0
LA_IEX_gcald[u]tr	-0.000191405	2.47252e-07
LA_IEX_glc_D[u]tr	-497.773	0
LA_IEX_gln_L[u]tr	-1000	1000
LA_IEX_glu_L[u]tr	-1000	1000
LA_IEX_gly[u]tr	-1000	1000
LA_IEX_glyasn[u]tr	0	0
LA_IEX_glyasp[u]tr	0	0
LA_IEX_glyb[u]tr	0	0
LA_IEX_glyc3p[u]tr	-666.667	0
LA_IEX_glycys[u]tr	0	0
LA_IEX_glygln[u]tr	0	0
LA_IEX_glyglu[u]tr	0	0
LA_IEX_glyleu[u]tr	0	0
LA_IEX_glymet[u]tr	0	0
LA_IEX_glyphe[u]tr	0	0
LA_IEX_glypro[u]tr	0	0
LA_IEX_glytyr[u]tr	0	0
LA_IEX_h2[u]tr	0	979.373
LA_IEX_h2o[u]tr	-1000	1000
LA_IEX_h2s[u]tr	-1000	0
LA_IEX_hdca[u]tr	-4.94504e-07	0
LA_IEX_hexs[u]tr	0	0
LA_IEX_hg2[u]tr	0	0
LA_IEX_his_L[u]tr	-6.38594e-08	8.49859
LA_IEX_hxan[u]tr	-1.05412	0.860155
LA_IEX_ile_L[u]tr	-2.50498	2.76918
LA_IEX_ind3ac[u]tr	0	0
LA_IEX_ind3ppa[u]tr	0	1.90281
LA_IEX_isetac[u]tr	0	0
LA_IEX_isobut[u]tr	0	3.33998
LA_IEX_isocapr[u]tr	0	1.43142
LA_IEX_isoval[u]tr	0	2.50498
LA_IEX_k[u]tr	-8.7035e-09	0
LA_IEX_lac_L[u]tr	-1000	1000
LA_IEX_lcts[u]tr	0	0
LA_IEX_leu_L[u]tr	-2.50498	0
LA_IEX_lys_L[u]tr	-3.71742e-07	1.53026
LA_IEX_malt[u]tr	-0.336534	0
LA_IEX_malthx[u]tr	0	0
LA_IEX_malttr[u]tr	0	0
LA_IEX_man[u]tr	-0.148986	0
LA_IEX_met_D[u]tr	0	0
LA_IEX_met_L[u]tr	-36.5151	0
LA_IEX_metala[u]tr	0	0
LA_IEX_metsox_R_L[u]tr	0	0
LA_IEX_metsox_S_L[u]tr	-1	0
LA_IEX_mg2[u]tr	-8.7035e-09	0
LA_IEX_mn2[u]tr	-8.7035e-09	0
LA_IEX_mnl[u]tr	-0.148986	0
LA_IEX_mobd[u]tr	0	0
LA_IEX_mops[u]tr	0	0
LA_IEX_mso3[u]tr	0	0
LA_IEX_na1[u]tr	0	0
LA_IEX_nac[u]tr	-8.2418e-08	2.57965
LA_IEX_nh4[u]tr	-1000	1000
LA_IEX_no2[u]tr	0	0
LA_IEX_o2[u]tr	-11.8792	1.23626e-07
LA_IEX_ocdca[u]tr	-4.94503e-07	0
LA_IEX_orn[u]tr	-1000	6.35306e-07
LA_IEX_oxa[u]tr	0	0.000191405
LA_IEX_pac[u]tr	0	2.39249
LA_IEX_pb[u]tr	0	0
LA_IEX_pcresol[u]tr	0	2.28596
LA_IEX_phe_L[u]tr	-2.39249	1.95389
LA_IEX_phpyr[u]tr	0	2.25957
LA_IEX_pi[u]tr	-1.15229e-06	666.667
LA_IEX_pnto_R[u]tr	-2.47253e-07	0
LA_IEX_ppa[u]tr	0	36.0589
LA_IEX_pppn[u]tr	0	2.03361
LA_IEX_pro_L[u]tr	-841.963	0
LA_IEX_ptrc[u]tr	0	0
LA_IEX_pydx[u]tr	-2.47255e-07	0
LA_IEX_pydxn[u]tr	-2.47251e-07	0
LA_IEX_pyr[u]tr	-1000	1000
LA_IEX_rib_D[u]tr	-372.618	0
LA_IEX_ribflv[u]tr	-2.47251e-07	1.07356
LA_IEX_salcn[u]tr	0	0
LA_IEX_sbt_D[u]tr	0	0
LA_IEX_ser_L[u]tr	-1000	1000
LA_IEX_so4[u]tr	-8.7035e-09	0
LA_IEX_spmd[u]tr	0	0
LA_IEX_succ[u]tr	-1000	1000
LA_IEX_sulfac[u]tr	0	0
LA_IEX_taur[u]tr	0	0
LA_IEX_thm[u]tr	-1.23625e-07	0
LA_IEX_thr_L[u]tr	-1000	1000
LA_IEX_tma[u]tr	0	0
LA_IEX_tre[u]tr	-0.074493	0
LA_IEX_trp_L[u]tr	-1.90281	0
LA_IEX_ttdca[u]tr	-4.94506e-07	0
LA_IEX_tyr_L[u]tr	-2.28596	1.74427
LA_IEX_ura[u]tr	-3.14171e-07	0
LA_IEX_urea[u]tr	0	0
LA_IEX_val_L[u]tr	-15.6091	6.48748
LA_IEX_xan[u]tr	-1.07356	0
LA_IEX_xyl_D[u]tr	-0.204909	0
LA_IEX_zn2[u]tr	-8.7035e-09	0
LA_IEX_no3[u]tr	0	0

## Sheet: BL
Additional file 4-Individual bacterial products. e) Bifidobacterium longum secretions with their minimum and maximum fluxes (mmol/gDW hr)
Rxns	min	max
BL_IEX_12dgr180[u]tr	-5.52721e-08	0
BL_IEX_13ppd[u]tr	0	3.75748
BL_IEX_2dmmq8[u]tr	-2.11121e-08	0
BL_IEX_h[u]tr	-1000	1000
BL_IEX_2obut[u]tr	-36.0589	943.215
BL_IEX_acald[u]tr	-1000	1000
BL_IEX_acgam[u]tr	-463.02	0
BL_IEX_acnam[u]tr	-1	0
BL_IEX_ac[u]tr	-1000	1000
BL_IEX_adn[u]tr	-1000	1000
BL_IEX_adocbl[u]tr	0	0
BL_IEX_alaasp[u]tr	0	0
BL_IEX_alagln[u]tr	0	0
BL_IEX_alaglu[u]tr	0	0
BL_IEX_alagly[u]tr	0	0
BL_IEX_alahis[u]tr	0	0
BL_IEX_alaleu[u]tr	0	0
BL_IEX_alathr[u]tr	0	0
BL_IEX_ala_L[u]tr	-1000	1000
BL_IEX_amp[u]tr	-775.608	1000
BL_IEX_h2o[u]tr	-1000	1000
BL_IEX_strch1[u]tr	-0.257339	0
BL_IEX_glc_D[u]tr	-642.577	2.31979
BL_IEX_strch2[u]tr	-0.257339	0.257339
BL_IEX_arabinan101[u]tr	-0.000166277	0
BL_IEX_arab_L[u]tr	0	0.0236647
BL_IEX_gal[u]tr	-0.314771	0.0131832
BL_IEX_rmn[u]tr	0	0.000166277
BL_IEX_galur[u]tr	0	0.000332554
BL_IEX_arabinogal[u]tr	-2.19148e-05	0
BL_IEX_glcur[u]tr	0	0.000328722
BL_IEX_arabinoxyl[u]tr	-0.000306649	0
BL_IEX_xyl_D[u]tr	0	0.00919946
BL_IEX_arbt[u]tr	0	0
BL_IEX_arg_L[u]tr	-458.336	1000
BL_IEX_asn_L[u]tr	-1000	937.741
BL_IEX_asp_L[u]tr	-1000	1000
BL_IEX_bhb[u]tr	0	0
BL_IEX_btn[u]tr	-1	0
BL_IEX_but[u]tr	-1000	1000
BL_IEX_ca2[u]tr	-1.0556e-08	0
BL_IEX_cbl1[u]tr	0	0
BL_IEX_cbl2[u]tr	0	0
BL_IEX_cellb[u]tr	-0.074493	0
BL_IEX_cgly[u]tr	-1	0
BL_IEX_co2[u]tr	-1000	1000
BL_IEX_cobalt2[u]tr	-1.0556e-08	0
BL_IEX_cro4[u]tr	0	0
BL_IEX_cys_L[u]tr	-1000	1000
BL_IEX_cytd[u]tr	-1000	686.201
BL_IEX_cu2[u]tr	-1.0556e-08	0
BL_IEX_dad_2[u]tr	-1000	1000
BL_IEX_ala_D[u]tr	-1000	1000
BL_IEX_dcyt[u]tr	-1000	1000
BL_IEX_dgsn[u]tr	-1.13495	0
BL_IEX_din[u]tr	-1000	0
BL_IEX_drib[u]tr	-0.178783	0
BL_IEX_duri[u]tr	-1000	0
BL_IEX_lac_D[u]tr	-1000	1000
BL_IEX_etha[u]tr	0	0
BL_IEX_etoh[u]tr	-1000	1000
BL_IEX_4abut[u]tr	0	1000
BL_IEX_C02528[u]tr	0	0
BL_IEX_biomass[c]tr	0	1.32954e-06
BL_IEX_cholate[u]tr	0	0
BL_IEX_cl[u]tr	-1.0556e-08	0
BL_IEX_dgchol[u]tr	0	0
BL_IEX_fe2[u]tr	-2.11124e-08	0
BL_IEX_fe3[u]tr	-1.0556e-08	0
BL_IEX_for[u]tr	-1000	1000
BL_IEX_fru[u]tr	-951.002	0.0112847
BL_IEX_galt[u]tr	-2.47252e-07	0
BL_IEX_gam[u]tr	-1	0
BL_IEX_gcald[u]tr	-0.000191403	3.45116e-08
BL_IEX_gchola[u]tr	0	0
BL_IEX_gln_L[u]tr	-1000	1000
BL_IEX_glu_L[u]tr	-1000	1000
BL_IEX_gly[u]tr	-2.58046	1.86015
BL_IEX_glyasn[u]tr	0	0
BL_IEX_glyasp[u]tr	0	0
BL_IEX_glyb[u]tr	0	0
BL_IEX_glyc[u]tr	-810.888	951.002
BL_IEX_glycys[u]tr	0	0
BL_IEX_glygln[u]tr	0	0
BL_IEX_glyglu[u]tr	0	0
BL_IEX_glyleu[u]tr	0	0
BL_IEX_glymet[u]tr	0	0
BL_IEX_glyphe[u]tr	0	0
BL_IEX_glypro[u]tr	0	0
BL_IEX_glytyr[u]tr	0	0
BL_IEX_gua[u]tr	-1.13496	0
BL_IEX_h2[u]tr	0	966.103
BL_IEX_h2s[u]tr	-1000	1000
BL_IEX_his_L[u]tr	-1.08953e-07	0
BL_IEX_hxan[u]tr	-1.86015	0
BL_IEX_ile_L[u]tr	-4.9451e-07	0
BL_IEX_ins[u]tr	-617.358	1000
BL_IEX_k[u]tr	-1.0556e-08	0
BL_IEX_kesto[u]tr	0	0
BL_IEX_kestopt[u]tr	-0.00282117	0
BL_IEX_kestottr[u]tr	0	0
BL_IEX_lac_L[u]tr	-1000	1000
BL_IEX_lcts[u]tr	-0.074493	0
BL_IEX_leu_L[u]tr	-4.94506e-07	0
BL_IEX_lys_L[u]tr	-4.32775e-07	1.53026
BL_IEX_malt[u]tr	-0.336534	0.257339
BL_IEX_malthx[u]tr	0	0
BL_IEX_malttr[u]tr	0	0
BL_IEX_man[u]tr	-0.148986	0
BL_IEX_melib[u]tr	-0.074493	0
BL_IEX_met_L[u]tr	-1.82573e-07	0
BL_IEX_metala[u]tr	0	0
BL_IEX_mg2[u]tr	-1.0556e-08	0
BL_IEX_mn2[u]tr	-1.0556e-08	0
BL_IEX_mnl[u]tr	-2.47254e-07	0
BL_IEX_mqn7[u]tr	-2.11123e-08	0
BL_IEX_na1[u]tr	0	0
BL_IEX_nac[u]tr	-1.23625e-07	3.57965
BL_IEX_nh4[u]tr	-1000	1000
BL_IEX_nmn[u]tr	-1	0
BL_IEX_no2[u]tr	-1	0
BL_IEX_no3[u]tr	0	0
BL_IEX_o2[u]tr	-11.8792	5.27808e-09
BL_IEX_orn[u]tr	-1000	458.336
BL_IEX_phe_L[u]tr	-2.3421e-07	1.76822
BL_IEX_pi[u]tr	-1000	776.608
BL_IEX_pnto_R[u]tr	-2.47251e-07	0
BL_IEX_ppa[u]tr	0	36.0589
BL_IEX_ppi[u]tr	0	1.23626e-07
BL_IEX_pro_L[u]tr	-2.14099e-07	0
BL_IEX_ptrc[u]tr	-2.11123e-08	0
BL_IEX_pydam[u]tr	-1.0556e-08	0
BL_IEX_pydx[u]tr	-1.05562e-08	0
BL_IEX_pydxn[u]tr	-2.47249e-07	0
BL_IEX_q8[u]tr	-1.0556e-08	0
BL_IEX_rib_D[u]tr	-282.879	732.468
BL_IEX_ribflv[u]tr	-2.47253e-07	1.13496
BL_IEX_salcn[u]tr	0	0
BL_IEX_sbt_D[u]tr	0	0
BL_IEX_ser_L[u]tr	-1000	1000
BL_IEX_sheme[u]tr	-3.16685e-08	0
BL_IEX_so4[u]tr	-1.0556e-08	0
BL_IEX_spmd[u]tr	-1.05561e-08	0
BL_IEX_succ[u]tr	-23.7585	768.191
BL_IEX_sucr[u]tr	-0.074493	0
BL_IEX_taur[u]tr	0	0
BL_IEX_tchola[u]tr	0	0
BL_IEX_tdchola[u]tr	0	0
BL_IEX_thr_L[u]tr	-944.78	0
BL_IEX_thymd[u]tr	-8.2417e-08	0
BL_IEX_tre[u]tr	-0.074493	0
BL_IEX_trp_L[u]tr	-7.24544e-08	0
BL_IEX_tym[u]tr	0	0
BL_IEX_tyr_L[u]tr	-1.58238e-07	0
BL_IEX_ura[u]tr	-1	0
BL_IEX_uri[u]tr	-1000	1000
BL_IEX_val_L[u]tr	-3.76942e-07	0
BL_IEX_zn2[u]tr	-1.0556e-08	0

## Sheet: AKK
Additional file 4-Individual bacterial products. e) Akkermansia muciniphila ATCC BAA 835 secretions with their minimum and maximum fluxes (mmol/gDW hr)
Rxns	min	max
AKK_IEX_2dmmq8[u]tr	-4.25344e-05	0
AKK_IEX_h[u]tr	-1000	1000
AKK_IEX_2obut[u]tr	-935.16	35.5196
AKK_IEX_4abz[u]tr	-0.000127603	0
AKK_IEX_acald[u]tr	-1000	1000
AKK_IEX_ac[u]tr	-37.6382	920.203
AKK_IEX_ade[u]tr	-1000	1000
AKK_IEX_adn[u]tr	-1000	1000
AKK_IEX_adocbl[u]tr	0	0
AKK_IEX_amp[u]tr	-333.345	768.631
AKK_IEX_arabttr[u]tr	0	0
AKK_IEX_h2o[u]tr	-1000	1000
AKK_IEX_arab_L[u]tr	-0.202448	0
AKK_IEX_asn_L[u]tr	-1000	917.605
AKK_IEX_asp_L[u]tr	-1000	1000
AKK_IEX_ca2[u]tr	-4.25344e-05	0
AKK_IEX_cbl1[u]tr	0	0
AKK_IEX_cbl2[u]tr	0	0
AKK_IEX_cd2[u]tr	0	0
AKK_IEX_cellb[u]tr	-0.074493	0
AKK_IEX_cgly[u]tr	-0.00113103	0
AKK_IEX_co2[u]tr	-977.531	1000
AKK_IEX_cro4[u]tr	0	0
AKK_IEX_csn[u]tr	0	0
AKK_IEX_cytd[u]tr	-946.808	618.307
AKK_IEX_cobalt2[u]tr	-4.25344e-05	0
AKK_IEX_cu2[u]tr	-4.25344e-05	0
AKK_IEX_dad_2[u]tr	-1.00044	1000
AKK_IEX_dcyt[u]tr	-894.217	1000
AKK_IEX_dgsn[u]tr	-1000	0
AKK_IEX_din[u]tr	-1000	0
AKK_IEX_duri[u]tr	-1000	0
AKK_IEX_biomass[c]tr	0	0.0137363
AKK_IEX_cl[u]tr	-4.25344e-05	0
AKK_IEX_fe2[u]tr	-8.50688e-05	0
AKK_IEX_fe3[u]tr	-4.25344e-05	0
AKK_IEX_for[u]tr	-0.860155	1000
AKK_IEX_fru[u]tr	-1000	1000
AKK_IEX_gal[u]tr	-0.315857	0
AKK_IEX_galt[u]tr	-2.47255e-07	0
AKK_IEX_galur[u]tr	-0.000332554	0.0130208
AKK_IEX_gcald[u]tr	0	0.000127603
AKK_IEX_glcur[u]tr	-0.000328722	0
AKK_IEX_gln_L[u]tr	-1000	1000
AKK_IEX_glu_L[u]tr	-1000	1000
AKK_IEX_glyc[u]tr	0	0.000438792
AKK_IEX_gsn[u]tr	-1000	1000
AKK_IEX_gua[u]tr	-1000	1000
AKK_IEX_hg2[u]tr	0	0
AKK_IEX_hxan[u]tr	-1.86015	0
AKK_IEX_ins[u]tr	-1000	1000
AKK_IEX_inulin[u]tr	-0.000470195	0
AKK_IEX_isobut[u]tr	0	3.33998
AKK_IEX_isocapr[u]tr	0	1.43142
AKK_IEX_isoval[u]tr	0	0.71571
AKK_IEX_k[u]tr	-4.25344e-05	0
AKK_IEX_lac_L[u]tr	-1000	0
AKK_IEX_leu_L[u]tr	-2.14713	4.62365
AKK_IEX_lys_L[u]tr	-0.00392089	1.53026
AKK_IEX_malt[u]tr	-0.336534	0
AKK_IEX_man[u]tr	-0.148986	0
AKK_IEX_melib[u]tr	-0.074493	0
AKK_IEX_meoh[u]tr	-0.000166277	0.00651039
AKK_IEX_met_L[u]tr	-3.00959	0
AKK_IEX_mg2[u]tr	-4.25344e-05	0
AKK_IEX_mn2[u]tr	-4.25344e-05	0
AKK_IEX_mqn8[u]tr	-4.25344e-05	0
AKK_IEX_na1[u]tr	0	0
AKK_IEX_nac[u]tr	0	2.57965
AKK_IEX_nh4[u]tr	-1000	1000
AKK_IEX_o2[u]tr	-11.8792	1.23626e-07
AKK_IEX_orn[u]tr	-0.00347379	926.848
AKK_IEX_pb[u]tr	0	0
AKK_IEX_pect[u]tr	-3.33866e-05	8.52703e-07
AKK_IEX_phe_L[u]tr	-0.00212253	1.76822
AKK_IEX_pi[u]tr	-768.631	333.334
AKK_IEX_ppa[u]tr	0	36.0589
AKK_IEX_pro_L[u]tr	-0.00253228	791.383
AKK_IEX_pydam[u]tr	-2.47256e-07	0
AKK_IEX_pydx[u]tr	-4.25344e-05	0
AKK_IEX_pydxn[u]tr	-2.47256e-07	0
AKK_IEX_q8[u]tr	-4.25344e-05	0
AKK_IEX_raffin[u]tr	-0.00470194	0
AKK_IEX_salcn[u]tr	0	0
AKK_IEX_ser_L[u]tr	-1000	1000
AKK_IEX_sheme[u]tr	-4.25344e-05	0
AKK_IEX_so4[u]tr	-4.25344e-05	0
AKK_IEX_succ[u]tr	-23.7585	1000
AKK_IEX_sucr[u]tr	-0.074493	0
AKK_IEX_thm[u]tr	-4.25371e-05	0
AKK_IEX_thr_L[u]tr	-1000	1000
AKK_IEX_thymd[u]tr	-0.000230261	0.0673301
AKK_IEX_tym[u]tr	0	0
AKK_IEX_ura[u]tr	-1	0
AKK_IEX_uri[u]tr	-938.696	1000
AKK_IEX_val_L[u]tr	-4.90198	19.3133
AKK_IEX_xyl_D[u]tr	-0.187982	0.016927
AKK_IEX_xylan[u]tr	-3.20587e-05	0
AKK_IEX_zn2[u]tr	-4.25344e-05	0

## Sheet: CLS
Additional file 4-Individual bacterial products. e) Clostridium difficile NAP07 secretions with their minimum and maximum fluxes (mmol/gDW hr)
Rxns	min	max
CLS_IEX_acald[u]tr	-1000	1000
CLS_IEX_acgam[u]tr	-2.47252e-07	0
CLS_IEX_ac[u]tr	-944.813	1000
CLS_IEX_alaasp[u]tr	0	0
CLS_IEX_alagln[u]tr	0	0
CLS_IEX_alaglu[u]tr	0	0
CLS_IEX_alagly[u]tr	0	0
CLS_IEX_alahis[u]tr	0	0
CLS_IEX_alaleu[u]tr	0	0
CLS_IEX_alathr[u]tr	0	0
CLS_IEX_h[u]tr	-1000	1000
CLS_IEX_ala_L[u]tr	-1000	1000
CLS_IEX_arbt[u]tr	0	0
CLS_IEX_arab_L[u]tr	0	0
CLS_IEX_arg_L[u]tr	-4.96702e-07	0
CLS_IEX_asn_L[u]tr	-1000	429.952
CLS_IEX_asp_L[u]tr	-1000	1000
CLS_IEX_ca2[u]tr	-1.34561e-08	0
CLS_IEX_cd2[u]tr	0	0
CLS_IEX_k[u]tr	-1.34561e-08	0
CLS_IEX_cellb[u]tr	-0.074493	0
CLS_IEX_cgly[u]tr	-1	0
CLS_IEX_chsterol[u]tr	-1.29204	0
CLS_IEX_co2[u]tr	-1.23626e-07	1000
CLS_IEX_coprost[u]tr	0	1.29204
CLS_IEX_cys_L[u]tr	-2.47253e-07	1
CLS_IEX_cobalt2[u]tr	-1.34561e-08	0
CLS_IEX_cu2[u]tr	-1.34561e-08	0
CLS_IEX_ala_D[u]tr	-1000	1000
CLS_IEX_dextrin[u]tr	0	0
CLS_IEX_drib[u]tr	-0.178783	0
CLS_IEX_ser_D[u]tr	0	0
CLS_IEX_lac_D[u]tr	-1000	1000
CLS_IEX_etoh[u]tr	-1000	1000
CLS_IEX_C02528[u]tr	0	0
CLS_IEX_biomass[c]tr	0	1.72306e-06
CLS_IEX_cholate[u]tr	0	0
CLS_IEX_cl[u]tr	-1.34561e-08	0
CLS_IEX_dgchol[u]tr	0	0
CLS_IEX_fe2[u]tr	-2.69122e-08	0
CLS_IEX_fe3[u]tr	-2.69121e-08	0
CLS_IEX_fol[u]tr	0	0
CLS_IEX_for[u]tr	-1000	0
CLS_IEX_fru[u]tr	-746.485	0.0112847
CLS_IEX_gal[u]tr	-0.315857	0
CLS_IEX_gchola[u]tr	0	0
CLS_IEX_glc_D[u]tr	-445.688	0.00282117
CLS_IEX_gln_L[u]tr	-1000	0
CLS_IEX_glu_L[u]tr	-1.04158e-06	1000
CLS_IEX_gly[u]tr	-1000	1
CLS_IEX_glyasn[u]tr	0	0
CLS_IEX_glyasp[u]tr	0	0
CLS_IEX_glyc[u]tr	-774.721	746.485
CLS_IEX_glyc3p[u]tr	-1.64648e-06	0
CLS_IEX_glycys[u]tr	0	0
CLS_IEX_glygln[u]tr	0	0
CLS_IEX_glyglu[u]tr	0	0
CLS_IEX_glyleu[u]tr	0	0
CLS_IEX_glymet[u]tr	0	0
CLS_IEX_glyphe[u]tr	0	0
CLS_IEX_glypro[u]tr	0	0
CLS_IEX_glytyr[u]tr	0	0
CLS_IEX_h2o[u]tr	-1000	1000
CLS_IEX_hg2[u]tr	0	0
CLS_IEX_his_L[u]tr	-1.59593e-07	0
CLS_IEX_hxan[u]tr	-6.66838e-07	0
CLS_IEX_ile_L[u]tr	-4.86845e-07	0
CLS_IEX_kesto[u]tr	0	0
CLS_IEX_kestopt[u]tr	-0.00282117	0
CLS_IEX_kestottr[u]tr	0	0
CLS_IEX_lac_L[u]tr	-1000	1000
CLS_IEX_lcts[u]tr	-0.074493	0
CLS_IEX_leu_L[u]tr	-7.55831e-07	0
CLS_IEX_lys_L[u]tr	-5.74736e-07	1.53026
CLS_IEX_malt[u]tr	-0.336534	0
CLS_IEX_malthx[u]tr	0	0
CLS_IEX_malttr[u]tr	-0.00470193	0
CLS_IEX_man[u]tr	-0.148986	0
CLS_IEX_mantr[u]tr	0	0
CLS_IEX_met_D[u]tr	0	0
CLS_IEX_met_L[u]tr	-2.70777e-07	0
CLS_IEX_metala[u]tr	0	0
CLS_IEX_metsox_R_L[u]tr	0	0
CLS_IEX_metsox_S_L[u]tr	-2.70778e-07	0
CLS_IEX_mg2[u]tr	-1.34561e-08	0
CLS_IEX_mn2[u]tr	-1.34561e-08	0
CLS_IEX_na1[u]tr	0	0
CLS_IEX_nac[u]tr	-1.23627e-07	1.64648e-06
CLS_IEX_nh4[u]tr	-417.071	1000
CLS_IEX_nmn[u]tr	-1.64648e-06	0
CLS_IEX_o2[u]tr	-11.8792	3.36401e-09
CLS_IEX_pb[u]tr	0	0
CLS_IEX_phe_L[u]tr	-3.11118e-07	0
CLS_IEX_pi[u]tr	-1.64651e-06	0
CLS_IEX_pnto_R[u]tr	-2.47253e-07	0
CLS_IEX_pro_L[u]tr	-3.71198e-07	0
CLS_IEX_ptrc[u]tr	0	0
CLS_IEX_pydx[u]tr	-1.34561e-08	0
CLS_IEX_rib_D[u]tr	-378.63	0
CLS_IEX_ribflv[u]tr	-2.47255e-07	0
CLS_IEX_salcn[u]tr	0	0
CLS_IEX_sbt_D[u]tr	0	0
CLS_IEX_ser_L[u]tr	-1000	1000
CLS_IEX_so4[u]tr	-1.34561e-08	0
CLS_IEX_spmd[u]tr	0	0
CLS_IEX_stys[u]tr	0	0
CLS_IEX_succ[u]tr	0	769.348
CLS_IEX_sucr[u]tr	-0.074493	0
CLS_IEX_taur[u]tr	0	0
CLS_IEX_tchola[u]tr	0	0
CLS_IEX_tdchola[u]tr	0	0
CLS_IEX_thm[u]tr	-1.23627e-07	0
CLS_IEX_thr_L[u]tr	-4.24988e-07	421.527
CLS_IEX_tre[u]tr	-0.074493	0
CLS_IEX_trp_L[u]tr	-9.50384e-08	0
CLS_IEX_tyr_L[u]tr	-2.47253e-07	0
CLS_IEX_ura[u]tr	-4.65486e-07	0
CLS_IEX_urea[u]tr	0	0
CLS_IEX_val_L[u]tr	-7.09205e-07	0
CLS_IEX_xan[u]tr	-6.66824e-07	0
CLS_IEX_zn2[u]tr	-1.34561e-08	0

## Sheet: PRE
Additional file 4-Individual bacterial products. e) Prevotella ruminicola 23 secretions with their minimum and maximum fluxes (mmol/gDW hr)
Rxns	min	max
PRE_IEX_12ppd_S[u]tr	-0.149152	0
PRE_IEX_acald[u]tr	-1000	1000
PRE_IEX_h[u]tr	-1000	1000
PRE_IEX_acgal[u]tr	0	0
PRE_IEX_acgam[u]tr	-5.39446e-07	319.069
PRE_IEX_acnam[u]tr	0	0
PRE_IEX_ac[u]tr	-1000	1000
PRE_IEX_alaasp[u]tr	0	0
PRE_IEX_alagln[u]tr	0	0
PRE_IEX_alaglu[u]tr	0	0
PRE_IEX_alagly[u]tr	0	0
PRE_IEX_alahis[u]tr	0	0
PRE_IEX_alaleu[u]tr	0	0
PRE_IEX_alathr[u]tr	0	0
PRE_IEX_ala_L[u]tr	-8.98381e-07	2.47254e-07
PRE_IEX_arbt[u]tr	0	0
PRE_IEX_arab_L[u]tr	-0.202448	0
PRE_IEX_asn_L[u]tr	-2.71173e-07	742.608
PRE_IEX_asp_L[u]tr	-1000	1000
PRE_IEX_btn[u]tr	0	0
PRE_IEX_ca2[u]tr	-9.02386e-09	0
PRE_IEX_cd2[u]tr	0	0
PRE_IEX_cgly[u]tr	-1	0
PRE_IEX_chtbs[u]tr	0	0
PRE_IEX_co2[u]tr	-1000	1000
PRE_IEX_cro4[u]tr	0	0
PRE_IEX_cys_L[u]tr	-2.47255e-07	1
PRE_IEX_cobalt2[u]tr	-2.47253e-07	0
PRE_IEX_cu2[u]tr	-9.02386e-09	0
PRE_IEX_26dap_M[u]tr	-1.53026	0
PRE_IEX_dextrin[u]tr	0	0
PRE_IEX_drib[u]tr	0	0
PRE_IEX_lac_D[u]tr	-1000	1000
PRE_IEX_etoh[u]tr	-1000	1000
PRE_IEX_Ser_Thr[u]tr	0	0
PRE_IEX_T_antigen[u]tr	0	0
PRE_IEX_Tn_antigen[u]tr	0	0
PRE_IEX_biomass[c]tr	0	1.15552e-06
PRE_IEX_cl[u]tr	-9.02386e-09	0
PRE_IEX_core2[u]tr	0	0
PRE_IEX_core3[u]tr	0	0
PRE_IEX_core4[u]tr	0	0
PRE_IEX_core5[u]tr	0	0
PRE_IEX_core6[u]tr	0	0
PRE_IEX_core7[u]tr	0	0
PRE_IEX_core8[u]tr	0	0
PRE_IEX_dsT_antigen[u]tr	0	0
PRE_IEX_f1a[u]tr	0	0
PRE_IEX_fe2[u]tr	-9.02386e-09	0
PRE_IEX_fe3[u]tr	-9.02386e-09	0
PRE_IEX_for[u]tr	-1000	1000
PRE_IEX_fru[u]tr	-850.74	0
PRE_IEX_gal[u]tr	-0.315857	0
PRE_IEX_glc_D[u]tr	-599.652	0
PRE_IEX_gln_L[u]tr	-1000	1000
PRE_IEX_glu_L[u]tr	-1000	1000
PRE_IEX_gly[u]tr	-1000	2.96303
PRE_IEX_glyasn[u]tr	0	0
PRE_IEX_glyasp[u]tr	0	0
PRE_IEX_glyb[u]tr	0	0
PRE_IEX_glyc[u]tr	-1000	840.319
PRE_IEX_glycys[u]tr	0	0
PRE_IEX_glygln[u]tr	0	0
PRE_IEX_glyglu[u]tr	0	0
PRE_IEX_glyleu[u]tr	0	0
PRE_IEX_glymet[u]tr	0	0
PRE_IEX_glyphe[u]tr	0	0
PRE_IEX_glypro[u]tr	0	0
PRE_IEX_glytyr[u]tr	0	0
PRE_IEX_gncore1[u]tr	0	0
PRE_IEX_gncore2[u]tr	0	0
PRE_IEX_h2o[u]tr	-1000	1000
PRE_IEX_hg2[u]tr	0	0
PRE_IEX_his_L[u]tr	-1.07026e-07	1.96303
PRE_IEX_ile_L[u]tr	-3.26476e-07	2.96156
PRE_IEX_k[u]tr	-9.02386e-09	0
PRE_IEX_lac_L[u]tr	-1000	1000
PRE_IEX_lcts[u]tr	-0.074493	0
PRE_IEX_leu_L[u]tr	-5.06874e-07	4.62365
PRE_IEX_lys_L[u]tr	-3.85418e-07	1.53026
PRE_IEX_malt[u]tr	-0.336534	0
PRE_IEX_malthx[u]tr	0	0
PRE_IEX_malttr[u]tr	-0.00470193	0
PRE_IEX_man[u]tr	-0.148986	0
PRE_IEX_mantr[u]tr	0	0
PRE_IEX_met_L[u]tr	-1.81587e-07	0
PRE_IEX_metala[u]tr	0	0
PRE_IEX_mg2[u]tr	-9.02386e-09	0
PRE_IEX_mn2[u]tr	-9.02386e-09	0
PRE_IEX_na1[u]tr	0	0
PRE_IEX_nac[u]tr	-1.23627e-07	2.47253e-07
PRE_IEX_nh4[u]tr	-1000	1000
PRE_IEX_no2[u]tr	0	0
PRE_IEX_o2[u]tr	-3.25732e-07	0
PRE_IEX_pb[u]tr	0	0
PRE_IEX_phe_L[u]tr	-2.08637e-07	1.76822
PRE_IEX_pi[u]tr	-1.18558e-06	0
PRE_IEX_ppa[u]tr	0	36.0589
PRE_IEX_pro_L[u]tr	-2.48934e-07	1000
PRE_IEX_ptrc[u]tr	0	0
PRE_IEX_pydx[u]tr	-9.02386e-09	0
PRE_IEX_rib_D[u]tr	0	0
PRE_IEX_ribflv[u]tr	-1.23626e-07	0.481283
PRE_IEX_sT_antigen[u]tr	0	0
PRE_IEX_sTn_antigen[u]tr	0	0
PRE_IEX_salcn[u]tr	0	0
PRE_IEX_ser_L[u]tr	-1000	1000
PRE_IEX_so4[u]tr	-9.02386e-09	0
PRE_IEX_spmd[u]tr	0	0
PRE_IEX_thr_L[u]tr	-36.5151	516.39
PRE_IEX_tyr_L[u]tr	-2.47252e-07	1.87874
PRE_IEX_ura[u]tr	-1	0
PRE_IEX_urea[u]tr	0	0
PRE_IEX_uri[u]tr	-3.25733e-07	1
PRE_IEX_val_L[u]tr	-4.62365	19.3133
PRE_IEX_xan[u]tr	-0.481283	0
PRE_IEX_xyl_D[u]tr	-0.204909	0
PRE_IEX_zn2[u]tr	-9.02386e-09	0
PRE_IEX_no3[u]tr	0	0

## Sheet: RT
Additional file 4-Individual bacterial products. e) Ruminococcus torques ATCC 27756 secretions with their minimum and maximum fluxes (mmol/gDW hr)
Rxns	min	max
RT_IEX_acald[u]tr	-1000	1000
RT_IEX_acgam[u]tr	-360.23	0
RT_IEX_ac[u]tr	-1000	1000
RT_IEX_alaasp[u]tr	0	0
RT_IEX_alagln[u]tr	0	0
RT_IEX_alaglu[u]tr	0	0
RT_IEX_alagly[u]tr	0	0
RT_IEX_alahis[u]tr	0	0
RT_IEX_alaleu[u]tr	0	0
RT_IEX_alathr[u]tr	0	0
RT_IEX_h[u]tr	-1000	1000
RT_IEX_ala_L[u]tr	-1000	1000
RT_IEX_arabttr[u]tr	0	0
RT_IEX_h2o[u]tr	-1000	1000
RT_IEX_arab_L[u]tr	-0.202448	0.00201616
RT_IEX_arabinogal[u]tr	-2.19148e-05	0
RT_IEX_gal[u]tr	-0.315857	0.165785
RT_IEX_glcur[u]tr	0	0.000328722
RT_IEX_arbt[u]tr	0	0
RT_IEX_asn_L[u]tr	-0.00275868	658.363
RT_IEX_asp_L[u]tr	-1000	627.127
RT_IEX_btn[u]tr	0	0
RT_IEX_ca2[u]tr	-4.25343e-05	0
RT_IEX_cd2[u]tr	0	0
RT_IEX_k[u]tr	-4.25343e-05	0
RT_IEX_cgly[u]tr	-1	0
RT_IEX_co2[u]tr	-1000	1000
RT_IEX_cobalt2[u]tr	-4.25343e-05	0
RT_IEX_cys_L[u]tr	-0.00100343	1
RT_IEX_cytd[u]tr	0	0.00707541
RT_IEX_cu2[u]tr	-4.25343e-05	0
RT_IEX_ddca[u]tr	-1	0
RT_IEX_dextrin[u]tr	0	0
RT_IEX_drib[u]tr	-2.47253e-07	0
RT_IEX_etoh[u]tr	-1000	1000
RT_IEX_C02528[u]tr	0	0
RT_IEX_biomass[c]tr	0	0.0137363
RT_IEX_cholate[u]tr	0	0
RT_IEX_cl[u]tr	-4.25343e-05	0
RT_IEX_dgchol[u]tr	0	0
RT_IEX_fe2[u]tr	-0.000170138	0
RT_IEX_fe3[u]tr	-4.25342e-05	0
RT_IEX_for[u]tr	-1000	1000
RT_IEX_fru[u]tr	-744.593	0
RT_IEX_galt[u]tr	-2.47253e-07	0
RT_IEX_gam[u]tr	-1	0
RT_IEX_gchola[u]tr	0	0
RT_IEX_glc_D[u]tr	-513.973	0
RT_IEX_gln_L[u]tr	-1000	1000
RT_IEX_glu_L[u]tr	-1000	1000
RT_IEX_gly[u]tr	-1000	1000
RT_IEX_glyasn[u]tr	0	0
RT_IEX_glyasp[u]tr	0	0
RT_IEX_glyc[u]tr	-561.521	744.593
RT_IEX_glyc3p[u]tr	-1000	0
RT_IEX_glycys[u]tr	0	0
RT_IEX_glygln[u]tr	0	0
RT_IEX_glyglu[u]tr	0	0
RT_IEX_glyleu[u]tr	0	0
RT_IEX_glymet[u]tr	0	0
RT_IEX_glyphe[u]tr	0	0
RT_IEX_glypro[u]tr	0	0
RT_IEX_glytyr[u]tr	0	0
RT_IEX_hg2[u]tr	0	0
RT_IEX_his_L[u]tr	-0.00108879	8.49859
RT_IEX_hxan[u]tr	-1.86015	0.860155
RT_IEX_ile_L[u]tr	-0.00432144	2.96156
RT_IEX_lac_L[u]tr	-1000	1000
RT_IEX_lcts[u]tr	-0.074493	0
RT_IEX_leu_L[u]tr	-0.00632655	0
RT_IEX_lys_L[u]tr	-0.00392092	1.53026
RT_IEX_malt[u]tr	-0.336534	0
RT_IEX_malthx[u]tr	0	0
RT_IEX_malttr[u]tr	-0.00470193	0
RT_IEX_man[u]tr	-2.47253e-07	0
RT_IEX_mantr[u]tr	0	0
RT_IEX_melib[u]tr	-0.074493	0
RT_IEX_met_D[u]tr	0	0
RT_IEX_met_L[u]tr	-0.00201069	0
RT_IEX_metala[u]tr	0	0
RT_IEX_metsox_R_L[u]tr	0	0
RT_IEX_metsox_S_L[u]tr	-0.00201071	0
RT_IEX_mg2[u]tr	-4.25343e-05	0
RT_IEX_mn2[u]tr	-4.25343e-05	0
RT_IEX_mnl[u]tr	-2.47251e-07	0
RT_IEX_mqn7[u]tr	-8.50645e-05	0
RT_IEX_na1[u]tr	0	0
RT_IEX_nac[u]tr	-8.50688e-05	4.25345e-05
RT_IEX_nh4[u]tr	-1000	1000
RT_IEX_o2[u]tr	-11.8792	2.12672e-05
RT_IEX_pb[u]tr	0	0
RT_IEX_phe_L[u]tr	-0.00212252	2.15149
RT_IEX_pi[u]tr	-0.0111549	1000
RT_IEX_pnto_R[u]tr	-8.50691e-05	0
RT_IEX_ppi[u]tr	0	1.23627e-07
RT_IEX_pro_L[u]tr	-0.00253227	959.906
RT_IEX_pydam[u]tr	-2.47254e-07	0
RT_IEX_pydx[u]tr	-4.25343e-05	0
RT_IEX_pydxn[u]tr	-2.47254e-07	0
RT_IEX_raffin[u]tr	-0.00470194	0
RT_IEX_rib_D[u]tr	-373.487	410.067
RT_IEX_ribflv[u]tr	-8.50686e-05	0
RT_IEX_rmn[u]tr	0	0
RT_IEX_salcn[u]tr	0	0
RT_IEX_sbt_D[u]tr	0	0
RT_IEX_ser_L[u]tr	-1000	1000
RT_IEX_so4[u]tr	-4.25343e-05	0
RT_IEX_stys[u]tr	0	0
RT_IEX_succ[u]tr	-1000	711.73
RT_IEX_sucr[u]tr	-0.074493	0
RT_IEX_taur[u]tr	0	0
RT_IEX_tchola[u]tr	0	0
RT_IEX_tdchola[u]tr	0	0
RT_IEX_thm[u]tr	-4.25343e-05	0
RT_IEX_thr_L[u]tr	-1000	1000
RT_IEX_tre[u]tr	-2.47252e-07	0
RT_IEX_trp_L[u]tr	-0.000648378	1.54038
RT_IEX_tsul[u]tr	0	0
RT_IEX_tyr_L[u]tr	-2.15149	1.87874
RT_IEX_val_L[u]tr	-0.00483834	19.3133
RT_IEX_xan[u]tr	-0.00220772	1.86015
RT_IEX_xyl_D[u]tr	-0.204909	0
RT_IEX_zn2[u]tr	-4.25343e-05	0
RT_IEX_ocdca[u]tr	-0.0011701	1.22184
RT_IEX_ttdca[u]tr	-1.22184	1

[truncated: 1 more sheets: SH]
