# Supplementary material for: A Computational Framework for Studying Gut-Brain Axis in Autism Spectrum Disorder
Source: Front Physiol. 2022 Mar 7;13:760753. doi: 10.3389/fphys.2022.760753 (PMC8940246; doi:10.3389/fphys.2022.760753)
Supplement: Supplementary file 13 [file Table_12.xlsx]

## Sheet: Index
Additional file 6- Effect of bacteria and diet on gut metabolism.xls has 3 tabs:
(a) Effect of probiotics on SIEC metabolism.
(b) Effect of harmful bacteria on SIEC metabolism.
(c) Effect of changing diet from Western to High fiber on SIEC metabolism

## Sheet: Beneficial bacteria effect
Additional file 6- Effect of bacteria and diet on gut metabolism. a) Effect of probiotics on SIEC metabolism.
			Gut microbiome - western		Gut microbiome harmful - western
Rxns	Rxn names	Formula	Min flux	Max flux	Min flux	Max flux	Mean shift	Range change	Subsytem
RBK	ribokinase	atp[c] + rib_D[c] -> h[c] + adp[c] + r5p[c]	0	751.823	0	35.2668	358.278	716.556	Pentose phosphate pathway
RIBu	uptake of ribose by enterocyes	rib_D[u] <=> rib_D[c]	0	751.823	0	35.2668	358.278	716.556	Transport, lumen
RPI	ribose-5-phosphate isomerase	r5p[c] <=> ru5p_D[c]	-4.05044	504.29	-3.31994	28.5466	237.507	476.474	Pentose phosphate pathway
GLCt1lu	glucose transport (uniport)	glc_D[u] <=> glc_D[c]	-685.101	3.44452	-226.839	1.18149	228	460.525	Transport, lumen
PGI	glucose-6-phosphate isomerase	g6p[c] <=> f6p[c]	-681.6	3.44452	-225.342	1.18149	226.997	458.52	Glycolysis/gluconeogenesis
FBA2	D-Fructose 1-phosphate D-glyceraldehyde-3-phosphate-lyase	f1p[c] <=> dhap[c] + glyald[c]	0	441.069	0	187.341	126.864	253.727	Fructose and mannose metabolism
KHK	ketohexokinase	atp[c] + fru[c] -> h[c] + adp[c] + f1p[c]	0	441.069	0	187.341	126.864	253.727	Fructose and mannose metabolism
TRIOK	triokinase	atp[c] + glyald[c] -> h[c] + adp[c] + g3p[c]	0	441.069	0	187.341	126.864	253.727	Fructose and mannose metabolism
FRUt1lu	D-fructose transport in via uniport	fru[u] <=> fru[c]	0	441.069	0	187.341	126.864	253.727	Transport, lumen
RPEc	ribulose 5-phosphate 3-epimerase	2 ru5p_D[c] <=> 2 xu5p_D[c]	-0.197226	252.145	0.224502	14.2733	118.725	238.294	Pentose phosphate pathway
TALA	transaldolase	g3p[c] + s7p[c] <=> f6p[c] + e4p[c]	-0.197226	252.145	0.224502	14.2733	118.725	238.294	Pentose phosphate pathway
TKT1	transketolase	r5p[c] + xu5p_D[c] <=> g3p[c] + s7p[c]	-0.197226	252.145	0.224502	14.2733	118.725	238.294	Pentose phosphate pathway
TKT2	transketolase	xu5p_D[c] + e4p[c] <=> g3p[c] + f6p[c]	-0.197226	252.145	0.224502	14.2733	118.725	238.294	Pentose phosphate pathway
FBA	fructose-bisphosphate aldolase	fdp[c] <=> dhap[c] + g3p[c]	-441.693	5.43845	-221.544	4.25775	109.484	221.33	Glycolysis/gluconeogenesis
TPI	triose-phosphate isomerase	dhap[c] <=> g3p[c]	-142.765	26.3631	-40.4435	19.381	47.6695	109.303	Glycolysis/gluconeogenesis
CYTDtlu	cytidine facilated transport in cytosol	cytd[u] <=> cytd[c]	-36.2196	56.9781	-33.9981	31.8376	11.4595	27.362	Transport, lumen
PYNP2r	pyrimidine-nucleoside phosphorylase (uracil)	pi[c] + uri[c] <=> ura[c] + r1p[c]	-53.8786	1000	-27.4409	1000	13.2188	26.4376	Pyrimidine catabolism
DURIPP	deoxyuridine phosphorylase	pi[c] + duri[c] <=> ura[c] + 2dr1p[c]	-1000	56.9781	-1000	30.8526	13.0627	26.1255	Nucleotide interconversion
CYTD	cytidine deaminase	h[c] + h2o[c] + cytd[c] -> nh4[c] + uri[c]	0	56.9781	0	31.8376	12.5703	25.1405	Pyrimidine catabolism
ADA	Adenosine deaminase	h[c] + h2o[c] + adn[c] -> ins[c] + nh4[c]	0	56.9781	0	32.517	12.2306	24.4611	Purine catabolism
DCYTtlu	deoxycytidine transport via diffusion	dcyt[u] <=> dcyt[c]	0	56.9781	0	37.7546	9.61176	19.2235	Transport, lumen
DCYTD	deoxycytidine deaminase	h[c] + h2o[c] + dcyt[c] -> nh4[c] + duri[c]	0	56.9781	0	37.7546	9.61176	19.2235	Pyrimidine catabolism
GMPS2	GMP synthase	h2o[c] + atp[c] + gln_L[c] + xmp[c] -> 2 h[c] + glu_L[c] + amp[c] + ppi[c] + gmp[c]	0	59.2964	0	40.2138	9.5413	19.0826	Nucleotide interconversion
IMPD	IMP dehydrogenase	h2o[c] + nad[c] + imp[c] -> h[c] + nadh[c] + xmp[c]	0	59.2964	0	40.2138	9.5413	19.0826	Nucleotide interconversion
URItlu	uridine facilated transport in cytosol	uri[u] <=> uri[c]	-54.7775	1000	-41.6336	1000	6.57195	13.1439	Transport, lumen
H2Otu	water transport into the enterocyte	h2o[u] <=> h2o[c]	-18.8772	84.2197	-14.3693	76.7462	1.48275	11.9814	Transport, lumen
GLYC3Ptmc	glycerol-3-phopshate transport, cytoplasm	glyc3p[m] <=> glyc3p[c]	-1000	55.8951	-1000	45.3644	5.26537	10.5307	Transport, mitochondrial
GLYCtm	glycerol transport	glyc[c] <=> glyc[m]	0	55.8951	0	45.3644	5.26537	10.5307	Transport, mitochondrial
GLYKm	glycerol kinase	atp[m] + glyc[m] -> h[m] + adp[m] + glyc3p[m]	0	55.8951	0	45.3644	5.26537	10.5307	Glycerophospholipid metabolism
GLYCTDlu	difussion of glycerol accross the brush border membrane	glyc[u] <=> glyc[c]	0	55.8951	0	45.3644	5.26537	10.5307	Transport, lumen
GLYK	glycerol kinase	atp[c] + glyc[c] -> h[c] + adp[c] + glyc3p[c]	0	55.8951	0	45.3644	5.26537	10.5307	Glycerophospholipid metabolism
HISSNAT5tc	transport of L-Histidine into the cell coupled with co-transport with Sodium and counter transport with proton by SNAT5 transporter.	na1[u] + his_L[u] + h[c] <=> h[u] + na1[c] + his_L[c]	-72.1361	15.9217	-67.8569	10.647	0.497765	9.5539	Transport, extracellular
PTRCTDu	absorption for putrescine across the apical side	ptrc[u] <=> ptrc[c]	-37.0829	10.2559	-29.1139	9.69984	3.70647	8.52516	Transport, lumen
ORNALArBATtc	transport of L-Ornithine into the cell in exchange for L-Alanine by b0,+AT transporter at the apical surfaces of the membranes of small intestine and renal cells.	orn[u] + ala_L[c] -> ala_L[u] + orn[c]	0	37.0858	0	28.8798	4.10298	8.20596	Transport, extracellular
ORNDC	Ornithine Decarboxylase	h[c] + orn[c] -> co2[c] + ptrc[c]	0	37.0829	0	29.1139	3.98452	7.96905	Urea cycle
ASPGLUm	aspartate-glutamate mitochondrial shuttle	h[c] + glu_L[c] + asp_L[m] <=> glu_L[m] + asp_L[c] + h[m]	-83.1691	1000	-90.9903	1000	3.91059	7.82117	Transport, mitochondrial
ASPTAm	aspartate transaminase	akg[m] + asp_L[m] <=> glu_L[m] + oaa[m]	-1000	83.1691	-1000	90.9903	3.91059	7.82117	Alanine and aspartate metabolism
O2Stm	Superoxide transport, diffusion	o2s[c] <=> o2s[m]	-0.0395127	52.0386	-0.0383422	58.8224	3.39248	6.78262	Transport, mitochondrial
O2St	Superoxide transport, diffusion	o2s[c] <=> o2s[e]	-52.0386	0.0395127	-58.8224	0.0383422	3.39248	6.78262	Transport, extracellular
H2Otm	H2O transport, mitochondrial	h2o[c] <=> h2o[m]	-942.313	25.0629	-949.624	24.3651	4.00437	6.61315	Transport, mitochondrial
CYOR_u10m	ubiquinol-6 cytochrome c reductase, Complex III	2 h[m] + 2 ficytC[m] + q10h2[m] -> 4 h[c] + 2 focytC[m] + q10[m]	0	82.9887	0	89.5892	3.30025	6.6005	Oxidative phosphorylation
r0205		q10[m] + glyc3p[c] <=> q10h2[m] + dhap[c]	-1000	67.0259	-1000	60.9459	3.03998	6.07996	Oxidative phosphorylation
UREAt	Urea transport via facilitate diffusion	urea[e] <=> urea[c]	-3.55024	74.5592	-2.68182	69.5071	2.09183	5.92051	Transport, extracellular
AKGMALtm	alpha-ketoglutarate/malate transporter	akg[m] + mal_L[c] <=> akg[c] + mal_L[m]	-70.8851	1000	-76.6327	1000	2.87381	5.74762	Transport, mitochondrial
ASPTA	aspartate transaminase	akg[c] + asp_L[c] <=> glu_L[c] + oaa[c]	-70.8851	1000	-76.6327	1000	2.87381	5.74762	Alanine and aspartate metabolism
G6PPer	glucose-6-phosphate phosphatase, edoplasmic reticular	h2o[r] + g6p[r] -> glc_D[r] + pi[r]	0	885.264	0	890.943	2.83977	5.67955	Glycolysis/gluconeogenesis
G6Pter	glucose 6-phosphate endoplasmic reticular transport via diffusion	g6p[c] <=> g6p[r]	0	885.264	0	890.943	2.83977	5.67955	Transport, endoplasmic reticular
GLCter	glucose transport, endoplasmic reticulum	glc_D[c] <=> glc_D[r]	-885.264	0	-890.943	0	2.83977	5.67955	Transport, endoplasmic reticular
PIter	phosphate transport, endoplasmic reticulum	pi[r] <=> pi[c]	0	885.264	0	890.943	2.83977	5.67955	Transport, endoplasmic reticular
GLYPATtc	transport of Glycine by the apical PAT2 or PAT1 amino acid transporters in kidney and intestine	h[u] + gly[u] -> h[c] + gly[c]	0	54.6761	0	60.3306	2.82725	5.6545	Transport, lumen
MDH	malate dehydrogenase	nad[c] + mal_L[c] <=> h[c] + nadh[c] + oaa[c]	-1000	70.8335	-1000	76.464	2.81524	5.63048	Citric acid cycle
GluForTx	Glutamate formimidoyltransferase	h[c] + thf[c] + forglu[c] -> glu_L[c] + 5forthf[c]	0	15.9211	0	10.6459	2.63759	5.27518	Histidine metabolism
HISD	Histidine ammonia-lyase (EC 4.3.1.3)	his_L[c] -> nh4[c] + urcan[c]	0	15.9211	0	10.6459	2.63759	5.27518	Histidine metabolism
IZPN	imidazolonepropionase	h2o[c] + 4izp[c] -> h[c] + forglu[c]	0	15.9211	0	10.6459	2.63759	5.27518	Histidine metabolism
URCN	urocanase	h2o[c] + urcan[c] -> 4izp[c]	0	15.9211	0	10.6459	2.63759	5.27518	Histidine metabolism
FTCD	formimidoyltransferase cyclodeaminase	2 h[c] + 5forthf[c] -> nh4[c] + methf[c]	0	15.9211	0	10.6459	2.63759	5.27518	Folate metabolism
UREAt5	urea, water cotransport	h2o[e] + urea[e] <=> h2o[c] + urea[c]	-74.5592	0	-69.5071	0	2.52604	5.05208	Transport, extracellular
EX_h2o(e)	H2Oexchange	h2o[e] <=>	0	74.5592	0	69.5071	2.52604	5.05208	Exchange/demand reaction
ACONTm	Aconitate hydratase	cit[m] <=> icit[m]	0.0515499	65.2306	0.168688	70.3442	2.61538	4.99649	Citric acid cycle
MTHFC	methenyltetrahydrofolate cyclohydrolase	h2o[c] + methf[c] <=> h[c] + 10fthf[c]	-0.99524	15.1703	-0.99128	10.195	2.48566	4.97924	Folate metabolism
FTHFDH	formyltetrahydrofolate dehydrogenase	h2o[c] + nadp[c] + 10fthf[c] -> h[c] + nadph[c] + co2[c] + thf[c]	0	15.1731	0	10.2043	2.48439	4.96877	Folate metabolism
GTHP	glutathione peroxidase	2 gthrd[c] + h2o2[c] <=> 2 h2o[c] + gthox[c]	0	43.6809	0	48.6304	2.47474	4.94949	Glutathione metabolism
GTHO	glutathione oxidoreductase	h[c] + nadph[c] + gthox[c] -> nadp[c] + 2 gthrd[c]	0	43.6809	0	48.6304	2.47474	4.94949	Glutamate metabolism
H2Otp	H2O transport, peroxisomal	h2o[c] <=> h2o[x]	-34.7624	21.6694	-37.76	23.6068	0.530167	4.93501	Transport, peroxisomal
H2O2tp	hydrogen peroxide peroxisomal transport via diffusion	h2o2[c] <=> h2o2[x]	-21.6694	34.7624	-23.6068	37.76	0.530167	4.93501	Transport, peroxisomal
H2Oter	H2O endoplasmic reticulum transport	h2o[c] <=> h2o[r]	-12.7936	885.232	-12.0847	890.84	3.1584	4.89912	Transport, endoplasmic reticular
H2CO3Dm	carboxylic acid dissociation	co2[m] + h2o[m] <=> h[m] + hco3[m]	0	882.19	0	886.985	2.39765	4.7953	Miscellaneous
MDHm	malate dehydrogenase, mitochondrial	nad[m] + mal_L[m] <=> nadh[m] + h[m] + oaa[m]	-176.012	999.994	-180.717	999.981	2.3593	4.69256	Citric acid cycle
FBP	fructose-bisphosphatase	h2o[c] + fdp[c] -> pi[c] + f6p[c]	0	882.762	0	887.265	2.25168	4.50335	Glycolysis/gluconeogenesis
LEUB0ATtc	transport of L-Leucine by the apical neutral amino acid transporters B(0)AT1 or B(0)AT2 in kidney, intestine or brain	leu_L[u] + na1[u] -> na1[c] + leu_L[c]	0	72.4459	0	68.0085	2.21869	4.43738	Transport, lumen
CYSB0AT1Atc	transport of L-Cysteine by the apical neutral amino acid transporters in kidney and intestine	na1[u] + cys_L[u] -> na1[c] + cys_L[c]	0	72.1366	0	67.8579	2.13936	4.27871	Transport, lumen
HISLAT1tc	transport of L-Histidine by LAT1 in association with 4F2hc, across the apical surface of the memebranes.	his_L[u] + leu_L[c] -> leu_L[u] + his_L[c]	0	72.1366	0	67.8579	2.13936	4.27871	Transport, lumen
GLYB0AT1tc	transport of Glycine by the apical neutral amino acid transporters in kidney and intestine	gly[u] + na1[u] -> na1[c] + gly[c]	0	72.1366	0	67.8579	2.13936	4.27871	Transport, lumen
H2O2te	Hydrogen peroxide transport, diffusion	h2o2[c] -> h2o2[e]	0	33.2811	0	37.2738	1.99638	3.99277	Transport, extracellular
NKCCt	Na+-K+-Cl- cotransport	na1[e] + 2 cl[e] + k[e] <=> na1[c] + 2 cl[c] + k[c]	-883.119	1000	-886.745	1000	1.81314	3.62628	Transport, extracellular
CYTDK1	ATPcytidine 5-phosphotransferase	atp[c] + cytd[c] -> h[c] + adp[c] + cmp[c]	0	882.137	0	885.762	1.81243	3.62486	Nucleotide interconversion
ACP1_FMN	acid phosphatase (FMN)	h2o[c] + fmn[c] -> pi[c] + ribflv[c]	0	882.137	0	885.762	1.81242	3.62484	Vitamin B2 metabolism
ADNK1	adenosine kinase	atp[c] + adn[c] -> h[c] + adp[c] + amp[c]	0	882.137	0	885.762	1.81242	3.62484	Nucleotide interconversion
HYPOE	hypothetical enyme	h2o[c] + pyam5p[c] -> pi[c] + pydam[c]	0	882.137	0	885.762	1.81242	3.62484	Vitamin B6 metabolism
PDXPP	Pyridoxine 5-phosphate phosphatase	h2o[c] + pdx5p[c] -> pi[c] + pydxn[c]	0	882.137	0	885.762	1.81242	3.62484	Vitamin B6 metabolism
PYDAMK	pyridoxamine kinase	atp[c] + pydam[c] -> h[c] + adp[c] + pyam5p[c]	0	882.137	0	885.762	1.81242	3.62484	Vitamin B6 metabolism
PYDXK	pyridoxal kinase	atp[c] + pydx[c] -> h[c] + adp[c] + pydx5p[c]	0	882.137	0	885.762	1.81242	3.62484	Vitamin B6 metabolism
PYDXNK	pyridoxine kinase	atp[c] + pydxn[c] -> h[c] + adp[c] + pdx5p[c]	0	882.137	0	885.762	1.81242	3.62484	Vitamin B6 metabolism
PYDXPP	Pyridoxal 5-phosphate phosphatase	h2o[c] + pydx5p[c] -> pi[c] + pydx[c]	0	882.137	0	885.762	1.81242	3.62484	Vitamin B6 metabolism
TMDK1	thymidine kinase (ATP:thymidine)	atp[c] + thymd[c] -> h[c] + adp[c] + dtmp[c]	0	882.137	0	885.762	1.81242	3.62484	Nucleotide interconversion
NDPK5	nucleoside-diphosphate kinase (ATP:dGDP)	atp[c] + dgdp[c] <=> adp[c] + dgtp[c]	0	882.137	0	885.762	1.81242	3.62484	Nucleotide interconversion
NTD4	5'-nucleotidase (CMP)	h2o[c] + cmp[c] -> pi[c] + cytd[c]	0	882.137	0	885.762	1.81242	3.62484	Pyrimidine catabolism
ADNK4	adenosine kinase	adn[c] + dgtp[c] -> h[c] + amp[c] + dgdp[c]	0	882.137	0	885.762	1.81242	3.62484	Purine synthesis
NT5C	Nicotinate D-ribonucleotide phosphohydrolase	h2o[c] + nicrnt[c] -> pi[c] + nicrns[c]	0	882.137	0	885.762	1.81242	3.62484	NAD metabolism
NTD7	5'-nucleotidase (AMP)	h2o[c] + amp[c] -> pi[c] + adn[c]	0	882.137	0	885.762	1.81242	3.62484	Nucleotide interconversion
HEX1	hexokinase (D-glucose:ATP)	atp[c] + glc_D[c] -> h[c] + adp[c] + g6p[c]	0	882.137	0	885.762	1.81242	3.62484	Glycolysis/gluconeogenesis
ADNK3	adenosine kinase	adn[c] + gtp[c] -> h[c] + amp[c] + gdp[c]	0	882.137	0	885.762	1.81242	3.62484	Purine synthesis
PFK	phosphofructokinase	atp[c] + f6p[c] -> h[c] + adp[c] + fdp[c]	0	882.137	0	885.762	1.81242	3.62484	Glycolysis/gluconeogenesis
P5CRm	pyrroline-5-carboxylate reductase (m)	2 h[m] + nadph[m] + 1pyr5c[m] -> nadp[m] + pro_L[m]	0	882.137	0	885.762	1.81242	3.62484	Arginine and Proline Metabolism
NaKt	Na+/K+ exchanging ATPase	h2o[c] + na1[c] + atp[c] + k[e] -> h[c] + na1[e] + adp[c] + pi[c] + k[c]	0	882.137	0	885.762	1.81242	3.62484	Transport, extracellular
NICRNS	NICRNS	atp[c] + nicrns[c] -> h[c] + adp[c] + nicrnt[c]	0	882.137	0	885.762	1.81242	3.62484	NAD metabolism
RBFK	riboflavin kinase	atp[c] + ribflv[c] -> h[c] + adp[c] + fmn[c]	0	882.137	0	885.762	1.81242	3.62484	Vitamin B2 metabolism
NTD5	5'-nucleotidase (dTMP)	h2o[c] + dtmp[c] -> pi[c] + thymd[c]	0	882.137	0	885.762	1.81242	3.62484	Pyrimidine catabolism
CHOLABetc	efflux of Cholesterol from the enterocytes into lumen	h2o[c] + atp[c] + chsterol[c] -> chsterol[u] + h[c] + adp[c] + pi[c]	0	882.137	0	885.762	1.81242	3.62484	Transport, lumen
NTD11	5'-nucleotidase (IMP)	h2o[c] + imp[c] -> pi[c] + ins[c]	0	882.137	0	885.762	1.81242	3.62484	Purine catabolism
CHOLETDlu	difussion of cholesterol accross the brush border membrane	chsterol[u] -> chsterol[c]	0	882.142	0	885.767	1.81242	3.62484	Transport, lumen
INSK	insosine kinase	atp[c] + ins[c] -> h[c] + adp[c] + imp[c]	0	882.137	0	885.762	1.81242	3.62484	Purine synthesis
ME2m	malic enzyme (NADP), mitochondrial	mal_L[m] + nadp[m] -> co2[m] + pyr[m] + nadph[m]	0	882.19	0	885.815	1.81242	3.62484	Pyruvate metabolism
PCm	pyruvate carboxylase	atp[m] + hco3[m] + pyr[m] -> h[m] + oaa[m] + adp[m] + pi[m]	0	882.19	0	885.815	1.81242	3.62484	Pyruvate metabolism
O2tm	O2 transport (diffusion)	o2[c] <=> o2[m]	-22.5273	15.1229	-26.0735	15.1809	1.7441	3.60418	Transport, mitochondrial
G3PD1	glycerol-3-phosphate dehydrogenase (NAD)	nad[c] + glyc3p[c] <=> h[c] + nadh[c] + dhap[c]	-64.6579	1000	-61.1364	1000	1.76074	3.52148	Glycerophospholipid metabolism
H2O2tm	hydrogen peroxide mitochondrial transport	h2o2[c] <=> h2o2[m]	-26.4342	0	-29.8591	0	1.71245	3.4249	Transport, mitochondrial
SPODMm	superoxide dismutase	2 h[m] + 2 o2s[m] -> o2[m] + h2o2[m]	0	26.4342	0	29.8591	1.71245	3.4249	ROS detoxification
ALALPATtc	transport of L-Alanine by the apical PAT2 or PAT1 amino acid transporters in kidney and intestine	h[u] + ala_L[u] -> h[c] + ala_L[c]	0	46.4142	0	49.7147	1.65022	3.30045	Transport, lumen
CYOOm3	cytochrome c oxidase, mitochondrial Complex IV	7.92 h[m] + o2[m] + 4 focytC[m] -> 4 h[c] + 1.96 h2o[m] + 4 ficytC[m] + 0.02 o2s[m]	0	41.4944	0	44.7946	1.65013	3.30025	Oxidative phosphorylation
EX_h(u)	protonexchange	h[u] <=>	-1	36.0829	-1	39.1778	1.54746	3.09491	Exchange/demand reaction
INStlu	Inosine transport (diffusion)	ins[u] <=> ins[c]	-34.3614	1000	-31.2729	1000	1.54427	3.08853	Transport, lumen
PPA	inorganic diphosphatase	h2o[c] + ppi[c] -> h[c] + 2 pi[c]	0	442.829	0	445.801	1.48566	2.97133	Oxidative phosphorylation
GLYt7_211_r	glycine reversible transport via sodium and chloride symport (2:1:1)	2 na1[e] + gly[e] + cl[e] <=> 2 na1[c] + cl[c] + gly[c]	-1000	906.103	-1000	909.003	1.45022	2.90044	Transport, extracellular
PIt2m	phosphate transporter, mitochondrial	h[c] + pi[c] <=> h[m] + pi[m]	-17.3597	1000	-14.4726	1000	1.44355	2.88709	Transport, mitochondrial
O2tp	O2 transport, peroxisomal	o2[c] <=> o2[x]	-17.3039	21.6694	-18.0312	23.6068	0.605017	2.66464	Transport, peroxisomal
RIBFLVlu	absoprtion of riboflavin by diffusion	ribflv[u] -> ribflv[c]	0	3.59765	0	0.984026	1.30681	2.61362	Transport, lumen
RIBFLVt3lu	riboflavin transport (ATP dependent)	ribflv[u] + h2o[c] + atp[c] -> h[c] + adp[c] + pi[c] + ribflv[c]	0	3.59765	0	0.984026	1.30681	2.61362	Transport, lumen
RIBFLVte	release of riboflavin into the portal blood.	h2o[c] + atp[c] + ribflv[c] -> h[c] + adp[c] + pi[c] + ribflv[e]	0	3.59765	0	0.984026	1.30681	2.61362	Transport, extracellular
EX_ribflv(e)	Riboflavinexchange	ribflv[e] ->	0	3.59765	0	0.984026	1.30681	2.61362	Exchange/demand reaction
PHELAT3tc	transport of phenylalanine by LAT3 inintestinal cells	phe_L[u] <=> phe_L[c]	-36.2184	4.13213	-33.996	3.76283	0.926571	2.59174	Transport, lumen
CO2t	CO2 transporter via diffusion	co2[e] <=> co2[c]	-41.3567	0	-38.8215	0	1.26758	2.53517	Transport, extracellular
EX_co2(e)	CO2exchange	co2[e] <=>	0	41.3567	0	38.8215	1.26758	2.53517	Exchange/demand reaction
CYSSNAT5tc	transport of L-Cysteine into the cell coupled with co-transport with Sodium and counter transport with proton by SNAT5 transporter.	na1[u] + cys_L[u] + h[c] <=> h[u] + na1[c] + cys_L[c]	-72.2247	21.8002	-67.8806	23.846	3.19493	2.29836	Transport, extracellular
CATp	catalase A, peroxisomal	2 h2o2[x] -> o2[x] + 2 h2o[x]	0	23.2243	0	25.4935	1.13464	2.26929	Miscellaneous
ADNt4lu	adenosine transport (Na/Adn cotransport)	adn[u] + na1[u] -> na1[c] + adn[c]	0	36.2196	0	33.9981	1.11074	2.22148	Transport, lumen
PHELAT1tc	transport of L-Phenylalanine by LAT1 in association with 4F2hc, across the apical surface of the memebranes.	phe_L[u] + leu_L[c] -> leu_L[u] + phe_L[c]	0	36.2196	0	33.9981	1.11074	2.22148	Transport, lumen
INSt4lu	inosine transport in via sodium symport	ins[u] + na1[u] -> na1[c] + ins[c]	0	36.2196	0	33.9981	1.11074	2.22148	Transport, lumen
URIt4lu	uridine transport in via sodium symport	na1[u] + uri[u] -> na1[c] + uri[c]	0	36.2196	0	33.9981	1.11074	2.22148	Transport, lumen
PHEB0AT1tc	transport of L-Phenylalanine by the apical neutral amino acid transporters in kidney and intestine	na1[u] + phe_L[u] -> na1[c] + phe_L[c]	0	36.2196	0	33.9981	1.11074	2.22148	Transport, lumen
GSNt4lu	guanosine transport in via sodium symport	gsn[u] + na1[u] -> na1[c] + gsn[c]	0	36.2196	0	33.9981	1.11074	2.22148	Transport, lumen
CYTDt4lu	cytidine transport in via sodium symport	cytd[u] + na1[u] -> na1[c] + cytd[c]	0	36.2196	0	33.9981	1.11074	2.22148	Transport, lumen
r0913		icit[m] + mal_L[c] <=> icit[c] + mal_L[m]	0.0515499	65.2051	0.168688	67.5089	1.21049	2.1867	Transport, mitochondrial
ACONT	aconitase	cit[c] <=> icit[c]	-65.2051	-0.0515499	-67.5089	-0.168688	1.21049	2.1867	Citric acid cycle
CITtbm	citrate transport, mitochondrial	cit[c] + pep[m] <=> cit[m] + pep[c]	0	65.1536	0	67.3403	1.09335	2.1867	Transport, mitochondrial
PEPCKm	Phosphoenolpyruvate carboxykinase (GTP)	oaa[m] + gtp[m] -> co2[m] + pep[m] + gdp[m]	0	65.1536	0	67.3403	1.09335	2.1867	Glycolysis/gluconeogenesis
PEPCK	Phosphoenolpyruvate carboxykinase (GTP)	oaa[c] + gtp[c] -> gdp[c] + co2[c] + pep[c]	0	65.1536	0	67.3403	1.09335	2.1867	Glycolysis/gluconeogenesis
CYSALANlu	L-alanine/L-cysteine Na-dependent exchange (Cys-L in)	na1[u] + cys_L[u] + ala_L[c] -> ala_L[u] + na1[c] + cys_L[c]	0	36.0683	0	33.929	1.06968	2.13936	Transport, lumen
ALAt4lu	transport of L-Alanine by the apical neutral amino acid transporters in kidney and intestine	na1[u] + ala_L[u] -> na1[c] + ala_L[c]	0	31.2501	0	33.3057	1.02778	2.05556	Transport, lumen
O2t	o2 transport (diffusion)	o2[e] <=> o2[c]	-28.7951	1	-30.6943	1	0.94958	1.89916	Transport, extracellular
EX_o2(e)	O2exchange	o2[e] ->	-1	28.7951	-1	30.6943	0.94958	1.89916	Exchange/demand reaction
KHtu	potassium/proton antiport at the apical surface of enterocyte	k[u] + h[c] <=> h[u] + k[c]	0	19.2672	0	21.0977	0.915256	1.83051	Transport, lumen
TDP	thiamin pyrophosphatase	h2o[c] + thmpp[c] -> h[c] + pi[c] + thmmp[c]	0	441.069	0	442.881	0.90621	1.81242	Thiamine metabolism
THMP	thiamin phosphatase	h2o[c] + thmmp[c] -> pi[c] + thm[c]	0	441.069	0	442.881	0.90621	1.81242	Thiamine metabolism
TMDPK	Thiamin pyrophosphokinase (EC 2.7.6.2)	atp[c] + thm[c] -> h[c] + amp[c] + thmpp[c]	0	441.069	0	442.881	0.90621	1.81242	Thiamine metabolism
MALtm	malate transport, mitochondrial	mal_L[c] + pi[m] <=> pi[c] + mal_L[m]	-11.5339	15.4501	-12.4187	16.346	0.00555413	1.78062	Transport, mitochondrial
GLUt2m	L-glutamate reversible transport via proton symport, mitochondrial	h[c] + glu_L[c] <=> glu_L[m] + h[m]	-1000	23.0697	-1000	24.8407	0.885518	1.77104	Transport, mitochondrial
EX_ser_L(u)	L-serineexchange	ser_L[u] <=>	-1	6.10048	-1	4.36363	0.868425	1.73685	Exchange/demand reaction
NODu	diffusion of nitric oxide into the lumen	no[c] <=> no[u]	0	7.10048	0	5.36363	0.868425	1.73685	Transport, lumen
NOS1	Nitric Oxide Synthase (intermediate forming)	h[c] + nadph[c] + o2[c] + arg_L[c] -> h2o[c] + nadp[c] + nwharg[c]	0	7.10048	0	5.36363	0.868425	1.73685	Arginine and Proline Metabolism
NOS2	Nitric Oxide Synthase (NO forming)	nadph[c] + o2[c] + nwharg[c] -> h[c] + h2o[c] + nadp[c] + citr_L[c] + no[c]	0	7.10048	0	5.36363	0.868425	1.73685	Arginine and Proline Metabolism
EX_no(u)	Nitric oxideexchange	no[u] ->	0	7.10048	0	5.36363	0.868425	1.73685	Exchange/demand reaction
EX_ala_L(u)	L-alanineexchange	ala_L[u] <=>	-1	6.10048	-1	4.36363	0.868425	1.73685	Exchange/demand reaction
EX_gly(e)	Glycineexchange	gly[e] <=>	0	7.10048	0	5.36363	0.868425	1.73685	Exchange/demand reaction
EX_ala_L(e)	L-alanineexchange	ala_L[e] <=>	0	7.10048	0	5.36363	0.868425	1.73685	Exchange/demand reaction
EX_ala_D(e)	D-alanineexchange	ala_D[e] <=>	0	7.10048	0	5.36363	0.868425	1.73685	Exchange/demand reaction
EX_ser_L(e)	L-serineexchange	ser_L[e] <=>	0	7.10048	0	5.36363	0.868425	1.73685	Exchange/demand reaction
EX_thr_L(u)	L-threonineexchange	thr_L[u] <=>	-0.225	6.87548	-0.225	5.13863	0.868425	1.73685	Exchange/demand reaction
ARGSL	argininosuccinate lyase	argsuc[c] <=> fum[c] + arg_L[c]	0	7.10208	0	5.36656	0.86776	1.73552	Alanine and aspartate metabolism
ARGSS	argininosuccinate synthase	atp[c] + asp_L[c] + citr_L[c] -> h[c] + amp[c] + ppi[c] + argsuc[c]	0	7.10208	0	5.36656	0.86776	1.73552	Alanine and aspartate metabolism
ASPt6lu	L-aspartate transport via Na, H symport and K antiport	h[u] + 3 na1[u] + asp_L[u] + k[c] -> k[u] + h[c] + 3 na1[c] + asp_L[c]	0	17.867	0	19.5884	0.860694	1.72139	Transport, lumen
ALACYSNlu	L-alanine/L-cysteine Na-dependent exchange (Ala-L in)	na1[u] + ala_L[u] + cys_L[c] -> cys_L[u] + na1[c] + ala_L[c]	0	23.4376	0	24.9793	0.770833	1.54167	Transport, lumen
FUM	fumarase	h2o[c] + fum[c] <=> mal_L[c]	-3.12957	59.3806	-3.37224	60.641	0.508872	1.50309	Citric acid cycle
FUMtm	fumarate transport, mitochondrial	fum[c] + pi[m] <=> pi[c] + fum[m]	-59.379	3.1297	-60.6381	3.37247	0.508156	1.50186	Transport, mitochondrial
SUCD1m	succinate dehydrogenase	fad[m] + succ[m] <=> fadh2[m] + fum[m]	-3.1297	59.379	-3.37247	60.6381	0.508156	1.50186	Citric acid cycle
r0899		ala_B[c] <=> ala_B[e]	0	10.6024	0	9.11001	0.746176	1.49235	Transport, extracellular
EX_ala_B(e)	beta-alanineexchange	ala_B[e] ->	0	10.6024	0	9.11001	0.746176	1.49235	Exchange/demand reaction
DHPM1	dihydropyrimidinase (5,6-dihydrouracil)	h2o[c] + 56dura[c] -> h[c] + cala[c]	0	10.6024	0	9.11001	0.746176	1.49235	Pyrimidine catabolism
DURAD	dihydrouracil dehydrogenase (NADP)	nadp[c] + 56dura[c] <=> h[c] + nadph[c] + ura[c]	-10.6024	0	-9.11001	0	0.746176	1.49235	Pyrimidine catabolism
UPPN	b-ureidopropionase	2 h[c] + h2o[c] + cala[c] -> nh4[c] + co2[c] + ala_B[c]	0	10.6024	0	9.11001	0.746176	1.49235	Pyrimidine catabolism
GSNt	guanosine facilated transport in cytosol	gsn[e] <=> gsn[c]	-6.85292	0	-5.36363	0	0.744646	1.48929	Transport, extracellular
EX_gsn(e)	Guanosineexchange	gsn[e] <=>	0	6.85292	0	5.36363	0.744646	1.48929	Exchange/demand reaction
CYSTHRNlu	L-cysteine/L-threonine Na-dependent exchange (Cys-L in)	na1[u] + cys_L[u] + thr_L[c] -> thr_L[u] + na1[c] + cys_L[c]	0	24.1464	0	22.6654	0.740494	1.48099	Transport, lumen
CYSSERNlu	L-serine/L-cysteine Na-dependent exchange (Cys-L in)	na1[u] + cys_L[u] + ser_L[c] -> ser_L[u] + na1[c] + cys_L[c]	0	24.1464	0	22.6654	0.740494	1.48099	Transport, lumen
CYSASNNlu	L-cysteine/L-asparagine Na-dependent exchange (Cys-L in)	na1[u] + cys_L[u] + asn_L[c] -> asn_L[u] + na1[c] + cys_L[c]	0	24.1464	0	22.6654	0.740494	1.48099	Transport, lumen
ICDHxm	Isocitrate dehydrogenase (NAD+)	icit[m] + nad[m] -> akg[m] + co2[m] + nadh[m]	0	17.1976	0	18.6742	0.738312	1.47662	Citric acid cycle
ASNB0AT1tc	transport of L-Asparagine by the apical neutral amino acid transporters in kidney and intestine	asn_L[u] + na1[u] -> na1[c] + asn_L[c]	0	24.1588	0	22.6882	0.735318	1.47064	Transport, lumen
THRB0AT1tc	transport of L-Threonine by the apical neutral amino acid transporters in kidney and intestine	na1[u] + thr_L[u] -> na1[c] + thr_L[c]	0	24.1589	0	22.6884	0.735277	1.47055	Transport, lumen
SERB0AT1tc	transport of L-Serine by the apical neutral amino acid transporters in kidney and intestine	na1[u] + ser_L[u] -> na1[c] + ser_L[c]	0	24.1795	0	22.726	0.72673	1.45346	Transport, lumen
GLNyLATthc	transport of Glutamine by y+LAT1 or y+LAT2 with co-transporter of h in small intestine and kidney	gln_L[e] + arg_L[c] + h[e] -> h[c] + gln_L[c] + arg_L[e]	0	19.0818	0	17.8081	0.636846	1.27369	Transport, extracellular
HISyLATthc	transport of Histidine by y+LAT1 or y+LAT2 with co-transporter of h in small intestine and kidney	arg_L[c] + h[e] + his_L[e] -> h[c] + arg_L[e] + his_L[c]	0	19.0818	0	17.8081	0.636846	1.27369	Transport, extracellular
PHEyLATthc	transport of Phenylalanine by y+LAT1 or y+LAT2 with co-transporter of h in small intestine and kidney	phe_L[e] + arg_L[c] + h[e] -> h[c] + phe_L[c] + arg_L[e]	0	19.0818	0	17.8081	0.636846	1.27369	Transport, extracellular
LDH_L	L-lactate dehydrogenase	nad[c] + lac_L[c] <=> h[c] + pyr[c] + nadh[c]	-19.0818	1000	-17.8081	1000	0.636846	1.27369	Glycolysis/gluconeogenesis
METyLATthc	transport of Methionine by y+LAT1 or y+LAT2 with co-transporter of h in small intestine and kidney	arg_L[c] + h[e] + met_L[e] -> h[c] + arg_L[e] + met_L[c]	0	19.0818	0	17.8081	0.636846	1.27369	Transport, extracellular
ALAyLATthc	transport of Alanine by y+LAT1 or y+LAT2 with co-transporter of h in small intestine and kidney	ala_L[e] + arg_L[c] + h[e] -> h[c] + ala_L[c] + arg_L[e]	0	19.0818	0	17.8081	0.636846	1.27369	Transport, extracellular
LEUyLAThtc	transport of Leucine by y+LAT1 or y+LAT2 with co-transporter of h in small intestine and kidney	arg_L[c] + h[e] + leu_L[e] -> h[c] + leu_L[c] + arg_L[e]	0	19.0818	0	17.8081	0.636846	1.27369	Transport, extracellular
L_LACt2r	L-lactate reversible transport via proton symport	h[e] + lac_L[e] <=> h[c] + lac_L[c]	-19.0818	0	-17.8081	0	0.636846	1.27369	Transport, extracellular
EX_lac_L(e)	(S)-lactateexchange	lac_L[e] ->	0	19.0818	0	17.8081	0.636846	1.27369	Exchange/demand reaction
RIBt	ribose transport via diffusion	rib_D[e] <=> rib_D[c]	-7.12881	0	-5.86898	0	0.629917	1.25983	Transport, extracellular
EX_rib_D(e)	D-riboseexchange	rib_D[e] <=>	0	7.12881	0	5.86898	0.629917	1.25983	Exchange/demand reaction
PPAt	Propionate transport, diffusion	ppa[u] -> ppa[c]	0	59.379	0	60.6381	0.629543	1.25909	Transport, extracellular
ADK1m	adenylate kinase, mitochondrial	atp[m] + amp[m] <=> 2 adp[m]	0	59.379	0	60.6381	0.629543	1.25909	Propanoate metabolism
ACCOALm	acetate-CoA ligase (AMP-forming)	coa[m] + atp[m] + ppa[m] -> ppcoa[m] + ppi[m] + amp[m]	0	59.379	0	60.6381	0.629543	1.25909	Propanoate metabolism
PPAtm	Propionate transport, diffusion	ppa[c] -> ppa[m]	0	59.379	0	60.6381	0.629543	1.25909	Transport, mitochondrial
MMEm	methylmalonyl-CoA epimerase/racemase	mmcoa_R[m] <=> mmcoa_S[m]	-59.379	0	-60.6381	0	0.629543	1.25909	Valine, leucine, and isoleucine metabolism
MMMm	methylmalonyl-CoA mutase	mmcoa_R[m] <=> succoa[m]	0	59.379	0	60.6381	0.629543	1.25909	Valine, leucine, and isoleucine metabolism
PPCOACm	Propionyl-CoA carboxylase, mitochondrial	atp[m] + hco3[m] + ppcoa[m] -> h[m] + adp[m] + pi[m] + mmcoa_S[m]	0	59.379	0	60.6381	0.629543	1.25909	Valine, leucine, and isoleucine metabolism
ADSL1	adenylosuccinate lyase	dcamp[c] -> amp[c] + fum[c]	0	14.774	0	16.0243	0.625183	1.25037	Nucleotide interconversion
ADSS	adenylosuccinate synthase	gtp[c] + asp_L[c] + imp[c] -> 2 h[c] + pi[c] + gdp[c] + dcamp[c]	0	14.774	0	16.0243	0.625183	1.25037	Nucleotide interconversion
NACDe	release of nicotinate at the basolateral surface	nac[c] -> nac[e]	0	9.03557	0	7.84117	0.597197	1.19439	Transport, extracellular
NACUPlu	Nicotinic acid uptake	nac[u] -> nac[c]	0	9.03557	0	7.84117	0.597197	1.19439	Transport, lumen
EX_nac(e)	Nicotinateexchange	nac[e] ->	0	9.03557	0	7.84117	0.597197	1.19439	Exchange/demand reaction
EX_thr_L(e)	L-threonineexchange	thr_L[e] <=>	0	6.48147	0	5.36363	0.558922	1.11784	Exchange/demand reaction
GALt1lu	galactose transport (uniport)	gal[u] <=> gal[c]	-18.1098	0.315857	-16.9991	0.314771	0.554827	1.11183	Transport, lumen
GLNASNNlu	L-glutamine/L-asparagine Na-dependent exchange (Gln-L in)	na1[u] + gln_L[u] + asn_L[c] -> asn_L[u] + na1[c] + gln_L[c]	0	18.1098	0	16.9991	0.55537	1.11074	Transport, lumen
GLNSERNlu	L-serine/L-glutamine Na-dependent exchange (Gln-L in)	na1[u] + gln_L[u] + ser_L[c] -> ser_L[u] + na1[c] + gln_L[c]	0	18.1098	0	16.9991	0.55537	1.11074	Transport, lumen
INSt5lu	inosine transport in via sodium (1:2) symport	ins[u] + 2 na1[u] -> 2 na1[c] + ins[c]	0	18.1098	0	16.9991	0.55537	1.11074	Transport, lumen
GLNTHRNlu	L-threonine/L-glutamine Na-dependent exchange (Gln-L in)	na1[u] + gln_L[u] + thr_L[c] -> thr_L[u] + na1[c] + gln_L[c]	0	18.1098	0	16.9991	0.55537	1.11074	Transport, lumen
GSNt5lu	guanosine transport in via sodium (1:2) symport	gsn[u] + 2 na1[u] -> 2 na1[c] + gsn[c]	0	18.1098	0	16.9991	0.55537	1.11074	Transport, lumen
CYTDt5lu	cytidine transport (1:2 Na/cytd cotransport)	cytd[u] + 2 na1[u] -> 2 na1[c] + cytd[c]	0	18.1098	0	16.9991	0.55537	1.11074	Transport, lumen
ADNt5lu	adenosine transport (1:2 Na/Adn cotransport)	adn[u] + 2 na1[u] -> 2 na1[c] + adn[c]	0	18.1098	0	16.9991	0.55537	1.11074	Transport, lumen
URIt5lu	uridine transport in via sodium symport (1:2)	2 na1[u] + uri[u] -> 2 na1[c] + uri[c]	0	18.1098	0	16.9991	0.55537	1.11074	Transport, lumen
GALSGLT1lu	transport of D-Galactose from extracellular space to cytosol of mucosal cells in small intestine	gal[u] + 2 na1[u] + h2o[c] + atp[c] -> h[c] + 2 na1[c] + adp[c] + pi[c] + gal[c]	0	18.1098	0	16.9991	0.55537	1.11074	Transport, lumen
GLCSGLT1lu	transport of D-glucose from extracellular space to cytosol of mucosal cells in small intestine	glc_D[u] + 2 na1[u] + h2o[c] + atp[c] -> h[c] + 2 na1[c] + adp[c] + pi[c] + glc_D[c]	0	18.1098	0	16.9991	0.55537	1.11074	Transport, lumen
ASNSERNlu	L-serine/L-asparagine Na-dependent exchange (Asn-L in)	asn_L[u] + na1[u] + ser_L[c] -> ser_L[u] + na1[c] + asn_L[c]	0	18.1104	0	17.0002	0.555112	1.11022	Transport, lumen
ASNTHRNlu	L-threonine/L-asparagine Na-dependent exchange (Asn-L in)	asn_L[u] + na1[u] + thr_L[c] -> thr_L[u] + na1[c] + asn_L[c]	0	18.1104	0	17.0002	0.555112	1.11022	Transport, lumen
THRSERNlu	L-serine/L-threonine Na-dependent exchange (Thr-L in)	na1[u] + thr_L[u] + ser_L[c] -> ser_L[u] + na1[c] + thr_L[c]	0	18.1105	0	17.0003	0.555081	1.11016	Transport, lumen
THRASNNlu	L-threonine/L-asparagine Na-dependent exchange (Thr-L in)	na1[u] + thr_L[u] + asn_L[c] -> asn_L[u] + na1[c] + thr_L[c]	0	18.1105	0	17.0003	0.555081	1.11016	Transport, lumen
EX_pro_L(e)	L-prolineexchange	pro_L[e] <=>	0	6.46928	0	5.36363	0.552825	1.10565	Exchange/demand reaction
G5SADs	L-glutamate 5-semialdehyde dehydratase (spontaneous)	glu5sa[c] -> h[c] + h2o[c] + 1pyr5c[c]	0	6.47112	0	5.36699	0.552062	1.10412	Urea cycle
GLU5SAtmc	glutamate semi-aldehyde transport, mitochondrial	glu5sa[m] <=> glu5sa[c]	0	6.47112	0	5.36699	0.552062	1.10412	Transport, mitochondrial
ASNCYSNlu	L-cysteine/L-asparagine Na-dependent exchange (Asn-L in)	asn_L[u] + na1[u] + cys_L[c] -> cys_L[u] + na1[c] + asn_L[c]	0	18.1191	0	17.0162	0.551488	1.10298	Transport, lumen
ASNALANlu	L-alanine/L-asparagine Na-dependent exchange (Asn-L in)	asn_L[u] + na1[u] + ala_L[c] -> ala_L[u] + na1[c] + asn_L[c]	0	18.1191	0	17.0162	0.551488	1.10298	Transport, lumen
THRALANlu	L-alanine/L-threonine Na-dependent exchange (Thr-L in)	na1[u] + thr_L[u] + ala_L[c] -> ala_L[u] + na1[c] + thr_L[c]	0	18.1192	0	17.0163	0.551458	1.10292	Transport, lumen
THRCYSNlu	L-cysteine/L-threonine Na-dependent exchange (Thr-L in)	na1[u] + thr_L[u] + cys_L[c] -> cys_L[u] + na1[c] + thr_L[c]	0	18.1192	0	17.0163	0.551458	1.10292	Transport, lumen
SERASNNlu	L-serine/L-asparagine Na-dependent exchange (Ser-L in)	na1[u] + ser_L[u] + asn_L[c] -> asn_L[u] + na1[c] + ser_L[c]	0	18.1259	0	17.0286	0.548671	1.09734	Transport, lumen
SERTHRNlu	L-serine/L-threonine Na-dependent exchange (Ser-L in)	na1[u] + ser_L[u] + thr_L[c] -> thr_L[u] + na1[c] + ser_L[c]	0	18.1259	0	17.0286	0.548671	1.09734	Transport, lumen
NACHORCTL3lu	absoprtion of nicotinate at the brush border of enterocytes	h[u] + nac[u] -> h[c] + nac[c]	0	8.73007	0	7.63296	0.548558	1.09712	Transport, lumen
SERCYSNlu	L-serine/L-cysteine Na-dependent exchange (Ser-L in)	na1[u] + ser_L[u] + cys_L[c] -> cys_L[u] + na1[c] + ser_L[c]	0	18.1346	0	17.0445	0.545047	1.09009	Transport, lumen
SERALANlu	L-alanine/L-serine Na-dependent exchange (Ser-L in)	na1[u] + ser_L[u] + ala_L[c] -> ala_L[u] + na1[c] + ser_L[c]	0	18.1346	0	17.0445	0.545047	1.09009	Transport, lumen
PPAet	Propionate transport, diffusion	ppa[c] -> ppa[e]	0	11.8814	0	10.7936	0.543895	1.08779	Transport, extracellular
EX_ppa(u)	Propionate exchange	ppa[u] <=>	0	11.8814	0	10.7936	0.543895	1.08779	Exchange/demand reaction
ADNt	adenosine facilated transport in cytosol	adn[e] <=> adn[c]	-6.39606	0	-5.35433	0	0.520866	1.04173	Transport, extracellular
EX_adn(e)	Adenosineexchange	adn[e] <=>	0	6.39606	0	5.35433	0.520866	1.04173	Exchange/demand reaction
DGSNt	deoyguanosine transport via diffusion	dgsn[e] <=> dgsn[c]	-6.39606	0	-5.36363	0	0.516215	1.03243	Transport, extracellular
EX_dgsn(e)	Deoxyguanosineexchange	dgsn[e] <=>	0	6.39606	0	5.36363	0.516215	1.03243	Exchange/demand reaction
GABAPAT1tc	transport of GABA by PAT1 in renal and intestinal cells	h[u] + 4abut[u] -> h[c] + 4abut[c]	0	15.8052	0	16.8363	0.515549	1.0311	Transport, lumen
4ABUTtm	4-aminobutanoate mitochondrial transport via diffusion	4abut[c] <=> 4abut[m]	0	15.8052	0	16.8363	0.515549	1.0311	Transport, mitochondrial
ABTArm	4-aminobutyrate transaminase, reversible (mitochondrial)	4abut[m] + akg[m] <=> glu_L[m] + sucsal[m]	0	15.8052	0	16.8363	0.515549	1.0311	Glutamate metabolism
SSALxm	SSALxm	sucsal[m] + nad[m] + h2o[m] -> nadh[m] + 2 h[m] + succ[m]	0	15.8052	0	16.8363	0.515549	1.0311	Methionine and cysteine metabolism
G5SDym	glutamate-5-semialdehyde dehydrogenase (m)	h[m] + nadph[m] + glu5p[m] -> pi[m] + nadp[m] + glu5sa[m]	0	12.2885	0	13.31	0.510754	1.02151	Urea cycle
GLU5Km	glutamate 5-kinase (m)	glu_L[m] + atp[m] -> adp[m] + glu5p[m]	0	12.2885	0	13.31	0.510754	1.02151	Urea cycle
CO2tm	CO2 transport (diffusion), mitochondrial	co2[c] <=> co2[m]	-26.6569	59.3501	-26.4968	58.4897	0.350206	1.02052	Transport, mitochondrial
4ABUTtcn	transport of GABA	4abut[c] -> 4abut[n]	0	6.37716	0	5.36363	0.506765	1.01353	Transport, nuclear
DM_4abut(n)	demand reaction for GABA	4abut[n] ->	0	6.37716	0	5.36363	0.506765	1.01353	Exchange/demand reaction
EX_asp_L(e)	L-aspartate(1-)exchange	asp_L[e] <=>	0	6.3677	0	5.36363	0.502034	1.00407	Exchange/demand reaction
GLNB0AT1tc	transport of L-Glutamine by the apical neutral amino acid transporters in kidney and intestine	na1[u] + gln_L[u] -> na1[c] + gln_L[c]	0	25.3405	0	24.4574	0.441559	0.883117	Transport, lumen
GLNLAT1tc	transport of L-Glutamine by LAT1 in association with 4F2hc, across the apical surface of the memebranes.	gln_L[u] + leu_L[c] -> leu_L[u] + gln_L[c]	0	25.3405	0	24.4574	0.441559	0.883117	Transport, lumen
DADNt4	deoxyadenosine transport via diffusion	dad_2[e] <=> dad_2[c]	-5.94068	0	-5.06996	0	0.435357	0.870715	Transport, extracellular
EX_dad_2(e)	2-deoxyadenosineexchange	dad_2[e] <=>	0	5.94068	0	5.06996	0.435357	0.870715	Exchange/demand reaction
NCAMUPlu	Nicotinamide acid uptake	ncam[u] -> ncam[c]	0	5.03546	0	4.16511	0.435174	0.870347	Transport, lumen
NCAMDe	release of nicotinamide at the basolateral surface	ncam[c] -> ncam[e]	0	5.03546	0	4.16511	0.435174	0.870347	Transport, extracellular
EX_ncam(e)	Nicotinamideexchange	ncam[e] ->	0	5.03546	0	4.16511	0.435174	0.870347	Exchange/demand reaction
NADS2	NAD synthase (glutamine-hydrolysing)	h2o[c] + atp[c] + gln_L[c] + dnad[c] -> h[c] + glu_L[c] + nad[c] + amp[c] + ppi[c]	0	5.03546	0	4.16511	0.435174	0.870347	NAD metabolism
NP1	nucleotide phosphatase	h[c] + nac[c] + r1p[c] -> pi[c] + nicrns[c]	0	5.03546	0	4.16511	0.435174	0.870347	NAD metabolism
ORNt	ornithine transport via diffusion (extracellular to periplasm)	orn[e] <=> orn[c]	-3.55024	0	-2.68182	0	0.434212	0.868425	Transport, extracellular
EX_orn(e)	Ornithineexchange	orn[e] <=>	0	3.55024	0	2.68182	0.434212	0.868425	Exchange/demand reaction
EX_gln_L(e)	L-glutamineexchange	gln_L[e] <=>	0	3.55024	0	2.68182	0.434212	0.868425	Exchange/demand reaction
EX_gln_L(u)	L-glutamineexchange	gln_L[u] <=>	-0.18	3.37024	-0.18	2.50182	0.434212	0.868425	Exchange/demand reaction
ARGN	arginase	h2o[c] + arg_L[c] -> orn[c] + urea[c]	0	3.55024	0	2.68182	0.434212	0.868425	Urea cycle
ARGNm	arginase (m)	h2o[m] + arg_L[m] -> urea[m] + orn[m]	0	3.55024	0	2.68182	0.434212	0.868425	Urea cycle
ARGtm	arginine mitochondrial transport via ornithine carrier	h[m] + arg_L[c] <=> h[c] + arg_L[m]	0	3.55024	0	2.68182	0.434212	0.868425	Transport, mitochondrial
UREAtm	Urea transport via diffusion	urea[c] <=> urea[m]	-3.55024	0	-2.68182	0	0.434212	0.868425	Urea cycle
EX_urea(e)	Ureaexchange	urea[e] ->	0	3.55024	0	2.68182	0.434212	0.868425	Exchange/demand reaction
EX_asn_L(u)	L-asparagineexchange	asn_L[u] <=>	-0.225	3.32524	-0.225	2.45682	0.434212	0.868425	Exchange/demand reaction
EX_asn_L(e)	L-asparagineexchange	asn_L[e] <=>	0	3.55024	0	2.68182	0.434212	0.868425	Exchange/demand reaction
EX_lys_L(e)	L-lysinium(1+)exchange	lys_L[e] <=>	0	3.55024	0	2.68182	0.434212	0.868425	Exchange/demand reaction
LYSt5r	L-lysine transport via diffusion	lys_L[e] <=> lys_L[c]	-3.55024	1000	-2.68182	1000	0.434212	0.868425	Transport, extracellular
PTCRTD	diffusion of putriscine into the endothelial cells	ptrc[e] <=> ptrc[c]	-3.55024	0	-2.68182	0	0.434212	0.868425	Transport, extracellular
EX_ptrc(e)	Putrescineexchange	ptrc[e] <=>	0	3.55024	0	2.68182	0.434212	0.868425	Exchange/demand reaction
ARGLEUrBATtc	transport of L-Arginine into the cell in exchange for L-Leucine by b0,+AT transporter at the apical surfaces of the membranes of small intestine and renal cells.	arg_L[u] + leu_L[c] -> leu_L[u] + arg_L[c]	0	3.55184	0	2.68474	0.433548	0.867096	Transport, lumen
ARGALArBATtc	transport of L-Arginine into the cell in exchange for L-Alanine by b0,+AT transporter at the apical surfaces of the membranes of small intestine and renal cells.	arg_L[u] + ala_L[c] -> ala_L[u] + arg_L[c]	0	3.55184	0	2.68474	0.433548	0.867096	Transport, lumen
r0838		nh4[c] <=> nh4[m]	-1000	3.55184	-1000	2.68474	0.433548	0.867096	Transport, mitochondrial
CBPSam	carbamoyl-phosphate synthase (ammonia) (mitochondria	2 atp[m] + hco3[m] + nh4[m] -> 2 h[m] + 2 adp[m] + pi[m] + cbp[m]	0	3.55184	0	2.68474	0.433548	0.867096	Glutamate metabolism
OCBTm	ornithine carbamoyltransferase, irreversible	orn[m] + cbp[m] -> h[m] + pi[m] + citr_L[m]	0	3.55184	0	2.68474	0.433548	0.867096	Urea cycle
LYSALArBATtc	transport of L-Lysine into the cell in exchange for L-Alanine by b0,+AT transporter at the apical surfaces of the membranes of small intestine and renal cells.	lys_L[u] + ala_L[c] -> ala_L[u] + lys_L[c]	0	3.55287	0	2.68664	0.433117	0.866234	Transport, lumen
LYSLEUrBATtc	transport of L-Lysine into the cell in exchange for L-Leucine by b0,+AT transporter at the apical surfaces of the membranes of small intestine and renal cells.	lys_L[u] + leu_L[c] -> leu_L[u] + lys_L[c]	0	3.55287	0	2.68664	0.433117	0.866234	Transport, lumen
DCYTt	deoxycytidine transport via diffusion	dcyt[e] <=> dcyt[c]	-3.53412	0	-2.68182	0	0.426152	0.852304	Transport, extracellular
EX_dcyt(e)	Deoxycytidineexchange	dcyt[e] <=>	0	3.53412	0	2.68182	0.426152	0.852304	Exchange/demand reaction
CYTDt	cytidine facilated transport in cytosol	cytd[e] <=> cytd[c]	-3.53412	0	-2.68182	0	0.426152	0.852304	Transport, extracellular
EX_cytd(e)	Cytidineexchange	cytd[e] <=>	0	3.53412	0	2.68182	0.426152	0.852304	Exchange/demand reaction
PPItm	diphopshate transporter, mitochondrial	ppi[c] <=> ppi[m]	-59.379	501.613	-60.6381	501.199	0.836595	0.844983	Transport, mitochondrial
CSm	citrate synthase	h2o[m] + oaa[m] + accoa[m] -> cit[m] + coa[m] + h[m]	0.0515499	24.8811	0.168688	25.8306	0.533344	0.83241	Citric acid cycle
FRUt1r	D-fructose transport in via uniport	fru[e] <=> fru[c]	-5.94068	0	-5.17234	0	0.384169	0.768339	Transport, extracellular
EX_fru(e)	D-Fructoseexchange	fru[e] <=>	0	5.94068	0	5.17234	0.384169	0.768339	Exchange/demand reaction
GLCGLUT2	transport of glucose into the portal blood	glc_D[c] -> glc_D[e]	0	5.94068	0	5.23539	0.352642	0.705284	Transport, extracellular
EX_glc_D(e)	D-glucoseexchange	glc_D[e] <=>	0	5.94068	0	5.23539	0.352642	0.705284	Exchange/demand reaction
HXANtx	hypoxanthine diffusion in peroxisome	hxan[c] -> hxan[x]	0	9.57769	0	8.9011	0.338296	0.676592	Transport, peroxisomal
XAO2x	xanthine oxidase	o2[x] + h2o[x] + hxan[x] -> h2o2[x] + xan[x]	0	9.57769	0	8.9011	0.338296	0.676592	Purine catabolism
URATEt	urate export from cytosol	urate[c] -> urate[e]	0	9.57769	0	8.9011	0.338296	0.676592	Transport, extracellular
URATEtx	urate export from peroxisome	urate[x] -> urate[c]	0	9.57769	0	8.9011	0.338296	0.676592	Transport, peroxisomal
XAOx	xanthine oxidase,peroxisomal	o2[x] + h2o[x] + xan[x] -> h2o2[x] + urate[x]	0	9.57769	0	8.9011	0.338296	0.676592	Purine catabolism
EX_urate(e)	Urateexchange	urate[e] ->	0	9.57769	0	8.9011	0.338296	0.676592	Exchange/demand reaction
GUAD	guanine deaminase	h[c] + h2o[c] + gua[c] -> nh4[c] + xan[c]	0	9.57769	0	8.9011	0.338296	0.676592	Purine catabolism
XANtx	xanthine diffusion in peroxisome	xan[c] -> xan[x]	0	9.57769	0	8.9011	0.338296	0.676592	Transport, peroxisomal
ACITL	ATP-Citrate lyase	coa[c] + atp[c] + cit[c] -> accoa[c] + adp[c] + pi[c] + oaa[c]	0.0515499	24.4671	0.168688	25.2539	0.45195	0.669623	Citric acid cycle
GLNALANlu	L-alanine/L-glutamine Na-dependent exchange (Gln-L in)	na1[u] + gln_L[u] + ala_L[c] -> ala_L[u] + na1[c] + gln_L[c]	0	19.0054	0	18.343	0.331169	0.662338	Transport, lumen
GLNCYSNlu	L-cysteine/L-glutamine Na-dependent exchange (Gln-L in)	na1[u] + gln_L[u] + cys_L[c] -> cys_L[u] + na1[c] + gln_L[c]	0	19.0054	0	18.343	0.331169	0.662338	Transport, lumen
ASNGLNNlu	L-glutamine/L-asparagine Na-dependent exchange (Asn-L in)	asn_L[u] + na1[u] + gln_L[c] -> gln_L[u] + na1[c] + asn_L[c]	0	19.0573	0	18.3955	0.330938	0.661876	Transport, lumen
THRGLNNlu	L-threonine/L-glutamine Na-dependent exchange (Thr-L in)	na1[u] + thr_L[u] + gln_L[c] -> gln_L[u] + na1[c] + thr_L[c]	0	19.0574	0	18.3956	0.330907	0.661814	Transport, lumen
SERGLNNlu	L-serine/L-glutamine Na-dependent exchange (Ser-L in)	na1[u] + ser_L[u] + gln_L[c] -> gln_L[u] + na1[c] + ser_L[c]	0	19.0728	0	18.4238	0.324497	0.648994	Transport, lumen
AKGDm	2-oxoglutarate dehydrogenase	akg[m] + coa[m] + nad[m] -> co2[m] + nadh[m] + succoa[m]	0	11.4077	0	12.0453	0.318776	0.637552	Citric acid cycle
NH4tp	ammonia peroxisomal transport	nh4[c] <=> nh4[x]	-7.18663	0	-7.79316	0	0.303267	0.606535	Transport, peroxisomal
DALAOXx	D-Alanine Oxidase (x)	o2[x] + h2o[x] + ala_D[x] -> h2o2[x] + pyr[x] + nh4[x]	0	7.18663	0	7.79316	0.303267	0.606535	D-alanine metabolism
DALAxt	D-Alanine transport to perixosome	ala_D[c] -> ala_D[x]	0	7.18663	0	7.79316	0.303267	0.606535	D-alanine metabolism
PYRt2p	pyruvate peroxisomal transport via proton symport	h[c] + pyr[c] <=> pyr[x] + h[x]	-7.18663	1000	-7.79316	1000	0.303267	0.606535	D-alanine metabolism
NADtx	transport of NAD into peroxisome	nad[c] <=> nad[x]	-1000	7.18663	-1000	7.79316	0.303267	0.606535	Transport, peroxisomal
PDHm	pyruvate dehydrogenase	coa[m] + nad[m] + pyr[m] -> co2[m] + nadh[m] + accoa[m]	0	8.95874	0	9.56269	0.301971	0.603942	Glycolysis/gluconeogenesis
PROLPATtc	transport of L-Proline by the apical PAT2 or PAT1 amino acid transporters in kidney and intestine	h[u] + pro_L[u] -> h[c] + pro_L[c]	0	5.45872	0	4.87564	0.291536	0.583072	Transport, lumen
CITRte	CITRte	citr_L[c] <=> citr_L[e]	0	2.36683	0	1.78788	0.289475	0.57895	Transport, extracellular
EX_citr_L(e)	citr_L[e]exchange	citr_L[e] <=>	0	2.36683	0	1.78788	0.289475	0.57895	Exchange/demand reaction
EX_his_L(e)	L-histidineexchange	his_L[e] <=>	0	2.36683	0	1.78788	0.289475	0.57895	Exchange/demand reaction
ALAGLNNlu	L-alanine/L-glutamine Na-dependent exchange (Ala-L in)	na1[u] + ala_L[u] + gln_L[c] -> gln_L[u] + na1[c] + ala_L[c]	0	21.679	0	22.2154	0.268207	0.536415	Transport, lumen
EX_ile_L(e)	L-isoleucineexchange	ile_L[e] <=>	0	4.22218	0	3.69643	0.262872	0.525743	Exchange/demand reaction
ILELAT1tc	transport of L-Isoleucine by LAT1 in association with 4F2hc, across the apical surface of the memebranes.	ile_L[u] + leu_L[c] -> leu_L[u] + ile_L[c]	0	4.22345	0	3.69876	0.262342	0.524685	Transport, extracellular
ILEB0ATtc	transport of L-Isoleucine by the apical neutral amino acid transporters B(0)AT1 or B(0)AT2 in kidney, intestine or brain	na1[u] + ile_L[u] -> na1[c] + ile_L[c]	0	4.22345	0	3.69876	0.262342	0.524685	Transport, lumen
EX_leu_L(u)	L-leucineexchange	leu_L[u] <=>	-0.15	4.1844	-0.15	3.66412	0.260142	0.520284	Exchange/demand reaction
EX_h(e)	protonexchange	h[e] <=>	0	13.3047	0	13.8163	0.255809	0.511619	Exchange/demand reaction
EX_val_L(e)	L-valineexchange	val_L[e] <=>	0	4.82928	0	4.33891	0.245187	0.490374	Exchange/demand reaction
VALLAT1tc	transport of L-Valine by LAT1 in association with 4F2hc, across the apical surface of the memebranes.	val_L[u] + leu_L[c] -> leu_L[u] + val_L[c]	0	4.83085	0	4.34178	0.244535	0.48907	Transport, extracellular
VALB0ATtc	transport of L-Valine by the apical neutral amino acid transporters B(0)AT1 or B(0)AT2 in kidney, intestine or brain	na1[u] + val_L[u] -> na1[c] + val_L[c]	0	4.83085	0	4.34178	0.244535	0.48907	Transport, lumen
PROB0ATtc	transport of L-Proline by the apical neutral amino acid transporters B(0)AT1 or B(0)AT2 in kidney, intestine or brain	na1[u] + pro_L[u] -> na1[c] + pro_L[c]	0	5.17554	0	4.69475	0.240397	0.480794	Transport, lumen
GLYSNAT5tc	transport of Glycine into the cell coupled with co-transport with Sodium and counter transport with proton by SNAT5 transporter.	gly[u] + na1[u] + h[c] <=> h[u] + na1[c] + gly[c]	-81.7862	0.645318	-82.547	0.350228	0.527912	0.465643	Transport, extracellular
r0944		spmd[c] <=> spmd[e]	0	3.24763	0	2.78207	0.232782	0.465564	Transport, extracellular
EX_spmd(e)	Spermidineexchange	spmd[e] <=>	0	3.24763	0	2.78207	0.232782	0.465564	Exchange/demand reaction
SPMS	spermidine synthase	ametam[c] + ptrc[c] -> h[c] + 5mta[c] + spmd[c]	0	2.25276	0	1.78788	0.232441	0.464883	Urea cycle
URIt	uridine facilated transport in cytosol	uri[e] <=> uri[c]	-4.99727	0	-4.555	0	0.221134	0.442267	Transport, extracellular
EX_uri(e)	Uridineexchange	uri[e] <=>	0	4.99727	0	4.555	0.221134	0.442267	Exchange/demand reaction
INSt	Inosine transport (diffusion)	ins[e] <=> ins[c]	-6.65699	0	-6.22059	0	0.218204	0.436407	Transport, extracellular
EX_ins(e)	Inosineexchange	ins[e] <=>	0	6.65699	0	6.22059	0.218204	0.436407	Exchange/demand reaction
EX_trp_L(e)	L-tryptophanexchange	trp_L[e] <=>	0	3.30956	0	2.87534	0.217107	0.434213	Exchange/demand reaction
EX_arg_L(e)	L-argininium(1+)exchange	arg_L[e] <=>	0	1.77512	0	1.34091	0.217106	0.434212	Exchange/demand reaction
ADSL2	adenylosuccinate lyase	25aics[c] -> fum[c] + aicar[c]	0	1.77512	0	1.34091	0.217106	0.434212	Purine synthesis
AICART	phosphoribosylaminoimidazolecarboxamide formyltransferase	aicar[c] + 10fthf[c] <=> fprica[c] + thf[c]	0	1.77512	0	1.34091	0.217106	0.434212	Purine synthesis
AIRCr	phosphoribosylaminoimidazole carboxylase	co2[c] + air[c] <=> h[c] + 5aizc[c]	0	1.77512	0	1.34091	0.217106	0.434212	Purine synthesis
GARFT	phosphoribosylglycinamide formyltransferase	10fthf[c] + gar[c] <=> h[c] + thf[c] + fgam[c]	0	1.77512	0	1.34091	0.217106	0.434212	Purine synthesis
GLUPRT	glutamine phosphoribosyldiphosphate amidotransferase	h2o[c] + prpp[c] + gln_L[c] -> glu_L[c] + ppi[c] + pram[c]	0	1.77512	0	1.34091	0.217106	0.434212	Purine synthesis
IMPC	IMP cyclohydrolase	h2o[c] + imp[c] <=> fprica[c]	-1.77512	0	-1.34091	0	0.217106	0.434212	Purine synthesis
PRAGSr	phosphoribosylglycinamide synthase	atp[c] + gly[c] + pram[c] <=> h[c] + adp[c] + pi[c] + gar[c]	0	1.77512	0	1.34091	0.217106	0.434212	Purine synthesis
PRAIS	phosphoribosylaminoimidazole synthase	atp[c] + fpram[c] -> 2 h[c] + adp[c] + pi[c] + air[c]	0	1.77512	0	1.34091	0.217106	0.434212	Purine synthesis
PRASCS	phosphoribosylaminoimidazolesuccinocarboxamide synthase	atp[c] + asp_L[c] + 5aizc[c] <=> h[c] + adp[c] + pi[c] + 25aics[c]	0	1.77512	0	1.34091	0.217106	0.434212	Purine synthesis
PRFGS	phosphoribosylformylglycinamidine synthase	h2o[c] + atp[c] + gln_L[c] + fgam[c] -> h[c] + glu_L[c] + adp[c] + pi[c] + fpram[c]	0	1.77512	0	1.34091	0.217106	0.434212	Purine synthesis
ARGt5r	L-arginine transport via diffusion	arg_L[e] <=> arg_L[c]	-1.77512	1000	-1.34091	1000	0.217106	0.434212	Transport, extracellular
TRPLAT1tc	transport of L-Tryptophan by LAT1 in association with 4F2hc, across the apical surface of the memebranes.	trp_L[u] + leu_L[c] -> leu_L[u] + trp_L[c]	0	3.30962	0	2.87545	0.217082	0.434164	Transport, lumen
TRPB0AT1tc	transport of L-Tryptophan by the apical neutral amino acid transporters in kidney and intestine	na1[u] + trp_L[u] -> na1[c] + trp_L[c]	0	3.30962	0	2.87545	0.217082	0.434164	Transport, lumen
EX_leu_L(e)	L-leucineexchange	leu_L[e] <=>	0	4.0244	0	3.60106	0.21167	0.423339	Exchange/demand reaction
PTRCOX1	Putrescine:oxygen oxidoreductase (deaminating)	o2[c] + h2o[c] + ptrc[c] -> 4abutn[c] + nh4[c] + h2o2[c]	0	10.2559	0	9.83506	0.210441	0.420882	Arginine and Proline Metabolism
ABUTD	Aminobutyraldehyde dehydrogenase	h2o[c] + 4abutn[c] + nad[c] -> 2 h[c] + 4abut[c] + nadh[c]	0	10.2559	0	9.83506	0.210441	0.420882	beta-Alanine metabolism
NADPtru	NADP transporter, endoplasmic reticulum	nadp[r] -> nadp[c]	0.0315027	14.9521	0.103087	15.4329	0.276192	0.409214	Transport, endoplasmic reticular
NADPHtru	NADPH transporter, endoplasmic reticulum	nadph[c] -> nadph[r]	0.0315027	14.9521	0.103087	15.4329	0.276192	0.409214	Transport, endoplasmic reticular
OAADC	oxaloacetate decarboxylase	h[c] + oaa[c] -> pyr[c] + co2[c]	0	14.078	0	14.486	0.203968	0.407936	Unassigned
ME2	malic enzyme (NADP)	nadp[c] + mal_L[c] -> nadph[c] + pyr[c] + co2[c]	0	14.078	0	14.486	0.203968	0.407936	Pyruvate metabolism
DURIt	deoxyuridine transport via diffusion	duri[e] <=> duri[c]	-4.94375	0	-4.555	0	0.194374	0.388747	Transport, extracellular
EX_duri(e)	Deoxyuridineexchange	duri[e] <=>	0	4.94375	0	4.555	0.194374	0.388747	Exchange/demand reaction
EX_tyr_L(e)	L-tyrosineexchange	tyr_L[e] <=>	0	3.74661	0	3.37082	0.187894	0.375788	Exchange/demand reaction
TYRB0AT1tc	transport of L-Tyrosine by the apical neutral amino acid transporter B(0)AT1 in kidney and intestine	na1[u] + tyr_L[u] -> na1[c] + tyr_L[c]	0	3.74732	0	3.37212	0.187599	0.375197	Transport, lumen
TYRLAT1tc	transport of L-Tyrosine by LAT1 in association with 4F2hc, across the apical surface of the memebranes.	tyr_L[u] + leu_L[c] -> leu_L[u] + tyr_L[c]	0	3.74732	0	3.37212	0.187599	0.375197	Transport, lumen
ALATA_L	L-alanine transaminase	akg[c] + ala_L[c] <=> glu_L[c] + pyr[c]	-13.1485	19.0818	-14.0476	17.8081	1.08643	0.374521	Glutamate metabolism
EX_phe_L(e)	L-phenylalanineexchange	phe_L[e] <=>	0	4.13098	0	3.76072	0.18513	0.37026	Exchange/demand reaction
Htr	H transporter, endoplasmic reticulum	h[c] <=> h[r]	-2.57938	13.5929	-2.50025	14.0299	0.25811	0.357959	Transport, endoplasmic reticular
DINt	deoxyinosine transport via diffusion	din[e] <=> din[c]	-6.15212	0	-5.79988	0	0.176119	0.352237	Transport, extracellular
EX_din(e)	Deoxyinosineexchange	din[e] <=>	0	6.15212	0	5.79988	0.176119	0.352237	Exchange/demand reaction
O2ter	O2 transport, endoplasmic reticulum	o2[c] <=> o2[r]	0.025775	12.2336	0.0843442	12.627	0.225975	0.334811	Transport, endoplasmic reticular
ENO	enolase	2pg[c] <=> h2o[c] + pep[c]	-65.1536	12.0238	-67.3403	10.1707	2.01993	0.333545	Glycolysis/gluconeogenesis
GAPD	glyceraldehyde-3-phosphate dehydrogenase	nad[c] + pi[c] + g3p[c] <=> h[c] + nadh[c] + 13dpg[c]	-65.1536	12.0238	-67.3403	10.1707	2.01993	0.333545	Glycolysis/gluconeogenesis
PGK	phosphoglycerate kinase	atp[c] + 3pg[c] <=> adp[c] + 13dpg[c]	-12.0238	65.1536	-10.1707	67.3403	2.01993	0.333545	Glycolysis/gluconeogenesis
PGM	phosphoglycerate mutase	2pg[c] <=> 3pg[c]	-12.0238	65.1536	-10.1707	67.3403	2.01993	0.333545	Glycolysis/gluconeogenesis
G6PDH2c	glucose 6-phosphate dehydrogenase	3 nadp[c] + 3 g6p[c] -> 3 h[c] + 3 nadph[c] + 3 6pgl[c]	0	6.00255	0	6.28113	0.13929	0.278581	Pentose phosphate pathway
GNDc	phosphogluconate dehydrogenase	3 nadp[c] + 3 6pgc[c] -> 3 nadph[c] + 3 co2[c] + 3 ru5p_D[c]	0	6.00255	0	6.28113	0.13929	0.278581	Pentose phosphate pathway
PGLc	6-phosphogluconolactonase	3 h2o[c] + 3 6pgl[c] -> 3 h[c] + 3 6pgc[c]	0	6.00255	0	6.28113	0.13929	0.278581	Pentose phosphate pathway
LACLMCTlu	uptake of lactate by enterocyes.	h[u] + lac_L[u] -> h[c] + lac_L[c]	0	14.5017	0	14.7756	0.13694	0.27388	Transport, lumen
ALADPATtc	transport of D-Alanine by the apical PAT2 or PAT1 amino acid transporters in kidney and intestine	h[u] + ala_D[u] -> h[c] + ala_D[c]	0	9.07761	0	8.81005	0.133782	0.267564	Transport, lumen
ACACT1	ACACT1	2 accoa[c] <=> aacoa[c] + coa[c]	0.0171833	8.15572	0.0562295	8.41797	0.15065	0.223208	Cholesterol metabolism
DPMVDc	diphosphomevalonate decarboxylase, cytosol	atp[c] + 5dpmev[c] -> h[c] + adp[c] + pi[c] + co2[c] + ipdp[c]	0.0171833	8.15572	0.0562295	8.41797	0.15065	0.223208	Squalene and cholesterol synthesis
HMGCOARc	Hydroxymethylglutaryl CoA reductase (ir) in cytosol	2 h[c] + 2 nadph[c] + hmgcoa[c] -> 2 nadp[c] + coa[c] + mev_R[c]	0.0171833	8.15572	0.0562295	8.41797	0.15065	0.223208	Squalene and cholesterol synthesis
HMGCOASi	Hydroxymethylglutaryl CoA synthase (ir)	h2o[c] + accoa[c] + aacoa[c] <=> h[c] + coa[c] + hmgcoa[c]	0.0171833	8.15572	0.0562295	8.41797	0.15065	0.223208	Cholesterol metabolism
MEVK1c	mevalonate kinase (atp) cytosol	atp[c] + mev_R[c] -> h[c] + adp[c] + 5pmev[c]	0.0171833	8.15572	0.0562295	8.41797	0.15065	0.223208	Squalene and cholesterol synthesis
PMEVKc	phosphomevalonate kinase, cytosol	h[c] + atp[c] + 5pmev[c] -> adp[c] + 5dpmev[c]	0.0171833	8.15572	0.0562295	8.41797	0.15065	0.223208	Squalene and cholesterol synthesis
ALATHRNlu	L-alanine/L-threonine Na-dependent exchange (Ala-L in)	na1[u] + ala_L[u] + thr_L[c] -> thr_L[u] + na1[c] + ala_L[c]	0	20.7689	0	20.9803	0.105718	0.211436	Transport, lumen
ALASERNlu	L-alanine/L-serine Na-dependent exchange (Ala-L in)	na1[u] + ala_L[u] + ser_L[c] -> ser_L[u] + na1[c] + ala_L[c]	0	20.7689	0	20.9803	0.105718	0.211436	Transport, lumen
ALAASNNalu	L-alanine/L-asparagine Na-dependent exchange (Ala-L in)	na1[u] + ala_L[u] + asn_L[c] -> asn_L[u] + na1[c] + ala_L[c]	0	20.7689	0	20.9803	0.105718	0.211436	Transport, lumen
GLUt6lu	Glutamate transport via Na, H symport and K antiport	h[u] + glu_L[u] + 3 na1[u] + k[c] -> k[u] + h[c] + 3 na1[c] + glu_L[c]	0	14.4775	0	14.6744	0.0984805	0.196961	Transport, lumen
CYSGLNNlu	L-cysteine/L-glutamine Na-dependent exchange (Cys-L in)	na1[u] + cys_L[u] + gln_L[c] -> gln_L[u] + na1[c] + cys_L[c]	0	28.5158	0	28.7004	0.0922949	0.18459	Transport, lumen
AHC	adenosylhomocysteinase	h2o[c] + ahcys[c] <=> adn[c] + hcys_L[c]	0	0.220508	0	0.403969	0.0917305	0.183461	Methionine and cysteine metabolism
AHCYStd	diffusion of S-Adenosyl-L-homocysteine	ahcys[m] <=> ahcys[c]	0	0.220508	0	0.403969	0.0917305	0.183461	Transport, mitochondrial
AMETtd	diffusion of S-Adenosyl-L-methionine	amet[c] <=> amet[m]	0	0.220508	0	0.403969	0.0917305	0.183461	Transport, mitochondrial
C30CPT1	production of propionylcarnitine	crn[c] + ppcoa[c] -> coa[c] + pcrn[c]	0	0.220508	0	0.403969	0.0917305	0.183461	Fatty acid oxidation
C3tmc	transport of propionylcarnitine to mitochondrial matrix	pcrn[c] <=> pcrn[m]	0	0.220508	0	0.403969	0.0917305	0.183461	Fatty acid oxidation
CSNAT2m	carnitine O-aceyltransferase, mitochondrial	coa[m] + pcrn[m] <=> crn[m] + ppcoa[m]	0	0.220508	0	0.403969	0.0917305	0.183461	Fatty acid oxidation
CYSTGL	cystathionine g-lyase	h2o[c] + cyst_L[c] -> nh4[c] + cys_L[c] + 2obut[c]	0	0.220508	0	0.403969	0.0917305	0.183461	Methionine and cysteine metabolism
CYSTS	cystathionine beta-synthase	hcys_L[c] + ser_L[c] -> h2o[c] + cyst_L[c]	0	0.220508	0	0.403969	0.0917305	0.183461	Methionine and cysteine metabolism
OBDHc	2-Oxobutanoate dehydrogenase, cytosolic	nad[c] + coa[c] + 2obut[c] -> nadh[c] + co2[c] + ppcoa[c]	0	0.220508	0	0.403969	0.0917305	0.183461	Glycine, serine, alanine and threonine metabolism
ORNTArm	ornithine transaminase reversible (m)	akg[m] + orn[m] <=> glu_L[m] + glu5sa[m]	-12.2867	6.22121	-13.3067	5.36699	0.937102	0.165758	Urea cycle
CITRtm	citrulline mitochondrial transport via proton antiport	citr_L[m] <=> citr_L[c]	-6.22121	12.2867	-5.36699	13.3067	0.937102	0.165758	Transport, mitochondrial
FMNAT	FMN adenylyltransferase	h[c] + atp[c] + fmn[c] -> ppi[c] + fad[c]	0	499.668	0	499.502	0.0826508	0.165302	Vitamin B2 metabolism
HXPRT	hypoxanthine phosphoribosyltransferase (Hypoxanthine)	prpp[c] + hxan[c] -> ppi[c] + imp[c]	0	499.668	0	499.502	0.0826508	0.165302	Nucleotide salvage pathway
FADDP	FAD diphosphatase	h2o[c] + fad[c] -> 2 h[c] + fmn[c] + amp[c]	0	499.668	0	499.502	0.0826508	0.165302	Vitamin B2 metabolism
ADPT	adenine phosphoribosyltransferase	ade[c] + prpp[c] -> amp[c] + ppi[c]	0	499.668	0	499.502	0.0826508	0.165302	Nucleotide salvage pathway
DNADDP	DNADDP	h2o[c] + dnad[c] -> 2 h[c] + amp[c] + nicrnt[c]	0	499.668	0	499.502	0.0826508	0.165302	NAD metabolism
NNAT	nicotinate-nucleotide adenylyltransferase	h[c] + atp[c] + nicrnt[c] -> ppi[c] + dnad[c]	0	499.668	0	499.502	0.0826508	0.165302	NAD metabolism
NTD9	5'-nucleotidase (GMP)	h2o[c] + gmp[c] -> pi[c] + gsn[c]	0	499.668	0	499.502	0.0826508	0.165302	Nucleotide interconversion
GUAPRT	guanine phosphoribosyltransferase	prpp[c] + gua[c] -> ppi[c] + gmp[c]	0	499.668	0	499.502	0.0826461	0.165292	Nucleotide salvage pathway
PRPPS	phosphoribosylpyrophosphate synthetase	atp[c] + r5p[c] <=> h[c] + amp[c] + prpp[c]	1.61204e-05	499.668	2.95324e-05	499.502	0.0826327	0.165292	Pentose phosphate pathway
5AOPtm	5-Aminolevulinate mitochondrial transport	5aop[c] <=> 5aop[m]	-5.18033	0	-5.02813	0	0.0760993	0.152199	Heme synthesis
ALASm	5-aminolevulinate synthase	succoa[m] + h[m] + gly[m] -> 5aop[m] + coa[m] + co2[m]	0	5.18033	0	5.02813	0.0760993	0.152199	Glycine, serine, alanine and threonine metabolism
GLYtm	glycine passive transport to mitochondria	gly[c] <=> gly[m]	0	5.18033	0	5.02813	0.0760993	0.152199	Transport, mitochondrial
FAOXC4C2m	fatty acid beta oxidation(C4-->C2)m	coa[m] + nad[m] + h2o[m] + btcoa[m] + fad[m] -> nadh[m] + h[m] + 2 accoa[m] + fadh2[m]	0	3.17657	0	3.32725	0.0753368	0.150674	Fatty acid oxidation
FAOXC6C4m	fatty acid beta oxidation(C6-->C4)m	coa[m] + nad[m] + h2o[m] + fad[m] + hxcoa[m] -> nadh[m] + h[m] + btcoa[m] + accoa[m] + fadh2[m]	0	3.16574	0	3.31476	0.0745098	0.14902	Fatty acid oxidation
FAOXC8C6m	fatty acid beta oxidation(C8-->C6)m	coa[m] + nad[m] + h2o[m] + fad[m] + occoa[m] -> nadh[m] + h[m] + accoa[m] + fadh2[m] + hxcoa[m]	0	3.16574	0	3.31476	0.0745098	0.14902	Fatty acid oxidation
METAT	methionine adenosyltransferase	h2o[c] + atp[c] + met_L[c] -> pi[c] + amet[c] + ppi[c]	0	3.36369	0	3.47685	0.0565783	0.113157	Methionine and cysteine metabolism
TDCOACPT1	transport of Tetradecanoyl-CoA into mitochondrial matrix	crn[c] + tdcoa[c] <=> coa[c] + ttdcrn[c]	0	2.02305	0	2.12974	0.0533463	0.106693	Fatty acid oxidation
TDCRNCACT	transport of Tetradecanoyl-CoA into mitochondrial matrix	ttdcrn[c] <=> ttdcrn[m]	0	2.02305	0	2.12974	0.0533463	0.106693	Fatty acid oxidation
TDCRNCPT2	transport of Tetradecanoyl-CoA into mitochondrial matrix	coa[m] + ttdcrn[m] <=> crn[m] + tdcoa[m]	0	2.02305	0	2.12974	0.0533463	0.106693	Fatty acid oxidation
TTDCAFATPc	uptake of uptake of Hexadecanoate by the enterocytes by the enterocytes	ttdca[u] + coa[c] + atp[c] -> amp[c] + ppi[c] + tdcoa[c]	0	2.02305	0	2.12974	0.0533463	0.106693	Transport, extracellular
UNK3	2-keto-4-methylthiobutyrate transamination	glu_L[c] + 2kmb[c] -> akg[c] + met_L[c]	0	3.1806	0	3.07672	0.0519425	0.103885	Methionine and cysteine metabolism
MAGHSTDlu	difussion of mono-acyl glycerol accross the brush border membrane	mag_hs[u] <=> mag_hs[c]	0	0.103967	0	0.190467	0.0432498	0.0864997	Transport, lumen
MOGAT	monoacylglycerol acyltransferase	Rtotalcoa[c] + mag_hs[c] -> coa[c] + dag_hs[c]	0	0.103967	0	0.190467	0.0432498	0.0864997	Triacylglycerol synthesis
LPS2lu	lipase, extracellular	h2o[u] + dag_hs[u] -> h[u] + Rtotal[u] + mag_hs[u]	0	0.103967	0	0.190467	0.0432498	0.0864997	Triacylglycerol synthesis
RTOTALDlu	difussion of fatty acid accross the brush border membrane	Rtotal[u] <=> Rtotal[c]	0	0.103967	0	0.190467	0.0432498	0.0864997	Transport, lumen
RTOTALFATPc	uptake of Rtotal by enterocytes	coa[c] + atp[c] + Rtotal[u] -> amp[c] + ppi[c] + Rtotalcoa[c]	0	0.103967	0	0.190467	0.0432498	0.0864997	Transport, extracellular
R_group_phosphotase_1	R group phosphotase 1	coa[c] + atp[c] + Rtotal[c] -> amp[c] + ppi[c] + Rtotalcoa[c]	0	0.103967	0	0.190467	0.0432498	0.0864997	Unassigned
AGPAT1	1-acylglycerol-3-phosphate O-acyltransferase 1	Rtotal2coa[c] + alpa_hs[c] -> coa[c] + pa_hs[c]	0	0.103967	0	0.190467	0.0432498	0.0864997	Triacylglycerol synthesis
GPAM_hs	glycerol-3-phosphate acyltransferase	Rtotalcoa[c] + glyc3p[c] -> coa[c] + alpa_hs[c]	0	0.103967	0	0.190467	0.0432498	0.0864997	Triacylglycerol synthesis
LPS3lu	lipase, extracellular	h2o[u] + mag_hs[u] -> h[u] + glyc[u] + Rtotal2[u]	0	0.103967	0	0.190467	0.0432498	0.0864997	Triacylglycerol synthesis
PPAP	phosphatidic acid phosphatase	h2o[c] + pa_hs[c] -> pi[c] + dag_hs[c]	0	0.103967	0	0.190467	0.0432498	0.0864997	Triacylglycerol synthesis
RTOTAL2FATPc	uptake of Rtotal2 by enterocytes	coa[c] + atp[c] + Rtotal2[u] -> amp[c] + ppi[c] + Rtotal2coa[c]	0	0.103967	0	0.190467	0.0432498	0.0864997	Transport, extracellular
RTOTAL2TDlu	difussion of fatty acid accross the brush border membrane	Rtotal2[u] <=> Rtotal2[c]	0	0.103967	0	0.190467	0.0432498	0.0864997	Transport, lumen
R_group_phosphotase_2	R group phosphotase 2	coa[c] + atp[c] + Rtotal2[c] -> amp[c] + ppi[c] + Rtotal2coa[c]	0	0.103967	0	0.190467	0.0432498	0.0864997	Unassigned
DAGHSTDlu	difussion of di-acyl glycerol accross the brush border membrane	dag_hs[u] -> dag_hs[c]	0	0.103967	0	0.190467	0.0432498	0.0864997	Transport, lumen
NMNATr	nicotinamide-nucleotide adenylyltransferase	h[c] + atp[c] + nmn[c] <=> nad[c] + ppi[c]	0	249.834	0	249.751	0.0413254	0.0826508	NAD metabolism
NMNS	NMN synthetase	h[c] + prpp[c] + ncam[c] -> ppi[c] + nmn[c]	0	249.834	0	249.751	0.0413254	0.0826508	NAD metabolism
ADPRDP	ADPribose diphosphatase	h2o[c] + adprib[c] -> 2 h[c] + amp[c] + r5p[c]	0	249.834	0	249.751	0.0413254	0.0826508	Nucleotide interconversion
NADN	NAD nucleosidase	h2o[c] + nad[c] -> h[c] + adprib[c] + ncam[c]	0	249.834	0	249.751	0.0413254	0.0826508	NAD metabolism
PPBNGS	porphobilinogen synthase	2 5aop[c] -> h[c] + 2 h2o[c] + ppbng[c]	0	2.59016	0	2.51406	0.0380496	0.0760993	Heme synthesis
CO2ter	CO2 endoplasmic reticular transport via diffusion	co2[c] <=> co2[r]	-2.71857	-0.00572777	-2.80599	-0.0187432	0.0502167	0.0744025	Transport, endoplasmic reticular
PPItr	Diphosphate transporter, endoplasmic reticulum	ppi[c] <=> ppi[r]	-2.71857	-0.00572777	-2.80599	-0.0187432	0.0502167	0.0744025	Transport, endoplasmic reticular
DMATT	dimethylallyltranstransferase	dmpp[c] + ipdp[c] -> ppi[c] + grdp[c]	0.00572777	2.71857	0.0187432	2.80599	0.0502167	0.0744025	Cholesterol metabolism
FRDPtcr	transport of Farnesyl diphosphate into the endoplasmic reticulum	frdp[c] <=> frdp[r]	0.00572777	2.71857	0.0187432	2.80599	0.0502167	0.0744025	Transport, endoplasmic reticular
GRTT	geranyltranstransferase	ipdp[c] + grdp[c] -> ppi[c] + frdp[c]	0.00572777	2.71857	0.0187432	2.80599	0.0502167	0.0744025	Cholesterol metabolism
IPDDI	isopentenyl-diphosphate D-isomerase	ipdp[c] <=> dmpp[c]	0.00572777	2.71857	0.0187432	2.80599	0.0502167	0.0744025	Squalene and cholesterol synthesis
ORNLEUrBATtc	transport of L-Ornithine into the cell in exchange for L-Leucine by b0,+AT transporter at the apical surfaces of the membranes of small intestine and renal cells.	orn[u] + leu_L[c] -> leu_L[u] + orn[c]	0	27.8215	0	27.7475	0.036963	0.0739259	Transport, extracellular
ORNt4m	ornithine mitochondrial transport exchange with citruline	h[c] + orn[m] + citr_L[c] <=> h[m] + orn[c] + citr_L[m]	-6.4621	12.2867	-5.36992	13.3067	1.05608	0.072201	Transport, mitochondrial
EX_met_L(e)	L-methionineexchange	met_L[e] <=>	0	4.24985	0	4.17885	0.0354989	0.0709977	Exchange/demand reaction
EX_cys_L(e)	L-cysteineexchange	cys_L[e] <=>	0	4.24985	0	4.17952	0.0351658	0.0703317	Exchange/demand reaction
TAURCHAe	exit of taurine from the enterocytes	taur[c] -> taur[e]	0	4.24985	0	4.17952	0.0351658	0.0703317	Transport, extracellular
EX_taur(e)	Taurineexchange	taur[e] ->	0	4.24985	0	4.17952	0.0351658	0.0703317	Exchange/demand reaction
DM_TAURc	demand reaction for taurine	taur[c] ->	0	4.24985	0	4.17952	0.0351658	0.0703317	Exchange/demand reaction
CYSO	cysteine oxidase	o2[c] + cys_L[c] -> 2 h[c] + 3sala[c]	0	4.24985	0	4.17952	0.0351658	0.0703317	Taurine and hypotaurine metabolism
LCYSTCBOXL	3-Sulfoalanine carboxy-lyase	h[c] + Lcyst[c] -> co2[c] + taur[c]	0	4.24985	0	4.17952	0.0351658	0.0703317	Taurine and hypotaurine metabolism
CRNtim	L-carnitine transport out of mitochondria via diffusion	crn[m] <=> crn[c]	0	15.2364	0	15.3046	0.0341378	0.0682757	Transport, mitochondrial
FTHFL	formate-tetrahydrofolate ligase	atp[c] + thf[c] + for[c] <=> adp[c] + pi[c] + 10fthf[c]	0.00286389	3.21907	0.00937158	3.29231	0.0398738	0.0667323	Folate metabolism
CEPTE	CEPTE	dag_hs[c] + cdpea[c] -> h[c] + cmp[c] + pe_hs[c]	0.0304645	0.103967	0.0558105	0.190467	0.0559229	0.0611537	Glycerophospholipid metabolism
ETHAK	ETHAK	atp[c] + etha[c] -> h[c] + adp[c] + ethamp[c]	0.0304645	0.103967	0.0558105	0.190467	0.0559229	0.0611537	Glycerophospholipid metabolism
PETHCT	PETHCT	h[c] + ctp[c] + ethamp[c] -> ppi[c] + cdpea[c]	0.0304645	0.103967	0.0558105	0.190467	0.0559229	0.0611537	Glycerophospholipid metabolism
PSDm_hs	PSDm_hs	h[m] + ps_hs[m] -> co2[m] + pe_hs[m]	0.0304645	0.103967	0.0558105	0.190467	0.0559229	0.0611537	Glycerophospholipid metabolism
PSFLIPm	PSFLIPm	h2o[c] + atp[c] + ps_hs[c] -> h[c] + adp[c] + pi[c] + ps_hs[m]	0.0304645	0.103967	0.0558105	0.190467	0.0559229	0.0611537	Transport, mitochondrial
PSSA2_hs	PSSA2_hs	ser_L[c] + pe_hs[c] <=> etha[c] + ps_hs[c]	0.0304645	0.103967	0.0558105	0.190467	0.0559229	0.0611537	Glycerophospholipid metabolism
PCFLOPm	phosphatidylcholine flippase	h2o[c] + atp[c] + pchol_hs[m] -> h[c] + adp[c] + pi[c] + pchol_hs[c]	0	0.0735025	0	0.134656	0.0305768	0.0611537	Transport, mitochondrial
PETOHMm_hs	phosphatidylethanolamine N-methyltransferase	3 amet[m] + pe_hs[m] -> 3 ahcys[m] + 3 h[m] + pchol_hs[m]	0	0.0735025	0	0.134656	0.0305768	0.0611537	Glycerophospholipid metabolism
CEPTC	choline phosphotransferase	cdpchol[c] + dag_hs[c] -> h[c] + cmp[c] + pchol_hs[c]	0	0.0735025	0	0.134656	0.0305768	0.0611537	Glycerophospholipid metabolism
CHLPCTD	choline phosphate cytididyltransferase	h[c] + ctp[c] + cholp[c] -> ppi[c] + cdpchol[c]	0	0.0735025	0	0.134656	0.0305768	0.0611537	Glycerophospholipid metabolism
CHOLK	Choline kinase	atp[c] + chol[c] -> h[c] + adp[c] + cholp[c]	0	0.0735025	0	0.134656	0.0305768	0.0611537	Glycerophospholipid metabolism
UNK2	2-keto-4-methylthiobutyrate transamination	2 h[c] + gln_L[c] + 2kmb[c] -> glu_L[c] + met_L[c]	0	3.11928	0	3.17891	0.0298163	0.0596327	Arginine and Proline Metabolism
METLAT1tc	transport of L-Methionine by LAT1 in association with 4F2hc, across the apical surface of the memebranes.	met_L[u] + leu_L[c] -> leu_L[u] + met_L[c]	0	4.47104	0	4.41398	0.0285282	0.0570563	Transport, lumen
METB0ATAtc	transport of L-Methionine by the apical neutral amino acid transporter B(0)AT1 or B(0)AT2 in kidney, intestine or brain	na1[u] + met_L[u] -> na1[c] + met_L[c]	0	4.47104	0	4.41398	0.0285282	0.0570563	Transport, lumen
PPM	phosphopentomutase	r1p[c] <=> r5p[c]	-1.9775	503.968	-0.712145	505.177	1.23712	0.0564684	Pentose phosphate pathway
DKMPPD	2,3-diketo-5-methylthio-1-phosphopentane degradation reaction	o2[c] + h2o[c] + dkmpp[c] -> 2 h[c] + pi[c] + 2kmb[c] + for[c]	0	3.21621	0	3.17891	0.0186488	0.0372976	Arginine and Proline Metabolism
MDRPD	5-Methylthio-5-deoxy-D-ribulose 1-phosphate dehydratase	5mdru1p[c] -> h2o[c] + dkmpp[c]	0	3.21621	0	3.17891	0.0186488	0.0372976	Arginine and Proline Metabolism
MTAP	5'-methylthioadenosine phosphorylase	pi[c] + 5mta[c] -> ade[c] + 5mdr1p[c]	0	3.21621	0	3.17891	0.0186488	0.0372976	Arginine and Proline Metabolism
MTRI	5-methylthioribose-1-phosphate isomerase	5mdr1p[c] <=> 5mdru1p[c]	0	3.21621	0	3.17891	0.0186488	0.0372976	Arginine and Proline Metabolism
ADMDC	adenosylmethionine decarboxylase	h[c] + amet[c] -> ametam[c] + co2[c]	0	3.21621	0	3.17891	0.0186488	0.0372976	Arginine and Proline Metabolism
CHOLABCAet	efflux of Cholesterol into the lymph	h2o[c] + atp[c] + chsterol[c] -> h[c] + adp[c] + pi[c] + chsterol[e]	0	1.35642	0	1.39362	0.0186006	0.0372013	Transport, extracellular
FORtr	FOR transporter, endoplasmic reticulum	for[c] <=> for[r]	-1.35929	-0.00286389	-1.40299	-0.00937158	0.0251083	0.0372013	Transport, endoplasmic reticular
C14STRr	C-14 sterol reductase	h[r] + 44mctr[r] + nadph[r] -> 44mzym[r] + nadp[r]	0.00286389	1.35929	0.00937158	1.40299	0.0251083	0.0372013	Cholesterol metabolism
C3STDH1Pr	C-3 sterol dehydrogenase (4-methylzymosterol)	nadp[r] + 4mzym_int1[r] -> h[r] + nadph[r] + 4mzym_int2[r] + co2[r]	0.00286389	1.35929	0.00937158	1.40299	0.0251083	0.0372013	Cholesterol metabolism
C3STKR2r	C-3 sterol keto reductase (zymosterol)	h[r] + nadph[r] + zym_int2[r] -> nadp[r] + zymst[r]	0.00286389	1.35929	0.00937158	1.40299	0.0251083	0.0372013	Cholesterol metabolism
C4STMO1r	C-4 sterol methyl oxidase (4,4-dimethylzymosterol)	3 h[r] + 3 nadph[r] + 44mzym[r] + 3 o2[r] -> 3 nadp[r] + 4mzym_int1[r] + 4 h2o[r]	0.00286389	1.35929	0.00937158	1.40299	0.0251083	0.0372013	Cholesterol metabolism
C4STMO2Pr	C-4 methyl sterol oxidase	nadp[r] + 4mzym_int2[r] + o2[r] -> h[r] + nadph[r] + co2[r] + zym_int2[r]	0.00286389	1.35929	0.00937158	1.40299	0.0251083	0.0372013	Cholesterol metabolism
CHSTEROLtrc	transport of cholesterol into the cytosol	chsterol[r] <=> chsterol[c]	0.00286389	1.35929	0.00937158	1.40299	0.0251083	0.0372013	Transport, endoplasmic reticular
DHCR71r	7-dehydrocholesterol reductase	h[r] + nadph[r] + ddsmsterol[r] -> nadp[r] + dsmsterol[r]	0.00286389	1.35929	0.00937158	1.40299	0.0251083	0.0372013	Cholesterol metabolism
DSREDUCr	Desmosterol reductase	h[r] + nadph[r] + dsmsterol[r] -> nadp[r] + chsterol[r]	0.00286389	1.35929	0.00937158	1.40299	0.0251083	0.0372013	Squalene and cholesterol synthesis
EBP1r	3-beta-hydroxysteroid-delta(8),delta(7)-isomerase	zymst[r] -> chlstol[r]	0.00286389	1.35929	0.00937158	1.40299	0.0251083	0.0372013	Cholesterol metabolism
LNS14DMr	LNS14DMr	2 h[r] + 3 nadph[r] + 3 o2[r] + lanost[r] -> 44mctr[r] + 3 nadp[r] + 4 h2o[r] + for[r]	0.00286389	1.35929	0.00937158	1.40299	0.0251083	0.0372013	Cholesterol metabolism
LNSTLSr	lanosterol synthase	Ssq23epx[r] -> lanost[r]	0.00286389	1.35929	0.00937158	1.40299	0.0251083	0.0372013	Cholesterol metabolism
LSTO1r	Lathosterol oxidase	h[r] + nadph[r] + o2[r] + chlstol[r] -> nadp[r] + 2 h2o[r] + ddsmsterol[r]	0.00286389	1.35929	0.00937158	1.40299	0.0251083	0.0372013	Cholesterol metabolism
SQLEr	Squalene epoxidase, endoplasmic reticular (NADP)	h[r] + nadph[r] + o2[r] + sql[r] -> nadp[r] + h2o[r] + Ssq23epx[r]	0.00286389	1.35929	0.00937158	1.40299	0.0251083	0.0372013	Cholesterol metabolism
SQLSr	Squalene synthase	h[r] + nadph[r] + 2 frdp[r] -> nadp[r] + 2 ppi[r] + sql[r]	0.00286389	1.35929	0.00937158	1.40299	0.0251083	0.0372013	Cholesterol metabolism
EX_chsterol(u)	cholesterolexchange	chsterol[u] <=>	-0.004958	1.35146	-0.004958	1.38867	0.0186006	0.0372013	Exchange/demand reaction
CHOLESTTDe		chsterol[c] -> chsterol[e]	0	1.35642	0	1.39362	0.0186006	0.0372013	Transport, extracellular
EX_chsterol(e)	cholesterolexchange	chsterol[e] ->	0	1.35642	0	1.39362	0.0186006	0.0372013	Exchange/demand reaction
3SALATAi	3-sulfino-alanine transaminase (irreversible)	h[c] + 3sala[c] + akg[c] -> glu_L[c] + 3snpyr[c]	0	2.12493	0	2.08976	0.0175829	0.0351658	Methionine and cysteine metabolism
3SPYRSP	3-sulfinopyruvate hydrolase (spotaneous reaction)	h2o[c] + 3snpyr[c] -> h[c] + pyr[c] + so3[c]	0	2.12493	0	2.08976	0.0175829	0.0351658	Methionine and cysteine metabolism
SFCYSc	formation of sulfocysteine	h[c] + so3[c] + cys_L[c] <=> slfcys[c]	0	2.12493	0	2.08976	0.0175829	0.0351658	Methionine and cysteine metabolism
SFCYSe	exit of sulfocysteine into extra-cellular space	slfcys[c] <=> slfcys[e]	0	2.12493	0	2.08976	0.0175829	0.0351658	Transport, extracellular
EX_slfcys(e)	S-Sulfo-L-cysteineexchange	slfcys[e] ->	0	2.12493	0	2.08976	0.0175829	0.0351658	Exchange/demand reaction
3SALAOX	cysteinesulfinic acid oxidase	2 h[c] + o2[c] + 2 3sala[c] -> 2 Lcyst[c]	0	2.12493	0	2.08976	0.0175829	0.0351658	Taurine and hypotaurine metabolism
PPAm	inorganic diphosphatase	h2o[m] + ppi[m] -> h[m] + 2 pi[m]	0	501.613	0	501.582	0.0158458	0.0316916	Oxidative phosphorylation
UGT1A10r	UDP-glucuronosyltransferase 1-10 precursor, microsomal	udpglcur[r] + bilirub[r] + 2 h[r] <=> bilglcur[r] + udp[r]	0	1.41433	0	1.43945	0.0125617	0.0251233	Steroid metabolism
BILIRED	Nad(p)h biliverdin reductase	h[c] + nadph[c] + biliverd[c] -> nadp[c] + bilirub[c]	0	1.41433	0	1.43945	0.0125616	0.0251232	Heme degradation
BILIRUBtr	lipid, flip-flop intracellular transport	bilirub[c] <=> bilirub[r]	0	1.41433	0	1.43945	0.0125616	0.0251232	Transport, endoplasmic reticular
COt	CO transporter via diffusion	co[c] <=> co[e]	0	1.41433	0	1.43945	0.0125616	0.0251232	Transport, extracellular
HOXG	Heme oxygenase 1	5 h[c] + 3 nadph[c] + 3 o2[c] + pheme[c] -> 3 h2o[c] + 3 nadp[c] + biliverd[c] + co[c] + fe2[c]	0	1.41433	0	1.43945	0.0125616	0.0251232	Heme degradation
EX_co(e)	carbon monoxideexchange	co[e] ->	0	1.41433	0	1.43945	0.0125616	0.0251232	Exchange/demand reaction
BILGLCURtr	glucuronidated compound transport	bilglcur[c] <=> bilglcur[r]	-1.41433	0	-1.43945	0	0.0125616	0.0251232	Transport, endoplasmic reticular
BILGLCURu	release of blirubin mono-glucuronide into lumen	h2o[c] + atp[c] + bilglcur[c] -> h[c] + adp[c] + pi[c] + bilglcur[u]	0	1.41433	0	1.43945	0.0125616	0.0251232	Transport, lumen
EX_bilglcur(u)	mono(glucosyluronic acid)bilirubin(2-)exchange	bilglcur[u] ->	0	1.41433	0	1.43945	0.0125616	0.0251232	Exchange/demand reaction
PYK	pyruvate kinase	h[c] + adp[c] + pep[c] -> pyr[c] + atp[c]	0	14.5017	0	14.5234	0.0108453	0.0216906	Glycolysis/gluconeogenesis
CPPPGO	coproporphyrinogen oxidase (O2 required)	2 h[c] + o2[c] + cpppg3[c] -> 2 h2o[c] + 2 co2[c] + pppg9[c]	0	0.647541	0	0.628516	0.00951241	0.0190248	Heme synthesis
FCLTm	Ferrochelatase, mitochondrial	fe2[m] + ppp9[m] -> 2 h[m] + pheme[m]	0	0.647541	0	0.628516	0.00951241	0.0190248	Heme synthesis
FE2tm	iron (II) transport	h[c] + fe2[c] -> h[m] + fe2[m]	0	0.647541	0	0.628516	0.00951241	0.0190248	Transport, mitochondrial
HMBS	hydroxymethylbilane synthase	h2o[c] + 4 ppbng[c] -> 4 nh4[c] + hmbil[c]	0	0.647541	0	0.628516	0.00951241	0.0190248	Heme synthesis
PHEMEtm	Heme transport to cytosol	pheme[m] <=> pheme[c]	0	0.647541	0	0.628516	0.00951241	0.0190248	Transport, mitochondrial
PPPG9tm	protoporphyrinogen IX mitochondrial transport	pppg9[c] <=> pppg9[m]	0	0.647541	0	0.628516	0.00951241	0.0190248	Heme synthesis
UPP3S	uroporphyrinogen-III synthase	hmbil[c] -> h2o[c] + uppg3[c]	0	0.647541	0	0.628516	0.00951241	0.0190248	Heme synthesis
UPPDC1	uroporphyrinogen decarboxylase (uroporphyrinogen III)	4 h[c] + uppg3[c] -> 4 co2[c] + cpppg3[c]	0	0.647541	0	0.628516	0.00951241	0.0190248	Heme synthesis
SPRMS	spermine synthase	ametam[c] + spmd[c] -> h[c] + 5mta[c] + sprm[c]	0	2.10554	0	2.08655	0.00949474	0.0189895	Urea cycle
SPRMTDe	absorption for spermine across the basolateral side	sprm[e] <=> sprm[c]	-2.10554	0	-2.08655	0	0.00949474	0.0189895	Transport, extracellular
EX_sprm(e)	spermine(4+)exchange	sprm[e] <=>	0	2.10554	0	2.08655	0.00949474	0.0189895	Exchange/demand reaction
PALFATPtc	uptake of Hexadecanoate by the enterocytes	hdca[u] + coa[c] + atp[c] -> amp[c] + ppi[c] + pmtcoa[c]	0	2.12811	0	2.14539	0.00864095	0.0172819	Transport, extracellular
EX_ribflv(u)	Riboflavinexchange	ribflv[u] <=>	-1	0	-1	-0.015974	0.007987	0.015974	Exchange/demand reaction
GALU	UTP-glucose-1-phosphate uridylyltransferase	h[c] + utp[c] + g1p[c] <=> ppi[c] + udpg[c]	0	2.60802	0	2.59396	0.00702698	0.014054	Galactose metabolism
NDP7er	nucleoside-diphosphatase (UDP), endoplasmic reticulum	udp[r] + h2o[r] -> h[r] + pi[r] + ump[r]	0	2.60802	0	2.59396	0.00702698	0.014054	Nucleotide interconversion
PGMT	phosphoglucomutase	g1p[c] <=> g6p[c]	-2.60802	0	-2.59396	0	0.00702698	0.014054	Glycolysis/gluconeogenesis
UDPGD	UDPglucose 6-dehydrogenase	h2o[c] + 2 nad[c] + udpg[c] -> 3 h[c] + 2 nadh[c] + udpglcur[c]	0	2.60802	0	2.59396	0.00702698	0.014054	Starch and sucrose metabolism
UMPtr	UMP transport (ER)	ump[c] <=> ump[r]	-2.60802	0	-2.59396	0	0.00702698	0.014054	Transport, endoplasmic reticular
r2519		udpglcur[c] <=> udpglcur[r]	0	2.60802	0	2.59396	0.00702698	0.014054	Transport, endoplasmic reticular
FAOXC10C8m	fatty acid beta oxidation(C10-->C8)m	coa[m] + nad[m] + h2o[m] + fad[m] + dcacoa[m] -> nadh[m] + h[m] + accoa[m] + fadh2[m] + occoa[m]	0	2.41117	0	2.42433	0.00657908	0.0131582	Fatty acid oxidation
FAOXC12C10m	fatty acid beta oxidation(C12-->C10)m	coa[m] + nad[m] + h2o[m] + fad[m] + ddcacoa[m] -> nadh[m] + h[m] + accoa[m] + fadh2[m] + dcacoa[m]	0	2.41117	0	2.42433	0.00657908	0.0131582	Fatty acid oxidation
FAOXC14C12m	fatty acid beta oxidation(C14-->C12)m	coa[m] + nad[m] + h2o[m] + fad[m] + tdcoa[m] -> nadh[m] + h[m] + accoa[m] + fadh2[m] + ddcacoa[m]	0	2.41117	0	2.42433	0.00657908	0.0131582	Fatty acid oxidation
O2tu	diffusion of oxygen into enterocyte	o2[u] <=> o2[c]	-26.4529	1.00141	-26.4422	1.00145	0.00536799	0.0106507	Transport, lumen
PPPGOm	protoporphyrinogen oxidase, mitochondrial	3 o2[m] + 2 pppg9[m] -> 6 h2o[m] + 2 ppp9[m]	0	0.32377	0	0.314258	0.00475621	0.00951241	Heme synthesis
BIDGLCURr	bilirubin di-glucuronide production	bilglcur[r] + udpglcur[r] -> udp[r] + bildglcur[r]	0	1.26603	0	1.27525	0.00460973	0.00921946	Heme degradation
EX_thymd(u)	Thymidineexchange	thymd[u] <=>	-0.0344972	0	-0.0426916	0	0.00409721	0.00819441	Exchange/demand reaction
CRNrtx	reversible transport of L-Carnitine in peroxisome	crn[c] <=> crn[x]	0	15.094	0	15.1016	0.00378983	0.00757967	Transport, peroxisomal
BILDGLCURu	release of blirubin di-glucuronide into lumen	h2o[c] + atp[c] + bildglcur[c] -> h[c] + adp[c] + pi[c] + bildglcur[u]	0	1.30401	0	1.29698	0.00351349	0.00702698	Transport, lumen
EX_bildglcur(u)	bis(beta-glucosyluronate)bilirubinexchange	bildglcur[u] ->	0	1.30401	0	1.29698	0.00351349	0.00702698	Exchange/demand reaction
BILDGLCURte	bilirubin beta-diglucuronide transport MDR	h2o[c] + atp[c] + bildglcur[c] -> h[c] + adp[c] + pi[c] + bildglcur[e]	0	1.30401	0	1.29698	0.00351349	0.00702698	Transport, extracellular
EX_bildglcur(e)	bis(beta-glucosyluronate)bilirubinexchange	bildglcur[e] ->	0	1.30401	0	1.29698	0.00351349	0.00702698	Exchange/demand reaction
BILDGLCURtr	glucuronidated compound transport	bildglcur[c] <=> bildglcur[r]	-1.30401	0	-1.29698	0	0.00351349	0.00702698	Transport, endoplasmic reticular
UGT1A2r	UDP-glucuronosyltransferase 1-10 precursor, microsomal	2 udpglcur[r] + bilirub[r] -> 2 udp[r] + bildglcur[r]	0	1.30401	0	1.29698	0.00351349	0.00702698	Steroid metabolism
C2tcx	transport of acetylcarnitine from peroxisomes to cytosol	acrn[x] <=> acrn[c]	0	13.2073	0	13.2139	0.0033161	0.00663221	Transport, peroxisomal
C2tmc	transport of acetylcarnitine from cytosol to mitochondrial inner matrix	acrn[c] <=> acrn[m]	0	13.2073	0	13.2139	0.0033161	0.00663221	Transport, mitochondrial
C2x	esterification of acetylcoa to acetylcarnitine for transport from peroxisomes to mitochondria.	accoa[x] + crn[x] <=> acrn[x] + coa[x]	0	13.2073	0	13.2139	0.0033161	0.00663221	Fatty acid oxidation
CSNATm	carnitine O-aceyltransferase, mitochondrial	coa[m] + acrn[m] <=> crn[m] + accoa[m]	0	13.2073	0	13.2139	0.0033161	0.00663221	Fatty acid oxidation
DHAPt	dhap transport	dhap[c] -> dhap[x]	0	13.2073	0	13.2139	0.0033161	0.00663221	Transport, peroxisomal
GLY3Pt	glycerol phopshate exit into cytosol	glyc3p[x] -> glyc3p[c]	0	13.2073	0	13.2139	0.0033161	0.00663221	Transport, peroxisomal
r0202		nad[x] + glyc3p[x] <=> dhap[x] + nadh[x] + h[x]	-13.2073	0	-13.2139	0	0.0033161	0.00663221	Glycolysis/gluconeogenesis
PNTORDe	release of pantothenate across the basolatral membrane	pnto_R[c] -> pnto_R[e]	0	0.988813	0	0.984026	0.00239335	0.0047867	Transport, extracellular
PNTOt5lu	Pantothenate sodium symporter II	2 na1[u] + pnto_R[u] + h2o[c] + atp[c] -> h[c] + 2 na1[c] + adp[c] + pi[c] + pnto_R[c]	0	0.988813	0	0.984026	0.00239335	0.0047867	Transport, lumen
EX_pnto_R(u)	(R)-Pantothenateexchange	pnto_R[u] <=>	-1	-0.0111873	-1	-0.015974	0.00239335	0.0047867	Exchange/demand reaction
EX_pnto_R(e)	(R)-Pantothenateexchange	pnto_R[e] ->	0	0.988813	0	0.984026	0.00239335	0.0047867	Exchange/demand reaction
FOLR2	folate reductase	nadph[c] + fol[c] -> nadp[c] + dhf[c]	0	0.99524	0	0.99128	0.00198012	0.00396024	Folate metabolism
MTHFR3	5,10-methylenetetrahydrofolatereductase (NADPH)	2 h[c] + nadph[c] + mlthf[c] -> nadp[c] + 5mthf[c]	0	0.99524	0	0.99128	0.00198012	0.00396024	Folate metabolism
MTHFTe	transport of THF into the protal blood	5mthf[c] -> 5mthf[e]	0	0.99524	0	0.99128	0.00198012	0.00396024	Transport, extracellular
EX_5mthf(e)	5-Methyltetrahydrofolateexchange	5mthf[e] ->	0	0.99524	0	0.99128	0.00198012	0.00396024	Exchange/demand reaction
EX_fol(u)	Folateexchange	fol[u] <=>	-1	-0.00475999	-1	-0.00872023	0.00198012	0.00396024	Exchange/demand reaction
DHFR	dihydrofolate reductase	h[c] + nadph[c] + dhf[c] <=> nadp[c] + thf[c]	0	0.99524	0	0.99128	0.00198012	0.00396024	Folate metabolism
MTHFD	methylenetetrahydrofolate dehydrogenase (NADP)	nadp[c] + mlthf[c] <=> nadph[c] + methf[c]	-0.99524	0	-0.99128	0	0.00198012	0.00396024	Folate metabolism
FOLTlu	folate uptake into the enterocytes	h[u] + fol[u] -> h[c] + fol[c]	0	0.995243	0	0.991285	0.00197901	0.00395802	Transport, lumen
5MTHFt2lu	5-methyltetrahydrofolate transport via anion exchange	5mthf[u] + oh1[c] <=> 5mthf[c] + oh1[u]	-0.995243	0	-0.991285	0	0.00197901	0.00395802	Transport, lumen
5MTHFtc	transport of 5-Methyltetrahydrofolate by folate receptor protein	5mthf[u] -> 5mthf[c]	0	0.995243	0	0.991285	0.00197901	0.00395802	Transport, lumen
FOLTDlu	folate uptake into the enterocytes	fol[u] -> fol[c]	0	0.995243	0	0.991285	0.00197901	0.00395802	Transport, lumen
FOLt2lu	folate transport via anion exchange	fol[u] + oh1[c] <=> oh1[u] + fol[c]	0	0.995243	0	0.991285	0.00197901	0.00395802	Transport, lumen
COAtp	coenzyme A transport, peroxisomal	coa[c] <=> coa[x]	-2.13543	0	-2.13882	0	0.00169805	0.0033961	Transport, peroxisomal
C4CRNCPT2	transport of butyryl carnitine in the mitochondrial matrix for final hydrolysis	coa[m] + c4crn[m] <=> crn[m] + btcoa[m]	0	2.13543	0	2.13882	0.00169805	0.0033961	Fatty acid oxidation
C4tcx	transport of bytyrylcarnitine from peroxisomes	c4crn[x] <=> c4crn[c]	0	2.13543	0	2.13882	0.00169805	0.0033961	Transport, peroxisomal
C4tmc	transport of bytyrylcarnitine into mitochondrial matrix	c4crn[c] <=> c4crn[m]	0	2.13543	0	2.13882	0.00169805	0.0033961	Transport, mitochondrial
C4x	esterification of butyrylcoa to butyrylcarnitine for transport	crn[x] + btcoa[x] <=> coa[x] + c4crn[x]	0	2.13543	0	2.13882	0.00169805	0.0033961	Transport, peroxisomal
FAOXC10C8x	fatty acid beta oxidation(C10-->C8)x	coa[x] + o2[x] + h2o[x] + nad[x] + dcacoa[x] -> accoa[x] + h2o2[x] + nadh[x] + h[x] + occoa[x]	0	2.13543	0	2.13882	0.00169805	0.0033961	Fatty acid oxidation
FAOXC12C10x	fatty acid beta oxidation(C12-->C10)x	coa[x] + o2[x] + h2o[x] + nad[x] + ddcacoa[x] -> accoa[x] + h2o2[x] + nadh[x] + h[x] + dcacoa[x]	0	2.13543	0	2.13882	0.00169805	0.0033961	Fatty acid oxidation
FAOXC6C4x	fatty acid beta oxidation(C6-->C4)x	coa[x] + o2[x] + h2o[x] + nad[x] + hxcoa[x] -> accoa[x] + btcoa[x] + h2o2[x] + nadh[x] + h[x]	0	2.13543	0	2.13882	0.00169805	0.0033961	Fatty acid oxidation
FAOXC8C6x	fatty acid beta oxidation(C8-->C6)x	coa[x] + o2[x] + h2o[x] + nad[x] + occoa[x] -> accoa[x] + h2o2[x] + nadh[x] + h[x] + hxcoa[x]	0	2.13543	0	2.13882	0.00169805	0.0033961	Fatty acid oxidation
FAOXC14C12x	fatty acid beta oxidation(C14-->C12)x	coa[x] + o2[x] + h2o[x] + nad[x] + tdcoa[x] -> accoa[x] + h2o2[x] + nadh[x] + h[x] + ddcacoa[x]	0	2.13543	0	2.13882	0.00169805	0.0033961	Fatty acid oxidation
FAOXC16C14x	fatty acid beta oxidation(C16-->C14)x	pmtcoa[x] + coa[x] + o2[x] + h2o[x] + nad[x] -> accoa[x] + h2o2[x] + nadh[x] + h[x] + tdcoa[x]	0	2.13543	0	2.13882	0.00169805	0.0033961	Fatty acid oxidation
C160CPT1	production of Palmitoylcarnitine	crn[c] + pmtcoa[c] <=> coa[c] + pmtcrn[c]	-1.89147	2.14546	-1.88855	2.14539	0.00142695	0.00299359	Fatty acid oxidation
PMCRNCACT	transport of Palmitoyl CoA into mitochondrial matrix	pmtcrn[c] <=> pmtcrn[m]	-1.89147	2.14546	-1.88855	2.14539	0.00142695	0.00299359	Fatty acid oxidation
PMCRNCPT2	transport of Palmitoyl CoA into mitochondrial matrix	coa[m] + pmtcrn[m] <=> crn[m] + pmtcoa[m]	-1.89147	2.14546	-1.88855	2.14539	0.00142695	0.00299359	Fatty acid oxidation
EX_pydx(u)	Pyridoxalexchange	pydx[u] <=>	-1	-0.00277421	-1	0	0.0013871	0.00277421	Exchange/demand reaction
PYDXtr	Pyridoxal transport	pydx[e] <=> pydx[c]	-0.997226	0	-1	0	0.0013871	0.00277421	Transport, extracellular
PYDXtrlu	pyridoxal transport via diffusion	pydx[u] <=> pydx[c]	0	0.997226	0	1	0.0013871	0.00277421	Transport, lumen
EX_pydx(e)	Pyridoxalexchange	pydx[e] ->	0	0.997226	0	1	0.0013871	0.00277421	Exchange/demand reaction
FAOXC180x	Beta oxidation of long chain fatty acid	coa[x] + o2[x] + h2o[x] + nad[x] + stcoa[x] -> pmtcoa[x] + accoa[x] + h2o2[x] + nadh[x] + h[x]	0	1.89513	0	1.89281	0.00115914	0.00231829	Fatty acid oxidation
STCOATxc	transport of Stearoyl-CoA from cytosol to peroxisomes	h2o[c] + atp[c] + stcoa[c] <=> h[c] + adp[c] + pi[c] + stcoa[x]	0	1.89513	0	1.89281	0.00115914	0.00231829	Transport, peroxisomal
FE2DMT1	uptake of food iron by DMT1 transporter	h[u] + fe2[u] -> h[c] + fe2[c]	0	0.975219	0	0.977488	0.00113475	0.0022695	Transport, extracellular
EX_fe2(u)	Fe2+exchange	fe2[u] <=>	-1	-0.0247812	-1	-0.0225117	0.00113475	0.0022695	Exchange/demand reaction
C180CPT1	production of stearoylcarnitine	crn[c] + stcoa[c] <=> coa[c] + stcrn[c]	0	1.89562	0	1.89366	0.000977085	0.00195417	Fatty acid oxidation
STCRNCACT	transport of Stearoyl-CoA into mitochondrial matrix	stcrn[c] <=> stcrn[m]	0	1.89562	0	1.89366	0.000977085	0.00195417	Fatty acid oxidation
STCRNCPT2	transport of Stearoyl-CoA into mitochondrial matrix	coa[m] + stcrn[m] <=> crn[m] + stcoa[m]	0	1.89562	0	1.89366	0.000977085	0.00195417	Fatty acid oxidation
FAOXC180	Beta oxidation of long chain fatty acid	coa[m] + nad[m] + h2o[m] + fad[m] + stcoa[m] -> nadh[m] + h[m] + accoa[m] + fadh2[m] + pmtcoa[m]	0	1.89562	0	1.89366	0.000977085	0.00195417	Fatty acid oxidation
OCDCAFATPc	uptake of octadecanoate (n-C18:0) by the enterocytes	ocdca[u] + coa[c] + atp[c] -> amp[c] + ppi[c] + stcoa[c]	0	1.89562	0	1.89366	0.000977084	0.00195417	Transport, extracellular
FE3MTP1	transport of ferrous iron into blood	fe3[c] -> fe3[e]	0	1.97291	0	1.97458	0.000836752	0.0016735	Transport, extracellular
EX_fe3(e)	Fe3+exchange	fe3[e] ->	0	1.97291	0	1.97458	0.000836752	0.0016735	Exchange/demand reaction
EX_cl(e)	Chlorideexchange	cl[e] <=>	0	0.981862	0	0.983298	0.000717754	0.00143551	Exchange/demand reaction
EX_k(e)	potassiumexchange	k[e] <=>	0	0.981862	0	0.983298	0.000717754	0.00143551	Exchange/demand reaction
ALAATB0tc	transport of L-Alanine into the intestinal cells by ATB0 transporter	cl[u] + 2 na1[u] + ala_L[u] -> 2 na1[c] + ala_L[c] + cl[c]	0	0.981862	0	0.983298	0.000717754	0.00143551	Transport, extracellular
ARGATB0tc	transport of L-Arginine into the intestinal cells by ATB0 transporter	arg_L[u] + cl[u] + 2 na1[u] -> 2 na1[c] + cl[c] + arg_L[c]	0	0.981862	0	0.983298	0.000717754	0.00143551	Transport, extracellular
ASNATB0tc	transport of L-Asparagine into the intestinal cells by ATB0 transporter	asn_L[u] + cl[u] + 2 na1[u] -> 2 na1[c] + cl[c] + asn_L[c]	0	0.981862	0	0.983298	0.000717754	0.00143551	Transport, extracellular
CYSATB0tc	transport of L-Cysteine into the intestinal cells by ATB0 transporter	cl[u] + 2 na1[u] + cys_L[u] -> 2 na1[c] + cl[c] + cys_L[c]	0	0.981862	0	0.983298	0.000717754	0.00143551	Transport, lumen
GLNATB0tc	transport of L-Glutamine into the intestinal cells by ATB0 transporter	cl[u] + 2 na1[u] + gln_L[u] -> 2 na1[c] + cl[c] + gln_L[c]	0	0.981862	0	0.983298	0.000717754	0.00143551	Transport, lumen
GLYATB0tc	transport of Glycine into the intestinal cells by ATB0 transporter	cl[u] + gly[u] + 2 na1[u] -> 2 na1[c] + cl[c] + gly[c]	0	0.981862	0	0.983298	0.000717754	0.00143551	Transport, lumen
ILEATB0tc	transport of L-Isoleucine into the intestinal cells by ATB0 transporter	cl[u] + 2 na1[u] + ile_L[e] -> 2 na1[c] + cl[c] + ile_L[c]	0	0.981862	0	0.983298	0.000717754	0.00143551	Transport, extracellular
LEUATB0tc	transport of L-Leucine into the intestinal cells by ATB0 transporter	cl[u] + leu_L[u] + 2 na1[u] -> 2 na1[c] + leu_L[c] + cl[c]	0	0.981862	0	0.983298	0.000717754	0.00143551	Transport, extracellular
LYSATB0tc	transport of L-Lysine into the intestinal cells by ATB0 transporter	cl[u] + lys_L[u] + 2 na1[u] -> 2 na1[c] + cl[c] + lys_L[c]	0	0.981862	0	0.983298	0.000717754	0.00143551	Transport, extracellular
METATB0tc	transport of L-Methionine into the intestinal cells by ATB0 transporter	cl[u] + 2 na1[u] + met_L[u] -> 2 na1[c] + cl[c] + met_L[c]	0	0.981862	0	0.983298	0.000717754	0.00143551	Transport, extracellular
PHEATB0tc	transport of L-Phenylalanine into the intestinal cells by ATB0 transporter	cl[u] + 2 na1[u] + phe_L[u] -> 2 na1[c] + cl[c] + phe_L[c]	0	0.981862	0	0.983298	0.000717754	0.00143551	Transport, extracellular
PROIMINOtc	transport of L-Proline by the apical IMINO amino acid transporters in kidney and intestine	cl[u] + 2 na1[u] + pro_L[u] -> 2 na1[c] + cl[c] + pro_L[c]	0	0.981862	0	0.983298	0.000717754	0.00143551	Transport, extracellular
SERATB0tc	transport of L-Serine into the intestinal cells by ATB0 transporter	cl[u] + 2 na1[u] + ser_L[u] -> 2 na1[c] + cl[c] + ser_L[c]	0	0.981862	0	0.983298	0.000717754	0.00143551	Transport, extracellular
THRATB0tc	transport of L-Threonine into the intestinal cells by ATB0 transporter	cl[u] + 2 na1[u] + thr_L[u] -> 2 na1[c] + cl[c] + thr_L[c]	0	0.981862	0	0.983298	0.000717754	0.00143551	Transport, extracellular
TRPATB0tc	transport of L-Tryptophan into the intestinal cells by ATB0 transporter	cl[u] + 2 na1[u] + trp_L[u] -> 2 na1[c] + cl[c] + trp_L[c]	0	0.981862	0	0.983298	0.000717754	0.00143551	Transport, extracellular
TYRATB0tc	transport of L-Tyrosine into the intestinal cells by ATB0 transporter	cl[u] + 2 na1[u] + tyr_L[u] -> 2 na1[c] + cl[c] + tyr_L[c]	0	0.981862	0	0.983298	0.000717754	0.00143551	Transport, extracellular
VALATB0tc	transport of L-Valine into the intestinal cells by ATB0 transporter	cl[u] + 2 na1[u] + val_L[u] -> 2 na1[c] + cl[c] + val_L[c]	0	0.981862	0	0.983298	0.000717754	0.00143551	Transport, extracellular
EX_k(u)	potassiumexchange	k[u] <=>	-1	-0.0181377	-1	-0.0167022	0.000717754	0.00143551	Exchange/demand reaction
EX_cl(u)	Chlorideexchange	cl[u] <=>	-1	-0.0181377	-1	-0.0167022	0.000717754	0.00143551	Exchange/demand reaction
SPMTDu	absorption for spermidine across the apical side	spmd[u] <=> spmd[c]	-0.00512869	0.999277	-0.00581012	1	2.09423e-05	0.00140474	Transport, lumen
GALt1r	galactose transport (uniport)	gal[e] <=> gal[c]	-0.315857	0	-0.314771	0	0.000543111	0.00108622	Transport, extracellular
EX_gal(e)	D-Galactoseexchange	gal[e] <=>	0	0.315857	0	0.314771	0.000543111	0.00108622	Exchange/demand reaction
C16txc	transport of palmitoylcoa into peroxisomes	h2o[c] + atp[c] + pmtcoa[c] <=> h[c] + adp[c] + pi[c] + pmtcoa[x]	-1.89513	2.13543	-1.89281	2.13882	0.0028572	0.00107781	Transport, peroxisomal
EX_pheme(u)	Protohemeexchange	pheme[u] <=>	-1	-0.00230905	-1	-0.00290505	0.000298	0.000596001	Exchange/demand reaction
PHEMEu	uptake of heme into enterocyte	h[u] + pheme[u] -> h[c] + pheme[c]	0	0.997691	0	0.997095	0.000298	0.000596001	Transport, lumen
FERO	ferroxidase	4 h[c] + o2[c] + 4 fe2[c] -> 2 h2o[c] + 4 fe3[c]	0	0.493227	0	0.493646	0.000209188	0.000418376	Vitamin B2 metabolism
EX_thm(u)	Thiaminexchange	thm[u] <=>	-1	-0.00541035	-1	-0.00581018	0.000199918	0.000399836	Exchange/demand reaction
THMATPe	thiamine exit from the neterocytes	h2o[c] + atp[c] + thm[c] -> h[c] + adp[c] + pi[c] + thm[e]	0	0.99459	0	0.99419	0.000199918	0.000399836	Transport, extracellular
THMt3lu	Thiamine transport in via proton antiport	thm[u] + h[c] <=> h[u] + thm[c]	0	0.99459	0	0.99419	0.000199918	0.000399836	Transport, lumen
EX_thm(e)	Thiaminexchange	thm[e] <=>	0	0.99459	0	0.99419	0.000199918	0.000399836	Exchange/demand reaction
THMt3	Thiamine transport in via proton antiport	h[c] + thm[e] <=> h[e] + thm[c]	-0.99459	0	-0.99419	0	0.000199918	0.000399836	Transport, extracellular
FAOXC16C14m	fatty acid beta oxidation(C16-->C14)m	coa[m] + nad[m] + h2o[m] + fad[m] + pmtcoa[m] -> nadh[m] + h[m] + accoa[m] + fadh2[m] + tdcoa[m]	0	2.14546	0	2.14539	3.76359e-05	7.52717e-05	Fatty acid oxidation
EX_pect(u)	pectinsexchange	pect[u] <=>	-3.33866e-05	8.52703e-07	0	0	1.62669e-05	3.42393e-05	Exchange/demand reaction
ADK1	adenylate kinase	atp[c] + amp[c] <=> 2 adp[c]	-1000	1000	-1000	1000	1.14159e-05	2.28319e-05	Nucleotide interconversion
ADK3	adentylate kinase (GTP)	amp[c] + gtp[c] <=> adp[c] + gdp[c]	-1000	1000	-1000	1000	1.14159e-05	2.28319e-05	Nucleotide interconversion
ASPCTr	aspartate carbamoyltransferase (reversible)	asp_L[c] + cbp[c] <=> h[c] + pi[c] + cbasp[c]	1.61204e-05	1	2.95324e-05	1	6.70599e-06	1.3412e-05	Pyrimidine synthesis
CBPS	carbamoyl-phosphate synthase (glutamine-hydrolysing)	h2o[c] + hco3[c] + 2 atp[c] + gln_L[c] -> 2 h[c] + glu_L[c] + 2 adp[c] + pi[c] + cbp[c]	1.61204e-05	1	2.95324e-05	1	6.70599e-06	1.3412e-05	Pyrimidine synthesis
DHORD9	dihydoorotic acid dehydrogenase (quinone10)	q10[m] + dhor_S[c] -> q10h2[m] + orot[c]	1.61204e-05	1	2.95324e-05	1	6.70599e-06	1.3412e-05	Pyrimidine synthesis
OMPDC	orotidine-5'-phosphate decarboxylase	h[c] + orot5p[c] -> co2[c] + ump[c]	1.61204e-05	1	2.95324e-05	1	6.70599e-06	1.3412e-05	Pyrimidine synthesis
DHORTS	dihydroorotase	h2o[c] + dhor_S[c] <=> h[c] + cbasp[c]	-1	-1.61204e-05	-1	-2.95324e-05	6.70599e-06	1.3412e-05	Pyrimidine synthesis
ORPT	orotate phosphoribosyltransferase	ppi[c] + orot5p[c] <=> prpp[c] + orot[c]	-1	-1.61204e-05	-1	-2.95324e-05	6.70599e-06	1.3412e-05	Pyrimidine synthesis
CTPS1	CTP synthase (NH3)	atp[c] + nh4[c] + utp[c] -> 2 h[c] + adp[c] + pi[c] + ctp[c]	0	0.999984	0	0.99997	6.70599e-06	1.3412e-05	Nucleotide interconversion
CTPS2	CTP synthase (glutamine)	h2o[c] + atp[c] + gln_L[c] + utp[c] -> 2 h[c] + glu_L[c] + adp[c] + pi[c] + ctp[c]	0	0.999984	0	0.99997	6.70599e-06	1.3412e-05	Pyrimidine synthesis
NTD2	NTD2	h2o[c] + ump[c] -> pi[c] + uri[c]	0	0.999984	0	0.99997	6.70599e-06	1.3412e-05	Pyrimidine catabolism
EX_hco3(e)	Bicarbonateexchange	hco3[e] <=>	-1	-1.61204e-05	-1	-2.95324e-05	6.70599e-06	1.3412e-05	Exchange/demand reaction
3HCO3_NAt	3HCO3_NAt	3 hco3[e] + na1[e] <=> 3 hco3[c] + na1[c]	-1000	1000	-1000	1000	2.23533e-06	4.47066e-06	Transport, extracellular
PIt	Inorganic phosphate exchange, diffusion	pi[c] <=> pi[e]	0	-8.12074e-07	0	-8.12044e-07	1.5274e-11	3.0548e-11	Transport, extracellular
EX_pi(e)	hydrogenphosphateexchange	pi[e] ->	0	-8.12074e-07	0	-8.12044e-07	1.5274e-11	3.0548e-11	Exchange/demand reaction
PIt7u	phosphate transport in/out via three Na+ symporter from lumen	3 na1[u] + pi[u] <=> 3 na1[c] + pi[c]	0.104118	0.104117	0.190743	0.190742	0.0866248	2.85825e-11	Transport, lumen
EX_pi(u)	hydrogenphosphateexchange	pi[u] <=>	-1	-1	-1	-1	1.31064e-11	2.62128e-11	Exchange/demand reaction
LCAT1e	Lecithin-cholesterol acyltransferase	chsterol[e] + pchol_hs[e] -> lpchol_hs[e] + xolest2_hs[e]	0	-8.12068e-07	0	-8.12045e-07	1.15938e-11	2.31875e-11	Fatty acid oxidation
EX_lpchol_hs(e)	lysophosphatidylcholineexchange	lpchol_hs[e] ->	0	-8.12068e-07	0	-8.12045e-07	1.15938e-11	2.31875e-11	Exchange/demand reaction
EX_xolest2_hs(e)	cholesterol esterexchange	xolest2_hs[e] ->	0	-8.12068e-07	0	-8.12045e-07	1.15938e-11	2.31875e-11	Exchange/demand reaction
EX_amp(u)	AMPexchange	amp[u] <=>	-1	-1	-1	-1	1.10552e-11	2.21101e-11	Exchange/demand reaction
PCHOLHSTDe		pchol_hs[c] -> pchol_hs[e]	0	-8.12068e-07	0	-8.12046e-07	1.10029e-11	2.20058e-11	Transport, extracellular
EX_pchol_hs(e)	Phosphatidylcholineexchange	pchol_hs[e] ->	0	-8.12068e-07	0	-8.12046e-07	1.10029e-11	2.20058e-11	Exchange/demand reaction
PE_HStm	phosphatidylethanolamine scramblase	pe_hs[c] <=> pe_hs[m]	-0.0304637	-0.0304645	-0.0558097	-0.0558105	0.025346	1.85234e-11	Transport, mitochondrial
DM_pe_hs(r)	demand reaction for pe_hs[r]	pe_hs[r] ->	0	-8.1207e-07	0	-8.12052e-07	9.26171e-12	1.85234e-11	Exchange/demand reaction
EX_dag_hs(u)	diglycerideexchange	dag_hs[u] <=>	-0.103967	-0.103968	-0.190467	-0.190468	0.0864997	1.48855e-11	Exchange/demand reaction
EX_ppi(u)	Diphosphateexchange	ppi[u] <=>	0	-4.06034e-07	0	-4.0602e-07	6.88249e-12	1.3765e-11	Exchange/demand reaction
THMDt5lu	thymidine transport (1:2 Na/Thymd cotransport)	2 na1[u] + thymd[u] -> 2 na1[c] + thymd[c]	0	-2.70691e-07	0	-2.70677e-07	6.84371e-12	1.36874e-11	Transport, lumen
THMDt4lu	thymidine transport in via sodium symport	na1[u] + thymd[u] -> na1[c] + thymd[c]	0	-2.7069e-07	0	-2.70677e-07	6.672e-12	1.3344e-11	Transport, lumen
DTMPKm	dTMP kinase in mitochondria	atp[m] + dtmp[m] <=> adp[m] + dtdp[m]	0	-2.70694e-07	0	-2.70682e-07	6.32759e-12	1.26552e-11	Pyrimidine synthesis
NDPK4m	nucleoside-diphosphate kinase (ATP:dTDP), mitochondrial	atp[m] + dtdp[m] <=> adp[m] + dttp[m]	0	-2.70694e-07	0	-2.70682e-07	6.32759e-12	1.26552e-11	Nucleotide interconversion
THYMDtm	thymd transport	thymd[c] <=> thymd[m]	0	-2.70694e-07	0	-2.70682e-07	6.32759e-12	1.26552e-11	Transport, mitochondrial
TMDK1m	thymidine kinase (ATP:thymidine)	atp[m] + thymd[m] -> h[m] + adp[m] + dtmp[m]	0	-2.70694e-07	0	-2.70682e-07	6.32759e-12	1.26552e-11	Nucleotide interconversion
NDP8	nucleoside-diphosphatase (dUDP)	h2o[c] + dudp[c] -> h[c] + pi[c] + dump[c]	0	-2.70693e-07	0	-2.70681e-07	6.01119e-12	1.20224e-11	Nucleotide interconversion
DM_dttp(m)	DM_dttp(m)	dttp[m] ->	0	-2.70692e-07	0	-2.70681e-07	5.86198e-12	1.1724e-11	Exchange/demand reaction
DM_dttp(n)	DM_dttp(n)	dttp[n] ->	0	-2.70692e-07	0	-2.70681e-07	5.86198e-12	1.1724e-11	Exchange/demand reaction
DTMPK	dTMP kinase	atp[c] + dtmp[c] <=> adp[c] + dtdp[c]	0	-2.70692e-07	0	-2.70681e-07	5.86198e-12	1.1724e-11	Nucleotide interconversion
DTTPtm	transport of dTTP into mitochondria	dttp[c] -> dttp[m]	0	-2.70692e-07	0	-2.70681e-07	5.86198e-12	1.1724e-11	Transport, mitochondrial
DTTPtn	dTTP diffusion in nucleus	dttp[c] <=> dttp[n]	0	-2.70692e-07	0	-2.70681e-07	5.86198e-12	1.1724e-11	Transport, nuclear
DUTPDP	dUTP diphosphatase	h2o[c] + dutp[c] -> h[c] + ppi[c] + dump[c]	0	-2.70692e-07	0	-2.70681e-07	5.86198e-12	1.1724e-11	Pyrimidine catabolism
NDPK4	nucleoside-diphosphate kinase (ATP:dTDP)	atp[c] + dtdp[c] <=> adp[c] + dttp[c]	0	-2.70692e-07	0	-2.70681e-07	5.86198e-12	1.1724e-11	Nucleotide interconversion
NDPK6	nucleoside-diphosphate kinase (ATP:dUDP)	atp[c] + dudp[c] <=> adp[c] + dutp[c]	0	-2.70692e-07	0	-2.70681e-07	5.86198e-12	1.1724e-11	Nucleotide interconversion
RNDR4	ribonucleoside-diphosphate reductase (UDP)	udp[c] + trdrd[c] -> h2o[c] + dudp[c] + trdox[c]	0	-2.70692e-07	0	-2.70681e-07	5.86198e-12	1.1724e-11	Nucleotide interconversion
TMDS	thymidylate synthase	dump[c] + mlthf[c] -> dhf[c] + dtmp[c]	0	-2.70692e-07	0	-2.70681e-07	5.86198e-12	1.1724e-11	Nucleotide interconversion
DGTPtn	dGTP diffusion in nucleus	dgtp[c] <=> dgtp[n]	0	-2.70693e-07	0	-2.70681e-07	5.78382e-12	1.15676e-11	Transport, nuclear
DM_dgtp(n)	DM_dgtp(n)	dgtp[n] ->	0	-2.70693e-07	0	-2.70681e-07	5.78382e-12	1.15676e-11	Exchange/demand reaction
PEHSFABPe	transport of lysophosphatidylethanolamine into the enterocytes	2 pe_hs[c] <=> 2 pe_hs[r]	0	-4.06035e-07	0	-4.06026e-07	4.63085e-12	9.26171e-12	Transport, endoplasmic reticular
DM_pmtcoa(r)	demand reaction for pmtcoa	pmtcoa[r] ->	0	-2.7069e-07	0	-2.70682e-07	4.15879e-12	8.31759e-12	Exchange/demand reaction
DPCOAK	dephospho-CoA kinase	atp[c] + dpcoa[c] -> h[c] + coa[c] + adp[c]	0	-2.7069e-07	0	-2.70682e-07	4.15877e-12	8.31755e-12	CoA synthesis
PNTK	pantothenate kinase	atp[c] + pnto_R[c] -> h[c] + adp[c] + 4ppan[c]	0	-2.7069e-07	0	-2.70682e-07	4.15877e-12	8.31755e-12	CoA synthesis
PPCDC	phosphopantothenoylcysteine decarboxylase	h[c] + 4ppcys[c] -> co2[c] + pan4p[c]	0	-2.7069e-07	0	-2.70682e-07	4.15877e-12	8.31755e-12	CoA synthesis
PPNCL3	phosphopantothenate-cysteine ligase	atp[c] + cys_L[c] + 4ppan[c] -> h[c] + amp[c] + ppi[c] + 4ppcys[c]	0	-2.7069e-07	0	-2.70682e-07	4.15877e-12	8.31755e-12	CoA synthesis
PTPAT	Phosphopantetheine adenylyltransferase (EC 2.7.7.3)	h[c] + atp[c] + pan4p[c] <=> ppi[c] + dpcoa[c]	0	-2.7069e-07	0	-2.70682e-07	4.15877e-12	8.31755e-12	CoA synthesis
DGK1	deoxyguanylate kinase (dGMP:ATP)	atp[c] + dgmp[c] <=> adp[c] + dgdp[c]	0	-2.70688e-07	0	-2.70681e-07	3.68061e-12	7.36122e-12	Nucleotide interconversion
DGNSKm	deoxyguanosine kinase	atp[m] + dgsn[m] -> h[m] + adp[m] + dgmp[m]	0	-2.70688e-07	0	-2.70681e-07	3.68061e-12	7.36122e-12	Nucleotide interconversion
DGSNtm	deoyguanosine transport in mitochondria	dgsn[c] <=> dgsn[m]	0	-2.70688e-07	0	-2.70681e-07	3.68061e-12	7.36122e-12	Transport, mitochondrial
DGTPtm	transport of dGTP into mitochondria	dgtp[c] -> dgtp[m]	0	-2.70688e-07	0	-2.70681e-07	3.68061e-12	7.36122e-12	Transport, mitochondrial
DM_dgtp(m)	DM_dgtp(m)	dgtp[m] ->	0	-2.70688e-07	0	-2.70681e-07	3.68061e-12	7.36122e-12	Exchange/demand reaction
r0950		dgmp[m] -> dgmp[c]	0	-2.70688e-07	0	-2.70681e-07	3.68061e-12	7.36122e-12	Transport, mitochondrial
DATPtm	transport of dATP into mitochondria	datp[c] -> datp[m]	0	-2.70688e-07	0	-2.70681e-07	3.58114e-12	7.16227e-12	Transport, mitochondrial
DATPtn	dATP diffusion in nucleus	datp[c] <=> datp[n]	0	-2.70688e-07	0	-2.70681e-07	3.58114e-12	7.16227e-12	Transport, nuclear
DM_datp(m)	demand for datp for mitochondrial DNA synthesis	datp[m] ->	0	-2.70688e-07	0	-2.70681e-07	3.58114e-12	7.16227e-12	Exchange/demand reaction
DM_datp(n)	demand for datp	datp[n] ->	0	-2.70688e-07	0	-2.70681e-07	3.58114e-12	7.16227e-12	Exchange/demand reaction
NDPK8	nucleoside-diphosphate kinase (ATP:dADP)	atp[c] + dadp[c] <=> adp[c] + datp[c]	0	-2.70688e-07	0	-2.70681e-07	3.58114e-12	7.16227e-12	Nucleotide interconversion
RNDR1	ribonucleoside-diphosphate reductase (ADP)	adp[c] + trdrd[c] -> h2o[c] + dadp[c] + trdox[c]	0	-2.70688e-07	0	-2.70681e-07	3.58114e-12	7.16227e-12	Nucleotide interconversion
THYMDt1lu	thymd transport	thymd[u] -> thymd[c]	0	-2.70691e-07	0	-2.70683e-07	3.57521e-12	7.15042e-12	Transport, lumen
TRDR	thioredoxin reductase (NADPH)	h[c] + nadph[c] + trdox[c] -> nadp[c] + trdrd[c]	0	-2.70688e-07	0	-2.70681e-07	3.35376e-12	6.70752e-12	Nucleotide interconversion
PMTCOAFABP1tc	transport of palmitoyl coA into the enterocytes	2 pmtcoa[c] <=> 2 pmtcoa[r]	0	-1.35345e-07	0	-1.35341e-07	2.0794e-12	4.15879e-12	Transport, endoplasmic reticular
biomass_reactionIEC01b	biomass_reaction (IEC, based on Recon 2, w/ red. lipids, w/o dNTP, w/ vit, needs refinement)	20.6508 h2o[c] + 0.54554 leu_L[c] + 0.38587 glu_L[c] + 0.50563 ala_L[c] + 20.6508 atp[c] + 0.0025463 gtp[c] + 0.35261 asp_L[c] + 0.27942 asn_L[c] + 0.046571 cys_L[c] + 0.326 gln_L[c] + 0.53889 gly[c] + 0.28608 ile_L[c] + 0.25947 phe_L[c] + 0.39253 ser_L[c] + 0.31269 thr_L[c] + 0.35926 arg_L[c] + 0.41248 pro_L[c] + 0.12641 his_L[c] + 16.5305 pchol_hs[c] + 0.0051039 ctp[c] + 1.7591 chsterol[c] + 0.…	0.00444653	0.00444649	0.00814597	0.00814594	0.00369945	3.35237e-13	Exchange/demand reaction
FACOAL80i	fatty-acid--CoA ligase (octanoate)	coa[c] + atp[c] + octa[c] -> amp[c] + ppi[c] + occoa[c]	0	-1.23679e-13	0	0	6.18394e-14	1.23679e-13	Fatty acid oxidation
OCCOAtm	Octanoyl-CoA transport, diffusion	occoa[c] -> occoa[m]	0	-1.23679e-13	0	0	6.18394e-14	1.23679e-13	Transport, mitochondrial
GK1	guanylate kinase (GMP:ATP)	atp[c] + gmp[c] <=> adp[c] + gdp[c]	1.13222e-05	1.13221e-05	2.07421e-05	2.0742e-05	9.4199e-06	1.16283e-13	Nucleotide interconversion
EX_na1(e)	Sodiumexchange	na1[e] <=>	0	1	-2.27374e-13	1	2.54685e-13	5.4623e-14	Exchange/demand reaction
EX_na1(u)	Sodiumexchange	na1[u] <=>	-1	-1.50149e-14	-1	0	7.54952e-15	1.4988e-14	Exchange/demand reaction
FAOXC102C103m	fatty acid beta oxidation(C10:2-->C10:3)m	fad[m] + dec47dicoa[m] -> fadh2[m] + dectricoa[m]	0	0.017565	0	0.017565	1.37043e-16	2.74086e-16	Fatty acid oxidation
FAOXC102C81m	fatty acid beta oxidation(C10:2-->C8:1)m	coa[m] + nad[m] + h2o[m] + 2decdicoa[m] -> nadh[m] + h[m] + accoa[m] + octe5coa[m]	0	0.017565	0	0.017565	1.37043e-16	2.74086e-16	Fatty acid oxidation
FAOXC102m	isomerization(C10:2)m	3decdicoa[m] -> 2decdicoa[m]	0	0.017565	0	0.017565	1.37043e-16	2.74086e-16	Fatty acid oxidation
FAOXC103C102m	fatty acid beta oxidation(C10:3-->C10:2)m	h[m] + nadph[m] + dectricoa[m] -> nadp[m] + 3decdicoa[m]	0	0.017565	0	0.017565	1.37043e-16	2.74086e-16	Fatty acid oxidation
FAOXC123C102m	fatty acid beta oxidation(C12:3-->C10:2)m	coa[m] + nad[m] + h2o[m] + 2dodtricoa[m] -> nadh[m] + h[m] + accoa[m] + dec47dicoa[m]	0	0.017565	0	0.017565	1.37043e-16	2.74086e-16	Fatty acid oxidation
FAOXC123m	isomerization(C12:3)m	3dodtricoa[m] -> 2dodtricoa[m]	0	0.017565	0	0.017565	1.37043e-16	2.74086e-16	Fatty acid oxidation
FAOXC143C123m	fatty acid beta oxidation(C14:3-->C12:3)m	coa[m] + nad[m] + h2o[m] + fad[m] + 5tedtricoa[m] -> nadh[m] + h[m] + accoa[m] + fadh2[m] + 3dodtricoa[m]	0	0.017565	0	0.017565	1.37043e-16	2.74086e-16	Fatty acid oxidation
FAOXC61C4m	fatty acid beta oxidation(C6:1-->C4:0)m	coa[m] + nad[m] + h2o[m] + hx2coa[m] -> nadh[m] + h[m] + btcoa[m] + accoa[m]	0	0.017565	0	0.017565	1.37043e-16	2.74086e-16	Fatty acid oxidation
FAOXC61m	isomerization(C6:1)m	hexe3coa[m] -> hx2coa[m]	0	0.017565	0	0.017565	1.37043e-16	2.74086e-16	Fatty acid oxidation
FAOXC81C61m	fatty acid beta oxidation(C8:1-->C6:1)m	coa[m] + nad[m] + h2o[m] + fad[m] + octe5coa[m] -> nadh[m] + h[m] + accoa[m] + fadh2[m] + hexe3coa[m]	0	0.017565	0	0.017565	1.37043e-16	2.74086e-16	Fatty acid oxidation
MALTlu	alpha-glucosidase, extracellular	h2o[u] + malt[u] -> 2 glc_D[u]	0	0.336534	0	0.336534	2.77556e-17	5.55112e-17	Starch and sucrose metabolism
1a25DHVITD3TRn	tanslocation of 1-alpha,25-Dihydroxyvitamin D3 to nucleus	1a25dhvitd3[c] -> 1a25dhvitd3[n]	0	0	0	0	0	0	Transport, nuclear
25HVITD3c	1-alpha hydroxylation of 25-hydroxy vitamin D	25hvitd3[c] + h[c] + nadph[c] + o2[c] -> 1a25dhvitd3[c] + h2o[c] + nadp[c]	0	0	0	0	0	0	Vitamin D metabolism
25HVITD3tc	transport of 25-Hydroxyvitamin D3 into the intestine for absorption and into the renal cells for hydroxylation into active form of vitamin D	25hvitd3[u] -> 25hvitd3[c]	0	0	0	0	0	0	Transport, lumen
2HCO3_NAt	bicarbonate transport (Na/HCO3 1:2 cotransport)	2 hco3[e] + na1[e] <=> 2 hco3[c] + na1[c]	-1000	1000	-1000	1000	0	0	Transport, extracellular
34DHPHELAT1tc	transport of 3,4-Dihydroxy-L-phenylalanine by LAT1 in association with 4F2hc, across the apical surface of the memebranes.	34dhphe[u] + leu_L[c] -> leu_L[u] + 34dhphe[c]	0	0	0	0	0	0	Transport, extracellular
34DHPHEt	3,4-Dihydroxy-L-phenylalanine transport	34dhphe[e] <=> 34dhphe[c]	0	0	0	0	0	0	Transport, extracellular
3AIB_Dtm	transport of 3aib_D into mitochondria	3aib_D[c] <=> 3aib_D[m]	0	0	0	0	0	0	Transport, mitochondrial
4HPROLTASCT1	exit of hydroxy-prloine across the basolateral surface of enterocytes	na1[e] + ala_L[e] + 4hpro_LT[c] -> na1[c] + ala_L[c] + 4hpro_LT[e]	0	0	0	0	0	0	Transport, extracellular
4OHPROIMINOtc	transport of L-OH-Proline by the apical IMINO amino acid transporters in kidney and intestine	cl[u] + 2 na1[u] + 4hpro_LT[u] -> 2 na1[c] + 4hpro_LT[c] + cl[c]	0	0	0	0	0	0	Transport, extracellular
ADNtlu	adenosine facilated transport in cytosol	adn[u] <=> adn[c]	-1000	1000	-1000	1000	0	0	Transport, lumen
ALA-DTDe	exit of D-alanine from the enterocytes	ala_D[c] -> ala_D[e]	0	1000	0	1000	0	0	Transport, extracellular
ALAALACNc		h2o[c] + alaala[c] <=> 2 ala_L[c]	0	0	0	0	0	0	Transport, extracellular
ALAALAPEPT1tc	transport of Alanylalanine by the apical PEPT1 amino acid transporters across the brush border cells of the enterocytes of the intestine and renal cells	h[u] + alaala[u] -> h[c] + alaala[c]	0	0	0	0	0	0	Transport, extracellular
ALACYSNaEx	L-alanine/L-cysteine Na-dependent exchange (Ala-L in)	na1[e] + ala_L[e] + cys_L[c] -> na1[c] + ala_L[c] + cys_L[e]	0	1000	0	1000	0	0	Transport, extracellular
ALADGLNexR	L-alanine/glutamine reversible exchange	ala_D[e] + gln_L[c] <=> ala_D[c] + gln_L[e]	-1000	1000	-1000	1000	0	0	Transport, extracellular
ALADGLYexR	D-alanine/glycine reversible exchange	ala_D[e] + gly[c] <=> ala_D[c] + gly[e]	-1000	1000	-1000	1000	0	0	Transport, extracellular
ALAGLNexR	L-alanine/glutamine reversible exchange	ala_L[e] + gln_L[c] <=> ala_L[c] + gln_L[e]	-1000	1000	-1000	1000	0	0	Transport, extracellular
ALAGLYexR	L-alanine/glycine reversible exchange	ala_L[e] + gly[c] <=> ala_L[c] + gly[e]	-1000	1000	-1000	1000	0	0	Transport, extracellular
ALAILELAT2tc	transport of L-Alanine into the cell and efflux of L-Isoleucine out of the cell by LAT2 on the basolateral surfaces of kidney and intestine.	ala_L[e] + ile_L[c] -> ala_L[c] + ile_L[e]	0	1000	0	1000	0	0	Transport, extracellular
ALAPHELAT2tc	transport of L-Alanine into the cell and efflux of L-Phenylalanine out of the cell by LAT2 on the basolateral surfaces of kidney and intestine.	ala_L[e] + phe_L[c] -> ala_L[c] + phe_L[e]	0	1000	0	1000	0	0	Transport, extracellular
ALASERNaEx	L-alanine/L-serine Na-dependent exchange (Ala-L in)	na1[e] + ala_L[e] + ser_L[c] -> na1[c] + ala_L[c] + ser_L[e]	0	1000	0	1000	0	0	Transport, extracellular
ALATHRNaEx	L-alanine/L-threonine Na-dependent exchange (Ala-L in)	na1[e] + ala_L[e] + thr_L[c] -> na1[c] + ala_L[c] + thr_L[e]	0	1000	0	1000	0	0	Transport, extracellular
ALAt4	Alanine-Sodium symporter	na1[e] + ala_L[e] -> na1[c] + ala_L[c]	0	1000	0	1000	0	0	Transport, extracellular
ALAyLATtc	transport of L-Alanine by y+LAT1 or y+LAT2 transporters in small intestine and kidney	na1[e] + ala_L[e] + arg_L[c] -> na1[c] + ala_L[c] + arg_L[e]	0	1000	0	1000	0	0	Transport, extracellular
ALINOFABPpmtc	uptake of alpha-Linolenic acid by the enterocytes	lnlnca[u] -> lnlnca[c]	0	0.017565	0	0.017565	0	0	Transport, lumen
ALNLNCOACPT1	transport of alpha-linolenyl carnitine into the mitochondrial matrix	crn[c] + lnlncacoa[c] <=> coa[c] + lnlncacrn[c]	0	0.017565	0	0.017565	0	0	Fatty acid oxidation
ALNLNCRNCACT	transport of alpha-linolenyl carnitine into the mitochondrial matrix	lnlncacrn[c] <=> lnlncacrn[m]	0	0.017565	0	0.017565	0	0	Fatty acid oxidation
ALNLNCRNCPT2	transport of alpha-linolenyl carnitine into the mitochondrial matrix	coa[m] + lnlncacrn[m] <=> crn[m] + lnlncacoa[m]	0	0.017565	0	0.017565	0	0	Fatty acid oxidation
AMY1lu	alpha-amylase, extracellular (strch1 -> strch2)	8 h2o[u] + strch1[u] -> 8 glc_D[u] + strch2[u]	0	0.257339	0	0.257339	0	0	Starch and sucrose metabolism
AMY2lu	alpha-amylase, extracellular (glygn2 -> glygn4)	8 h2o[u] + glygn2[u] -> 8 glc_D[u] + glygn4[u]	0	0	0	0	0	0	Starch and sucrose metabolism
ARACHFABPpmtc	uptake of arachidonic acid by the enterocytes	arachd[u] -> arachd[c]	0	0.003328	0	0.003328	0	0	Transport, lumen
ARACHFATPc	uptake of arachidate by the enterocytes	coa[c] + atp[c] + arach[u] -> amp[c] + ppi[c] + arachcoa[c]	0	0	0	0	0	0	Transport, extracellular
ARCOACPT1	transport of arachidyl CoA into mitochondrial matrix	crn[c] + arachcoa[c] <=> coa[c] + arachcrn[c]	0	0	0	0	0	0	Fatty acid oxidation
ARCRNCACT	transport of arachidyl CoA into mitochondrial matrix	arachcrn[c] <=> arachcrn[m]	0	0	0	0	0	0	Fatty acid oxidation
ARCRNCPT2	transport of arachidyl CoA into mitochondrial matrix	coa[m] + arachcrn[m] <=> crn[m] + arachcoa[m]	0	0	0	0	0	0	Fatty acid oxidation
ARHDCOACPT1	transport of arachdcoa into mitochondrial matrix	crn[c] + arachdcoa[c] <=> coa[c] + arachdcrn[c]	0	0.003328	0	0.003328	0	0	Fatty acid oxidation
ARHDCRNCACT	transport of arachdcoa into mitochondrial matrix	arachdcrn[c] <=> arachdcrn[m]	0	0.003328	0	0.003328	0	0	Fatty acid oxidation
ARHDCRNCPT2	transport of arachdcoa into mitochondrial matrix	coa[m] + arachdcrn[m] <=> crn[m] + arachdcoa[m]	0	0.003328	0	0.003328	0	0	Fatty acid oxidation
ASCBSVCTtc	transport of L-Ascorbate by SVCT1 or SVCT2 transporter	2 na1[u] + h2o[c] + atp[c] + ascb_L[u] -> h[c] + 2 na1[c] + adp[c] + pi[c] + ascb_L[c]	0	0	0	0	0	0	Transport, lumen
ASCBt	L-ascorbate transport via facilitated diffusion	ascb_L[e] <=> ascb_L[c]	0	0	0	0	0	0	Transport, extracellular
ASNILELAT2tc	transport of L-Aaparagine into the cell and efflux of L-Isoleucine out of the cell by LAT2 on the basolateral surfaces of kidney and intestine.	ile_L[c] + asn_L[e] -> asn_L[c] + ile_L[e]	0	1000	0	1000	0	0	Transport, extracellular
ASNPHELAT2tc	transport of L-Asparagine into the cell and efflux of L-Phenylalanine out of the cell by LAT2 on the basolateral surfaces of kidney and intestine.	phe_L[c] + asn_L[e] -> asn_L[c] + phe_L[e]	0	1000	0	1000	0	0	Transport, extracellular
ASNSNAT2	L-asparagine transport in via sodium symport	na1[e] + asn_L[e] -> na1[c] + asn_L[c]	0	1000	0	1000	0	0	Transport, extracellular
ASPDTDe	release of D-aspartate into blood	asp_D[c] <=> asp_D[e]	0	0	0	0	0	0	Transport, extracellular
ASPDtlu	D-aspartate transport via Na, H symport and K antiport	h[u] + 3 na1[u] + asp_D[u] + k[c] -> k[u] + h[c] + 3 na1[c] + asp_D[c]	0	0	0	0	0	0	Transport, lumen
ASPDxt	D-aspartate transport, peroxisomal	asp_D[x] <=> asp_D[c]	0	0	0	0	0	0	Transport, peroxisomal
ASPPROASCT1	aspartate intake by system ASCT-1 transporter	na1[e] + asp_L[e] + pro_L[c] -> na1[c] + asp_L[c] + pro_L[e]	0	1000	0	1000	0	0	Transport, extracellular
ASPte	diffusion of aspartate into blood	asp_L[c] -> asp_L[e]	0	1000	0	1000	0	0	Transport, extracellular
ATPS4m	ATP synthase (four protons for one ATP)	4 h[c] + adp[m] + pi[m] -> 3 h[m] + h2o[m] + atp[m]	0	1000	0	1000	0	0	Oxidative phosphorylation
ATPtm	ADP/ATP transporter, mitochondrial	adp[c] + atp[m] -> atp[c] + adp[m]	0	1000	0	1000	0	0	Transport, mitochondrial
BALABETAtc	transport of beta alanine into the intestinal cells by beta transport system	cl[u] + 2 na1[u] + ala_B[u] -> 2 na1[c] + cl[c] + ala_B[c]	0	0	0	0	0	0	Transport, extracellular
BALAPAT1tc	transport of beta alanine by PAT1 in renal and intestinal cells	h[u] + ala_B[u] -> h[c] + ala_B[c]	0	0	0	0	0	0	Transport, extracellular
BGLUGCHe	binding of betaglucans with glycocholate in the intestinal lumen, reducing serum cholsterol levels.	gchola[u] + bglc[u] -> glgchlo[u]	0	7.05e-08	0	7.05e-08	0	0	Dietary fiber binding
BGLUTCHLe	binding of betaglucans with taurocholate in the intestinal lumen, reducing serum cholsterol levels.	tchola[u] + bglc[u] -> gltcho[u]	0	7.05e-08	0	7.05e-08	0	0	Dietary fiber binding
BGLUTDECHOe	binding of betaglucans with taurodeoxycholate in the intestinal lumen, reducing serum cholsterol levels.	bglc[u] + tdechola[u] -> gltdechol[u]	0	7.05e-08	0	7.05e-08	0	0	Dietary fiber binding
BTNTe	release of biotin across the basolatral membrane	btn[c] -> btn[e]	0	1	0	1	0	0	Transport, extracellular
BTNt3ilu	Biotin transport via sodium symport	btn[u] + 2 na1[u] + h2o[c] + atp[c] -> h[c] + 2 na1[c] + adp[c] + pi[c] + btn[c]	0	1	0	1	0	0	Transport, lumen
BTNt4ilu	Biotin uptake (antiport)	btn[u] + h[c] -> h[u] + btn[c]	0	1	0	1	0	0	Transport, lumen
BUP2	beta-ureidopropionase (D-3-amino-isobutanoate forming)	2 h[c] + h2o[c] + 3uib[c] -> 3aib_D[c] + nh4[c] + co2[c]	0	0	0	0	0	0	Pyrimidine catabolism
C161CACT	transport of Hexadecenoyl-CoA into mitochondrial matrix	hdcecrn[c] <=> hdcecrn[m]	0	0.036517	0	0.036517	0	0	Fatty acid oxidation
C161CPT1	production of palmitoleoylcarnitine	crn[c] + hdcoa[c] <=> coa[c] + hdcecrn[c]	0	0.036517	0	0.036517	0	0	Fatty acid oxidation
C161CPT2	transport of Hexadecenoyl-CoA into mitochondrial matrix	coa[m] + hdcecrn[m] <=> crn[m] + hdcoa[m]	0	0.036517	0	0.036517	0	0	Fatty acid oxidation
C181CACT	transport of Octadecenoyl-CoA into mitochondrial matrix	odecrn[c] <=> odecrn[m]	0	0.681445	0	0.681445	0	0	Fatty acid oxidation
C181CPT1	transport of Octadecenoyl-CoA into mitochondrial matrix	crn[c] + odecoa[c] <=> coa[c] + odecrn[c]	0	0.681445	0	0.681445	0	0	Fatty acid oxidation
C181CPT2	transport of Octadecenoyl-CoA into mitochondrial matrix	coa[m] + odecrn[m] <=> crn[m] + odecoa[m]	0	0.681445	0	0.681445	0	0	Fatty acid oxidation
C80CPT1	production of octanoylcarnitine	crn[c] + occoa[c] <=> coa[c] + c8crn[c]	0	0	0	0	0	0	Fatty acid oxidation
C8CRNe	transport of octanoyl carnitine into the extra cellular space	c8crn[c] -> c8crn[e]	0	0	0	0	0	0	Fatty acid oxidation
CARNCNc	hydrolysis of L-Carnosine for uptake	h2o[c] + carn[c] <=> ala_B[c] + his_L[c]	0	0	0	0	0	0	peptide metabolism
CARPEPT1tc	transport of L-Carnosine by the apical PEPT1 amino acid transporters across the brush border cells of the enterocytes of the intestine and renal cells	h[u] + carn[u] -> h[c] + carn[c]	0	0	0	0	0	0	Transport, extracellular
CBLTDe	release of B12 by simple diffusion	adocbl[c] -> adocbl[e]	0	1	0	1	0	0	Transport, extracellular
CBLtlu	transport of Adenosylcobalamin into the intestine	adocbl[u] -> adocbl[c]	0	1	0	1	0	0	Transport, lumen
CHOLATEt2u	uptake of Cholate	cholate[u] + 2 na1[u] -> 2 na1[c] + cholate[c]	0	0	0	0	0	0	Transport, lumen
CHOLATEt3	ABC bile acid transporter	h2o[c] + atp[c] + cholate[c] -> h[c] + adp[c] + pi[c] + cholate[e]	0	0	0	0	0	0	Transport, extracellular
CHOLESACATc	esterification of cholesterol to cholesterol ester within enterocytes	chsterol[c] + Rtotalcoa[c] -> coa[c] + xolest2_hs[c]	0	0	0	0	0	0	Cholesterol metabolism
CHOLESTlu	hydrolysis of cholesterol ester by cholesterol esterase	h2o[u] + xolest2_hs[u] -> h[u] + chsterol[u] + Rtotal[u]	0	0	0	0	0	0	Transport, lumen
CHOLtu	Choline uniport	chol[e] <=> chol[c]	-1	0	-1	0	0	0	Transport, extracellular
CHOLtuc	uptake of choline by simple diffusion	chol[u] <=> chol[c]	0	1	0	1	0	0	Transport, lumen
CRNrtuc	reversible transport of L-Carnitine into cell	crn[u] <=> crn[c]	0	0	0	0	0	0	Transport, lumen
CRNt	L-carnitine reversible transport	crn[e] <=> crn[c]	0	0	0	0	0	0	Transport, extracellular
CYSALANaEx	L-alanine/L-cysteine Na-dependent exchange (Cys-L in)	na1[e] + ala_L[c] + cys_L[e] -> na1[c] + ala_L[e] + cys_L[c]	0	1000	0	1000	0	0	Transport, extracellular
CYSAMOu	Cysteamine oxygenase	o2[u] + cysam[u] -> 2 h[u] + hyptaur[u]	0	0	0	0	0	0	Methionine and cysteine metabolism
CYSGLTH	Glutathione:cystine oxidoreductase	Lcystin[c] + 2 gthrd[c] <=> 2 cys_L[c] + gthox[c]	0	0	0	0	0	0	Methionine and cysteine metabolism
CYSGLUexR	L-cysteine/L-glutamine reversible exchanger	cys_L[e] + gln_L[c] <=> cys_L[c] + gln_L[e]	-1000	1000	-1000	1000	0	0	Transport, extracellular
CYSGLYex	CYSGLYex	cys_L[c] + gly[e] -> cys_L[e] + gly[c]	0	1000	0	1000	0	0	Transport, extracellular
CYSILELAT2tc	transport of L-Cysteine into the cell and efflux of L-Isoleucine out of the cell by LAT2 on the basolateral surfaces of kidney and intestine.	cys_L[e] + ile_L[c] -> cys_L[c] + ile_L[e]	0	1000	0	1000	0	0	Transport, extracellular
CYSPHELAT2tc	transport of L-Cysteine into the cell and efflux of L-Phenylalanine out of the cell by LAT2 on the basolateral surfaces of kidney and intestine.	cys_L[e] + phe_L[c] -> cys_L[c] + phe_L[e]	0	1000	0	1000	0	0	Transport, extracellular
CYSSERNaEx	L-serine/L-cysteine Na-dependent exchange (Cys-L in)	na1[e] + cys_L[e] + ser_L[c] -> na1[c] + cys_L[c] + ser_L[e]	0	1000	0	1000	0	0	Transport, extracellular
CYSSNAT2	L-Cysteine symport via sodium symport	na1[e] + cys_L[e] -> na1[c] + cys_L[c]	0	1000	0	1000	0	0	Transport, extracellular
CYSTALArBATtc	transport of L-Cystine into the cell in exchange for L-Alanine by b0,+AT transporter at the apical surfaces of the membranes of small intestine and renal cells.	ala_L[c] + Lcystin[u] -> ala_L[u] + Lcystin[c]	0	0	0	0	0	0	Transport, extracellular
CYSTGLUex	L-cystine/L-glutamate exchanger	glu_L[c] + Lcystin[e] -> Lcystin[c] + glu_L[e]	0	0	0	0	0	0	Transport, extracellular
CYSTHRNaEx	L-cysteine/L-threonine Na-dependent exchange (Cys-L in)	na1[e] + cys_L[e] + thr_L[c] -> na1[c] + cys_L[c] + thr_L[e]	0	1000	0	1000	0	0	Transport, extracellular
CYSTLEUrBATtc	transport of L-Cystine into the cell in exchange for L-Leucine by b0,+AT transporter at the apical surfaces of the membranes of small intestine and renal cells.	leu_L[c] + Lcystin[u] -> leu_L[u] + Lcystin[c]	0	0	0	0	0	0	Transport, extracellular
CYStec	L-cysteine transport via diffusion (extracellular to cytosol)	cys_L[e] <=> cys_L[c]	-1000	1000	-1000	1000	0	0	Transport, extracellular
CYTK1	cytidylate kinase (CMP)	atp[c] + cmp[c] <=> adp[c] + cdp[c]	-1000	1000	-1000	1000	0	0	Nucleotide interconversion
CYTK12	cytidylate kinase (dCMP,dCTP)	dcmp[c] + dctp[c] <=> 2 dcdp[c]	-1000	1000	-1000	1000	0	0	Nucleotide interconversion
CYTK14	cytidylate kinase (dCMP,UTP)	utp[c] + dcmp[c] <=> dcdp[c] + udp[c]	-1000	1000	-1000	1000	0	0	Nucleotide interconversion
CYTK2	cytidylate kinase (dCMP)	atp[c] + dcmp[c] <=> adp[c] + dcdp[c]	-1000	1000	-1000	1000	0	0	Nucleotide interconversion
CYTK3	cytidylate kinase (CMP)(GTP)	gtp[c] + cmp[c] <=> gdp[c] + cdp[c]	-1000	1000	-1000	1000	0	0	Nucleotide interconversion
CYTK4	cytidylate kinase (dCMP)(GTP)	gtp[c] + dcmp[c] <=> gdp[c] + dcdp[c]	-1000	1000	-1000	1000	0	0	Nucleotide interconversion
CYTK5	cytidylate kinase (dCMP)	ctp[c] + dcmp[c] <=> cdp[c] + dcdp[c]	-1000	1000	-1000	1000	0	0	Nucleotide interconversion
CYTK6	cytidylate kinase (CMP,CTP)	cmp[c] + ctp[c] <=> 2 cdp[c]	-1000	1000	-1000	1000	0	0	Nucleotide interconversion
CYTK7	cytidylate kinase (CMP,UTP)	cmp[c] + utp[c] <=> cdp[c] + udp[c]	-1000	1000	-1000	1000	0	0	Nucleotide interconversion
CYTK9	cytidylate kinase (CMP,dCTP)	cmp[c] + dctp[c] <=> cdp[c] + dcdp[c]	-1000	1000	-1000	1000	0	0	Nucleotide interconversion
Coqu	uptake of coenzyme q	q10[u] <=> q10[c]	0	0	0	0	0	0	Transport, lumen
D3AIBTm	D-3-Amino-isobutanoate:pyruvate aminotransferase, mitochondrial	3aib_D[m] + pyr[m] <=> 2mop[m] + ala_L[m]	0	0	0	0	0	0	Pyrimidine catabolism
DADNt4lu	deoxyadenosine transport via diffusion	dad_2[u] <=> dad_2[c]	-1000	1000	-1000	1000	0	0	Transport, lumen
DASCBR	dehydroascorbate reductase	h[c] + nadph[c] + dhdascb[c] -> nadp[c] + ascb_L[c]	0	0	0	0	0	0	Vitamin C metabolism
DASPO1p	D-aspartate oxidase, peroxisomal	asp_D[x] + o2[x] + h2o[x] -> h2o2[x] + nh4[x] + oaa[x]	0	0	0	0	0	0	Alanine and aspartate metabolism
DCTPtm	transport of dCTP into mitochondria	dctp[c] -> dctp[m]	0	0	0	0	0	0	Transport, mitochondrial
DCTPtn	dCTP diffusion in nucleus	dctp[c] <=> dctp[n]	0	0	0	0	0	0	Transport, nuclear
DGAT	diacylglycerol acyltransferase	dag_hs[c] + Rtotal3coa[c] -> coa[c] + tag_hs[c]	0	0	0	0	0	0	Triacylglycerol synthesis
DGSNtlu	deoyguanosine transport via diffusion	dgsn[u] <=> dgsn[c]	-1000	1000	-1000	1000	0	0	Transport, lumen
DHAAt1r	dehydroascorbate transport (uniport)	dhdascb[e] <=> dhdascb[c]	0	0	0	0	0	0	Transport, extracellular
DHAAt1rlu	dehydroascorbate transport (uniport)	dhdascb[u] <=> dhdascb[c]	0	0	0	0	0	0	Transport, lumen
DHAPtc	transport of DHAP into cytosol	dhap[m] -> dhap[c]	0	1000	0	1000	0	0	Transport, mitochondrial
DHPM2	dihydropyrimidinase (dihydrothymine)	h2o[c] + 56dthm[c] -> h[c] + 3uib[c]	0	0	0	0	0	0	Pyrimidine catabolism
DINtlu	deoxyinosine transport via diffusion	din[u] <=> din[c]	-1000	0	-1000	0	0	0	Transport, lumen
DM_1a25dhvitd3(n)	demand reaction for vitD3	1a25dhvitd3[n] ->	0	0	0	0	0	0	Exchange/demand reaction
DM_5HPET(r)	demand reaction for 5(S)-HPETE(1-)	5HPET[r] ->	0	1000	0	1000	0	0	Exchange/demand reaction
DM_dctp(m)	DM_dctp(m)	dctp[m] ->	0	0	0	0	0	0	Exchange/demand reaction
DM_dctp(n)	DM_dctp(n)	dctp[n] ->	0	0	0	0	0	0	Exchange/demand reaction
DPCOAPPu	pyrophasphatase (dephospho-CoA)	h2o[u] + dpcoa[u] -> 2 h[u] + amp[u] + pan4p[u]	0	0	0	0	0	0	CoA metabolism
DURAD2	dihydrothymin dehydrogenase (NADP)	nadp[c] + 56dthm[c] <=> h[c] + nadph[c] + thym[c]	0	0	0	0	0	0	Pyrimidine catabolism
DURItlu	deoxyuridine transport via diffusion	duri[u] <=> duri[c]	-1000	0	-1000	0	0	0	Transport, lumen
EPAFABPpmtc	uptake of Eicosapentaenoic acid by the enterocytes	tmndnc[u] -> tmndnc[c]	0	0	0	0	0	0	Transport, lumen
FACOAL161	fatty-acid--CoA ligase (hexadecenoate)	coa[c] + atp[c] + hdcea[c] <=> amp[c] + ppi[c] + hdcoa[c]	0	0.036517	0	0.036517	0	0	Fatty acid oxidation
FACOAL181i	C181 fatty acid activation	coa[c] + atp[c] + ocdcea[c] -> amp[c] + ppi[c] + odecoa[c]	0	0	0	0	0	0	Fatty acid oxidation
FACOAL1821	fatty-acid--CoA ligase	coa[c] + atp[c] + lnlc[c] -> amp[c] + ppi[c] + lnlccoa[c]	0	0.359109	0	0.359109	0	0	Fatty acid oxidation
FACOAL1831	fatty-acid--CoA ligase	coa[c] + atp[c] + lnlncg[c] -> amp[c] + ppi[c] + lnlncgcoa[c]	0	0.017565	0	0.017565	0	0	Fatty acid oxidation
FACOAL1832	fatty-acid--CoA ligase	coa[c] + atp[c] + lnlnca[c] -> amp[c] + ppi[c] + lnlncacoa[c]	0	0.017565	0	0.017565	0	0	Fatty acid oxidation
FACOAL204	fatty-acid--CoA ligase	coa[c] + atp[c] + arachd[c] -> amp[c] + ppi[c] + arachdcoa[c]	0	0.003328	0	0.003328	0	0	Fatty acid oxidation
FACOAL205	fatty-acid--CoA ligase	coa[c] + atp[c] + tmndnc[c] -> amp[c] + ppi[c] + tmndnccoa[c]	0	0	0	0	0	0	Fatty acid oxidation
FADDPlu	FAD diphosphatase	h2o[u] + fad[u] -> 2 h[u] + amp[u] + fmn[u]	0	0	0	0	0	0	Vitamin B2 metabolism
FADH2ETC	complex II reaction for respiratory chain	q10[m] + fadh2[m] -> q10h2[m] + fad[m]	0	1000	0	1000	0	0	Oxidative phosphorylation
FADtm	transport of fad into mitochondria	fad[c] <=> fad[m]	0	0	0	0	0	0	Transport, mitochondrial
FAOXC101C102m	fatty acid beta oxidation(C10:1-->C10:2)m	fad[m] + dece4coa[m] -> fadh2[m] + dec24dicoa[m]	0	0.376674	0	0.376674	0	0	Fatty acid oxidation
FAOXC101C8m	fatty acid beta oxidation(C10:1-->C8)m	coa[m] + nad[m] + h2o[m] + dc2coa[m] -> nadh[m] + h[m] + accoa[m] + occoa[m]	0	0.413191	0	0.413191	0	0	Fatty acid oxidation
FAOXC101m	isomerization(C10:1)m	dece3coa[m] -> dc2coa[m]	0	0.413191	0	0.413191	0	0	Fatty acid oxidation
FAOXC102C101m	reduction(C10:2-->C10:1)m	h[m] + dec24dicoa[m] + nadph[m] -> dece3coa[m] + nadp[m]	0	0.376674	0	0.376674	0	0	Fatty acid oxidation
FAOXC102C103x	fatty acid beta oxidation(C10:2-->C10:3)x	o2[x] + dec47dicoa[x] -> h2o2[x] + dectricoa[x]	0	0	0	0	0	0	Fatty acid oxidation
FAOXC102C81x	fatty acid beta oxidation(C10:2-->C8:1)x	coa[x] + h2o[x] + 2decdicoa[x] + nad[x] -> accoa[x] + octe5coa[x] + nadh[x] + h[x]	0	0	0	0	0	0	Fatty acid oxidation
FAOXC102x	isomerization(C10:2)x	3decdicoa[x] -> 2decdicoa[x]	0	0	0	0	0	0	Fatty acid oxidation
FAOXC103C102x	fatty acid beta oxidation(C10:3-->C10:2)x	dectricoa[x] + h[x] + nadph[x] -> 3decdicoa[x] + nadp[x]	0	0	0	0	0	0	Fatty acid oxidation
FAOXC121C101m	fatty acid beta oxidation(C12:1-->C10:1)m	coa[m] + nad[m] + h2o[m] + fad[m] + dd5ecoa[m] -> nadh[m] + h[m] + accoa[m] + fadh2[m] + dece3coa[m]	0	0.036517	0	0.036517	0	0	Fatty acid oxidation
FAOXC122C101m	fatty acid beta oxidation(C12:2-->C10:1)m	coa[m] + nad[m] + h2o[m] + 2ddecdicoa[m] -> nadh[m] + h[m] + accoa[m] + dece4coa[m]	0	0.376674	0	0.376674	0	0	Fatty acid oxidation
FAOXC122m	isomerization(C12:2)m	3ddecdicoa[m] -> 2ddecdicoa[m]	0	0.376674	0	0.376674	0	0	Fatty acid oxidation
FAOXC123C102x	fatty acid beta oxidation(C12:3-->C10:2)x	coa[x] + h2o[x] + nad[x] + 2dodtricoa[x] -> accoa[x] + dec47dicoa[x] + nadh[x] + h[x]	0	0	0	0	0	0	Fatty acid oxidation
FAOXC123x	isomerization(C12:3)x	3dodtricoa[x] -> 2dodtricoa[x]	0	0	0	0	0	0	Fatty acid oxidation
FAOXC141C121m	fatty acid beta oxidation(C14:1-->C12:1)m	coa[m] + nad[m] + h2o[m] + fad[m] + tetd7ecoa[m] -> nadh[m] + h[m] + accoa[m] + fadh2[m] + dd5ecoa[m]	0	0.036517	0	0.036517	0	0	Fatty acid oxidation
FAOXC142C122m	fatty acid beta oxidation(C14:2-->C12:2)m	coa[m] + nad[m] + h2o[m] + fad[m] + tetdecdicoa[m] -> nadh[m] + h[m] + accoa[m] + fadh2[m] + 3ddecdicoa[m]	0	0.376674	0	0.376674	0	0	Fatty acid oxidation
FAOXC143C123x	fatty acid beta oxidation(C14:3-->C12:3)x	coa[x] + o2[x] + h2o[x] + nad[x] + 5tedtricoa[x] -> accoa[x] + h2o2[x] + nadh[x] + h[x] + 3dodtricoa[x]	0	0	0	0	0	0	Fatty acid oxidation
FAOXC161C141m	fatty acid beta oxidation(C16:1-->C14:1)m	coa[m] + nad[m] + h2o[m] + hdcoa[m] + fad[m] -> nadh[m] + h[m] + accoa[m] + fadh2[m] + tetd7ecoa[m]	0	0.036517	0	0.036517	0	0	Fatty acid oxidation
FAOXC162C142m	fatty acid beta oxidation(C16:2-->C14:2)m	coa[m] + nad[m] + h2o[m] + fad[m] + hexddcoa[m] -> nadh[m] + h[m] + accoa[m] + fadh2[m] + tetdecdicoa[m]	0	0.359109	0	0.359109	0	0	Fatty acid oxidation
FAOXC163C143m	fatty acid beta oxidation(C16:3-->C14:3)m	coa[m] + nad[m] + h2o[m] + fad[m] + hexdtrcoa[m] -> nadh[m] + h[m] + accoa[m] + fadh2[m] + 5tedtricoa[m]	0	0.017565	0	0.017565	0	0	Fatty acid oxidation
FAOXC163C164Gm	fatty acid beta oxidation(C16:3-->C16:4)gm	fad[m] + 4hexdtricoa[m] -> fadh2[m] + hexdectecoa[m]	0	0.017565	0	0.017565	0	0	Fatty acid oxidation
FAOXC163GC142m	fatty acid beta oxidation(C16:3-->C14:2)gm	coa[m] + nad[m] + h2o[m] + 2hexdtricoa[m] -> nadh[m] + h[m] + accoa[m] + tetdecdicoa[m]	0	0.017565	0	0.017565	0	0	Fatty acid oxidation
FAOXC163Gm	isomerization(C16:3)gm	3hexdtricoa[m] -> 2hexdtricoa[m]	0	0.017565	0	0.017565	0	0	Fatty acid oxidation
FAOXC164C143m	fatty acid beta oxidation(C16:4-->C14:3)m	coa[m] + nad[m] + h2o[m] + 2hexdtetcoa[m] -> nadh[m] + h[m] + accoa[m] + 5tedtricoa[m]	0	0	0	0	0	0	Fatty acid oxidation
FAOXC164C143x	fatty acid beta oxidation(C16:4-->C14:3)x	coa[x] + h2o[x] + nad[x] + 2hexdtetcoa[x] -> accoa[x] + nadh[x] + h[x] + 5tedtricoa[x]	0	0	0	0	0	0	Fatty acid oxidation
FAOXC164C165m	fatty acid beta oxidation(C16:4-->C16:5)m	fad[m] + 4hexdtetcoa[m] -> fadh2[m] + hedepecoa[m]	0	0	0	0	0	0	Fatty acid oxidation
FAOXC164C165x	fatty acid beta oxidation(C16:4-->C16:5)x	o2[x] + 4hexdtetcoa[x] -> h2o2[x] + hexdpencoa[x]	0	0	0	0	0	0	Fatty acid oxidation
FAOXC164GC163m	fatty acid beta oxidation(C16:4-->C16:3)gm	h[m] + nadph[m] + hexdectecoa[m] -> nadp[m] + 3hexdtricoa[m]	0	0.017565	0	0.017565	0	0	Fatty acid oxidation
FAOXC164m	isomerization(C16:4)m	3hexdtetcoa[m] -> 2hexdtetcoa[m]	0	0	0	0	0	0	Fatty acid oxidation
FAOXC164x	isomerization(C16:4)x	3hexdtetcoa[x] -> 2hexdtetcoa[x]	0	0	0	0	0	0	Fatty acid oxidation
FAOXC165C164m	fatty acid beta oxidation (C16:5-->C16:4)m	h[m] + nadph[m] + hedepecoa[m] -> nadp[m] + 3hexdtetcoa[m]	0	0	0	0	0	0	Fatty acid oxidation
FAOXC165C164x	fatty acid beta oxidation(C16:5-->C16:4)x	h[x] + nadph[x] + hexdpencoa[x] -> nadp[x] + 3hexdtetcoa[x]	0	0	0	0	0	0	Fatty acid oxidation
FAOXC1811603m	Beta oxidation fatty acid	5 coa[m] + 5 nad[m] + 5 h2o[m] + odecoa[m] + 4 fad[m] -> 5 nadh[m] + 5 h[m] + 5 accoa[m] + 4 fadh2[m] + occoa[m]	0	0.681445	0	0.681445	0	0	Fatty acid oxidation
FAOXC182806m	Beta oxidation of fatty acid	5 coa[m] + 5 nad[m] + 5 h2o[m] + 3 fad[m] + lnlccoa[m] -> 5 nadh[m] + 5 h[m] + 5 accoa[m] + 3 fadh2[m] + occoa[m]	0	0.359109	0	0.359109	0	0	Fatty acid oxidation
FAOXC182C162m	fatty acid beta oxidation(C18:2-->C16:2)m	coa[m] + nad[m] + h2o[m] + fad[m] + lnlccoa[m] -> nadh[m] + h[m] + accoa[m] + fadh2[m] + hexddcoa[m]	0	0.359109	0	0.359109	0	0	Fatty acid oxidation
FAOXC183C163Gm	fatty acid beta oxidation(C18:3-->C16:3)gm	coa[m] + nad[m] + h2o[m] + fad[m] + lnlncgcoa[m] -> nadh[m] + h[m] + accoa[m] + fadh2[m] + 4hexdtricoa[m]	0	0.017565	0	0.017565	0	0	Fatty acid oxidation
FAOXC183C163m	fatty acid beta oxidation(C18:3-->C16:3)m	coa[m] + nad[m] + lnlncacoa[m] + h2o[m] + fad[m] -> nadh[m] + h[m] + accoa[m] + fadh2[m] + hexdtrcoa[m]	0	0.017565	0	0.017565	0	0	Fatty acid oxidation
FAOXC184C164m	fatty acid beta oxidation(C18:4-->C16:4)m	coa[m] + nad[m] + h2o[m] + fad[m] + strdnccoa[m] -> nadh[m] + h[m] + accoa[m] + fadh2[m] + 4hexdtetcoa[m]	0	0	0	0	0	0	Fatty acid oxidation
FAOXC184C164x	fatty acid beta oxidation(C18:4-->C16:4)x	coa[x] + o2[x] + h2o[x] + nad[x] + strdnccoa[x] -> accoa[x] + h2o2[x] + nadh[x] + h[x] + 4hexdtetcoa[x]	0	0	0	0	0	0	Fatty acid oxidation
FAOXC200180m	Beta oxidation of long chain fatty acid	coa[m] + nad[m] + arachcoa[m] + h2o[m] + fad[m] -> nadh[m] + h[m] + accoa[m] + fadh2[m] + stcoa[m]	0	0	0	0	0	0	Fatty acid oxidation
FAOXC204	Beta oxidation of long chain fatty acid	9 coa[m] + 9 nad[m] + 9 h2o[m] + arachdcoa[m] + 5 fad[m] -> 9 nadh[m] + 9 h[m] + 10 accoa[m] + 5 fadh2[m]	0	0.003328	0	0.003328	0	0	Fatty acid oxidation
FAOXC2051843m	Beta oxidation of fatty acid	coa[m] + nad[m] + h2o[m] + tmndnccoa[m] -> nadh[m] + h[m] + accoa[m] + strdnccoa[m]	0	0	0	0	0	0	Fatty acid oxidation
FAOXC2051843x	Beta oxidation of long chain fatty acid	coa[x] + h2o[x] + nad[x] + tmndnccoa[x] -> accoa[x] + nadh[x] + h[x] + strdnccoa[x]	0	0	0	0	0	0	Fatty acid oxidation
FAOXC61C4x	fatty acid beta oxidation(C6:1-->C4:0)x	coa[x] + h2o[x] + nad[x] + hx2coa[x] -> accoa[x] + btcoa[x] + nadh[x] + h[x]	0	0	0	0	0	0	Fatty acid oxidation
FAOXC61x	isomerization(C6:1)x	hexe3coa[x] -> hx2coa[x]	0	0	0	0	0	0	Fatty acid oxidation
FAOXC81C61x	fatty acid beta oxidation(C8:1-->C6:1)x	coa[x] + o2[x] + h2o[x] + nad[x] + octe5coa[x] -> accoa[x] + h2o2[x] + nadh[x] + h[x] + hexe3coa[x]	0	0	0	0	0	0	Fatty acid oxidation
FMNALKPlu	hydrolysis of FMN	h2o[u] + fmn[u] -> pi[u] + ribflv[u]	0	0	0	0	0	0	Vitamin B2 metabolism
G5SADrm	L-glutamate 5-semialdehyde dehydratase, reversible, mitochondrial	glu5sa[m] <=> h[m] + h2o[m] + 1pyr5c[m]	0	0	0	0	0	0	Arginine and Proline Metabolism
GAMYlu	glucoamylase, extracellular (glygn5 -> malt)	h2o[u] + glygn5[u] -> malt[u] + Tyr_ggn[u]	0	0	0	0	0	0	Starch and sucrose metabolism
GAMt1lu	glucosamine transport (uniport)	gam[u] <=> gam[c]	0	1	0	1	0	0	Transport, lumen
GAMt1r	glucosamine transport (uniport)	gam[e] <=> gam[c]	-1	0	-1	0	0	0	Transport, extracellular
GCHOLAt2u	uptake of glycocholate	gchola[u] + 2 na1[u] -> 2 na1[c] + gchola[c]	0	0	0	0	0	0	Transport, lumen
GCHOLAt3	ABC bile acid transporter	h2o[c] + atp[c] + gchola[c] -> h[c] + adp[c] + pi[c] + gchola[e]	0	0	0	0	0	0	Transport, extracellular
GHMT2rm	glycine hydroxymethyltransferase, reversible, mitochondrial	thf[m] + ser_L[m] <=> gly[m] + h2o[m] + mlthf[m]	0	0	0	0	0	0	Glycine, serine, alanine and threonine metabolism
GLINOFABPpmtc	uptake of gamma-linolenic acid by the enterocytes	lnlncg[u] -> lnlncg[c]	0	0.017565	0	0.017565	0	0	Transport, lumen
GLNILELAT2tc	transport of L-Glutamine into the cell and efflux of L-Isoleucine out of the cell by LAT2 on the basolateral surfaces of kidney and intestine.	gln_L[e] + ile_L[c] -> gln_L[c] + ile_L[e]	0	1000	0	1000	0	0	Transport, extracellular
GLNLNCOACPT1	transport of gamma-linolenyl carnitine into the mitochondrial matrix	crn[c] + lnlncgcoa[c] <=> coa[c] + lnlncgcrn[c]	0	0.017565	0	0.017565	0	0	Fatty acid oxidation
GLNLNCRNCACT	transport of gamma-linolenyl carnitine into the mitochondrial matrix	lnlncgcrn[c] <=> lnlncgcrn[m]	0	0.017565	0	0.017565	0	0	Fatty acid oxidation
GLNLNCRNCPT2	transport of gamma-linolenyl carnitine into the mitochondrial matrix	coa[m] + lnlncgcrn[m] <=> crn[m] + lnlncgcoa[m]	0	0.017565	0	0.017565	0	0	Fatty acid oxidation
GLNPHELAT2tc	transport of L-Glutamine into the cell and efflux of L-Phenylalanine out of the cell by LAT2 on the basolateral surfaces of kidney and intestine.	gln_L[e] + phe_L[c] -> gln_L[c] + phe_L[e]	0	1000	0	1000	0	0	Transport, extracellular
GLNS	glutamine synthetase	glu_L[c] + atp[c] + nh4[c] -> h[c] + adp[c] + pi[c] + gln_L[c]	0	1000	0	1000	0	0	Glutamate metabolism
GLNSNAT2	L-glutamine reversible transport via sodium symport	na1[e] + gln_L[e] -> na1[c] + gln_L[c]	0	1000	0	1000	0	0	Transport, extracellular
GLNtm	L-glutamine transport via electroneutral transporter	gln_L[c] -> gln_L[m]	0	1000	0	1000	0	0	Transport, mitochondrial
GLNyLATtc	transport of L-Glutamine by y+LAT1 or y+LAT2 transporters in small intestine and kidney	na1[e] + gln_L[e] + arg_L[c] -> na1[c] + gln_L[c] + arg_L[e]	0	1000	0	1000	0	0	Transport, extracellular
GLUCYS	gamma-glutamylcysteine synthetase	glu_L[c] + atp[c] + cys_L[c] -> h[c] + adp[c] + pi[c] + glucys[c]	0	0	0	0	0	0	Glutathione metabolism
GLUNm	glutaminase (mitochondrial)	h2o[m] + gln_L[m] -> glu_L[m] + nh4[m]	0	1000	0	1000	0	0	Glutamate metabolism
GLUPROASCT1	glutamate intake by system ASCT-1 transporter	na1[e] + pro_L[c] + glu_L[e] -> na1[c] + glu_L[c] + pro_L[e]	0	0	0	0	0	0	Transport, extracellular
GLYC3PFADm	glycerophosphate shuttle for trasnfer of reducing equivalents	fad[m] + glyc3p[m] -> dhap[m] + fadh2[m]	0	1000	0	1000	0	0	Oxidative phosphorylation
GLYGLYCNc	hydrolysis of glycylycine for uptake	h2o[c] + glygly[c] <=> 2 gly[c]	0	0	0	0	0	0	Transport, extracellular
GLYGLYPEPT1tc	transport of Glycyl-glycine by the apical PEPT1 amino acid transporters across the brush border cells of the enterocytes of the intestine and renal cells	h[u] + glygly[u] -> h[c] + glygly[c]	0	0	0	0	0	0	Transport, extracellular
GLYLEUHYDROc	hydrolysis of Glycylleucine in the small intestine for cellular uptake	h2o[c] + glyleu[c] <=> leu_L[c] + gly[c]	0	0	0	0	0	0	Transport, extracellular
GLYLEUPEPT1tc	transport of Glycylleucine by the apical PEPT1 amino acid transporters across the brush border cells of the enterocytes of the intestine and renal cells	h[u] + glyleu[u] -> h[c] + glyleu[c]	0	0	0	0	0	0	Transport, extracellular
GLYPHEHYc	hydrolysis of glycylphenylalanine	h2o[c] + glyphe[c] <=> gly[c] + phe_L[c]	0	0	0	0	0	0	Pentose phosphate pathway
GLYPHEPEPT1tc	transport of Glycylphenylalanine by the apical PEPT1 amino acid transporters across the brush border cells of the enterocytes of the intestine and renal cells	h[u] + glyphe[u] -> h[c] + glyphe[c]	0	0	0	0	0	0	Transport, extracellular
GLYPROPEPT1tc	transport of Glycylproline by the apical PEPT1 amino acid transporters across the brush border cells of the enterocytes of the intestine and renal cells	h[u] + glypro[u] -> h[c] + glypro[c]	0	0	0	0	0	0	Transport, extracellular
GLYPROPRO1c	hydrolysis of Prolylglycine in the small intestine for cellular uptake	h2o[c] + glypro[c] <=> gly[c] + pro_L[c]	0	0	0	0	0	0	Transport, extracellular
GLYSARCNc	hydrolysis of glycylsarcosine for uptake	h2o[c] + glysar[c] <=> gly[c] + sarcs[c]	0	0	0	0	0	0	Transport, extracellular
GLYSARPEPT1tc	transport of Glycylsarcosine by the apical PEPT1 amino acid transporters across the brush border cells of the enterocytes of the intestine, renal cells and brain.	h[u] + glysar[u] -> h[c] + glysar[c]	0	0	0	0	0	0	Transport, extracellular
GLYt4	glycine transport via sodium symport	na1[e] + gly[e] -> na1[c] + gly[c]	0	1000	0	1000	0	0	Transport, extracellular
GSNtlu	guanosine facilated transport in cytosol	gsn[u] <=> gsn[c]	-1000	1000	-1000	1000	0	0	Transport, lumen
GTHS	glutathione synthetase	atp[c] + gly[c] + glucys[c] -> h[c] + adp[c] + pi[c] + gthrd[c]	0	0	0	0	0	0	Glutathione metabolism
GUMDCHAe	binding of guar gums with deoxyxholic acid in the intestinal lumen, reducing serum cholsterol levels.	dchac[u] + gum[u] -> gumdchac[u]	0	0	0	0	0	0	Dietary fiber binding
GUMGCHLe	binding of guar gums with glycocholate in the intestinal lumen, reducing serum cholsterol levels.	gchola[u] + gum[u] -> gumgchol[u]	0	0	0	0	0	0	Dietary fiber binding
GUMTCHOLe	binding of guar gums with taurocholate in the intestinal lumen, reducing serum cholsterol levels.	tchola[u] + gum[u] -> gumtchol[u]	0	0	0	0	0	0	Dietary fiber binding
HCO3_CLt	bicarbonate transport (Cl-/HCO3- exchange)	hco3[e] + cl[c] <=> hco3[c] + cl[e]	-1000	1000	-1000	1000	0	0	Transport, extracellular
HDCEATD	diffusion reaction for Hexadecenoate (n-C16:1)	hdcea[u] <=> hdcea[c]	0	0.036517	0	0.036517	0	0	Transport, lumen
HDCEAtr	fatty acid transport via diffusion	hdcea[e] <=> hdcea[c]	-0.036517	0	-0.036517	0	0	0	Transport, extracellular
HISCAT1	transport of L-Histidine by y+ transporter	his_L[c] <=> his_L[e]	0	1000	0	1000	0	0	Transport, extracellular
HISILELAT2tc	transport of L-Histidine into the cell and efflux of L-Isoleucine out of the cell by LAT2 on the basolateral surfaces of kidney and intestine.	ile_L[c] + his_L[e] -> ile_L[e] + his_L[c]	0	1000	0	1000	0	0	Transport, extracellular
HISPHELAT2tc	transport of L-Histidine into the cell and efflux of L-Phenylalanine out of the cell by LAT2 on the basolateral surfaces of kidney and intestine.	phe_L[c] + his_L[e] -> phe_L[e] + his_L[c]	0	1000	0	1000	0	0	Transport, extracellular
HISSNAT2	L-histidine transport in via sodium symport	na1[e] + his_L[e] -> na1[c] + his_L[c]	0	1000	0	1000	0	0	Transport, extracellular
HISyLATtc	transport of L-Histidine by y+LAT1 or y+LAT2 transporters in small intestine and kidney	na1[e] + arg_L[c] + his_L[e] -> na1[c] + arg_L[e] + his_L[c]	0	1000	0	1000	0	0	Transport, extracellular
HPETFABP1tc	transport of 5-HPETE into the enterocytes	2 5HPET[c] <=> 2 5HPET[r]	0	500	0	500	0	0	Transport, endoplasmic reticular
HYPTROXu	Hypotaurine oxidase	o2[u] + 2 hyptaur[u] -> 2 taur[u]	0	0	0	0	0	0	Methionine and cysteine metabolism
ILEPHELAT2tc	transport of L-Isoleucine into the cell and efflux of L-Phenylalanine out of the cell by LAT2 on the basolateral surfaces of kidney and intestine.	ile_L[e] + phe_L[c] -> ile_L[c] + phe_L[e]	0	1000	0	1000	0	0	Transport, extracellular
ILEtec	L-isoleucine transport via diffusion (extracellular to cytosol)	ile_L[e] <=> ile_L[c]	-1000	1000	-1000	1000	0	0	Transport, extracellular
LACLt	lactate transport	lac_L[x] -> lac_L[c]	0	1000	0	1000	0	0	Transport, peroxisomal
LACZlu	b-galactosidase, extracellular	h2o[u] + lcts[u] -> glc_D[u] + gal[u]	0	0.074493	0	0.074493	0	0	Galactose metabolism
LAPCOAu	phosphorylase (CoA)	h2o[u] + coa[u] -> pi[u] + dpcoa[u]	0	0	0	0	0	0	CoA metabolism
LEUGLYHYc	hydrolysis of leucylglycine	h2o[c] + leugly[c] <=> leu_L[c] + gly[c]	0	0	0	0	0	0	Transport, extracellular
LEUGLYPEPT1tc	transport of Leucylglycine by the apical PEPT1 amino acid transporters across the brush border cells of the enterocytes of the intestine and renal cells	h[u] + leugly[u] -> h[c] + leugly[c]	0	0	0	0	0	0	Transport, extracellular
LEUILELAT2tc	transport of L-Leucine into the cell and efflux of L-Isoleucine out of the cell by LAT2 on the basolateral surfaces of kidney and intestine.	ile_L[c] + leu_L[e] <=> leu_L[c] + ile_L[e]	-1000	1000	-1000	1000	0	0	Transport, extracellular
LEULEULAPc	hydrolysis of Leucylleucine in the small intestine for cellular uptake	h2o[c] + leuleu[c] <=> 2 leu_L[c]	0	0	0	0	0	0	Transport, extracellular
LEULEUPEPT1tc	transport of Leucylleucine by the apical PEPT1 amino acid transporters across the brush border cells of the enterocytes of the intestine and renal cells	h[u] + leuleu[u] -> h[c] + leuleu[c]	0	0	0	0	0	0	Transport, extracellular
LEUPHELAT2tc	transport of L-Leucine into the cell and efflux of L-Phenylalanine out of the cell by LAT2 on the basolateral surfaces of kidney and intestine.	phe_L[c] + leu_L[e] <=> leu_L[c] + phe_L[e]	-1000	1000	-1000	1000	0	0	Transport, extracellular
LEUtec	L-leucine transport via diffusion (extracellular to cytosol)	leu_L[e] <=> leu_L[c]	-1000	1000	-1000	1000	0	0	Transport, extracellular
LEUyLATtc	transport of Leucine by y+LAT1 or y+LAT2 transporters in small intestine and kidney	na1[e] + arg_L[c] + leu_L[e] -> na1[c] + leu_L[c] + arg_L[e]	0	1000	0	1000	0	0	Transport, extracellular
LINOFABPpmtc	uptake of linoleic acid by the enterocytes	lnlc[u] -> lnlc[c]	0	0.359109	0	0.359109	0	0	Transport, lumen
LINOFATPtc	uptake of linoleic acid by the enterocytes	coa[c] + atp[c] + lnlc[u] -> amp[c] + ppi[c] + lnlccoa[c]	0	0.359109	0	0.359109	0	0	Transport, extracellular
LNLCCOACPT1	transport of Linoleyl carnitine into the mitochondrial matrix	crn[c] + lnlccoa[c] <=> coa[c] + lnlccrn[c]	0	0.359109	0	0.359109	0	0	Fatty acid oxidation
LNLCCRNCACT	transport of Linoleyl carnitine into the mitochondrial matrix	lnlccrn[c] <=> lnlccrn[m]	0	0.359109	0	0.359109	0	0	Fatty acid oxidation
LNLCCRNCPT2	transport of Linoleyl carnitine into the mitochondrial matrix	coa[m] + lnlccrn[m] <=> crn[m] + lnlccoa[m]	0	0.359109	0	0.359109	0	0	Fatty acid oxidation
LNLCt	Linoleic acid (n-C18:2) transport in via diffusion	lnlc[e] <=> lnlc[c]	-0.359109	0	-0.359109	0	0	0	Transport, extracellular
LNLNCAt	fatty acid transport via diffusion	lnlnca[e] <=> lnlnca[c]	-0.017565	0	-0.017565	0	0	0	Transport, extracellular
LNLNCGt	fatty acid transport via diffusion	lnlncg[e] <=> lnlncg[c]	-0.017565	0	-0.017565	0	0	0	Transport, extracellular
LPCHOLTDlu	difussion of lysophosphatidylcholine accross the brush border membrane	lpchol_hs[u] <=> lpchol_hs[c]	0	0	0	0	0	0	Transport, lumen
LPCHOLt	lysophosphatidylcholine transport	lpchol_hs[e] <=> lpchol_hs[c]	0	0	0	0	0	0	Transport, extracellular
LPSlu	lipase	h2o[u] + tag_hs[u] -> h[u] + dag_hs[u] + Rtotal3[u]	0	0	0	0	0	0	Triacylglycerol synthesis
MALT	alpha-glucosidase	h2o[c] + malt[c] -> 2 glc_D[c]	0	0.336534	0	0.336534	0	0	Starch and sucrose metabolism
MALTtu	uptake of maltose	malt[u] -> malt[c]	0	0.336534	0	0.336534	0	0	Transport, lumen
MAL_Ltx	transport of malate into cytosol	mal_L[x] <=> mal_L[c]	0	0	0	0	0	0	Transport, peroxisomal
MANt1lu	mannose transport (uniport)	man[u] <=> man[c]	0	0.148986	0	0.148986	0	0	Transport, lumen
MANt1r	mannose transport (uniport)	man[e] <=> man[c]	-0.148986	0	-0.148986	0	0	0	Transport, extracellular
MDHx	malate dehydrogenase, peroxisomal	nad[x] + mal_L[x] <=> oaa[x] + nadh[x] + h[x]	0	0	0	0	0	0	Citric acid cycle
METILELAT2tc	transport of L-Methionine into the cell and efflux of L-Isoleucine out of the cell by LAT2 on the basolateral surfaces of kidney and intestine.	ile_L[c] + met_L[e] -> ile_L[e] + met_L[c]	0	1000	0	1000	0	0	Transport, extracellular
METPHELAT2tc	transport of L-Methionine into the cell and efflux of L-Phenylalanine out of the cell by LAT2 on the basolateral surfaces of kidney and intestine.	phe_L[c] + met_L[e] -> phe_L[e] + met_L[c]	0	1000	0	1000	0	0	Transport, extracellular
METSNAT2	L-methionine transport in via sodium symport	na1[e] + met_L[e] -> na1[c] + met_L[c]	0	1000	0	1000	0	0	Transport, extracellular
METtec	L-methionine transport via diffusion (extracellular to cytosol)	met_L[e] <=> met_L[c]	-1000	0	-1000	0	0	0	Transport, extracellular
METyLATtc	transport of L-Methionine by y+LAT1 or y+LAT2 transporters in small intestine and kidney	na1[e] + arg_L[c] + met_L[e] -> na1[c] + arg_L[e] + met_L[c]	0	1000	0	1000	0	0	Transport, extracellular
MMSAD1m	methylmalonate-semialdehyde dehydrogenase	coa[m] + nad[m] + 2mop[m] -> co2[m] + nadh[m] + ppcoa[m]	0	0	0	0	0	0	Valine, leucine, and isoleucine metabolism
NADH2_u10m	NADH dehydrogenase, mitochondrial	nadh[m] + 5 h[m] + q10[m] -> 4 h[c] + nad[m] + q10h2[m]	0	1000	0	1000	0	0	Oxidative phosphorylation
NADHtpu	NADH transporter, peroxisome	nadh[c] -> nadh[x]	0	1000	0	1000	0	0	Transport, peroxisomal
NADK	NAD kinase	nad[c] + atp[c] -> h[c] + nadp[c] + adp[c]	0	0	0	0	0	0	NAD metabolism
NADPHtxu	NADPH transporter, peroxisome	nadph[c] -> nadph[x]	0	0	0	0	0	0	Transport, peroxisomal
NADPtxu	NADP transporter, peroxisome	nadp[x] -> nadp[c]	0	0	0	0	0	0	Transport, peroxisomal
NADtm	transport of NAD into mitochondria	nad[c] <=> nad[m]	0	0	0	0	0	0	Transport, mitochondrial
NADtpu	NAD transporter, peroxisome	nadh[x] -> nadh[c]	0	1000	0	1000	0	0	Transport, peroxisomal
NDPK1	nucleoside-diphosphate kinase (ATP:GDP)	atp[c] + gdp[c] <=> adp[c] + gtp[c]	-1000	1000	-1000	1000	0	0	Nucleotide interconversion
NDPK1m	nucleoside-diphosphate kinase (ATP:GDP), mitochondrial	atp[m] + gdp[m] <=> adp[m] + gtp[m]	-1000	1000	-1000	1000	0	0	Nucleotide interconversion
NDPK2	nucleoside-diphosphate kinase (ATP:UDP)	atp[c] + udp[c] <=> adp[c] + utp[c]	-1000	1000	-1000	1000	0	0	Nucleotide interconversion
NDPK3	nucleoside-diphosphate kinase (ATP:CDP)	atp[c] + cdp[c] <=> adp[c] + ctp[c]	-1000	1000	-1000	1000	0	0	Nucleotide interconversion
NDPK7	nucleoside-diphosphate kinase (ATP:dCDP)	atp[c] + dcdp[c] <=> adp[c] + dctp[c]	-1000	1000	-1000	1000	0	0	Nucleotide interconversion
NTD3	5'-nucleotidase (dCMP)	h2o[c] + dcmp[c] -> pi[c] + dcyt[c]	0	0	0	0	0	0	Pyrimidine catabolism
O16G1lu	oligo-1,6-glucosidase (glygn4 -> glygn5), extracellular	h2o[u] + glygn4[u] -> glc_D[u] + glygn5[u]	0	0	0	0	0	0	Starch and sucrose metabolism
O16G2lu	oligo-1,6-glucosidase (strch2 ->strch3), extracellular	h2o[u] + strch2[u] -> glc_D[u] + malt[u]	0	0.257339	0	0.257339	0	0	Starch and sucrose metabolism
OCDCEAtr	fatty acid transport via diffusion	ocdcea[e] <=> ocdcea[c]	0	0	0	0	0	0	Transport, extracellular
OCTATDc	diffusion of ocatdecanoate into enterocytes	octa[u] <=> octa[c]	0	0.012943	0	0.012943	0	0	Transport, lumen
OCTAt	Octanoate transport via diffusion	octa[e] <=> octa[c]	-0.012943	0	-0.012943	0	0	0	Transport, extracellular
OLEICFATPtc	uptake of octadecenoate by the enterocytes	ocdcea[u] + coa[c] + atp[c] -> amp[c] + ppi[c] + odecoa[c]	0	0.681445	0	0.681445	0	0	Transport, extracellular
P5CR	pyrroline-5-carboxylate reductase	2 h[c] + nadph[c] + 1pyr5c[c] -> nadp[c] + pro_L[c]	0	1000	0	1000	0	0	Arginine and Proline Metabolism
P5CRxm	pyrroline-5-carboxylate reductase (m)	nadh[m] + 2 h[m] + 1pyr5c[m] -> nad[m] + pro_L[m]	0	1000	0	1000	0	0	Arginine and Proline Metabolism
PAN4PPu	phosphatase (pan4p)	h2o[u] + pan4p[u] -> pi[u] + ptth[u]	0	0	0	0	0	0	CoA metabolism
PECDCHe	binding of pectins with deoxycholic acid in the intestinal lumen, reducing serum cholsterol levels.	h[u] + pect[u] + dchac[u] -> pectindchac[u]	0	0	0	0	0	0	Dietary fiber binding
PECGCHLe	binding of pectins with glycocholate in the intestinal lumen, reducing serum cholsterol levels.	h[u] + gchola[u] + pect[u] -> pectingchol[u]	0	0	0	0	0	0	Dietary fiber binding
PECTCHLe	binding of pectins with taurocholate in the intestinal lumen, reducing serum cholsterol levels.	h[u] + tchola[u] + pect[u] -> pectintchol[u]	0	0	0	0	0	0	Dietary fiber binding
PE_HStd	uptake of phosphatidylethanolamine by diffusion	pe_hs[u] <=> pe_hs[c]	0	0	0	0	0	0	Transport, lumen
PHEILELAT2tc	transport of L-Phenylalanine into the cell and efflux of L-Isoleucine out of the cell by LAT2 on the basolateral surfaces of kidney and intestine.	ile_L[c] + phe_L[e] <=> ile_L[e] + phe_L[c]	-1000	1000	-1000	1000	0	0	Transport, extracellular
PHEMEe	release of heme into the blood	pheme[c] -> pheme[e]	0	1000	0	1000	0	0	Transport, extracellular
PHEMEt	heme transport	pheme[e] -> pheme[c]	0	1000	0	1000	0	0	Transport, extracellular
PHEtec	L-phenylalanine transport via diffusion (extracellular to cytosol)	phe_L[e] <=> phe_L[c]	-1000	1000	-1000	1000	0	0	Transport, extracellular
PHEyLATtc	transport of L-Phenylalanine by y+LAT1 or y+LAT2 transporters in small intestine and kidney	na1[e] + phe_L[e] + arg_L[c] -> na1[c] + phe_L[c] + arg_L[e]	0	1000	0	1000	0	0	Transport, extracellular
PHYQtlu	Phylloquinone transport	h2o[c] + atp[c] + phyQ[u] -> h[c] + adp[c] + pi[c] + phyQ[c]	0	1	0	1	0	0	Transport, lumen
PLA2_2lu	phospholipase A2	h2o[u] + pchol_hs[u] -> h[u] + Rtotal2[u] + lpchol_hs[u]	0	0	0	0	0	0	Glycerophospholipid metabolism
PNTEHu	Hydrolase Class ( RXN R02973)	h2o[u] + ptth[u] -> pnto_R[u] + cysam[u]	0	0	0	0	0	0	CoA metabolism
PRO1x	L-ProlineNAD+ 5-oxidoreductase	nad[c] + pro_L[c] -> 2 h[c] + nadh[c] + 1pyr5c[c]	0	1000	0	1000	0	0	Transport, extracellular
PRO1xm	proline oxidase (NAD), mitochondrial	nad[m] + pro_L[m] -> nadh[m] + 2 h[m] + 1pyr5c[m]	0	1000	0	1000	0	0	Arginine and Proline Metabolism
PRODPATtc	transport of D-Proline by the apical PAT2 or PAT1 amino acid transporters in kidney and intestine	h[u] + pro_D[u] -> h[c] + pro_D[c]	0	0	0	0	0	0	Transport, lumen
PROGLYPEPT1tc	transport of Prolylglycine by the apical PEPT1 amino acid transporters across the brush border cells of the enterocytes of the intestine and renal cells	h[u] + progly[u] -> h[c] + progly[c]	0	0	0	0	0	0	Transport, extracellular
PROGLYPRO1c	hydrolysis of glycylproline in the small intestine for cellular uptake	h2o[c] + progly[c] <=> gly[c] + pro_L[c]	0	0	0	0	0	0	Transport, extracellular
PRO_Dtde	D-proline transport, extracellular	pro_D[c] <=> pro_D[e]	0	0	0	0	0	0	Transport, extracellular
PROt4	Na+/Proline-L symporter	na1[e] + pro_L[e] -> na1[c] + pro_L[c]	0	1000	0	1000	0	0	Transport, extracellular
PSYGCHe	binding of psyllium with glycocholate in the intestinal lumen, reducing serum cholsterol levels.	gchola[u] + psyl[u] -> psylchol[u]	0	0	0	0	0	0	Dietary fiber binding
PSYTCHe	binding of psyllium with taurocholate in the intestinal lumen, reducing serum cholsterol levels.	tchola[u] + psyl[u] -> psyltchol[u]	0	0	0	0	0	0	Dietary fiber binding
PSYTDECHe	binding of psyllium with taurodeoxycholate in the intestinal lumen, reducing serum cholsterol levels.	tdechola[u] + psyl[u] -> psyltdechol[u]	0	0	0	0	0	0	Dietary fiber binding
PTPATu	pantetheine-phosphate adenylyltransferase	h[u] + pan4p[u] + atp[u] <=> ppi[u] + dpcoa[u]	0	0	0	0	0	0	CoA metabolism
PUNP1	purine-nucleoside phosphorylase (Adenosine)	pi[c] + adn[c] <=> ade[c] + r1p[c]	-1000	1000	-1000	1000	0	0	Nucleotide interconversion
PUNP2	purine-nucleoside phosphorylase (Deoxyadenosine)	pi[c] + dad_2[c] <=> ade[c] + 2dr1p[c]	-1000	1000	-1000	1000	0	0	Purine catabolism
PUNP3	purine-nucleoside phosphorylase (Guanosine)	pi[c] + gsn[c] <=> gua[c] + r1p[c]	-1000	1000	-1000	1000	0	0	Purine catabolism
PUNP4	purine-nucleoside phosphorylase (Deoxyguanosine)	pi[c] + dgsn[c] <=> 2dr1p[c] + gua[c]	-1000	1000	-1000	1000	0	0	Purine catabolism
PUNP5	purine-nucleoside phosphorylase (Inosine)	pi[c] + ins[c] <=> hxan[c] + r1p[c]	0	1000	0	1000	0	0	Purine catabolism
PUNP6	purine-nucleoside phosphorylase (Deoxyinosine)	pi[c] + din[c] <=> 2dr1p[c] + hxan[c]	-1000	0	-1000	0	0	0	Purine catabolism
PYDAMtr	pyridoxamine transport via diffusion	pydam[e] <=> pydam[c]	-1	0	-1	0	0	0	Transport, extracellular
PYDAMtrlu	pyridoxamine transport via diffusion	pydam[u] <=> pydam[c]	0	1	0	1	0	0	Transport, lumen
PYDXNtr	pyridoxine transport via diffusion	pydxn[e] <=> pydxn[c]	-1	0	-1	0	0	0	Transport, extracellular
PYDXNtrlu	pyridoxine transport via diffusion	pydxn[u] <=> pydxn[c]	0	1	0	1	0	0	Transport, lumen
Q10H2e	transport of ubiquinol into lymph	q10h2[c] <=> q10h2[e]	0	0	0	0	0	0	Transport, extracellular
RADH	retinal dehydrogenase	h2o[c] + nad[c] + retinal[c] <=> 2 h[c] + nadh[c] + retn[c]	-1000	1000	-1000	1000	0	0	Vitamin A metabolism
RADH2	retinal dehydrogenase (NADPH)	h2o[c] + nadp[c] + retinal[c] <=> 2 h[c] + nadph[c] + retn[c]	-1000	1000	-1000	1000	0	0	Vitamin A metabolism
RDH1	retinol dehydrogenase (all-trans)	nad[c] + retinol[c] <=> h[c] + nadh[c] + retinal[c]	-1000	1000	-1000	1000	0	0	Vitamin A metabolism
RDH1a	retinol dehydrogenase (all-trans,NADPH)	nadp[c] + retinol[c] <=> h[c] + nadph[c] + retinal[c]	-1000	1000	-1000	1000	0	0	Vitamin A metabolism
RETINOLtc	transport of retinol into the intestine and liver cells	retinol[u] -> retinol[c]	0	1	0	1	0	0	Transport, lumen
RETNt	retinoic acid transport	retn[c] <=> retn[e]	0	1	0	1	0	0	Transport, extracellular
RTOTAL3FATPc	uptake of Rtotal3 by enterocytes	coa[c] + atp[c] + Rtotal3[u] -> amp[c] + ppi[c] + Rtotal3coa[c]	0	0	0	0	0	0	Transport, extracellular
RTOTAL3TDlu	difussion of fatty acid accross the brush border membrane	Rtotal3[u] <=> Rtotal3[c]	0	0	0	0	0	0	Transport, lumen
R_group_phosphotase_3	R group phosphotase 3	coa[c] + atp[c] + Rtotal3[c] -> amp[c] + ppi[c] + Rtotal3coa[c]	0	0	0	0	0	0	Unassigned
SARCStm	Sarcosine transport (mitochondrial)	sarcs[c] -> sarcs[m]	0	0	0	0	0	0	Transport, mitochondrial
SARDHm	Sarcosine dehydrogenase (m)	fad[m] + thf[m] + sarcs[m] -> gly[m] + fadh2[m] + mlthf[m]	0	0	0	0	0	0	Urea cycle
SBT_Dtde	D-sorbitol transport, extracellular	sbt_D[c] <=> sbt_D[e]	0	0	0	0	0	0	Transport, extracellular
SBTlu	diffusion of sorbitol into the enterocytes	sbt_D[u] -> sbt_D[c]	0	0	0	0	0	0	Transport, lumen
SERALANaEx	L-alanine/L-serine Na-dependent exchange (Ser-L in)	na1[e] + ala_L[c] + ser_L[e] -> na1[c] + ala_L[e] + ser_L[c]	0	1000	0	1000	0	0	Transport, extracellular
SERCYSNaEx	L-serine/L-cysteine Na-dependent exchange (Ser-L in)	na1[e] + cys_L[c] + ser_L[e] -> na1[c] + cys_L[e] + ser_L[c]	0	1000	0	1000	0	0	Transport, extracellular
SERDGLNexR	D-Serine/Glutamine reversible exchange	gln_L[c] + ser_D[e] <=> gln_L[e] + ser_D[c]	-1000	1000	-1000	1000	0	0	Transport, extracellular
SERDGLYexR	D-Serine/Glycine reversible exchange	gly[c] + ser_D[e] <=> gly[e] + ser_D[c]	-1000	1000	-1000	1000	0	0	Transport, extracellular
SERGLNexR	L-Serine/Glutamine reversible exchange	gln_L[c] + ser_L[e] <=> gln_L[e] + ser_L[c]	-1000	1000	-1000	1000	0	0	Transport, extracellular
SERGLYexR	L-Serine/Glycine reversible exchange	gly[c] + ser_L[e] <=> gly[e] + ser_L[c]	-1000	1000	-1000	1000	0	0	Transport, extracellular
SERILELAT2tc	transport of L-Serine into the cell and efflux of L-Isoleucine out of the cell by LAT2 on the basolateral surfaces of kidney and intestine.	ile_L[c] + ser_L[e] -> ile_L[e] + ser_L[c]	0	1000	0	1000	0	0	Transport, extracellular
SERLYSNaex	Serine/Lysine Na-dependent exchange (Ser in)	na1[e] + ser_L[e] + lys_L[c] -> na1[c] + ser_L[c] + lys_L[e]	0	1000	0	1000	0	0	Transport, extracellular
SERPHELAT2tc	transport of L-Serine into the cell and efflux of L-Phenylalanine out of the cell by LAT2 on the basolateral surfaces of kidney and intestine.	phe_L[c] + ser_L[e] -> phe_L[e] + ser_L[c]	0	1000	0	1000	0	0	Transport, extracellular
SERSNAT2	L-serine via sodium symport	na1[e] + ser_L[e] -> na1[c] + ser_L[c]	0	1000	0	1000	0	0	Transport, extracellular
SERTHRNaEx	L-serine/L-threonine Na-dependent exchange (Ser-L in)	na1[e] + ser_L[e] + thr_L[c] -> na1[c] + ser_L[c] + thr_L[e]	0	1000	0	1000	0	0	Transport, extracellular
SINK_5HPET(c)	sink reaction for 5(S)-HPETE(1-)	5HPET[c] <=>	-1000	0	-1000	0	0	0	Exchange/demand reaction
SPRMTDu	absorption for spermine across the apical side	sprm[u] <=> sprm[c]	0	0	0	0	0	0	Transport, lumen
STDCOACPT1	transport of stearidonyl coenzyme A into mitochondrial matrix	crn[c] + strdnccoa[c] <=> coa[c] + strdnccrn[c]	0	0	0	0	0	0	Fatty acid oxidation
STDCRNCACT	transport of stearidonyl coenzyme A into mitochondrial matrix	strdnccrn[c] <=> strdnccrn[m]	0	0	0	0	0	0	Fatty acid oxidation
STDCRNCPT2	transport of stearidonyl coenzyme A into mitochondrial matrix	coa[m] + strdnccrn[m] <=> crn[m] + strdnccoa[m]	0	0	0	0	0	0	Fatty acid oxidation
STRDNCCOAtxc	transport of stearidonylcoa into peroxisomes.	h2o[c] + atp[c] + strdnccoa[c] -> h[c] + adp[c] + pi[c] + strdnccoa[x]	0	0	0	0	0	0	Transport, peroxisomal
SUCOAS1m	Succinate--CoA ligase (GDP-forming)	coa[m] + gtp[m] + succ[m] <=> succoa[m] + pi[m] + gdp[m]	-1000	1000	-1000	1000	0	0	Citric acid cycle
SUCOASm	Succinate--CoA ligase (ADP-forming)	coa[m] + atp[m] + succ[m] <=> succoa[m] + adp[m] + pi[m]	-1000	1000	-1000	1000	0	0	Citric acid cycle
SUCRlu	sucrose hydrolyzing enxyme, extracellular	h2o[u] + sucr[u] -> glc_D[u] + fru[u]	0	0.074493	0	0.074493	0	0	Starch and sucrose metabolism
TAGHSTDe		tag_hs[c] -> tag_hs[e]	0	0	0	0	0	0	Transport, extracellular
TAUBETAtc	transport of taurine into the intestinal cells by beta transport system	cl[u] + 2 na1[u] + taur[u] -> 2 na1[c] + cl[c] + taur[c]	0	0	0	0	0	0	Transport, extracellular
TAUPAT1c	transport of taurine into the intestinal cells by PAT1	h[u] + taur[u] -> h[c] + taur[c]	0	0	0	0	0	0	Transport, extracellular
TCHOLAt2u	uptake of taurocholic acid	2 na1[u] + tchola[u] -> 2 na1[c] + tchola[c]	0	0	0	0	0	0	Transport, lumen
TCHOLAt3	ABC bile acid transporter	h2o[c] + atp[c] + tchola[c] -> h[c] + adp[c] + pi[c] + tchola[e]	0	0	0	0	0	0	Transport, extracellular
THFtm	5,6,7,8-Tetrahydrofolate transport, diffusion, mitochondrial	thf[c] <=> thf[m]	0	0	0	0	0	0	Transport, mitochondrial
THRALANaEx	L-alanine/L-threonine Na-dependent exchange (Thr-L in)	na1[e] + ala_L[c] + thr_L[e] -> na1[c] + ala_L[e] + thr_L[c]	0	1000	0	1000	0	0	Transport, extracellular
THRCYSNaEx	L-cysteine/L-threonine Na-dependent exchange (Thr-L in)	na1[e] + cys_L[c] + thr_L[e] -> na1[c] + cys_L[e] + thr_L[c]	0	1000	0	1000	0	0	Transport, extracellular
THRGLNexR	L-threonine/glycine reversible exchange	gln_L[c] + thr_L[e] <=> gln_L[e] + thr_L[c]	-1000	1000	-1000	1000	0	0	Transport, extracellular
THRGLYexR	L-threonine/glycine reversible exchange	gly[c] + thr_L[e] <=> gly[e] + thr_L[c]	-1000	1000	-1000	1000	0	0	Transport, extracellular
THRILELAT2tc	transport of L-Threonine into the cell and efflux of L-Isoleucine out of the cell by LAT2 on the basolateral surfaces of kidney and intestine.	ile_L[c] + thr_L[e] -> ile_L[e] + thr_L[c]	0	1000	0	1000	0	0	Transport, extracellular
THRPHELAT2tc	transport of L-Threonine into the cell and efflux of L-Phenylalanine out of the cell by LAT2 on the basolateral surfaces of kidney and intestine.	phe_L[c] + thr_L[e] -> phe_L[e] + thr_L[c]	0	1000	0	1000	0	0	Transport, extracellular
THRSERNaEx	L-serine/L-threonine Na-dependent exchange (Thr-L in)	na1[e] + ser_L[c] + thr_L[e] -> na1[c] + ser_L[e] + thr_L[c]	0	1000	0	1000	0	0	Transport, extracellular
THYMDt1	thymd transport	thymd[e] -> thymd[c]	0	0	0	0	0	0	Transport, extracellular
TMDCOACPT1	transport of timnodonyl coenzyme A into mitochondrial matrix	crn[c] + tmndnccoa[c] <=> coa[c] + tmndnccrn[c]	0	0	0	0	0	0	Fatty acid oxidation
TMDCRNCACT	transport of timnodonyl coenzyme A into mitochondrial matrix	tmndnccrn[c] <=> tmndnccrn[m]	0	0	0	0	0	0	Fatty acid oxidation
TMDCRNCPT2	transport of timnodonyl coenzyme A into mitochondrial matrix	coa[m] + tmndnccrn[m] <=> crn[m] + tmndnccoa[m]	0	0	0	0	0	0	Fatty acid oxidation
TMDPP	thymidine phosphorylase	pi[c] + thymd[c] <=> thym[c] + 2dr1p[c]	0	0	0	0	0	0	Pyrimidine catabolism
TMNDNCCOAtx	fatty acid intracellular transport	tmndnccoa[c] <=> tmndnccoa[x]	0	0	0	0	0	0	Transport, peroxisomal
TRDR2	Thioredoxin (ubiquinone 10) reductase (NADPH)	h[c] + nadph[c] + q10[c] -> nadp[c] + q10h2[c]	0	1000	0	1000	0	0	Miscellaneous
TRDR3	Thioredoxin (ubiquinone 10) reductase (NADH)	h[c] + nadh[c] + q10[c] -> nad[c] + q10h2[c]	0	1000	0	1000	0	0	Miscellaneous
TREHlu	alpha,alpha-trehalase	h2o[u] + tre[u] -> 2 glc_D[u]	0	0.074493	0	0.074493	0	0	Miscellaneous
TRPILELAT2tc	transport of L-Tryptophan into the cell and efflux of L-Isoleucine out of the cell by LAT2 on the basolateral surfaces of kidney and intestine.	ile_L[c] + trp_L[e] -> ile_L[e] + trp_L[c]	0	1000	0	1000	0	0	Transport, extracellular
TRPPHELAT1tc	transport of L-Tryptophan into the cell and efflux of L-Phenylalanine out of the cell by LAT2 on the basolateral surfaces of kidney and intestine.	phe_L[c] + trp_L[e] -> phe_L[e] + trp_L[c]	0	1000	0	1000	0	0	Transport, extracellular
TRPt	L-tryptophan transport	trp_L[e] <=> trp_L[c]	-1000	0	-1000	0	0	0	Transport, extracellular
TYRILELAT2tc	transport of L-Tyrosine into the cell and efflux of L-Isoleucine out of the cell by LAT2 on the basolateral surfaces of kidney and intestine.	ile_L[c] + tyr_L[e] -> ile_L[e] + tyr_L[c]	0	1000	0	1000	0	0	Transport, extracellular
TYRPHELAT2tc	transport of L-Tyrosine into the cell and efflux of L-Phenylalanine out of the cell by LAT2 on the basolateral surfaces of kidney and intestine.	phe_L[c] + tyr_L[e] -> phe_L[e] + tyr_L[c]	0	1000	0	1000	0	0	Transport, extracellular
TYRt	L-tyrosine transport	tyr_L[e] <=> tyr_L[c]	-1000	0	-1000	0	0	0	Transport, extracellular
UMPK	UMP kinase	atp[c] + ump[c] <=> adp[c] + udp[c]	-1000	1000	-1000	1000	0	0	Nucleotide interconversion
UMPK2	UMP kinase (CTP)	ctp[c] + ump[c] <=> cdp[c] + udp[c]	-1000	1000	-1000	1000	0	0	Nucleotide interconversion
UMPK3	UMP kinase (UTP)	utp[c] + ump[c] <=> 2 udp[c]	-1000	1000	-1000	1000	0	0	Nucleotide interconversion
UMPK4	UMP kinase (GTP)	gtp[c] + ump[c] <=> gdp[c] + udp[c]	-1000	1000	-1000	1000	0	0	Nucleotide interconversion
VALILELAT2tc	transport of L-Valine into the cell and efflux of L-Isoleucine out of the cell by LAT2 on the basolateral surfaces of kidney and intestine.	ile_L[c] + val_L[e] -> ile_L[e] + val_L[c]	0	1000	0	1000	0	0	Transport, extracellular
VALPHELAT2tc	transport of L-Valine into the cell and efflux of L-Phenylalanine out of the cell by LAT2 on the basolateral surfaces of kidney and intestine.	phe_L[c] + val_L[e] -> phe_L[e] + val_L[c]	0	1000	0	1000	0	0	Transport, extracellular
VALtec	L-valine transport via diffusion (extracellular to cytosol)	val_L[e] <=> val_L[c]	-1000	0	-1000	0	0	0	Transport, extracellular
VITD3Te	release of vitamin D into lymph	vitd3[c] <=> vitd3[e]	0	1	0	1	0	0	Transport, extracellular
VITD3lu	uptake of vitamin D by enterocytes	vitd3[u] <=> vitd3[c]	0	1	0	1	0	0	Transport, lumen
VITEtc	uptake of alpha-Tocopherol into the enterocytes	avite1[u] -> avite1[c]	0	1	0	1	0	0	Transport, lumen
VITEtl	efflux of alpha-Tocopherol into the lyphatics in chylomicrons	h2o[c] + atp[c] + avite1[c] -> h[c] + adp[c] + pi[c] + avite1[e]	0	1	0	1	0	0	Transport, extracellular
VITKtl	transport of vit K into lymph	phyQ[c] -> phyQ[e]	0	1	0	1	0	0	Transport, extracellular
XOLEST2HSTDlu		xolest2_hs[c] -> xolest2_hs[e]	0	0	0	0	0	0	Transport, extracellular
XYLTlu	Xylitol transport via passive diffusion	xylt[u] <=> xylt[c]	0	0	0	0	0	0	Transport, lumen
XYLTt	Xylitol transport via passive diffusion	xylt[e] <=> xylt[c]	0	0	0	0	0	0	Transport, extracellular
q10h2tc	transport of ubiquinol into cytosol	q10h2[m] <=> q10h2[c]	-1000	0	-1000	0	0	0	Transport, mitochondrial
q10tm	transport of ubiquinone into mitochondria	q10[c] <=> q10[m]	-1000	0	-1000	0	0	0	Transport, mitochondrial
r0173		nad[x] + lac_L[x] <=> pyr[x] + nadh[x] + h[x]	-1000	0	-1000	0	0	0	Glycolysis/gluconeogenesis
r0801		gtp[c] + gdp[m] <=> gdp[c] + gtp[m]	-1000	1000	-1000	1000	0	0	Transport, mitochondrial
r1434		ala_L[c] -> ala_L[m]	0	0	0	0	0	0	Transport, mitochondrial
r1435		ser_L[c] <=> ser_L[m]	0	0	0	0	0	0	Transport, mitochondrial
r1492		k[c] -> k[e]	0	1000	0	1000	0	0	Transport, extracellular
r1696		na1[e] + ala_L[e] + pro_L[c] -> na1[c] + ala_L[c] + pro_L[e]	0	1000	0	1000	0	0	Transport, extracellular
r2532		asn_L[e] <=> asn_L[c]	-1000	0	-1000	0	0	0	Transport, extracellular
EX_25hvitd3(u)	calcidiolexchange	25hvitd3[u] <=>	0	0	0	0	0	0	Exchange/demand reaction
EX_34dhphe(u)	L-dopaexchange	34dhphe[u] <=>	0	0	0	0	0	0	Exchange/demand reaction
EX_34dhphe(e)	L-dopaexchange	34dhphe[e] ->	0	0	0	0	0	0	Exchange/demand reaction
EX_4abut(u)	4-Aminobutanoateexchange	4abut[u] <=>	0	0	0	0	0	0	Exchange/demand reaction
EX_4hpro_LT(e)	trans-4-hydroxy-L-prolineexchange	4hpro_LT[e] ->	0	0	0	0	0	0	Exchange/demand reaction
EX_4hpro_LT(u)	trans-4-hydroxy-L-prolineexchange	4hpro_LT[u] <=>	0	0	0	0	0	0	Exchange/demand reaction
EX_5mthf(u)	5-Methyltetrahydrofolateexchange	5mthf[u] <=>	0	0	0	0	0	0	Exchange/demand reaction
EX_adocbl(u)	Adenosylcobalaminexchange	adocbl[u] <=>	-1	0	-1	0	0	0	Exchange/demand reaction
EX_ala_D(u)	D-alanineexchange	ala_D[u] <=>	-1	0	-1	0	0	0	Exchange/demand reaction
EX_alaala(u)	D-Alanyl-D-alanineexchange	alaala[u] <=>	0	0	0	0	0	0	Exchange/demand reaction
EX_arachd(u)	arachidonateexchange	arachd[u] <=>	-0.003328	0	-0.003328	0	0	0	Exchange/demand reaction
EX_arg_L(u)	L-argininium(1+)exchange	arg_L[u] <=>	-0.15	0	-0.15	0	0	0	Exchange/demand reaction
EX_ascb_L(u)	L-ascorbateexchange	ascb_L[u] <=>	0	0	0	0	0	0	Exchange/demand reaction
EX_asp_D(u)	D-aspartate(1-)exchange	asp_D[u] <=>	0	0	0	0	0	0	Exchange/demand reaction
EX_asp_L(u)	L-aspartate(1-)exchange	asp_L[u] <=>	-0.225	0	-0.225	0	0	0	Exchange/demand reaction
EX_avite1(u)	(+)-alpha-tocopherolexchange	avite1[u] <=>	-1	0	-1	0	0	0	Exchange/demand reaction
EX_bglc(u)	beta-glucansexchange	bglc[u] <=>	-7.05e-08	0	-7.05e-08	0	0	0	Exchange/demand reaction
EX_btn(u)	Biotinexchange	btn[u] <=>	-1	0	-1	0	0	0	Exchange/demand reaction
EX_c8crn(e)	octanoyl carnitineexchange	c8crn[e] ->	0	0	0	0	0	0	Exchange/demand reaction
EX_carn(u)	carnosineexchange	carn[u] <=>	0	0	0	0	0	0	Exchange/demand reaction
EX_dchac(u)	deoxycholic acidexchange	dchac[u] <=>	0	0	0	0	0	0	Exchange/demand reaction
EX_fad(u)	Flavin adenine dinucleotide oxidizedexchange	fad[u] <=>	0	0	0	0	0	0	Exchange/demand reaction
EX_gchola(u)	glycocholateexchange	gchola[u] <=>	0	0	0	0	0	0	Exchange/demand reaction
EX_glgchlo(u)	beta glucan-glycocholate complexexchange	glgchlo[u] <=>	0	7.05e-08	0	7.05e-08	0	0	Exchange/demand reaction
EX_gltcho(u)	beta glucan-taurocholic acid complexexchange	gltcho[u] <=>	0	7.05e-08	0	7.05e-08	0	0	Exchange/demand reaction
EX_gltdechol(u)	beta glucan-taurodeoxycholic acid complexexchange	gltdechol[u] <=>	0	7.05e-08	0	7.05e-08	0	0	Exchange/demand reaction
EX_glu_L(u)	L-glutamate(1-)exchange	glu_L[u] <=>	-0.18	0	-0.18	0	0	0	Exchange/demand reaction
EX_glygly(u)	Glycyl-glycineexchange	glygly[u] <=>	0	0	0	0	0	0	Exchange/demand reaction
EX_glygn2(u)	glycogen, structure 2 (glycogenin-1,6-{7[1,4-Glc], 4[1,4-Glc]})exchange	glygn2[u] <=>	0	0	0	0	0	0	Exchange/demand reaction
EX_glyleu(u)	Glycylleucineexchange	glyleu[u] <=>	0	0	0	0	0	0	Exchange/demand reaction
EX_glyphe(u)	Glycylphenylalanineexchange	glyphe[u] <=>	0	0	0	0	0	0	Exchange/demand reaction
EX_glypro(u)	Glycylprolineexchange	glypro[u] <=>	0	0	0	0	0	0	Exchange/demand reaction
EX_glysar(u)	Glycylsarcosineexchange	glysar[u] <=>	0	0	0	0	0	0	Exchange/demand reaction
EX_gum(u)	gumsexchange	gum[u] <=>	0	0	0	0	0	0	Exchange/demand reaction
EX_gumdchac(u)	guar gum-deoxyxholic acid complexexchange	gumdchac[u] <=>	0	0	0	0	0	0	Exchange/demand reaction
EX_gumgchol(u)	guar gum-glycocholate complexexchange	gumgchol[u] <=>	0	0	0	0	0	0	Exchange/demand reaction
EX_gumtchol(u)	guar gum-taurocholic acid complexexchange	gumtchol[u] <=>	0	0	0	0	0	0	Exchange/demand reaction
EX_h2o(u)	H2Oexchange	h2o[u] <=>	-10	0	-10	0	0	0	Exchange/demand reaction
EX_hdca(u)	Hexadecanoate (n-C16:0)exchange	hdca[u] <=>	-0.396371	0	-0.396371	0	0	0	Exchange/demand reaction
EX_ile_L(u)	L-isoleucineexchange	ile_L[u] <=>	-0.15	0	-0.15	0	0	0	Exchange/demand reaction
EX_lac_L(u)	(S)-lactateexchange	lac_L[u] <=>	0	0	0	0	0	0	Exchange/demand reaction
EX_lcts(u)	Lactoseexchange	lcts[u] <=>	-0.074493	0	-0.074493	0	0	0	Exchange/demand reaction
EX_Lcystin(u)	L-cystineexchange	Lcystin[u] <=>	0	0	0	0	0	0	Exchange/demand reaction
EX_leugly(u)	Leucylglycineexchange	leugly[u] <=>	0	0	0	0	0	0	Exchange/demand reaction
EX_leuleu(u)	Leucylleucineexchange	leuleu[u] <=>	0	0	0	0	0	0	Exchange/demand reaction
EX_lnlc(u)	linoleateexchange	lnlc[u] <=>	-0.359109	0	-0.359109	0	0	0	Exchange/demand reaction
EX_lnlnca(u)	alpha-linolenateexchange	lnlnca[u] <=>	-0.017565	0	-0.017565	0	0	0	Exchange/demand reaction
EX_lnlncg(u)	gamma-linolenateexchange	lnlncg[u] <=>	-0.017565	0	-0.017565	0	0	0	Exchange/demand reaction
EX_lys_L(u)	L-lysinium(1+)exchange	lys_L[u] <=>	-0.15	0	-0.15	0	0	0	Exchange/demand reaction
EX_Lcystin(e)	L-cystineexchange	Lcystin[e] <=>	0	0	0	0	0	0	Exchange/demand reaction
EX_met_L(u)	L-methionineexchange	met_L[u] <=>	-0.18	0	-0.18	0	0	0	Exchange/demand reaction
EX_nac(u)	Nicotinateexchange	nac[u] <=>	-1	0	-1	0	0	0	Exchange/demand reaction
EX_ncam(u)	Nicotinamideexchange	ncam[u] <=>	-1	0	-1	0	0	0	Exchange/demand reaction
EX_ocdcea(u)	octadecenoate (n-C18:1)exchange	ocdcea[u] <=>	-0.681445	0	-0.681445	0	0	0	Exchange/demand reaction
EX_orn(u)	Ornithineexchange	orn[u] <=>	-1	0	-1	0	0	0	Exchange/demand reaction
EX_pchol_hs(u)	Phosphatidylcholineexchange	pchol_hs[u] <=>	0	0	0	0	0	0	Exchange/demand reaction
EX_pectindchac(u)	pectin-deoxycholic acid complexexchange	pectindchac[u] <=>	0	0	0	0	0	0	Exchange/demand reaction
EX_pectingchol(u)	pectin-glycocholate complexexchange	pectingchol[u] <=>	0	0	0	0	0	0	Exchange/demand reaction
EX_pectintchol(u)	pectin-taurocholic acid complexexchange	pectintchol[u] <=>	0	0	0	0	0	0	Exchange/demand reaction
EX_phyQ(u)	phylloquinoneexchange	phyQ[u] <=>	-1	0	-1	0	0	0	Exchange/demand reaction
EX_pro_D(u)	D-prolineexchange	pro_D[u] <=>	0	0	0	0	0	0	Exchange/demand reaction
EX_pro_L(u)	L-prolineexchange	pro_L[u] <=>	-0.18	0	-0.18	0	0	0	Exchange/demand reaction
EX_progly(u)	L-Prolinylglycineexchange	progly[u] <=>	0	0	0	0	0	0	Exchange/demand reaction
EX_psyl(u)	psylliumexchange	psyl[u] <=>	0	0	0	0	0	0	Exchange/demand reaction
EX_psylchol(u)	psillium-glycocholic acid complexexchange	psylchol[u] <=>	0	0	0	0	0	0	Exchange/demand reaction
EX_psyltchol(u)	psyllium-taurocholic acid complexexchange	psyltchol[u] <=>	0	0	0	0	0	0	Exchange/demand reaction
EX_psyltdechol(u)	psyllium-taurodeoxycholic acid complexexchange	psyltdechol[u] <=>	0	0	0	0	0	0	Exchange/demand reaction
EX_ptrc(u)	Putrescineexchange	ptrc[u] <=>	-1	0	-1	0	0	0	Exchange/demand reaction
EX_retinol(u)	retinolexchange	retinol[u] <=>	-1	0	-1	0	0	0	Exchange/demand reaction
EX_Rtotal(u)	R totalexchange	Rtotal[u] <=>	0	0	0	0	0	0	Exchange/demand reaction
EX_Rtotal2(u)	R total 2 positionexchange	Rtotal2[u] <=>	0	0	0	0	0	0	Exchange/demand reaction
EX_Rtotal3(u)	R total 3 positionexchange	Rtotal3[u] <=>	0	0	0	0	0	0	Exchange/demand reaction
EX_sbt_D(u)	D-glucitolexchange	sbt_D[u] <=>	0	0	0	0	0	0	Exchange/demand reaction
EX_spmd(u)	Spermidineexchange	spmd[u] <=>	-1	0	-1	0	0	0	Exchange/demand reaction
EX_sprm(u)	spermine(4+)exchange	sprm[u] <=>	0	0	0	0	0	0	Exchange/demand reaction
EX_strch1(u)	starch, structure 1 (1,6-{7[1,4-Glc], 4[1,4-Glc]})exchange	strch1[u] <=>	-0.257339	0	-0.257339	0	0	0	Exchange/demand reaction
EX_sucr(u)	Sucroseexchange	sucr[u] <=>	-0.074493	0	-0.074493	0	0	0	Exchange/demand reaction
EX_tag_hs(u)	triglycerideexchange	tag_hs[u] <=>	0	0	0	0	0	0	Exchange/demand reaction
EX_taur(u)	Taurineexchange	taur[u] <=>	0	0	0	0	0	0	Exchange/demand reaction
EX_tchola(u)	taurocholic acidexchange	tchola[u] <=>	0	0	0	0	0	0	Exchange/demand reaction
EX_tdechola(u)	Taurodeoxycholic acidexchange	tdechola[u] <=>	-7.05e-08	0	-7.05e-08	0	0	0	Exchange/demand reaction
EX_tmndnc(u)	timnodonic acid C20:5, n-3exchange	tmndnc[u] <=>	0	0	0	0	0	0	Exchange/demand reaction
EX_tre(u)	Trehaloseexchange	tre[u] <=>	-0.074493	0	-0.074493	0	0	0	Exchange/demand reaction
EX_trp_L(u)	L-tryptophanexchange	trp_L[u] <=>	-0.08182	0	-0.08182	0	0	0	Exchange/demand reaction
EX_Tyr_ggn(u)	Tyr-194 of apo-glycogenin protein (primer for glycogen synthesis)exchange	Tyr_ggn[u] <=>	0	0	0	0	0	0	Exchange/demand reaction
EX_tyr_L(u)	L-tyrosineexchange	tyr_L[u] <=>	-1	0	-1	0	0	0	Exchange/demand reaction
EX_val_L(u)	L-valineexchange	val_L[u] <=>	-0.18	0	-0.18	0	0	0	Exchange/demand reaction
EX_xolest2_hs(u)	cholesterol esterexchange	xolest2_hs[u] <=>	0	0	0	0	0	0	Exchange/demand reaction
EX_adn(u)	Adenosineexchange	adn[u] <=>	-1	0	-1	0	0	0	Exchange/demand reaction
EX_adocbl(e)	Adenosylcobalaminexchange	adocbl[e] ->	0	1	0	1	0	0	Exchange/demand reaction
EX_ala_B(u)	beta-alanineexchange	ala_B[u] <=>	0	0	0	0	0	0	Exchange/demand reaction
EX_arach(u)	arachidateexchange	arach[u] <=>	0	0	0	0	0	0	Exchange/demand reaction
EX_ascb_L(e)	L-ascorbateexchange	ascb_L[e] ->	0	0	0	0	0	0	Exchange/demand reaction
EX_asp_D(e)	D-aspartate(1-)exchange	asp_D[e] ->	0	0	0	0	0	0	Exchange/demand reaction
EX_atp(u)	ATP(4-)exchange	atp[u] <=>	0	0	0	0	0	0	Exchange/demand reaction
EX_avite1(e)	(+)-alpha-tocopherolexchange	avite1[e] ->	0	1	0	1	0	0	Exchange/demand reaction
EX_btn(e)	Biotinexchange	btn[e] ->	0	1	0	1	0	0	Exchange/demand reaction
EX_chol(e)	Cholineexchange	chol[e] ->	0	1	0	1	0	0	Exchange/demand reaction
EX_chol(u)	Cholineexchange	chol[u] <=>	-1	0	-1	0	0	0	Exchange/demand reaction
EX_cholate(e)	Cholateexchange	cholate[e] ->	0	0	0	0	0	0	Exchange/demand reaction
EX_cholate(u)	Cholateexchange	cholate[u] <=>	0	0	0	0	0	0	Exchange/demand reaction
EX_coa(u)	Coenzyme Aexchange	coa[u] <=>	0	0	0	0	0	0	Exchange/demand reaction
EX_crn(e)	L-Carnitineexchange	crn[e] <=>	0	0	0	0	0	0	Exchange/demand reaction
EX_crn(u)	L-Carnitineexchange	crn[u] <=>	0	0	0	0	0	0	Exchange/demand reaction
EX_cys_L(u)	L-cysteineexchange	cys_L[u] <=>	-1	0	-1	0	0	0	Exchange/demand reaction
EX_cysam(u)	cysteaminiumexchange	cysam[u] <=>	0	0	0	0	0	0	Exchange/demand reaction
EX_cytd(u)	Cytidineexchange	cytd[u] <=>	-1	0	-1	0	0	0	Exchange/demand reaction
EX_dad_2(u)	2-deoxyadenosineexchange	dad_2[u] <=>	-1	0	-1	0	0	0	Exchange/demand reaction
EX_dcyt(u)	Deoxycytidineexchange	dcyt[u] <=>	-1	0	-1	0	0	0	Exchange/demand reaction
EX_dgsn(u)	Deoxyguanosineexchange	dgsn[u] <=>	-1	0	-1	0	0	0	Exchange/demand reaction
EX_dhdascb(e)	dehydroascorbide(1-)exchange	dhdascb[e] <=>	0	0	0	0	0	0	Exchange/demand reaction
EX_dhdascb(u)	dehydroascorbide(1-)exchange	dhdascb[u] <=>	0	0	0	0	0	0	Exchange/demand reaction
EX_din(u)	Deoxyinosineexchange	din[u] <=>	0	0	0	0	0	0	Exchange/demand reaction
EX_dpcoa(u)	Dephospho-CoAexchange	dpcoa[u] <=>	0	0	0	0	0	0	Exchange/demand reaction
EX_duri(u)	Deoxyuridineexchange	duri[u] <=>	0	0	0	0	0	0	Exchange/demand reaction
EX_fmn(u)	FMNexchange	fmn[u] <=>	0	0	0	0	0	0	Exchange/demand reaction
EX_fru(u)	D-Fructoseexchange	fru[u] <=>	-0.148986	0	-0.148986	0	0	0	Exchange/demand reaction
EX_gal(u)	D-Galactoseexchange	gal[u] <=>	-0.148986	0	-0.148986	0	0	0	Exchange/demand reaction
EX_gam(e)	D-Glucosamineexchange	gam[e] ->	0	1	0	1	0	0	Exchange/demand reaction
EX_gam(u)	D-Glucosamineexchange	gam[u] <=>	-1	0	-1	0	0	0	Exchange/demand reaction
EX_gchola(e)	glycocholateexchange	gchola[e] ->	0	0	0	0	0	0	Exchange/demand reaction
EX_glc_D(u)	D-glucoseexchange	glc_D[u] <=>	-0.148986	0	-0.148986	0	0	0	Exchange/demand reaction
EX_glu_L(e)	L-glutamate(1-)exchange	glu_L[e] <=>	0	0	0	0	0	0	Exchange/demand reaction
EX_gly(u)	Glycineexchange	gly[u] <=>	-0.45	0	-0.45	0	0	0	Exchange/demand reaction
EX_glyc(u)	Glycerolexchange	glyc[u] <=>	-1.79966	0	-1.79966	0	0	0	Exchange/demand reaction
EX_glygn4(u)	glycogen, structure 4 (glycogenin-1,6-{2[1,4-Glc], [1,4-Glc]})exchange	glygn4[u] <=>	0	0	0	0	0	0	Exchange/demand reaction
EX_glygn5(u)	glycogen, structure 5 (glycogenin-2[1,4-Glc])exchange	glygn5[u] <=>	0	0	0	0	0	0	Exchange/demand reaction
EX_gsn(u)	Guanosineexchange	gsn[u] <=>	-1	0	-1	0	0	0	Exchange/demand reaction
EX_hdcea(e)	Hexadecenoate (n-C16:1)exchange	hdcea[e] <=>	0	0.036517	0	0.036517	0	0	Exchange/demand reaction
EX_hdcea(u)	Hexadecenoate (n-C16:1)exchange	hdcea[u] <=>	-0.036517	0	-0.036517	0	0	0	Exchange/demand reaction
EX_his_L(u)	L-histidineexchange	his_L[u] <=>	-0.15	0	-0.15	0	0	0	Exchange/demand reaction
EX_hyptaur(u)	Hypotaurineexchange	hyptaur[u] <=>	0	0	0	0	0	0	Exchange/demand reaction
EX_ins(u)	Inosineexchange	ins[u] <=>	0	0	0	0	0	0	Exchange/demand reaction
EX_lnlc(e)	linoleateexchange	lnlc[e] <=>	0	0.359109	0	0.359109	0	0	Exchange/demand reaction
EX_lnlnca(e)	alpha-linolenateexchange	lnlnca[e] <=>	0	0.017565	0	0.017565	0	0	Exchange/demand reaction
EX_lnlncg(e)	gamma-linolenateexchange	lnlncg[e] <=>	0	0.017565	0	0.017565	0	0	Exchange/demand reaction
EX_lpchol_hs(u)	lysophosphatidylcholineexchange	lpchol_hs[u] <=>	0	0	0	0	0	0	Exchange/demand reaction
EX_mag_hs(u)	monoacylglycerol 2exchange	mag_hs[u] <=>	0	0	0	0	0	0	Exchange/demand reaction
EX_malt(u)	Maltoseexchange	malt[u] <=>	-0.074493	0	-0.074493	0	0	0	Exchange/demand reaction
EX_man(e)	D-Mannoseexchange	man[e] ->	0	0.148986	0	0.148986	0	0	Exchange/demand reaction
EX_man(u)	D-Mannoseexchange	man[u] <=>	-0.148986	0	-0.148986	0	0	0	Exchange/demand reaction
EX_o2(u)	O2exchange	o2[u] <=>	-1	0	-1	0	0	0	Exchange/demand reaction
EX_ocdca(u)	octadecanoate (n-C18:0)exchange	ocdca[u] <=>	-0.169283	0	-0.169283	0	0	0	Exchange/demand reaction
EX_ocdcea(e)	octadecenoate (n-C18:1)exchange	ocdcea[e] <=>	0	0	0	0	0	0	Exchange/demand reaction
EX_octa(e)	octanoate (n-C8:0)exchange	octa[e] <=>	0	0.012943	0	0.012943	0	0	Exchange/demand reaction
EX_octa(u)	octanoate (n-C8:0)exchange	octa[u] <=>	-0.012943	0	-0.012943	0	0	0	Exchange/demand reaction
EX_oh1(u)	hydroxide ionexchange	oh1[u] <=>	0	0	0	0	0	0	Exchange/demand reaction
EX_pan4p(u)	Pantetheine 4'-phosphateexchange	pan4p[u] <=>	0	0	0	0	0	0	Exchange/demand reaction
EX_pe_hs(u)	phosphatidylethanolamineexchange	pe_hs[u] <=>	0	0	0	0	0	0	Exchange/demand reaction
EX_phe_L(u)	L-phenylalanineexchange	phe_L[u] <=>	-1	0	-1	0	0	0	Exchange/demand reaction
EX_phyQ(e)	phylloquinoneexchange	phyQ[e] ->	0	1	0	1	0	0	Exchange/demand reaction
EX_pro_D(e)	D-prolineexchange	pro_D[e] ->	0	0	0	0	0	0	Exchange/demand reaction
EX_ptth(u)	pantetheineexchange	ptth[u] <=>	0	0	0	0	0	0	Exchange/demand reaction
EX_pydam(e)	Pyridoxamineexchange	pydam[e] ->	0	1	0	1	0	0	Exchange/demand reaction
EX_pydam(u)	Pyridoxamineexchange	pydam[u] <=>	-1	0	-1	0	0	0	Exchange/demand reaction
EX_pydxn(e)	Pyridoxineexchange	pydxn[e] ->	0	1	0	1	0	0	Exchange/demand reaction
EX_pydxn(u)	Pyridoxineexchange	pydxn[u] <=>	-1	0	-1	0	0	0	Exchange/demand reaction
EX_q10(u)	ubiquinone-10exchange	q10[u] <=>	0	0	0	0	0	0	Exchange/demand reaction
EX_q10h2(e)	Ubiquinol-10exchange	q10h2[e] ->	0	0	0	0	0	0	Exchange/demand reaction
EX_retn(e)	all-trans-retinoateexchange	retn[e] ->	0	1	0	1	0	0	Exchange/demand reaction
EX_rib_D(u)	D-riboseexchange	rib_D[u] <=>	-0.178783	0	-0.178783	0	0	0	Exchange/demand reaction
EX_sbt_D(e)	D-glucitolexchange	sbt_D[e] ->	0	0	0	0	0	0	Exchange/demand reaction
EX_strch2(u)	starch, structure 2 (1,6-{2[1,4-Glc], [1,4-Glc]})exchange	strch2[u] <=>	0	0.257339	0	0.257339	0	0	Exchange/demand reaction
EX_tag_hs(e)	triglycerideexchange	tag_hs[e] ->	0	0	0	0	0	0	Exchange/demand reaction
EX_tchola(e)	taurocholic acidexchange	tchola[e] ->	0	0	0	0	0	0	Exchange/demand reaction
EX_thymd(e)	Thymidineexchange	thymd[e] <=>	0	0	0	0	0	0	Exchange/demand reaction
EX_ttdca(u)	tetradecanoate (n-C14:0)exchange	ttdca[u] <=>	-0.068676	0	-0.068676	0	0	0	Exchange/demand reaction
EX_uri(u)	Uridineexchange	uri[u] <=>	-1	0	-1	0	0	0	Exchange/demand reaction
EX_vitd3(e)	calciolexchange	vitd3[e] ->	0	1	0	1	0	0	Exchange/demand reaction
EX_vitd3(u)	calciolexchange	vitd3[u] <=>	-1	0	-1	0	0	0	Exchange/demand reaction
EX_xylt(e)	xylitolexchange	xylt[e] ->	0	0	0	0	0	0	Exchange/demand reaction
EX_xylt(u)	xylitolexchange	xylt[u] <=>	0	0	0	0	0	0	Exchange/demand reaction
PPA_output	PPA_output	ppa[e] ->	0	1000	0	1000	0	0
PPA_input	PPA_input	-> ppa[e]	0	1000	0	1000	0	0
h2o2_output	h2o2_output	h2o2[e] ->	0	1000	0	1000	0	0
h2o2_input	h2o2_input	-> h2o2[e]	0	1000	0	1000	0	0
o2s_output	o2s_output	o2s[e] ->	0	1000	0	1000	0	0
o2s_input	o2s_input	-> o2s[e]	0	1000	0	1000	0	0

## Sheet: Harmful bacteria effect
Additional file 6- Effect of bacteria and diet on gut metabolism. b) Effect of harmful bacteria on SIEC metabolism.
			SIEC - Western		Gut microbiome - Western
Rxns	Rxn names	Formula	Min flux	Max flux	Min flux	Max flux	Mean shift	Range change	Subsytem
'DADNt4lu'	'deoxyadenosine transport via diffusion'	'dad_2[u] <=> dad_2[c] '	0	1	-1000	1000	0.5	1999	'Transport, lumen'
'DGSNtlu'	'deoyguanosine transport via diffusion'	'dgsn[u] <=> dgsn[c] '	0	1	-1000	1000	0.5	1999	'Transport, lumen'
'PUNP2'	'purine-nucleoside phosphorylase (Deoxyadenosine)'	'pi[c] + dad_2[c] <=> ade[c] + 2dr1p[c] '	-1.45	1	-1000	1000	0.225	1997.55	'Purine catabolism'
'PUNP4'	'purine-nucleoside phosphorylase (Deoxyguanosine)'	'pi[c] + dgsn[c] <=> 2dr1p[c] + gua[c] '	-2	1	-1000	1000	0.5	1997	'Purine catabolism'
'ADNtlu'	'adenosine facilated transport in cytosol'	'adn[u] <=> adn[c] '	-3	1	-1000	1000	1	1996	'Transport, lumen'
'GSNtlu'	'guanosine facilated transport in cytosol'	'gsn[u] <=> gsn[c] '	-3	1	-1000	1000	1	1996	'Transport, lumen'
'PUNP3'	'purine-nucleoside phosphorylase (Guanosine)'	'pi[c] + gsn[c] <=> gua[c] + r1p[c] '	-1	470.269	-1000	1000	234.634	1528.73	'Purine catabolism'
'PUNP1'	'purine-nucleoside phosphorylase (Adenosine)'	'pi[c] + adn[c] <=> ade[c] + r1p[c] '	-4.84206	470.269	-1000	1000	232.713	1524.89	'Nucleotide interconversion'
'URItlu'	'uridine facilated transport in cytosol'	'uri[u] <=> uri[c] '	-3	1	-285.767	1000	358.116	1281.77	'Transport, lumen'
'DURIPP'	'deoxyuridine phosphorylase'	'pi[c] + duri[c] <=> ura[c] + 2dr1p[c] '	-2	1	-1000	261.468	368.766	1258.47	'Nucleotide interconversion'
'PYNP2r'	'pyrimidine-nucleoside phosphorylase (uracil)'	'pi[c] + uri[c] <=> ura[c] + r1p[c] '	-1	3	-258.468	1000	369.766	1254.47	'Pyrimidine catabolism'
'INStlu'	'Inosine transport (diffusion)'	'ins[u] <=> ins[c] '	-3	0	-179.381	1000	411.81	1176.38	'Transport, lumen'
'DINtlu'	'deoxyinosine transport via diffusion'	'din[u] <=> din[c] '	0	0	-1000	0	500	1000	'Transport, lumen'
'DURItlu'	'deoxyuridine transport via diffusion'	'duri[u] <=> duri[c] '	0	0	-1000	0	500	1000	'Transport, lumen'
'PUNP6'	'purine-nucleoside phosphorylase (Deoxyinosine)'	'pi[c] + din[c] <=> 2dr1p[c] + hxan[c] '	-2.45	0	-1000	0	498.775	997.55	'Purine catabolism'
'RBK'	'ribokinase'	'atp[c] + rib_D[c] -> h[c] + adp[c] + r5p[c] '	0	0.178783	0	900.849	450.335	900.67	'Pentose phosphate pathway'
'RIBu'	'uptake of ribose by enterocyes'	'rib_D[u] <=> rib_D[c] '	0	0.178783	0	900.849	450.335	900.67	'Transport, lumen'
'GLCt1lu'	'glucose transport (uniport)'	'glc_D[u] <=> glc_D[c] '	-1.5	3.42667	-790.545	3.44452	394.514	789.063	'Transport, lumen'
'PGI'	'glucose-6-phosphate isomerase'	'g6p[c] <=> f6p[c] '	-8.73161	3.42667	-773.196	3.44452	382.223	764.482	'Glycolysis/gluconeogenesis'
'RPI'	'ribose-5-phosphate isomerase'	'r5p[c] <=> ru5p_D[c] '	-3.75162	2.61919	-24.7006	603.019	289.726	621.349	'Pentose phosphate pathway'
'PUNP5'	'purine-nucleoside phosphorylase (Inosine)'	'pi[c] + ins[c] <=> hxan[c] + r1p[c] '	0	469.269	0	1000	265.366	530.731	'Purine catabolism'
'FBA2'	'D-Fructose 1-phosphate D-glyceraldehyde-3-phosphate-lyase'	'f1p[c] <=> dhap[c] + glyald[c] '	0	0.223479	0	522.106	260.941	521.882	'Fructose and mannose metabolism'
'KHK'	'ketohexokinase'	'atp[c] + fru[c] -> h[c] + adp[c] + f1p[c] '	0	0.223479	0	522.106	260.941	521.882	'Fructose and mannose metabolism'
'TRIOK'	'triokinase'	'atp[c] + glyald[c] -> h[c] + adp[c] + g3p[c] '	0	0.223479	0	522.106	260.941	521.882	'Fructose and mannose metabolism'
'FRUt1lu'	'D-fructose transport in via uniport'	'fru[u] <=> fru[c] '	0	0.223479	0	522.106	260.941	521.882	'Transport, lumen'
'FBA'	'fructose-bisphosphate aldolase'	'fdp[c] <=> dhap[c] + g3p[c] '	-2.88556	6.04586	-500.997	21.763	241.197	513.829	'Glycolysis/gluconeogenesis'
'CYSSNAT5tc'	'transport of L-Cysteine into the cell coupled with co-transport with Sodium and counter transport with proton by SNAT5 transporter.'	'h[c] + na1[u] + cys_L[u] <=> na1[c] + h[u] + cys_L[c] '	-4.86667	2.66667	-358.711	89.9818	133.265	441.16	'Transport, extracellular'
'CYTDtlu'	'cytidine facilated transport in cytosol'	'cytd[u] <=> cytd[c] '	-3	1	-179.493	261.468	41.9874	436.961	'Transport, lumen'
'MDHm'	'malate dehydrogenase, mitochondrial'	'nad[m] + mal_L[m] <=> nadh[m] + h[m] + oaa[m] '	-86.8501	1000	-518.287	1000	215.718	431.436	'Citric acid cycle'
'HISSNAT5tc'	'transport of L-Histidine into the cell coupled with co-transport with Sodium and counter transport with proton by SNAT5 transporter.'	'h[c] + na1[u] + his_L[u] <=> na1[c] + h[u] + his_L[c] '	-5	0.15	-358.411	65.3982	144.082	418.66	'Transport, extracellular'
'H2Otu'	'water transport into the enterocyte'	'h2o[u] <=> h2o[c] '	-4.87136	10	-276.838	134.918	73.5245	396.885	'Transport, lumen'
'GLYSNAT5tc'	'transport of Glycine into the cell coupled with co-transport with Sodium and counter transport with proton by SNAT5 transporter.'	'h[c] + na1[u] + gly[u] <=> na1[c] + h[u] + gly[c] '	-5	0.45	-375.869	1	185.159	371.419	'Transport, extracellular'
'LEUB0ATtc'	'transport of L-Leucine by the apical neutral amino acid transporters B(0)AT1 or B(0)AT2 in kidney, intestine or brain'	'leu_L[u] + na1[u] -> na1[c] + leu_L[c] '	0	5	0	358.986	176.993	353.986	'Transport, lumen'
'HISLAT1tc'	'transport of L-Histidine by LAT1 in association with 4F2hc, across the apical surface of the memebranes.'	'leu_L[c] + his_L[u] -> leu_L[u] + his_L[c] '	0	5	0	358.561	176.781	353.561	'Transport, lumen'
'CYSB0AT1Atc'	'transport of L-Cysteine by the apical neutral amino acid transporters in kidney and intestine'	'na1[u] + cys_L[u] -> na1[c] + cys_L[c] '	0	5	0	358.561	176.781	353.561	'Transport, lumen'
'GLYB0AT1tc'	'transport of Glycine by the apical neutral amino acid transporters in kidney and intestine'	'na1[u] + gly[u] -> na1[c] + gly[c] '	0	5	0	358.561	176.781	353.561	'Transport, lumen'
'CO2tm'	'CO2 transport (diffusion), mitochondrial'	'co2[c] <=> co2[m] '	-9.22238	4.085	-90.7675	240.964	77.667	318.424	'Transport, mitochondrial'
'PPItm'	'diphopshate transporter, mitochondrial'	'ppi[c] <=> ppi[m] '	0	473.066	-240.676	533.245	90.2484	300.854	'Transport, mitochondrial'
'RPEc'	'ribulose 5-phosphate 3-epimerase'	'2 ru5p_D[c] <=> 2 xu5p_D[c] '	-1.35011	5.19093	-4.52685	301.51	146.571	299.495	'Pentose phosphate pathway'
'TALA'	'transaldolase'	'g3p[c] + s7p[c] <=> f6p[c] + e4p[c] '	-1.35011	5.19093	-4.52685	301.51	146.571	299.495	'Pentose phosphate pathway'
'TKT1'	'transketolase'	'r5p[c] + xu5p_D[c] <=> g3p[c] + s7p[c] '	-1.35011	5.19093	-4.52685	301.51	146.571	299.495	'Pentose phosphate pathway'
'TKT2'	'transketolase'	'xu5p_D[c] + e4p[c] <=> g3p[c] + f6p[c] '	-1.35011	5.19093	-4.52685	301.51	146.571	299.495	'Pentose phosphate pathway'
'ENO'	'enolase'	'2pg[c] <=> h2o[c] + pep[c] '	-3.065	15.6479	-263.009	52.6853	111.453	296.982	'Glycolysis/gluconeogenesis'
'GAPD'	'glyceraldehyde-3-phosphate dehydrogenase'	'nad[c] + pi[c] + g3p[c] <=> h[c] + nadh[c] + 13dpg[c] '	-3.065	15.6479	-263.009	52.6853	111.453	296.982	'Glycolysis/gluconeogenesis'
'PGK'	'phosphoglycerate kinase'	'atp[c] + 3pg[c] <=> adp[c] + 13dpg[c] '	-15.6479	3.065	-52.6853	263.009	111.453	296.982	'Glycolysis/gluconeogenesis'
'PGM'	'phosphoglycerate mutase'	'2pg[c] <=> 3pg[c] '	-15.6479	3.065	-52.6853	263.009	111.453	296.982	'Glycolysis/gluconeogenesis'
'TPI'	'triose-phosphate isomerase'	'dhap[c] <=> g3p[c] '	-1.91223	8.069	-170.18	116.321	30.0079	276.521	'Glycolysis/gluconeogenesis'
'CITtbm'	'citrate transport, mitochondrial'	'cit[c] + pep[m] <=> cit[m] + pep[c] '	0	3.065	0	270.091	133.513	267.026	'Transport, mitochondrial'
'PEPCKm'	'Phosphoenolpyruvate carboxykinase (GTP)'	'oaa[m] + gtp[m] -> co2[m] + pep[m] + gdp[m] '	0	3.065	0	270.091	133.513	267.026	'Glycolysis/gluconeogenesis'
'PEPCK'	'Phosphoenolpyruvate carboxykinase (GTP)'	'oaa[c] + gtp[c] -> gdp[c] + co2[c] + pep[c] '	0	3.065	0	270.091	133.513	267.026	'Glycolysis/gluconeogenesis'
'DCYTtlu'	'deoxycytidine transport via diffusion'	'dcyt[u] <=> dcyt[c] '	0	1	0	261.468	130.234	260.468	'Transport, lumen'
'DCYTD'	'deoxycytidine deaminase'	'h[c] + h2o[c] + dcyt[c] -> nh4[c] + duri[c] '	0	1	0	261.468	130.234	260.468	'Pyrimidine catabolism'
'CYTD'	'cytidine deaminase'	'h[c] + h2o[c] + cytd[c] -> nh4[c] + uri[c] '	0	2	0	261.468	129.734	259.468	'Pyrimidine catabolism'
'CYOR_u10m'	'ubiquinol-6 cytochrome c reductase, Complex III'	'2 h[m] + 2 ficytC[m] + q10h2[m] -> 4 h[c] + 2 focytC[m] + q10[m] '	0	35.5714	0	292.712	128.57	257.14	'Oxidative phosphorylation'
'ADA'	'Adenosine deaminase'	'h[c] + h2o[c] + adn[c] -> ins[c] + nh4[c] '	0	5.36114	0	261.468	128.053	256.107	'Purine catabolism'
'FUM'	'fumarase'	'h2o[c] + fum[c] <=> mal_L[c] '	-0.225	11.1427	-13.5846	251.363	113.431	253.58	'Citric acid cycle'
'ACONTm'	'Aconitate hydratase'	'cit[m] <=> icit[m] '	0	18.2368	0	271.798	126.78	253.561	'Citric acid cycle'
'ACONT'	'aconitase'	'cit[c] <=> icit[c] '	-18.2368	0	-270.092	0	125.927	251.855	'Citric acid cycle'
'r0913'	''	'icit[m] + mal_L[c] <=> icit[c] + mal_L[m] '	0	18.2368	0	270.092	125.927	251.855	'Transport, mitochondrial'
'GLYK'	'glycerol kinase'	'atp[c] + glyc[c] -> h[c] + adp[c] + glyc3p[c] '	0	2.79966	0	251.203	124.202	248.404	'Glycerophospholipid metabolism'
'GLYKm'	'glycerol kinase'	'atp[m] + glyc[m] -> h[m] + adp[m] + glyc3p[m] '	0	2.79966	0	251.203	124.202	248.404	'Glycerophospholipid metabolism'
'GLYCtm'	'glycerol transport'	'glyc[c] <=> glyc[m] '	0	2.79966	0	251.203	124.202	248.404	'Transport, mitochondrial'
'GLYCTDlu'	'difussion of glycerol accross the brush border membrane'	'glyc[u] <=> glyc[c] '	0	2.79966	0	251.203	124.202	248.404	'Transport, lumen'
'GLYC3Ptmc'	'glycerol-3-phopshate transport, cytoplasm'	'glyc3p[m] <=> glyc3p[c] '	-1000	2.79966	-1000	251.203	124.202	248.404	'Transport, mitochondrial'
'FUMtm'	'fumarate transport, mitochondrial'	'fum[c] + pi[m] <=> pi[c] + fum[m] '	-6.83937	0.225	-240.676	14.1755	109.943	247.787	'Transport, mitochondrial'
'SUCD1m'	'succinate dehydrogenase'	'fad[m] + succ[m] <=> fadh2[m] + fum[m] '	-0.225	6.83937	-14.1755	240.676	109.943	247.787	'Citric acid cycle'
'r0205'	''	'q10[m] + glyc3p[c] <=> q10h2[m] + dhap[c] '	-1000	29.4249	-1000	273.575	122.075	244.15	'Oxidative phosphorylation'
'ADK1m'	'adenylate kinase, mitochondrial'	'atp[m] + amp[m] <=> 2 adp[m] '	0	0	0	240.676	120.338	240.676	'Propanoate metabolism'
'ACCOALm'	'acetate-CoA ligase (AMP-forming)'	'coa[m] + atp[m] + ppa[m] -> ppcoa[m] + ppi[m] + amp[m] '	0	0	0	240.676	120.338	240.676	'Propanoate metabolism'
'PPAtm'	'Propionate transport, diffusion'	'ppa[c] -> ppa[m] '	0	0	0	240.676	120.338	240.676	'Transport, mitochondrial'
'PPAt'	'Propionate transport, diffusion'	'ppa[u] -> ppa[c] '	0	0	0	240.676	120.338	240.676	'Transport, extracellular'
'MMEm'	'methylmalonyl-CoA epimerase/racemase'	'mmcoa_R[m] <=> mmcoa_S[m] '	-0.18	0	-240.676	0	120.248	240.496	'Valine, leucine, and isoleucine metabolism'
'MMMm'	'methylmalonyl-CoA mutase'	'mmcoa_R[m] <=> succoa[m] '	0	0.18	0	240.676	120.248	240.496	'Valine, leucine, and isoleucine metabolism'
'PPCOACm'	'Propionyl-CoA carboxylase, mitochondrial'	'atp[m] + hco3[m] + ppcoa[m] -> h[m] + adp[m] + pi[m] + mmcoa_S[m] '	0	0.18	0	240.676	120.248	240.496	'Valine, leucine, and isoleucine metabolism'
'GMPS2'	'GMP synthase'	'h2o[c] + atp[c] + gln_L[c] + xmp[c] -> 2 h[c] + glu_L[c] + amp[c] + ppi[c] + gmp[c] '	0	2.45	0	241.915	119.732	239.465	'Nucleotide interconversion'
'IMPD'	'IMP dehydrogenase'	'h2o[c] + nad[c] + imp[c] -> h[c] + nadh[c] + xmp[c] '	0	2.45	0	241.915	119.732	239.465	'Nucleotide interconversion'
'H2Otm'	'H2O transport, mitochondrial'	'h2o[c] <=> h2o[m] '	-834.493	20.797	-1000	94.6651	45.8194	239.375	'Transport, mitochondrial'
'GLYPATtc'	'transport of Glycine by the apical PAT2 or PAT1 amino acid transporters in kidney and intestine'	'h[u] + gly[u] -> h[c] + gly[c] '	0	3.86667	0	230.762	113.448	226.895	'Transport, lumen'
'MDH'	'malate dehydrogenase'	'nad[c] + mal_L[c] <=> h[c] + nadh[c] + oaa[c] '	-1000	27.394	-1000	246.932	109.769	219.538	'Citric acid cycle'
'ASPGLUm'	'aspartate-glutamate mitochondrial shuttle'	'h[c] + glu_L[c] + asp_L[m] <=> glu_L[m] + asp_L[c] + h[m] '	-35.8701	1000	-248	1000	106.065	212.13	'Transport, mitochondrial'
'ASPTAm'	'aspartate transaminase'	'akg[m] + asp_L[m] <=> glu_L[m] + oaa[m] '	-1000	35.8701	-1000	248	106.065	212.13	'Alanine and aspartate metabolism'
'AKGMALtm'	'alpha-ketoglutarate/malate transporter'	'akg[m] + mal_L[c] <=> akg[c] + mal_L[m] '	-38.4181	1000	-250.199	1000	105.891	211.781	'Transport, mitochondrial'
'H2Oter'	'H2O endoplasmic reticulum transport'	'h2o[c] <=> h2o[r] '	-10.4994	821.22	-41.7878	1000	73.7458	210.068	'Transport, endoplasmic reticular'
'ASPTA'	'aspartate transaminase'	'akg[c] + asp_L[c] <=> glu_L[c] + oaa[c] '	-39.9181	1000	-246.932	1000	103.507	207.014	'Alanine and aspartate metabolism'
'ALALPATtc'	'transport of L-Alanine by the apical PAT2 or PAT1 amino acid transporters in kidney and intestine'	'h[u] + ala_L[u] -> h[c] + ala_L[c] '	0	3.65	0	209.075	102.712	205.425	'Transport, lumen'
'G3PD1'	'glycerol-3-phosphate dehydrogenase (NAD)'	'nad[c] + glyc3p[c] <=> h[c] + nadh[c] + dhap[c] '	-27.6252	1000	-232.716	1000	102.545	205.091	'Glycerophospholipid metabolism'
'PHELAT3tc'	'transport of phenylalanine by LAT3 inintestinal cells'	'phe_L[u] <=> phe_L[c] '	-3	1	-179.493	19.4682	79.0125	194.961	'Transport, lumen'
'H2Otp'	'H2O transport, peroxisomal'	'h2o[c] <=> h2o[x] '	-14.0102	10.1012	-141.085	65.0588	36.0584	182.032	'Transport, peroxisomal'
'H2O2tp'	'hydrogen peroxide peroxisomal transport via diffusion'	'h2o2[c] <=> h2o2[x] '	-10.1012	14.0102	-65.0588	141.085	36.0584	182.032	'Transport, peroxisomal'
'O2St'	'Superoxide transport, diffusion'	'o2s[c] <=> o2s[e] '	-23.4825	0.04	-202.362	0.0401569	89.4398	178.88	'Transport, extracellular'
'O2Stm'	'Superoxide transport, diffusion'	'o2s[c] <=> o2s[m] '	-0.04	23.4825	-0.0401569	202.362	89.4398	178.88	'Transport, mitochondrial'
'ADNK4'	'adenosine kinase'	'adn[c] + dgtp[c] -> h[c] + amp[c] + dgdp[c] '	0	821.22	0	1000	89.39	178.78	'Purine synthesis'
'ADNK1'	'adenosine kinase'	'atp[c] + adn[c] -> h[c] + adp[c] + amp[c] '	0	821.22	0	1000	89.39	178.78	'Nucleotide interconversion'
'CYTDK1'	'ATPcytidine 5-phosphotransferase'	'atp[c] + cytd[c] -> h[c] + adp[c] + cmp[c] '	0	821.22	0	1000	89.39	178.78	'Nucleotide interconversion'
'NTD11'	' 5''-nucleotidase (IMP)'	'h2o[c] + imp[c] -> pi[c] + ins[c] '	0	821.22	0	1000	89.39	178.78	'Purine catabolism'
'NT5C'	'Nicotinate D-ribonucleotide phosphohydrolase'	'h2o[c] + nicrnt[c] -> pi[c] + nicrns[c] '	0	821.22	0	1000	89.39	178.78	'NAD metabolism'
'NTD4'	' 5''-nucleotidase (CMP)'	'h2o[c] + cmp[c] -> pi[c] + cytd[c] '	0	821.22	0	1000	89.39	178.78	'Pyrimidine catabolism'
'TMDK1'	'thymidine kinase (ATP:thymidine)'	'atp[c] + thymd[c] -> h[c] + adp[c] + dtmp[c] '	0	821.22	0	1000	89.39	178.78	'Nucleotide interconversion'
'NaKt'	'Na+/K+ exchanging ATPase'	'h2o[c] + na1[c] + atp[c] + k[e] -> h[c] + na1[e] + adp[c] + pi[c] + k[c] '	0	821.22	0	1000	89.39	178.78	'Transport, extracellular'
'ACP1_FMN'	'acid phosphatase (FMN)'	'h2o[c] + fmn[c] -> pi[c] + ribflv[c] '	0	821.22	0	1000	89.39	178.78	'Vitamin B2 metabolism'
'FBP'	'fructose-bisphosphatase'	'h2o[c] + fdp[c] -> pi[c] + f6p[c] '	0	821.22	0	1000	89.39	178.78	'Glycolysis/gluconeogenesis'
'CHOLABetc'	'efflux of Cholesterol from the enterocytes into lumen'	'h2o[c] + atp[c] + chsterol[c] -> h[c] + adp[c] + pi[c] + chsterol[u] '	0	821.22	0	1000	89.39	178.78	'Transport, lumen'
'PIter'	'phosphate transport, endoplasmic reticulum'	'pi[r] <=> pi[c] '	0	821.22	0	1000	89.39	178.78	'Transport, endoplasmic reticular'
'ADNK3'	'adenosine kinase'	'adn[c] + gtp[c] -> h[c] + amp[c] + gdp[c] '	0	821.22	0	1000	89.39	178.78	'Purine synthesis'
'RBFK'	'riboflavin kinase'	'atp[c] + ribflv[c] -> h[c] + adp[c] + fmn[c] '	0	821.22	0	1000	89.39	178.78	'Vitamin B2 metabolism'
'INSK'	'insosine kinase'	'atp[c] + ins[c] -> h[c] + adp[c] + imp[c] '	0	821.22	0	1000	89.39	178.78	'Purine synthesis'
'NICRNS'	'NICRNS'	'atp[c] + nicrns[c] -> h[c] + adp[c] + nicrnt[c] '	0	821.22	0	1000	89.39	178.78	'NAD metabolism'
'NTD7'	' 5''-nucleotidase (AMP)'	'h2o[c] + amp[c] -> pi[c] + adn[c] '	0	821.22	0	1000	89.39	178.78	'Nucleotide interconversion'
'NTD5'	' 5''-nucleotidase (dTMP)'	'h2o[c] + dtmp[c] -> pi[c] + thymd[c] '	0	821.22	0	1000	89.39	178.78	'Pyrimidine catabolism'
'NDPK5'	'nucleoside-diphosphate kinase (ATP:dGDP)'	'atp[c] + dgdp[c] <=> adp[c] + dgtp[c] '	0	821.22	0	1000	89.39	178.78	'Nucleotide interconversion'
'G6PPer'	'glucose-6-phosphate phosphatase, edoplasmic reticular'	'h2o[r] + g6p[r] -> glc_D[r] + pi[r] '	0	821.22	0	1000	89.39	178.78	'Glycolysis/gluconeogenesis'
'G6Pter'	'glucose 6-phosphate endoplasmic reticular transport via diffusion'	'g6p[c] <=> g6p[r] '	0	821.22	0	1000	89.39	178.78	'Transport, endoplasmic reticular'
'GLCter'	'glucose transport, endoplasmic reticulum'	'glc_D[c] <=> glc_D[r] '	-821.22	0	-1000	0	89.39	178.78	'Transport, endoplasmic reticular'
'HYPOE'	'hypothetical enyme'	'h2o[c] + pyam5p[c] -> pi[c] + pydam[c] '	0	821.22	0	1000	89.39	178.78	'Vitamin B6 metabolism'
'PDXPP'	'Pyridoxine 5-phosphate phosphatase'	'h2o[c] + pdx5p[c] -> pi[c] + pydxn[c] '	0	821.22	0	1000	89.39	178.78	'Vitamin B6 metabolism'
'PYDAMK'	'pyridoxamine kinase'	'atp[c] + pydam[c] -> h[c] + adp[c] + pyam5p[c] '	0	821.22	0	1000	89.39	178.78	'Vitamin B6 metabolism'
'PYDXK'	'pyridoxal kinase'	'atp[c] + pydx[c] -> h[c] + adp[c] + pydx5p[c] '	0	821.22	0	1000	89.39	178.78	'Vitamin B6 metabolism'
'PYDXNK'	'pyridoxine kinase'	'atp[c] + pydxn[c] -> h[c] + adp[c] + pdx5p[c] '	0	821.22	0	1000	89.39	178.78	'Vitamin B6 metabolism'
'PYDXPP'	'Pyridoxal 5-phosphate phosphatase'	'h2o[c] + pydx5p[c] -> pi[c] + pydx[c] '	0	821.22	0	1000	89.39	178.78	'Vitamin B6 metabolism'
'P5CRm'	'pyrroline-5-carboxylate reductase (m)'	'2 h[m] + nadph[m] + 1pyr5c[m] -> nadp[m] + pro_L[m] '	0	821.22	0	1000	89.39	178.78	'Arginine and Proline Metabolism'
'PCm'	'pyruvate carboxylase'	'atp[m] + hco3[m] + pyr[m] -> h[m] + oaa[m] + adp[m] + pi[m] '	0	821.225	0	1000	89.3876	178.775	'Pyruvate metabolism'
'ME2m'	'malic enzyme (NADP), mitochondrial'	'mal_L[m] + nadp[m] -> co2[m] + pyr[m] + nadph[m] '	0	821.225	0	1000	89.3876	178.775	'Pyruvate metabolism'
'CHOLETDlu'	'difussion of cholesterol accross the brush border membrane'	'chsterol[u] -> chsterol[c] '	0	821.225	0	1000	89.3875	178.775	'Transport, lumen'
'NKCCt'	'Na+-K+-Cl- cotransport'	'na1[e] + 2 cl[e] + k[e] <=> na1[c] + 2 cl[c] + k[c] '	-822.22	1000	-1000	1000	88.89	177.78	'Transport, extracellular'
'ADNt4lu'	'adenosine transport (Na/Adn cotransport)'	'na1[u] + adn[u] -> na1[c] + adn[c] '	0	3	0	179.493	88.2466	176.493	'Transport, lumen'
'PHELAT1tc'	'transport of L-Phenylalanine by LAT1 in association with 4F2hc, across the apical surface of the memebranes.'	'leu_L[c] + phe_L[u] -> leu_L[u] + phe_L[c] '	0	3	0	179.493	88.2466	176.493	'Transport, lumen'
'GSNt4lu'	'guanosine transport in via sodium symport'	'na1[u] + gsn[u] -> na1[c] + gsn[c] '	0	3	0	179.493	88.2466	176.493	'Transport, lumen'
'INSt4lu'	'inosine transport in via sodium symport'	'na1[u] + ins[u] -> na1[c] + ins[c] '	0	3	0	179.493	88.2466	176.493	'Transport, lumen'
'PHEB0AT1tc'	'transport of L-Phenylalanine by the apical neutral amino acid transporters in kidney and intestine'	'na1[u] + phe_L[u] -> na1[c] + phe_L[c] '	0	3	0	179.493	88.2466	176.493	'Transport, lumen'
'CYTDt4lu'	'cytidine transport in via sodium symport'	'na1[u] + cytd[u] -> na1[c] + cytd[c] '	0	3	0	179.493	88.2466	176.493	'Transport, lumen'
'URIt4lu'	'uridine transport in via sodium symport'	'na1[u] + uri[u] -> na1[c] + uri[c] '	0	3	0	179.493	88.2466	176.493	'Transport, lumen'
'CYSALANlu'	'L-alanine/L-cysteine Na-dependent exchange (Cys-L in)'	'ala_L[c] + na1[u] + cys_L[u] -> na1[c] + ala_L[u] + cys_L[c] '	0	3.2875	0	179.281	87.9966	175.993	'Transport, lumen'
'HEX1'	'hexokinase (D-glucose:ATP)'	'atp[c] + glc_D[c] -> h[c] + adp[c] + g6p[c] '	0	824.647	0	1000	87.6766	175.353	'Glycolysis/gluconeogenesis'
'H2CO3Dm'	'carboxylic acid dissociation'	'co2[m] + h2o[m] <=> h[m] + hco3[m] '	0	825.46	0	1000	87.2701	174.54	'Miscellaneous'
'PFK'	'phosphofructokinase'	'atp[c] + f6p[c] -> h[c] + adp[c] + fdp[c] '	0	826.784	0	1000	86.6079	173.216	'Glycolysis/gluconeogenesis'
'GLYt7_211_r'	'glycine reversible transport via sodium and chloride symport (2:1:1)'	'2 na1[e] + gly[e] + cl[e] <=> 2 na1[c] + cl[c] + gly[c] '	-1000	856.801	-1000	1000	71.5997	143.199	'Transport, extracellular'
'ALAt4lu'	'transport of L-Alanine by the apical neutral amino acid transporters in kidney and intestine'	'na1[u] + ala_L[u] -> na1[c] + ala_L[c] '	0	2.76667	0	139.783	68.5083	137.017	'Transport, lumen'
'GTHO'	'glutathione oxidoreductase'	'h[c] + nadph[c] + gthox[c] -> nadp[c] + 2 gthrd[c] '	0	22.1104	0	157.37	67.6299	135.26	'Glutamate metabolism'
'GTHP'	'glutathione peroxidase'	'2 gthrd[c] + h2o2[c] <=> 2 h2o[c] + gthox[c] '	0	22.1104	0	157.37	67.6299	135.26	'Glutathione metabolism'
'O2tm'	'O2 transport (diffusion)'	'o2[c] <=> o2[m] '	-11.4152	6.6505	-98.0149	50.1186	21.5658	130.068	'Transport, mitochondrial'
'CYOOm3'	'cytochrome c oxidase, mitochondrial Complex IV'	'7.92 h[m] + o2[m] + 4 focytC[m] -> 4 h[c] + 1.96 h2o[m] + 4 ficytC[m] + 0.02 o2s[m] '	0	17.7857	0	146.356	64.2851	128.57	'Oxidative phosphorylation'
'PTRCTDu'	'absorption for putrescine across the apical side'	'ptrc[u] <=> ptrc[c] '	0	1	-81.1714	44.0552	19.0581	124.227	'Transport, lumen'
'CYSGLNNlu'	'L-cysteine/L-glutamine Na-dependent exchange (Cys-L in)'	'na1[u] + cys_L[u] + gln_L[c] -> na1[c] + cys_L[c] + gln_L[u] '	0	3.09	0	124.92	60.9149	121.83	'Transport, lumen'
'ALATA_L'	'L-alanine transaminase'	'akg[c] + ala_L[c] <=> glu_L[c] + pyr[c] '	-3.475	1	-56.2778	68.0191	7.10811	119.822	'Glutamate metabolism'
'GLNLAT1tc'	'transport of L-Glutamine by LAT1 in association with 4F2hc, across the apical surface of the memebranes.'	'leu_L[c] + gln_L[u] -> leu_L[u] + gln_L[c] '	0	2.06	0	121.729	59.8346	119.669	'Transport, lumen'
'GLNB0AT1tc'	'transport of L-Glutamine by the apical neutral amino acid transporters in kidney and intestine'	'na1[u] + gln_L[u] -> na1[c] + gln_L[c] '	0	2.06	0	121.729	59.8346	119.669	'Transport, lumen'
'O2tp'	'O2 transport, peroxisomal'	'o2[c] <=> o2[x] '	-6.67582	10.1012	-70.5424	65.0588	4.45448	118.824	'Transport, peroxisomal'
'O2tu'	'diffusion of oxygen into enterocyte'	'o2[u] <=> o2[c] '	0	1	-118.8	1.00801	59.3959	118.808	'Transport, lumen'
'CYSTHRNlu'	'L-cysteine/L-threonine Na-dependent exchange (Cys-L in)'	'na1[u] + cys_L[u] + thr_L[c] -> na1[c] + cys_L[c] + thr_L[u] '	0	2	0	119.687	58.8436	117.687	'Transport, lumen'
'CYSASNNlu'	'L-cysteine/L-asparagine Na-dependent exchange (Cys-L in)'	'na1[u] + asn_L[c] + cys_L[u] -> na1[c] + asn_L[u] + cys_L[c] '	0	2	0	119.687	58.8436	117.687	'Transport, lumen'
'CYSSERNlu'	'L-serine/L-cysteine Na-dependent exchange (Cys-L in)'	'na1[u] + cys_L[u] + ser_L[c] -> na1[c] + cys_L[c] + ser_L[u] '	0	2	0	119.687	58.8436	117.687	'Transport, lumen'
'ASNB0AT1tc'	'transport of L-Asparagine by the apical neutral amino acid transporters in kidney and intestine'	'na1[u] + asn_L[u] -> na1[c] + asn_L[c] '	0	2.075	0	119.662	58.7936	117.587	'Transport, lumen'
'THRB0AT1tc'	'transport of L-Threonine by the apical neutral amino acid transporters in kidney and intestine'	'na1[u] + thr_L[u] -> na1[c] + thr_L[c] '	0	2.075	0	119.662	58.7936	117.587	'Transport, lumen'
'SERB0AT1tc'	'transport of L-Serine by the apical neutral amino acid transporters in kidney and intestine'	'na1[u] + ser_L[u] -> na1[c] + ser_L[c] '	0	2.33333	0	119.662	58.6644	117.329	'Transport, lumen'
'UREAt'	'Urea transport via facilitate diffusion'	'urea[e] <=> urea[c] '	-4.52	31.9612	-17.9309	135.598	45.1131	117.048	'Transport, extracellular'
'UREAt5'	'urea, water cotransport'	'h2o[e] + urea[e] <=> h2o[c] + urea[c] '	-31.9612	0	-135.598	0	51.8185	103.637	'Transport, extracellular'
'EX_h2o(e)'	'H2Oexchange'	'h2o[e] -> '	0	31.9612	0	135.598	51.8185	103.637	'Exchange/demand reaction'
'ALACYSNlu'	'L-alanine/L-cysteine Na-dependent exchange (Ala-L in)'	'na1[u] + ala_L[u] + cys_L[c] -> na1[c] + ala_L[c] + cys_L[u] '	0	2	0	104.837	51.4187	102.837	'Transport, lumen'
'MALtm'	'malate transport, mitochondrial'	'mal_L[c] + pi[m] <=> pi[c] + mal_L[m] '	-0.915	9.00588	-45.0688	65.0814	5.96088	100.229	'Transport, mitochondrial'
'ALAASNNalu'	'L-alanine/L-asparagine Na-dependent exchange (Ala-L in)'	'na1[u] + ala_L[u] + asn_L[c] -> na1[c] + ala_L[c] + asn_L[u] '	0	1.5	0	97.2051	47.8525	95.7051	'Transport, lumen'
'ALASERNlu'	'L-alanine/L-serine Na-dependent exchange (Ala-L in)'	'na1[u] + ala_L[u] + ser_L[c] -> na1[c] + ala_L[c] + ser_L[u] '	0	1.5	0	97.2051	47.8525	95.7051	'Transport, lumen'
'ALATHRNlu'	'L-alanine/L-threonine Na-dependent exchange (Ala-L in)'	'na1[u] + ala_L[u] + thr_L[c] -> na1[c] + ala_L[c] + thr_L[u] '	0	1.5	0	97.2051	47.8525	95.7051	'Transport, lumen'
'ALAGLNNlu'	'L-alanine/L-glutamine Na-dependent exchange (Ala-L in)'	'na1[u] + ala_L[u] + gln_L[c] -> na1[c] + ala_L[c] + gln_L[u] '	0	2.6125	0	97.4662	47.4268	94.8537	'Transport, lumen'
'PPM'	'phosphopentomutase'	'r1p[c] <=> r5p[c] '	-4.52407	472.296	-17.9309	553.027	33.6623	94.1382	'Pentose phosphate pathway'
'TDP'	'thiamin pyrophosphatase'	'h2o[c] + thmpp[c] -> h[c] + pi[c] + thmmp[c] '	0	410.61	0	501.997	45.6934	91.3869	'Thiamine metabolism'
'THMP'	'thiamin phosphatase'	'h2o[c] + thmmp[c] -> pi[c] + thm[c] '	0	410.61	0	501.997	45.6934	91.3869	'Thiamine metabolism'
'TMDPK'	'Thiamin pyrophosphokinase (EC 2.7.6.2)'	'atp[c] + thm[c] -> h[c] + amp[c] + thmpp[c] '	0	410.61	0	501.997	45.6934	91.3869	'Thiamine metabolism'
'SPODMm'	'superoxide dismutase'	'2 h[m] + 2 o2s[m] -> o2[m] + h2o2[m] '	0	11.9102	0	102.237	45.1632	90.3264	'ROS detoxification'
'H2O2tm'	'hydrogen peroxide mitochondrial transport'	'h2o2[c] <=> h2o2[m] '	-11.9102	0	-102.237	0	45.1632	90.3264	'Transport, mitochondrial'
'PPA'	'inorganic diphosphatase'	'h2o[c] + ppi[c] -> h[c] + 2 pi[c] '	0	413.933	0	503.866	44.9668	89.9335	'Oxidative phosphorylation'
'GLNCYSNlu'	'L-cysteine/L-glutamine Na-dependent exchange (Gln-L in)'	'na1[u] + cys_L[c] + gln_L[u] -> na1[c] + cys_L[u] + gln_L[c] '	0	1.545	0	91.2969	44.8759	89.7519	'Transport, lumen'
'GLNALANlu'	'L-alanine/L-glutamine Na-dependent exchange (Gln-L in)'	'ala_L[c] + na1[u] + gln_L[u] -> na1[c] + ala_L[u] + gln_L[c] '	0	1.84	0	91.2969	44.7284	89.4569	'Transport, lumen'
'GALt1lu'	'galactose transport (uniport)'	'gal[u] <=> gal[c] '	-1.5	0.223479	-89.7466	0.315857	44.0771	88.339	'Transport, lumen'
'ASNTHRNlu'	'L-threonine/L-asparagine Na-dependent exchange (Asn-L in)'	'na1[u] + asn_L[u] + thr_L[c] -> na1[c] + asn_L[c] + thr_L[u] '	0	1.5	0	89.7466	44.1233	88.2466	'Transport, lumen'
'THRASNNlu'	'L-threonine/L-asparagine Na-dependent exchange (Thr-L in)'	'na1[u] + asn_L[c] + thr_L[u] -> na1[c] + asn_L[u] + thr_L[c] '	0	1.5	0	89.7466	44.1233	88.2466	'Transport, lumen'
'GALSGLT1lu'	'transport of D-Galactose from extracellular space to cytosol of mucosal cells in small intestine'	'h2o[c] + 2 na1[u] + atp[c] + gal[u] -> h[c] + 2 na1[c] + adp[c] + pi[c] + gal[c] '	0	1.5	0	89.7466	44.1233	88.2466	'Transport, lumen'
'THRSERNlu'	'L-serine/L-threonine Na-dependent exchange (Thr-L in)'	'na1[u] + ser_L[c] + thr_L[u] -> na1[c] + ser_L[u] + thr_L[c] '	0	1.5	0	89.7466	44.1233	88.2466	'Transport, lumen'
'GLNTHRNlu'	'L-threonine/L-glutamine Na-dependent exchange (Gln-L in)'	'na1[u] + gln_L[u] + thr_L[c] -> na1[c] + gln_L[c] + thr_L[u] '	0	1.5	0	89.7466	44.1233	88.2466	'Transport, lumen'
'CYTDt5lu'	'cytidine transport (1:2 Na/cytd cotransport)'	'2 na1[u] + cytd[u] -> 2 na1[c] + cytd[c] '	0	1.5	0	89.7466	44.1233	88.2466	'Transport, lumen'
'GLCSGLT1lu'	'transport of D-glucose from extracellular space to cytosol of mucosal cells in small intestine'	'h2o[c] + 2 na1[u] + atp[c] + glc_D[u] -> h[c] + 2 na1[c] + adp[c] + pi[c] + glc_D[c] '	0	1.5	0	89.7466	44.1233	88.2466	'Transport, lumen'
'SERTHRNlu'	'L-serine/L-threonine Na-dependent exchange (Ser-L in)'	'na1[u] + ser_L[u] + thr_L[c] -> na1[c] + ser_L[c] + thr_L[u] '	0	1.5	0	89.7466	44.1233	88.2466	'Transport, lumen'
'URIt5lu'	'uridine transport in via sodium symport (1:2)'	'2 na1[u] + uri[u] -> 2 na1[c] + uri[c] '	0	1.5	0	89.7466	44.1233	88.2466	'Transport, lumen'
'SERASNNlu'	'L-serine/L-asparagine Na-dependent exchange (Ser-L in)'	'na1[u] + asn_L[c] + ser_L[u] -> na1[c] + asn_L[u] + ser_L[c] '	0	1.5	0	89.7466	44.1233	88.2466	'Transport, lumen'
'ASNSERNlu'	'L-serine/L-asparagine Na-dependent exchange (Asn-L in)'	'na1[u] + asn_L[u] + ser_L[c] -> na1[c] + asn_L[c] + ser_L[u] '	0	1.5	0	89.7466	44.1233	88.2466	'Transport, lumen'
'ADNt5lu'	'adenosine transport (1:2 Na/Adn cotransport)'	'2 na1[u] + adn[u] -> 2 na1[c] + adn[c] '	0	1.5	0	89.7466	44.1233	88.2466	'Transport, lumen'
'GSNt5lu'	'guanosine transport in via sodium (1:2) symport'	'2 na1[u] + gsn[u] -> 2 na1[c] + gsn[c] '	0	1.5	0	89.7466	44.1233	88.2466	'Transport, lumen'
'GLNSERNlu'	'L-serine/L-glutamine Na-dependent exchange (Gln-L in)'	'na1[u] + gln_L[u] + ser_L[c] -> na1[c] + gln_L[c] + ser_L[u] '	0	1.5	0	89.7466	44.1233	88.2466	'Transport, lumen'
'GLNASNNlu'	'L-glutamine/L-asparagine Na-dependent exchange (Gln-L in)'	'na1[u] + asn_L[c] + gln_L[u] -> na1[c] + asn_L[u] + gln_L[c] '	0	1.5	0	89.7466	44.1233	88.2466	'Transport, lumen'
'INSt5lu'	'inosine transport in via sodium (1:2) symport'	'2 na1[u] + ins[u] -> 2 na1[c] + ins[c] '	0	1.5	0	89.7466	44.1233	88.2466	'Transport, lumen'
'THRCYSNlu'	'L-cysteine/L-threonine Na-dependent exchange (Thr-L in)'	'na1[u] + cys_L[c] + thr_L[u] -> na1[c] + cys_L[u] + thr_L[c] '	0	1.55625	0	89.7466	44.0952	88.1904	'Transport, lumen'
'ASNCYSNlu'	'L-cysteine/L-asparagine Na-dependent exchange (Asn-L in)'	'na1[u] + asn_L[u] + cys_L[c] -> na1[c] + asn_L[c] + cys_L[u] '	0	1.55625	0	89.7466	44.0952	88.1904	'Transport, lumen'
'ASNGLNNlu'	'L-glutamine/L-asparagine Na-dependent exchange (Asn-L in)'	'na1[u] + asn_L[u] + gln_L[c] -> na1[c] + asn_L[c] + gln_L[u] '	0	1.80625	0	89.8404	44.0171	88.0341	'Transport, lumen'
'THRGLNNlu'	'L-threonine/L-glutamine Na-dependent exchange (Thr-L in)'	'na1[u] + gln_L[c] + thr_L[u] -> na1[c] + gln_L[u] + thr_L[c] '	0	1.80625	0	89.8404	44.0171	88.0341	'Transport, lumen'
'SERCYSNlu'	'L-serine/L-cysteine Na-dependent exchange (Ser-L in)'	'na1[u] + cys_L[c] + ser_L[u] -> na1[c] + cys_L[u] + ser_L[c] '	0	1.75	0	89.7466	43.9983	87.9966	'Transport, lumen'
'THRALANlu'	'L-alanine/L-threonine Na-dependent exchange (Thr-L in)'	'ala_L[c] + na1[u] + thr_L[u] -> na1[c] + ala_L[u] + thr_L[c] '	0	1.80625	0	89.7466	43.9702	87.9404	'Transport, lumen'
'ASNALANlu'	'L-alanine/L-asparagine Na-dependent exchange (Asn-L in)'	'ala_L[c] + na1[u] + asn_L[u] -> na1[c] + ala_L[u] + asn_L[c] '	0	1.80625	0	89.7466	43.9702	87.9404	'Transport, lumen'
'SERGLNNlu'	'L-serine/L-glutamine Na-dependent exchange (Ser-L in)'	'na1[u] + gln_L[c] + ser_L[u] -> na1[c] + gln_L[u] + ser_L[c] '	0	2	0	89.8404	43.9202	87.8404	'Transport, lumen'
'GLUt2m'	'L-glutamate reversible transport via proton symport, mitochondrial'	'h[c] + glu_L[c] <=> glu_L[m] + h[m] '	-1000	2.32333	-1000	90.1376	43.9071	87.8143	'Transport, mitochondrial'
'SERALANlu'	'L-alanine/L-serine Na-dependent exchange (Ser-L in)'	'ala_L[c] + na1[u] + ser_L[u] -> na1[c] + ala_L[u] + ser_L[c] '	0	2	0	89.7466	43.8733	87.7466	'Transport, lumen'
'CITRtm'	'citrulline mitochondrial transport via proton antiport'	'citr_L[m] <=> citr_L[c] '	-1.15	4.52	-31.2539	57.0572	11.2167	82.641	'Transport, mitochondrial'
'CO2t'	'CO2 transporter via diffusion'	'co2[e] <=> co2[c] '	-12.5436	0	-94.72	0	41.0882	82.1763	'Transport, extracellular'
'EX_co2(e)'	'CO2exchange'	'co2[e] -> '	0	12.5436	0	94.72	41.0882	82.1763	'Exchange/demand reaction'
'ORNALArBATtc'	'transport of L-Ornithine into the cell in exchange for L-Alanine by b0,+AT transporter at the apical surfaces of the membranes of small intestine and renal cells.'	'ala_L[c] + orn[u] -> ala_L[u] + orn[c] '	0	1	0	82.7113	40.8556	81.7113	'Transport, extracellular'
'ORNLEUrBATtc'	'transport of L-Ornithine into the cell in exchange for L-Leucine by b0,+AT transporter at the apical surfaces of the membranes of small intestine and renal cells.'	'leu_L[c] + orn[u] -> leu_L[u] + orn[c] '	0	1	0	81.6812	40.3406	80.6812	'Transport, extracellular'
'ORNDC'	'Ornithine Decarboxylase'	'h[c] + orn[c] -> co2[c] + ptrc[c] '	0	3.23606	0	81.1714	38.9677	77.9353	'Urea cycle'
'ORNt4m'	'ornithine mitochondrial transport exchange with citruline'	'h[c] + orn[m] + citr_L[c] <=> h[m] + orn[c] + citr_L[m] '	-5.52	2.40809	-33.2822	50.4147	10.1222	75.7688	'Transport, mitochondrial'
'EX_h(u)'	'protonexchange'	'h[u] <=> '	-1	4	-1	79.5869	37.7934	75.5869	'Exchange/demand reaction'
'KHtu'	'potassium/proton antiport at the apical surface of enterocyte'	'h[c] + k[u] <=> h[u] + k[c] '	0	1.405	0	76.5075	37.5513	75.1025	'Transport, lumen'
'ORNTArm'	'ornithine transaminase reversible (m)'	'akg[m] + orn[m] <=> glu_L[m] + glu5sa[m] '	-2.76601	1.15	-45.3745	31.2539	6.25231	72.7123	'Urea cycle'
'CATp'	'catalase A, peroxisomal'	'2 h2o2[x] -> o2[x] + 2 h2o[x] '	0	11.3867	0	81.3012	34.9572	69.9145	'Miscellaneous'
'ASPt6lu'	'L-aspartate transport via Na, H symport and K antiport'	'3 na1[u] + h[u] + k[c] + asp_L[u] -> h[c] + 3 na1[c] + asp_L[c] + k[u] '	0	0.225	0	69.8362	34.8056	69.6112	'Transport, lumen'
'GABAPAT1tc'	'transport of GABA by PAT1 in renal and intestinal cells'	'h[u] + 4abut[u] -> h[c] + 4abut[c] '	0	0	0	66.646	33.323	66.646	'Transport, lumen'
'FTCD'	'formimidoyltransferase cyclodeaminase'	'2 h[c] + 5forthf[c] -> nh4[c] + methf[c] '	0	0.15	0	65.3982	32.6241	65.2482	'Folate metabolism'
'GluForTx'	'Glutamate formimidoyltransferase'	'h[c] + thf[c] + forglu[c] -> glu_L[c] + 5forthf[c] '	0	0.15	0	65.3982	32.6241	65.2482	'Histidine metabolism'
'HISD'	'Histidine ammonia-lyase (EC 4.3.1.3)'	'his_L[c] -> nh4[c] + urcan[c] '	0	0.15	0	65.3982	32.6241	65.2482	'Histidine metabolism'
'IZPN'	'imidazolonepropionase'	'h2o[c] + 4izp[c] -> h[c] + forglu[c] '	0	0.15	0	65.3982	32.6241	65.2482	'Histidine metabolism'
'URCN'	'urocanase'	'h2o[c] + urcan[c] -> 4izp[c] '	0	0.15	0	65.3982	32.6241	65.2482	'Histidine metabolism'
'MTHFC'	'methenyltetrahydrofolate cyclohydrolase'	'h2o[c] + methf[c] <=> h[c] + 10fthf[c] '	-1.33333	0.15	-2	64.6402	31.9117	65.1568	'Folate metabolism'
'LACLMCTlu'	'uptake of lactate by enterocyes.'	'h[u] + lac_L[u] -> h[c] + lac_L[c] '	0	0	0	64.9852	32.4926	64.9852	'Transport, lumen'
'O2t'	'o2 transport (diffusion)'	'o2[e] <=> o2[c] '	-13.2786	1	-78.0584	1	32.3899	64.7798	'Transport, extracellular'
'EX_o2(e)'	'O2exchange'	'o2[e] <=> '	-1	13.2786	-1	78.0584	32.3899	64.7798	'Exchange/demand reaction'
'GLUt6lu'	'Glutamate transport via Na, H symport and K antiport'	'3 na1[u] + h[u] + k[c] + glu_L[u] -> h[c] + 3 na1[c] + glu_L[c] + k[u] '	0	0.18	0	62.9816	31.4008	62.8016	'Transport, lumen'
'FMNAT'	'FMN adenylyltransferase'	'h[c] + atp[c] + fmn[c] -> ppi[c] + fad[c] '	0	469.269	0	531.75	31.2405	62.481	'Vitamin B2 metabolism'
'ADPT'	'adenine phosphoribosyltransferase'	'ade[c] + prpp[c] -> amp[c] + ppi[c] '	0	469.269	0	531.75	31.2405	62.481	'Nucleotide salvage pathway'
'HXPRT'	'hypoxanthine phosphoribosyltransferase (Hypoxanthine)'	'prpp[c] + hxan[c] -> ppi[c] + imp[c] '	0	469.269	0	531.75	31.2405	62.481	'Nucleotide salvage pathway'
'DNADDP'	'DNADDP'	'h2o[c] + dnad[c] -> 2 h[c] + amp[c] + nicrnt[c] '	0	469.269	0	531.75	31.2405	62.481	'NAD metabolism'
'GUAPRT'	'guanine phosphoribosyltransferase'	'prpp[c] + gua[c] -> ppi[c] + gmp[c] '	0	469.269	0	531.75	31.2405	62.481	'Nucleotide salvage pathway'
'NNAT'	'nicotinate-nucleotide adenylyltransferase'	'h[c] + atp[c] + nicrnt[c] -> ppi[c] + dnad[c] '	0	469.269	0	531.75	31.2405	62.481	'NAD metabolism'
'PRPPS'	'phosphoribosylpyrophosphate synthetase'	'atp[c] + r5p[c] <=> h[c] + amp[c] + prpp[c] '	0	469.269	0	531.75	31.2405	62.481	'Pentose phosphate pathway'
'NTD9'	' 5''-nucleotidase (GMP)'	'h2o[c] + gmp[c] -> pi[c] + gsn[c] '	0	469.269	0	531.75	31.2405	62.481	'Nucleotide interconversion'
'FADDP'	'FAD diphosphatase'	'h2o[c] + fad[c] -> 2 h[c] + fmn[c] + amp[c] '	0	469.269	0	531.75	31.2405	62.481	'Vitamin B2 metabolism'
'4ABUTtm'	'4-aminobutanoate mitochondrial transport via diffusion'	'4abut[c] <=> 4abut[m] '	0	4.19807	0	66.646	31.224	62.448	'Transport, mitochondrial'
'ABTArm'	'4-aminobutyrate transaminase, reversible (mitochondrial)'	'4abut[m] + akg[m] <=> glu_L[m] + sucsal[m] '	0	4.19807	0	66.646	31.224	62.448	'Glutamate metabolism'
'SSALxm'	'SSALxm'	'sucsal[m] + nad[m] + h2o[m] -> nadh[m] + 2 h[m] + succ[m] '	0	4.19807	0	66.646	31.224	62.448	'Methionine and cysteine metabolism'
'ME2'	'malic enzyme (NADP)'	'nadp[c] + mal_L[c] -> nadph[c] + pyr[c] + co2[c] '	0	3.065	0	63.9481	30.4416	60.8831	'Pyruvate metabolism'
'OAADC'	'oxaloacetate decarboxylase'	'h[c] + oaa[c] -> pyr[c] + co2[c] '	0	3.065	0	63.9481	30.4416	60.8831	'Unassigned'
'H2O2te'	'Hydrogen peroxide transport, diffusion'	'h2o2[c] -> h2o2[e] '	0	18.9358	0	79.2973	30.1808	60.3615	'Transport, extracellular'
'PPAm'	'inorganic diphosphatase'	'h2o[m] + ppi[m] -> h[m] + 2 pi[m] '	0	473.066	0	533.277	30.1056	60.2111	'Oxidative phosphorylation'
'FTHFDH'	'formyltetrahydrofolate dehydrogenase'	'h2o[c] + nadp[c] + 10fthf[c] -> h[c] + nadph[c] + co2[c] + thf[c] '	0	3.61253	0	61.8616	29.1245	58.2491	'Folate metabolism'
'ADSL1'	'adenylosuccinate lyase'	'dcamp[c] -> amp[c] + fum[c] '	0	3.37487	0	60.3708	28.498	56.9959	'Nucleotide interconversion'
'ADSS'	'adenylosuccinate synthase'	'gtp[c] + asp_L[c] + imp[c] -> 2 h[c] + pi[c] + gdp[c] + dcamp[c] '	0	3.37487	0	60.3708	28.498	56.9959	'Nucleotide interconversion'
'CSm'	'citrate synthase'	'h2o[m] + oaa[m] + accoa[m] -> cit[m] + coa[m] + h[m] '	0	17.1809	0	71.9872	27.4032	54.8063	'Citric acid cycle'
'PPAet'	'Propionate transport, diffusion'	'ppa[c] -> ppa[e] '	0	0	0	54.7976	27.3988	54.7976	'Transport, extracellular'
'EX_ppa(u)'	'Propionate exchange'	'ppa[u] -> '	0	0	0	54.7976	27.3988	54.7976	'Exchange/demand reaction'
'ACITL'	'ATP-Citrate lyase'	'coa[c] + atp[c] + cit[c] -> accoa[c] + adp[c] + pi[c] + oaa[c] '	0	17.1809	0	71.9536	27.3864	54.7727	'Citric acid cycle'
'PIt2m'	'phosphate transporter, mitochondrial'	'h[c] + pi[c] <=> h[m] + pi[m] '	-17.5313	1000	-70.8336	1000	26.6512	53.3023	'Transport, mitochondrial'
'CRNrtx'	'reversible transport of L-Carnitine in peroxisome'	'crn[c] <=> crn[x] '	0	4.12886	0	55.0954	25.4833	50.9666	'Transport, peroxisomal'
'GLNyLATthc'	'transport of Glutamine by y+LAT1 or y+LAT2 with co-transporter of h in small intestine and kidney'	'gln_L[e] + arg_L[c] + h[e] -> h[c] + gln_L[c] + arg_L[e] '	0	18.7918	0	69.0599	25.134	50.268	'Transport, extracellular'
'EX_lac_L(e)'	'(S)-lactateexchange'	'lac_L[e] -> '	0	18.7918	0	69.0599	25.134	50.268	'Exchange/demand reaction'
'ALAyLATthc'	'transport of Alanine by y+LAT1 or y+LAT2 with co-transporter of h in small intestine and kidney'	'ala_L[e] + arg_L[c] + h[e] -> h[c] + ala_L[c] + arg_L[e] '	0	18.7918	0	69.0599	25.134	50.268	'Transport, extracellular'
'PHEyLATthc'	'transport of Phenylalanine by y+LAT1 or y+LAT2 with co-transporter of h in small intestine and kidney'	'phe_L[e] + arg_L[c] + h[e] -> h[c] + phe_L[c] + arg_L[e] '	0	18.7918	0	69.0599	25.134	50.268	'Transport, extracellular'
'HISyLATthc'	'transport of Histidine by y+LAT1 or y+LAT2 with co-transporter of h in small intestine and kidney'	'arg_L[c] + h[e] + his_L[e] -> h[c] + arg_L[e] + his_L[c] '	0	18.7918	0	69.0599	25.134	50.268	'Transport, extracellular'
'METyLATthc'	'transport of Methionine by y+LAT1 or y+LAT2 with co-transporter of h in small intestine and kidney'	'arg_L[c] + h[e] + met_L[e] -> h[c] + arg_L[e] + met_L[c] '	0	18.7918	0	69.0599	25.134	50.268	'Transport, extracellular'
'LDH_L'	'L-lactate dehydrogenase'	'nad[c] + lac_L[c] <=> h[c] + pyr[c] + nadh[c] '	-18.7918	1000	-69.0599	1000	25.134	50.268	'Glycolysis/gluconeogenesis'
'LEUyLAThtc'	'transport of Leucine by y+LAT1 or y+LAT2 with co-transporter of h in small intestine and kidney'	'arg_L[c] + h[e] + leu_L[e] -> h[c] + leu_L[c] + arg_L[e] '	0	18.7918	0	69.0599	25.134	50.268	'Transport, extracellular'
'L_LACt2r'	'L-lactate reversible transport via proton symport'	'h[e] + lac_L[e] <=> h[c] + lac_L[c] '	-18.7918	0	-69.0599	0	25.134	50.268	'Transport, extracellular'
'CRNtim'	'L-carnitine transport out of mitochondria via diffusion'	'crn[m] <=> crn[c] '	0	5.49307	0	55.0954	24.8012	49.6024	'Transport, mitochondrial'
'PYK'	'pyruvate kinase'	'h[c] + adp[c] + pep[c] -> pyr[c] + atp[c] '	0	17.2918	0	64.9852	23.8467	47.6934	'Glycolysis/gluconeogenesis'
'ALADPATtc'	'transport of D-Alanine by the apical PAT2 or PAT1 amino acid transporters in kidney and intestine'	'h[u] + ala_D[u] -> h[c] + ala_D[c] '	0	1	0	46.6871	22.8435	45.6871	'Transport, lumen'
'DHAPt'	'dhap transport'	'dhap[c] -> dhap[x] '	0	3.56321	0	48.2085	22.3226	44.6453	'Transport, peroxisomal'
'GLY3Pt'	'glycerol phopshate exit into cytosol'	'glyc3p[x] -> glyc3p[c] '	0	3.56321	0	48.2085	22.3226	44.6453	'Transport, peroxisomal'
'r0202'	''	'nad[x] + glyc3p[x] <=> dhap[x] + nadh[x] + h[x] '	-3.56321	0	-48.2085	0	22.3226	44.6453	'Glycolysis/gluconeogenesis'
'C2tcx'	'transport of acetylcarnitine from peroxisomes to cytosol'	'acrn[x] <=> acrn[c] '	0	3.56321	0	48.2085	22.3226	44.6453	'Transport, peroxisomal'
'C2tmc'	'transport of acetylcarnitine from cytosol to mitochondrial inner matrix'	'acrn[c] <=> acrn[m] '	0	3.56321	0	48.2085	22.3226	44.6453	'Transport, mitochondrial'
'C2x'	'esterification of acetylcoa to acetylcarnitine for transport from peroxisomes to mitochondria.'	'accoa[x] + crn[x] <=> acrn[x] + coa[x] '	0	3.56321	0	48.2085	22.3226	44.6453	'Fatty acid oxidation'
'CSNATm'	'carnitine O-aceyltransferase, mitochondrial'	'coa[m] + acrn[m] <=> crn[m] + accoa[m] '	0	3.56321	0	48.2085	22.3226	44.6453	'Fatty acid oxidation'
'ICDHxm'	'Isocitrate dehydrogenase (NAD+)'	'icit[m] + nad[m] -> akg[m] + co2[m] + nadh[m] '	0	5.62638	0	48.843	21.6083	43.2166	'Citric acid cycle'
'G5SDym'	'glutamate-5-semialdehyde dehydrogenase (m)'	'h[m] + nadph[m] + glu5p[m] -> pi[m] + nadp[m] + glu5sa[m] '	0	3.54582	0	45.7114	21.0828	42.1656	'Urea cycle'
'GLU5Km'	'glutamate 5-kinase (m)'	'glu_L[m] + atp[m] -> adp[m] + glu5p[m] '	0	3.54582	0	45.7114	21.0828	42.1656	'Urea cycle'
'ABUTD'	'Aminobutyraldehyde dehydrogenase'	'h2o[c] + 4abutn[c] + nad[c] -> 2 h[c] + 4abut[c] + nadh[c] '	0	4.19807	0	44.0552	19.9286	39.8571	'beta-Alanine metabolism'
'PTRCOX1'	'Putrescine:oxygen oxidoreductase (deaminating)'	'o2[c] + h2o[c] + ptrc[c] -> 4abutn[c] + nh4[c] + h2o2[c] '	0	4.19807	0	44.0552	19.9286	39.8571	'Arginine and Proline Metabolism'
'AKGDm'	'2-oxoglutarate dehydrogenase'	'akg[m] + coa[m] + nad[m] -> co2[m] + nadh[m] + succoa[m] '	0	5.71261	0	44.8874	19.5874	39.1748	'Citric acid cycle'
'EX_h(e)'	'protonexchange'	'h[e] -> '	0	17.7933	0	56.1218	19.1642	38.3285	'Exchange/demand reaction'
'EX_thr_L(u)'	'L-threonineexchange'	'thr_L[u] <=> '	-0.225	0	-0.225	35.6368	17.8184	35.6368	'Exchange/demand reaction'
'Htr'	'H transporter, endoplasmic reticulum'	'h[c] <=> h[r] '	-2.1125	9.54492	-7.22283	39.9742	12.6595	35.5396	'Transport, endoplasmic reticular'
'EX_gly(e)'	'Glycineexchange'	'gly[e] -> '	0	0.45	0	35.8618	17.7059	35.4118	'Exchange/demand reaction'
'EX_ala_D(e)'	'D-alanineexchange'	'ala_D[e] -> '	0	1	0	35.8618	17.4309	34.8618	'Exchange/demand reaction'
'EX_ser_L(e)'	'L-serineexchange'	'ser_L[e] -> '	0	1	0	35.8618	17.4309	34.8618	'Exchange/demand reaction'
'EX_ser_L(u)'	'L-serineexchange'	'ser_L[u] <=> '	-1	0	-1	34.8618	17.4309	34.8618	'Exchange/demand reaction'
'PDHm'	'pyruvate dehydrogenase'	'coa[m] + nad[m] + pyr[m] -> co2[m] + nadh[m] + accoa[m] '	0	3.065	0	37.8385	17.3868	34.7735	'Glycolysis/gluconeogenesis'
'EX_thr_L(e)'	'L-threonineexchange'	'thr_L[e] -> '	0	0.225	0	34.8112	17.2931	34.5862	'Exchange/demand reaction'
'r0899'	''	'ala_B[c] <=> ala_B[e] '	0	4	0	37.6065	16.8032	33.6065	'Transport, extracellular'
'DHPM1'	'dihydropyrimidinase (5,6-dihydrouracil)'	'h2o[c] + 56dura[c] -> h[c] + cala[c] '	0	4	0	37.6065	16.8032	33.6065	'Pyrimidine catabolism'
'DURAD'	'dihydrouracil dehydrogenase (NADP)'	'nadp[c] + 56dura[c] <=> h[c] + nadph[c] + ura[c] '	-4	0	-37.6065	0	16.8032	33.6065	'Pyrimidine catabolism'
'UPPN'	'b-ureidopropionase'	'2 h[c] + h2o[c] + cala[c] -> nh4[c] + co2[c] + ala_B[c] '	0	4	0	37.6065	16.8032	33.6065	'Pyrimidine catabolism'
'EX_ala_B(e)'	'beta-alanineexchange'	'ala_B[e] -> '	0	4	0	37.6065	16.8032	33.6065	'Exchange/demand reaction'
'NADPHtru'	'NADPH transporter, endoplasmic reticulum'	'nadph[c] -> nadph[r] '	0	10.4994	0	43.9716	16.7361	33.4722	'Transport, endoplasmic reticular'
'NADPtru'	'NADP transporter, endoplasmic reticulum'	'nadp[r] -> nadp[c] '	0	10.4994	0	43.9716	16.7361	33.4722	'Transport, endoplasmic reticular'
'NACDe'	'release of nicotinate at the basolateral surface'	'nac[c] -> nac[e] '	0	1	0	34.4211	16.7105	33.4211	'Transport, extracellular'
'EX_nac(e)'	'Nicotinateexchange'	'nac[e] -> '	0	1	0	34.4211	16.7105	33.4211	'Exchange/demand reaction'
'NACUPlu'	'Nicotinic acid uptake'	'nac[u] -> nac[c] '	0	1	0	34.4211	16.7105	33.4211	'Transport, lumen'
'NACHORCTL3lu'	'absoprtion of nicotinate at the brush border of enterocytes'	'h[u] + nac[u] -> h[c] + nac[c] '	0	1	0	33.7377	16.3688	32.7377	'Transport, lumen'
'G5SADs'	'L-glutamate 5-semialdehyde dehydratase (spontaneous)'	'glu5sa[c] -> h[c] + h2o[c] + 1pyr5c[c] '	0	3.065	0	35.5066	16.2208	32.4416	'Urea cycle'
'GLU5SAtmc'	'glutamate semi-aldehyde transport, mitochondrial'	'glu5sa[m] <=> glu5sa[c] '	0	3.065	0	35.5066	16.2208	32.4416	'Transport, mitochondrial'
'EX_pro_L(e)'	'L-prolineexchange'	'pro_L[e] -> '	0	3.245	0	35.5066	16.1308	32.2616	'Exchange/demand reaction'
'4ABUTtcn'	'transport of GABA'	'4abut[c] -> 4abut[n] '	0	2.88962	0	34.7658	15.9381	31.8761	'Transport, nuclear'
'DM_4abut(n)'	'demand reaction for GABA'	'4abut[n] -> '	0	2.88962	0	34.7658	15.9381	31.8761	'Exchange/demand reaction'
'EX_asp_L(e)'	'L-aspartate(1-)exchange'	'asp_L[e] -> '	0	3.065	0	34.6993	15.8172	31.6343	'Exchange/demand reaction'
'EX_ala_L(e)'	'L-alanineexchange'	'ala_L[e] -> '	0	4.37	0	35.8618	15.7459	31.4918	'Exchange/demand reaction'
'EX_no(u)'	'Nitric oxideexchange'	'no[u] -> '	0	4.37	0	35.8618	15.7459	31.4918	'Exchange/demand reaction'
'NOS1'	'Nitric Oxide Synthase (intermediate forming)'	'h[c] + nadph[c] + o2[c] + arg_L[c] -> h2o[c] + nadp[c] + nwharg[c] '	0	4.37	0	35.8618	15.7459	31.4918	'Arginine and Proline Metabolism'
'NOS2'	'Nitric Oxide Synthase (NO forming)'	'nadph[c] + o2[c] + nwharg[c] -> h[c] + h2o[c] + nadp[c] + citr_L[c] + no[c] '	0	4.37	0	35.8618	15.7459	31.4918	'Arginine and Proline Metabolism'
'NODu'	'diffusion of nitric oxide into the lumen'	'no[c] <=> no[u] '	0	4.37	0	35.8618	15.7459	31.4918	'Transport, lumen'
'ARGSL'	'argininosuccinate lyase'	'argsuc[c] <=> fum[c] + arg_L[c] '	0	4.37	0	35.8618	15.7459	31.4918	'Alanine and aspartate metabolism'
'ARGSS'	'argininosuccinate synthase'	'atp[c] + asp_L[c] + citr_L[c] -> h[c] + amp[c] + ppi[c] + argsuc[c] '	0	4.37	0	35.8618	15.7459	31.4918	'Alanine and aspartate metabolism'
'EX_ala_L(u)'	'L-alanineexchange'	'ala_L[u] <=> '	-1	3.4	-1	34.8618	15.7309	31.4618	'Exchange/demand reaction'
'NMNATr'	'nicotinamide-nucleotide adenylyltransferase'	'h[c] + atp[c] + nmn[c] <=> nad[c] + ppi[c] '	0	234.634	0	265.875	15.6203	31.2405	'NAD metabolism'
'NMNS'	'NMN synthetase'	'h[c] + prpp[c] + ncam[c] -> ppi[c] + nmn[c] '	0	234.634	0	265.875	15.6203	31.2405	'NAD metabolism'
'ADPRDP'	'ADPribose diphosphatase'	'h2o[c] + adprib[c] -> 2 h[c] + amp[c] + r5p[c] '	0	234.634	0	265.875	15.6203	31.2405	'Nucleotide interconversion'
'NADN'	'NAD nucleosidase'	'h2o[c] + nad[c] -> h[c] + adprib[c] + ncam[c] '	0	234.634	0	265.875	15.6203	31.2405	'NAD metabolism'
'EX_rib_D(e)'	'D-riboseexchange'	'rib_D[e] -> '	0	0.178783	0	29.6352	14.7282	29.4564	'Exchange/demand reaction'
'RIBt'	'ribose transport via diffusion'	'rib_D[e] <=> rib_D[c] '	-0.178783	0	-29.6352	0	14.7282	29.4564	'Transport, extracellular'
'PROLPATtc'	'transport of L-Proline by the apical PAT2 or PAT1 amino acid transporters in kidney and intestine'	'h[u] + pro_L[u] -> h[c] + pro_L[c] '	0	0.18	0	29.4172	14.6186	29.2372	'Transport, lumen'
'O2ter'	'O2 transport, endoplasmic reticulum'	'o2[c] <=> o2[r] '	0	8.59043	0	35.9768	13.6932	27.3864	'Transport, endoplasmic reticular'
'PROB0ATtc'	'transport of L-Proline by the apical neutral amino acid transporters B(0)AT1 or B(0)AT2 in kidney, intestine or brain'	'na1[u] + pro_L[u] -> na1[c] + pro_L[c] '	0	0.18	0	27.3463	13.5832	27.1663	'Transport, lumen'
'DALAOXx'	'D-Alanine Oxidase (x)'	'o2[x] + h2o[x] + ala_D[x] -> h2o2[x] + pyr[x] + nh4[x] '	0	1	0	27.6363	13.3182	26.6363	'D-alanine metabolism'
'DALAxt'	'D-Alanine transport to perixosome'	'ala_D[c] -> ala_D[x] '	0	1	0	27.6363	13.3182	26.6363	'D-alanine metabolism'
'NADtx'	'transport of NAD into peroxisome'	'nad[c] <=> nad[x] '	-1000	1	-1000	27.6363	13.3182	26.6363	'Transport, peroxisomal'
'NH4tp'	'ammonia peroxisomal transport'	'nh4[c] <=> nh4[x] '	-1	0	-27.6363	0	13.3182	26.6363	'Transport, peroxisomal'
'PYRt2p'	'pyruvate peroxisomal transport via proton symport'	'h[c] + pyr[c] <=> pyr[x] + h[x] '	-1	1000	-27.6363	1000	13.3182	26.6363	'D-alanine metabolism'
'ALASm'	'5-aminolevulinate synthase'	'succoa[m] + h[m] + gly[m] -> 5aop[m] + coa[m] + co2[m] '	0	0.45	0	25.9504	12.7502	25.5004	'Glycine, serine, alanine and threonine metabolism'
'5AOPtm'	'5-Aminolevulinate mitochondrial transport'	'5aop[c] <=> 5aop[m] '	-0.45	0	-25.9504	0	12.7502	25.5004	'Heme synthesis'
'GLYtm'	'glycine passive transport to mitochondria'	'gly[c] <=> gly[m] '	0	0.45	0	25.9504	12.7502	25.5004	'Transport, mitochondrial'
'EX_val_L(e)'	'L-valineexchange'	'val_L[e] -> '	0	0.18	0	25.5352	12.6776	25.3552	'Exchange/demand reaction'
'VALB0ATtc'	'transport of L-Valine by the apical neutral amino acid transporters B(0)AT1 or B(0)AT2 in kidney, intestine or brain'	'na1[u] + val_L[u] -> na1[c] + val_L[c] '	0	0.18	0	25.5352	12.6776	25.3552	'Transport, lumen'
'VALLAT1tc'	'transport of L-Valine by LAT1 in association with 4F2hc, across the apical surface of the memebranes.'	'leu_L[c] + val_L[u] -> leu_L[u] + val_L[c] '	0	0.18	0	25.5352	12.6776	25.3552	'Transport, extracellular'
'FRUt1r'	'D-fructose transport in via uniport'	'fru[e] <=> fru[c] '	-0.223479	0	-24.696	0	12.2362	24.4725	'Transport, extracellular'
'EX_fru(e)'	'D-Fructoseexchange'	'fru[e] -> '	0	0.223479	0	24.696	12.2362	24.4725	'Exchange/demand reaction'
'EX_leu_L(u)'	'L-leucineexchange'	'leu_L[u] <=> '	-0.15	0	-0.15	23.7434	11.8717	23.7434	'Exchange/demand reaction'
'EX_ile_L(e)'	'L-isoleucineexchange'	'ile_L[e] -> '	0	0.15	0	21.9286	10.8893	21.7786	'Exchange/demand reaction'
'ILELAT1tc'	'transport of L-Isoleucine by LAT1 in association with 4F2hc, across the apical surface of the memebranes.'	'leu_L[c] + ile_L[u] -> leu_L[u] + ile_L[c] '	0	0.15	0	21.9286	10.8893	21.7786	'Transport, extracellular'
'ILEB0ATtc'	'transport of L-Isoleucine by the apical neutral amino acid transporters B(0)AT1 or B(0)AT2 in kidney, intestine or brain'	'na1[u] + ile_L[u] -> na1[c] + ile_L[c] '	0	0.15	0	21.9286	10.8893	21.7786	'Transport, lumen'
'EX_leu_L(e)'	'L-leucineexchange'	'leu_L[e] -> '	0	0.15	0	21.2333	10.5417	21.0833	'Exchange/demand reaction'
'G6PDH2c'	'glucose 6-phosphate dehydrogenase'	'3 nadp[c] + 3 g6p[c] -> 3 h[c] + 3 nadph[c] + 3 6pgl[c] '	0	4.05276	0	24.6191	10.2832	20.5664	'Pentose phosphate pathway'
'GNDc'	'phosphogluconate dehydrogenase'	'3 nadp[c] + 3 6pgc[c] -> 3 nadph[c] + 3 co2[c] + 3 ru5p_D[c] '	0	4.05276	0	24.6191	10.2832	20.5664	'Pentose phosphate pathway'
'PGLc'	'6-phosphogluconolactonase'	'3 h2o[c] + 3 6pgl[c] -> 3 h[c] + 3 6pgc[c] '	0	4.05276	0	24.6191	10.2832	20.5664	'Pentose phosphate pathway'
'EX_lys_L(e)'	'L-lysinium(1+)exchange'	'lys_L[e] -> '	0	0.15	0	19.0809	9.46546	18.9309	'Exchange/demand reaction'
'LYSt5r'	'L-lysine transport via diffusion'	'lys_L[e] <=> lys_L[c] '	-0.15	1000	-19.0809	1000	9.46546	18.9309	'Transport, extracellular'
'LYSLEUrBATtc'	'transport of L-Lysine into the cell in exchange for L-Leucine by b0,+AT transporter at the apical surfaces of the membranes of small intestine and renal cells.'	'leu_L[c] + lys_L[u] -> leu_L[u] + lys_L[c] '	0	0.15	0	19.0809	9.46546	18.9309	'Transport, lumen'
'LYSALArBATtc'	'transport of L-Lysine into the cell in exchange for L-Alanine by b0,+AT transporter at the apical surfaces of the membranes of small intestine and renal cells.'	'ala_L[c] + lys_L[u] -> ala_L[u] + lys_L[c] '	0	0.15	0	19.0809	9.46545	18.9309	'Transport, lumen'
'EX_phe_L(e)'	'L-phenylalanineexchange'	'phe_L[e] -> '	0	1	0	19.4682	9.23409	18.4682	'Exchange/demand reaction'
'NADS2'	'NAD synthase (glutamine-hydrolysing)'	'h2o[c] + atp[c] + gln_L[c] + dnad[c] -> h[c] + glu_L[c] + nad[c] + amp[c] + ppi[c] '	0	1	0	19.4309	9.21545	18.4309	'NAD metabolism'
'NCAMUPlu'	'Nicotinamide acid uptake'	'ncam[u] -> ncam[c] '	0	1	0	19.4309	9.21545	18.4309	'Transport, lumen'
'NP1'	'nucleotide phosphatase'	'h[c] + nac[c] + r1p[c] -> pi[c] + nicrns[c] '	0	1	0	19.4309	9.21545	18.4309	'NAD metabolism'
'ACACT1'	'ACACT1'	'2 accoa[c] <=> aacoa[c] + coa[c] '	0	5.72695	0	23.9845	9.12878	18.2576	'Cholesterol metabolism'
'DPMVDc'	'diphosphomevalonate decarboxylase, cytosol'	'atp[c] + 5dpmev[c] -> h[c] + adp[c] + pi[c] + co2[c] + ipdp[c] '	0	5.72695	0	23.9845	9.12878	18.2576	'Squalene and cholesterol synthesis'
'HMGCOARc'	'Hydroxymethylglutaryl CoA reductase (ir) in cytosol'	'2 h[c] + 2 nadph[c] + hmgcoa[c] -> 2 nadp[c] + coa[c] + mev_R[c] '	0	5.72695	0	23.9845	9.12878	18.2576	'Squalene and cholesterol synthesis'
'HMGCOASi'	'Hydroxymethylglutaryl CoA synthase (ir)'	'h2o[c] + accoa[c] + aacoa[c] <=> h[c] + coa[c] + hmgcoa[c] '	0	5.72695	0	23.9845	9.12878	18.2576	'Cholesterol metabolism'
'MEVK1c'	'mevalonate kinase (atp) cytosol'	'atp[c] + mev_R[c] -> h[c] + adp[c] + 5pmev[c] '	0	5.72695	0	23.9845	9.12878	18.2576	'Squalene and cholesterol synthesis'
'PMEVKc'	'phosphomevalonate kinase, cytosol'	'h[c] + atp[c] + 5pmev[c] -> adp[c] + 5dpmev[c] '	0	5.72695	0	23.9845	9.12878	18.2576	'Squalene and cholesterol synthesis'
'ARGALArBATtc'	'transport of L-Arginine into the cell in exchange for L-Alanine by b0,+AT transporter at the apical surfaces of the membranes of small intestine and renal cells.'	'ala_L[c] + arg_L[u] -> ala_L[u] + arg_L[c] '	0	0.15	0	17.9309	8.89045	17.7809	'Transport, lumen'
'ARGLEUrBATtc'	'transport of L-Arginine into the cell in exchange for L-Leucine by b0,+AT transporter at the apical surfaces of the membranes of small intestine and renal cells.'	'leu_L[c] + arg_L[u] -> leu_L[u] + arg_L[c] '	0	0.15	0	17.9309	8.89045	17.7809	'Transport, lumen'
'EX_asn_L(u)'	'L-asparagineexchange'	'asn_L[u] <=> '	-0.225	0	-0.225	17.7059	8.85296	17.7059	'Exchange/demand reaction'
'EX_asn_L(e)'	'L-asparagineexchange'	'asn_L[e] -> '	0	0.225	0	17.9309	8.85296	17.7059	'Exchange/demand reaction'
'NCAMDe'	'release of nicotinamide at the basolateral surface'	'ncam[c] -> ncam[e] '	0	2	0	19.4309	8.71545	17.4309	'Transport, extracellular'
'EX_ncam(e)'	'Nicotinamideexchange'	'ncam[e] -> '	0	2	0	19.4309	8.71545	17.4309	'Exchange/demand reaction'
'EX_duri(e)'	'Deoxyuridineexchange'	'duri[e] -> '	0	3	0	19.9309	8.46546	16.9309	'Exchange/demand reaction'
'DURIt'	'deoxyuridine transport via diffusion'	'duri[e] <=> duri[c] '	-3	0	-19.9309	0	8.46546	16.9309	'Transport, extracellular'
'EX_tyr_L(e)'	'L-tyrosineexchange'	'tyr_L[e] -> '	0	1	0	17.8565	8.42825	16.8565	'Exchange/demand reaction'
'TYRLAT1tc'	'transport of L-Tyrosine by LAT1 in association with 4F2hc, across the apical surface of the memebranes.'	'leu_L[c] + tyr_L[u] -> leu_L[u] + tyr_L[c] '	0	1	0	17.8565	8.42825	16.8565	'Transport, lumen'
'TYRB0AT1tc'	'transport of L-Tyrosine by the apical neutral amino acid transporter B(0)AT1 in kidney and intestine'	'na1[u] + tyr_L[u] -> na1[c] + tyr_L[c] '	0	1	0	17.8565	8.42825	16.8565	'Transport, lumen'
'GLCGLUT2'	'transport of glucose into the portal blood'	'glc_D[c] -> glc_D[e] '	0	8.45325	0	24.696	8.12136	16.2427	'Transport, extracellular'
'EX_glc_D(e)'	'D-glucoseexchange'	'glc_D[e] -> '	0	8.45325	0	24.696	8.12136	16.2427	'Exchange/demand reaction'
'URIt'	'uridine facilated transport in cytosol'	'uri[e] <=> uri[c] '	-4	0	-19.9309	0	7.96546	15.9309	'Transport, extracellular'
'EX_uri(e)'	'Uridineexchange'	'uri[e] -> '	0	4	0	19.9309	7.96545	15.9309	'Exchange/demand reaction'
'EX_din(e)'	'Deoxyinosineexchange'	'din[e] -> '	0	2.45	0	17.9655	7.75773	15.5155	'Exchange/demand reaction'
'EX_ins(e)'	'Inosineexchange'	'ins[e] -> '	0	2.45	0	17.9655	7.75773	15.5155	'Exchange/demand reaction'
'INSt'	'Inosine transport (diffusion)'	'ins[e] <=> ins[c] '	-2.45	0	-17.9655	0	7.75773	15.5155	'Transport, extracellular'
'HXANtx'	'hypoxanthine diffusion in peroxisome'	'hxan[c] -> hxan[x] '	0	2.45	0	17.9655	7.75773	15.5155	'Transport, peroxisomal'
'XAO2x'	'xanthine oxidase'	'o2[x] + h2o[x] + hxan[x] -> h2o2[x] + xan[x] '	0	2.45	0	17.9655	7.75773	15.5155	'Purine catabolism'
'DINt'	'deoxyinosine transport via diffusion'	'din[e] <=> din[c] '	-2.45	0	-17.9655	0	7.75773	15.5155	'Transport, extracellular'
'ORNt'	'ornithine transport via diffusion (extracellular to periplasm)'	'orn[e] <=> orn[c] '	-2.76	0	-17.9309	0	7.58546	15.1709	'Transport, extracellular'
'EX_orn(e)'	'Ornithineexchange'	'orn[e] -> '	0	2.76	0	17.9309	7.58545	15.1709	'Exchange/demand reaction'
'EX_gln_L(u)'	'L-glutamineexchange'	'gln_L[u] <=> '	-0.18	2.66429	-0.18	17.7509	7.54331	15.0866	'Exchange/demand reaction'
'EX_ptrc(e)'	'Putrescineexchange'	'ptrc[e] -> '	0	3.04167	0	17.9309	7.44462	14.8892	'Exchange/demand reaction'
'PTCRTD'	'diffusion of putriscine into the endothelial cells'	'ptrc[e] <=> ptrc[c] '	-3.04167	0	-17.9309	0	7.44462	14.8892	'Transport, extracellular'
'EX_gln_L(e)'	'L-glutamineexchange'	'gln_L[e] -> '	0	3.065	0	17.9309	7.43296	14.8659	'Exchange/demand reaction'
'EX_trp_L(e)'	'L-tryptophanexchange'	'trp_L[e] -> '	0	0.08182	0	14.9408	7.42951	14.859	'Exchange/demand reaction'
'TRPB0AT1tc'	'transport of L-Tryptophan by the apical neutral amino acid transporters in kidney and intestine'	'na1[u] + trp_L[u] -> na1[c] + trp_L[c] '	0	0.08182	0	14.9408	7.42951	14.859	'Transport, lumen'
'TRPLAT1tc'	'transport of L-Tryptophan by LAT1 in association with 4F2hc, across the apical surface of the memebranes.'	'leu_L[c] + trp_L[u] -> leu_L[u] + trp_L[c] '	0	0.08182	0	14.9408	7.42951	14.859	'Transport, lumen'
'C160CPT1'	'production of Palmitoylcarnitine'	'crn[c] + pmtcoa[c] <=> coa[c] + pmtcrn[c] '	-0.169283	0.565654	-6.97466	7.98868	0.308822	14.2284	'Fatty acid oxidation'
'PMCRNCACT'	'transport of Palmitoyl CoA into mitochondrial matrix'	'pmtcrn[c] <=> pmtcrn[m] '	-0.169283	0.565654	-6.97466	7.98868	0.308822	14.2284	'Fatty acid oxidation'
'PMCRNCPT2'	'transport of Palmitoyl CoA into mitochondrial matrix'	'coa[m] + pmtcrn[m] <=> crn[m] + pmtcoa[m] '	-0.169283	0.565654	-6.97466	7.98868	0.308822	14.2284	'Fatty acid oxidation'
'C16txc'	'transport of palmitoylcoa into peroxisomes'	'h2o[c] + atp[c] + pmtcoa[c] <=> h[c] + adp[c] + pi[c] + pmtcoa[x] '	-0.169283	0.565654	-7.07665	7.77099	0.148985	14.1127	'Transport, peroxisomal'
'CBPSam'	'carbamoyl-phosphate synthase (ammonia) (mitochondria'	'2 atp[m] + hco3[m] + nh4[m] -> 2 h[m] + 2 adp[m] + pi[m] + cbp[m] '	0	4.37	0	17.9309	6.78046	13.5609	'Glutamate metabolism'
'OCBTm'	'ornithine carbamoyltransferase, irreversible'	'orn[m] + cbp[m] -> h[m] + pi[m] + citr_L[m] '	0	4.37	0	17.9309	6.78046	13.5609	'Urea cycle'
'r0838'	''	'nh4[c] <=> nh4[m] '	-1000	4.37	-1000	17.9309	6.78045	13.5609	'Transport, mitochondrial'
'URATEt'	'urate export from cytosol'	'urate[c] -> urate[e] '	0	4.45	0	17.9655	6.75773	13.5155	'Transport, extracellular'
'URATEtx'	'urate export from peroxisome'	'urate[x] -> urate[c] '	0	4.45	0	17.9655	6.75773	13.5155	'Transport, peroxisomal'
'XAOx'	'xanthine oxidase,peroxisomal'	'o2[x] + h2o[x] + xan[x] -> h2o2[x] + urate[x] '	0	4.45	0	17.9655	6.75773	13.5155	'Purine catabolism'
'EX_urate(e)'	'Urateexchange'	'urate[e] -> '	0	4.45	0	17.9655	6.75773	13.5155	'Exchange/demand reaction'
'GUAD'	'guanine deaminase'	'h[c] + h2o[c] + gua[c] -> nh4[c] + xan[c] '	0	4.45	0	17.9655	6.75773	13.5155	'Purine catabolism'
'XANtx'	'xanthine diffusion in peroxisome'	'xan[c] -> xan[x] '	0	4.45	0	17.9655	6.75773	13.5155	'Transport, peroxisomal'
'ARGNm'	'arginase (m)'	'h2o[m] + arg_L[m] -> urea[m] + orn[m] '	0	4.52	0	17.9309	6.70546	13.4109	'Urea cycle'
'ARGtm'	'arginine mitochondrial transport via ornithine carrier'	'h[m] + arg_L[c] <=> h[c] + arg_L[m] '	0	4.52	0	17.9309	6.70546	13.4109	'Transport, mitochondrial'
'UREAtm'	'Urea transport via diffusion'	'urea[c] <=> urea[m] '	-4.52	0	-17.9309	0	6.70546	13.4109	'Urea cycle'
'EX_urea(e)'	'Ureaexchange'	'urea[e] -> '	0	4.52	0	17.9309	6.70545	13.4109	'Exchange/demand reaction'
'ARGN'	'arginase'	'h2o[c] + arg_L[c] -> orn[c] + urea[c] '	0	4.52	0	17.9309	6.70545	13.4109	'Urea cycle'
'METAT'	'methionine adenosyltransferase'	'h2o[c] + atp[c] + met_L[c] -> pi[c] + amet[c] + ppi[c] '	0	4.0084	0	16.857	6.42431	12.8486	'Methionine and cysteine metabolism'
'PPBNGS'	'porphobilinogen synthase'	'2 5aop[c] -> h[c] + 2 h2o[c] + ppbng[c] '	0	0.225	0	12.9752	6.37511	12.7502	'Heme synthesis'
'EX_dcyt(e)'	'Deoxycytidineexchange'	'dcyt[e] -> '	0	1	0	13.2873	6.14364	12.2873	'Exchange/demand reaction'
'DCYTt'	'deoxycytidine transport via diffusion'	'dcyt[e] <=> dcyt[c] '	-1	0	-13.2873	0	6.14364	12.2873	'Transport, extracellular'
'RIBFLVte'	'release of riboflavin into the portal blood.'	'h2o[c] + atp[c] + ribflv[c] -> h[c] + adp[c] + pi[c] + ribflv[e] '	0	1	0	12.9332	5.9666	11.9332	'Transport, extracellular'
'EX_ribflv(e)'	'Riboflavinexchange'	'ribflv[e] -> '	0	1	0	12.9332	5.9666	11.9332	'Exchange/demand reaction'
'RIBFLVt3lu'	'riboflavin transport (ATP dependent)'	'h2o[c] + atp[c] + ribflv[u] -> h[c] + adp[c] + pi[c] + ribflv[c] '	0	1	0	12.9332	5.9666	11.9332	'Transport, lumen'
'RIBFLVlu'	'absoprtion of riboflavin by diffusion'	'ribflv[u] -> ribflv[c] '	0	1	0	12.9332	5.9666	11.9332	'Transport, lumen'
'DADNt4'	'deoxyadenosine transport via diffusion'	'dad_2[e] <=> dad_2[c] '	-2.45	0	-14.3724	0	5.96118	11.9224	'Transport, extracellular'
'EX_adn(e)'	'Adenosineexchange'	'adn[e] -> '	0	2.45	0	14.3724	5.96118	11.9224	'Exchange/demand reaction'
'ADNt'	'adenosine facilated transport in cytosol'	'adn[e] <=> adn[c] '	-2.45	0	-14.3724	0	5.96118	11.9224	'Transport, extracellular'
'EX_dad_2(e)'	'2-deoxyadenosineexchange'	'dad_2[e] -> '	0	2.45	0	14.3724	5.96118	11.9224	'Exchange/demand reaction'
'EX_his_L(e)'	'L-histidineexchange'	'his_L[e] -> '	0	0.15	0	11.9539	5.90197	11.8039	'Exchange/demand reaction'
'UNK3'	' 2-keto-4-methylthiobutyrate transamination'	'glu_L[c] + 2kmb[c] -> akg[c] + met_L[c] '	0	3.24667	0	15.009	5.88114	11.7623	'Methionine and cysteine metabolism'
'DGSNt'	'deoyguanosine transport via diffusion'	'dgsn[e] <=> dgsn[c] '	-3	0	-14.3724	0	5.68618	11.3724	'Transport, extracellular'
'EX_dgsn(e)'	'Deoxyguanosineexchange'	'dgsn[e] -> '	0	3	0	14.3724	5.68618	11.3724	'Exchange/demand reaction'
'CYTDt'	'cytidine facilated transport in cytosol'	'cytd[e] <=> cytd[c] '	-2	0	-13.2873	0	5.64364	11.2873	'Transport, extracellular'
'EX_cytd(e)'	'Cytidineexchange'	'cytd[e] -> '	0	2	0	13.2873	5.64364	11.2873	'Exchange/demand reaction'
'FTHFL'	'formate-tetrahydrofolate ligase'	'atp[c] + thf[c] + for[c] <=> adp[c] + pi[c] + 10fthf[c] '	0	3.85148	0	15.0825	5.61549	11.231	'Folate metabolism'
'ADMDC'	'adenosylmethionine decarboxylase'	'h[c] + amet[c] -> ametam[c] + co2[c] '	0	3.85148	0	15.0814	5.61494	11.2299	'Arginine and Proline Metabolism'
'DKMPPD'	' 2,3-diketo-5-methylthio-1-phosphopentane degradation reaction'	'o2[c] + h2o[c] + dkmpp[c] -> 2 h[c] + pi[c] + 2kmb[c] + for[c] '	0	3.85148	0	15.0814	5.61494	11.2299	'Arginine and Proline Metabolism'
'MDRPD'	' 5-Methylthio-5-deoxy-D-ribulose 1-phosphate dehydratase'	'5mdru1p[c] -> h2o[c] + dkmpp[c] '	0	3.85148	0	15.0814	5.61494	11.2299	'Arginine and Proline Metabolism'
'MTAP'	'5''-methylthioadenosine phosphorylase'	'pi[c] + 5mta[c] -> ade[c] + 5mdr1p[c] '	0	3.85148	0	15.0814	5.61494	11.2299	'Arginine and Proline Metabolism'
'MTRI'	' 5-methylthioribose-1-phosphate isomerase'	'5mdr1p[c] <=> 5mdru1p[c] '	0	3.85148	0	15.0814	5.61494	11.2299	'Arginine and Proline Metabolism'
'GSNt'	'guanosine facilated transport in cytosol'	'gsn[e] <=> gsn[c] '	-4.45	0	-14.3724	0	4.96118	9.92236	'Transport, extracellular'
'EX_gsn(e)'	'Guanosineexchange'	'gsn[e] -> '	0	4.45	0	14.3724	4.96118	9.92236	'Exchange/demand reaction'
'UNK2'	' 2-keto-4-methylthiobutyrate transamination'	'2 h[c] + gln_L[c] + 2kmb[c] -> glu_L[c] + met_L[c] '	0	3.68244	0	12.9402	4.6289	9.2578	'Arginine and Proline Metabolism'
'EX_citr_L(e)'	'citr_L[e]exchange'	'citr_L[e] -> '	0	2.76	0	11.9539	4.59697	9.19394	'Exchange/demand reaction'
'CITRte'	'CITRte'	'citr_L[c] <=> citr_L[e] '	0	2.76	0	11.9539	4.59697	9.19394	'Transport, extracellular'
'TTDCAFATPc'	'uptake of uptake of Hexadecanoate by the enterocytes by the enterocytes'	'coa[c] + atp[c] + ttdca[u] -> amp[c] + ppi[c] + tdcoa[c] '	0	0.068676	0	8.71906	4.32519	8.65038	'Transport, extracellular'
'TDCOACPT1'	'transport of Tetradecanoyl-CoA into mitochondrial matrix'	'crn[c] + tdcoa[c] <=> coa[c] + ttdcrn[c] '	0	0.068676	0	8.71906	4.32519	8.65038	'Fatty acid oxidation'
'TDCRNCACT'	'transport of Tetradecanoyl-CoA into mitochondrial matrix'	'ttdcrn[c] <=> ttdcrn[m] '	0	0.068676	0	8.71906	4.32519	8.65038	'Fatty acid oxidation'
'TDCRNCPT2'	'transport of Tetradecanoyl-CoA into mitochondrial matrix'	'coa[m] + ttdcrn[m] <=> crn[m] + tdcoa[m] '	0	0.068676	0	8.71906	4.32519	8.65038	'Fatty acid oxidation'
'SPMS'	'spermidine synthase'	'ametam[c] + ptrc[c] -> h[c] + 5mta[c] + spmd[c] '	0	2.77977	0	11.354	4.28709	8.57418	'Urea cycle'
'EX_spmd(e)'	'Spermidineexchange'	'spmd[e] -> '	0	3.77977	0	12.354	4.28709	8.57418	'Exchange/demand reaction'
'r0944'	''	'spmd[c] <=> spmd[e] '	0	3.77977	0	12.354	4.28709	8.57418	'Transport, extracellular'
'ADSL2'	'adenylosuccinate lyase'	'25aics[c] -> fum[c] + aicar[c] '	0	0.45	0	8.96545	4.25773	8.51545	'Purine synthesis'
'GLUPRT'	'glutamine phosphoribosyldiphosphate amidotransferase'	'h2o[c] + prpp[c] + gln_L[c] -> glu_L[c] + ppi[c] + pram[c] '	0	0.45	0	8.96545	4.25773	8.51545	'Purine synthesis'
'PRAIS'	'phosphoribosylaminoimidazole synthase'	'atp[c] + fpram[c] -> 2 h[c] + adp[c] + pi[c] + air[c] '	0	0.45	0	8.96545	4.25773	8.51545	'Purine synthesis'
'PRFGS'	'phosphoribosylformylglycinamidine synthase'	'h2o[c] + atp[c] + gln_L[c] + fgam[c] -> h[c] + glu_L[c] + adp[c] + pi[c] + fpram[c] '	0	0.45	0	8.96545	4.25773	8.51545	'Purine synthesis'
'AICART'	'phosphoribosylaminoimidazolecarboxamide formyltransferase'	'aicar[c] + 10fthf[c] <=> fprica[c] + thf[c] '	0	0.45	0	8.96545	4.25773	8.51545	'Purine synthesis'
'AIRCr'	'phosphoribosylaminoimidazole carboxylase'	'co2[c] + air[c] <=> h[c] + 5aizc[c] '	0	0.45	0	8.96545	4.25773	8.51545	'Purine synthesis'
'GARFT'	'phosphoribosylglycinamide formyltransferase'	'10fthf[c] + gar[c] <=> h[c] + thf[c] + fgam[c] '	0	0.45	0	8.96545	4.25773	8.51545	'Purine synthesis'
'IMPC'	'IMP cyclohydrolase'	'h2o[c] + imp[c] <=> fprica[c] '	-0.45	0	-8.96545	0	4.25773	8.51545	'Purine synthesis'
'PRAGSr'	'phosphoribosylglycinamide synthase'	'atp[c] + gly[c] + pram[c] <=> h[c] + adp[c] + pi[c] + gar[c] '	0	0.45	0	8.96545	4.25773	8.51545	'Purine synthesis'
'PRASCS'	'phosphoribosylaminoimidazolesuccinocarboxamide synthase'	'atp[c] + asp_L[c] + 5aizc[c] <=> h[c] + adp[c] + pi[c] + 25aics[c] '	0	0.45	0	8.96545	4.25773	8.51545	'Purine synthesis'
'FAOXC10C8m'	'fatty acid beta oxidation(C10-->C8)m'	'coa[m] + nad[m] + h2o[m] + fad[m] + dcacoa[m] -> nadh[m] + h[m] + accoa[m] + fadh2[m] + occoa[m] '	0	0.63433	0	9.11962	4.24264	8.48529	'Fatty acid oxidation'
'FAOXC12C10m'	'fatty acid beta oxidation(C12-->C10)m'	'coa[m] + nad[m] + h2o[m] + fad[m] + ddcacoa[m] -> nadh[m] + h[m] + accoa[m] + fadh2[m] + dcacoa[m] '	0	0.63433	0	9.11962	4.24264	8.48529	'Fatty acid oxidation'
'FAOXC14C12m'	'fatty acid beta oxidation(C14-->C12)m'	'coa[m] + nad[m] + h2o[m] + fad[m] + tdcoa[m] -> nadh[m] + h[m] + accoa[m] + fadh2[m] + ddcacoa[m] '	0	0.63433	0	9.11962	4.24264	8.48529	'Fatty acid oxidation'
'FAOXC6C4m'	'fatty acid beta oxidation(C6-->C4)m'	'coa[m] + nad[m] + h2o[m] + fad[m] + hxcoa[m] -> nadh[m] + h[m] + btcoa[m] + accoa[m] + fadh2[m] '	0	1.72897	0	9.84457	4.0578	8.1156	'Fatty acid oxidation'
'FAOXC8C6m'	'fatty acid beta oxidation(C8-->C6)m'	'coa[m] + nad[m] + h2o[m] + fad[m] + occoa[m] -> nadh[m] + h[m] + accoa[m] + fadh2[m] + hxcoa[m] '	0	1.72897	0	9.84457	4.0578	8.1156	'Fatty acid oxidation'
'FAOXC4C2m'	'fatty acid beta oxidation(C4-->C2)m'	'coa[m] + nad[m] + h2o[m] + btcoa[m] + fad[m] -> nadh[m] + h[m] + 2 accoa[m] + fadh2[m] '	0	1.74653	0	9.85553	4.0545	8.109	'Fatty acid oxidation'
'METB0ATAtc'	'transport of L-Methionine by the apical neutral amino acid transporter B(0)AT1 or B(0)AT2 in kidney, intestine or brain'	'na1[u] + met_L[u] -> na1[c] + met_L[c] '	0	0.18	0	8.18	4	8	'Transport, lumen'
'METLAT1tc'	'transport of L-Methionine by LAT1 in association with 4F2hc, across the apical surface of the memebranes.'	'leu_L[c] + met_L[u] -> leu_L[u] + met_L[c] '	0	0.18	0	8.18	4	8	'Transport, lumen'
'PALFATPtc'	'uptake of Hexadecanoate by the enterocytes'	'coa[c] + atp[c] + hdca[u] -> amp[c] + ppi[c] + pmtcoa[c] '	0	0.396371	0	7.86618	3.73491	7.46981	'Transport, extracellular'
'FAOXC16C14m'	'fatty acid beta oxidation(C16-->C14)m'	'coa[m] + nad[m] + h2o[m] + fad[m] + pmtcoa[m] -> nadh[m] + h[m] + accoa[m] + fadh2[m] + tdcoa[m] '	0	0.565654	0	7.98887	3.71161	7.42321	'Fatty acid oxidation'
'C4CRNCPT2'	'transport of butyryl carnitine in the mitochondrial matrix for final hydrolysis'	'coa[m] + c4crn[m] <=> crn[m] + btcoa[m] '	0	0.565654	0	7.77099	3.60267	7.20534	'Fatty acid oxidation'
'C4tcx'	'transport of bytyrylcarnitine from peroxisomes'	'c4crn[x] <=> c4crn[c] '	0	0.565654	0	7.77099	3.60267	7.20534	'Transport, peroxisomal'
'C4tmc'	'transport of bytyrylcarnitine into mitochondrial matrix'	'c4crn[c] <=> c4crn[m] '	0	0.565654	0	7.77099	3.60267	7.20534	'Transport, mitochondrial'
'C4x'	'esterification of butyrylcoa to butyrylcarnitine for transport'	'crn[x] + btcoa[x] <=> coa[x] + c4crn[x] '	0	0.565654	0	7.77099	3.60267	7.20534	'Transport, peroxisomal'
'COAtp'	'coenzyme A transport, peroxisomal'	'coa[c] <=> coa[x] '	-0.565654	0	-7.77099	0	3.60267	7.20534	'Transport, peroxisomal'
'FAOXC10C8x'	'fatty acid beta oxidation(C10-->C8)x'	'coa[x] + o2[x] + h2o[x] + nad[x] + dcacoa[x] -> accoa[x] + h2o2[x] + nadh[x] + h[x] + occoa[x] '	0	0.565654	0	7.77099	3.60267	7.20534	'Fatty acid oxidation'
'FAOXC12C10x'	'fatty acid beta oxidation(C12-->C10)x'	'coa[x] + o2[x] + h2o[x] + nad[x] + ddcacoa[x] -> accoa[x] + h2o2[x] + nadh[x] + h[x] + dcacoa[x] '	0	0.565654	0	7.77099	3.60267	7.20534	'Fatty acid oxidation'
'FAOXC14C12x'	'fatty acid beta oxidation(C14-->C12)x'	'coa[x] + o2[x] + h2o[x] + nad[x] + tdcoa[x] -> accoa[x] + h2o2[x] + nadh[x] + h[x] + ddcacoa[x] '	0	0.565654	0	7.77099	3.60267	7.20534	'Fatty acid oxidation'
'FAOXC16C14x'	'fatty acid beta oxidation(C16-->C14)x'	'pmtcoa[x] + coa[x] + o2[x] + h2o[x] + nad[x] -> accoa[x] + h2o2[x] + nadh[x] + h[x] + tdcoa[x] '	0	0.565654	0	7.77099	3.60267	7.20534	'Fatty acid oxidation'
'FAOXC6C4x'	'fatty acid beta oxidation(C6-->C4)x'	'coa[x] + o2[x] + h2o[x] + nad[x] + hxcoa[x] -> accoa[x] + btcoa[x] + h2o2[x] + nadh[x] + h[x] '	0	0.565654	0	7.77099	3.60267	7.20534	'Fatty acid oxidation'
'FAOXC8C6x'	'fatty acid beta oxidation(C8-->C6)x'	'coa[x] + o2[x] + h2o[x] + nad[x] + occoa[x] -> accoa[x] + h2o2[x] + nadh[x] + h[x] + hxcoa[x] '	0	0.565654	0	7.77099	3.60267	7.20534	'Fatty acid oxidation'
'ARGt5r'	'L-arginine transport via diffusion'	'arg_L[e] <=> arg_L[c] '	-1.89	1000	-8.96546	1000	3.53773	7.07546	'Transport, extracellular'
'EX_arg_L(e)'	'L-argininium(1+)exchange'	'arg_L[e] -> '	0	1.89	0	8.96545	3.53773	7.07545	'Exchange/demand reaction'
'OCDCAFATPc'	'uptake of octadecanoate (n-C18:0) by the enterocytes'	'coa[c] + atp[c] + ocdca[u] -> amp[c] + ppi[c] + stcoa[c] '	0	0.169283	0	7.08367	3.45719	6.91439	'Transport, extracellular'
'C180CPT1'	'production of stearoylcarnitine'	'crn[c] + stcoa[c] <=> coa[c] + stcrn[c] '	0	0.169283	0	7.08367	3.45719	6.91439	'Fatty acid oxidation'
'STCRNCACT'	'transport of Stearoyl-CoA into mitochondrial matrix'	'stcrn[c] <=> stcrn[m] '	0	0.169283	0	7.08367	3.45719	6.91439	'Fatty acid oxidation'
'STCRNCPT2'	'transport of Stearoyl-CoA into mitochondrial matrix'	'coa[m] + stcrn[m] <=> crn[m] + stcoa[m] '	0	0.169283	0	7.08367	3.45719	6.91439	'Fatty acid oxidation'
'FAOXC180'	'Beta oxidation of long chain fatty acid'	'coa[m] + nad[m] + h2o[m] + fad[m] + stcoa[m] -> nadh[m] + h[m] + accoa[m] + fadh2[m] + pmtcoa[m] '	0	0.169283	0	7.08367	3.45719	6.91439	'Fatty acid oxidation'
'STCOATxc'	'transport of Stearoyl-CoA from cytosol to peroxisomes'	'h2o[c] + atp[c] + stcoa[c] <=> h[c] + adp[c] + pi[c] + stcoa[x] '	0	0.169283	0	7.07665	3.45368	6.90737	'Transport, peroxisomal'
'FAOXC180x'	'Beta oxidation of long chain fatty acid'	'coa[x] + o2[x] + h2o[x] + nad[x] + stcoa[x] -> pmtcoa[x] + accoa[x] + h2o2[x] + nadh[x] + h[x] '	0	0.169283	0	7.07665	3.45368	6.90737	'Fatty acid oxidation'
'CO2ter'	'CO2 endoplasmic reticular transport via diffusion'	'co2[c] <=> co2[r] '	-1.90898	0	-7.99484	0	3.04293	6.08586	'Transport, endoplasmic reticular'
'FRDPtcr'	'transport of Farnesyl diphosphate into the endoplasmic reticulum'	'frdp[c] <=> frdp[r] '	0	1.90898	0	7.99484	3.04293	6.08586	'Transport, endoplasmic reticular'
'IPDDI'	'isopentenyl-diphosphate D-isomerase'	'ipdp[c] <=> dmpp[c] '	0	1.90898	0	7.99484	3.04293	6.08586	'Squalene and cholesterol synthesis'
'PPItr'	'Diphosphate transporter, endoplasmic reticulum'	'ppi[c] <=> ppi[r] '	-1.90898	0	-7.99484	0	3.04293	6.08586	'Transport, endoplasmic reticular'
'DMATT'	'dimethylallyltranstransferase'	'dmpp[c] + ipdp[c] -> ppi[c] + grdp[c] '	0	1.90898	0	7.99484	3.04293	6.08586	'Cholesterol metabolism'
'GRTT'	'geranyltranstransferase'	'ipdp[c] + grdp[c] -> ppi[c] + frdp[c] '	0	1.90898	0	7.99484	3.04293	6.08586	'Cholesterol metabolism'
'SPRMS'	'spermine synthase'	'ametam[c] + spmd[c] -> h[c] + 5mta[c] + sprm[c] '	0	2.42574	0	8.04068	2.80747	5.61494	'Urea cycle'
'SPRMTDe'	'absorption for spermine across the basolateral side'	'sprm[e] <=> sprm[c] '	-2.42574	0	-8.04068	0	2.80747	5.61494	'Transport, extracellular'
'EX_sprm(e)'	'spermine(4+)exchange'	'sprm[e] -> '	0	2.42574	0	8.04068	2.80747	5.61494	'Exchange/demand reaction'
'UMPtr'	'UMP transport (ER)'	'ump[c] <=> ump[r] '	-2.1125	0	-7.22283	0	2.55516	5.11033	'Transport, endoplasmic reticular'
'NDP7er'	'nucleoside-diphosphatase (UDP), endoplasmic reticulum'	'udp[r] + h2o[r] -> h[r] + pi[r] + ump[r] '	0	2.1125	0	7.22283	2.55516	5.11033	'Nucleotide interconversion'
'GALU'	'UTP-glucose-1-phosphate uridylyltransferase'	'h[c] + utp[c] + g1p[c] <=> ppi[c] + udpg[c] '	0	2.1125	0	7.22283	2.55516	5.11033	'Galactose metabolism'
'PGMT'	'phosphoglucomutase'	'g1p[c] <=> g6p[c] '	-2.1125	0	-7.22283	0	2.55516	5.11033	'Glycolysis/gluconeogenesis'
'r2519'	''	'udpglcur[c] <=> udpglcur[r] '	0	2.1125	0	7.22283	2.55516	5.11033	'Transport, endoplasmic reticular'
'UDPGD'	'UDPglucose 6-dehydrogenase'	'h2o[c] + 2 nad[c] + udpg[c] -> 3 h[c] + 2 nadh[c] + udpglcur[c] '	0	2.1125	0	7.22283	2.55516	5.11033	'Starch and sucrose metabolism'
'EX_met_L(e)'	'L-methionineexchange'	'met_L[e] -> '	0	0.18	0	5.18	2.5	5	'Exchange/demand reaction'
'EX_amp(u)'	'AMPexchange'	'amp[u] <=> '	0	0	-1	3	1	4	'Exchange/demand reaction'
'TAURCHAe'	'exit of taurine from the enterocytes'	'taur[c] -> taur[e] '	0	1.18	0	5.18	2	4	'Transport, extracellular'
'EX_taur(e)'	'Taurineexchange'	'taur[e] -> '	0	1.18	0	5.18	2	4	'Exchange/demand reaction'
'LCYSTCBOXL'	'3-Sulfoalanine carboxy-lyase'	'h[c] + Lcyst[c] -> co2[c] + taur[c] '	0	1.18	0	5.18	2	4	'Taurine and hypotaurine metabolism'
'EX_cys_L(e)'	'L-cysteineexchange'	'cys_L[e] -> '	0	1.18	0	5.18	2	4	'Exchange/demand reaction'
'CYSO'	'cysteine oxidase'	'o2[c] + cys_L[c] -> 2 h[c] + 3sala[c] '	0	1.18	0	5.18	2	4	'Taurine and hypotaurine metabolism'
'DM_TAURc'	'demand reaction for taurine'	'taur[c] -> '	0	1.18	0	5.18	2	4	'Exchange/demand reaction'
'PHEMEtm'	'Heme transport to cytosol'	'pheme[m] <=> pheme[c] '	0	0.05625	0	3.2438	1.59378	3.18755	'Transport, mitochondrial'
'PPPG9tm'	'protoporphyrinogen IX mitochondrial transport'	'pppg9[c] <=> pppg9[m] '	0	0.05625	0	3.2438	1.59378	3.18755	'Heme synthesis'
'CPPPGO'	'coproporphyrinogen oxidase (O2 required)'	'2 h[c] + o2[c] + cpppg3[c] -> 2 h2o[c] + 2 co2[c] + pppg9[c] '	0	0.05625	0	3.2438	1.59378	3.18755	'Heme synthesis'
'FCLTm'	'Ferrochelatase, mitochondrial'	'fe2[m] + ppp9[m] -> 2 h[m] + pheme[m] '	0	0.05625	0	3.2438	1.59378	3.18755	'Heme synthesis'
'FE2tm'	'iron (II) transport'	'h[c] + fe2[c] -> h[m] + fe2[m] '	0	0.05625	0	3.2438	1.59378	3.18755	'Transport, mitochondrial'
'HMBS'	'hydroxymethylbilane synthase'	'h2o[c] + 4 ppbng[c] -> 4 nh4[c] + hmbil[c] '	0	0.05625	0	3.2438	1.59378	3.18755	'Heme synthesis'
'UPP3S'	'uroporphyrinogen-III synthase'	'hmbil[c] -> h2o[c] + uppg3[c] '	0	0.05625	0	3.2438	1.59378	3.18755	'Heme synthesis'
'UPPDC1'	'uroporphyrinogen decarboxylase (uroporphyrinogen III)'	'4 h[c] + uppg3[c] -> 4 co2[c] + cpppg3[c] '	0	0.05625	0	3.2438	1.59378	3.18755	'Heme synthesis'
'CHOLESTTDe'	''	'chsterol[c] -> chsterol[e] '	0	0.95945	0	4.00238	1.52146	3.04293	'Transport, extracellular'
'EX_chsterol(u)'	'cholesterolexchange'	'chsterol[u] <=> '	-0.004958	0.954492	-0.004958	3.99742	1.52146	3.04293	'Exchange/demand reaction'
'C14STRr'	'C-14 sterol reductase'	'h[r] + 44mctr[r] + nadph[r] -> 44mzym[r] + nadp[r] '	0	0.954492	0	3.99742	1.52146	3.04293	'Cholesterol metabolism'
'C3STDH1Pr'	'C-3 sterol dehydrogenase (4-methylzymosterol)'	'nadp[r] + 4mzym_int1[r] -> h[r] + nadph[r] + 4mzym_int2[r] + co2[r] '	0	0.954492	0	3.99742	1.52146	3.04293	'Cholesterol metabolism'
'C3STKR2r'	'C-3 sterol keto reductase (zymosterol)'	'h[r] + nadph[r] + zym_int2[r] -> nadp[r] + zymst[r] '	0	0.954492	0	3.99742	1.52146	3.04293	'Cholesterol metabolism'
'C4STMO1r'	'C-4 sterol methyl oxidase (4,4-dimethylzymosterol)'	'3 h[r] + 3 nadph[r] + 44mzym[r] + 3 o2[r] -> 3 nadp[r] + 4mzym_int1[r] + 4 h2o[r] '	0	0.954492	0	3.99742	1.52146	3.04293	'Cholesterol metabolism'
'C4STMO2Pr'	'C-4 methyl sterol oxidase'	'nadp[r] + 4mzym_int2[r] + o2[r] -> h[r] + nadph[r] + co2[r] + zym_int2[r] '	0	0.954492	0	3.99742	1.52146	3.04293	'Cholesterol metabolism'
'DHCR71r'	'7-dehydrocholesterol reductase'	'h[r] + nadph[r] + ddsmsterol[r] -> nadp[r] + dsmsterol[r] '	0	0.954492	0	3.99742	1.52146	3.04293	'Cholesterol metabolism'
'DSREDUCr'	'Desmosterol reductase'	'h[r] + nadph[r] + dsmsterol[r] -> nadp[r] + chsterol[r] '	0	0.954492	0	3.99742	1.52146	3.04293	'Squalene and cholesterol synthesis'
'EBP1r'	'3-beta-hydroxysteroid-delta(8),delta(7)-isomerase'	'zymst[r] -> chlstol[r] '	0	0.954492	0	3.99742	1.52146	3.04293	'Cholesterol metabolism'
'LNS14DMr'	'LNS14DMr'	'2 h[r] + 3 nadph[r] + 3 o2[r] + lanost[r] -> 44mctr[r] + 3 nadp[r] + 4 h2o[r] + for[r] '	0	0.954492	0	3.99742	1.52146	3.04293	'Cholesterol metabolism'
'LNSTLSr'	'lanosterol synthase'	'Ssq23epx[r] -> lanost[r] '	0	0.954492	0	3.99742	1.52146	3.04293	'Cholesterol metabolism'
'LSTO1r'	'Lathosterol oxidase'	'h[r] + nadph[r] + o2[r] + chlstol[r] -> nadp[r] + 2 h2o[r] + ddsmsterol[r] '	0	0.954492	0	3.99742	1.52146	3.04293	'Cholesterol metabolism'
'SQLEr'	'Squalene epoxidase, endoplasmic reticular (NADP)'	'h[r] + nadph[r] + o2[r] + sql[r] -> nadp[r] + h2o[r] + Ssq23epx[r] '	0	0.954492	0	3.99742	1.52146	3.04293	'Cholesterol metabolism'
'SQLSr'	'Squalene synthase'	'h[r] + nadph[r] + 2 frdp[r] -> nadp[r] + 2 ppi[r] + sql[r] '	0	0.954492	0	3.99742	1.52146	3.04293	'Cholesterol metabolism'
'CHSTEROLtrc'	'transport of cholesterol into the cytosol'	'chsterol[r] <=> chsterol[c] '	0	0.954492	0	3.99742	1.52146	3.04293	'Transport, endoplasmic reticular'
'FORtr'	'FOR transporter, endoplasmic reticulum'	'for[c] <=> for[r] '	-0.954492	0	-3.99742	0	1.52146	3.04293	'Transport, endoplasmic reticular'
'CHOLABCAet'	'efflux of Cholesterol into the lymph'	'h2o[c] + atp[c] + chsterol[c] -> h[c] + adp[c] + pi[c] + chsterol[e] '	0	0.95945	0	4.00238	1.52146	3.04293	'Transport, extracellular'
'EX_chsterol(e)'	'cholesterolexchange'	'chsterol[e] -> '	0	0.95945	0	4.00238	1.52146	3.04293	'Exchange/demand reaction'
'PIt'	'Inorganic phosphate exchange, diffusion'	'pi[c] <=> pi[e] '	0	1	0	4	1.5	3	'Transport, extracellular'
'PIt7u'	'phosphate transport in/out via three Na+ symporter from lumen'	'3 na1[u] + pi[u] <=> 3 na1[c] + pi[c] '	0	1	6.82121e-13	4	1.5	3	'Transport, lumen'
'EX_pi(e)'	'hydrogenphosphateexchange'	'pi[e] -> '	0	1	0	4	1.5	3	'Exchange/demand reaction'
'BILGLCURu'	'release of blirubin mono-glucuronide into lumen'	'h2o[c] + atp[c] + bilglcur[c] -> h[c] + adp[c] + pi[c] + bilglcur[u] '	0	1.05625	0	3.96368	1.45371	2.90743	'Transport, lumen'
'EX_bilglcur(u)'	'mono(glucosyluronic acid)bilirubin(2-)exchange'	'bilglcur[u] -> '	0	1.05625	0	3.96368	1.45371	2.90743	'Exchange/demand reaction'
'BILGLCURtr'	'glucuronidated compound transport'	'bilglcur[c] <=> bilglcur[r] '	-1.05625	0	-3.96368	0	1.45371	2.90743	'Transport, endoplasmic reticular'
'BILIRUBtr'	'lipid, flip-flop intracellular transport'	'bilirub[c] <=> bilirub[r] '	0	1.05625	0	3.96368	1.45371	2.90743	'Transport, endoplasmic reticular'
'COt'	'CO transporter via diffusion'	'co[c] <=> co[e] '	0	1.05625	0	3.96368	1.45371	2.90743	'Transport, extracellular'
'BILIRED'	'Nad(p)h biliverdin reductase'	'h[c] + nadph[c] + biliverd[c] -> nadp[c] + bilirub[c] '	0	1.05625	0	3.96368	1.45371	2.90743	'Heme degradation'
'HOXG'	'Heme oxygenase 1'	'5 h[c] + 3 nadph[c] + 3 o2[c] + pheme[c] -> 3 h2o[c] + 3 nadp[c] + biliverd[c] + co[c] + fe2[c] '	0	1.05625	0	3.96368	1.45371	2.90743	'Heme degradation'
'EX_co(e)'	'carbon monoxideexchange'	'co[e] -> '	0	1.05625	0	3.96368	1.45371	2.90743	'Exchange/demand reaction'
'UGT1A10r'	'UDP-glucuronosyltransferase 1-10 precursor, microsomal'	'udpglcur[r] + bilirub[r] + 2 h[r] <=> bilglcur[r] + udp[r] '	0	1.05625	0	3.96368	1.45371	2.90743	'Steroid metabolism'
'AHC'	'adenosylhomocysteinase'	'h2o[c] + ahcys[c] <=> adn[c] + hcys_L[c] '	0	0.18	0	3	1.41	2.82	'Methionine and cysteine metabolism'
'AHCYStd'	'diffusion of S-Adenosyl-L-homocysteine'	'ahcys[m] <=> ahcys[c] '	0	0.18	0	3	1.41	2.82	'Transport, mitochondrial'
'AMETtd'	'diffusion of S-Adenosyl-L-methionine'	'amet[c] <=> amet[m] '	0	0.18	0	3	1.41	2.82	'Transport, mitochondrial'
'C3tmc'	'transport of propionylcarnitine to mitochondrial matrix'	'pcrn[c] <=> pcrn[m] '	0	0.18	0	3	1.41	2.82	'Fatty acid oxidation'
'CSNAT2m'	'carnitine O-aceyltransferase, mitochondrial'	'coa[m] + pcrn[m] <=> crn[m] + ppcoa[m] '	0	0.18	0	3	1.41	2.82	'Fatty acid oxidation'
'C30CPT1'	'production of propionylcarnitine'	'crn[c] + ppcoa[c] -> coa[c] + pcrn[c] '	0	0.18	0	3	1.41	2.82	'Fatty acid oxidation'
'CYSTGL'	'cystathionine g-lyase'	'h2o[c] + cyst_L[c] -> nh4[c] + cys_L[c] + 2obut[c] '	0	0.18	0	3	1.41	2.82	'Methionine and cysteine metabolism'
'CYSTS'	'cystathionine beta-synthase'	'hcys_L[c] + ser_L[c] -> h2o[c] + cyst_L[c] '	0	0.18	0	3	1.41	2.82	'Methionine and cysteine metabolism'
'OBDHc'	'2-Oxobutanoate dehydrogenase, cytosolic'	'nad[c] + coa[c] + 2obut[c] -> nadh[c] + co2[c] + ppcoa[c] '	0	0.18	0	3	1.41	2.82	'Glycine, serine, alanine and threonine metabolism'
'BILDGLCURtr'	'glucuronidated compound transport'	'bildglcur[c] <=> bildglcur[r] '	-1.05625	0	-3.61141	0	1.27758	2.55516	'Transport, endoplasmic reticular'
'BILDGLCURte'	'bilirubin beta-diglucuronide transport MDR'	'h2o[c] + atp[c] + bildglcur[c] -> h[c] + adp[c] + pi[c] + bildglcur[e] '	0	1.05625	0	3.61141	1.27758	2.55516	'Transport, extracellular'
'BILDGLCURu'	'release of blirubin di-glucuronide into lumen'	'h2o[c] + atp[c] + bildglcur[c] -> h[c] + adp[c] + pi[c] + bildglcur[u] '	0	1.05625	0	3.61141	1.27758	2.55516	'Transport, lumen'
'EX_bildglcur(e)'	'bis(beta-glucosyluronate)bilirubinexchange'	'bildglcur[e] -> '	0	1.05625	0	3.61141	1.27758	2.55516	'Exchange/demand reaction'
'EX_bildglcur(u)'	'bis(beta-glucosyluronate)bilirubinexchange'	'bildglcur[u] -> '	0	1.05625	0	3.61141	1.27758	2.55516	'Exchange/demand reaction'
'UGT1A2r'	'UDP-glucuronosyltransferase 1-10 precursor, microsomal'	'2 udpglcur[r] + bilirub[r] -> 2 udp[r] + bildglcur[r] '	0	1.05625	0	3.61141	1.27758	2.55516	'Steroid metabolism'
'BIDGLCURr'	'bilirubin di-glucuronide production'	'bilglcur[r] + udpglcur[r] -> udp[r] + bildglcur[r] '	0	1.05625	0	3.51731	1.23053	2.46106	'Heme degradation'
'3SALAOX'	'cysteinesulfinic acid oxidase'	'2 h[c] + o2[c] + 2 3sala[c] -> 2 Lcyst[c] '	0	0.59	0	2.59	1	2	'Taurine and hypotaurine metabolism'
'3SALATAi'	'3-sulfino-alanine transaminase (irreversible)'	'h[c] + 3sala[c] + akg[c] -> glu_L[c] + 3snpyr[c] '	0	0.59	0	2.59	1	2	'Methionine and cysteine metabolism'
'3SPYRSP'	'3-sulfinopyruvate hydrolase (spotaneous reaction)'	'h2o[c] + 3snpyr[c] -> h[c] + pyr[c] + so3[c] '	0	0.59	0	2.59	1	2	'Methionine and cysteine metabolism'
'SFCYSc'	'formation of sulfocysteine'	'h[c] + so3[c] + cys_L[c] <=> slfcys[c] '	0	0.59	0	2.59	1	2	'Methionine and cysteine metabolism'
'SFCYSe'	'exit of sulfocysteine into extra-cellular space'	'slfcys[c] <=> slfcys[e] '	0	0.59	0	2.59	1	2	'Transport, extracellular'
'EX_slfcys(e)'	'S-Sulfo-L-cysteineexchange'	'slfcys[e] -> '	0	0.59	0	2.59	1	2	'Exchange/demand reaction'
'EX_ppi(u)'	'Diphosphateexchange'	'ppi[u] -> '	0	0	0	2	1	2	'Exchange/demand reaction'
'PPPGOm'	'protoporphyrinogen oxidase, mitochondrial'	'3 o2[m] + 2 pppg9[m] -> 6 h2o[m] + 2 ppp9[m] '	0	0.028125	0	1.6219	0.796888	1.59378	'Heme synthesis'
'THMDt5lu'	'thymidine transport (1:2 Na/Thymd cotransport)'	'2 na1[u] + thymd[u] -> 2 na1[c] + thymd[c] '	0	0.272727	0	1.33333	0.530303	1.06061	'Transport, lumen'
'THMDt4lu'	'thymidine transport in via sodium symport'	'na1[u] + thymd[u] -> na1[c] + thymd[c] '	0	0.3	0	1.33333	0.516667	1.03333	'Transport, lumen'
'DGK1'	'deoxyguanylate kinase (dGMP:ATP)'	'atp[c] + dgmp[c] <=> adp[c] + dgdp[c] '	0	0.333333	0	1.33333	0.5	1	'Nucleotide interconversion'
'DGSNtm'	'deoyguanosine transport in mitochondria'	'dgsn[c] <=> dgsn[m] '	0	0.333333	0	1.33333	0.5	1	'Transport, mitochondrial'
'DGNSKm'	'deoxyguanosine kinase'	'atp[m] + dgsn[m] -> h[m] + adp[m] + dgmp[m] '	0	0.333333	0	1.33333	0.5	1	'Nucleotide interconversion'
'r0950'	''	'dgmp[m] -> dgmp[c] '	0	0.333333	0	1.33333	0.5	1	'Transport, mitochondrial'
'RNDR1'	'ribonucleoside-diphosphate reductase (ADP)'	'adp[c] + trdrd[c] -> h2o[c] + dadp[c] + trdox[c] '	0	0.333333	0	1.33333	0.5	1	'Nucleotide interconversion'
'NDPK8'	'nucleoside-diphosphate kinase (ATP:dADP)'	'atp[c] + dadp[c] <=> adp[c] + datp[c] '	0	0.333333	0	1.33333	0.5	1	'Nucleotide interconversion'
'DM_dgtp(n)'	'DM_dgtp(n)'	'dgtp[n] -> '	0	0.333333	0	1.33333	0.5	1	'Exchange/demand reaction'
'DTMPK'	'dTMP kinase'	'atp[c] + dtmp[c] <=> adp[c] + dtdp[c] '	0	0.333333	0	1.33333	0.5	1	'Nucleotide interconversion'
'NDPK4'	'nucleoside-diphosphate kinase (ATP:dTDP)'	'atp[c] + dtdp[c] <=> adp[c] + dttp[c] '	0	0.333333	0	1.33333	0.5	1	'Nucleotide interconversion'
'DTMPKm'	'dTMP kinase in mitochondria'	'atp[m] + dtmp[m] <=> adp[m] + dtdp[m] '	0	0.333333	0	1.33333	0.5	1	'Pyrimidine synthesis'
'NDPK4m'	'nucleoside-diphosphate kinase (ATP:dTDP), mitochondrial'	'atp[m] + dtdp[m] <=> adp[m] + dttp[m] '	0	0.333333	0	1.33333	0.5	1	'Nucleotide interconversion'
'THYMDtm'	'thymd transport'	'thymd[c] <=> thymd[m] '	0	0.333333	0	1.33333	0.5	1	'Transport, mitochondrial'
'TMDK1m'	'thymidine kinase (ATP:thymidine)'	'atp[m] + thymd[m] -> h[m] + adp[m] + dtmp[m] '	0	0.333333	0	1.33333	0.5	1	'Nucleotide interconversion'
'DM_dttp(n)'	'DM_dttp(n)'	'dttp[n] -> '	0	0.333333	0	1.33333	0.5	1	'Exchange/demand reaction'
'DTTPtm'	'transport of dTTP into mitochondria'	'dttp[c] -> dttp[m] '	0	0.333333	0	1.33333	0.5	1	'Transport, mitochondrial'
'DM_datp(n)'	'demand for datp'	'datp[n] -> '	0	0.333333	0	1.33333	0.5	1	'Exchange/demand reaction'
'THYMDt1lu'	'thymd transport'	'thymd[u] -> thymd[c] '	0	0.333333	0	1.33333	0.5	1	'Transport, lumen'
'DM_dttp(m)'	'DM_dttp(m)'	'dttp[m] -> '	0	0.333333	0	1.33333	0.5	1	'Exchange/demand reaction'
'DATPtm'	'transport of dATP into mitochondria'	'datp[c] -> datp[m] '	0	0.333333	0	1.33333	0.5	1	'Transport, mitochondrial'
'DM_datp(m)'	'demand for datp for mitochondrial DNA synthesis'	'datp[m] -> '	0	0.333333	0	1.33333	0.5	1	'Exchange/demand reaction'
'DATPtn'	'dATP diffusion in nucleus'	'datp[c] <=> datp[n] '	0	0.333333	0	1.33333	0.5	1	'Transport, nuclear'
'DTTPtn'	'dTTP diffusion in nucleus'	'dttp[c] <=> dttp[n] '	0	0.333333	0	1.33333	0.5	1	'Transport, nuclear'
'DGTPtm'	'transport of dGTP into mitochondria'	'dgtp[c] -> dgtp[m] '	0	0.333333	0	1.33333	0.5	1	'Transport, mitochondrial'
'DGTPtn'	'dGTP diffusion in nucleus'	'dgtp[c] <=> dgtp[n] '	0	0.333333	0	1.33333	0.5	1	'Transport, nuclear'
'DM_dgtp(m)'	'DM_dgtp(m)'	'dgtp[m] -> '	0	0.333333	0	1.33333	0.5	1	'Exchange/demand reaction'
'TRDR'	'thioredoxin reductase (NADPH)'	'h[c] + nadph[c] + trdox[c] -> nadp[c] + trdrd[c] '	0	0.333333	0	1.33333	0.5	1	'Nucleotide interconversion'
'PCFLOPm'	'phosphatidylcholine flippase'	'h2o[c] + atp[c] + pchol_hs[m] -> h[c] + adp[c] + pi[c] + pchol_hs[c] '	0	0.06	0	1	0.47	0.94	'Transport, mitochondrial'
'PETOHMm_hs'	'phosphatidylethanolamine N-methyltransferase'	'3 amet[m] + pe_hs[m] -> 3 ahcys[m] + 3 h[m] + pchol_hs[m] '	0	0.06	0	1	0.47	0.94	'Glycerophospholipid metabolism'
'TRPATB0tc'	'transport of L-Tryptophan into the intestinal cells by ATB0 transporter'	'2 na1[u] + cl[u] + trp_L[u] -> 2 na1[c] + cl[c] + trp_L[c] '	0	0.08182	0	1	0.45909	0.91818	'Transport, extracellular'
'ARGATB0tc'	'transport of L-Arginine into the intestinal cells by ATB0 transporter'	'2 na1[u] + cl[u] + arg_L[u] -> 2 na1[c] + cl[c] + arg_L[c] '	0	0.15	0	1	0.425	0.85	'Transport, extracellular'
'LYSATB0tc'	'transport of L-Lysine into the intestinal cells by ATB0 transporter'	'2 na1[u] + cl[u] + lys_L[u] -> 2 na1[c] + cl[c] + lys_L[c] '	0	0.15	0	1	0.425	0.85	'Transport, extracellular'
'METATB0tc'	'transport of L-Methionine into the intestinal cells by ATB0 transporter'	'2 na1[u] + cl[u] + met_L[u] -> 2 na1[c] + cl[c] + met_L[c] '	0	0.18	0	1	0.41	0.82	'Transport, extracellular'
'PROIMINOtc'	'transport of L-Proline by the apical IMINO amino acid transporters in kidney and intestine'	'2 na1[u] + cl[u] + pro_L[u] -> 2 na1[c] + cl[c] + pro_L[c] '	0	0.18	0	1	0.41	0.82	'Transport, extracellular'
'VALATB0tc'	'transport of L-Valine into the intestinal cells by ATB0 transporter'	'2 na1[u] + cl[u] + val_L[u] -> 2 na1[c] + cl[c] + val_L[c] '	0	0.18	0	1	0.41	0.82	'Transport, extracellular'
'DM_pmtcoa(r)'	'demand reaction for pmtcoa'	'pmtcoa[r] -> '	0	0.26087	0	1	0.369565	0.73913	'Exchange/demand reaction'
'DPCOAK'	'dephospho-CoA kinase'	'atp[c] + dpcoa[c] -> h[c] + coa[c] + adp[c] '	0	0.26087	0	1	0.369565	0.73913	'CoA synthesis'
'PNTK'	'pantothenate kinase'	'atp[c] + pnto_R[c] -> h[c] + adp[c] + 4ppan[c] '	0	0.26087	0	1	0.369565	0.73913	'CoA synthesis'
'PPCDC'	'phosphopantothenoylcysteine decarboxylase'	'h[c] + 4ppcys[c] -> co2[c] + pan4p[c] '	0	0.26087	0	1	0.369565	0.73913	'CoA synthesis'
'PPNCL3'	'phosphopantothenate-cysteine ligase'	'atp[c] + cys_L[c] + 4ppan[c] -> h[c] + amp[c] + ppi[c] + 4ppcys[c] '	0	0.26087	0	1	0.369565	0.73913	'CoA synthesis'
'PTPAT'	'Phosphopantetheine adenylyltransferase (EC 2.7.7.3)'	'h[c] + atp[c] + pan4p[c] <=> ppi[c] + dpcoa[c] '	0	0.26087	0	1	0.369565	0.73913	'CoA synthesis'
'RNDR4'	'ribonucleoside-diphosphate reductase (UDP)'	'udp[c] + trdrd[c] -> h2o[c] + dudp[c] + trdox[c] '	0	0.333333	0	1	0.333333	0.666667	'Nucleotide interconversion'
'DUTPDP'	'dUTP diphosphatase'	'h2o[c] + dutp[c] -> h[c] + ppi[c] + dump[c] '	0	0.333333	0	1	0.333333	0.666667	'Pyrimidine catabolism'
'NDPK6'	'nucleoside-diphosphate kinase (ATP:dUDP)'	'atp[c] + dudp[c] <=> adp[c] + dutp[c] '	0	0.333333	0	1	0.333333	0.666667	'Nucleotide interconversion'
'DHFR'	'dihydrofolate reductase'	'h[c] + nadph[c] + dhf[c] <=> nadp[c] + thf[c] '	0	1.33333	0	2	0.333333	0.666667	'Folate metabolism'
'EX_thymd(u)'	'Thymidineexchange'	'thymd[u] <=> '	-0.333333	0	-1	0	0.333333	0.666667	'Exchange/demand reaction'
'TMDS'	'thymidylate synthase'	'dump[c] + mlthf[c] -> dhf[c] + dtmp[c] '	0	0.333333	0	1	0.333333	0.666667	'Nucleotide interconversion'
'MTHFD'	'methylenetetrahydrofolate dehydrogenase (NADP)'	'nadp[c] + mlthf[c] <=> nadph[c] + methf[c] '	-1.33333	0	-2	0	0.333333	0.666667	'Folate metabolism'
'NDP8'	'nucleoside-diphosphatase (dUDP)'	'h2o[c] + dudp[c] -> h[c] + pi[c] + dump[c] '	0	0.333333	0	1	0.333333	0.666667	'Nucleotide interconversion'
'PMTCOAFABP1tc'	'transport of palmitoyl coA into the enterocytes'	'2 pmtcoa[c] <=> 2 pmtcoa[r] '	0	0.130435	0	0.5	0.184783	0.369565	'Transport, endoplasmic reticular'
'GALt1r'	'galactose transport (uniport)'	'gal[e] <=> gal[c] '	-0.223479	0	-0.315857	0	0.0461891	0.0923781	'Transport, extracellular'
'EX_gal(e)'	'D-Galactoseexchange'	'gal[e] -> '	0	0.223479	0	0.315857	0.0461891	0.0923781	'Exchange/demand reaction'
'LCAT1e'	'Lecithin-cholesterol acyltransferase'	'chsterol[e] + pchol_hs[e] -> lpchol_hs[e] + xolest2_hs[e] '	0	0.921992	0	1	0.039004	0.0780081	'Fatty acid oxidation'
'EX_lpchol_hs(e)'	'lysophosphatidylcholineexchange'	'lpchol_hs[e] -> '	0	0.921992	0	1	0.039004	0.0780081	'Exchange/demand reaction'
'EX_xolest2_hs(e)'	'cholesterol esterexchange'	'xolest2_hs[e] -> '	0	0.921992	0	1	0.039004	0.0780081	'Exchange/demand reaction'
'SPMTDu'	'absorption for spermidine across the apical side'	'spmd[u] <=> spmd[c] '	0	1	-0.0168805	1	0.00844026	0.0168805	'Transport, lumen'
'MALT'	'alpha-glucosidase'	'h2o[c] + malt[c] -> 2 glc_D[c] '	0	0.331832	0	0.336534	0.00235097	0.00470194	'Starch and sucrose metabolism'
'MALTlu'	'alpha-glucosidase, extracellular'	'h2o[u] + malt[u] -> 2 glc_D[u] '	0	0.331832	0	0.336534	0.00235097	0.00470194	'Starch and sucrose metabolism'
'MALTtu'	'uptake of maltose'	'malt[u] -> malt[c] '	0	0.331832	0	0.336534	0.00235097	0.00470194	'Transport, lumen'
'biomass_reactionIEC01b'	'biomass_reaction (IEC, based on Recon 2, w/ red. lipids, w/o dNTP, w/ vit, needs refinement)'	'20.6508 h2o[c] + 0.54554 leu_L[c] + 0.38587 glu_L[c] + 0.50563 ala_L[c] + 20.6508 atp[c] + 0.0025463 gtp[c] + 0.35261 asp_L[c] + 0.27942 asn_L[c] + 0.046571 cys_L[c] + 0.326 gln_L[c] + 0.53889 gly[c] + 0.28608 ile_L[c] + 0.25947 phe_L[c] + 0.39253 ser_L[c] + 0.31269 thr_L[c] + 0.35926 arg_L[c] + 0.41248 pro_L[c] + 0.12641 his_L[c] + 16.5305 pchol_hs[c] + 0.0051039 ctp[c] + 1.7591 chsterol[c] + 0…	0	0.0427065	0	0.0427683	3.08921e-05	6.17842e-05	'Exchange/demand reaction'
'EX_pect(u)'	'pectinsexchange'	'pect[u] <=> '	0	0	-3.33866e-05	0	1.66933e-05	3.33866e-05	'Exchange/demand reaction'
'GK1'	'guanylate kinase (GMP:ATP)'	'atp[c] + gmp[c] <=> adp[c] + gdp[c] '	0	0.000108744	0	0.000108901	7.86605e-08	1.57321e-07	'Nucleotide interconversion'
'EX_na1(e)'	'Sodiumexchange'	'na1[e] -> '	0	1	0	1	1.41998e-13	2.83995e-13	'Exchange/demand reaction'
'1a25DHVITD3TRn'	'tanslocation of 1-alpha,25-Dihydroxyvitamin D3 to nucleus'	'1a25dhvitd3[c] -> 1a25dhvitd3[n] '	0	0	0	0	0	0	'Transport, nuclear'
'25HVITD3c'	'1-alpha hydroxylation of 25-hydroxy vitamin D'	'25hvitd3[c] + h[c] + nadph[c] + o2[c] -> 1a25dhvitd3[c] + h2o[c] + nadp[c] '	0	0	0	0	0	0	'Vitamin D metabolism'
'25HVITD3tc'	'transport of 25-Hydroxyvitamin D3 into the intestine for absorption and into the renal cells for hydroxylation into active form of vitamin D'	'25hvitd3[u] -> 25hvitd3[c] '	0	0	0	0	0	0	'Transport, lumen'
'2HCO3_NAt'	'bicarbonate transport (Na/HCO3 1:2 cotransport)'	'2 hco3[e] + na1[e] <=> 2 hco3[c] + na1[c] '	-1000	1000	-1000	1000	0	0	'Transport, extracellular'
'34DHPHELAT1tc'	'transport of 3,4-Dihydroxy-L-phenylalanine by LAT1 in association with 4F2hc, across the apical surface of the memebranes.'	'34dhphe[u] + leu_L[c] -> 34dhphe[c] + leu_L[u] '	0	0	0	0	0	0	'Transport, extracellular'
'34DHPHEt'	'3,4-Dihydroxy-L-phenylalanine transport'	'34dhphe[e] <=> 34dhphe[c] '	0	0	0	0	0	0	'Transport, extracellular'
'3AIB_Dtm'	'transport of 3aib_D into mitochondria'	'3aib_D[c] <=> 3aib_D[m] '	0	0	0	0	0	0	'Transport, mitochondrial'
'3HCO3_NAt'	'3HCO3_NAt'	'3 hco3[e] + na1[e] <=> 3 hco3[c] + na1[c] '	-1000	1000	-1000	1000	0	0	'Transport, extracellular'
'4HPROLTASCT1'	'exit of hydroxy-prloine across the basolateral surface of enterocytes'	'na1[e] + ala_L[e] + 4hpro_LT[c] -> na1[c] + ala_L[c] + 4hpro_LT[e] '	0	0	0	0	0	0	'Transport, extracellular'
'4OHPROIMINOtc'	'transport of L-OH-Proline by the apical IMINO amino acid transporters in kidney and intestine'	'4hpro_LT[u] + 2 na1[u] + cl[u] -> 2 na1[c] + 4hpro_LT[c] + cl[c] '	0	0	0	0	0	0	'Transport, extracellular'
'5MTHFt2lu'	'5-methyltetrahydrofolate transport via anion exchange'	'5mthf[u] + oh1[c] <=> 5mthf[c] + oh1[u] '	-1	0	-1	0	0	0	'Transport, lumen'
'5MTHFtc'	'transport of 5-Methyltetrahydrofolate by folate receptor protein'	'5mthf[u] -> 5mthf[c] '	0	1	0	1	0	0	'Transport, lumen'
'ADK1'	'adenylate kinase'	'atp[c] + amp[c] <=> 2 adp[c] '	-1000	1000	-1000	1000	0	0	'Nucleotide interconversion'
'ADK3'	'adentylate kinase (GTP)'	'amp[c] + gtp[c] <=> adp[c] + gdp[c] '	-1000	1000	-1000	1000	0	0	'Nucleotide interconversion'
'AGPAT1'	'1-acylglycerol-3-phosphate O-acyltransferase 1'	'Rtotal2coa[c] + alpa_hs[c] -> coa[c] + pa_hs[c] '	0	1	0	1	0	0	'Triacylglycerol synthesis'
'ALA-DTDe'	'exit of D-alanine from the enterocytes'	'ala_D[c] -> ala_D[e] '	0	1000	0	1000	0	0	'Transport, extracellular'
'ALAALACNc'	''	'h2o[c] + alaala[c] <=> 2 ala_L[c] '	0	0	0	0	0	0	'Transport, extracellular'
'ALAALAPEPT1tc'	'transport of Alanylalanine by the apical PEPT1 amino acid transporters across the brush border cells of the enterocytes of the intestine and renal cells'	'alaala[u] + h[u] -> h[c] + alaala[c] '	0	0	0	0	0	0	'Transport, extracellular'
'ALAATB0tc'	'transport of L-Alanine into the intestinal cells by ATB0 transporter'	'2 na1[u] + cl[u] + ala_L[u] -> 2 na1[c] + ala_L[c] + cl[c] '	0	1	0	1	0	0	'Transport, extracellular'
'ALACYSNaEx'	'L-alanine/L-cysteine Na-dependent exchange (Ala-L in)'	'na1[e] + ala_L[e] + cys_L[c] -> na1[c] + ala_L[c] + cys_L[e] '	0	1000	0	1000	0	0	'Transport, extracellular'
'ALADGLNexR'	'L-alanine/glutamine reversible exchange'	'ala_D[e] + gln_L[c] <=> ala_D[c] + gln_L[e] '	-1000	1000	-1000	1000	0	0	'Transport, extracellular'
'ALADGLYexR'	'D-alanine/glycine reversible exchange'	'ala_D[e] + gly[c] <=> ala_D[c] + gly[e] '	-1000	1000	-1000	1000	0	0	'Transport, extracellular'
'ALAGLNexR'	'L-alanine/glutamine reversible exchange'	'ala_L[e] + gln_L[c] <=> ala_L[c] + gln_L[e] '	-1000	1000	-1000	1000	0	0	'Transport, extracellular'
'ALAGLYexR'	'L-alanine/glycine reversible exchange'	'ala_L[e] + gly[c] <=> ala_L[c] + gly[e] '	-1000	1000	-1000	1000	0	0	'Transport, extracellular'
'ALAILELAT2tc'	'transport of L-Alanine into the cell and efflux of L-Isoleucine out of the cell by LAT2 on the basolateral surfaces of kidney and intestine.'	'ala_L[e] + ile_L[c] -> ala_L[c] + ile_L[e] '	0	1000	0	1000	0	0	'Transport, extracellular'
'ALAPHELAT2tc'	'transport of L-Alanine into the cell and efflux of L-Phenylalanine out of the cell by LAT2 on the basolateral surfaces of kidney and intestine.'	'ala_L[e] + phe_L[c] -> ala_L[c] + phe_L[e] '	0	1000	0	1000	0	0	'Transport, extracellular'
'ALASERNaEx'	'L-alanine/L-serine Na-dependent exchange (Ala-L in)'	'na1[e] + ala_L[e] + ser_L[c] -> na1[c] + ala_L[c] + ser_L[e] '	0	1000	0	1000	0	0	'Transport, extracellular'
'ALATHRNaEx'	'L-alanine/L-threonine Na-dependent exchange (Ala-L in)'	'na1[e] + ala_L[e] + thr_L[c] -> na1[c] + ala_L[c] + thr_L[e] '	0	1000	0	1000	0	0	'Transport, extracellular'
'ALAt4'	'Alanine-Sodium symporter'	'na1[e] + ala_L[e] -> na1[c] + ala_L[c] '	0	1000	0	1000	0	0	'Transport, extracellular'
'ALAyLATtc'	'transport of L-Alanine by y+LAT1 or y+LAT2 transporters in small intestine and kidney'	'na1[e] + ala_L[e] + arg_L[c] -> na1[c] + ala_L[c] + arg_L[e] '	0	1000	0	1000	0	0	'Transport, extracellular'
'ALINOFABPpmtc'	'uptake of alpha-Linolenic acid by the enterocytes'	'lnlnca[u] -> lnlnca[c] '	0	0.017565	0	0.017565	0	0	'Transport, lumen'
'ALNLNCOACPT1'	'transport of alpha-linolenyl carnitine into the mitochondrial matrix'	'crn[c] + lnlncacoa[c] <=> coa[c] + lnlncacrn[c] '	0	0.017565	0	0.017565	0	0	'Fatty acid oxidation'
'ALNLNCRNCACT'	'transport of alpha-linolenyl carnitine into the mitochondrial matrix'	'lnlncacrn[c] <=> lnlncacrn[m] '	0	0.017565	0	0.017565	0	0	'Fatty acid oxidation'
'ALNLNCRNCPT2'	'transport of alpha-linolenyl carnitine into the mitochondrial matrix'	'coa[m] + lnlncacrn[m] <=> crn[m] + lnlncacoa[m] '	0	0.017565	0	0.017565	0	0	'Fatty acid oxidation'
'AMY1lu'	'alpha-amylase, extracellular (strch1 -> strch2)'	'8 h2o[u] + strch1[u] -> 8 glc_D[u] + strch2[u] '	0	0.257339	0	0.257339	0	0	'Starch and sucrose metabolism'
'AMY2lu'	'alpha-amylase, extracellular (glygn2 -> glygn4)'	'8 h2o[u] + glygn2[u] -> 8 glc_D[u] + glygn4[u] '	0	0	0	0	0	0	'Starch and sucrose metabolism'
'ARACHFABPpmtc'	'uptake of arachidonic acid by the enterocytes'	'arachd[u] -> arachd[c] '	0	0.003328	0	0.003328	0	0	'Transport, lumen'
'ARACHFATPc'	'uptake of arachidate by the enterocytes'	'coa[c] + atp[c] + arach[u] -> amp[c] + ppi[c] + arachcoa[c] '	0	0	0	0	0	0	'Transport, extracellular'
'ARCOACPT1'	'transport of arachidyl CoA into mitochondrial matrix'	'crn[c] + arachcoa[c] <=> coa[c] + arachcrn[c] '	0	0	0	0	0	0	'Fatty acid oxidation'
'ARCRNCACT'	'transport of arachidyl CoA into mitochondrial matrix'	'arachcrn[c] <=> arachcrn[m] '	0	0	0	0	0	0	'Fatty acid oxidation'
'ARCRNCPT2'	'transport of arachidyl CoA into mitochondrial matrix'	'coa[m] + arachcrn[m] <=> crn[m] + arachcoa[m] '	0	0	0	0	0	0	'Fatty acid oxidation'
'ARHDCOACPT1'	'transport of arachdcoa into mitochondrial matrix'	'crn[c] + arachdcoa[c] <=> coa[c] + arachdcrn[c] '	0	0.003328	0	0.003328	0	0	'Fatty acid oxidation'
'ARHDCRNCACT'	'transport of arachdcoa into mitochondrial matrix'	'arachdcrn[c] <=> arachdcrn[m] '	0	0.003328	0	0.003328	0	0	'Fatty acid oxidation'
'ARHDCRNCPT2'	'transport of arachdcoa into mitochondrial matrix'	'coa[m] + arachdcrn[m] <=> crn[m] + arachdcoa[m] '	0	0.003328	0	0.003328	0	0	'Fatty acid oxidation'
'ASCBSVCTtc'	'transport of L-Ascorbate by SVCT1 or SVCT2 transporter'	'h2o[c] + 2 na1[u] + atp[c] + ascb_L[u] -> h[c] + 2 na1[c] + adp[c] + pi[c] + ascb_L[c] '	0	0	0	0	0	0	'Transport, lumen'
'ASCBt'	'L-ascorbate transport via facilitated diffusion'	'ascb_L[e] <=> ascb_L[c] '	0	0	0	0	0	0	'Transport, extracellular'
'ASNATB0tc'	'transport of L-Asparagine into the intestinal cells by ATB0 transporter'	'2 na1[u] + cl[u] + asn_L[u] -> 2 na1[c] + cl[c] + asn_L[c] '	0	1	0	1	0	0	'Transport, extracellular'
'ASNILELAT2tc'	'transport of L-Aaparagine into the cell and efflux of L-Isoleucine out of the cell by LAT2 on the basolateral surfaces of kidney and intestine.'	'ile_L[c] + asn_L[e] -> asn_L[c] + ile_L[e] '	0	1000	0	1000	0	0	'Transport, extracellular'
'ASNPHELAT2tc'	'transport of L-Asparagine into the cell and efflux of L-Phenylalanine out of the cell by LAT2 on the basolateral surfaces of kidney and intestine.'	'phe_L[c] + asn_L[e] -> asn_L[c] + phe_L[e] '	0	1000	0	1000	0	0	'Transport, extracellular'
'ASNSNAT2'	'L-asparagine transport in via sodium symport'	'na1[e] + asn_L[e] -> na1[c] + asn_L[c] '	0	1000	0	1000	0	0	'Transport, extracellular'
'ASPCTr'	'aspartate carbamoyltransferase (reversible)'	'asp_L[c] + cbp[c] <=> h[c] + pi[c] + cbasp[c] '	0	1	0	1	0	0	'Pyrimidine synthesis'
'ASPDTDe'	'release of D-aspartate into blood'	'asp_D[c] <=> asp_D[e] '	0	0	0	0	0	0	'Transport, extracellular'
'ASPDtlu'	'D-aspartate transport via Na, H symport and K antiport'	'3 na1[u] + h[u] + asp_D[u] + k[c] -> h[c] + 3 na1[c] + asp_D[c] + k[u] '	0	0	0	0	0	0	'Transport, lumen'
'ASPDxt'	'D-aspartate transport, peroxisomal'	'asp_D[x] <=> asp_D[c] '	0	0	0	0	0	0	'Transport, peroxisomal'
'ASPPROASCT1'	'aspartate intake by system ASCT-1 transporter'	'na1[e] + asp_L[e] + pro_L[c] -> na1[c] + asp_L[c] + pro_L[e] '	0	1000	0	1000	0	0	'Transport, extracellular'
'ASPte'	'diffusion of aspartate into blood'	'asp_L[c] -> asp_L[e] '	0	1000	0	1000	0	0	'Transport, extracellular'
'ATPS4m'	'ATP synthase (four protons for one ATP)'	'4 h[c] + adp[m] + pi[m] -> 3 h[m] + h2o[m] + atp[m] '	0	1000	0	1000	0	0	'Oxidative phosphorylation'
'ATPtm'	'ADP/ATP transporter, mitochondrial'	'adp[c] + atp[m] -> atp[c] + adp[m] '	0	1000	0	1000	0	0	'Transport, mitochondrial'
'BALABETAtc'	'transport of beta alanine into the intestinal cells by beta transport system'	'2 na1[u] + cl[u] + ala_B[u] -> 2 na1[c] + cl[c] + ala_B[c] '	0	0	0	0	0	0	'Transport, extracellular'
'BALAPAT1tc'	'transport of beta alanine by PAT1 in renal and intestinal cells'	'h[u] + ala_B[u] -> h[c] + ala_B[c] '	0	0	0	0	0	0	'Transport, extracellular'
'BGLUGCHe'	'binding of betaglucans with glycocholate in the intestinal lumen, reducing serum cholsterol levels.'	'bglc[u] + gchola[u] -> glgchlo[u] '	0	0	0	0	0	0	'Dietary fiber binding'
'BGLUTCHLe'	'binding of betaglucans with taurocholate in the intestinal lumen, reducing serum cholsterol levels.'	'bglc[u] + tchola[u] -> gltcho[u] '	0	0	0	0	0	0	'Dietary fiber binding'
'BGLUTDECHOe'	'binding of betaglucans with taurodeoxycholate in the intestinal lumen, reducing serum cholsterol levels.'	'bglc[u] + tdechola[u] -> gltdechol[u] '	0	0	0	0	0	0	'Dietary fiber binding'
'BTNTe'	'release of biotin across the basolatral membrane'	'btn[c] -> btn[e] '	0	1	0	1	0	0	'Transport, extracellular'
'BTNt3ilu'	'Biotin transport via sodium symport'	'h2o[c] + 2 na1[u] + atp[c] + btn[u] -> h[c] + 2 na1[c] + adp[c] + pi[c] + btn[c] '	0	1	0	1	0	0	'Transport, lumen'
'BTNt4ilu'	'Biotin uptake (antiport)'	'h[c] + btn[u] -> h[u] + btn[c] '	0	1	0	1	0	0	'Transport, lumen'
'BUP2'	'beta-ureidopropionase (D-3-amino-isobutanoate forming)'	'2 h[c] + h2o[c] + 3uib[c] -> 3aib_D[c] + nh4[c] + co2[c] '	0	0	0	0	0	0	'Pyrimidine catabolism'
'C161CACT'	'transport of Hexadecenoyl-CoA into mitochondrial matrix'	'hdcecrn[c] <=> hdcecrn[m] '	0	0.036517	0	0.036517	0	0	'Fatty acid oxidation'
'C161CPT1'	'production of palmitoleoylcarnitine'	'crn[c] + hdcoa[c] <=> coa[c] + hdcecrn[c] '	0	0.036517	0	0.036517	0	0	'Fatty acid oxidation'
'C161CPT2'	'transport of Hexadecenoyl-CoA into mitochondrial matrix'	'coa[m] + hdcecrn[m] <=> crn[m] + hdcoa[m] '	0	0.036517	0	0.036517	0	0	'Fatty acid oxidation'
'C181CACT'	'transport of Octadecenoyl-CoA into mitochondrial matrix'	'odecrn[c] <=> odecrn[m] '	0	0.681445	0	0.681445	0	0	'Fatty acid oxidation'
'C181CPT1'	'transport of Octadecenoyl-CoA into mitochondrial matrix'	'crn[c] + odecoa[c] <=> coa[c] + odecrn[c] '	0	0.681445	0	0.681445	0	0	'Fatty acid oxidation'
'C181CPT2'	'transport of Octadecenoyl-CoA into mitochondrial matrix'	'coa[m] + odecrn[m] <=> crn[m] + odecoa[m] '	0	0.681445	0	0.681445	0	0	'Fatty acid oxidation'
'C80CPT1'	'production of octanoylcarnitine'	'crn[c] + occoa[c] <=> coa[c] + c8crn[c] '	0	0	0	0	0	0	'Fatty acid oxidation'
'C8CRNe'	'transport of octanoyl carnitine into the extra cellular space'	'c8crn[c] -> c8crn[e] '	0	0	0	0	0	0	'Fatty acid oxidation'
'CARNCNc'	'hydrolysis of L-Carnosine for uptake'	'h2o[c] + carn[c] <=> ala_B[c] + his_L[c] '	0	0	0	0	0	0	'peptide metabolism'
'CARPEPT1tc'	'transport of L-Carnosine by the apical PEPT1 amino acid transporters across the brush border cells of the enterocytes of the intestine and renal cells'	'h[u] + carn[u] -> h[c] + carn[c] '	0	0	0	0	0	0	'Transport, extracellular'
'CBLTDe'	'release of B12 by simple diffusion'	'adocbl[c] -> adocbl[e] '	0	1	0	1	0	0	'Transport, extracellular'
'CBLtlu'	'transport of Adenosylcobalamin into the intestine'	'adocbl[u] -> adocbl[c] '	0	1	0	1	0	0	'Transport, lumen'
'CBPS'	'carbamoyl-phosphate synthase (glutamine-hydrolysing)'	'h2o[c] + hco3[c] + 2 atp[c] + gln_L[c] -> 2 h[c] + glu_L[c] + 2 adp[c] + pi[c] + cbp[c] '	0	1	0	1	0	0	'Pyrimidine synthesis'
'CEPTC'	'choline phosphotransferase'	'cdpchol[c] + dag_hs[c] -> h[c] + cmp[c] + pchol_hs[c] '	0	1	0	1	0	0	'Glycerophospholipid metabolism'
'CHLPCTD'	'choline phosphate cytididyltransferase'	'h[c] + ctp[c] + cholp[c] -> ppi[c] + cdpchol[c] '	0	1	0	1	0	0	'Glycerophospholipid metabolism'
'CHOLATEt2u'	'uptake of Cholate'	'2 na1[u] + cholate[u] -> 2 na1[c] + cholate[c] '	0	0	0	0	0	0	'Transport, lumen'
'CHOLATEt3'	'ABC bile acid transporter'	'h2o[c] + atp[c] + cholate[c] -> h[c] + adp[c] + pi[c] + cholate[e] '	0	0	0	0	0	0	'Transport, extracellular'
'CHOLESACATc'	'esterification of cholesterol to cholesterol ester within enterocytes'	'chsterol[c] + Rtotalcoa[c] -> coa[c] + xolest2_hs[c] '	0	0	0	0	0	0	'Cholesterol metabolism'
'CHOLESTlu'	'hydrolysis of cholesterol ester by cholesterol esterase '	'h2o[u] + xolest2_hs[u] -> h[u] + chsterol[u] + Rtotal[u] '	0	0	0	0	0	0	'Transport, lumen'
'CHOLK'	'Choline kinase'	'atp[c] + chol[c] -> h[c] + adp[c] + cholp[c] '	0	1	0	1	0	0	'Glycerophospholipid metabolism'
'CHOLtu'	'Choline uniport'	'chol[e] <=> chol[c] '	-1	0	-1	0	0	0	'Transport, extracellular'
'CHOLtuc'	'uptake of choline by simple diffusion'	'chol[u] <=> chol[c] '	0	1	0	1	0	0	'Transport, lumen'
'CRNrtuc'	'reversible transport of L-Carnitine into cell'	'crn[u] <=> crn[c] '	0	0	0	0	0	0	'Transport, lumen'
'CRNt'	'L-carnitine reversible transport'	'crn[e] <=> crn[c] '	0	0	0	0	0	0	'Transport, extracellular'
'CTPS1'	'CTP synthase (NH3)'	'atp[c] + nh4[c] + utp[c] -> 2 h[c] + adp[c] + pi[c] + ctp[c] '	0	1	0	1	0	0	'Nucleotide interconversion'
'CTPS2'	'CTP synthase (glutamine)'	'h2o[c] + atp[c] + gln_L[c] + utp[c] -> 2 h[c] + glu_L[c] + adp[c] + pi[c] + ctp[c] '	0	1	0	1	0	0	'Pyrimidine synthesis'
'CYSALANaEx'	'L-alanine/L-cysteine Na-dependent exchange (Cys-L in)'	'na1[e] + ala_L[c] + cys_L[e] -> na1[c] + ala_L[e] + cys_L[c] '	0	1000	0	1000	0	0	'Transport, extracellular'
'CYSAMOu'	'Cysteamine oxygenase'	'cysam[u] + o2[u] -> 2 h[u] + hyptaur[u] '	0	0	0	0	0	0	'Methionine and cysteine metabolism'
'CYSATB0tc'	'transport of L-Cysteine into the intestinal cells by ATB0 transporter'	'2 na1[u] + cl[u] + cys_L[u] -> 2 na1[c] + cl[c] + cys_L[c] '	0	1	0	1	0	0	'Transport, lumen'
'CYSGLTH'	'Glutathione:cystine oxidoreductase'	'Lcystin[c] + 2 gthrd[c] <=> 2 cys_L[c] + gthox[c] '	0	0	0	0	0	0	'Methionine and cysteine metabolism'
'CYSGLUexR'	'L-cysteine/L-glutamine reversible exchanger'	'cys_L[e] + gln_L[c] <=> cys_L[c] + gln_L[e] '	-1000	1000	-1000	1000	0	0	'Transport, extracellular'
'CYSGLYex'	'CYSGLYex'	'cys_L[c] + gly[e] -> cys_L[e] + gly[c] '	0	1000	0	1000	0	0	'Transport, extracellular'
'CYSILELAT2tc'	'transport of L-Cysteine into the cell and efflux of L-Isoleucine out of the cell by LAT2 on the basolateral surfaces of kidney and intestine.'	'cys_L[e] + ile_L[c] -> cys_L[c] + ile_L[e] '	0	1000	0	1000	0	0	'Transport, extracellular'
'CYSPHELAT2tc'	'transport of L-Cysteine into the cell and efflux of L-Phenylalanine out of the cell by LAT2 on the basolateral surfaces of kidney and intestine.'	'cys_L[e] + phe_L[c] -> cys_L[c] + phe_L[e] '	0	1000	0	1000	0	0	'Transport, extracellular'
'CYSSERNaEx'	'L-serine/L-cysteine Na-dependent exchange (Cys-L in)'	'na1[e] + cys_L[e] + ser_L[c] -> na1[c] + cys_L[c] + ser_L[e] '	0	1000	0	1000	0	0	'Transport, extracellular'
'CYSSNAT2'	'L-Cysteine symport via sodium symport'	'na1[e] + cys_L[e] -> na1[c] + cys_L[c] '	0	1000	0	1000	0	0	'Transport, extracellular'
'CYSTALArBATtc'	'transport of L-Cystine into the cell in exchange for L-Alanine by b0,+AT transporter at the apical surfaces of the membranes of small intestine and renal cells.'	'ala_L[c] + Lcystin[u] -> ala_L[u] + Lcystin[c] '	0	0	0	0	0	0	'Transport, extracellular'
'CYSTGLUex'	'L-cystine/L-glutamate exchanger'	'glu_L[c] + Lcystin[e] -> Lcystin[c] + glu_L[e] '	0	0	0	0	0	0	'Transport, extracellular'
'CYSTHRNaEx'	'L-cysteine/L-threonine Na-dependent exchange (Cys-L in)'	'na1[e] + cys_L[e] + thr_L[c] -> na1[c] + cys_L[c] + thr_L[e] '	0	1000	0	1000	0	0	'Transport, extracellular'
'CYSTLEUrBATtc'	'transport of L-Cystine into the cell in exchange for L-Leucine by b0,+AT transporter at the apical surfaces of the membranes of small intestine and renal cells.'	'leu_L[c] + Lcystin[u] -> leu_L[u] + Lcystin[c] '	0	0	0	0	0	0	'Transport, extracellular'
'CYStec'	'L-cysteine transport via diffusion (extracellular to cytosol)'	'cys_L[e] <=> cys_L[c] '	-1000	1000	-1000	1000	0	0	'Transport, extracellular'
'CYTK1'	'cytidylate kinase (CMP)'	'atp[c] + cmp[c] <=> adp[c] + cdp[c] '	-1000	1000	-1000	1000	0	0	'Nucleotide interconversion'
'CYTK12'	'cytidylate kinase (dCMP,dCTP)'	'dcmp[c] + dctp[c] <=> 2 dcdp[c] '	-1000	1000	-1000	1000	0	0	'Nucleotide interconversion'
'CYTK14'	'cytidylate kinase (dCMP,UTP)'	'utp[c] + dcmp[c] <=> dcdp[c] + udp[c] '	-1000	1000	-1000	1000	0	0	'Nucleotide interconversion'
'CYTK2'	'cytidylate kinase (dCMP)'	'atp[c] + dcmp[c] <=> adp[c] + dcdp[c] '	-1000	1000	-1000	1000	0	0	'Nucleotide interconversion'
'CYTK3'	'cytidylate kinase (CMP)(GTP)'	'gtp[c] + cmp[c] <=> gdp[c] + cdp[c] '	-1000	1000	-1000	1000	0	0	'Nucleotide interconversion'
'CYTK4'	'cytidylate kinase (dCMP)(GTP)'	'gtp[c] + dcmp[c] <=> gdp[c] + dcdp[c] '	-1000	1000	-1000	1000	0	0	'Nucleotide interconversion'
'CYTK5'	'cytidylate kinase (dCMP)'	'ctp[c] + dcmp[c] <=> cdp[c] + dcdp[c] '	-1000	1000	-1000	1000	0	0	'Nucleotide interconversion'
'CYTK6'	'cytidylate kinase (CMP,CTP)'	'cmp[c] + ctp[c] <=> 2 cdp[c] '	-1000	1000	-1000	1000	0	0	'Nucleotide interconversion'
'CYTK7'	'cytidylate kinase (CMP,UTP)'	'cmp[c] + utp[c] <=> cdp[c] + udp[c] '	-1000	1000	-1000	1000	0	0	'Nucleotide interconversion'
'CYTK9'	'cytidylate kinase (CMP,dCTP)'	'cmp[c] + dctp[c] <=> cdp[c] + dcdp[c] '	-1000	1000	-1000	1000	0	0	'Nucleotide interconversion'
'Coqu'	'uptake of coenzyme q'	'q10[u] <=> q10[c] '	0	0	0	0	0	0	'Transport, lumen'
'D3AIBTm'	'D-3-Amino-isobutanoate:pyruvate aminotransferase, mitochondrial'	'3aib_D[m] + pyr[m] <=> 2mop[m] + ala_L[m] '	0	0	0	0	0	0	'Pyrimidine catabolism'
'DAGHSTDlu'	'difussion of di-acyl glycerol accross the brush border membrane'	'dag_hs[u] -> dag_hs[c] '	0	1	0	1	0	0	'Transport, lumen'
'DASCBR'	'dehydroascorbate reductase'	'h[c] + nadph[c] + dhdascb[c] -> nadp[c] + ascb_L[c] '	0	0	0	0	0	0	'Vitamin C metabolism'
'DASPO1p'	'D-aspartate oxidase, peroxisomal'	'asp_D[x] + o2[x] + h2o[x] -> h2o2[x] + nh4[x] + oaa[x] '	0	0	0	0	0	0	'Alanine and aspartate metabolism'
'DCTPtm'	'transport of dCTP into mitochondria'	'dctp[c] -> dctp[m] '	0	0	0	0	0	0	'Transport, mitochondrial'
'DCTPtn'	'dCTP diffusion in nucleus'	'dctp[c] <=> dctp[n] '	0	0	0	0	0	0	'Transport, nuclear'
'DGAT'	'diacylglycerol acyltransferase'	'dag_hs[c] + Rtotal3coa[c] -> coa[c] + tag_hs[c] '	0	0	0	0	0	0	'Triacylglycerol synthesis'
'DHAAt1r'	'dehydroascorbate transport (uniport)'	'dhdascb[e] <=> dhdascb[c] '	0	0	0	0	0	0	'Transport, extracellular'
'DHAAt1rlu'	'dehydroascorbate transport (uniport)'	'dhdascb[u] <=> dhdascb[c] '	0	0	0	0	0	0	'Transport, lumen'
'DHAPtc'	'transport of DHAP into cytosol'	'dhap[m] -> dhap[c] '	0	1000	0	1000	0	0	'Transport, mitochondrial'
'DHORD9'	'dihydoorotic acid dehydrogenase (quinone10)'	'q10[m] + dhor_S[c] -> q10h2[m] + orot[c] '	0	1	0	1	0	0	'Pyrimidine synthesis'
'DHORTS'	'dihydroorotase'	'h2o[c] + dhor_S[c] <=> h[c] + cbasp[c] '	-1	0	-1	0	0	0	'Pyrimidine synthesis'
'DHPM2'	'dihydropyrimidinase (dihydrothymine)'	'h2o[c] + 56dthm[c] -> h[c] + 3uib[c] '	0	0	0	0	0	0	'Pyrimidine catabolism'
'DM_1a25dhvitd3(n)'	'demand reaction for vitD3'	'1a25dhvitd3[n] -> '	0	0	0	0	0	0	'Exchange/demand reaction'
'DM_5HPET(r)'	'demand reaction for 5(S)-HPETE(1-)'	'5HPET[r] -> '	0	1000	0	1000	0	0	'Exchange/demand reaction'
'DM_dctp(m)'	'DM_dctp(m)'	'dctp[m] -> '	0	0	0	0	0	0	'Exchange/demand reaction'
'DM_dctp(n)'	'DM_dctp(n)'	'dctp[n] -> '	0	0	0	0	0	0	'Exchange/demand reaction'
'DM_pe_hs(r)'	'demand reaction for pe_hs[r]'	'pe_hs[r] -> '	0	1	0	1	0	0	'Exchange/demand reaction'
'DPCOAPPu'	'pyrophasphatase (dephospho-CoA)'	'h2o[u] + dpcoa[u] -> 2 h[u] + amp[u] + pan4p[u] '	0	0	0	0	0	0	'CoA metabolism'
'DURAD2'	'dihydrothymin dehydrogenase (NADP)'	'nadp[c] + 56dthm[c] <=> h[c] + nadph[c] + thym[c] '	0	0	0	0	0	0	'Pyrimidine catabolism'
'EPAFABPpmtc'	'uptake of Eicosapentaenoic acid by the enterocytes'	'tmndnc[u] -> tmndnc[c] '	0	0	0	0	0	0	'Transport, lumen'
'FACOAL161'	'fatty-acid--CoA ligase (hexadecenoate)'	'coa[c] + atp[c] + hdcea[c] <=> amp[c] + ppi[c] + hdcoa[c] '	0	0.036517	0	0.036517	0	0	'Fatty acid oxidation'
'FACOAL181i'	'C181 fatty acid activation'	'coa[c] + atp[c] + ocdcea[c] -> amp[c] + ppi[c] + odecoa[c] '	0	0	0	0	0	0	'Fatty acid oxidation'
'FACOAL1821'	'fatty-acid--CoA ligase'	'coa[c] + atp[c] + lnlc[c] -> amp[c] + ppi[c] + lnlccoa[c] '	0	0.359109	0	0.359109	0	0	'Fatty acid oxidation'
'FACOAL1831'	'fatty-acid--CoA ligase'	'coa[c] + atp[c] + lnlncg[c] -> amp[c] + ppi[c] + lnlncgcoa[c] '	0	0.017565	0	0.017565	0	0	'Fatty acid oxidation'
'FACOAL1832'	'fatty-acid--CoA ligase'	'coa[c] + atp[c] + lnlnca[c] -> amp[c] + ppi[c] + lnlncacoa[c] '	0	0.017565	0	0.017565	0	0	'Fatty acid oxidation'
'FACOAL204'	'fatty-acid--CoA ligase'	'coa[c] + atp[c] + arachd[c] -> amp[c] + ppi[c] + arachdcoa[c] '	0	0.003328	0	0.003328	0	0	'Fatty acid oxidation'
'FACOAL205'	'fatty-acid--CoA ligase'	'coa[c] + atp[c] + tmndnc[c] -> amp[c] + ppi[c] + tmndnccoa[c] '	0	0	0	0	0	0	'Fatty acid oxidation'
'FACOAL80i'	'fatty-acid--CoA ligase (octanoate)'	'coa[c] + atp[c] + octa[c] -> amp[c] + ppi[c] + occoa[c] '	0	0	0	0	0	0	'Fatty acid oxidation'
'FADDPlu'	'FAD diphosphatase'	'h2o[u] + fad[u] -> 2 h[u] + amp[u] + fmn[u] '	0	0	0	0	0	0	'Vitamin B2 metabolism'
'FADH2ETC'	'complex II reaction for respiratory chain'	'q10[m] + fadh2[m] -> q10h2[m] + fad[m] '	0	1000	0	1000	0	0	'Oxidative phosphorylation'
'FADtm'	'transport of fad into mitochondria'	'fad[c] <=> fad[m] '	0	0	0	0	0	0	'Transport, mitochondrial'
'FAOXC101C102m'	'fatty acid beta oxidation(C10:1-->C10:2)m'	'fad[m] + dece4coa[m] -> fadh2[m] + dec24dicoa[m] '	0	0.376674	0	0.376674	0	0	'Fatty acid oxidation'
'FAOXC101C8m'	'fatty acid beta oxidation(C10:1-->C8)m'	'coa[m] + nad[m] + h2o[m] + dc2coa[m] -> nadh[m] + h[m] + accoa[m] + occoa[m] '	0	0.413191	0	0.413191	0	0	'Fatty acid oxidation'
'FAOXC101m'	'isomerization(C10:1)m'	'dece3coa[m] -> dc2coa[m] '	0	0.413191	0	0.413191	0	0	'Fatty acid oxidation'
'FAOXC102C101m'	'reduction(C10:2-->C10:1)m'	'h[m] + dec24dicoa[m] + nadph[m] -> dece3coa[m] + nadp[m] '	0	0.376674	0	0.376674	0	0	'Fatty acid oxidation'
'FAOXC102C103m'	'fatty acid beta oxidation(C10:2-->C10:3)m'	'fad[m] + dec47dicoa[m] -> fadh2[m] + dectricoa[m] '	0	0.017565	0	0.017565	0	0	'Fatty acid oxidation'
'FAOXC102C103x'	'fatty acid beta oxidation(C10:2-->C10:3)x'	'o2[x] + dec47dicoa[x] -> h2o2[x] + dectricoa[x] '	0	0	0	0	0	0	'Fatty acid oxidation'
'FAOXC102C81m'	'fatty acid beta oxidation(C10:2-->C8:1)m'	'coa[m] + nad[m] + h2o[m] + 2decdicoa[m] -> nadh[m] + h[m] + accoa[m] + octe5coa[m] '	0	0.017565	0	0.017565	0	0	'Fatty acid oxidation'
'FAOXC102C81x'	'fatty acid beta oxidation(C10:2-->C8:1)x'	'coa[x] + h2o[x] + 2decdicoa[x] + nad[x] -> accoa[x] + octe5coa[x] + nadh[x] + h[x] '	0	0	0	0	0	0	'Fatty acid oxidation'
'FAOXC102m'	'isomerization(C10:2)m'	'3decdicoa[m] -> 2decdicoa[m] '	0	0.017565	0	0.017565	0	0	'Fatty acid oxidation'
'FAOXC102x'	'isomerization(C10:2)x'	'3decdicoa[x] -> 2decdicoa[x] '	0	0	0	0	0	0	'Fatty acid oxidation'
'FAOXC103C102m'	'fatty acid beta oxidation(C10:3-->C10:2)m'	'h[m] + nadph[m] + dectricoa[m] -> nadp[m] + 3decdicoa[m] '	0	0.017565	0	0.017565	0	0	'Fatty acid oxidation'
'FAOXC103C102x'	'fatty acid beta oxidation(C10:3-->C10:2)x'	'dectricoa[x] + h[x] + nadph[x] -> 3decdicoa[x] + nadp[x] '	0	0	0	0	0	0	'Fatty acid oxidation'
'FAOXC121C101m'	'fatty acid beta oxidation(C12:1-->C10:1)m'	'coa[m] + nad[m] + h2o[m] + fad[m] + dd5ecoa[m] -> nadh[m] + h[m] + accoa[m] + fadh2[m] + dece3coa[m] '	0	0.036517	0	0.036517	0	0	'Fatty acid oxidation'
'FAOXC122C101m'	'fatty acid beta oxidation(C12:2-->C10:1)m'	'coa[m] + nad[m] + h2o[m] + 2ddecdicoa[m] -> nadh[m] + h[m] + accoa[m] + dece4coa[m] '	0	0.376674	0	0.376674	0	0	'Fatty acid oxidation'
'FAOXC122m'	'isomerization(C12:2)m'	'3ddecdicoa[m] -> 2ddecdicoa[m] '	0	0.376674	0	0.376674	0	0	'Fatty acid oxidation'
'FAOXC123C102m'	'fatty acid beta oxidation(C12:3-->C10:2)m'	'coa[m] + nad[m] + h2o[m] + 2dodtricoa[m] -> nadh[m] + h[m] + accoa[m] + dec47dicoa[m] '	0	0.017565	0	0.017565	0	0	'Fatty acid oxidation'
'FAOXC123C102x'	'fatty acid beta oxidation(C12:3-->C10:2)x'	'coa[x] + h2o[x] + nad[x] + 2dodtricoa[x] -> accoa[x] + dec47dicoa[x] + nadh[x] + h[x] '	0	0	0	0	0	0	'Fatty acid oxidation'
'FAOXC123m'	'isomerization(C12:3)m'	'3dodtricoa[m] -> 2dodtricoa[m] '	0	0.017565	0	0.017565	0	0	'Fatty acid oxidation'
'FAOXC123x'	'isomerization(C12:3)x'	'3dodtricoa[x] -> 2dodtricoa[x] '	0	0	0	0	0	0	'Fatty acid oxidation'
'FAOXC141C121m'	'fatty acid beta oxidation(C14:1-->C12:1)m'	'coa[m] + nad[m] + h2o[m] + fad[m] + tetd7ecoa[m] -> nadh[m] + h[m] + accoa[m] + fadh2[m] + dd5ecoa[m] '	0	0.036517	0	0.036517	0	0	'Fatty acid oxidation'
'FAOXC142C122m'	'fatty acid beta oxidation(C14:2-->C12:2)m'	'coa[m] + nad[m] + h2o[m] + fad[m] + tetdecdicoa[m] -> nadh[m] + h[m] + accoa[m] + fadh2[m] + 3ddecdicoa[m] '	0	0.376674	0	0.376674	0	0	'Fatty acid oxidation'
'FAOXC143C123m'	'fatty acid beta oxidation(C14:3-->C12:3)m'	'coa[m] + nad[m] + h2o[m] + fad[m] + 5tedtricoa[m] -> nadh[m] + h[m] + accoa[m] + fadh2[m] + 3dodtricoa[m] '	0	0.017565	0	0.017565	0	0	'Fatty acid oxidation'
'FAOXC143C123x'	'fatty acid beta oxidation(C14:3-->C12:3)x'	'coa[x] + o2[x] + h2o[x] + nad[x] + 5tedtricoa[x] -> accoa[x] + h2o2[x] + nadh[x] + h[x] + 3dodtricoa[x] '	0	0	0	0	0	0	'Fatty acid oxidation'
'FAOXC161C141m'	'fatty acid beta oxidation(C16:1-->C14:1)m'	'coa[m] + nad[m] + h2o[m] + hdcoa[m] + fad[m] -> nadh[m] + h[m] + accoa[m] + fadh2[m] + tetd7ecoa[m] '	0	0.036517	0	0.036517	0	0	'Fatty acid oxidation'
'FAOXC162C142m'	'fatty acid beta oxidation(C16:2-->C14:2)m'	'coa[m] + nad[m] + h2o[m] + fad[m] + hexddcoa[m] -> nadh[m] + h[m] + accoa[m] + fadh2[m] + tetdecdicoa[m] '	0	0.359109	0	0.359109	0	0	'Fatty acid oxidation'
'FAOXC163C143m'	'fatty acid beta oxidation(C16:3-->C14:3)m'	'coa[m] + nad[m] + h2o[m] + fad[m] + hexdtrcoa[m] -> nadh[m] + h[m] + accoa[m] + fadh2[m] + 5tedtricoa[m] '	0	0.017565	0	0.017565	0	0	'Fatty acid oxidation'
'FAOXC163C164Gm'	'fatty acid beta oxidation(C16:3-->C16:4)gm'	'fad[m] + 4hexdtricoa[m] -> fadh2[m] + hexdectecoa[m] '	0	0.017565	0	0.017565	0	0	'Fatty acid oxidation'
'FAOXC163GC142m'	'fatty acid beta oxidation(C16:3-->C14:2)gm'	'coa[m] + nad[m] + h2o[m] + 2hexdtricoa[m] -> nadh[m] + h[m] + accoa[m] + tetdecdicoa[m] '	0	0.017565	0	0.017565	0	0	'Fatty acid oxidation'
'FAOXC163Gm'	'isomerization(C16:3)gm'	'3hexdtricoa[m] -> 2hexdtricoa[m] '	0	0.017565	0	0.017565	0	0	'Fatty acid oxidation'
'FAOXC164C143m'	'fatty acid beta oxidation(C16:4-->C14:3)m'	'coa[m] + nad[m] + h2o[m] + 2hexdtetcoa[m] -> nadh[m] + h[m] + accoa[m] + 5tedtricoa[m] '	0	0	0	0	0	0	'Fatty acid oxidation'
'FAOXC164C143x'	'fatty acid beta oxidation(C16:4-->C14:3)x'	'coa[x] + h2o[x] + nad[x] + 2hexdtetcoa[x] -> accoa[x] + nadh[x] + h[x] + 5tedtricoa[x] '	0	0	0	0	0	0	'Fatty acid oxidation'
'FAOXC164C165m'	'fatty acid beta oxidation(C16:4-->C16:5)m'	'fad[m] + 4hexdtetcoa[m] -> fadh2[m] + hedepecoa[m] '	0	0	0	0	0	0	'Fatty acid oxidation'
'FAOXC164C165x'	'fatty acid beta oxidation(C16:4-->C16:5)x'	'o2[x] + 4hexdtetcoa[x] -> h2o2[x] + hexdpencoa[x] '	0	0	0	0	0	0	'Fatty acid oxidation'
'FAOXC164GC163m'	'fatty acid beta oxidation(C16:4-->C16:3)gm'	'h[m] + nadph[m] + hexdectecoa[m] -> nadp[m] + 3hexdtricoa[m] '	0	0.017565	0	0.017565	0	0	'Fatty acid oxidation'
'FAOXC164m'	'isomerization(C16:4)m'	'3hexdtetcoa[m] -> 2hexdtetcoa[m] '	0	0	0	0	0	0	'Fatty acid oxidation'
'FAOXC164x'	'isomerization(C16:4)x'	'3hexdtetcoa[x] -> 2hexdtetcoa[x] '	0	0	0	0	0	0	'Fatty acid oxidation'
'FAOXC165C164m'	'fatty acid beta oxidation (C16:5-->C16:4)m'	'h[m] + nadph[m] + hedepecoa[m] -> nadp[m] + 3hexdtetcoa[m] '	0	0	0	0	0	0	'Fatty acid oxidation'
'FAOXC165C164x'	'fatty acid beta oxidation(C16:5-->C16:4)x'	'h[x] + nadph[x] + hexdpencoa[x] -> nadp[x] + 3hexdtetcoa[x] '	0	0	0	0	0	0	'Fatty acid oxidation'
'FAOXC1811603m'	'Beta oxidation fatty acid'	'5 coa[m] + 5 nad[m] + 5 h2o[m] + odecoa[m] + 4 fad[m] -> 5 nadh[m] + 5 h[m] + 5 accoa[m] + 4 fadh2[m] + occoa[m] '	0	0.681445	0	0.681445	0	0	'Fatty acid oxidation'
'FAOXC182806m'	'Beta oxidation of fatty acid'	'5 coa[m] + 5 nad[m] + 5 h2o[m] + 3 fad[m] + lnlccoa[m] -> 5 nadh[m] + 5 h[m] + 5 accoa[m] + 3 fadh2[m] + occoa[m] '	0	0.359109	0	0.359109	0	0	'Fatty acid oxidation'
'FAOXC182C162m'	'fatty acid beta oxidation(C18:2-->C16:2)m'	'coa[m] + nad[m] + h2o[m] + fad[m] + lnlccoa[m] -> nadh[m] + h[m] + accoa[m] + fadh2[m] + hexddcoa[m] '	0	0.359109	0	0.359109	0	0	'Fatty acid oxidation'
'FAOXC183C163Gm'	'fatty acid beta oxidation(C18:3-->C16:3)gm'	'coa[m] + nad[m] + h2o[m] + fad[m] + lnlncgcoa[m] -> nadh[m] + h[m] + accoa[m] + fadh2[m] + 4hexdtricoa[m] '	0	0.017565	0	0.017565	0	0	'Fatty acid oxidation'
'FAOXC183C163m'	'fatty acid beta oxidation(C18:3-->C16:3)m'	'coa[m] + nad[m] + lnlncacoa[m] + h2o[m] + fad[m] -> nadh[m] + h[m] + accoa[m] + fadh2[m] + hexdtrcoa[m] '	0	0.017565	0	0.017565	0	0	'Fatty acid oxidation'
'FAOXC184C164m'	'fatty acid beta oxidation(C18:4-->C16:4)m'	'coa[m] + nad[m] + h2o[m] + fad[m] + strdnccoa[m] -> nadh[m] + h[m] + accoa[m] + fadh2[m] + 4hexdtetcoa[m] '	0	0	0	0	0	0	'Fatty acid oxidation'
'FAOXC184C164x'	'fatty acid beta oxidation(C18:4-->C16:4)x'	'coa[x] + o2[x] + h2o[x] + nad[x] + strdnccoa[x] -> accoa[x] + h2o2[x] + nadh[x] + h[x] + 4hexdtetcoa[x] '	0	0	0	0	0	0	'Fatty acid oxidation'
'FAOXC200180m'	'Beta oxidation of long chain fatty acid'	'coa[m] + nad[m] + arachcoa[m] + h2o[m] + fad[m] -> nadh[m] + h[m] + accoa[m] + fadh2[m] + stcoa[m] '	0	0	0	0	0	0	'Fatty acid oxidation'
'FAOXC204'	'Beta oxidation of long chain fatty acid'	'9 coa[m] + 9 nad[m] + 9 h2o[m] + arachdcoa[m] + 5 fad[m] -> 9 nadh[m] + 9 h[m] + 10 accoa[m] + 5 fadh2[m] '	0	0.003328	0	0.003328	0	0	'Fatty acid oxidation'
'FAOXC2051843m'	'Beta oxidation of fatty acid'	'coa[m] + nad[m] + h2o[m] + tmndnccoa[m] -> nadh[m] + h[m] + accoa[m] + strdnccoa[m] '	0	0	0	0	0	0	'Fatty acid oxidation'
'FAOXC2051843x'	'Beta oxidation of long chain fatty acid'	'coa[x] + h2o[x] + nad[x] + tmndnccoa[x] -> accoa[x] + nadh[x] + h[x] + strdnccoa[x] '	0	0	0	0	0	0	'Fatty acid oxidation'
'FAOXC61C4m'	'fatty acid beta oxidation(C6:1-->C4:0)m'	'coa[m] + nad[m] + h2o[m] + hx2coa[m] -> nadh[m] + h[m] + btcoa[m] + accoa[m] '	0	0.017565	0	0.017565	0	0	'Fatty acid oxidation'
'FAOXC61C4x'	'fatty acid beta oxidation(C6:1-->C4:0)x'	'coa[x] + h2o[x] + nad[x] + hx2coa[x] -> accoa[x] + btcoa[x] + nadh[x] + h[x] '	0	0	0	0	0	0	'Fatty acid oxidation'
'FAOXC61m'	'isomerization(C6:1)m'	'hexe3coa[m] -> hx2coa[m] '	0	0.017565	0	0.017565	0	0	'Fatty acid oxidation'
'FAOXC61x'	'isomerization(C6:1)x'	'hexe3coa[x] -> hx2coa[x] '	0	0	0	0	0	0	'Fatty acid oxidation'
'FAOXC81C61m'	'fatty acid beta oxidation(C8:1-->C6:1)m'	'coa[m] + nad[m] + h2o[m] + fad[m] + octe5coa[m] -> nadh[m] + h[m] + accoa[m] + fadh2[m] + hexe3coa[m] '	0	0.017565	0	0.017565	0	0	'Fatty acid oxidation'
'FAOXC81C61x'	'fatty acid beta oxidation(C8:1-->C6:1)x'	'coa[x] + o2[x] + h2o[x] + nad[x] + octe5coa[x] -> accoa[x] + h2o2[x] + nadh[x] + h[x] + hexe3coa[x] '	0	0	0	0	0	0	'Fatty acid oxidation'
'FE2DMT1'	'uptake of food iron by DMT1 transporter'	'h[u] + fe2[u] -> h[c] + fe2[c] '	0	1	0	1	0	0	'Transport, extracellular'
'FE3MTP1'	' transport of ferrous iron into blood'	'fe3[c] -> fe3[e] '	0	2	0	2	0	0	'Transport, extracellular'
'FERO'	'ferroxidase'	'4 h[c] + o2[c] + 4 fe2[c] -> 2 h2o[c] + 4 fe3[c] '	0	0.5	0	0.5	0	0	'Vitamin B2 metabolism'
'FMNALKPlu'	'hydrolysis of FMN'	'h2o[u] + fmn[u] -> pi[u] + ribflv[u] '	0	0	0	0	0	0	'Vitamin B2 metabolism'
'FOLR2'	'folate reductase'	'nadph[c] + fol[c] -> nadp[c] + dhf[c] '	0	1	0	1	0	0	'Folate metabolism'
'FOLTDlu'	'folate uptake into the enterocytes '	'fol[u] -> fol[c] '	0	1	0	1	0	0	'Transport, lumen'
'FOLTlu'	'folate uptake into the enterocytes '	'h[u] + fol[u] -> h[c] + fol[c] '	0	1	0	1	0	0	'Transport, lumen'
'FOLt2lu'	'folate transport via anion exchange'	'oh1[c] + fol[u] <=> oh1[u] + fol[c] '	0	1	0	1	0	0	'Transport, lumen'
'G5SADrm'	'L-glutamate 5-semialdehyde dehydratase, reversible, mitochondrial'	'glu5sa[m] <=> h[m] + h2o[m] + 1pyr5c[m] '	0	0	0	0	0	0	'Arginine and Proline Metabolism'
'GAMYlu'	'glucoamylase, extracellular (glygn5 -> malt)'	'h2o[u] + glygn5[u] -> Tyr_ggn[u] + malt[u] '	0	0	0	0	0	0	'Starch and sucrose metabolism'
'GAMt1lu'	'glucosamine transport (uniport)'	'gam[u] <=> gam[c] '	0	1	0	1	0	0	'Transport, lumen'
'GAMt1r'	'glucosamine transport (uniport)'	'gam[e] <=> gam[c] '	-1	0	-1	0	0	0	'Transport, extracellular'
'GCHOLAt2u'	'uptake of glycocholate'	'2 na1[u] + gchola[u] -> 2 na1[c] + gchola[c] '	0	0	0	0	0	0	'Transport, lumen'
'GCHOLAt3'	'ABC bile acid transporter'	'h2o[c] + atp[c] + gchola[c] -> h[c] + adp[c] + pi[c] + gchola[e] '	0	0	0	0	0	0	'Transport, extracellular'
'GHMT2rm'	'glycine hydroxymethyltransferase, reversible, mitochondrial'	'thf[m] + ser_L[m] <=> gly[m] + h2o[m] + mlthf[m] '	0	0	0	0	0	0	'Glycine, serine, alanine and threonine metabolism'
'GLINOFABPpmtc'	'uptake of gamma-linolenic acid by the enterocytes'	'lnlncg[u] -> lnlncg[c] '	0	0.017565	0	0.017565	0	0	'Transport, lumen'
'GLNATB0tc'	'transport of L-Glutamine into the intestinal cells by ATB0 transporter'	'2 na1[u] + cl[u] + gln_L[u] -> 2 na1[c] + cl[c] + gln_L[c] '	0	1	0	1	0	0	'Transport, lumen'
'GLNILELAT2tc'	'transport of L-Glutamine into the cell and efflux of L-Isoleucine out of the cell by LAT2 on the basolateral surfaces of kidney and intestine.'	'gln_L[e] + ile_L[c] -> gln_L[c] + ile_L[e] '	0	1000	0	1000	0	0	'Transport, extracellular'
'GLNLNCOACPT1'	'transport of gamma-linolenyl carnitine into the mitochondrial matrix'	'crn[c] + lnlncgcoa[c] <=> coa[c] + lnlncgcrn[c] '	0	0.017565	0	0.017565	0	0	'Fatty acid oxidation'
'GLNLNCRNCACT'	'transport of gamma-linolenyl carnitine into the mitochondrial matrix'	'lnlncgcrn[c] <=> lnlncgcrn[m] '	0	0.017565	0	0.017565	0	0	'Fatty acid oxidation'
'GLNLNCRNCPT2'	'transport of gamma-linolenyl carnitine into the mitochondrial matrix'	'coa[m] + lnlncgcrn[m] <=> crn[m] + lnlncgcoa[m] '	0	0.017565	0	0.017565	0	0	'Fatty acid oxidation'
'GLNPHELAT2tc'	'transport of L-Glutamine into the cell and efflux of L-Phenylalanine out of the cell by LAT2 on the basolateral surfaces of kidney and intestine.'	'gln_L[e] + phe_L[c] -> gln_L[c] + phe_L[e] '	0	1000	0	1000	0	0	'Transport, extracellular'
'GLNS'	'glutamine synthetase'	'glu_L[c] + atp[c] + nh4[c] -> h[c] + adp[c] + pi[c] + gln_L[c] '	0	1000	0	1000	0	0	'Glutamate metabolism'
'GLNSNAT2'	'L-glutamine reversible transport via sodium symport'	'na1[e] + gln_L[e] -> na1[c] + gln_L[c] '	0	1000	0	1000	0	0	'Transport, extracellular'
'GLNtm'	'L-glutamine transport via electroneutral transporter'	'gln_L[c] -> gln_L[m] '	0	1000	0	1000	0	0	'Transport, mitochondrial'
'GLNyLATtc'	'transport of L-Glutamine by y+LAT1 or y+LAT2 transporters in small intestine and kidney'	'na1[e] + gln_L[e] + arg_L[c] -> na1[c] + gln_L[c] + arg_L[e] '	0	1000	0	1000	0	0	'Transport, extracellular'
'GLUCYS'	'gamma-glutamylcysteine synthetase'	'glu_L[c] + atp[c] + cys_L[c] -> h[c] + adp[c] + pi[c] + glucys[c] '	0	0	0	0	0	0	'Glutathione metabolism'
'GLUNm'	'glutaminase (mitochondrial)'	'h2o[m] + gln_L[m] -> glu_L[m] + nh4[m] '	0	1000	0	1000	0	0	'Glutamate metabolism'
'GLUPROASCT1'	'glutamate intake by system ASCT-1 transporter'	'na1[e] + pro_L[c] + glu_L[e] -> na1[c] + glu_L[c] + pro_L[e] '	0	0	0	0	0	0	'Transport, extracellular'
'GLYATB0tc'	'transport of Glycine into the intestinal cells by ATB0 transporter'	'2 na1[u] + cl[u] + gly[u] -> 2 na1[c] + cl[c] + gly[c] '	0	1	0	1	0	0	'Transport, lumen'
'GLYC3PFADm'	'glycerophosphate shuttle for trasnfer of reducing equivalents '	'fad[m] + glyc3p[m] -> dhap[m] + fadh2[m] '	0	1000	0	1000	0	0	'Oxidative phosphorylation'
'GLYGLYCNc'	'hydrolysis of glycylycine for uptake'	'h2o[c] + glygly[c] <=> 2 gly[c] '	0	0	0	0	0	0	'Transport, extracellular'
'GLYGLYPEPT1tc'	'transport of Glycyl-glycine by the apical PEPT1 amino acid transporters across the brush border cells of the enterocytes of the intestine and renal cells'	'h[u] + glygly[u] -> h[c] + glygly[c] '	0	0	0	0	0	0	'Transport, extracellular'
'GLYLEUHYDROc'	'hydrolysis of Glycylleucine in the small intestine for cellular uptake'	'h2o[c] + glyleu[c] <=> leu_L[c] + gly[c] '	0	0	0	0	0	0	'Transport, extracellular'
'GLYLEUPEPT1tc'	'transport of Glycylleucine by the apical PEPT1 amino acid transporters across the brush border cells of the enterocytes of the intestine and renal cells'	'h[u] + glyleu[u] -> h[c] + glyleu[c] '	0	0	0	0	0	0	'Transport, extracellular'
'GLYPHEHYc'	'hydrolysis of glycylphenylalanine'	'h2o[c] + glyphe[c] <=> gly[c] + phe_L[c] '	0	0	0	0	0	0	'Pentose phosphate pathway'
'GLYPHEPEPT1tc'	'transport of Glycylphenylalanine by the apical PEPT1 amino acid transporters across the brush border cells of the enterocytes of the intestine and renal cells'	'h[u] + glyphe[u] -> h[c] + glyphe[c] '	0	0	0	0	0	0	'Transport, extracellular'
'GLYPROPEPT1tc'	'transport of Glycylproline by the apical PEPT1 amino acid transporters across the brush border cells of the enterocytes of the intestine and renal cells'	'h[u] + glypro[u] -> h[c] + glypro[c] '	0	0	0	0	0	0	'Transport, extracellular'
'GLYPROPRO1c'	'hydrolysis of Prolylglycine in the small intestine for cellular uptake'	'h2o[c] + glypro[c] <=> gly[c] + pro_L[c] '	0	0	0	0	0	0	'Transport, extracellular'
'GLYSARCNc'	'hydrolysis of glycylsarcosine for uptake'	'h2o[c] + glysar[c] <=> gly[c] + sarcs[c] '	0	0	0	0	0	0	'Transport, extracellular'
'GLYSARPEPT1tc'	'transport of Glycylsarcosine by the apical PEPT1 amino acid transporters across the brush border cells of the enterocytes of the intestine, renal cells and brain.'	'h[u] + glysar[u] -> h[c] + glysar[c] '	0	0	0	0	0	0	'Transport, extracellular'
'GLYt4'	'glycine transport via sodium symport'	'na1[e] + gly[e] -> na1[c] + gly[c] '	0	1000	0	1000	0	0	'Transport, extracellular'
'GPAM_hs'	'glycerol-3-phosphate acyltransferase'	'Rtotalcoa[c] + glyc3p[c] -> coa[c] + alpa_hs[c] '	0	1	0	1	0	0	'Triacylglycerol synthesis'
'GTHS'	'glutathione synthetase'	'atp[c] + gly[c] + glucys[c] -> h[c] + adp[c] + pi[c] + gthrd[c] '	0	0	0	0	0	0	'Glutathione metabolism'
'GUMDCHAe'	'binding of guar gums with deoxyxholic acid in the intestinal lumen, reducing serum cholsterol levels.'	'dchac[u] + gum[u] -> gumdchac[u] '	0	0	0	0	0	0	'Dietary fiber binding'
'GUMGCHLe'	'binding of guar gums with glycocholate in the intestinal lumen, reducing serum cholsterol levels.'	'gchola[u] + gum[u] -> gumgchol[u] '	0	0	0	0	0	0	'Dietary fiber binding'
'GUMTCHOLe'	'binding of guar gums with taurocholate in the intestinal lumen, reducing serum cholsterol levels.'	'tchola[u] + gum[u] -> gumtchol[u] '	0	0	0	0	0	0	'Dietary fiber binding'
'HCO3_CLt'	'bicarbonate transport (Cl-/HCO3- exchange)'	'hco3[e] + cl[c] <=> hco3[c] + cl[e] '	-1000	1000	-1000	1000	0	0	'Transport, extracellular'
'HDCEATD'	'diffusion reaction for Hexadecenoate (n-C16:1)'	'hdcea[u] <=> hdcea[c] '	0	0.036517	0	0.036517	0	0	'Transport, lumen'
'HDCEAtr'	'fatty acid transport via diffusion'	'hdcea[e] <=> hdcea[c] '	-0.036517	0	-0.036517	0	0	0	'Transport, extracellular'
'HISCAT1'	'transport of L-Histidine by y+ transporter'	'his_L[c] <=> his_L[e] '	0	1000	0	1000	0	0	'Transport, extracellular'
'HISILELAT2tc'	'transport of L-Histidine into the cell and efflux of L-Isoleucine out of the cell by LAT2 on the basolateral surfaces of kidney and intestine.'	'ile_L[c] + his_L[e] -> ile_L[e] + his_L[c] '	0	1000	0	1000	0	0	'Transport, extracellular'
'HISPHELAT2tc'	'transport of L-Histidine into the cell and efflux of L-Phenylalanine out of the cell by LAT2 on the basolateral surfaces of kidney and intestine.'	'phe_L[c] + his_L[e] -> phe_L[e] + his_L[c] '	0	1000	0	1000	0	0	'Transport, extracellular'
'HISSNAT2'	'L-histidine transport in via sodium symport'	'na1[e] + his_L[e] -> na1[c] + his_L[c] '	0	1000	0	1000	0	0	'Transport, extracellular'
'HISyLATtc'	'transport of L-Histidine by y+LAT1 or y+LAT2 transporters in small intestine and kidney'	'na1[e] + arg_L[c] + his_L[e] -> na1[c] + arg_L[e] + his_L[c] '	0	1000	0	1000	0	0	'Transport, extracellular'
'HPETFABP1tc'	'transport of 5-HPETE into the enterocytes'	'2 5HPET[c] <=> 2 5HPET[r] '	0	500	0	500	0	0	'Transport, endoplasmic reticular'
'HYPTROXu'	'Hypotaurine oxidase'	'o2[u] + 2 hyptaur[u] -> 2 taur[u] '	0	0	0	0	0	0	'Methionine and cysteine metabolism'
'ILEATB0tc'	'transport of L-Isoleucine into the intestinal cells by ATB0 transporter'	'2 na1[u] + cl[u] + ile_L[e] -> 2 na1[c] + cl[c] + ile_L[c] '	0	1	0	1	0	0	'Transport, extracellular'
'ILEPHELAT2tc'	'transport of L-Isoleucine into the cell and efflux of L-Phenylalanine out of the cell by LAT2 on the basolateral surfaces of kidney and intestine.'	'ile_L[e] + phe_L[c] -> ile_L[c] + phe_L[e] '	0	1000	0	1000	0	0	'Transport, extracellular'
'ILEtec'	'L-isoleucine transport via diffusion (extracellular to cytosol)'	'ile_L[e] <=> ile_L[c] '	-1000	1000	-1000	1000	0	0	'Transport, extracellular'
'LACLt'	'lactate transport'	'lac_L[x] -> lac_L[c] '	0	1000	0	1000	0	0	'Transport, peroxisomal'
'LACZlu'	'b-galactosidase, extracellular'	'h2o[u] + lcts[u] -> glc_D[u] + gal[u] '	0	0.074493	0	0.074493	0	0	'Galactose metabolism'
'LAPCOAu'	'phosphorylase (CoA)'	'h2o[u] + coa[u] -> dpcoa[u] + pi[u] '	0	0	0	0	0	0	'CoA metabolism'
'LEUATB0tc'	'transport of L-Leucine into the intestinal cells by ATB0 transporter'	'leu_L[u] + 2 na1[u] + cl[u] -> 2 na1[c] + leu_L[c] + cl[c] '	0	1	0	1	0	0	'Transport, extracellular'
'LEUGLYHYc'	'hydrolysis of leucylglycine'	'h2o[c] + leugly[c] <=> leu_L[c] + gly[c] '	0	0	0	0	0	0	'Transport, extracellular'
'LEUGLYPEPT1tc'	'transport of Leucylglycine by the apical PEPT1 amino acid transporters across the brush border cells of the enterocytes of the intestine and renal cells'	'h[u] + leugly[u] -> h[c] + leugly[c] '	0	0	0	0	0	0	'Transport, extracellular'
'LEUILELAT2tc'	'transport of L-Leucine into the cell and efflux of L-Isoleucine out of the cell by LAT2 on the basolateral surfaces of kidney and intestine.'	'ile_L[c] + leu_L[e] <=> leu_L[c] + ile_L[e] '	-1000	1000	-1000	1000	0	0	'Transport, extracellular'
'LEULEULAPc'	'hydrolysis of Leucylleucine in the small intestine for cellular uptake'	'h2o[c] + leuleu[c] <=> 2 leu_L[c] '	0	0	0	0	0	0	'Transport, extracellular'
'LEULEUPEPT1tc'	'transport of Leucylleucine by the apical PEPT1 amino acid transporters across the brush border cells of the enterocytes of the intestine and renal cells'	'h[u] + leuleu[u] -> h[c] + leuleu[c] '	0	0	0	0	0	0	'Transport, extracellular'
'LEUPHELAT2tc'	'transport of L-Leucine into the cell and efflux of L-Phenylalanine out of the cell by LAT2 on the basolateral surfaces of kidney and intestine.'	'phe_L[c] + leu_L[e] <=> leu_L[c] + phe_L[e] '	-1000	1000	-1000	1000	0	0	'Transport, extracellular'
'LEUtec'	'L-leucine transport via diffusion (extracellular to cytosol)'	'leu_L[e] <=> leu_L[c] '	-1000	1000	-1000	1000	0	0	'Transport, extracellular'
'LEUyLATtc'	'transport of Leucine by y+LAT1 or y+LAT2 transporters in small intestine and kidney'	'na1[e] + arg_L[c] + leu_L[e] -> na1[c] + leu_L[c] + arg_L[e] '	0	1000	0	1000	0	0	'Transport, extracellular'
'LINOFABPpmtc'	'uptake of linoleic acid by the enterocytes'	'lnlc[u] -> lnlc[c] '	0	0.359109	0	0.359109	0	0	'Transport, lumen'
'LINOFATPtc'	'uptake of linoleic acid by the enterocytes'	'coa[c] + atp[c] + lnlc[u] -> amp[c] + ppi[c] + lnlccoa[c] '	0	0.359109	0	0.359109	0	0	'Transport, extracellular'
'LNLCCOACPT1'	'transport of Linoleyl carnitine into the mitochondrial matrix'	'crn[c] + lnlccoa[c] <=> coa[c] + lnlccrn[c] '	0	0.359109	0	0.359109	0	0	'Fatty acid oxidation'
'LNLCCRNCACT'	'transport of Linoleyl carnitine into the mitochondrial matrix'	'lnlccrn[c] <=> lnlccrn[m] '	0	0.359109	0	0.359109	0	0	'Fatty acid oxidation'
'LNLCCRNCPT2'	'transport of Linoleyl carnitine into the mitochondrial matrix'	'coa[m] + lnlccrn[m] <=> crn[m] + lnlccoa[m] '	0	0.359109	0	0.359109	0	0	'Fatty acid oxidation'
'LNLCt'	'Linoleic acid (n-C18:2) transport in via diffusion'	'lnlc[e] <=> lnlc[c] '	-0.359109	0	-0.359109	0	0	0	'Transport, extracellular'
'LNLNCAt'	'fatty acid transport via diffusion'	'lnlnca[e] <=> lnlnca[c] '	-0.017565	0	-0.017565	0	0	0	'Transport, extracellular'
'LNLNCGt'	'fatty acid transport via diffusion'	'lnlncg[e] <=> lnlncg[c] '	-0.017565	0	-0.017565	0	0	0	'Transport, extracellular'
'LPCHOLTDlu'	'difussion of lysophosphatidylcholine accross the brush border membrane'	'lpchol_hs[u] <=> lpchol_hs[c] '	0	0	0	0	0	0	'Transport, lumen'
'LPCHOLt'	'lysophosphatidylcholine transport'	'lpchol_hs[e] <=> lpchol_hs[c] '	0	0	0	0	0	0	'Transport, extracellular'
'LPS2lu'	'lipase, extracellular'	'h2o[u] + dag_hs[u] -> h[u] + Rtotal[u] + mag_hs[u] '	0	1	0	1	0	0	'Triacylglycerol synthesis'
'LPS3lu'	'lipase, extracellular'	'h2o[u] + mag_hs[u] -> h[u] + Rtotal2[u] + glyc[u] '	0	1	0	1	0	0	'Triacylglycerol synthesis'
'LPSlu'	'lipase'	'h2o[u] + tag_hs[u] -> h[u] + dag_hs[u] + Rtotal3[u] '	0	0	0	0	0	0	'Triacylglycerol synthesis'
'MAGHSTDlu'	'difussion of mono-acyl glycerol accross the brush border membrane'	'mag_hs[u] <=> mag_hs[c] '	0	1	0	1	0	0	'Transport, lumen'
'MAL_Ltx'	'transport of malate into cytosol'	'mal_L[x] <=> mal_L[c] '	0	0	0	0	0	0	'Transport, peroxisomal'
'MANt1lu'	'mannose transport (uniport)'	'man[u] <=> man[c] '	0	0.148986	0	0.148986	0	0	'Transport, lumen'
'MANt1r'	'mannose transport (uniport)'	'man[e] <=> man[c] '	-0.148986	0	-0.148986	0	0	0	'Transport, extracellular'
'MDHx'	'malate dehydrogenase, peroxisomal'	'nad[x] + mal_L[x] <=> oaa[x] + nadh[x] + h[x] '	0	0	0	0	0	0	'Citric acid cycle'
'METILELAT2tc'	'transport of L-Methionine into the cell and efflux of L-Isoleucine out of the cell by LAT2 on the basolateral surfaces of kidney and intestine.'	'ile_L[c] + met_L[e] -> ile_L[e] + met_L[c] '	0	1000	0	1000	0	0	'Transport, extracellular'
'METPHELAT2tc'	'transport of L-Methionine into the cell and efflux of L-Phenylalanine out of the cell by LAT2 on the basolateral surfaces of kidney and intestine.'	'phe_L[c] + met_L[e] -> phe_L[e] + met_L[c] '	0	1000	0	1000	0	0	'Transport, extracellular'
'METSNAT2'	'L-methionine transport in via sodium symport'	'na1[e] + met_L[e] -> na1[c] + met_L[c] '	0	1000	0	1000	0	0	'Transport, extracellular'
'METtec'	'L-methionine transport via diffusion (extracellular to cytosol)'	'met_L[e] <=> met_L[c] '	-1000	0	-1000	0	0	0	'Transport, extracellular'
'METyLATtc'	'transport of L-Methionine by y+LAT1 or y+LAT2 transporters in small intestine and kidney'	'na1[e] + arg_L[c] + met_L[e] -> na1[c] + arg_L[e] + met_L[c] '	0	1000	0	1000	0	0	'Transport, extracellular'
'MMSAD1m'	'methylmalonate-semialdehyde dehydrogenase'	'coa[m] + nad[m] + 2mop[m] -> co2[m] + nadh[m] + ppcoa[m] '	0	0	0	0	0	0	'Valine, leucine, and isoleucine metabolism'
'MOGAT'	'monoacylglycerol acyltransferase'	'Rtotalcoa[c] + mag_hs[c] -> coa[c] + dag_hs[c] '	0	1	0	1	0	0	'Triacylglycerol synthesis'
'MTHFR3'	'5,10-methylenetetrahydrofolatereductase (NADPH)'	'2 h[c] + nadph[c] + mlthf[c] -> nadp[c] + 5mthf[c] '	0	1	0	1	0	0	'Folate metabolism'
'MTHFTe'	'transport of THF into the protal blood'	'5mthf[c] -> 5mthf[e] '	0	1	0	1	0	0	'Transport, extracellular'
'NADH2_u10m'	'NADH dehydrogenase, mitochondrial'	'nadh[m] + 5 h[m] + q10[m] -> 4 h[c] + nad[m] + q10h2[m] '	0	1000	0	1000	0	0	'Oxidative phosphorylation'
'NADHtpu'	'NADH transporter, peroxisome'	'nadh[c] -> nadh[x] '	0	1000	0	1000	0	0	'Transport, peroxisomal'
'NADK'	'NAD kinase'	'nad[c] + atp[c] -> h[c] + nadp[c] + adp[c] '	0	0	0	0	0	0	'NAD metabolism'
'NADPHtxu'	'NADPH transporter, peroxisome'	'nadph[c] -> nadph[x] '	0	0	0	0	0	0	'Transport, peroxisomal'
'NADPtxu'	'NADP transporter, peroxisome'	'nadp[x] -> nadp[c] '	0	0	0	0	0	0	'Transport, peroxisomal'
'NADtm'	'transport of NAD into mitochondria'	'nad[c] <=> nad[m] '	0	0	0	0	0	0	'Transport, mitochondrial'
'NADtpu'	'NAD transporter, peroxisome'	'nadh[x] -> nadh[c] '	0	1000	0	1000	0	0	'Transport, peroxisomal'
'NDPK1'	'nucleoside-diphosphate kinase (ATP:GDP)'	'atp[c] + gdp[c] <=> adp[c] + gtp[c] '	-1000	1000	-1000	1000	0	0	'Nucleotide interconversion'
'NDPK1m'	'nucleoside-diphosphate kinase (ATP:GDP), mitochondrial'	'atp[m] + gdp[m] <=> adp[m] + gtp[m] '	-1000	1000	-1000	1000	0	0	'Nucleotide interconversion'
'NDPK2'	'nucleoside-diphosphate kinase (ATP:UDP)'	'atp[c] + udp[c] <=> adp[c] + utp[c] '	-1000	1000	-1000	1000	0	0	'Nucleotide interconversion'
'NDPK3'	'nucleoside-diphosphate kinase (ATP:CDP)'	'atp[c] + cdp[c] <=> adp[c] + ctp[c] '	-1000	1000	-1000	1000	0	0	'Nucleotide interconversion'
'NDPK7'	'nucleoside-diphosphate kinase (ATP:dCDP)'	'atp[c] + dcdp[c] <=> adp[c] + dctp[c] '	-1000	1000	-1000	1000	0	0	'Nucleotide interconversion'
'NTD3'	' 5''-nucleotidase (dCMP)'	'h2o[c] + dcmp[c] -> pi[c] + dcyt[c] '	0	0	0	0	0	0	'Pyrimidine catabolism'
'O16G1lu'	'oligo-1,6-glucosidase (glygn4 -> glygn5), extracellular'	'h2o[u] + glygn4[u] -> glc_D[u] + glygn5[u] '	0	0	0	0	0	0	'Starch and sucrose metabolism'
'O16G2lu'	'oligo-1,6-glucosidase (strch2 ->strch3), extracellular'	'h2o[u] + strch2[u] -> glc_D[u] + malt[u] '	0	0.257339	0	0.257339	0	0	'Starch and sucrose metabolism'
'OCCOAtm'	'Octanoyl-CoA transport, diffusion'	'occoa[c] -> occoa[m] '	0	0	0	0	0	0	'Transport, mitochondrial'
'OCDCEAtr'	'fatty acid transport via diffusion'	'ocdcea[e] <=> ocdcea[c] '	0	0	0	0	0	0	'Transport, extracellular'
'OCTATDc'	'diffusion of ocatdecanoate into enterocytes'	'octa[u] <=> octa[c] '	0	0.012943	0	0.012943	0	0	'Transport, lumen'
'OCTAt'	'Octanoate transport via diffusion'	'octa[e] <=> octa[c] '	-0.012943	0	-0.012943	0	0	0	'Transport, extracellular'
'OLEICFATPtc'	'uptake of octadecenoate by the enterocytes'	'coa[c] + atp[c] + ocdcea[u] -> amp[c] + ppi[c] + odecoa[c] '	0	0.681445	0	0.681445	0	0	'Transport, extracellular'
'OMPDC'	'orotidine-5''-phosphate decarboxylase'	'h[c] + orot5p[c] -> co2[c] + ump[c] '	0	1	0	1	0	0	'Pyrimidine synthesis'
'ORPT'	'orotate phosphoribosyltransferase'	'ppi[c] + orot5p[c] <=> prpp[c] + orot[c] '	-1	0	-1	0	0	0	'Pyrimidine synthesis'
'P5CR'	'pyrroline-5-carboxylate reductase'	'2 h[c] + nadph[c] + 1pyr5c[c] -> nadp[c] + pro_L[c] '	0	1000	0	1000	0	0	'Arginine and Proline Metabolism'
'P5CRxm'	'pyrroline-5-carboxylate reductase (m)'	'nadh[m] + 2 h[m] + 1pyr5c[m] -> nad[m] + pro_L[m] '	0	1000	0	1000	0	0	'Arginine and Proline Metabolism'
'PAN4PPu'	'phosphatase (pan4p)'	'h2o[u] + pan4p[u] -> pi[u] + ptth[u] '	0	0	0	0	0	0	'CoA metabolism'
'PCHOLHSTDe'	''	'pchol_hs[c] -> pchol_hs[e] '	0	1	0	1	0	0	'Transport, extracellular'
'PECDCHe'	'binding of pectins with deoxycholic acid in the intestinal lumen, reducing serum cholsterol levels.'	'h[u] + dchac[u] + pect[u] -> pectindchac[u] '	0	0	0	0	0	0	'Dietary fiber binding'
'PECGCHLe'	'binding of pectins with glycocholate in the intestinal lumen, reducing serum cholsterol levels.'	'h[u] + gchola[u] + pect[u] -> pectingchol[u] '	0	0	0	0	0	0	'Dietary fiber binding'
'PECTCHLe'	'binding of pectins with taurocholate in the intestinal lumen, reducing serum cholsterol levels.'	'h[u] + tchola[u] + pect[u] -> pectintchol[u] '	0	0	0	0	0	0	'Dietary fiber binding'
'PEHSFABPe'	'transport of lysophosphatidylethanolamine into the enterocytes'	'2 pe_hs[c] <=> 2 pe_hs[r] '	0	0.5	0	0.5	0	0	'Transport, endoplasmic reticular'
'PE_HStd'	'uptake of phosphatidylethanolamine by diffusion'	'pe_hs[u] <=> pe_hs[c] '	0	0	0	0	0	0	'Transport, lumen'
'PE_HStm'	'phosphatidylethanolamine scramblase'	'pe_hs[c] <=> pe_hs[m] '	-1	0	-1	0	0	0	'Transport, mitochondrial'
'PHEATB0tc'	'transport of L-Phenylalanine into the intestinal cells by ATB0 transporter'	'2 na1[u] + cl[u] + phe_L[u] -> 2 na1[c] + cl[c] + phe_L[c] '	0	1	0	1	0	0	'Transport, extracellular'
'PHEILELAT2tc'	'transport of L-Phenylalanine into the cell and efflux of L-Isoleucine out of the cell by LAT2 on the basolateral surfaces of kidney and intestine.'	'ile_L[c] + phe_L[e] <=> ile_L[e] + phe_L[c] '	-1000	1000	-1000	1000	0	0	'Transport, extracellular'
'PHEMEe'	'release of heme into the blood'	'pheme[c] -> pheme[e] '	0	1000	0	1000	0	0	'Transport, extracellular'
'PHEMEt'	'heme transport'	'pheme[e] -> pheme[c] '	0	1000	0	1000	0	0	'Transport, extracellular'
'PHEMEu'	'uptake of heme into enterocyte'	'h[u] + pheme[u] -> h[c] + pheme[c] '	0	1	0	1	0	0	'Transport, lumen'
'PHEtec'	'L-phenylalanine transport via diffusion (extracellular to cytosol)'	'phe_L[e] <=> phe_L[c] '	-1000	1000	-1000	1000	0	0	'Transport, extracellular'
'PHEyLATtc'	'transport of L-Phenylalanine by y+LAT1 or y+LAT2 transporters in small intestine and kidney'	'na1[e] + phe_L[e] + arg_L[c] -> na1[c] + phe_L[c] + arg_L[e] '	0	1000	0	1000	0	0	'Transport, extracellular'
'PHYQtlu'	'Phylloquinone transport'	'h2o[c] + atp[c] + phyQ[u] -> h[c] + adp[c] + pi[c] + phyQ[c] '	0	1	0	1	0	0	'Transport, lumen'
'PLA2_2lu'	'phospholipase A2'	'h2o[u] + pchol_hs[u] -> h[u] + Rtotal2[u] + lpchol_hs[u] '	0	0	0	0	0	0	'Glycerophospholipid metabolism'
'PNTEHu'	'Hydrolase Class ( RXN R02973)'	'h2o[u] + ptth[u] -> cysam[u] + pnto_R[u] '	0	0	0	0	0	0	'CoA metabolism'
'PNTORDe'	'release of pantothenate across the basolatral membrane'	'pnto_R[c] -> pnto_R[e] '	0	1	0	1	0	0	'Transport, extracellular'
'PNTOt5lu'	'Pantothenate sodium symporter II'	'h2o[c] + 2 na1[u] + atp[c] + pnto_R[u] -> h[c] + 2 na1[c] + adp[c] + pi[c] + pnto_R[c] '	0	1	0	1	0	0	'Transport, lumen'
'PPAP'	'phosphatidic acid phosphatase'	'h2o[c] + pa_hs[c] -> pi[c] + dag_hs[c] '	0	1	0	1	0	0	'Triacylglycerol synthesis'
'PRO1x'	'L-ProlineNAD+ 5-oxidoreductase'	'nad[c] + pro_L[c] -> 2 h[c] + nadh[c] + 1pyr5c[c] '	0	1000	0	1000	0	0	'Transport, extracellular'
'PRO1xm'	'proline oxidase (NAD), mitochondrial'	'nad[m] + pro_L[m] -> nadh[m] + 2 h[m] + 1pyr5c[m] '	0	1000	0	1000	0	0	'Arginine and Proline Metabolism'
'PRODPATtc'	'transport of D-Proline by the apical PAT2 or PAT1 amino acid transporters in kidney and intestine'	'h[u] + pro_D[u] -> h[c] + pro_D[c] '	0	0	0	0	0	0	'Transport, lumen'
'PROGLYPEPT1tc'	'transport of Prolylglycine by the apical PEPT1 amino acid transporters across the brush border cells of the enterocytes of the intestine and renal cells'	'h[u] + progly[u] -> h[c] + progly[c] '	0	0	0	0	0	0	'Transport, extracellular'
'PROGLYPRO1c'	'hydrolysis of glycylproline in the small intestine for cellular uptake'	'h2o[c] + progly[c] <=> gly[c] + pro_L[c] '	0	0	0	0	0	0	'Transport, extracellular'
'PRO_Dtde'	'D-proline transport, extracellular'	'pro_D[c] <=> pro_D[e] '	0	0	0	0	0	0	'Transport, extracellular'
'PROt4'	'Na+/Proline-L symporter'	'na1[e] + pro_L[e] -> na1[c] + pro_L[c] '	0	1000	0	1000	0	0	'Transport, extracellular'
'PSYGCHe'	'binding of psyllium with glycocholate in the intestinal lumen, reducing serum cholsterol levels.'	'gchola[u] + psyl[u] -> psylchol[u] '	0	0	0	0	0	0	'Dietary fiber binding'
'PSYTCHe'	'binding of psyllium with taurocholate in the intestinal lumen, reducing serum cholsterol levels.'	'tchola[u] + psyl[u] -> psyltchol[u] '	0	0	0	0	0	0	'Dietary fiber binding'
'PSYTDECHe'	'binding of psyllium with taurodeoxycholate in the intestinal lumen, reducing serum cholsterol levels.'	'tdechola[u] + psyl[u] -> psyltdechol[u] '	0	0	0	0	0	0	'Dietary fiber binding'
'PTPATu'	'pantetheine-phosphate adenylyltransferase'	'h[u] + pan4p[u] + atp[u] <=> dpcoa[u] + ppi[u] '	0	0	0	0	0	0	'CoA metabolism'
'PYDAMtr'	'pyridoxamine transport via diffusion'	'pydam[e] <=> pydam[c] '	-1	0	-1	0	0	0	'Transport, extracellular'
'PYDAMtrlu'	'pyridoxamine transport via diffusion'	'pydam[u] <=> pydam[c] '	0	1	0	1	0	0	'Transport, lumen'
'PYDXNtr'	'pyridoxine transport via diffusion'	'pydxn[e] <=> pydxn[c] '	-1	0	-1	0	0	0	'Transport, extracellular'
'PYDXNtrlu'	'pyridoxine transport via diffusion'	'pydxn[u] <=> pydxn[c] '	0	1	0	1	0	0	'Transport, lumen'
'PYDXtr'	'Pyridoxal transport'	'pydx[e] <=> pydx[c] '	-1	0	-1	0	0	0	'Transport, extracellular'
'PYDXtrlu'	'pyridoxal transport via diffusion'	'pydx[u] <=> pydx[c] '	0	1	0	1	0	0	'Transport, lumen'
'Q10H2e'	'transport of ubiquinol into lymph'	'q10h2[c] <=> q10h2[e] '	0	0	0	0	0	0	'Transport, extracellular'
'RADH'	'retinal dehydrogenase'	'h2o[c] + nad[c] + retinal[c] <=> 2 h[c] + nadh[c] + retn[c] '	-1000	1000	-1000	1000	0	0	'Vitamin A metabolism'
'RADH2'	'retinal dehydrogenase (NADPH)'	'h2o[c] + nadp[c] + retinal[c] <=> 2 h[c] + nadph[c] + retn[c] '	-1000	1000	-1000	1000	0	0	'Vitamin A metabolism'
'RDH1'	'retinol dehydrogenase (all-trans)'	'nad[c] + retinol[c] <=> h[c] + nadh[c] + retinal[c] '	-1000	1000	-1000	1000	0	0	'Vitamin A metabolism'
'RDH1a'	'retinol dehydrogenase (all-trans,NADPH)'	'nadp[c] + retinol[c] <=> h[c] + nadph[c] + retinal[c] '	-1000	1000	-1000	1000	0	0	'Vitamin A metabolism'
'RETINOLtc'	'transport of retinol into the intestine and liver cells'	'retinol[u] -> retinol[c] '	0	1	0	1	0	0	'Transport, lumen'
'RETNt'	'retinoic acid transport'	'retn[c] <=> retn[e] '	0	1	0	1	0	0	'Transport, extracellular'
'RTOTAL2FATPc'	'uptake of Rtotal2 by enterocytes'	'coa[c] + atp[c] + Rtotal2[u] -> amp[c] + ppi[c] + Rtotal2coa[c] '	0	1	0	1	0	0	'Transport, extracellular'
'RTOTAL2TDlu'	'difussion of fatty acid accross the brush border membrane'	'Rtotal2[u] <=> Rtotal2[c] '	0	1	0	1	0	0	'Transport, lumen'
'RTOTAL3FATPc'	'uptake of Rtotal3 by enterocytes'	'coa[c] + atp[c] + Rtotal3[u] -> amp[c] + ppi[c] + Rtotal3coa[c] '	0	0	0	0	0	0	'Transport, extracellular'
'RTOTAL3TDlu'	'difussion of fatty acid accross the brush border membrane'	'Rtotal3[u] <=> Rtotal3[c] '	0	0	0	0	0	0	'Transport, lumen'
'RTOTALDlu'	'difussion of fatty acid accross the brush border membrane'	'Rtotal[u] <=> Rtotal[c] '	0	1	0	1	0	0	'Transport, lumen'
'RTOTALFATPc'	'uptake of Rtotal by enterocytes'	'coa[c] + atp[c] + Rtotal[u] -> amp[c] + ppi[c] + Rtotalcoa[c] '	0	1	0	1	0	0	'Transport, extracellular'
'R_group_phosphotase_1'	'R group phosphotase 1'	'coa[c] + atp[c] + Rtotal[c] -> amp[c] + ppi[c] + Rtotalcoa[c] '	0	1	0	1	0	0	'Unassigned'
'R_group_phosphotase_2'	'R group phosphotase 2'	'coa[c] + atp[c] + Rtotal2[c] -> amp[c] + ppi[c] + Rtotal2coa[c] '	0	1	0	1	0	0	'Unassigned'
'R_group_phosphotase_3'	'R group phosphotase 3'	'coa[c] + atp[c] + Rtotal3[c] -> amp[c] + ppi[c] + Rtotal3coa[c] '	0	0	0	0	0	0	'Unassigned'
'SARCStm'	'Sarcosine transport (mitochondrial)'	'sarcs[c] -> sarcs[m] '	0	0	0	0	0	0	'Transport, mitochondrial'
'SARDHm'	'Sarcosine dehydrogenase (m)'	'fad[m] + thf[m] + sarcs[m] -> gly[m] + fadh2[m] + mlthf[m] '	0	0	0	0	0	0	'Urea cycle'
'SBT_Dtde'	'D-sorbitol transport, extracellular'	'sbt_D[c] <=> sbt_D[e] '	0	0	0	0	0	0	'Transport, extracellular'
'SBTlu'	'diffusion of sorbitol into the enterocytes'	'sbt_D[u] -> sbt_D[c] '	0	0	0	0	0	0	'Transport, lumen'
'SERALANaEx'	'L-alanine/L-serine Na-dependent exchange (Ser-L in)'	'na1[e] + ala_L[c] + ser_L[e] -> na1[c] + ala_L[e] + ser_L[c] '	0	1000	0	1000	0	0	'Transport, extracellular'
'SERATB0tc'	'transport of L-Serine into the intestinal cells by ATB0 transporter'	'2 na1[u] + cl[u] + ser_L[u] -> 2 na1[c] + cl[c] + ser_L[c] '	0	1	0	1	0	0	'Transport, extracellular'
'SERCYSNaEx'	'L-serine/L-cysteine Na-dependent exchange (Ser-L in)'	'na1[e] + cys_L[c] + ser_L[e] -> na1[c] + cys_L[e] + ser_L[c] '	0	1000	0	1000	0	0	'Transport, extracellular'
'SERDGLNexR'	'D-Serine/Glutamine reversible exchange'	'gln_L[c] + ser_D[e] <=> gln_L[e] + ser_D[c] '	-1000	1000	-1000	1000	0	0	'Transport, extracellular'
'SERDGLYexR'	'D-Serine/Glycine reversible exchange'	'gly[c] + ser_D[e] <=> gly[e] + ser_D[c] '	-1000	1000	-1000	1000	0	0	'Transport, extracellular'
'SERGLNexR'	'L-Serine/Glutamine reversible exchange'	'gln_L[c] + ser_L[e] <=> gln_L[e] + ser_L[c] '	-1000	1000	-1000	1000	0	0	'Transport, extracellular'
'SERGLYexR'	'L-Serine/Glycine reversible exchange'	'gly[c] + ser_L[e] <=> gly[e] + ser_L[c] '	-1000	1000	-1000	1000	0	0	'Transport, extracellular'
'SERILELAT2tc'	'transport of L-Serine into the cell and efflux of L-Isoleucine out of the cell by LAT2 on the basolateral surfaces of kidney and intestine.'	'ile_L[c] + ser_L[e] -> ile_L[e] + ser_L[c] '	0	1000	0	1000	0	0	'Transport, extracellular'
'SERLYSNaex'	'Serine/Lysine Na-dependent exchange (Ser in)'	'na1[e] + ser_L[e] + lys_L[c] -> na1[c] + ser_L[c] + lys_L[e] '	0	1000	0	1000	0	0	'Transport, extracellular'
'SERPHELAT2tc'	'transport of L-Serine into the cell and efflux of L-Phenylalanine out of the cell by LAT2 on the basolateral surfaces of kidney and intestine.'	'phe_L[c] + ser_L[e] -> phe_L[e] + ser_L[c] '	0	1000	0	1000	0	0	'Transport, extracellular'
'SERSNAT2'	'L-serine via sodium symport'	'na1[e] + ser_L[e] -> na1[c] + ser_L[c] '	0	1000	0	1000	0	0	'Transport, extracellular'
'SERTHRNaEx'	'L-serine/L-threonine Na-dependent exchange (Ser-L in)'	'na1[e] + ser_L[e] + thr_L[c] -> na1[c] + ser_L[c] + thr_L[e] '	0	1000	0	1000	0	0	'Transport, extracellular'
'SINK_5HPET(c)'	'sink reaction for 5(S)-HPETE(1-)'	'5HPET[c] <=> '	-1000	0	-1000	0	0	0	'Exchange/demand reaction'
'SPRMTDu'	'absorption for spermine across the apical side'	'sprm[u] <=> sprm[c] '	0	0	0	0	0	0	'Transport, lumen'
'STDCOACPT1'	'transport of stearidonyl coenzyme A into mitochondrial matrix'	'crn[c] + strdnccoa[c] <=> coa[c] + strdnccrn[c] '	0	0	0	0	0	0	'Fatty acid oxidation'
'STDCRNCACT'	'transport of stearidonyl coenzyme A into mitochondrial matrix'	'strdnccrn[c] <=> strdnccrn[m] '	0	0	0	0	0	0	'Fatty acid oxidation'
'STDCRNCPT2'	'transport of stearidonyl coenzyme A into mitochondrial matrix'	'coa[m] + strdnccrn[m] <=> crn[m] + strdnccoa[m] '	0	0	0	0	0	0	'Fatty acid oxidation'
'STRDNCCOAtxc'	'transport of stearidonylcoa into peroxisomes.'	'h2o[c] + atp[c] + strdnccoa[c] -> h[c] + adp[c] + pi[c] + strdnccoa[x] '	0	0	0	0	0	0	'Transport, peroxisomal'
'SUCOAS1m'	'Succinate--CoA ligase (GDP-forming)'	'coa[m] + gtp[m] + succ[m] <=> succoa[m] + pi[m] + gdp[m] '	-1000	1000	-1000	1000	0	0	'Citric acid cycle'
'SUCOASm'	'Succinate--CoA ligase (ADP-forming)'	'coa[m] + atp[m] + succ[m] <=> succoa[m] + adp[m] + pi[m] '	-1000	1000	-1000	1000	0	0	'Citric acid cycle'
'SUCRlu'	'sucrose hydrolyzing enxyme, extracellular'	'h2o[u] + sucr[u] -> glc_D[u] + fru[u] '	0	0.074493	0	0.074493	0	0	'Starch and sucrose metabolism'
'TAGHSTDe'	''	'tag_hs[c] -> tag_hs[e] '	0	0	0	0	0	0	'Transport, extracellular'
'TAUBETAtc'	'transport of taurine into the intestinal cells by beta transport system'	'2 na1[u] + cl[u] + taur[u] -> 2 na1[c] + cl[c] + taur[c] '	0	0	0	0	0	0	'Transport, extracellular'
'TAUPAT1c'	'transport of taurine into the intestinal cells by PAT1'	'h[u] + taur[u] -> h[c] + taur[c] '	0	0	0	0	0	0	'Transport, extracellular'
'TCHOLAt2u'	'uptake of taurocholic acid'	'2 na1[u] + tchola[u] -> 2 na1[c] + tchola[c] '	0	0	0	0	0	0	'Transport, lumen'
'TCHOLAt3'	'ABC bile acid transporter'	'h2o[c] + atp[c] + tchola[c] -> h[c] + adp[c] + pi[c] + tchola[e] '	0	0	0	0	0	0	'Transport, extracellular'
'THFtm'	'5,6,7,8-Tetrahydrofolate transport, diffusion, mitochondrial'	'thf[c] <=> thf[m] '	0	0	0	0	0	0	'Transport, mitochondrial'
'THMATPe'	'thiamine exit from the neterocytes'	'h2o[c] + atp[c] + thm[c] -> h[c] + adp[c] + pi[c] + thm[e] '	0	1	0	1	0	0	'Transport, extracellular'
'THMt3'	'Thiamine transport in via proton antiport'	'h[c] + thm[e] <=> h[e] + thm[c] '	-1	0	-1	0	0	0	'Transport, extracellular'
'THMt3lu'	'Thiamine transport in via proton antiport'	'h[c] + thm[u] <=> h[u] + thm[c] '	0	1	0	1	0	0	'Transport, lumen'
'THRALANaEx'	'L-alanine/L-threonine Na-dependent exchange (Thr-L in)'	'na1[e] + ala_L[c] + thr_L[e] -> na1[c] + ala_L[e] + thr_L[c] '	0	1000	0	1000	0	0	'Transport, extracellular'
'THRATB0tc'	'transport of L-Threonine into the intestinal cells by ATB0 transporter'	'2 na1[u] + cl[u] + thr_L[u] -> 2 na1[c] + cl[c] + thr_L[c] '	0	1	0	1	0	0	'Transport, extracellular'
'THRCYSNaEx'	'L-cysteine/L-threonine Na-dependent exchange (Thr-L in)'	'na1[e] + cys_L[c] + thr_L[e] -> na1[c] + cys_L[e] + thr_L[c] '	0	1000	0	1000	0	0	'Transport, extracellular'
'THRGLNexR'	'L-threonine/glycine reversible exchange'	'gln_L[c] + thr_L[e] <=> gln_L[e] + thr_L[c] '	-1000	1000	-1000	1000	0	0	'Transport, extracellular'
'THRGLYexR'	'L-threonine/glycine reversible exchange'	'gly[c] + thr_L[e] <=> gly[e] + thr_L[c] '	-1000	1000	-1000	1000	0	0	'Transport, extracellular'
'THRILELAT2tc'	'transport of L-Threonine into the cell and efflux of L-Isoleucine out of the cell by LAT2 on the basolateral surfaces of kidney and intestine.'	'ile_L[c] + thr_L[e] -> ile_L[e] + thr_L[c] '	0	1000	0	1000	0	0	'Transport, extracellular'
'THRPHELAT2tc'	'transport of L-Threonine into the cell and efflux of L-Phenylalanine out of the cell by LAT2 on the basolateral surfaces of kidney and intestine.'	'phe_L[c] + thr_L[e] -> phe_L[e] + thr_L[c] '	0	1000	0	1000	0	0	'Transport, extracellular'
'THRSERNaEx'	'L-serine/L-threonine Na-dependent exchange (Thr-L in)'	'na1[e] + ser_L[c] + thr_L[e] -> na1[c] + ser_L[e] + thr_L[c] '	0	1000	0	1000	0	0	'Transport, extracellular'
'THYMDt1'	'thymd transport'	'thymd[e] -> thymd[c] '	0	0	0	0	0	0	'Transport, extracellular'
'TMDCOACPT1'	'transport of timnodonyl coenzyme A into mitochondrial matrix'	'crn[c] + tmndnccoa[c] <=> coa[c] + tmndnccrn[c] '	0	0	0	0	0	0	'Fatty acid oxidation'
'TMDCRNCACT'	'transport of timnodonyl coenzyme A into mitochondrial matrix'	'tmndnccrn[c] <=> tmndnccrn[m] '	0	0	0	0	0	0	'Fatty acid oxidation'
'TMDCRNCPT2'	'transport of timnodonyl coenzyme A into mitochondrial matrix'	'coa[m] + tmndnccrn[m] <=> crn[m] + tmndnccoa[m] '	0	0	0	0	0	0	'Fatty acid oxidation'
'TMDPP'	'thymidine phosphorylase'	'pi[c] + thymd[c] <=> thym[c] + 2dr1p[c] '	0	0	0	0	0	0	'Pyrimidine catabolism'
'TMNDNCCOAtx'	'fatty acid intracellular transport'	'tmndnccoa[c] <=> tmndnccoa[x] '	0	0	0	0	0	0	'Transport, peroxisomal'
'TRDR2'	'Thioredoxin (ubiquinone 10) reductase (NADPH)'	'h[c] + nadph[c] + q10[c] -> nadp[c] + q10h2[c] '	0	1000	0	1000	0	0	'Miscellaneous'
'TRDR3'	'Thioredoxin (ubiquinone 10) reductase (NADH)'	'h[c] + nadh[c] + q10[c] -> nad[c] + q10h2[c] '	0	1000	0	1000	0	0	'Miscellaneous'
'TREHlu'	'alpha,alpha-trehalase'	'h2o[u] + tre[u] -> 2 glc_D[u] '	0	0.074493	0	0.074493	0	0	'Miscellaneous'
'TRPILELAT2tc'	'transport of L-Tryptophan into the cell and efflux of L-Isoleucine out of the cell by LAT2 on the basolateral surfaces of kidney and intestine.'	'ile_L[c] + trp_L[e] -> ile_L[e] + trp_L[c] '	0	1000	0	1000	0	0	'Transport, extracellular'
'TRPPHELAT1tc'	'transport of L-Tryptophan into the cell and efflux of L-Phenylalanine out of the cell by LAT2 on the basolateral surfaces of kidney and intestine.'	'phe_L[c] + trp_L[e] -> phe_L[e] + trp_L[c] '	0	1000	0	1000	0	0	'Transport, extracellular'
'TRPt'	'L-tryptophan transport'	'trp_L[e] <=> trp_L[c] '	-1000	0	-1000	0	0	0	'Transport, extracellular'
'TYRATB0tc'	'transport of L-Tyrosine into the intestinal cells by ATB0 transporter'	'2 na1[u] + cl[u] + tyr_L[u] -> 2 na1[c] + cl[c] + tyr_L[c] '	0	1	0	1	0	0	'Transport, extracellular'
'TYRILELAT2tc'	'transport of L-Tyrosine into the cell and efflux of L-Isoleucine out of the cell by LAT2 on the basolateral surfaces of kidney and intestine.'	'ile_L[c] + tyr_L[e] -> ile_L[e] + tyr_L[c] '	0	1000	0	1000	0	0	'Transport, extracellular'
'TYRPHELAT2tc'	'transport of L-Tyrosine into the cell and efflux of L-Phenylalanine out of the cell by LAT2 on the basolateral surfaces of kidney and intestine.'	'phe_L[c] + tyr_L[e] -> phe_L[e] + tyr_L[c] '	0	1000	0	1000	0	0	'Transport, extracellular'
'TYRt'	'L-tyrosine transport'	'tyr_L[e] <=> tyr_L[c] '	-1000	0	-1000	0	0	0	'Transport, extracellular'
'UMPK'	'UMP kinase'	'atp[c] + ump[c] <=> adp[c] + udp[c] '	-1000	1000	-1000	1000	0	0	'Nucleotide interconversion'
'UMPK2'	'UMP kinase (CTP)'	'ctp[c] + ump[c] <=> cdp[c] + udp[c] '	-1000	1000	-1000	1000	0	0	'Nucleotide interconversion'
'UMPK3'	'UMP kinase (UTP)'	'utp[c] + ump[c] <=> 2 udp[c] '	-1000	1000	-1000	1000	0	0	'Nucleotide interconversion'
'UMPK4'	'UMP kinase (GTP)'	'gtp[c] + ump[c] <=> gdp[c] + udp[c] '	-1000	1000	-1000	1000	0	0	'Nucleotide interconversion'
'VALILELAT2tc'	'transport of L-Valine into the cell and efflux of L-Isoleucine out of the cell by LAT2 on the basolateral surfaces of kidney and intestine.'	'ile_L[c] + val_L[e] -> ile_L[e] + val_L[c] '	0	1000	0	1000	0	0	'Transport, extracellular'
'VALPHELAT2tc'	'transport of L-Valine into the cell and efflux of L-Phenylalanine out of the cell by LAT2 on the basolateral surfaces of kidney and intestine.'	'phe_L[c] + val_L[e] -> phe_L[e] + val_L[c] '	0	1000	0	1000	0	0	'Transport, extracellular'
'VALtec'	'L-valine transport via diffusion (extracellular to cytosol)'	'val_L[e] <=> val_L[c] '	-1000	0	-1000	0	0	0	'Transport, extracellular'
'VITD3Te'	'release of vitamin D into lymph'	'vitd3[c] <=> vitd3[e] '	0	1	0	1	0	0	'Transport, extracellular'
'VITD3lu'	'uptake of vitamin D by enterocytes'	'vitd3[u] <=> vitd3[c] '	0	1	0	1	0	0	'Transport, lumen'
'VITEtc'	'uptake of alpha-Tocopherol into the enterocytes'	'avite1[u] -> avite1[c] '	0	1	0	1	0	0	'Transport, lumen'
'VITEtl'	'efflux of alpha-Tocopherol into the lyphatics in chylomicrons'	'h2o[c] + atp[c] + avite1[c] -> h[c] + adp[c] + pi[c] + avite1[e] '	0	1	0	1	0	0	'Transport, extracellular'
'VITKtl'	'transport of vit K into lymph'	'phyQ[c] -> phyQ[e] '	0	1	0	1	0	0	'Transport, extracellular'
'XOLEST2HSTDlu'	''	'xolest2_hs[c] -> xolest2_hs[e] '	0	0	0	0	0	0	'Transport, extracellular'
'XYLTlu'	'Xylitol transport via passive diffusion'	'xylt[u] <=> xylt[c] '	0	0	0	0	0	0	'Transport, lumen'
'XYLTt'	'Xylitol transport via passive diffusion'	'xylt[e] <=> xylt[c] '	0	0	0	0	0	0	'Transport, extracellular'
'q10h2tc'	'transport of ubiquinol into cytosol'	'q10h2[m] <=> q10h2[c] '	-1000	0	-1000	0	0	0	'Transport, mitochondrial'
'q10tm'	'transport of ubiquinone into mitochondria'	'q10[c] <=> q10[m] '	-1000	0	-1000	0	0	0	'Transport, mitochondrial'
'r0173'	''	'nad[x] + lac_L[x] <=> pyr[x] + nadh[x] + h[x] '	-1000	0	-1000	0	0	0	'Glycolysis/gluconeogenesis'
'r0801'	''	'gtp[c] + gdp[m] <=> gdp[c] + gtp[m] '	-1000	1000	-1000	1000	0	0	'Transport, mitochondrial'
'r1434'	''	'ala_L[c] -> ala_L[m] '	0	0	0	0	0	0	'Transport, mitochondrial'
'r1435'	''	'ser_L[c] <=> ser_L[m] '	0	0	0	0	0	0	'Transport, mitochondrial'
'r1492'	''	'k[c] -> k[e] '	0	1000	0	1000	0	0	'Transport, extracellular'
'r1696'	''	'na1[e] + ala_L[e] + pro_L[c] -> na1[c] + ala_L[c] + pro_L[e] '	0	1000	0	1000	0	0	'Transport, extracellular'
'r2532'	''	'asn_L[e] <=> asn_L[c] '	-1000	0	-1000	0	0	0	'Transport, extracellular'
'CEPTE'	'CEPTE'	'dag_hs[c] + cdpea[c] -> h[c] + cmp[c] + pe_hs[c] '	0	1	0	1	0	0	'Glycerophospholipid metabolism'
'ETHAK'	'ETHAK'	'atp[c] + etha[c] -> h[c] + adp[c] + ethamp[c] '	0	1	0	1	0	0	'Glycerophospholipid metabolism'
'NTD2'	'NTD2'	'h2o[c] + ump[c] -> pi[c] + uri[c] '	0	1	0	1	0	0	'Pyrimidine catabolism'
'PETHCT'	'PETHCT'	'h[c] + ctp[c] + ethamp[c] -> ppi[c] + cdpea[c] '	0	1	0	1	0	0	'Glycerophospholipid metabolism'
'PSDm_hs'	'PSDm_hs'	'h[m] + ps_hs[m] -> co2[m] + pe_hs[m] '	0	1	0	1	0	0	'Glycerophospholipid metabolism'
'PSFLIPm'	'PSFLIPm'	'h2o[c] + atp[c] + ps_hs[c] -> h[c] + adp[c] + pi[c] + ps_hs[m] '	0	1	0	1	0	0	'Transport, mitochondrial'
'PSSA2_hs'	'PSSA2_hs'	'ser_L[c] + pe_hs[c] <=> etha[c] + ps_hs[c] '	0	1	0	1	0	0	'Glycerophospholipid metabolism'
'EX_25hvitd3(u)'	'calcidiolexchange'	'25hvitd3[u] -> '	0	0	0	0	0	0	'Exchange/demand reaction'
'EX_34dhphe(u)'	'L-dopaexchange'	'34dhphe[u] -> '	0	0	0	0	0	0	'Exchange/demand reaction'
'EX_34dhphe(e)'	'L-dopaexchange'	'34dhphe[e] -> '	0	0	0	0	0	0	'Exchange/demand reaction'
'EX_4abut(u)'	'4-Aminobutanoateexchange'	'4abut[u] -> '	0	0	0	0	0	0	'Exchange/demand reaction'
'EX_4hpro_LT(e)'	'trans-4-hydroxy-L-prolineexchange'	'4hpro_LT[e] -> '	0	0	0	0	0	0	'Exchange/demand reaction'
'EX_4hpro_LT(u)'	'trans-4-hydroxy-L-prolineexchange'	'4hpro_LT[u] -> '	0	0	0	0	0	0	'Exchange/demand reaction'
'EX_5mthf(e)'	'5-Methyltetrahydrofolateexchange'	'5mthf[e] -> '	0	1	0	1	0	0	'Exchange/demand reaction'
'EX_5mthf(u)'	'5-Methyltetrahydrofolateexchange'	'5mthf[u] -> '	0	0	0	0	0	0	'Exchange/demand reaction'
'EX_adocbl(u)'	'Adenosylcobalaminexchange'	'adocbl[u] <=> '	-1	0	-1	0	0	0	'Exchange/demand reaction'
'EX_ala_D(u)'	'D-alanineexchange'	'ala_D[u] <=> '	-1	0	-1	0	0	0	'Exchange/demand reaction'
'EX_alaala(u)'	'D-Alanyl-D-alanineexchange'	'alaala[u] -> '	0	0	0	0	0	0	'Exchange/demand reaction'
'EX_arachd(u)'	'arachidonateexchange'	'arachd[u] <=> '	-0.003328	0	-0.003328	0	0	0	'Exchange/demand reaction'
'EX_arg_L(u)'	'L-argininium(1+)exchange'	'arg_L[u] <=> '	-0.15	0	-0.15	0	0	0	'Exchange/demand reaction'
'EX_ascb_L(u)'	'L-ascorbateexchange'	'ascb_L[u] -> '	0	0	0	0	0	0	'Exchange/demand reaction'
'EX_asp_D(u)'	'D-aspartate(1-)exchange'	'asp_D[u] -> '	0	0	0	0	0	0	'Exchange/demand reaction'
'EX_asp_L(u)'	'L-aspartate(1-)exchange'	'asp_L[u] <=> '	-0.225	0	-0.225	0	0	0	'Exchange/demand reaction'
'EX_avite1(u)'	'(+)-alpha-tocopherolexchange'	'avite1[u] <=> '	-1	0	-1	0	0	0	'Exchange/demand reaction'
'EX_bglc(u)'	'beta-glucansexchange'	'bglc[u] <=> '	0	0	0	0	0	0	'Exchange/demand reaction'
'EX_btn(u)'	'Biotinexchange'	'btn[u] <=> '	-1	0	-1	0	0	0	'Exchange/demand reaction'
'EX_c8crn(e)'	'octanoyl carnitineexchange'	'c8crn[e] -> '	0	0	0	0	0	0	'Exchange/demand reaction'
'EX_carn(u)'	'carnosineexchange'	'carn[u] -> '	0	0	0	0	0	0	'Exchange/demand reaction'
'EX_dchac(u)'	'deoxycholic acidexchange'	'dchac[u] -> '	0	0	0	0	0	0	'Exchange/demand reaction'
'EX_fad(u)'	'Flavin adenine dinucleotide oxidizedexchange'	'fad[u] -> '	0	0	0	0	0	0	'Exchange/demand reaction'
'EX_gchola(u)'	'glycocholateexchange'	'gchola[u] -> '	0	0	0	0	0	0	'Exchange/demand reaction'
'EX_glgchlo(u)'	'beta glucan-glycocholate complexexchange'	'glgchlo[u] -> '	0	0	0	0	0	0	'Exchange/demand reaction'
'EX_gltcho(u)'	'beta glucan-taurocholic acid complexexchange'	'gltcho[u] -> '	0	0	0	0	0	0	'Exchange/demand reaction'
'EX_gltdechol(u)'	'beta glucan-taurodeoxycholic acid complexexchange'	'gltdechol[u] -> '	0	0	0	0	0	0	'Exchange/demand reaction'
'EX_glu_L(u)'	'L-glutamate(1-)exchange'	'glu_L[u] <=> '	-0.18	0	-0.18	0	0	0	'Exchange/demand reaction'
'EX_glygly(u)'	'Glycyl-glycineexchange'	'glygly[u] -> '	0	0	0	0	0	0	'Exchange/demand reaction'
'EX_glygn2(u)'	'glycogen, structure 2 (glycogenin-1,6-{7[1,4-Glc], 4[1,4-Glc]})exchange'	'glygn2[u] -> '	0	0	0	0	0	0	'Exchange/demand reaction'
'EX_glyleu(u)'	'Glycylleucineexchange'	'glyleu[u] -> '	0	0	0	0	0	0	'Exchange/demand reaction'
'EX_glyphe(u)'	'Glycylphenylalanineexchange'	'glyphe[u] -> '	0	0	0	0	0	0	'Exchange/demand reaction'
'EX_glypro(u)'	'Glycylprolineexchange'	'glypro[u] -> '	0	0	0	0	0	0	'Exchange/demand reaction'
'EX_glysar(u)'	'Glycylsarcosineexchange'	'glysar[u] -> '	0	0	0	0	0	0	'Exchange/demand reaction'
'EX_gum(u)'	'gumsexchange'	'gum[u] -> '	0	0	0	0	0	0	'Exchange/demand reaction'
'EX_gumdchac(u)'	'guar gum-deoxyxholic acid complexexchange'	'gumdchac[u] -> '	0	0	0	0	0	0	'Exchange/demand reaction'
'EX_gumgchol(u)'	'guar gum-glycocholate complexexchange'	'gumgchol[u] -> '	0	0	0	0	0	0	'Exchange/demand reaction'
'EX_gumtchol(u)'	'guar gum-taurocholic acid complexexchange'	'gumtchol[u] -> '	0	0	0	0	0	0	'Exchange/demand reaction'
'EX_h2o(u)'	'H2Oexchange'	'h2o[u] <=> '	-10	0	-10	0	0	0	'Exchange/demand reaction'
'EX_hdca(u)'	'Hexadecanoate (n-C16:0)exchange'	'hdca[u] <=> '	-0.396371	0	-0.396371	0	0	0	'Exchange/demand reaction'
'EX_ile_L(u)'	'L-isoleucineexchange'	'ile_L[u] <=> '	-0.15	0	-0.15	0	0	0	'Exchange/demand reaction'
'EX_k(u)'	'potassiumexchange'	'k[u] <=> '	-1	0	-1	0	0	0	'Exchange/demand reaction'
'EX_lac_L(u)'	'(S)-lactateexchange'	'lac_L[u] -> '	0	0	0	0	0	0	'Exchange/demand reaction'
'EX_lcts(u)'	'Lactoseexchange'	'lcts[u] <=> '	-0.074493	0	-0.074493	0	0	0	'Exchange/demand reaction'
'EX_Lcystin(u)'	'L-cystineexchange'	'Lcystin[u] -> '	0	0	0	0	0	0	'Exchange/demand reaction'
'EX_leugly(u)'	'Leucylglycineexchange'	'leugly[u] -> '	0	0	0	0	0	0	'Exchange/demand reaction'
'EX_leuleu(u)'	'Leucylleucineexchange'	'leuleu[u] -> '	0	0	0	0	0	0	'Exchange/demand reaction'
'EX_lnlc(u)'	'linoleateexchange'	'lnlc[u] <=> '	-0.359109	0	-0.359109	0	0	0	'Exchange/demand reaction'
'EX_lnlnca(u)'	'alpha-linolenateexchange'	'lnlnca[u] <=> '	-0.017565	0	-0.017565	0	0	0	'Exchange/demand reaction'
'EX_lnlncg(u)'	'gamma-linolenateexchange'	'lnlncg[u] <=> '	-0.017565	0	-0.017565	0	0	0	'Exchange/demand reaction'
'EX_lys_L(u)'	'L-lysinium(1+)exchange'	'lys_L[u] <=> '	-0.15	0	-0.15	0	0	0	'Exchange/demand reaction'
'EX_Lcystin(e)'	'L-cystineexchange'	'Lcystin[e] -> '	0	0	0	0	0	0	'Exchange/demand reaction'
'EX_met_L(u)'	'L-methionineexchange'	'met_L[u] <=> '	-0.18	0	-0.18	0	0	0	'Exchange/demand reaction'
'EX_nac(u)'	'Nicotinateexchange'	'nac[u] <=> '	-1	0	-1	0	0	0	'Exchange/demand reaction'
'EX_ncam(u)'	'Nicotinamideexchange'	'ncam[u] <=> '	-1	0	-1	0	0	0	'Exchange/demand reaction'
'EX_ocdcea(u)'	'octadecenoate (n-C18:1)exchange'	'ocdcea[u] <=> '	-0.681445	0	-0.681445	0	0	0	'Exchange/demand reaction'
'EX_orn(u)'	'Ornithineexchange'	'orn[u] <=> '	-1	0	-1	0	0	0	'Exchange/demand reaction'
'EX_pchol_hs(u)'	'Phosphatidylcholineexchange'	'pchol_hs[u] -> '	0	0	0	0	0	0	'Exchange/demand reaction'
'EX_pectindchac(u)'	'pectin-deoxycholic acid complexexchange'	'pectindchac[u] -> '	0	0	0	0	0	0	'Exchange/demand reaction'
'EX_pectingchol(u)'	'pectin-glycocholate complexexchange'	'pectingchol[u] -> '	0	0	0	0	0	0	'Exchange/demand reaction'
'EX_pectintchol(u)'	'pectin-taurocholic acid complexexchange'	'pectintchol[u] -> '	0	0	0	0	0	0	'Exchange/demand reaction'
'EX_phyQ(u)'	'phylloquinoneexchange'	'phyQ[u] <=> '	-1	0	-1	0	0	0	'Exchange/demand reaction'
'EX_pi(u)'	'hydrogenphosphateexchange'	'pi[u] <=> '	-1	0	-1	0	0	0	'Exchange/demand reaction'
'EX_pnto_R(u)'	'(R)-Pantothenateexchange'	'pnto_R[u] <=> '	-1	0	-1	0	0	0	'Exchange/demand reaction'
'EX_pro_D(u)'	'D-prolineexchange'	'pro_D[u] -> '	0	0	0	0	0	0	'Exchange/demand reaction'
'EX_pro_L(u)'	'L-prolineexchange'	'pro_L[u] <=> '	-0.18	0	-0.18	0	0	0	'Exchange/demand reaction'
'EX_progly(u)'	'L-Prolinylglycineexchange'	'progly[u] -> '	0	0	0	0	0	0	'Exchange/demand reaction'
'EX_psyl(u)'	'psylliumexchange'	'psyl[u] -> '	0	0	0	0	0	0	'Exchange/demand reaction'
'EX_psylchol(u)'	'psillium-glycocholic acid complexexchange'	'psylchol[u] -> '	0	0	0	0	0	0	'Exchange/demand reaction'
'EX_psyltchol(u)'	'psyllium-taurocholic acid complexexchange'	'psyltchol[u] -> '	0	0	0	0	0	0	'Exchange/demand reaction'
'EX_psyltdechol(u)'	'psyllium-taurodeoxycholic acid complexexchange'	'psyltdechol[u] -> '	0	0	0	0	0	0	'Exchange/demand reaction'
'EX_ptrc(u)'	'Putrescineexchange'	'ptrc[u] <=> '	-1	0	-1	0	0	0	'Exchange/demand reaction'
'EX_retinol(u)'	'retinolexchange'	'retinol[u] <=> '	-1	0	-1	0	0	0	'Exchange/demand reaction'
'EX_Rtotal(u)'	'R totalexchange'	'Rtotal[u] -> '	0	0	0	0	0	0	'Exchange/demand reaction'
'EX_Rtotal2(u)'	'R total 2 positionexchange'	'Rtotal2[u] -> '	0	0	0	0	0	0	'Exchange/demand reaction'
'EX_Rtotal3(u)'	'R total 3 positionexchange'	'Rtotal3[u] -> '	0	0	0	0	0	0	'Exchange/demand reaction'
'EX_sbt_D(u)'	'D-glucitolexchange'	'sbt_D[u] -> '	0	0	0	0	0	0	'Exchange/demand reaction'
'EX_spmd(u)'	'Spermidineexchange'	'spmd[u] <=> '	-1	0	-1	0	0	0	'Exchange/demand reaction'
'EX_sprm(u)'	'spermine(4+)exchange'	'sprm[u] -> '	0	0	0	0	0	0	'Exchange/demand reaction'
'EX_strch1(u)'	'starch, structure 1 (1,6-{7[1,4-Glc], 4[1,4-Glc]})exchange'	'strch1[u] <=> '	-0.257339	0	-0.257339	0	0	0	'Exchange/demand reaction'
'EX_sucr(u)'	'Sucroseexchange'	'sucr[u] <=> '	-0.074493	0	-0.074493	0	0	0	'Exchange/demand reaction'
'EX_tag_hs(u)'	'triglycerideexchange'	'tag_hs[u] -> '	0	0	0	0	0	0	'Exchange/demand reaction'
'EX_taur(u)'	'Taurineexchange'	'taur[u] -> '	0	0	0	0	0	0	'Exchange/demand reaction'
'EX_tchola(u)'	'taurocholic acidexchange'	'tchola[u] -> '	0	0	0	0	0	0	'Exchange/demand reaction'
'EX_tdechola(u)'	'Taurodeoxycholic acidexchange'	'tdechola[u] -> '	0	0	0	0	0	0	'Exchange/demand reaction'
'EX_tmndnc(u)'	'timnodonic acid C20:5, n-3exchange'	'tmndnc[u] -> '	0	0	0	0	0	0	'Exchange/demand reaction'
'EX_tre(u)'	'Trehaloseexchange'	'tre[u] <=> '	-0.074493	0	-0.074493	0	0	0	'Exchange/demand reaction'
'EX_trp_L(u)'	'L-tryptophanexchange'	'trp_L[u] <=> '	-0.08182	0	-0.08182	0	0	0	'Exchange/demand reaction'
'EX_Tyr_ggn(u)'	'Tyr-194 of apo-glycogenin protein (primer for glycogen synthesis)exchange'	'Tyr_ggn[u] -> '	0	0	0	0	0	0	'Exchange/demand reaction'
'EX_tyr_L(u)'	'L-tyrosineexchange'	'tyr_L[u] <=> '	-1	0	-1	0	0	0	'Exchange/demand reaction'
'EX_val_L(u)'	'L-valineexchange'	'val_L[u] <=> '	-0.18	0	-0.18	0	0	0	'Exchange/demand reaction'
'EX_xolest2_hs(u)'	'cholesterol esterexchange'	'xolest2_hs[u] -> '	0	0	0	0	0	0	'Exchange/demand reaction'
'EX_adn(u)'	'Adenosineexchange'	'adn[u] <=> '	-1	0	-1	0	0	0	'Exchange/demand reaction'
'EX_adocbl(e)'	'Adenosylcobalaminexchange'	'adocbl[e] -> '	0	1	0	1	0	0	'Exchange/demand reaction'
'EX_ala_B(u)'	'beta-alanineexchange'	'ala_B[u] -> '	0	0	0	0	0	0	'Exchange/demand reaction'
'EX_arach(u)'	'arachidateexchange'	'arach[u] -> '	0	0	0	0	0	0	'Exchange/demand reaction'
'EX_ascb_L(e)'	'L-ascorbateexchange'	'ascb_L[e] -> '	0	0	0	0	0	0	'Exchange/demand reaction'
'EX_asp_D(e)'	'D-aspartate(1-)exchange'	'asp_D[e] -> '	0	0	0	0	0	0	'Exchange/demand reaction'
'EX_atp(u)'	'ATP(4-)exchange'	'atp[u] -> '	0	0	0	0	0	0	'Exchange/demand reaction'
'EX_avite1(e)'	'(+)-alpha-tocopherolexchange'	'avite1[e] -> '	0	1	0	1	0	0	'Exchange/demand reaction'
'EX_btn(e)'	'Biotinexchange'	'btn[e] -> '	0	1	0	1	0	0	'Exchange/demand reaction'
'EX_chol(e)'	'Cholineexchange'	'chol[e] -> '	0	1	0	1	0	0	'Exchange/demand reaction'
'EX_chol(u)'	'Cholineexchange'	'chol[u] <=> '	-1	0	-1	0	0	0	'Exchange/demand reaction'
'EX_cholate(e)'	'Cholateexchange'	'cholate[e] -> '	0	0	0	0	0	0	'Exchange/demand reaction'
'EX_cholate(u)'	'Cholateexchange'	'cholate[u] -> '	0	0	0	0	0	0	'Exchange/demand reaction'
'EX_cl(e)'	'Chlorideexchange'	'cl[e] -> '	0	1	0	1	0	0	'Exchange/demand reaction'
'EX_cl(u)'	'Chlorideexchange'	'cl[u] <=> '	-1	0	-1	0	0	0	'Exchange/demand reaction'
'EX_coa(u)'	'Coenzyme Aexchange'	'coa[u] -> '	0	0	0	0	0	0	'Exchange/demand reaction'
'EX_crn(e)'	'L-Carnitineexchange'	'crn[e] -> '	0	0	0	0	0	0	'Exchange/demand reaction'
'EX_crn(u)'	'L-Carnitineexchange'	'crn[u] -> '	0	0	0	0	0	0	'Exchange/demand reaction'
'EX_cys_L(u)'	'L-cysteineexchange'	'cys_L[u] <=> '	-1	0	-1	0	0	0	'Exchange/demand reaction'
'EX_cysam(u)'	'cysteaminiumexchange'	'cysam[u] -> '	0	0	0	0	0	0	'Exchange/demand reaction'
'EX_cytd(u)'	'Cytidineexchange'	'cytd[u] <=> '	-1	0	-1	0	0	0	'Exchange/demand reaction'
'EX_dad_2(u)'	'2-deoxyadenosineexchange'	'dad_2[u] <=> '	-1	0	-1	0	0	0	'Exchange/demand reaction'
'EX_dag_hs(u)'	'diglycerideexchange'	'dag_hs[u] <=> '	-1	0	-1	0	0	0	'Exchange/demand reaction'
'EX_dcyt(u)'	'Deoxycytidineexchange'	'dcyt[u] <=> '	-1	0	-1	0	0	0	'Exchange/demand reaction'
'EX_dgsn(u)'	'Deoxyguanosineexchange'	'dgsn[u] <=> '	-1	0	-1	0	0	0	'Exchange/demand reaction'
'EX_dhdascb(e)'	'dehydroascorbide(1-)exchange'	'dhdascb[e] -> '	0	0	0	0	0	0	'Exchange/demand reaction'
'EX_dhdascb(u)'	'dehydroascorbide(1-)exchange'	'dhdascb[u] -> '	0	0	0	0	0	0	'Exchange/demand reaction'
'EX_din(u)'	'Deoxyinosineexchange'	'din[u] -> '	0	0	0	0	0	0	'Exchange/demand reaction'
'EX_dpcoa(u)'	'Dephospho-CoAexchange'	'dpcoa[u] -> '	0	0	0	0	0	0	'Exchange/demand reaction'
'EX_duri(u)'	'Deoxyuridineexchange'	'duri[u] -> '	0	0	0	0	0	0	'Exchange/demand reaction'
'EX_fe3(e)'	'Fe3+exchange'	'fe3[e] -> '	0	2	0	2	0	0	'Exchange/demand reaction'
'EX_fmn(u)'	'FMNexchange'	'fmn[u] -> '	0	0	0	0	0	0	'Exchange/demand reaction'
'EX_fol(u)'	'Folateexchange'	'fol[u] <=> '	-1	0	-1	0	0	0	'Exchange/demand reaction'
'EX_fru(u)'	'D-Fructoseexchange'	'fru[u] <=> '	-0.148986	0	-0.148986	0	0	0	'Exchange/demand reaction'
'EX_gal(u)'	'D-Galactoseexchange'	'gal[u] <=> '	-0.148986	0	-0.148986	0	0	0	'Exchange/demand reaction'
'EX_gam(e)'	'D-Glucosamineexchange'	'gam[e] -> '	0	1	0	1	0	0	'Exchange/demand reaction'
'EX_gam(u)'	'D-Glucosamineexchange'	'gam[u] <=> '	-1	0	-1	0	0	0	'Exchange/demand reaction'
'EX_gchola(e)'	'glycocholateexchange'	'gchola[e] -> '	0	0	0	0	0	0	'Exchange/demand reaction'
'EX_glc_D(u)'	'D-glucoseexchange'	'glc_D[u] <=> '	-0.148986	0	-0.148986	0	0	0	'Exchange/demand reaction'
'EX_glu_L(e)'	'L-glutamate(1-)exchange'	'glu_L[e] -> '	0	0	0	0	0	0	'Exchange/demand reaction'
'EX_gly(u)'	'Glycineexchange'	'gly[u] <=> '	-0.45	0	-0.45	0	0	0	'Exchange/demand reaction'
'EX_glyc(u)'	'Glycerolexchange'	'glyc[u] <=> '	-1.79966	0	-1.79966	0	0	0	'Exchange/demand reaction'
'EX_glygn4(u)'	'glycogen, structure 4 (glycogenin-1,6-{2[1,4-Glc], [1,4-Glc]})exchange'	'glygn4[u] -> '	0	0	0	0	0	0	'Exchange/demand reaction'
'EX_glygn5(u)'	'glycogen, structure 5 (glycogenin-2[1,4-Glc])exchange'	'glygn5[u] -> '	0	0	0	0	0	0	'Exchange/demand reaction'
'EX_gsn(u)'	'Guanosineexchange'	'gsn[u] <=> '	-1	0	-1	0	0	0	'Exchange/demand reaction'
'EX_hco3(e)'	'Bicarbonateexchange'	'hco3[e] <=> '	-1	0	-1	0	0	0	'Exchange/demand reaction'
'EX_hdcea(e)'	'Hexadecenoate (n-C16:1)exchange'	'hdcea[e] -> '	0	0.036517	0	0.036517	0	0	'Exchange/demand reaction'
'EX_hdcea(u)'	'Hexadecenoate (n-C16:1)exchange'	'hdcea[u] <=> '	-0.036517	0	-0.036517	0	0	0	'Exchange/demand reaction'
'EX_his_L(u)'	'L-histidineexchange'	'his_L[u] <=> '	-0.15	0	-0.15	0	0	0	'Exchange/demand reaction'
'EX_hyptaur(u)'	'Hypotaurineexchange'	'hyptaur[u] -> '	0	0	0	0	0	0	'Exchange/demand reaction'
'EX_ins(u)'	'Inosineexchange'	'ins[u] -> '	0	0	0	0	0	0	'Exchange/demand reaction'
'EX_k(e)'	'potassiumexchange'	'k[e] -> '	0	1	0	1	0	0	'Exchange/demand reaction'
'EX_lnlc(e)'	'linoleateexchange'	'lnlc[e] -> '	0	0.359109	0	0.359109	0	0	'Exchange/demand reaction'
'EX_lnlnca(e)'	'alpha-linolenateexchange'	'lnlnca[e] -> '	0	0.017565	0	0.017565	0	0	'Exchange/demand reaction'
'EX_lnlncg(e)'	'gamma-linolenateexchange'	'lnlncg[e] -> '	0	0.017565	0	0.017565	0	0	'Exchange/demand reaction'
'EX_lpchol_hs(u)'	'lysophosphatidylcholineexchange'	'lpchol_hs[u] -> '	0	0	0	0	0	0	'Exchange/demand reaction'
'EX_mag_hs(u)'	'monoacylglycerol 2exchange'	'mag_hs[u] -> '	0	0	0	0	0	0	'Exchange/demand reaction'
'EX_malt(u)'	'Maltoseexchange'	'malt[u] <=> '	-0.074493	0	-0.074493	0	0	0	'Exchange/demand reaction'
'EX_man(e)'	'D-Mannoseexchange'	'man[e] -> '	0	0.148986	0	0.148986	0	0	'Exchange/demand reaction'
'EX_man(u)'	'D-Mannoseexchange'	'man[u] <=> '	-0.148986	0	-0.148986	0	0	0	'Exchange/demand reaction'
'EX_na1(u)'	'Sodiumexchange'	'na1[u] <=> '	-1	0	-1	0	0	0	'Exchange/demand reaction'
'EX_o2(u)'	'O2exchange'	'o2[u] <=> '	-1	0	-1	0	0	0	'Exchange/demand reaction'
'EX_ocdca(u)'	'octadecanoate (n-C18:0)exchange'	'ocdca[u] <=> '	-0.169283	0	-0.169283	0	0	0	'Exchange/demand reaction'
'EX_ocdcea(e)'	'octadecenoate (n-C18:1)exchange'	'ocdcea[e] -> '	0	0	0	0	0	0	'Exchange/demand reaction'
'EX_octa(e)'	'octanoate (n-C8:0)exchange'	'octa[e] -> '	0	0.012943	0	0.012943	0	0	'Exchange/demand reaction'
'EX_octa(u)'	'octanoate (n-C8:0)exchange'	'octa[u] <=> '	-0.012943	0	-0.012943	0	0	0	'Exchange/demand reaction'
'EX_oh1(u)'	'hydroxide ionexchange'	'oh1[u] -> '	0	0	0	0	0	0	'Exchange/demand reaction'
'EX_pan4p(u)'	'Pantetheine 4''-phosphateexchange'	'pan4p[u] -> '	0	0	0	0	0	0	'Exchange/demand reaction'
'EX_pchol_hs(e)'	'Phosphatidylcholineexchange'	'pchol_hs[e] -> '	0	1	0	1	0	0	'Exchange/demand reaction'
'EX_pe_hs(u)'	'phosphatidylethanolamineexchange'	'pe_hs[u] -> '	0	0	0	0	0	0	'Exchange/demand reaction'
'EX_phe_L(u)'	'L-phenylalanineexchange'	'phe_L[u] <=> '	-1	0	-1	0	0	0	'Exchange/demand reaction'
'EX_pheme(u)'	'Protohemeexchange'	'pheme[u] <=> '	-1	0	-1	0	0	0	'Exchange/demand reaction'
'EX_phyQ(e)'	'phylloquinoneexchange'	'phyQ[e] -> '	0	1	0	1	0	0	'Exchange/demand reaction'
'EX_pnto_R(e)'	'(R)-Pantothenateexchange'	'pnto_R[e] -> '	0	1	0	1	0	0	'Exchange/demand reaction'
'EX_pro_D(e)'	'D-prolineexchange'	'pro_D[e] -> '	0	0	0	0	0	0	'Exchange/demand reaction'
'EX_ptth(u)'	'pantetheineexchange'	'ptth[u] -> '	0	0	0	0	0	0	'Exchange/demand reaction'
'EX_pydam(e)'	'Pyridoxamineexchange'	'pydam[e] -> '	0	1	0	1	0	0	'Exchange/demand reaction'
'EX_pydam(u)'	'Pyridoxamineexchange'	'pydam[u] <=> '	-1	0	-1	0	0	0	'Exchange/demand reaction'
'EX_pydx(e)'	'Pyridoxalexchange'	'pydx[e] -> '	0	1	0	1	0	0	'Exchange/demand reaction'
'EX_pydx(u)'	'Pyridoxalexchange'	'pydx[u] <=> '	-1	0	-1	0	0	0	'Exchange/demand reaction'
'EX_pydxn(e)'	'Pyridoxineexchange'	'pydxn[e] -> '	0	1	0	1	0	0	'Exchange/demand reaction'
'EX_pydxn(u)'	'Pyridoxineexchange'	'pydxn[u] <=> '	-1	0	-1	0	0	0	'Exchange/demand reaction'
'EX_q10(u)'	'ubiquinone-10exchange'	'q10[u] -> '	0	0	0	0	0	0	'Exchange/demand reaction'
'EX_q10h2(e)'	'Ubiquinol-10exchange'	'q10h2[e] -> '	0	0	0	0	0	0	'Exchange/demand reaction'
'EX_retn(e)'	'all-trans-retinoateexchange'	'retn[e] -> '	0	1	0	1	0	0	'Exchange/demand reaction'
'EX_rib_D(u)'	'D-riboseexchange'	'rib_D[u] <=> '	-0.178783	0	-0.178783	0	0	0	'Exchange/demand reaction'
'EX_ribflv(u)'	'Riboflavinexchange'	'ribflv[u] <=> '	-1	0	-1	0	0	0	'Exchange/demand reaction'
'EX_sbt_D(e)'	'D-glucitolexchange'	'sbt_D[e] -> '	0	0	0	0	0	0	'Exchange/demand reaction'
'EX_strch2(u)'	'starch, structure 2 (1,6-{2[1,4-Glc], [1,4-Glc]})exchange'	'strch2[u] -> '	0	0.257339	0	0.257339	0	0	'Exchange/demand reaction'
'EX_tag_hs(e)'	'triglycerideexchange'	'tag_hs[e] -> '	0	0	0	0	0	0	'Exchange/demand reaction'
'EX_tchola(e)'	'taurocholic acidexchange'	'tchola[e] -> '	0	0	0	0	0	0	'Exchange/demand reaction'
'EX_thm(e)'	'Thiaminexchange'	'thm[e] -> '	0	1	0	1	0	0	'Exchange/demand reaction'
'EX_thm(u)'	'Thiaminexchange'	'thm[u] <=> '	-1	0	-1	0	0	0	'Exchange/demand reaction'
'EX_thymd(e)'	'Thymidineexchange'	'thymd[e] -> '	0	0	0	0	0	0	'Exchange/demand reaction'
'EX_ttdca(u)'	'tetradecanoate (n-C14:0)exchange'	'ttdca[u] <=> '	-0.068676	0	-0.068676	0	0	0	'Exchange/demand reaction'
'EX_uri(u)'	'Uridineexchange'	'uri[u] <=> '	-1	0	-1	0	0	0	'Exchange/demand reaction'
'EX_vitd3(e)'	'calciolexchange'	'vitd3[e] -> '	0	1	0	1	0	0	'Exchange/demand reaction'
'EX_vitd3(u)'	'calciolexchange'	'vitd3[u] <=> '	-1	0	-1	0	0	0	'Exchange/demand reaction'
'EX_xylt(e)'	'xylitolexchange'	'xylt[e] -> '	0	0	0	0	0	0	'Exchange/demand reaction'
'EX_xylt(u)'	'xylitolexchange'	'xylt[u] -> '	0	0	0	0	0	0	'Exchange/demand reaction'
'EX_fe2(u)'	'Fe2+exchange'	'fe2[u] <=> '	-1	0	-1	0	0	0	'Exchange/demand reaction'
'PPA_output'	'PPA_output'	'ppa[e] -> '	0	1000	0	1000	0	0	''
'PPA_input'	'PPA_input'	' -> ppa[e] '	0	1000	0	1000	0	0	''
'h2o2_output'	'h2o2_output'	'h2o2[e] -> '	0	1000	0	1000	0	0	''
'h2o2_input'	'h2o2_input'	' -> h2o2[e] '	0	1000	0	1000	0	0	''
'o2s_output'	'o2s_output'	'o2s[e] -> '	0	1000	0	1000	0	0	''
'o2s_input'	'o2s_input'	' -> o2s[e] '	0	1000	0	1000	0	0	''

## Sheet: Effect of diet
Additional file 6- Effect of bacteria and diet on gut metabolism. c) Effect of changing diet from Western to High fiber on SIEC metabolism.
			Gut microbiome - Western		Gut microbiome - High fiber
Rxns	Rxn names	Formula	Min flux	Max flux	Min flux	Max flux	Mean shift	Range change	Subsytem
H2Otm	H2O transport, mitochondrial	h2o[c] <=> h2o[m]	-942.313	25.0629	-976.999	32.8318	13.4586	42.4549	Transport, mitochondrial
CYSSNAT5tc	transport of L-Cysteine into the cell coupled with co-transport with Sodium and counter transport with proton by SNAT5 transporter.	na1[u] + cys_L[u] + h[c] <=> h[u] + na1[c] + cys_L[c]	-72.2247	21.8002	-105.294	29.2276	12.821	40.4968	Transport, extracellular
HISSNAT5tc	transport of L-Histidine into the cell coupled with co-transport with Sodium and counter transport with proton by SNAT5 transporter.	na1[u] + his_L[u] + h[c] <=> h[u] + na1[c] + his_L[c]	-72.1361	15.9217	-105.953	20.794	14.4724	38.6893	Transport, extracellular
CYTDtlu	cytidine facilated transport in cytosol	cytd[u] <=> cytd[c]	-36.2196	56.9781	-53.1325	77.6828	1.89591	37.6176	Transport, lumen
LEUB0ATtc	transport of L-Leucine by the apical neutral amino acid transporters B(0)AT1 or B(0)AT2 in kidney, intestine or brain	leu_L[u] + na1[u] -> na1[c] + leu_L[c]	0	72.4459	0	106.265	16.9095	33.8191	Transport, lumen
HISLAT1tc	transport of L-Histidine by LAT1 in association with 4F2hc, across the apical surface of the memebranes.	his_L[u] + leu_L[c] -> leu_L[u] + his_L[c]	0	72.1366	0	105.954	16.9085	33.817	Transport, lumen
GLYSNAT5tc	transport of Glycine into the cell coupled with co-transport with Sodium and counter transport with proton by SNAT5 transporter.	gly[u] + na1[u] + h[c] <=> h[u] + na1[c] + gly[c]	-81.7862	0.645318	-113.491	2.64913	14.8505	33.7086	Transport, extracellular
GLYB0AT1tc	transport of Glycine by the apical neutral amino acid transporters in kidney and intestine	gly[u] + na1[u] -> na1[c] + gly[c]	0	72.1366	0	104.957	16.4102	32.8203	Transport, lumen
CYSB0AT1Atc	transport of L-Cysteine by the apical neutral amino acid transporters in kidney and intestine	na1[u] + cys_L[u] -> na1[c] + cys_L[c]	0	72.1366	0	104.957	16.4102	32.8203	Transport, lumen
H2Otu	water transport into the enterocyte	h2o[u] <=> h2o[c]	-18.8772	84.2197	-43.4107	92.0201	8.36655	32.3339	Transport, lumen
URItlu	uridine facilated transport in cytosol	uri[u] <=> uri[c]	-54.7775	1000	-81.6371	1000	13.4298	26.8595	Transport, lumen
PGK	phosphoglycerate kinase	atp[c] + 3pg[c] <=> adp[c] + 13dpg[c]	-12.0238	65.1536	-17.0999	84.5717	7.17102	24.4942	Glycolysis/gluconeogenesis
PGM	phosphoglycerate mutase	2pg[c] <=> 3pg[c]	-12.0238	65.1536	-17.0999	84.5717	7.17102	24.4942	Glycolysis/gluconeogenesis
ENO	enolase	2pg[c] <=> h2o[c] + pep[c]	-65.1536	12.0238	-84.5717	17.0999	7.17102	24.4942	Glycolysis/gluconeogenesis
GAPD	glyceraldehyde-3-phosphate dehydrogenase	nad[c] + pi[c] + g3p[c] <=> h[c] + nadh[c] + 13dpg[c]	-65.1536	12.0238	-84.5717	17.0999	7.17102	24.4942	Glycolysis/gluconeogenesis
CO2tm	CO2 transport (diffusion), mitochondrial	co2[c] <=> co2[m]	-26.6569	59.3501	-29.6298	78.4411	8.05901	22.0639	Transport, mitochondrial
PYNP2r	pyrimidine-nucleoside phosphorylase (uracil)	pi[c] + uri[c] <=> ura[c] + r1p[c]	-53.8786	1000	-74.954	1000	10.5377	21.0755	Pyrimidine catabolism
PPItm	diphopshate transporter, mitochondrial	ppi[c] <=> ppi[m]	-59.379	501.613	-77.8045	504.074	7.9826	20.8858	Transport, mitochondrial
CYTD	cytidine deaminase	h[c] + h2o[c] + cytd[c] -> nh4[c] + uri[c]	0	56.9781	0	77.6828	10.3524	20.7047	Pyrimidine catabolism
ADA	Adenosine deaminase	h[c] + h2o[c] + adn[c] -> ins[c] + nh4[c]	0	56.9781	0	77.6828	10.3524	20.7047	Purine catabolism
DCYTD	deoxycytidine deaminase	h[c] + h2o[c] + dcyt[c] -> nh4[c] + duri[c]	0	56.9781	0	77.6828	10.3524	20.7047	Pyrimidine catabolism
DURIPP	deoxyuridine phosphorylase	pi[c] + duri[c] <=> ura[c] + 2dr1p[c]	-1000	56.9781	-1000	77.6828	10.3524	20.7047	Nucleotide interconversion
DCYTtlu	deoxycytidine transport via diffusion	dcyt[u] <=> dcyt[c]	0	56.9781	0	77.6828	10.3524	20.7047	Transport, lumen
FUM	fumarase	h2o[c] + fum[c] <=> mal_L[c]	-3.12957	59.3806	-4.25429	78.4712	8.98296	20.2153	Citric acid cycle
GLYCTDlu	difussion of glycerol accross the brush border membrane	glyc[u] <=> glyc[c]	0	55.8951	0	75.4766	9.79076	19.5815	Transport, lumen
GLYK	glycerol kinase	atp[c] + glyc[c] -> h[c] + adp[c] + glyc3p[c]	0	55.8951	0	75.4766	9.79076	19.5815	Glycerophospholipid metabolism
GLYCtm	glycerol transport	glyc[c] <=> glyc[m]	0	55.8951	0	75.4766	9.79076	19.5815	Transport, mitochondrial
GLYKm	glycerol kinase	atp[m] + glyc[m] -> h[m] + adp[m] + glyc3p[m]	0	55.8951	0	75.4766	9.79076	19.5815	Glycerophospholipid metabolism
GLYC3Ptmc	glycerol-3-phopshate transport, cytoplasm	glyc3p[m] <=> glyc3p[c]	-1000	55.8951	-1000	75.4766	9.79076	19.5815	Transport, mitochondrial
FUMtm	fumarate transport, mitochondrial	fum[c] + pi[m] <=> pi[c] + fum[m]	-59.379	3.1297	-77.8045	4.25441	8.65039	19.5502	Transport, mitochondrial
SUCD1m	succinate dehydrogenase	fad[m] + succ[m] <=> fadh2[m] + fum[m]	-3.1297	59.379	-4.25441	77.8045	8.65039	19.5502	Citric acid cycle
PHELAT3tc	transport of phenylalanine by LAT3 inintestinal cells	phe_L[u] <=> phe_L[c]	-36.2184	4.13213	-54.128	5.74062	8.15054	19.5181	Transport, lumen
ACONT	aconitase	cit[c] <=> icit[c]	-65.2051	-0.0515499	-84.6664	-0.094659	9.75218	19.4181	Citric acid cycle
r0913		icit[m] + mal_L[c] <=> icit[c] + mal_L[m]	0.0515499	65.2051	0.094659	84.6664	9.75218	19.4181	Transport, mitochondrial
PEPCK	Phosphoenolpyruvate carboxykinase (GTP)	oaa[c] + gtp[c] -> gdp[c] + co2[c] + pep[c]	0	65.1536	0	84.5717	9.70907	19.4181	Glycolysis/gluconeogenesis
CITtbm	citrate transport, mitochondrial	cit[c] + pep[m] <=> cit[m] + pep[c]	0	65.1536	0	84.5717	9.70907	19.4181	Transport, mitochondrial
PEPCKm	Phosphoenolpyruvate carboxykinase (GTP)	oaa[m] + gtp[m] -> co2[m] + pep[m] + gdp[m]	0	65.1536	0	84.5717	9.70907	19.4181	Glycolysis/gluconeogenesis
ACONTm	Aconitate hydratase	cit[m] <=> icit[m]	0.0515499	65.2306	0.094659	84.6732	9.74286	19.3995	Citric acid cycle
GMPS2	GMP synthase	h2o[c] + atp[c] + gln_L[c] + xmp[c] -> 2 h[c] + glu_L[c] + amp[c] + ppi[c] + gmp[c]	0	59.2964	0	77.8045	9.25404	18.5081	Nucleotide interconversion
IMPD	IMP dehydrogenase	h2o[c] + nad[c] + imp[c] -> h[c] + nadh[c] + xmp[c]	0	59.2964	0	77.8045	9.25404	18.5081	Nucleotide interconversion
INStlu	Inosine transport (diffusion)	ins[u] <=> ins[c]	-34.3614	1000	-52.7959	1000	9.21724	18.4345	Transport, lumen
ADK1m	adenylate kinase, mitochondrial	atp[m] + amp[m] <=> 2 adp[m]	0	59.379	0	77.8045	9.21274	18.4255	Propanoate metabolism
ACCOALm	acetate-CoA ligase (AMP-forming)	coa[m] + atp[m] + ppa[m] -> ppcoa[m] + ppi[m] + amp[m]	0	59.379	0	77.8045	9.21274	18.4255	Propanoate metabolism
PPAtm	Propionate transport, diffusion	ppa[c] -> ppa[m]	0	59.379	0	77.8045	9.21274	18.4255	Transport, mitochondrial
MMEm	methylmalonyl-CoA epimerase/racemase	mmcoa_R[m] <=> mmcoa_S[m]	-59.379	0	-77.8045	0	9.21274	18.4255	Valine, leucine, and isoleucine metabolism
MMMm	methylmalonyl-CoA mutase	mmcoa_R[m] <=> succoa[m]	0	59.379	0	77.8045	9.21274	18.4255	Valine, leucine, and isoleucine metabolism
PPCOACm	Propionyl-CoA carboxylase, mitochondrial	atp[m] + hco3[m] + ppcoa[m] -> h[m] + adp[m] + pi[m] + mmcoa_S[m]	0	59.379	0	77.8045	9.21274	18.4255	Valine, leucine, and isoleucine metabolism
PPAt	Propionate transport, diffusion	ppa[u] -> ppa[c]	0	59.379	0	77.8045	9.21274	18.4255	Transport, extracellular
PHELAT1tc	transport of L-Phenylalanine by LAT1 in association with 4F2hc, across the apical surface of the memebranes.	phe_L[u] + leu_L[c] -> leu_L[u] + phe_L[c]	0	36.2196	0	54.1292	8.95478	17.9096	Transport, lumen
GSNt4lu	guanosine transport in via sodium symport	gsn[u] + na1[u] -> na1[c] + gsn[c]	0	36.2196	0	53.1325	8.45644	16.9129	Transport, lumen
CYTDt4lu	cytidine transport in via sodium symport	cytd[u] + na1[u] -> na1[c] + cytd[c]	0	36.2196	0	53.1325	8.45644	16.9129	Transport, lumen
INSt4lu	inosine transport in via sodium symport	ins[u] + na1[u] -> na1[c] + ins[c]	0	36.2196	0	53.1325	8.45644	16.9129	Transport, lumen
PHEB0AT1tc	transport of L-Phenylalanine by the apical neutral amino acid transporters in kidney and intestine	na1[u] + phe_L[u] -> na1[c] + phe_L[c]	0	36.2196	0	53.1325	8.45644	16.9129	Transport, lumen
URIt4lu	uridine transport in via sodium symport	na1[u] + uri[u] -> na1[c] + uri[c]	0	36.2196	0	53.1325	8.45644	16.9129	Transport, lumen
ADNt4lu	adenosine transport (Na/Adn cotransport)	adn[u] + na1[u] -> na1[c] + adn[c]	0	36.2196	0	53.1325	8.45644	16.9129	Transport, lumen
GLYPATtc	transport of Glycine by the apical PAT2 or PAT1 amino acid transporters in kidney and intestine	h[u] + gly[u] -> h[c] + gly[c]	0	54.6761	0	71.5084	8.41613	16.8323	Transport, lumen
r0205		q10[m] + glyc3p[c] <=> q10h2[m] + dhap[c]	-1000	67.0259	-1000	83.4366	8.20532	16.4106	Oxidative phosphorylation
CYSALANlu	L-alanine/L-cysteine Na-dependent exchange (Cys-L in)	na1[u] + cys_L[u] + ala_L[c] -> ala_L[u] + na1[c] + cys_L[c]	0	36.0683	0	52.4785	8.20508	16.4102	Transport, lumen
ALALPATtc	transport of L-Alanine by the apical PAT2 or PAT1 amino acid transporters in kidney and intestine	h[u] + ala_L[u] -> h[c] + ala_L[c]	0	46.4142	0	62.2672	7.92648	15.853	Transport, lumen
GLNLAT1tc	transport of L-Glutamine by LAT1 in association with 4F2hc, across the apical surface of the memebranes.	gln_L[u] + leu_L[c] -> leu_L[u] + gln_L[c]	0	25.3405	0	37.2562	5.95784	11.9157	Transport, lumen
TPI	triose-phosphate isomerase	dhap[c] <=> g3p[c]	-142.765	26.3631	-145.246	35.5417	3.34861	11.6599	Glycolysis/gluconeogenesis
CYSASNNlu	L-cysteine/L-asparagine Na-dependent exchange (Cys-L in)	na1[u] + cys_L[u] + asn_L[c] -> asn_L[u] + na1[c] + cys_L[c]	0	24.1464	0	35.4217	5.63763	11.2753	Transport, lumen
CYSSERNlu	L-serine/L-cysteine Na-dependent exchange (Cys-L in)	na1[u] + cys_L[u] + ser_L[c] -> ser_L[u] + na1[c] + cys_L[c]	0	24.1464	0	35.4217	5.63763	11.2753	Transport, lumen
CYSTHRNlu	L-cysteine/L-threonine Na-dependent exchange (Cys-L in)	na1[u] + cys_L[u] + thr_L[c] -> thr_L[u] + na1[c] + cys_L[c]	0	24.1464	0	35.4217	5.63763	11.2753	Transport, lumen
ASNB0AT1tc	transport of L-Asparagine by the apical neutral amino acid transporters in kidney and intestine	asn_L[u] + na1[u] -> na1[c] + asn_L[c]	0	24.1588	0	35.434	5.63756	11.2751	Transport, lumen
THRB0AT1tc	transport of L-Threonine by the apical neutral amino acid transporters in kidney and intestine	na1[u] + thr_L[u] -> na1[c] + thr_L[c]	0	24.1589	0	35.4341	5.63756	11.2751	Transport, lumen
SERB0AT1tc	transport of L-Serine by the apical neutral amino acid transporters in kidney and intestine	na1[u] + ser_L[u] -> na1[c] + ser_L[c]	0	24.1795	0	35.4544	5.63745	11.2749	Transport, lumen
GLNB0AT1tc	transport of L-Glutamine by the apical neutral amino acid transporters in kidney and intestine	na1[u] + gln_L[u] -> na1[c] + gln_L[c]	0	25.3405	0	36.5917	5.62561	11.2512	Transport, lumen
ALAt4lu	transport of L-Alanine by the apical neutral amino acid transporters in kidney and intestine	na1[u] + ala_L[u] -> na1[c] + ala_L[c]	0	31.2501	0	42.4933	5.62161	11.2432	Transport, lumen
PTRCTDu	absorption for putrescine across the apical side	ptrc[u] <=> ptrc[c]	-37.0829	10.2559	-45.5286	12.5828	3.05939	10.7725	Transport, lumen
ORNLEUrBATtc	transport of L-Ornithine into the cell in exchange for L-Leucine by b0,+AT transporter at the apical surfaces of the membranes of small intestine and renal cells.	orn[u] + leu_L[c] -> leu_L[u] + orn[c]	0	27.8215	0	37.8692	5.02389	10.0478	Transport, extracellular
CYSGLNNlu	L-cysteine/L-glutamine Na-dependent exchange (Cys-L in)	na1[u] + cys_L[u] + gln_L[c] -> gln_L[u] + na1[c] + cys_L[c]	0	28.5158	0	38.4129	4.94857	9.89715	Transport, lumen
UREAt	Urea transport via facilitate diffusion	urea[e] <=> urea[c]	-3.55024	74.5592	-6.07089	81.2276	2.07385	9.18899	Transport, extracellular
RIBu	uptake of ribose by enterocyes	rib_D[u] <=> rib_D[c]	0	751.823	0	760.998	4.58785	9.1757	Transport, lumen
RBK	ribokinase	atp[c] + rib_D[c] -> h[c] + adp[c] + r5p[c]	0	751.823	0	760.998	4.58785	9.1757	Pentose phosphate pathway
FBA	fructose-bisphosphate aldolase	fdp[c] <=> dhap[c] + g3p[c]	-441.693	5.43845	-449.143	7.14177	2.87338	9.15339	Glycolysis/gluconeogenesis
O2t	o2 transport (diffusion)	o2[e] <=> o2[c]	-28.7951	1	-37.7175	1	4.46117	8.92235	Transport, extracellular
EX_o2(e)	O2exchange	o2[e] ->	-1	28.7951	-1	37.7175	4.46117	8.92235	Exchange/demand reaction
O2tu	diffusion of oxygen into enterocyte	o2[u] <=> o2[c]	-26.4529	1.00141	-35.3633	1.00142	4.45519	8.91039	Transport, lumen
G3PD1	glycerol-3-phosphate dehydrogenase (NAD)	nad[c] + glyc3p[c] <=> h[c] + nadh[c] + dhap[c]	-64.6579	1000	-73.5466	1000	4.44438	8.88875	Glycerophospholipid metabolism
GTHO	glutathione oxidoreductase	h[c] + nadph[c] + gthox[c] -> nadp[c] + 2 gthrd[c]	0	43.6809	0	52.4445	4.38177	8.76353	Glutamate metabolism
GTHP	glutathione peroxidase	2 gthrd[c] + h2o2[c] <=> 2 h2o[c] + gthox[c]	0	43.6809	0	52.4445	4.38177	8.76353	Glutathione metabolism
H2Otp	H2O transport, peroxisomal	h2o[c] <=> h2o[x]	-34.7624	21.6694	-40.5748	24.6025	1.43969	8.74547	Transport, peroxisomal
H2O2tp	hydrogen peroxide peroxisomal transport via diffusion	h2o2[c] <=> h2o2[x]	-21.6694	34.7624	-24.6025	40.5748	1.43969	8.74547	Transport, peroxisomal
GALt1lu	galactose transport (uniport)	gal[u] <=> gal[c]	-18.1098	0.315857	-26.5662	0.475177	4.14856	8.61576	Transport, lumen
ORNALArBATtc	transport of L-Ornithine into the cell in exchange for L-Alanine by b0,+AT transporter at the apical surfaces of the membranes of small intestine and renal cells.	orn[u] + ala_L[c] -> ala_L[u] + orn[c]	0	37.0858	0	45.5625	4.23839	8.47679	Transport, extracellular
GALSGLT1lu	transport of D-Galactose from extracellular space to cytosol of mucosal cells in small intestine	gal[u] + 2 na1[u] + h2o[c] + atp[c] -> h[c] + 2 na1[c] + adp[c] + pi[c] + gal[c]	0	18.1098	0	26.5662	4.22822	8.45644	Transport, lumen
GLCSGLT1lu	transport of D-glucose from extracellular space to cytosol of mucosal cells in small intestine	glc_D[u] + 2 na1[u] + h2o[c] + atp[c] -> h[c] + 2 na1[c] + adp[c] + pi[c] + glc_D[c]	0	18.1098	0	26.5662	4.22822	8.45644	Transport, lumen
CYTDt5lu	cytidine transport (1:2 Na/cytd cotransport)	cytd[u] + 2 na1[u] -> 2 na1[c] + cytd[c]	0	18.1098	0	26.5662	4.22822	8.45644	Transport, lumen
URIt5lu	uridine transport in via sodium symport (1:2)	2 na1[u] + uri[u] -> 2 na1[c] + uri[c]	0	18.1098	0	26.5662	4.22822	8.45644	Transport, lumen
ADNt5lu	adenosine transport (1:2 Na/Adn cotransport)	adn[u] + 2 na1[u] -> 2 na1[c] + adn[c]	0	18.1098	0	26.5662	4.22822	8.45644	Transport, lumen
GSNt5lu	guanosine transport in via sodium (1:2) symport	gsn[u] + 2 na1[u] -> 2 na1[c] + gsn[c]	0	18.1098	0	26.5662	4.22822	8.45644	Transport, lumen
GLNTHRNlu	L-threonine/L-glutamine Na-dependent exchange (Gln-L in)	na1[u] + gln_L[u] + thr_L[c] -> thr_L[u] + na1[c] + gln_L[c]	0	18.1098	0	26.5662	4.22822	8.45644	Transport, lumen
INSt5lu	inosine transport in via sodium (1:2) symport	ins[u] + 2 na1[u] -> 2 na1[c] + ins[c]	0	18.1098	0	26.5662	4.22822	8.45644	Transport, lumen
GLNSERNlu	L-serine/L-glutamine Na-dependent exchange (Gln-L in)	na1[u] + gln_L[u] + ser_L[c] -> ser_L[u] + na1[c] + gln_L[c]	0	18.1098	0	26.5662	4.22822	8.45644	Transport, lumen
GLNASNNlu	L-glutamine/L-asparagine Na-dependent exchange (Gln-L in)	na1[u] + gln_L[u] + asn_L[c] -> asn_L[u] + na1[c] + gln_L[c]	0	18.1098	0	26.5662	4.22822	8.45644	Transport, lumen
ASNTHRNlu	L-threonine/L-asparagine Na-dependent exchange (Asn-L in)	asn_L[u] + na1[u] + thr_L[c] -> thr_L[u] + na1[c] + asn_L[c]	0	18.1104	0	26.5669	4.22822	8.45644	Transport, lumen
ASNSERNlu	L-serine/L-asparagine Na-dependent exchange (Asn-L in)	asn_L[u] + na1[u] + ser_L[c] -> ser_L[u] + na1[c] + asn_L[c]	0	18.1104	0	26.5669	4.22822	8.45644	Transport, lumen
THRSERNlu	L-serine/L-threonine Na-dependent exchange (Thr-L in)	na1[u] + thr_L[u] + ser_L[c] -> ser_L[u] + na1[c] + thr_L[c]	0	18.1105	0	26.5669	4.22822	8.45644	Transport, lumen
THRASNNlu	L-threonine/L-asparagine Na-dependent exchange (Thr-L in)	na1[u] + thr_L[u] + asn_L[c] -> asn_L[u] + na1[c] + thr_L[c]	0	18.1105	0	26.5669	4.22822	8.45644	Transport, lumen
ASNALANlu	L-alanine/L-asparagine Na-dependent exchange (Asn-L in)	asn_L[u] + na1[u] + ala_L[c] -> ala_L[u] + na1[c] + asn_L[c]	0	18.1191	0	26.5755	4.22817	8.45634	Transport, lumen
ASNCYSNlu	L-cysteine/L-asparagine Na-dependent exchange (Asn-L in)	asn_L[u] + na1[u] + cys_L[c] -> cys_L[u] + na1[c] + asn_L[c]	0	18.1191	0	26.5755	4.22817	8.45634	Transport, lumen
THRCYSNlu	L-cysteine/L-threonine Na-dependent exchange (Thr-L in)	na1[u] + thr_L[u] + cys_L[c] -> cys_L[u] + na1[c] + thr_L[c]	0	18.1192	0	26.5755	4.22817	8.45634	Transport, lumen
THRALANlu	L-alanine/L-threonine Na-dependent exchange (Thr-L in)	na1[u] + thr_L[u] + ala_L[c] -> ala_L[u] + na1[c] + thr_L[c]	0	18.1192	0	26.5755	4.22817	8.45634	Transport, lumen
SERASNNlu	L-serine/L-asparagine Na-dependent exchange (Ser-L in)	na1[u] + ser_L[u] + asn_L[c] -> asn_L[u] + na1[c] + ser_L[c]	0	18.1259	0	26.5822	4.22814	8.45627	Transport, lumen
SERTHRNlu	L-serine/L-threonine Na-dependent exchange (Ser-L in)	na1[u] + ser_L[u] + thr_L[c] -> thr_L[u] + na1[c] + ser_L[c]	0	18.1259	0	26.5822	4.22814	8.45627	Transport, lumen
SERALANlu	L-alanine/L-serine Na-dependent exchange (Ser-L in)	na1[u] + ser_L[u] + ala_L[c] -> ala_L[u] + na1[c] + ser_L[c]	0	18.1346	0	26.5908	4.22809	8.45618	Transport, lumen
SERCYSNlu	L-serine/L-cysteine Na-dependent exchange (Ser-L in)	na1[u] + ser_L[u] + cys_L[c] -> cys_L[u] + na1[c] + ser_L[c]	0	18.1346	0	26.5908	4.22809	8.45618	Transport, lumen
ORNDC	Ornithine Decarboxylase	h[c] + orn[c] -> co2[c] + ptrc[c]	0	37.0829	0	45.5286	4.22282	8.44564	Urea cycle
EX_h(u)	protonexchange	h[u] <=>	-1	36.0829	-1	44.5286	4.22282	8.44564	Exchange/demand reaction
ALAGLNNlu	L-alanine/L-glutamine Na-dependent exchange (Ala-L in)	na1[u] + ala_L[u] + gln_L[c] -> gln_L[u] + na1[c] + ala_L[c]	0	21.679	0	30.1205	4.22075	8.4415	Transport, lumen
GLNCYSNlu	L-cysteine/L-glutamine Na-dependent exchange (Gln-L in)	na1[u] + gln_L[u] + cys_L[c] -> cys_L[u] + na1[c] + gln_L[c]	0	19.0054	0	27.4438	4.21921	8.43842	Transport, lumen
GLNALANlu	L-alanine/L-glutamine Na-dependent exchange (Gln-L in)	na1[u] + gln_L[u] + ala_L[c] -> ala_L[u] + na1[c] + gln_L[c]	0	19.0054	0	27.4438	4.21921	8.43842	Transport, lumen
ORNt4m	ornithine mitochondrial transport exchange with citruline	h[c] + orn[m] + citr_L[c] <=> h[m] + orn[c] + citr_L[m]	-6.4621	12.2867	-10.0307	17.1535	0.649124	8.43539	Transport, mitochondrial
ALACYSNlu	L-alanine/L-cysteine Na-dependent exchange (Ala-L in)	na1[u] + ala_L[u] + cys_L[c] -> cys_L[u] + na1[c] + ala_L[c]	0	23.4376	0	31.87	4.21621	8.43241	Transport, lumen
ALASERNlu	L-alanine/L-serine Na-dependent exchange (Ala-L in)	na1[u] + ala_L[u] + ser_L[c] -> ser_L[u] + na1[c] + ala_L[c]	0	20.7689	0	29.1716	4.2014	8.4028	Transport, lumen
ALATHRNlu	L-alanine/L-threonine Na-dependent exchange (Ala-L in)	na1[u] + ala_L[u] + thr_L[c] -> thr_L[u] + na1[c] + ala_L[c]	0	20.7689	0	29.1716	4.2014	8.4028	Transport, lumen
ALAASNNalu	L-alanine/L-asparagine Na-dependent exchange (Ala-L in)	na1[u] + ala_L[u] + asn_L[c] -> asn_L[u] + na1[c] + ala_L[c]	0	20.7689	0	29.1716	4.2014	8.4028	Transport, lumen
GLUt2m	L-glutamate reversible transport via proton symport, mitochondrial	h[c] + glu_L[c] <=> glu_L[m] + h[m]	-1000	23.0697	-1000	31.2465	4.0884	8.1768	Transport, mitochondrial
CO2t	CO2 transporter via diffusion	co2[e] <=> co2[c]	-41.3567	0	-49.2731	0	3.95821	7.91643	Transport, extracellular
EX_co2(e)	CO2exchange	co2[e] <=>	0	41.3567	0	49.2731	3.95821	7.91643	Exchange/demand reaction
MALtm	malate transport, mitochondrial	mal_L[c] + pi[m] <=> pi[c] + mal_L[m]	-11.5339	15.4501	-15.6223	19.2145	0.16198	7.85286	Transport, mitochondrial
ALATA_L	L-alanine transaminase	akg[c] + ala_L[c] <=> glu_L[c] + pyr[c]	-13.1485	19.0818	-17.4668	22.6043	0.397912	7.84078	Glutamate metabolism
RPI	ribose-5-phosphate isomerase	r5p[c] <=> ru5p_D[c]	-4.05044	504.29	-6.08584	510.051	1.86272	7.79624	Pentose phosphate pathway
ASNGLNNlu	L-glutamine/L-asparagine Na-dependent exchange (Asn-L in)	asn_L[u] + na1[u] + gln_L[c] -> gln_L[u] + na1[c] + asn_L[c]	0	19.0573	0	26.7528	3.84773	7.69545	Transport, lumen
THRGLNNlu	L-threonine/L-glutamine Na-dependent exchange (Thr-L in)	na1[u] + thr_L[u] + gln_L[c] -> gln_L[u] + na1[c] + thr_L[c]	0	19.0574	0	26.7529	3.84772	7.69545	Transport, lumen
SERGLNNlu	L-serine/L-glutamine Na-dependent exchange (Ser-L in)	na1[u] + ser_L[u] + gln_L[c] -> gln_L[u] + na1[c] + ser_L[c]	0	19.0728	0	26.7681	3.84764	7.69528	Transport, lumen
CITRtm	citrulline mitochondrial transport via proton antiport	citr_L[m] <=> citr_L[c]	-6.22121	12.2867	-8.75734	17.1535	1.16535	7.40294	Transport, mitochondrial
CYOR_u10m	ubiquinol-6 cytochrome c reductase, Complex III	2 h[m] + 2 ficytC[m] + q10h2[m] -> 4 h[c] + 2 focytC[m] + q10[m]	0	82.9887	0	89.8815	3.4464	6.8928	Oxidative phosphorylation
ORNTArm	ornithine transaminase reversible (m)	akg[m] + orn[m] <=> glu_L[m] + glu5sa[m]	-12.2867	6.22121	-16.5929	8.75734	0.885025	6.84229	Urea cycle
UREAt5	urea, water cotransport	h2o[e] + urea[e] <=> h2o[c] + urea[c]	-74.5592	0	-81.2276	0	3.33417	6.66834	Transport, extracellular
EX_h2o(e)	H2Oexchange	h2o[e] <=>	0	74.5592	0	81.2276	3.33417	6.66834	Exchange/demand reaction
GLCt1lu	glucose transport (uniport)	glc_D[u] <=> glc_D[c]	-685.101	3.44452	-693.886	1.30327	5.46279	6.64308	Transport, lumen
O2tm	O2 transport (diffusion)	o2[c] <=> o2[m]	-22.5273	15.1229	-27.5687	16.2806	1.94186	6.19911	Transport, mitochondrial
KHtu	potassium/proton antiport at the apical surface of enterocyte	k[u] + h[c] <=> h[u] + k[c]	0	19.2672	0	25.2383	2.98553	5.97106	Transport, lumen
AKGMALtm	alpha-ketoglutarate/malate transporter	akg[m] + mal_L[c] <=> akg[c] + mal_L[m]	-70.8851	1000	-76.8317	1000	2.97332	5.94664	Transport, mitochondrial
PIt2m	phosphate transporter, mitochondrial	h[c] + pi[c] <=> h[m] + pi[m]	-17.3597	1000	-23.1666	1000	2.90345	5.8069	Transport, mitochondrial
O2tp	O2 transport, peroxisomal	o2[c] <=> o2[x]	-17.3039	21.6694	-20.1696	24.6025	0.0336739	5.79873	Transport, peroxisomal
O2St	Superoxide transport, diffusion	o2s[c] <=> o2s[e]	-52.0386	0.0395127	-57.7745	0.0390817	2.86817	5.73549	Transport, extracellular
O2Stm	Superoxide transport, diffusion	o2s[c] <=> o2s[m]	-0.0395127	52.0386	-0.0390817	57.7745	2.86817	5.73549	Transport, mitochondrial
EX_ppa(u)	Propionate exchange	ppa[u] <=>	0	11.8814	0	17.2661	2.69239	5.38479	Exchange/demand reaction
PPAet	Propionate transport, diffusion	ppa[c] -> ppa[e]	0	11.8814	0	17.2661	2.69239	5.38479	Transport, extracellular
OAADC	oxaloacetate decarboxylase	h[c] + oaa[c] -> pyr[c] + co2[c]	0	14.078	0	19.4045	2.66322	5.32644	Unassigned
ME2	malic enzyme (NADP)	nadp[c] + mal_L[c] -> nadph[c] + pyr[c] + co2[c]	0	14.078	0	19.4045	2.66322	5.32644	Pyruvate metabolism
LACLMCTlu	uptake of lactate by enterocyes.	h[u] + lac_L[u] -> h[c] + lac_L[c]	0	14.5017	0	19.7827	2.64051	5.28102	Transport, lumen
PYK	pyruvate kinase	h[c] + adp[c] + pep[c] -> pyr[c] + atp[c]	0	14.5017	0	19.7827	2.64051	5.28102	Glycolysis/gluconeogenesis
GLUt6lu	Glutamate transport via Na, H symport and K antiport	h[u] + glu_L[u] + 3 na1[u] + k[c] -> k[u] + h[c] + 3 na1[c] + glu_L[c]	0	14.4775	0	19.7216	2.62205	5.24411	Transport, lumen
FTHFDH	formyltetrahydrofolate dehydrogenase	h2o[c] + nadp[c] + 10fthf[c] -> h[c] + nadph[c] + co2[c] + thf[c]	0	15.1731	0	20.3491	2.58798	5.17596	Folate metabolism
FTCD	formimidoyltransferase cyclodeaminase	2 h[c] + 5forthf[c] -> nh4[c] + methf[c]	0	15.9211	0	21.0947	2.58682	5.17364	Folate metabolism
GluForTx	Glutamate formimidoyltransferase	h[c] + thf[c] + forglu[c] -> glu_L[c] + 5forthf[c]	0	15.9211	0	21.0947	2.58682	5.17364	Histidine metabolism
HISD	Histidine ammonia-lyase (EC 4.3.1.3)	his_L[c] -> nh4[c] + urcan[c]	0	15.9211	0	21.0947	2.58682	5.17364	Histidine metabolism
IZPN	imidazolonepropionase	h2o[c] + 4izp[c] -> h[c] + forglu[c]	0	15.9211	0	21.0947	2.58682	5.17364	Histidine metabolism
URCN	urocanase	h2o[c] + urcan[c] -> 4izp[c]	0	15.9211	0	21.0947	2.58682	5.17364	Histidine metabolism
MTHFC	methenyltetrahydrofolate cyclohydrolase	h2o[c] + methf[c] <=> h[c] + 10fthf[c]	-0.99524	15.1703	-0.995291	20.3438	2.58676	5.17362	Folate metabolism
EX_ala_L(e)	L-alanineexchange	ala_L[e] <=>	0	7.10048	0	12.1418	2.52065	5.0413	Exchange/demand reaction
EX_ala_D(e)	D-alanineexchange	ala_D[e] <=>	0	7.10048	0	12.1418	2.52065	5.0413	Exchange/demand reaction
NODu	diffusion of nitric oxide into the lumen	no[c] <=> no[u]	0	7.10048	0	12.1418	2.52065	5.0413	Transport, lumen
NOS1	Nitric Oxide Synthase (intermediate forming)	h[c] + nadph[c] + o2[c] + arg_L[c] -> h2o[c] + nadp[c] + nwharg[c]	0	7.10048	0	12.1418	2.52065	5.0413	Arginine and Proline Metabolism
NOS2	Nitric Oxide Synthase (NO forming)	nadph[c] + o2[c] + nwharg[c] -> h[c] + h2o[c] + nadp[c] + citr_L[c] + no[c]	0	7.10048	0	12.1418	2.52065	5.0413	Arginine and Proline Metabolism
EX_no(u)	Nitric oxideexchange	no[u] ->	0	7.10048	0	12.1418	2.52065	5.0413	Exchange/demand reaction
EX_gly(e)	Glycineexchange	gly[e] <=>	0	7.10048	0	12.1418	2.52065	5.0413	Exchange/demand reaction
EX_ser_L(u)	L-serineexchange	ser_L[u] <=>	-1	6.10048	-1	11.1418	2.52065	5.0413	Exchange/demand reaction
EX_ala_L(u)	L-alanineexchange	ala_L[u] <=>	-1	6.10048	-1	11.1418	2.52065	5.0413	Exchange/demand reaction
ARGSL	argininosuccinate lyase	argsuc[c] <=> fum[c] + arg_L[c]	0	7.10208	0	12.1434	2.52064	5.04128	Alanine and aspartate metabolism
ARGSS	argininosuccinate synthase	atp[c] + asp_L[c] + citr_L[c] -> h[c] + amp[c] + ppi[c] + argsuc[c]	0	7.10208	0	12.1434	2.52064	5.04128	Alanine and aspartate metabolism
ADSL1	adenylosuccinate lyase	dcamp[c] -> amp[c] + fum[c]	0	14.774	0	19.786	2.50604	5.01208	Nucleotide interconversion
ADSS	adenylosuccinate synthase	gtp[c] + asp_L[c] + imp[c] -> 2 h[c] + pi[c] + gdp[c] + dcamp[c]	0	14.774	0	19.786	2.50604	5.01208	Nucleotide interconversion
EX_ser_L(e)	L-serineexchange	ser_L[e] <=>	0	7.10048	0	11.7629	2.3312	4.6624	Exchange/demand reaction
ASPTA	aspartate transaminase	akg[c] + asp_L[c] <=> glu_L[c] + oaa[c]	-70.8851	1000	-75.5394	1000	2.32718	4.65436	Alanine and aspartate metabolism
H2O2te	Hydrogen peroxide transport, diffusion	h2o2[c] -> h2o2[e]	0	33.2811	0	37.928	2.32345	4.64689	Transport, extracellular
MDH	malate dehydrogenase	nad[c] + mal_L[c] <=> h[c] + nadh[c] + oaa[c]	-1000	70.8335	-1000	75.4448	2.30563	4.61125	Citric acid cycle
CATp	catalase A, peroxisomal	2 h2o2[x] -> o2[x] + 2 h2o[x]	0	23.2243	0	27.5569	2.16632	4.33263	Miscellaneous
GABAPAT1tc	transport of GABA by PAT1 in renal and intestinal cells	h[u] + 4abut[u] -> h[c] + 4abut[c]	0	15.8052	0	20.1289	2.16189	4.32377	Transport, lumen
4ABUTtm	4-aminobutanoate mitochondrial transport via diffusion	4abut[c] <=> 4abut[m]	0	15.8052	0	20.1289	2.16189	4.32377	Transport, mitochondrial
ABTArm	4-aminobutyrate transaminase, reversible (mitochondrial)	4abut[m] + akg[m] <=> glu_L[m] + sucsal[m]	0	15.8052	0	20.1289	2.16189	4.32377	Glutamate metabolism
SSALxm	SSALxm	sucsal[m] + nad[m] + h2o[m] -> nadh[m] + 2 h[m] + succ[m]	0	15.8052	0	20.1289	2.16189	4.32377	Methionine and cysteine metabolism
[truncated: 1,119 more rows]
