# Supplementary material for: A Computational Framework for Studying Gut-Brain Axis in Autism Spectrum Disorder
Source: Front Physiol. 2022 Mar 7;13:760753. doi: 10.3389/fphys.2022.760753 (PMC8940246; doi:10.3389/fphys.2022.760753)
Supplement: Supplementary file 14 [file Table_13.xlsx]

## Sheet: Index
Additional file 7- Bacterial secretion products. This sheet has 4 tabs:
(a) Harmful bacteria secretions ranked from highest to lowest based on maximum fluxes, reported in mmol/gDW hr.
(b) Beneficial bacteria secretions ranked from highest to lowest based on maximum fluxes, reported in mmol/gDW hr.
(c) Effect on bacterial secretion upon changing diet from Western to High fiber
(d) Effect on bacterial secretios upon addition of probiotics to a gut microbiome with harmful bacteria

## Sheet: Harmful bacteria
Additional file 7- Bacterial secretion products. a) Harmful bacteria secretions ranked from highest to lowest based on maximum fluxes, reported in mmol/gDW hr.
Reaction	Min flux	Max flux	Type (w.r.t presence in the gut lumen from SIEC)
EX_h2o(e)	0	69.5071	Foreign
EX_h(u)	-1	39.1778	Foreign
EX_h(u)	-1	39.1778	Common
EX_co2(e)	0	38.8215	Foreign
EX_o2(e)	-1	30.6943	Foreign
EX_lac_L(e)	0	17.8081	Foreign
EX_h(e)	0	13.8163	Foreign
EX_ppa(u)	0	10.7936	Common
EX_ala_B(e)	0	9.11001	Foreign
EX_urate(e)	0	8.9011	Foreign
EX_nac(e)	0	7.84117	Foreign
EX_ins(e)	0	6.22059	Foreign
EX_rib_D(e)	0	5.86898	Foreign
EX_din(e)	0	5.79988	Foreign
EX_ala_D(e)	0	5.36363	Foreign
EX_gsn(e)	0	5.36363	Foreign
EX_dgsn(e)	0	5.36363	Foreign
EX_thr_L(e)	0	5.36363	Foreign
EX_ser_L(e)	0	5.36363	Foreign
EX_asp_L(e)	0	5.36363	Foreign
EX_gly(e)	0	5.36363	Foreign
EX_no(u)	0	5.36363	Foreign
EX_ala_L(e)	0	5.36363	Foreign
EX_pro_L(e)	0	5.36363	Foreign
EX_adn(e)	0	5.35433	Foreign
EX_glc_D(e)	0	5.23539	Foreign
EX_fru(e)	0	5.17234	Foreign
EX_thr_L(u)	-0.225	5.13863	Foreign
EX_thr_L(u)	-0.225	5.13863	Common
EX_dad_2(e)	0	5.06996	Foreign
EX_uri(e)	0	4.555	Foreign
EX_duri(e)	0	4.555	Foreign
EX_ala_L(u)	-1	4.36363	Foreign
EX_ala_L(u)	-1	4.36363	Common
EX_ser_L(u)	-1	4.36363	Foreign
EX_ser_L(u)	-1	4.36363	Common
EX_val_L(e)	0	4.33891	Foreign
EX_taur(e)	0	4.17952	Foreign
EX_cys_L(e)	0	4.17952	Foreign
EX_met_L(e)	0	4.17885	Foreign
EX_ncam(e)	0	4.16511	Foreign
EX_phe_L(e)	0	3.76072	Foreign
EX_ile_L(e)	0	3.69643	Foreign
EX_leu_L(u)	-0.15	3.66412	Foreign
EX_leu_L(u)	-0.15	3.66412	Common
EX_leu_L(e)	0	3.60106	Foreign
EX_tyr_L(e)	0	3.37082	Foreign
EX_trp_L(e)	0	2.87534	Foreign
EX_spmd(e)	0	2.78207	Foreign
EX_cytd(e)	0	2.68182	Foreign
EX_lys_L(e)	0	2.68182	Foreign
EX_gln_L(e)	0	2.68182	Foreign
EX_dcyt(e)	0	2.68182	Foreign
EX_urea(e)	0	2.68182	Foreign
EX_asn_L(e)	0	2.68182	Foreign
EX_ptrc(e)	0	2.68182	Foreign
EX_orn(e)	0	2.68182	Foreign
EX_gln_L(u)	-0.18	2.50182	Foreign
EX_gln_L(u)	-0.18	2.50182	Common
EX_asn_L(u)	-0.225	2.45682	Foreign
EX_asn_L(u)	-0.225	2.45682	Common
EX_slfcys(e)	0	2.08976	Foreign
EX_sprm(e)	0	2.08655	Foreign
EX_fe3(e)	0	1.97458	Foreign
EX_citr_L(e)	0	1.78788	Foreign
EX_his_L(e)	0	1.78788	Foreign
EX_co(e)	0	1.43945	Foreign
EX_bilglcur(u)	0	1.43945	Foreign
EX_chsterol(e)	0	1.39362	Foreign
EX_chsterol(u)	-0.004958	1.38867	Foreign
EX_arg_L(e)	0	1.34091	Foreign
EX_bildglcur(u)	0	1.29698	Foreign
EX_bildglcur(e)	0	1.29698	Foreign
EX_adocbl(e)	0	1	Foreign
EX_avite1(e)	0	1	Foreign
EX_btn(e)	0	1	Foreign
EX_chol(e)	0	1	Foreign
EX_gam(e)	0	1	Foreign
EX_phyQ(e)	0	1	Foreign
EX_pydam(e)	0	1	Foreign
EX_pydx(e)	0	1	Foreign
EX_pydxn(e)	0	1	Foreign
EX_retn(e)	0	1	Foreign
EX_vitd3(e)	0	1	Foreign
EX_na1(e)	-2.27374e-13	1	Foreign
EX_thm(e)	0	0.99419	Foreign
EX_5mthf(e)	0	0.99128	Foreign
EX_ribflv(e)	0	0.984026	Foreign
EX_pnto_R(e)	0	0.984026	Foreign
EX_cl(e)	0	0.983298	Foreign
EX_k(e)	0	0.983298	Foreign
EX_lnlc(e)	0	0.359109	Foreign
EX_gal(e)	0	0.314771	Foreign
EX_strch2(u)	0	0.257339	Foreign
EX_man(e)	0	0.148986	Foreign
EX_hdcea(e)	0	0.036517	Foreign
EX_lnlnca(e)	0	0.017565	Foreign
EX_lnlncg(e)	0	0.017565	Foreign
EX_octa(e)	0	0.012943	Foreign
EX_glgchlo(u)	0	7.05e-08	Foreign
EX_gltcho(u)	0	7.05e-08	Foreign
EX_gltdechol(u)	0	7.05e-08	Foreign
EX_25hvitd3(u)	0	0	Foreign
EX_34dhphe(u)	0	0	Foreign
EX_34dhphe(e)	0	0	Foreign
EX_4abut(u)	0	0	Foreign
EX_4hpro_LT(e)	0	0	Foreign
EX_4hpro_LT(u)	0	0	Foreign
EX_5mthf(u)	0	0	Foreign
EX_adocbl(u)	-1	0	Foreign
EX_ala_D(u)	-1	0	Foreign
EX_alaala(u)	0	0	Foreign
EX_arachd(u)	-0.003328	0	Foreign
EX_arg_L(u)	-0.15	0	Foreign
EX_ascb_L(u)	0	0	Foreign
EX_asp_D(u)	0	0	Foreign
EX_asp_L(u)	-0.225	0	Foreign
EX_avite1(u)	-1	0	Foreign
EX_bglc(u)	-7.05e-08	0	Foreign
EX_btn(u)	-1	0	Foreign
EX_c8crn(e)	0	0	Foreign
EX_carn(u)	0	0	Foreign
EX_dchac(u)	0	0	Foreign
EX_fad(u)	0	0	Foreign
EX_gchola(u)	0	0	Foreign
EX_glu_L(u)	-0.18	0	Foreign
EX_glygly(u)	0	0	Foreign
EX_glygn2(u)	0	0	Foreign
EX_glyleu(u)	0	0	Foreign
EX_glyphe(u)	0	0	Foreign
EX_glypro(u)	0	0	Foreign
EX_glysar(u)	0	0	Foreign
EX_gum(u)	0	0	Foreign
EX_gumdchac(u)	0	0	Foreign
EX_gumgchol(u)	0	0	Foreign
EX_gumtchol(u)	0	0	Foreign
EX_h2o(u)	-10	0	Foreign
EX_hdca(u)	-0.396371	0	Foreign
EX_ile_L(u)	-0.15	0	Foreign
EX_lac_L(u)	0	0	Foreign
EX_lcts(u)	-0.074493	0	Foreign
EX_Lcystin(u)	0	0	Foreign
EX_leugly(u)	0	0	Foreign
EX_leuleu(u)	0	0	Foreign
EX_lnlc(u)	-0.359109	0	Foreign
EX_lnlnca(u)	-0.017565	0	Foreign
EX_lnlncg(u)	-0.017565	0	Foreign
EX_lys_L(u)	-0.15	0	Foreign
EX_Lcystin(e)	0	0	Foreign
EX_met_L(u)	-0.18	0	Foreign
EX_nac(u)	-1	0	Foreign
EX_ncam(u)	-1	0	Foreign
EX_ocdcea(u)	-0.681445	0	Foreign
EX_orn(u)	-1	0	Foreign
EX_pchol_hs(u)	0	0	Foreign
EX_pect(u)	0	0	Foreign
EX_pectindchac(u)	0	0	Foreign
EX_pectingchol(u)	0	0	Foreign
EX_pectintchol(u)	0	0	Foreign
EX_phyQ(u)	-1	0	Foreign
EX_pro_D(u)	0	0	Foreign
EX_pro_L(u)	-0.18	0	Foreign
EX_progly(u)	0	0	Foreign
EX_psyl(u)	0	0	Foreign
EX_psylchol(u)	0	0	Foreign
EX_psyltchol(u)	0	0	Foreign
EX_psyltdechol(u)	0	0	Foreign
EX_ptrc(u)	-1	0	Foreign
EX_retinol(u)	-1	0	Foreign
EX_Rtotal(u)	0	0	Foreign
EX_Rtotal2(u)	0	0	Foreign
EX_Rtotal3(u)	0	0	Foreign
EX_sbt_D(u)	0	0	Foreign
EX_spmd(u)	-1	0	Foreign
EX_sprm(u)	0	0	Foreign
EX_strch1(u)	-0.257339	0	Foreign
EX_sucr(u)	-0.074493	0	Foreign
EX_tag_hs(u)	0	0	Foreign
EX_taur(u)	0	0	Foreign
EX_tchola(u)	0	0	Foreign
EX_tdechola(u)	-7.05e-08	0	Foreign
EX_thymd(u)	-0.0426916	0	Foreign
EX_tmndnc(u)	0	0	Foreign
EX_tre(u)	-0.074493	0	Foreign
EX_trp_L(u)	-0.08182	0	Foreign
EX_Tyr_ggn(u)	0	0	Foreign
EX_tyr_L(u)	-1	0	Foreign
EX_val_L(u)	-0.18	0	Foreign
EX_xolest2_hs(u)	0	0	Foreign
EX_adn(u)	-1	0	Foreign
EX_ala_B(u)	0	0	Foreign
EX_arach(u)	0	0	Foreign
EX_ascb_L(e)	0	0	Foreign
EX_asp_D(e)	0	0	Foreign
EX_atp(u)	0	0	Foreign
EX_chol(u)	-1	0	Foreign
EX_cholate(e)	0	0	Foreign
EX_cholate(u)	0	0	Foreign
EX_coa(u)	0	0	Foreign
EX_crn(e)	0	0	Foreign
EX_crn(u)	0	0	Foreign
EX_cys_L(u)	-1	0	Foreign
EX_cysam(u)	0	0	Foreign
EX_cytd(u)	-1	0	Foreign
EX_dad_2(u)	-1	0	Foreign
EX_dcyt(u)	-1	0	Foreign
EX_dgsn(u)	-1	0	Foreign
EX_dhdascb(e)	0	0	Foreign
EX_dhdascb(u)	0	0	Foreign
EX_din(u)	0	0	Foreign
EX_dpcoa(u)	0	0	Foreign
EX_duri(u)	0	0	Foreign
EX_fmn(u)	0	0	Foreign
EX_fru(u)	-0.148986	0	Foreign
EX_gal(u)	-0.148986	0	Foreign
EX_gam(u)	-1	0	Foreign
EX_gchola(e)	0	0	Foreign
EX_glc_D(u)	-0.148986	0	Foreign
EX_glu_L(e)	0	0	Foreign
EX_gly(u)	-0.45	0	Foreign
EX_glyc(u)	-1.79966	0	Foreign
EX_glygn4(u)	0	0	Foreign
EX_glygn5(u)	0	0	Foreign
EX_gsn(u)	-1	0	Foreign
EX_hdcea(u)	-0.036517	0	Foreign
EX_his_L(u)	-0.15	0	Foreign
EX_hyptaur(u)	0	0	Foreign
EX_ins(u)	0	0	Foreign
EX_lpchol_hs(u)	0	0	Foreign
EX_mag_hs(u)	0	0	Foreign
EX_malt(u)	-0.074493	0	Foreign
EX_man(u)	-0.148986	0	Foreign
EX_na1(u)	-1	0	Foreign
EX_o2(u)	-1	0	Foreign
EX_ocdca(u)	-0.169283	0	Foreign
EX_ocdcea(e)	0	0	Foreign
EX_octa(u)	-0.012943	0	Foreign
EX_oh1(u)	0	0	Foreign
EX_pan4p(u)	0	0	Foreign
EX_pe_hs(u)	0	0	Foreign
EX_phe_L(u)	-1	0	Foreign
EX_pro_D(e)	0	0	Foreign
EX_ptth(u)	0	0	Foreign
EX_pydam(u)	-1	0	Foreign
EX_pydx(u)	-1	0	Foreign
EX_pydxn(u)	-1	0	Foreign
EX_q10(u)	0	0	Foreign
EX_q10h2(e)	0	0	Foreign
EX_rib_D(u)	-0.178783	0	Foreign
EX_sbt_D(e)	0	0	Foreign
EX_tag_hs(e)	0	0	Foreign
EX_tchola(e)	0	0	Foreign
EX_thymd(e)	0	0	Foreign
EX_ttdca(u)	-0.068676	0	Foreign
EX_uri(u)	-1	0	Foreign
EX_vitd3(u)	-1	0	Foreign
EX_xylt(e)	0	0	Foreign
EX_xylt(u)	0	0	Foreign
EX_Tyr_ggn(u)	0	0	Common
EX_adn(u)	-1	0	Common
EX_adocbl(u)	-1	0	Common
EX_arg_L(u)	-0.15	0	Common
EX_asp_L(u)	-0.225	0	Common
EX_btn(u)	-1	0	Common
EX_chol(u)	-1	0	Common
EX_cholate(u)	0	0	Common
EX_cys_L(u)	-1	0	Common
EX_cytd(u)	-1	0	Common
EX_dad_2(u)	-1	0	Common
EX_dcyt(u)	-1	0	Common
EX_dgsn(u)	-1	0	Common
EX_din(u)	0	0	Common
EX_duri(u)	0	0	Common
EX_fru(u)	-0.148986	0	Common
EX_gal(u)	-0.148986	0	Common
EX_gam(u)	-1	0	Common
EX_gchola(u)	0	0	Common
EX_glc_D(u)	-0.148986	0	Common
EX_glu_L(u)	-0.18	0	Common
EX_gly(u)	-0.45	0	Common
EX_glyc(u)	-1.79966	0	Common
EX_glygn2(u)	0	0	Common
EX_glygn4(u)	0	0	Common
EX_glygn5(u)	0	0	Common
EX_glyleu(u)	0	0	Common
EX_glyphe(u)	0	0	Common
EX_glypro(u)	0	0	Common
EX_gsn(u)	-1	0	Common
EX_h2o(u)	-10	0	Common
EX_hdca(u)	-0.396371	0	Common
EX_his_L(u)	-0.15	0	Common
EX_ile_L(u)	-0.15	0	Common
EX_ins(u)	0	0	Common
EX_lac_L(u)	0	0	Common
EX_lcts(u)	-0.074493	0	Common
EX_lys_L(u)	-0.15	0	Common
EX_malt(u)	-0.074493	0	Common
EX_man(u)	-0.148986	0	Common
EX_met_L(u)	-0.18	0	Common
EX_na1(u)	-1	0	Common
EX_nac(u)	-1	0	Common
EX_ncam(u)	-1	0	Common
EX_o2(u)	-1	0	Common
EX_ocdca(u)	-0.169283	0	Common
EX_ocdcea(u)	-0.681445	0	Common
EX_orn(u)	-1	0	Common
EX_phe_L(u)	-1	0	Common
EX_pro_L(u)	-0.18	0	Common
EX_ptrc(u)	-1	0	Common
EX_pydam(u)	-1	0	Common
EX_pydx(u)	-1	0	Common
EX_pydxn(u)	-1	0	Common
EX_rib_D(u)	-0.178783	0	Common
EX_sbt_D(u)	0	0	Common
EX_spmd(u)	-1	0	Common
EX_sucr(u)	-0.074493	0	Common
EX_taur(u)	0	0	Common
EX_tchola(u)	0	0	Common
EX_thymd(u)	-0.0426916	0	Common
EX_tre(u)	-0.074493	0	Common
EX_trp_L(u)	-0.08182	0	Common
EX_ttdca(u)	-0.068676	0	Common
EX_tyr_L(u)	-1	0	Common
EX_uri(u)	-1	0	Common
EX_val_L(u)	-0.18	0	Common
EX_ppi(u)	0	-4.0602e-07	Foreign
EX_ppi(u)	0	-4.0602e-07	Common
EX_pi(e)	0	-8.12044e-07	Foreign
EX_lpchol_hs(e)	0	-8.12045e-07	Foreign
EX_xolest2_hs(e)	0	-8.12045e-07	Foreign
EX_pchol_hs(e)	0	-8.12046e-07	Foreign
EX_hco3(e)	-1	-2.95324e-05	Foreign
EX_pheme(u)	-1	-0.00290505	Foreign
EX_pheme(u)	-1	-0.00290505	Common
EX_thm(u)	-1	-0.00581018	Foreign
EX_thm(u)	-1	-0.00581018	Common
EX_fol(u)	-1	-0.00872023	Foreign
EX_fol(u)	-1	-0.00872023	Common
EX_pnto_R(u)	-1	-0.015974	Foreign
EX_ribflv(u)	-1	-0.015974	Foreign
EX_k(u)	-1	-0.0167022	Foreign
EX_cl(u)	-1	-0.0167022	Foreign
EX_cl(u)	-1	-0.0167022	Common
EX_k(u)	-1	-0.0167022	Common
EX_ttdca(u)	-0.0209697	-0.0210727	Common
EX_fe2(u)	-1	-0.0225117	Foreign
EX_fe2(u)	-1	-0.0225117	Common
EX_val_L(u)	-0.18	-0.180009	Common
EX_dag_hs(u)	-0.190467	-0.190468	Foreign
EX_pi(u)	-1	-1	Foreign
EX_pi(u)	-1	-1	Common
EX_amp(u)	-1	-1	Foreign
EX_amp(u)	-1	-1	Common
EX_uri(u)	-1	-1.00001	Common
EX_tyr_L(u)	-1	-1.00002	Common

## Sheet: Beneficial bacteria
Additional file 7- Bacterial secretion products. b) Beneficial bacteria secretions ranked from highest to lowest based on maximum fluxes, reported in mmol/gDW hr.
Reaction	Min flux	Max flux	Type (w.r.t presence in the gut lumen from SIEC)
EX_h2o(e)	0.812448	64.9824	Foreign
ADK1m	0	29.3479	Foreign
ACCOALm	0	29.3479	Foreign
PPAt	0	29.3479	Foreign
PPAtm	0	29.3479	Foreign
EX_co2(e)	0	15.6733	Foreign
EX_h(u)	-1	14.5827	Foreign
EX_h(u)	-1	14.5827	Common
EX_o2(e)	-1	11.9077	Foreign
EX_urate(e)	0	8.02011	Foreign
EX_lac_L(e)	0	7.6926	Foreign
EX_ppa(u)	0	7.4596	Foreign
EX_ppa(u)	0	7.4596	Common
PPAet	0	7.4596	Foreign
EX_ala_B(e)	0	6.4356	Foreign
EX_h(e)	0	5.8563	Foreign
EX_gly(e)	0	5.02816	Foreign
EX_ncam(e)	0	5.00271	Foreign
EX_nac(e)	0	4.95282	Foreign
EX_no(u)	0	4.54759	Foreign
EX_urea(e)	0	4.40469	Foreign
EX_ala_D(e)	0	4.16559	Foreign
EX_ala_L(e)	0	4.16559	Foreign
EX_ser_L(e)	0	3.9833	Foreign
EX_cys_L(e)	0	3.96818	Foreign
EX_ala_L(u)	-1	3.34612	Foreign
EX_ala_L(u)	-1	3.34612	Common
EX_ser_L(u)	-1	3.34612	Foreign
EX_ser_L(u)	-1	3.34612	Common
EX_thr_L(e)	0	3.32215	Foreign
EX_thr_L(u)	-0.225	3.32095	Foreign
EX_thr_L(u)	-0.225	3.32095	Common
EX_asp_L(e)	0	3.27563	Foreign
EX_pro_L(e)	0	3.27125	Foreign
EX_rib_D(e)	0	3.11654	Foreign
EX_dgsn(e)	0	3.11654	Foreign
EX_gsn(e)	0	3.11654	Foreign
EX_taur(e)	0	3.04204	Foreign
EX_dad_2(e)	0	3.02849	Foreign
EX_adn(e)	0	3.02849	Foreign
EX_duri(e)	0	2.99409	Foreign
EX_uri(e)	0	2.99409	Foreign
EX_din(e)	0	2.88867	Foreign
EX_ins(e)	0	2.88867	Foreign
EX_met_L(e)	0	2.78006	Foreign
EX_val_L(e)	0	2.78006	Foreign
EX_glc_D(e)	0	2.59712	Foreign
EX_fru(e)	0	2.59712	Foreign
EX_asn_L(e)	0	2.59436	Foreign
EX_phe_L(e)	0	2.53262	Foreign
EX_dcyt(e)	0	2.52339	Foreign
EX_cytd(e)	0	2.52339	Foreign
EX_asn_L(u)	-0.225	2.48037	Foreign
EX_asn_L(u)	-0.225	2.48037	Common
EX_gln_L(e)	0	2.48018	Foreign
EX_leu_L(e)	0	2.4126	Foreign
EX_ile_L(e)	0	2.4126	Foreign
EX_leu_L(u)	-0.15	2.39874	Foreign
EX_leu_L(u)	-0.15	2.39874	Common
EX_ptrc(e)	0	2.38098	Foreign
EX_spmd(e)	0	2.28024	Foreign
EX_ribflv(e)	0	2.26168	Foreign
EX_gln_L(u)	-0.18	2.25417	Foreign
EX_gln_L(u)	-0.18	2.25417	Common
EX_slfcys(e)	0	2.1987	Foreign
EX_citr_L(e)	0	2.18808	Foreign
EX_orn(e)	0	2.13846	Foreign
EX_tyr_L(e)	0	2.12305	Foreign
EX_fe3(e)	0	1.97259	Foreign
EX_lys_L(e)	0	1.96381	Foreign
EX_his_L(e)	0	1.75897	Foreign
EX_sprm(e)	0	1.45081	Foreign
EX_arg_L(e)	0	1.44337	Foreign
EX_co(e)	0	1.04286	Foreign
EX_bilglcur(u)	0	1.04286	Foreign
EX_na1(e)	-9.09495e-13	1	Foreign
EX_adocbl(e)	0	1	Foreign
EX_avite1(e)	0	1	Foreign
EX_btn(e)	0	1	Foreign
EX_chol(e)	0	1	Foreign
EX_gam(e)	0	1	Foreign
EX_phyQ(e)	0	1	Foreign
EX_pydam(e)	0	1	Foreign
EX_pydxn(e)	0	1	Foreign
EX_retn(e)	0	1	Foreign
EX_vitd3(e)	0	1	Foreign
EX_5mthf(e)	0	0.999993	Foreign
EX_thm(e)	0	0.994973	Foreign
EX_pnto_R(e)	0	0.994343	Foreign
EX_pydx(e)	0	0.993001	Foreign
EX_cl(e)	0	0.982107	Foreign
EX_k(e)	0	0.982107	Foreign
EX_chsterol(e)	0	0.868163	Foreign
EX_chsterol(u)	-0.004958	0.863205	Foreign
EX_bildglcur(u)	0	0.83177	Foreign
EX_bildglcur(e)	0	0.83177	Foreign
EX_lnlc(e)	0	0.359109	Foreign
EX_strch2(u)	0	0.257339	Foreign
EX_gal(e)	0	0.236662	Foreign
EX_man(e)	0	0.148986	Foreign
EX_trp_L(e)	0	0.040795	Foreign
EX_hdcea(e)	0	0.036517	Foreign
EX_lnlnca(e)	0	0.017565	Foreign
EX_lnlncg(e)	0	0.017565	Foreign
EX_octa(e)	0	0.012943	Foreign
EX_pect(u)	-3.33866e-05	8.52703e-07	Foreign
EX_glgchlo(u)	0	7.05e-08	Foreign
EX_gltcho(u)	0	7.05e-08	Foreign
EX_gltdechol(u)	0	7.05e-08	Foreign
EX_25hvitd3(u)	0	0	Foreign
EX_34dhphe(u)	0	0	Foreign
EX_34dhphe(e)	0	0	Foreign
EX_4abut(u)	0	0	Foreign
EX_4hpro_LT(e)	0	0	Foreign
EX_4hpro_LT(u)	0	0	Foreign
EX_5mthf(u)	0	0	Foreign
EX_adocbl(u)	-1	0	Foreign
EX_ala_D(u)	-1	0	Foreign
EX_alaala(u)	0	0	Foreign
EX_arachd(u)	-0.003328	0	Foreign
EX_arg_L(u)	-0.15	0	Foreign
EX_ascb_L(u)	0	0	Foreign
EX_asp_D(u)	0	0	Foreign
EX_asp_L(u)	-0.225	0	Foreign
EX_avite1(u)	-1	0	Foreign
EX_bglc(u)	-7.05e-08	0	Foreign
EX_btn(u)	-1	0	Foreign
EX_c8crn(e)	0	0	Foreign
EX_carn(u)	0	0	Foreign
EX_dchac(u)	0	0	Foreign
EX_fad(u)	0	0	Foreign
EX_gchola(u)	0	0	Foreign
EX_glu_L(u)	-0.18	0	Foreign
EX_glygly(u)	0	0	Foreign
EX_glygn2(u)	0	0	Foreign
EX_glyleu(u)	0	0	Foreign
EX_glyphe(u)	0	0	Foreign
EX_glypro(u)	0	0	Foreign
EX_glysar(u)	0	0	Foreign
EX_gum(u)	0	0	Foreign
EX_gumdchac(u)	0	0	Foreign
EX_gumgchol(u)	0	0	Foreign
EX_gumtchol(u)	0	0	Foreign
EX_h2o(u)	-10	0	Foreign
EX_hdca(u)	-0.396371	0	Foreign
EX_ile_L(u)	-0.15	0	Foreign
EX_lac_L(u)	0	0	Foreign
EX_lcts(u)	-0.074493	0	Foreign
EX_Lcystin(u)	0	0	Foreign
EX_leugly(u)	0	0	Foreign
EX_leuleu(u)	0	0	Foreign
EX_lnlc(u)	-0.359109	0	Foreign
EX_lnlnca(u)	-0.017565	0	Foreign
EX_lnlncg(u)	-0.017565	0	Foreign
EX_lys_L(u)	-0.15	0	Foreign
EX_Lcystin(e)	0	0	Foreign
EX_met_L(u)	-0.18	0	Foreign
EX_nac(u)	-1	0	Foreign
EX_ncam(u)	-1	0	Foreign
EX_ocdcea(u)	-0.681445	0	Foreign
EX_orn(u)	-1	0	Foreign
EX_pchol_hs(u)	0	0	Foreign
EX_pectindchac(u)	0	0	Foreign
EX_pectingchol(u)	0	0	Foreign
EX_pectintchol(u)	0	0	Foreign
EX_phyQ(u)	-1	0	Foreign
EX_pro_D(u)	0	0	Foreign
EX_pro_L(u)	-0.18	0	Foreign
EX_progly(u)	0	0	Foreign
EX_psyl(u)	0	0	Foreign
EX_psylchol(u)	0	0	Foreign
EX_psyltchol(u)	0	0	Foreign
EX_psyltdechol(u)	0	0	Foreign
EX_ptrc(u)	-1	0	Foreign
EX_retinol(u)	-1	0	Foreign
EX_Rtotal(u)	0	0	Foreign
EX_Rtotal2(u)	0	0	Foreign
EX_Rtotal3(u)	0	0	Foreign
EX_sbt_D(u)	0	0	Foreign
EX_spmd(u)	-1	0	Foreign
EX_sprm(u)	0	0	Foreign
EX_sucr(u)	-0.074493	0	Foreign
EX_tag_hs(u)	0	0	Foreign
EX_taur(u)	0	0	Foreign
EX_tchola(u)	0	0	Foreign
EX_tdechola(u)	-7.05e-08	0	Foreign
EX_thymd(u)	-0.0250437	0	Foreign
EX_tmndnc(u)	0	0	Foreign
EX_tre(u)	-0.074493	0	Foreign
EX_Tyr_ggn(u)	0	0	Foreign
EX_tyr_L(u)	-1	0	Foreign
EX_val_L(u)	-0.18	0	Foreign
EX_xolest2_hs(u)	0	0	Foreign
EX_adn(u)	-1	0	Foreign
EX_ala_B(u)	0	0	Foreign
EX_arach(u)	0	0	Foreign
EX_ascb_L(e)	0	0	Foreign
EX_asp_D(e)	0	0	Foreign
EX_atp(u)	0	0	Foreign
EX_chol(u)	-1	0	Foreign
EX_cholate(e)	0	0	Foreign
EX_cholate(u)	0	0	Foreign
EX_coa(u)	0	0	Foreign
EX_crn(e)	0	0	Foreign
EX_crn(u)	0	0	Foreign
EX_cys_L(u)	-1	0	Foreign
EX_cysam(u)	0	0	Foreign
EX_cytd(u)	-1	0	Foreign
EX_dad_2(u)	-1	0	Foreign
EX_dcyt(u)	-1	0	Foreign
EX_dgsn(u)	-1	0	Foreign
EX_dhdascb(e)	0	0	Foreign
EX_dhdascb(u)	0	0	Foreign
EX_din(u)	0	0	Foreign
EX_dpcoa(u)	0	0	Foreign
EX_duri(u)	0	0	Foreign
EX_fmn(u)	0	0	Foreign
EX_fru(u)	-0.148986	0	Foreign
EX_gal(u)	-0.148986	0	Foreign
EX_gam(u)	-1	0	Foreign
EX_gchola(e)	0	0	Foreign
EX_glc_D(u)	-0.148986	0	Foreign
EX_glu_L(e)	0	0	Foreign
EX_gly(u)	-0.45	0	Foreign
EX_glyc(u)	-1.79966	0	Foreign
EX_glygn4(u)	0	0	Foreign
EX_glygn5(u)	0	0	Foreign
EX_gsn(u)	-1	0	Foreign
EX_hdcea(u)	-0.036517	0	Foreign
EX_his_L(u)	-0.15	0	Foreign
EX_hyptaur(u)	0	0	Foreign
EX_ins(u)	0	0	Foreign
EX_lpchol_hs(u)	0	0	Foreign
EX_mag_hs(u)	0	0	Foreign
EX_malt(u)	-0.074493	0	Foreign
EX_man(u)	-0.148986	0	Foreign
EX_na1(u)	-1	0	Foreign
EX_o2(u)	-1	0	Foreign
EX_ocdca(u)	-0.169283	0	Foreign
EX_ocdcea(e)	0	0	Foreign
EX_octa(u)	-0.012943	0	Foreign
EX_oh1(u)	0	0	Foreign
EX_pan4p(u)	0	0	Foreign
EX_pe_hs(u)	0	0	Foreign
EX_phe_L(u)	-1	0	Foreign
EX_pro_D(e)	0	0	Foreign
EX_ptth(u)	0	0	Foreign
EX_pydam(u)	-1	0	Foreign
EX_pydxn(u)	-1	0	Foreign
EX_q10(u)	0	0	Foreign
EX_q10h2(e)	0	0	Foreign
EX_rib_D(u)	-0.178783	0	Foreign
EX_ribflv(u)	-1	0	Foreign
EX_sbt_D(e)	0	0	Foreign
EX_tag_hs(e)	0	0	Foreign
EX_tchola(e)	0	0	Foreign
EX_thymd(e)	0	0	Foreign
EX_ttdca(u)	-0.068676	0	Foreign
EX_uri(u)	-1	0	Foreign
EX_vitd3(u)	-1	0	Foreign
EX_xylt(e)	0	0	Foreign
EX_xylt(u)	0	0	Foreign
EX_4abut(u)	0	0	Common
EX_adn(u)	-1	0	Common
EX_adocbl(u)	-1	0	Common
EX_ala_D(u)	-1	0	Common
EX_arg_L(u)	-0.15	0	Common
EX_asp_L(u)	-0.225	0	Common
EX_btn(u)	-1	0	Common
EX_cys_L(u)	-1	0	Common
EX_cytd(u)	-1	0	Common
EX_dad_2(u)	-1	0	Common
EX_dgsn(u)	-1	0	Common
EX_fru(u)	-0.148986	0	Common
EX_gal(u)	-0.148986	0	Common
EX_gam(u)	-1	0	Common
EX_glc_D(u)	-0.148986	0	Common
EX_glu_L(u)	-0.18	0	Common
EX_gly(u)	-0.45	0	Common
EX_glyc(u)	-1.79966	0	Common
EX_glyleu(u)	0	0	Common
EX_glyphe(u)	0	0	Common
EX_glypro(u)	0	0	Common
EX_h2o(u)	-10	0	Common
EX_hdca(u)	-0.396371	0	Common
EX_his_L(u)	-0.15	0	Common
EX_ile_L(u)	-0.15	0	Common
EX_ins(u)	0	0	Common
EX_lac_L(u)	0	0	Common
EX_lcts(u)	-0.074493	0	Common
EX_lys_L(u)	-0.15	0	Common
EX_malt(u)	-0.074493	0	Common
EX_man(u)	-0.148986	0	Common
EX_met_L(u)	-0.18	0	Common
EX_na1(u)	-1	0	Common
EX_nac(u)	-1	0	Common
EX_o2(u)	-1	0	Common
EX_ocdca(u)	-0.169283	0	Common
EX_ocdcea(u)	-0.681445	0	Common
EX_orn(u)	-1	0	Common
EX_phe_L(u)	-1	0	Common
EX_pro_L(u)	-0.18	0	Common
EX_ptrc(u)	-1	0	Common
EX_pydxn(u)	-1	0	Common
EX_rib_D(u)	-0.178783	0	Common
EX_ribflv(u)	-1	0	Common
EX_sbt_D(u)	0	0	Common
EX_spmd(u)	-1	0	Common
EX_sucr(u)	-0.074493	0	Common
EX_taur(u)	0	0	Common
EX_thymd(u)	-0.0250437	0	Common
EX_tre(u)	-0.074493	0	Common
EX_ttdca(u)	-0.068676	0	Common
EX_tyr_L(u)	-1	0	Common
EX_uri(u)	-1	0	Common
EX_val_L(u)	-0.18	0	Common
EX_ppi(u)	0	-4.06045e-07	Foreign
EX_ppi(u)	0	-4.06045e-07	Common
EX_lpchol_hs(e)	0	-8.1209e-07	Foreign
EX_xolest2_hs(e)	0	-8.12093e-07	Foreign
EX_pchol_hs(e)	0	-8.12095e-07	Foreign
EX_pi(e)	0	-8.12099e-07	Foreign
EX_fol(u)	-1	-6.73102e-06	Foreign
EX_hco3(e)	-1	-4.06711e-05	Foreign
EX_pheme(u)	-1	-0.00166697	Foreign
EX_pheme(u)	-1	-0.00166697	Common
EX_thm(u)	-1	-0.00502672	Foreign
EX_thm(u)	-1	-0.00502672	Common
EX_pnto_R(u)	-1	-0.00565693	Foreign
EX_pnto_R(u)	-1	-0.00565693	Common
EX_pydx(u)	-1	-0.00699919	Foreign
EX_pydx(u)	-1	-0.00699919	Common
EX_k(u)	-1	-0.0178926	Foreign
EX_cl(u)	-1	-0.0178926	Foreign
EX_cl(u)	-1	-0.0178926	Common
EX_k(u)	-1	-0.0178926	Common
EX_strch1(u)	-0.257339	-0.0212373	Foreign
EX_fe2(u)	-1	-0.0257474	Foreign
EX_fe2(u)	-1	-0.0257474	Common
EX_trp_L(u)	-0.08182	-0.041025	Foreign
EX_trp_L(u)	-0.08182	-0.041025	Common
EX_dag_hs(u)	-0.262305	-0.262306	Foreign
EX_amp(u)	-1	-1	Foreign
EX_pi(u)	-1	-1	Foreign
EX_pi(u)	-1	-1	Common

## Sheet: Effect of diet
Additional file 7- Bacterial secretion products. c) Effect of changing diet from Western to High fiber
			Western diet		High fiber diet
Rxns	Rxn names	Formula	Min flux	Max flux	Min flux	Max flux	Mean shift	Range change	Subsytem	Type	Bacteria source
EX_h2(u)	Hydrogenexchange	h2[u] <=>	-1	70.2881	-1	84.5309	7.12138	14.2428			Harmful
EX_ac(u)	acetateexchange	ac[u] <=>	-1	22.022	-1	31.5775	4.77778	9.55556			Both
EX_co2(u)	carbon dioxideexchange	co2[u] <=>	0	37.0829	0	45.5286	4.22282	8.44564			Both
EX_h(u)	protonexchange	h[u] <=>	-1	36.0829	-1	44.5286	4.22282	8.44564	Exchange/demand reaction		Both
EX_acald(u)	acetaldehydeexchange	acald[u] <=>	0	14.2576	0	20.7194	3.23087	6.46175			Both
EX_lac_D(u)	(R)-lactateexchange	lac_D[u] <=>	0	14.2576	0	20.5695	3.15593	6.31186			Harmful
EX_etoh(u)	ethanolexchange	etoh[u] <=>	0	11.8814	-1	16.2661	1.69239	5.38479			Both
EX_ppa(u)	Propionate exchange	ppa[u] <=>	0	11.8814	0	17.2661	2.69239	5.38479	Exchange/demand reaction		Both
EX_pyr(u)	pyruvateexchange	pyr[u] <=>	0	17.7092	0	22.7923	2.54153	5.08306			Both
EX_ser_L(u)	L-serineexchange	ser_L[u] <=>	-1	6.10048	-1	11.1418	2.52065	5.0413	Exchange/demand reaction		Both
EX_ala_L(u)	L-alanineexchange	ala_L[u] <=>	-1	6.10048	-1	11.1418	2.52065	5.0413	Exchange/demand reaction		Harmful
EX_nh4(u)	Ammoniumexchange	nh4[u] <=>	0	7.10048	0	12.1418	2.52065	5.0413			Harmful
EX_for(u)	Formateexchange	for[u] <=>	-1	66.8828	-1	71.6815	2.39935	4.7987			Both
EX_2obut(u)	2-Oxobutanoateexchange	2obut[u] <=>	-1	9.18402	-1	13.7996	2.30777	4.61553			Harmful
EX_succ(u)	Succinateexchange	succ[u] <=>	0	13.5423	0	17.9472	2.20244	4.40488			Harmful
EX_13ppd(u)	Propane-1,3-diolexchange	13ppd[u] <=>	0	8.91102	0	12.9496	2.0193	4.03859			Both
EX_bhb(u)	(R)-3-hydroxybutyrateexchange	bhb[u] <=>	0	8.91102	0	12.9496	2.0193	4.03859			Both
EX_but(u)	butyrateexchange	but[u] <=>	0	7.9209	0	11.5108	1.79493	3.58986			Harmful
EX_isobut(u)	Isobutyrate, 2-Methylpropanoateexchange	isobut[u] <=>	0	7.9209	0	11.5108	1.79493	3.58986			Both
EX_mal_L(u)	(S)-malate(2-)exchange	mal_L[u] <=>	0	14.5033	0	18.0502	1.77349	3.54698			Harmful
EX_fum(u)	Fumarateexchange	fum[u] <=>	-1	13.5033	-1	17.0502	1.77349	3.54698			Harmful
EX_thr_L(u)	L-threonineexchange	thr_L[u] <=>	-0.225	6.87548	-0.225	10.2811	1.70281	3.40563	Exchange/demand reaction		Both
EX_isoval(u)	Isovalerate, 3-Methylbutanoateexchange	isoval[u] <=>	0	5.94068	0	8.99233	1.52582	3.05165			Both
EX_akg(u)	2-Oxoglutarateexchange	akg[u] <=>	0	11.152	0	14.0145	1.43125	2.86249			Harmful
EX_glcn(u)	D-gluconateexchange	glcn[u] <=>	-0.148986	6.97983	-0.03947	9.79624	1.46296	2.7069			Both
EX_2mbut(u)	2-methylbutyrateexchange	2mbut[u] <=>	0	6.23734	0	8.93702	1.34984	2.69968			Harmful
EX_5aptn(u)	5-Aminopentanoateexchange	5aptn[u] <=>	0	5.29657	0	7.85467	1.27905	2.5581			Harmful
EX_asn_L(u)	L-asparagineexchange	asn_L[u] <=>	-0.225	3.32524	-0.225	5.84589	1.26032	2.52065	Exchange/demand reaction		Both
EX_gln_L(u)	L-glutamineexchange	gln_L[u] <=>	-0.18	3.37024	-0.18	5.89089	1.26032	2.52065	Exchange/demand reaction		Both
EX_3mop(u)	3-methyl-2-oxopentanoateexchange	3mop[u] <=>	-1	4.75755	-1	7.24956	1.24601	2.49201			Both
EX_4hbz(u)	4-hydroxybenzoateexchange	4hbz[u] <=>	-0.00230906	5.48139	-0.00231735	7.94036	1.22948	2.45897			Harmful
EX_gua(u)	Guanineexchange	gua[u] <=>	-1	6.10048	-1	8.47446	1.18699	2.37398			Harmful
EX_ade(u)	Adenineexchange	ade[u] <=>	-1	6.10048	-1	8.47446	1.18699	2.37398			Both
EX_cit(u)	Citrateexchange	cit[u] <=>	-1	8.66883	-1	11.0335	1.18233	2.36465			Harmful
EX_leu_L(u)	L-leucineexchange	leu_L[u] <=>	-0.15	4.1844	-0.15	6.53885	1.17722	2.35445	Exchange/demand reaction		Harmful
EX_26dap_M(u)	meso-2,6-Diaminoheptanedioateexchange	26dap_M[u] <=>	-1	2.55024	-1	4.78151	1.11564	2.23127			Harmful
EX_4hphac(u)	4-hydroxyphenylacetateexchange	4hphac[u] <=>	0	5.07965	0	7.10106	1.0107	2.02141			Harmful
EX_pcresol(u)	p-Cresolexchange	pcresol[u] <=>	0	5.07965	0	7.10106	1.0107	2.02141			Both
EX_glyleu(u)	Glycylleucineexchange	glyleu[u] <=>	0	0	-2	0	1	2	Exchange/demand reaction		Both
EX_15dap(u)	1,5-Diaminopentaneexchange	15dap[u] <=>	0	3.55024	0	5.4708	0.960278	1.92056			Harmful
EX_pac(u)	phenylacetateexchange	pac[u] <=>	0	5.2108	0	7.11335	0.951275	1.90255			Harmful
EX_chor(u)	chorismateexchange	chor[u] <=>	-0.171447	4.02673	-0.169604	5.88404	0.929576	1.85547			Harmful
EX_acgam(u)	N-acetyl-D-glucosamineexchange	acgam[u] <=>	-1	3.05973	-1	4.88992	0.915096	1.83019			Both
EX_phpyr(u)	keto-phenylpyruvateexchange	phpyr[u] <=>	0	4.92131	0	6.71724	0.897964	1.79593			Harmful
EX_indole(u)	Indoleexchange	indole[u] <=>	-1	3.61863	-1	5.39083	0.886098	1.7722			Harmful
EX_2hyoxplac(u)	2-Hydroxyphenylacetateexchange	2hyoxplac[u] <=>	0	4.79622	0	6.55555	0.879664	1.75933			Harmful
EX_isocapr(u)	Isocaproateexchange	isocapr[u] <=>	0	3.39467	0	5.13847	0.8719	1.7438			Both
EX_hista(u)	histamiumexchange	hista[u] <=>	0	2.36683	0	4.04726	0.840216	1.68043			Both
EX_pppn(u)	Phenylpropanoateexchange	pppn[u] <=>	0	4.42918	0	6.04635	0.808584	1.61717			Both
EX_tym(u)	tyraminiumexchange	tym[u] <=>	0	3.79125	0	5.39971	0.804232	1.60846			Harmful
EX_dhpppn(u)	3-(2,3-Dihydroxyphenyl)propanoateexchange	dhpppn[u] <=>	0	4.32899	0	5.9062	0.788602	1.5772			Both
EX_ind3ppa(u)	Indole-3-propionateexchange	ind3ppa[u] <=>	0	3.67661	0	5.08603	0.70471	1.40942			Both
EX_trypta(u)	tryptaminiumexchange	trypta[u] <=>	0	3.33344	0	4.60531	0.635935	1.27187			Both
EX_xan(u)	Xanthineexchange	xan[u] <=>	-1	2.22638	-1	3.49258	0.633101	1.2662			Both
EX_hxan(u)	Hypoxanthineexchange	hxan[u] <=>	-1	1.62251	-1	2.88446	0.630978	1.26196			Both
EX_no2(u)	Nitriteexchange	no2[u] <=>	-1	0	-1	1	0.5	1			Both
EX_no3(u)	Nitrateexchange	no3[u] <=>	0	0	-1	0	0.5	1			Both
EX_ins(u)	Inosineexchange	ins[u] <=>	0	0	-1	0	0.5	1	Exchange/demand reaction		Harmful
EX_glyc(u)	Glycerolexchange	glyc[u] <=>	-1.79966	0	-0.899827	0	0.449914	0.899828	Exchange/demand reaction		Both
EX_xyl_D(u)	aldehydo-D-xyloseexchange	xyl_D[u] <=>	-0.178783	0.0261265	-0.04737	0.578804	0.342045	0.421265			Both
EX_arab_L(u)	L-arabinoseexchange	arab_L[u] <=>	-0.178783	0.0236647	-0.04737	0.524267	0.316008	0.369189			Both
EX_ocdcea(u)	octadecenoate (n-C18:1)exchange	ocdcea[u] <=>	-0.681445	0	-0.340722	0	0.170361	0.340723	Exchange/demand reaction		Both
EX_galur(u)	D-Galacturonateexchange	galur[u] <=>	0	0.0133533	0	0.295829	0.141238	0.282476			Both
EX_hdca(u)	Hexadecanoate (n-C16:0)exchange	hdca[u] <=>	-0.396371	0	-0.198185	0	0.099093	0.198186	Exchange/demand reaction		Harmful
EX_meoh(u)	methanolexchange	meoh[u] <=>	-0.000166277	0.00651039	0	0.144231	0.0689433	0.137554			Both
EX_drib(u)	2-deoxy-D-riboseexchange	drib[u] <=>	-0.178783	0	-0.04737	0	0.0657065	0.131413			Both
EX_rib_D(u)	D-riboseexchange	rib_D[u] <=>	-0.178783	0	-0.04737	0	0.0657065	0.131413	Exchange/demand reaction		Both
EX_mnl(u)	D-Mannitolexchange	mnl[u] <=>	-0.148986	0	-0.03947	0	0.054758	0.109516			Both
EX_fru(u)	D-Fructoseexchange	fru[u] <=>	-0.148986	0	-0.03947	0	0.054758	0.109516	Exchange/demand reaction		Both
EX_gal(u)	D-Galactoseexchange	gal[u] <=>	-0.148986	0	-0.03947	0	0.054758	0.109516	Exchange/demand reaction		Both
EX_glc_D(u)	D-glucoseexchange	glc_D[u] <=>	-0.148986	0	-0.03947	0	0.054758	0.109516	Exchange/demand reaction		Harmful
EX_man(u)	D-Mannoseexchange	man[u] <=>	-0.148986	0	-0.03947	0	0.054758	0.109516	Exchange/demand reaction		Both
EX_rmn(u)	L-Rhamnoseexchange	rmn[u] <=>	-0.148986	0.000166277	-0.03947	0.00368369	0.0565167	0.105999			Both
EX_12ppd_S(u)	(S)-propane-1,2-diolexchange	12ppd_S[u] <=>	0	0.149152	0	0.0431537	0.0529993	0.105999			Both
EX_malttr(u)	maltotrioseexchange	malttr[u] <=>	0	0.00470193	0	0.104167	0.0497324	0.0994647			Harmful
EX_raffin(u)	Raffinoseexchange	raffin[u] <=>	-0.00470194	0	-0.104167	0	0.0497324	0.0994647			Harmful
EX_ocdca(u)	octadecanoate (n-C18:0)exchange	ocdca[u] <=>	-0.169283	0	-0.084641	0	0.042321	0.084642	Exchange/demand reaction		Harmful
EX_coprost(u)	Coprostanolexchange	coprost[u] <=>	0	1.35642	0	1.27811	0.039156	0.078312			Both
EX_kestopt(u)	Kestopentaose (4 fru, 1 glc inulin-type fructo-oligosaccharide)exchange	kestopt[u] <=>	-0.00282117	0	-0.0625	0	0.0298394	0.0596788			Harmful
EX_cellb(u)	cellobioseexchange	cellb[u] <=>	-0.074493	0	-0.01974	0	0.0273765	0.054753			Harmful
EX_melib(u)	Melibioseexchange	melib[u] <=>	-0.074493	0	-0.01974	0	0.0273765	0.054753			Harmful
EX_lcts(u)	Lactoseexchange	lcts[u] <=>	-0.074493	0	-0.01974	0	0.0273765	0.054753	Exchange/demand reaction		Both
EX_malt(u)	Maltoseexchange	malt[u] <=>	-0.074493	0	-0.01974	0	0.0273765	0.054753	Exchange/demand reaction		Harmful
EX_sucr(u)	Sucroseexchange	sucr[u] <=>	-0.074493	0	-0.01974	0	0.0273765	0.054753	Exchange/demand reaction		Both
EX_tre(u)	Trehaloseexchange	tre[u] <=>	-0.074493	0	-0.01974	0	0.0273765	0.054753	Exchange/demand reaction		Both
EX_ttdca(u)	tetradecanoate (n-C14:0)exchange	ttdca[u] <=>	-0.068676	0	-0.034338	0	0.017169	0.034338	Exchange/demand reaction		Harmful
EX_inulin(u)	Chicory inulin, 30 monosaccharide units (29 fru, 1 glc) on averageexchange	inulin[u] <=>	-0.000470195	0	-0.0104167	0	0.00497324	0.00994647			Harmful
EX_2ddglcn(u)	2-Dehydro-3-deoxy-D-gluconateexchange	2ddglcn[u] <=>	0	0.000328722	0	0.0072825	0.00347689	0.00695377			Both
EX_glcur(u)	D-glucuronateexchange	glcur[u] <=>	0	0.000328722	0	0.0072825	0.00347689	0.00695377			Both
EX_arabinoxyl(u)	Arabinoxylan, 30 xyl_D, 18 arab_L, 3 gal, 3 glc_Dexchange	arabinoxyl[u] <=>	-0.000306649	0	-0.00679348	0	0.00324341	0.00648683			Harmful
EX_arabinan101(u)	Arabinan, polymer of 1,5-a-L-linked arabinofuranose units substituted by 1,3 or 1,2 linked branches, MW ~ 15000 Da (REF: www.meg... <Preview truncated at 128 characters>exchange	arabinan101[u] <=>	-0.000166277	0	-0.00368369	0	0.00175871	0.00351742			Harmful
EX_h2s(u)	Hydrogen sulfideexchange	h2s[u] <=>	-1	3.24985	-1	3.25139	0.000766746	0.00153349			Harmful
EX_ch4s(u)	Methanethiolexchange	ch4s[u] <=>	0	4.24985	0	4.25139	0.000766746	0.00153349			Both
EX_amylose300(u)	amylose (n=300 repeat units, alpha-1,4-glc)exchange	amylose300[u] <=>	-4.70194e-05	0	-0.00104167	0	0.000497324	0.000994647			Both
EX_ddca(u)	laurateexchange	ddca[u] <=>	-1	-0.0640337	-1	-0.0633533	0.000340211	0.000680421			Harmful
EX_xylan(u)	Oat spelt xylan, MW 79200 (DOI: 10.1002/masy.200551405) = 528 xyl_Dexchange	xylan[u] <=>	-3.20587e-05	0	-0.000710227	0	0.000339084	0.000678169			Both
EX_arabinogal(u)	Larch arabinogalactan, gal/ara 6:1, small amount of glcur, MW ~ 116000exchange	arabinogal[u] <=>	-2.19148e-05	0	-0.0004855	0	0.000231792	0.000463585			Both
EX_amylopect900(u)	Amylopectin, 900 repeat unitsexchange	amylopect900[u] <=>	-1.56731e-05	0	-0.000347222	0	0.000165775	0.000331549			Both
EX_glyclt(u)	glycolateexchange	glyclt[u] <=>	0	0.0189954	0	0.0191685	8.65506e-05	0.000173101			Both
EX_gcald(u)	glycolaldehydeexchange	gcald[u] <=>	0	0.0189954	0	0.0191685	8.65506e-05	0.000173101			Both
EX_oxa(u)	oxalate(2-)exchange	oxa[u] <=>	0	0.0189954	0	0.0191685	8.65506e-05	0.000173101			Both
EX_fe3(u)	Fe3+exchange	fe3[u] <=>	-0.022895	-0.0121922	-0.022794	-0.0122061	4.35464e-05	0.00011482			Harmful
EX_4abz(u)	4-Aminobenzoateexchange	4abz[u] <=>	-0.00930257	0	-0.00941221	0	5.48228e-05	0.000109646			Both
EX_thymd(u)	Thymidineexchange	thymd[u] <=>	-0.0344972	0	-0.0346064	0	5.45696e-05	0.000109139	Exchange/demand reaction		Both
EX_12dgr180(u)	1,2-Diacyl-sn-glycerol (dioctadecanoyl, n-C18:0)exchange	12dgr180[u] <=>	-0.0282729	0	-0.0281884	0	4.22038e-05	8.44077e-05			Harmful
EX_fol(u)	Folateexchange	fol[u] <=>	-1	-0.00475999	-1	-0.00470884	2.5575e-05	5.115e-05	Exchange/demand reaction		Harmful
EX_so4(u)	sulfateexchange	so4[u] <=>	-1	-0.0181377	-1	-0.0180879	2.49179e-05	4.98358e-05			Harmful
EX_cl(u)	Chlorideexchange	cl[u] <=>	-1	-0.0181377	-1	-0.0180879	2.49179e-05	4.98358e-05	Exchange/demand reaction		Harmful
EX_k(u)	potassiumexchange	k[u] <=>	-1	-0.0181377	-1	-0.0180879	2.49179e-05	4.98358e-05	Exchange/demand reaction		Harmful
EX_thm(u)	Thiaminexchange	thm[u] <=>	-1	-0.00541035	-1	-0.00545519	2.24209e-05	4.48418e-05	Exchange/demand reaction		Harmful
EX_pnto_R(u)	(R)-Pantothenateexchange	pnto_R[u] <=>	-1	-0.0111873	-1	-0.0111513	1.80152e-05	3.60304e-05	Exchange/demand reaction		Harmful
EX_pydx(u)	Pyridoxalexchange	pydx[u] <=>	-1	-0.00277421	-1	-0.0027444	1.49056e-05	2.98111e-05	Exchange/demand reaction		Harmful
EX_cgly(u)	L-cysteinylglycineexchange	cgly[u] <=>	-1	-0.00072331	-1	-0.000748644	1.26668e-05	2.53336e-05			Harmful
EX_fe2(u)	Fe2+exchange	fe2[u] <=>	-1	-0.0247812	-1	-0.0248052	1.20172e-05	2.40343e-05	Exchange/demand reaction		Harmful
EX_gthrd(u)	Reduced glutathioneexchange	gthrd[u] <=>	-0.00158575	0	-0.00156871	0	8.52009e-06	1.70402e-05			Harmful
EX_pheme(u)	Protohemeexchange	pheme[u] <=>	-1	-0.00230905	-1	-0.00231734	4.14679e-06	8.29359e-06	Exchange/demand reaction		Harmful
EX_biomass[c]	Produced biomassexchange	biomass[c] <=>	3.99239	3.99239	3.98809	3.98808	0.00430689	2.49307e-11			Both
EX_pi(u)	hydrogenphosphateexchange	pi[u] <=>	-1	-1	-1	-1	7.08056e-12	1.41613e-11	Exchange/demand reaction		Harmful
EX_nmn(u)	NMNexchange	nmn[u] <=>	-1	-1	-1	-1	6.3638e-12	1.27274e-11			Harmful
EX_amp(u)	AMPexchange	amp[u] <=>	-1	-1	-1	-1	5.32152e-12	1.06428e-11	Exchange/demand reaction		Harmful
EX_glyc3p(u)	Glycerol 3-phosphateexchange	glyc3p[u] <=>	-1	-1	-1	-1	3.82361e-12	7.64699e-12			Harmful
EX_ppi(u)	Diphosphateexchange	ppi[u] <=>	0	-4.06034e-07	0	-4.0604e-07	3.1628e-12	6.32561e-12	Exchange/demand reaction		Harmful
EX_g6p(u)	D-Glucose 6-phosphateexchange	g6p[u] <=>	0	-8.12083e-07	0	-8.1208e-07	1.62463e-12	3.24926e-12			Harmful
EX_2dmmq8(u)	2-Demethylmenaquinone 8exchange	2dmmq8[u] <=>	-0.00592039	-0.00592055	-0.00596854	-0.00596871	4.81518e-05	7.05729e-13			Harmful
EX_cobalt2(u)	Co2+exchange	cobalt2[u] <=>	-0.0181377	-0.0181377	-0.0180879	-0.0180879	4.98358e-05	9.02056e-14			Both
EX_na1(u)	Sodiumexchange	na1[u] <=>	-1	-1.50149e-14	-1	7.05555e-14	4.28546e-14	8.55436e-14	Exchange/demand reaction		Harmful
EX_ca2(u)	calcium(2+)exchange	ca2[u] <=>	-0.0181377	-0.0181377	-0.0180879	-0.0180879	4.98358e-05	7.77677e-14			Harmful
EX_cu2(u)	Cu2+exchange	cu2[u] <=>	-0.0181377	-0.0181377	-0.0180879	-0.0180879	4.98358e-05	7.77677e-14			Harmful
EX_mg2(u)	magnesiumexchange	mg2[u] <=>	-0.0181377	-0.0181377	-0.0180879	-0.0180879	4.98358e-05	7.77677e-14			Harmful
EX_mn2(u)	Mn2+exchange	mn2[u] <=>	-0.0181377	-0.0181377	-0.0180879	-0.0180879	4.98358e-05	7.77677e-14			Harmful
EX_zn2(u)	Zincexchange	zn2[u] <=>	-0.0181377	-0.0181377	-0.0180879	-0.0180879	4.98358e-05	7.77677e-14			Harmful
EX_sheme(u)	Sirohemeexchange	sheme[u] <=>	-0.00592051	-0.00592052	-0.00596867	-0.00596867	4.81522e-05	6.89023e-14			Harmful
EX_mqn7(u)	Menaquinone 7exchange	mqn7[u] <=>	-0.00440498	-0.00440499	-0.00439993	-0.00439994	5.05202e-06	3.02978e-14			Harmful
EX_mqn8(u)	Menaquinone 8exchange	mqn8[u] <=>	-0.00540989	-0.00540989	-0.00545473	-0.00545474	4.48423e-05	2.74355e-14			Harmful
EX_q8(u)	Ubiquinone-8exchange	q8[u] <=>	-0.00592051	-0.00592052	-0.00596867	-0.00596867	4.81522e-05	5.71591e-15			Harmful
EX_34dhpha(u)	(3,4-dihydroxyphenyl)acetateexchange	34dhpha[u] <=>	0	0	0	0	0	0			Harmful
EX_3hphac(u)	3-Hydroxyphenylacetateexchange	3hphac[u] <=>	0	0	0	0	0	0			Harmful
EX_4mcat(u)	4-Methylcatecholexchange	4mcat[u] <=>	0	0	0	0	0	0			Harmful
EX_5htrp(u)	5-hydroxy-L-tryptophanexchange	5htrp[u] <=>	0	0	0	0	0	0			Harmful
EX_7dhcdchol(u)	7-Dehydrochenodeoxycholateexchange	7dhcdchol[u] <=>	0	0	0	0	0	0			Harmful
EX_7ocholate(u)	3alpha,12alpha-Dihydroxy-7-oxo-5beta-cholanateexchange	7ocholate[u] <=>	0	0	0	0	0	0			Harmful
EX_C02528(u)	chenodeoxycholateexchange	C02528[u] <=>	0	0	0	0	0	0			Harmful
EX_Lcyst(u)	L-cysteate(1-)exchange	Lcyst[u] <=>	0	0	0	0	0	0			Harmful
EX_Ser_Thr(u)	protein-linked serine or threonine residue (O-glycosylation site)exchange	Ser_Thr[u] <=>	0	0	0	0	0	0			Harmful
EX_T_antigen(u)	T antigen (core 1)exchange	T_antigen[u] <=>	0	0	0	0	0	0			Harmful
EX_Tn_antigen(u)	Tn antigenexchange	Tn_antigen[u] <=>	0	0	0	0	0	0			Harmful
EX_acgal(u)	N-acetyl-D-galactosamineexchange	acgal[u] <=>	0	0	0	0	0	0			Harmful
EX_acnam(u)	N-acetylneuraminateexchange	acnam[u] <=>	-1	0	-1	0	0	0			Harmful
EX_alaasp(u)	L-alanyl-L-aspartateexchange	alaasp[u] <=>	0	0	0	0	0	0			Harmful
EX_alagln(u)	L-alanyl-L-glutamineexchange	alagln[u] <=>	0	0	0	0	0	0			Harmful
EX_alaglu(u)	L-alanyl-L-glutamateexchange	alaglu[u] <=>	0	0	0	0	0	0			Harmful
EX_alagly(u)	L-alanylglycineexchange	alagly[u] <=>	0	0	0	0	0	0			Harmful
EX_alahis(u)	L-alanyl-L-histidineexchange	alahis[u] <=>	0	0	0	0	0	0			Harmful
EX_alaleu(u)	L-alanyl-L-leucineexchange	alaleu[u] <=>	0	0	0	0	0	0			Harmful
EX_alathr(u)	L-alanyl-L-threonineexchange	alathr[u] <=>	0	0	0	0	0	0			Harmful
EX_alltn(u)	Allantoinexchange	alltn[u] <=>	0	0	0	0	0	0			Harmful
EX_arabttr(u)	Arabinotrioseexchange	arabttr[u] <=>	0	0	0	0	0	0			Harmful
EX_arbt(u)	Arbutinexchange	arbt[u] <=>	0	0	0	0	0	0			Harmful
EX_arsenb(u)	Arsenobetaineexchange	arsenb[u] <=>	0	0	0	0	0	0			Harmful
EX_aso3(u)	arseniteexchange	aso3[u] <=>	0	0	0	0	0	0			Harmful
EX_aso4(u)	arsenateexchange	aso4[u] <=>	0	0	0	0	0	0			Harmful
EX_butso3(u)	butanesulfonateexchange	butso3[u] <=>	0	0	0	0	0	0			Harmful
EX_cbl1(u)	Cob(I)alaminexchange	cbl1[u] <=>	0	0	0	0	0	0			Harmful
EX_cbl2(u)	Cob(II)alaminexchange	cbl2[u] <=>	0	0	0	0	0	0			Both
EX_cd2(u)	Cadmiumexchange	cd2[u] <=>	0	0	0	0	0	0			Both
EX_chtbs(u)	N,N-diacetylchitobioseexchange	chtbs[u] <=>	0	0	0	0	0	0			Both
EX_core2(u)	Core 2exchange	core2[u] <=>	0	0	0	0	0	0			Both
EX_core3(u)	Core 3exchange	core3[u] <=>	0	0	0	0	0	0			Both
EX_core4(u)	Core 4exchange	core4[u] <=>	0	0	0	0	0	0			Both
EX_core5(u)	Core 5exchange	core5[u] <=>	0	0	0	0	0	0			Both
EX_core6(u)	Core 6exchange	core6[u] <=>	0	0	0	0	0	0			Both
EX_core7(u)	Core 7exchange	core7[u] <=>	0	0	0	0	0	0			Both
EX_core8(u)	Core 8exchange	core8[u] <=>	0	0	0	0	0	0			Both
EX_cro4(u)	chromateexchange	cro4[u] <=>	0	0	0	0	0	0			Both
EX_csn(u)	cytosineexchange	csn[u] <=>	0	0	0	0	0	0			Both
EX_ctbt(u)	crotonobetaineexchange	ctbt[u] <=>	0	0	0	0	0	0			Both
EX_dextrin(u)	Dextrinexchange	dextrin[u] <=>	0	0	0	0	0	0			Both
EX_dgchol(u)	glycochenodeoxycholateexchange	dgchol[u] <=>	0	0	0	0	0	0			Both
EX_dhcinnm(u)	2,3-dihydroxicinnamic acidexchange	dhcinnm[u] <=>	0	0	0	0	0	0			Both
EX_dopa(u)	dopaminium(1+)exchange	dopa[u] <=>	0	0	0	0	0	0			Both
EX_dsT_antigen(u)	disialyl-T antigenexchange	dsT_antigen[u] <=>	0	0	0	0	0	0			Both
EX_etha(u)	etha[c]exchange	etha[u] <=>	0	0	0	0	0	0			Both
EX_ethso3(u)	ethanesulfonateexchange	ethso3[u] <=>	0	0	0	0	0	0			Both
EX_f1a(u)	F1alphaexchange	f1a[u] <=>	0	0	0	0	0	0			Both
EX_fecrm(u)	Ferrichromeexchange	fecrm[u] <=>	0	0	0	0	0	0			Both
EX_fuc1p_L(u)	L-Fucose 1-phosphateexchange	fuc1p_L[u] <=>	0	0	0	0	0	0			Both
EX_galct_D(u)	D-Galactarateexchange	galct_D[u] <=>	0	0	0	0	0	0			Both
EX_galctn_D(u)	D-Galactonateexchange	galctn_D[u] <=>	0	0	0	0	0	0			Both
EX_galt(u)	galactitolexchange	galt[u] <=>	0	0	0	0	0	0			Both
EX_gbbtn(u)	gamma-butyrobetaineexchange	gbbtn[u] <=>	0	0	0	0	0	0			Both
EX_glcr(u)	D-glucarate(2-)exchange	glcr[u] <=>	0	0	0	0	0	0			Both
EX_glyasn(u)	Glycyl-L-asparagineexchange	glyasn[u] <=>	0	0	0	0	0	0			Both
EX_glyasp(u)	Glycyl-L-aspartateexchange	glyasp[u] <=>	0	0	0	0	0	0			Both
EX_glyb(u)	glycine betaineexchange	glyb[u] <=>	0	0	0	0	0	0			Both
EX_glycys(u)	Gly-Cysexchange	glycys[u] <=>	0	0	0	0	0	0			Both
EX_glygln(u)	Glycyl-L-glutamineexchange	glygln[u] <=>	0	0	0	0	0	0			Both
EX_glyglu(u)	Glycyl-L-glutamateexchange	glyglu[u] <=>	0	0	0	0	0	0			Both
EX_glymet(u)	Glycyl-L-methionineexchange	glymet[u] <=>	0	0	0	0	0	0			Both
EX_glytyr(u)	Glycyl-L-tyrosineexchange	glytyr[u] <=>	0	0	0	0	0	0			Both
EX_gncore1(u)	GlcNAc-alpha-1,4-Core 1exchange	gncore1[u] <=>	0	0	0	0	0	0			Both
EX_gncore2(u)	GlcNAc-alpha-1,4-Core 2exchange	gncore2[u] <=>	0	0	0	0	0	0			Both
EX_hexs(u)	hexanesulfonateexchange	hexs[u] <=>	0	0	0	0	0	0			Both
EX_hg2(u)	Hg2+exchange	hg2[u] <=>	0	0	0	0	0	0			Both
EX_ind3ac(u)	indole-3-acetateexchange	ind3ac[u] <=>	0	0	0	0	0	0			Both
EX_isetac(u)	Isethionic acidexchange	isetac[u] <=>	0	0	0	0	0	0			Both
EX_kesto(u)	Kestose (2 fru, 1 glc inulin-type fructo-oligosaccharide)exchange	kesto[u] <=>	0	0	0	0	0	0			Both
EX_kestottr(u)	Kestotetraose (3 fru, 1 glc inulin-type fructo-oligosaccharide)exchange	kestottr[u] <=>	0	0	0	0	0	0			Both
EX_malthx(u)	Maltohexaoseexchange	malthx[u] <=>	0	0	0	0	0	0			Both
EX_man6p(u)	D-Mannose 6-phosphateexchange	man6p[u] <=>	0	0	0	0	0	0			Both
EX_mantr(u)	mannotriose (beta-1,4)exchange	mantr[u] <=>	0	0	0	0	0	0			Both
EX_met_D(u)	D-Methionineexchange	met_D[u] <=>	0	0	0	0	0	0			Both
EX_metala(u)	L-methionyl-L-alanineexchange	metala[u] <=>	0	0	0	0	0	0			Both
EX_metsox_R_L(u)	L-methionine-R-sulfoxideexchange	metsox_R_L[u] <=>	0	0	0	0	0	0			Both
EX_metsox_S_L(u)	L-Methionine Sulfoxideexchange	metsox_S_L[u] <=>	-1	0	-1	0	0	0			Both
EX_mobd(u)	Molybdateexchange	mobd[u] <=>	0	0	0	0	0	0			Both
EX_mops(u)	3-(n-Morpholino)Propanesulfonic Acidexchange	mops[u] <=>	0	0	0	0	0	0			Both
EX_mso3(u)	methanesulfonateexchange	mso3[u] <=>	0	0	0	0	0	0			Both
EX_pb(u)	Leadexchange	pb[u] <=>	0	0	0	0	0	0			Both
EX_sT_antigen(u)	sialyl-T antigenexchange	sT_antigen[u] <=>	0	0	0	0	0	0			Both
EX_sTn_antigen(u)	sialyl-Tn antigenexchange	sTn_antigen[u] <=>	0	0	0	0	0	0			Both
EX_salcn(u)	Salicinexchange	salcn[u] <=>	0	0	0	0	0	0			Both
EX_ser_D(u)	D-serineexchange	ser_D[u] <=>	0	0	0	0	0	0			Both
EX_srtn(u)	serotonin(1+)exchange	srtn[u] <=>	0	0	0	0	0	0			Both
EX_stys(u)	Stachyoseexchange	stys[u] <=>	0	0	0	0	0	0			Both
EX_sulfac(u)	sulfoacetateexchange	sulfac[u] <=>	0	0	0	0	0	0			Both
EX_tdchola(u)	taurochenodeoxycholateexchange	tdchola[u] <=>	0	0	0	0	0	0			Both
EX_tma(u)	trimethylamineexchange	tma[u] <=>	0	1	0	1	0	0			Both
EX_tmao(u)	Trimethylamine N-oxideexchange	tmao[u] <=>	0	1	0	1	0	0			Beneficial
EX_tsul(u)	thiosulfate(2-)exchange	tsul[u] <=>	0	0	0	0	0	0			Beneficial
EX_ura(u)	uracilexchange	ura[u] <=>	-1	0	-1	0	0	0			Beneficial
EX_urea(u)	Ureaexchange	urea[u] <=>	0	0	0	0	0	0			Beneficial
EX_4abut(u)	4-Aminobutanoateexchange	4abut[u] <=>	0	0	0	0	0	0	Exchange/demand reaction
EX_Tyr_ggn(u)	Tyr-194 of apo-glycogenin protein (primer for glycogen synthesis)exchange	Tyr_ggn[u] <=>	0	0	0	0	0	0	Exchange/demand reaction
EX_adn(u)	Adenosineexchange	adn[u] <=>	-1	0	-1	0	0	0	Exchange/demand reaction
EX_adocbl(u)	Adenosylcobalaminexchange	adocbl[u] <=>	-1	0	-1	0	0	0	Exchange/demand reaction
EX_ala_D(u)	D-alanineexchange	ala_D[u] <=>	-1	0	-1	0	0	0	Exchange/demand reaction
EX_arg_L(u)	L-argininium(1+)exchange	arg_L[u] <=>	-0.15	0	-0.15	0	0	0	Exchange/demand reaction
EX_asp_L(u)	L-aspartate(1-)exchange	asp_L[u] <=>	-0.225	0	-0.225	0	0	0	Exchange/demand reaction
EX_btn(u)	Biotinexchange	btn[u] <=>	-1	0	-1	0	0	0	Exchange/demand reaction
EX_chol(u)	Cholineexchange	chol[u] <=>	-1	0	-1	0	0	0	Exchange/demand reaction
EX_cholate(u)	Cholateexchange	cholate[u] <=>	0	0	0	0	0	0	Exchange/demand reaction
EX_cys_L(u)	L-cysteineexchange	cys_L[u] <=>	-1	0	-1	0	0	0	Exchange/demand reaction
EX_cytd(u)	Cytidineexchange	cytd[u] <=>	-1	0	-1	0	0	0	Exchange/demand reaction
EX_dad_2(u)	2-deoxyadenosineexchange	dad_2[u] <=>	-1	0	-1	0	0	0	Exchange/demand reaction
EX_dcyt(u)	Deoxycytidineexchange	dcyt[u] <=>	-1	0	-1	0	0	0	Exchange/demand reaction
EX_dgsn(u)	Deoxyguanosineexchange	dgsn[u] <=>	-1	0	-1	0	0	0	Exchange/demand reaction
EX_din(u)	Deoxyinosineexchange	din[u] <=>	0	0	0	0	0	0	Exchange/demand reaction
EX_duri(u)	Deoxyuridineexchange	duri[u] <=>	0	0	0	0	0	0	Exchange/demand reaction
EX_gam(u)	D-Glucosamineexchange	gam[u] <=>	-1	0	-1	0	0	0	Exchange/demand reaction
EX_gchola(u)	glycocholateexchange	gchola[u] <=>	0	0	0	0	0	0	Exchange/demand reaction
EX_glu_L(u)	L-glutamate(1-)exchange	glu_L[u] <=>	-0.18	0	-0.18	0	0	0	Exchange/demand reaction
EX_gly(u)	Glycineexchange	gly[u] <=>	-0.45	0	-0.45	0	0	0	Exchange/demand reaction
EX_glygn2(u)	glycogen, structure 2 (glycogenin-1,6-{7[1,4-Glc], 4[1,4-Glc]})exchange	glygn2[u] <=>	0	0	0	0	0	0	Exchange/demand reaction
EX_glygn4(u)	glycogen, structure 4 (glycogenin-1,6-{2[1,4-Glc], [1,4-Glc]})exchange	glygn4[u] <=>	0	0	0	0	0	0	Exchange/demand reaction
EX_glygn5(u)	glycogen, structure 5 (glycogenin-2[1,4-Glc])exchange	glygn5[u] <=>	0	0	0	0	0	0	Exchange/demand reaction
EX_glyphe(u)	Glycylphenylalanineexchange	glyphe[u] <=>	0	0	0	0	0	0	Exchange/demand reaction
EX_glypro(u)	Glycylprolineexchange	glypro[u] <=>	0	0	0	0	0	0	Exchange/demand reaction
EX_gsn(u)	Guanosineexchange	gsn[u] <=>	-1	0	-1	0	0	0	Exchange/demand reaction
EX_h2o(u)	H2Oexchange	h2o[u] <=>	-10	0	-10	0	0	0	Exchange/demand reaction
EX_his_L(u)	L-histidineexchange	his_L[u] <=>	-0.15	0	-0.15	0	0	0	Exchange/demand reaction
EX_ile_L(u)	L-isoleucineexchange	ile_L[u] <=>	-0.15	0	-0.15	0	0	0	Exchange/demand reaction
EX_lac_L(u)	(S)-lactateexchange	lac_L[u] <=>	0	0	0	0	0	0	Exchange/demand reaction
EX_lys_L(u)	L-lysinium(1+)exchange	lys_L[u] <=>	-0.15	0	-0.15	0	0	0	Exchange/demand reaction
EX_met_L(u)	L-methionineexchange	met_L[u] <=>	-0.18	0	-0.18	0	0	0	Exchange/demand reaction
EX_nac(u)	Nicotinateexchange	nac[u] <=>	-1	0	-1	0	0	0	Exchange/demand reaction
EX_ncam(u)	Nicotinamideexchange	ncam[u] <=>	-1	0	-1	0	0	0	Exchange/demand reaction
EX_o2(u)	O2exchange	o2[u] <=>	-1	0	-1	0	0	0	Exchange/demand reaction
EX_orn(u)	Ornithineexchange	orn[u] <=>	-1	0	-1	0	0	0	Exchange/demand reaction
EX_phe_L(u)	L-phenylalanineexchange	phe_L[u] <=>	-1	0	-1	0	0	0	Exchange/demand reaction
EX_pro_L(u)	L-prolineexchange	pro_L[u] <=>	-0.18	0	-0.18	0	0	0	Exchange/demand reaction
EX_ptrc(u)	Putrescineexchange	ptrc[u] <=>	-1	0	-1	0	0	0	Exchange/demand reaction
EX_pydam(u)	Pyridoxamineexchange	pydam[u] <=>	-1	0	-1	0	0	0	Exchange/demand reaction
EX_pydxn(u)	Pyridoxineexchange	pydxn[u] <=>	-1	0	-1	0	0	0	Exchange/demand reaction
EX_ribflv(u)	Riboflavinexchange	ribflv[u] <=>	-1	0	-1	0	0	0	Exchange/demand reaction
EX_sbt_D(u)	D-glucitolexchange	sbt_D[u] <=>	0	0	0	0	0	0	Exchange/demand reaction
EX_spmd(u)	Spermidineexchange	spmd[u] <=>	-1	0	-1	0	0	0	Exchange/demand reaction
EX_taur(u)	Taurineexchange	taur[u] <=>	0	0	0	0	0	0	Exchange/demand reaction
EX_tchola(u)	taurocholic acidexchange	tchola[u] <=>	0	0	0	0	0	0	Exchange/demand reaction
EX_trp_L(u)	L-tryptophanexchange	trp_L[u] <=>	-0.08182	0	-0.08182	0	0	0	Exchange/demand reaction
EX_tyr_L(u)	L-tyrosineexchange	tyr_L[u] <=>	-1	0	-1	0	0	0	Exchange/demand reaction
EX_uri(u)	Uridineexchange	uri[u] <=>	-1	0	-1	0	0	0	Exchange/demand reaction
EX_val_L(u)	L-valineexchange	val_L[u] <=>	-0.18	0	-0.18	0	0	0	Exchange/demand reaction
EX_tyr_L(u)	L-tyrosineexchange	tyr_L[u] <=>	-1	0	-1	0	0	0	Exchange/demand reaction
EX_uri(u)	Uridineexchange	uri[u] <=>	-1	0	-1	0	0	0	Exchange/demand reaction
EX_val_L(u)	L-valineexchange	val_L[u] <=>	-0.18	0	-0.18	0	0	0	Exchange/demand reaction

## Sheet: Effect of beneficial bact
Additional file 7- Bacterial secretion products. d) Effect of addition of probiotics to a gut microbiome with harmful bacteria
			Harmful gut microbiome		Gut microbiome - harmful + beneficial bacteria
Rxns	Rxn names	Formula	Min flux	Max flux	Min flux	Max flux	Mean shift	Range change	Subsytem	Type
EX_h2o(e)	H2Oexchange	h2o[e] <=>	0	74.5592	0	69.5071	2.52604	5.05208	Exchange/demand reaction	Foreign
EX_h(u)	protonexchange	h[u] <=>	-1	36.0829	-1	39.1778	1.54746	3.09491	Exchange/demand reaction	Foreign
EX_h(u)	protonexchange	h[u] <=>	-1	36.0829	-1	39.1778	1.54746	3.09491	Exchange/demand reaction	Foreign
EX_ribflv(e)	Riboflavinexchange	ribflv[e] ->	0	3.59765	0	0.984026	1.30681	2.61362	Exchange/demand reaction	Foreign
EX_co2(e)	CO2exchange	co2[e] <=>	0	41.3567	0	38.8215	1.26758	2.53517	Exchange/demand reaction	Common
EX_o2(e)	O2exchange	o2[e] ->	-1	28.7951	-1	30.6943	0.94958	1.89916	Exchange/demand reaction	Foreign
EX_ser_L(u)	L-serineexchange	ser_L[u] <=>	-1	6.10048	-1	4.36363	0.868425	1.73685	Exchange/demand reaction	Foreign
EX_ser_L(u)	L-serineexchange	ser_L[u] <=>	-1	6.10048	-1	4.36363	0.868425	1.73685	Exchange/demand reaction	Foreign
EX_no(u)	Nitric oxideexchange	no[u] ->	0	7.10048	0	5.36363	0.868425	1.73685	Exchange/demand reaction	Foreign
EX_ala_L(u)	L-alanineexchange	ala_L[u] <=>	-1	6.10048	-1	4.36363	0.868425	1.73685	Exchange/demand reaction	Common
EX_ala_L(u)	L-alanineexchange	ala_L[u] <=>	-1	6.10048	-1	4.36363	0.868425	1.73685	Exchange/demand reaction	Foreign
EX_gly(e)	Glycineexchange	gly[e] <=>	0	7.10048	0	5.36363	0.868425	1.73685	Exchange/demand reaction	Common
EX_ala_L(e)	L-alanineexchange	ala_L[e] <=>	0	7.10048	0	5.36363	0.868425	1.73685	Exchange/demand reaction	Foreign
EX_ala_D(e)	D-alanineexchange	ala_D[e] <=>	0	7.10048	0	5.36363	0.868425	1.73685	Exchange/demand reaction	Common
EX_ser_L(e)	L-serineexchange	ser_L[e] <=>	0	7.10048	0	5.36363	0.868425	1.73685	Exchange/demand reaction	Foreign
EX_thr_L(u)	L-threonineexchange	thr_L[u] <=>	-0.225	6.87548	-0.225	5.13863	0.868425	1.73685	Exchange/demand reaction	Foreign
EX_thr_L(u)	L-threonineexchange	thr_L[u] <=>	-0.225	6.87548	-0.225	5.13863	0.868425	1.73685	Exchange/demand reaction	Foreign
EX_ala_B(e)	beta-alanineexchange	ala_B[e] ->	0	10.6024	0	9.11001	0.746176	1.49235	Exchange/demand reaction	Foreign
EX_gsn(e)	Guanosineexchange	gsn[e] <=>	0	6.85292	0	5.36363	0.744646	1.48929	Exchange/demand reaction	Foreign
EX_lac_L(e)	(S)-lactateexchange	lac_L[e] ->	0	19.0818	0	17.8081	0.636846	1.27369	Exchange/demand reaction	Foreign
EX_rib_D(e)	D-riboseexchange	rib_D[e] <=>	0	7.12881	0	5.86898	0.629917	1.25983	Exchange/demand reaction	Common
EX_nac(e)	Nicotinateexchange	nac[e] ->	0	9.03557	0	7.84117	0.597197	1.19439	Exchange/demand reaction	Foreign
EX_thr_L(e)	L-threonineexchange	thr_L[e] <=>	0	6.48147	0	5.36363	0.558922	1.11784	Exchange/demand reaction	Common
EX_pro_L(e)	L-prolineexchange	pro_L[e] <=>	0	6.46928	0	5.36363	0.552825	1.10565	Exchange/demand reaction	Foreign
EX_ppa(u)	Propionate exchange	ppa[u] <=>	0	11.8814	0	10.7936	0.543895	1.08779	Exchange/demand reaction	Common
EX_adn(e)	Adenosineexchange	adn[e] <=>	0	6.39606	0	5.35433	0.520866	1.04173	Exchange/demand reaction	Foreign
EX_dgsn(e)	Deoxyguanosineexchange	dgsn[e] <=>	0	6.39606	0	5.36363	0.516215	1.03243	Exchange/demand reaction	Foreign
EX_asp_L(e)	L-aspartate(1-)exchange	asp_L[e] <=>	0	6.3677	0	5.36363	0.502034	1.00407	Exchange/demand reaction	Common
EX_dad_2(e)	2-deoxyadenosineexchange	dad_2[e] <=>	0	5.94068	0	5.06996	0.435357	0.870715	Exchange/demand reaction	Common
EX_ncam(e)	Nicotinamideexchange	ncam[e] ->	0	5.03546	0	4.16511	0.435174	0.870347	Exchange/demand reaction	Foreign
EX_orn(e)	Ornithineexchange	orn[e] <=>	0	3.55024	0	2.68182	0.434212	0.868425	Exchange/demand reaction	Foreign
EX_gln_L(e)	L-glutamineexchange	gln_L[e] <=>	0	3.55024	0	2.68182	0.434212	0.868425	Exchange/demand reaction	Foreign
EX_gln_L(u)	L-glutamineexchange	gln_L[u] <=>	-0.18	3.37024	-0.18	2.50182	0.434212	0.868425	Exchange/demand reaction	Foreign
EX_gln_L(u)	L-glutamineexchange	gln_L[u] <=>	-0.18	3.37024	-0.18	2.50182	0.434212	0.868425	Exchange/demand reaction	Foreign
EX_urea(e)	Ureaexchange	urea[e] ->	0	3.55024	0	2.68182	0.434212	0.868425	Exchange/demand reaction	Common
EX_asn_L(u)	L-asparagineexchange	asn_L[u] <=>	-0.225	3.32524	-0.225	2.45682	0.434212	0.868425	Exchange/demand reaction	Foreign
EX_asn_L(u)	L-asparagineexchange	asn_L[u] <=>	-0.225	3.32524	-0.225	2.45682	0.434212	0.868425	Exchange/demand reaction	Common
EX_asn_L(e)	L-asparagineexchange	asn_L[e] <=>	0	3.55024	0	2.68182	0.434212	0.868425	Exchange/demand reaction	Common
EX_lys_L(e)	L-lysinium(1+)exchange	lys_L[e] <=>	0	3.55024	0	2.68182	0.434212	0.868425	Exchange/demand reaction	Foreign
EX_ptrc(e)	Putrescineexchange	ptrc[e] <=>	0	3.55024	0	2.68182	0.434212	0.868425	Exchange/demand reaction	Foreign
EX_dcyt(e)	Deoxycytidineexchange	dcyt[e] <=>	0	3.53412	0	2.68182	0.426152	0.852304	Exchange/demand reaction	Common
EX_cytd(e)	Cytidineexchange	cytd[e] <=>	0	3.53412	0	2.68182	0.426152	0.852304	Exchange/demand reaction	Foreign
EX_fru(e)	D-Fructoseexchange	fru[e] <=>	0	5.94068	0	5.17234	0.384169	0.768339	Exchange/demand reaction	Foreign
EX_glc_D(e)	D-glucoseexchange	glc_D[e] <=>	0	5.94068	0	5.23539	0.352642	0.705284	Exchange/demand reaction	Common
EX_urate(e)	Urateexchange	urate[e] ->	0	9.57769	0	8.9011	0.338296	0.676592	Exchange/demand reaction	Common
EX_citr_L(e)	citr_L[e]exchange	citr_L[e] <=>	0	2.36683	0	1.78788	0.289475	0.57895	Exchange/demand reaction	Foreign
EX_his_L(e)	L-histidineexchange	his_L[e] <=>	0	2.36683	0	1.78788	0.289475	0.57895	Exchange/demand reaction	Common
EX_ile_L(e)	L-isoleucineexchange	ile_L[e] <=>	0	4.22218	0	3.69643	0.262872	0.525743	Exchange/demand reaction	Foreign
EX_leu_L(u)	L-leucineexchange	leu_L[u] <=>	-0.15	4.1844	-0.15	3.66412	0.260142	0.520284	Exchange/demand reaction	Foreign
EX_leu_L(u)	L-leucineexchange	leu_L[u] <=>	-0.15	4.1844	-0.15	3.66412	0.260142	0.520284	Exchange/demand reaction	Foreign
EX_h(e)	protonexchange	h[e] <=>	0	13.3047	0	13.8163	0.255809	0.511619	Exchange/demand reaction	Foreign
EX_val_L(e)	L-valineexchange	val_L[e] <=>	0	4.82928	0	4.33891	0.245187	0.490374	Exchange/demand reaction	Foreign
EX_spmd(e)	Spermidineexchange	spmd[e] <=>	0	3.24763	0	2.78207	0.232782	0.465564	Exchange/demand reaction	Foreign
EX_uri(e)	Uridineexchange	uri[e] <=>	0	4.99727	0	4.555	0.221134	0.442267	Exchange/demand reaction	Foreign
EX_ins(e)	Inosineexchange	ins[e] <=>	0	6.65699	0	6.22059	0.218204	0.436407	Exchange/demand reaction	Foreign
EX_trp_L(e)	L-tryptophanexchange	trp_L[e] <=>	0	3.30956	0	2.87534	0.217107	0.434213	Exchange/demand reaction	Common
EX_arg_L(e)	L-argininium(1+)exchange	arg_L[e] <=>	0	1.77512	0	1.34091	0.217106	0.434212	Exchange/demand reaction	Foreign
EX_leu_L(e)	L-leucineexchange	leu_L[e] <=>	0	4.0244	0	3.60106	0.21167	0.423339	Exchange/demand reaction	Common
EX_duri(e)	Deoxyuridineexchange	duri[e] <=>	0	4.94375	0	4.555	0.194374	0.388747	Exchange/demand reaction	Common
EX_tyr_L(e)	L-tyrosineexchange	tyr_L[e] <=>	0	3.74661	0	3.37082	0.187894	0.375788	Exchange/demand reaction	Foreign
EX_phe_L(e)	L-phenylalanineexchange	phe_L[e] <=>	0	4.13098	0	3.76072	0.18513	0.37026	Exchange/demand reaction	Foreign
EX_din(e)	Deoxyinosineexchange	din[e] <=>	0	6.15212	0	5.79988	0.176119	0.352237	Exchange/demand reaction	Foreign
EX_dag_hs(u)	diglycerideexchange	dag_hs[u] <=>	-0.103967	-0.103968	-0.190467	-0.190468	0.0864997	1.48855e-11	Exchange/demand reaction	Foreign
EX_met_L(e)	L-methionineexchange	met_L[e] <=>	0	4.24985	0	4.17885	0.0354989	0.0709977	Exchange/demand reaction	Foreign
EX_cys_L(e)	L-cysteineexchange	cys_L[e] <=>	0	4.24985	0	4.17952	0.0351658	0.0703317	Exchange/demand reaction	Foreign
EX_taur(e)	Taurineexchange	taur[e] ->	0	4.24985	0	4.17952	0.0351658	0.0703317	Exchange/demand reaction	Foreign
EX_chsterol(u)	cholesterolexchange	chsterol[u] <=>	-0.004958	1.35146	-0.004958	1.38867	0.0186006	0.0372013	Exchange/demand reaction	Common
EX_chsterol(e)	cholesterolexchange	chsterol[e] ->	0	1.35642	0	1.39362	0.0186006	0.0372013	Exchange/demand reaction	Common
EX_slfcys(e)	S-Sulfo-L-cysteineexchange	slfcys[e] ->	0	2.12493	0	2.08976	0.0175829	0.0351658	Exchange/demand reaction	Foreign
EX_co(e)	carbon monoxideexchange	co[e] ->	0	1.41433	0	1.43945	0.0125616	0.0251232	Exchange/demand reaction	Foreign
EX_bilglcur(u)	mono(glucosyluronic acid)bilirubin(2-)exchange	bilglcur[u] ->	0	1.41433	0	1.43945	0.0125616	0.0251232	Exchange/demand reaction	Foreign
EX_sprm(e)	spermine(4+)exchange	sprm[e] <=>	0	2.10554	0	2.08655	0.00949474	0.0189895	Exchange/demand reaction	Foreign
EX_ribflv(u)	Riboflavinexchange	ribflv[u] <=>	-1	0	-1	-0.015974	0.007987	0.015974	Exchange/demand reaction	Foreign
EX_thymd(u)	Thymidineexchange	thymd[u] <=>	-0.0344972	0	-0.0426916	0	0.00409721	0.00819441	Exchange/demand reaction	Foreign
EX_thymd(u)	Thymidineexchange	thymd[u] <=>	-0.0344972	0	-0.0426916	0	0.00409721	0.00819441	Exchange/demand reaction	Foreign
EX_bildglcur(u)	bis(beta-glucosyluronate)bilirubinexchange	bildglcur[u] ->	0	1.30401	0	1.29698	0.00351349	0.00702698	Exchange/demand reaction	Foreign
EX_bildglcur(e)	bis(beta-glucosyluronate)bilirubinexchange	bildglcur[e] ->	0	1.30401	0	1.29698	0.00351349	0.00702698	Exchange/demand reaction	Foreign
EX_pnto_R(u)	(R)-Pantothenateexchange	pnto_R[u] <=>	-1	-0.0111873	-1	-0.015974	0.00239335	0.0047867	Exchange/demand reaction	Foreign
EX_pnto_R(e)	(R)-Pantothenateexchange	pnto_R[e] ->	0	0.988813	0	0.984026	0.00239335	0.0047867	Exchange/demand reaction	Foreign
EX_5mthf(e)	5-Methyltetrahydrofolateexchange	5mthf[e] ->	0	0.99524	0	0.99128	0.00198012	0.00396024	Exchange/demand reaction	Foreign
EX_fol(u)	Folateexchange	fol[u] <=>	-1	-0.00475999	-1	-0.00872023	0.00198012	0.00396024	Exchange/demand reaction	Foreign
EX_fol(u)	Folateexchange	fol[u] <=>	-1	-0.00475999	-1	-0.00872023	0.00198012	0.00396024	Exchange/demand reaction	Foreign
EX_pydx(u)	Pyridoxalexchange	pydx[u] <=>	-1	-0.00277421	-1	0	0.0013871	0.00277421	Exchange/demand reaction	Foreign
EX_pydx(u)	Pyridoxalexchange	pydx[u] <=>	-1	-0.00277421	-1	0	0.0013871	0.00277421	Exchange/demand reaction	Foreign
EX_pydx(e)	Pyridoxalexchange	pydx[e] ->	0	0.997226	0	1	0.0013871	0.00277421	Exchange/demand reaction	Foreign
EX_fe2(u)	Fe2+exchange	fe2[u] <=>	-1	-0.0247812	-1	-0.0225117	0.00113475	0.0022695	Exchange/demand reaction	Foreign
EX_fe2(u)	Fe2+exchange	fe2[u] <=>	-1	-0.0247812	-1	-0.0225117	0.00113475	0.0022695	Exchange/demand reaction	Foreign
EX_fe3(e)	Fe3+exchange	fe3[e] ->	0	1.97291	0	1.97458	0.000836752	0.0016735	Exchange/demand reaction	Foreign
EX_cl(e)	Chlorideexchange	cl[e] <=>	0	0.981862	0	0.983298	0.000717754	0.00143551	Exchange/demand reaction	Foreign
EX_k(e)	potassiumexchange	k[e] <=>	0	0.981862	0	0.983298	0.000717754	0.00143551	Exchange/demand reaction	Foreign
EX_k(u)	potassiumexchange	k[u] <=>	-1	-0.0181377	-1	-0.0167022	0.000717754	0.00143551	Exchange/demand reaction	Foreign
EX_cl(u)	Chlorideexchange	cl[u] <=>	-1	-0.0181377	-1	-0.0167022	0.000717754	0.00143551	Exchange/demand reaction	Foreign
EX_cl(u)	Chlorideexchange	cl[u] <=>	-1	-0.0181377	-1	-0.0167022	0.000717754	0.00143551	Exchange/demand reaction	Foreign
EX_k(u)	potassiumexchange	k[u] <=>	-1	-0.0181377	-1	-0.0167022	0.000717754	0.00143551	Exchange/demand reaction	Foreign
EX_gal(e)	D-Galactoseexchange	gal[e] <=>	0	0.315857	0	0.314771	0.000543111	0.00108622	Exchange/demand reaction	Foreign
EX_pheme(u)	Protohemeexchange	pheme[u] <=>	-1	-0.00230905	-1	-0.00290505	0.000298	0.000596001	Exchange/demand reaction	Foreign
EX_pheme(u)	Protohemeexchange	pheme[u] <=>	-1	-0.00230905	-1	-0.00290505	0.000298	0.000596001	Exchange/demand reaction	Foreign
EX_thm(u)	Thiaminexchange	thm[u] <=>	-1	-0.00541035	-1	-0.00581018	0.000199918	0.000399836	Exchange/demand reaction	Foreign
EX_thm(u)	Thiaminexchange	thm[u] <=>	-1	-0.00541035	-1	-0.00581018	0.000199918	0.000399836	Exchange/demand reaction	Foreign
EX_thm(e)	Thiaminexchange	thm[e] <=>	0	0.99459	0	0.99419	0.000199918	0.000399836	Exchange/demand reaction	Foreign
EX_pect(u)	pectinsexchange	pect[u] <=>	-3.33866e-05	8.52703e-07	0	0	1.62669e-05	3.42393e-05	Exchange/demand reaction	Foreign
EX_hco3(e)	Bicarbonateexchange	hco3[e] <=>	-1	-1.61204e-05	-1	-2.95324e-05	6.70599e-06	1.3412e-05	Exchange/demand reaction	Foreign
EX_pi(e)	hydrogenphosphateexchange	pi[e] ->	0	-8.12074e-07	0	-8.12044e-07	1.5274e-11	3.0548e-11	Exchange/demand reaction	Foreign
EX_pi(u)	hydrogenphosphateexchange	pi[u] <=>	-1	-1	-1	-1	1.31064e-11	2.62128e-11	Exchange/demand reaction	Foreign
EX_pi(u)	hydrogenphosphateexchange	pi[u] <=>	-1	-1	-1	-1	1.31064e-11	2.62128e-11	Exchange/demand reaction	Foreign
EX_lpchol_hs(e)	lysophosphatidylcholineexchange	lpchol_hs[e] ->	0	-8.12068e-07	0	-8.12045e-07	1.15938e-11	2.31875e-11	Exchange/demand reaction	Foreign
EX_xolest2_hs(e)	cholesterol esterexchange	xolest2_hs[e] ->	0	-8.12068e-07	0	-8.12045e-07	1.15938e-11	2.31875e-11	Exchange/demand reaction	Foreign
EX_amp(u)	AMPexchange	amp[u] <=>	-1	-1	-1	-1	1.10552e-11	2.21101e-11	Exchange/demand reaction	Foreign
EX_amp(u)	AMPexchange	amp[u] <=>	-1	-1	-1	-1	1.10552e-11	2.21101e-11	Exchange/demand reaction	Foreign
EX_pchol_hs(e)	Phosphatidylcholineexchange	pchol_hs[e] ->	0	-8.12068e-07	0	-8.12046e-07	1.10029e-11	2.20058e-11	Exchange/demand reaction	Foreign
EX_ppi(u)	Diphosphateexchange	ppi[u] <=>	0	-4.06034e-07	0	-4.0602e-07	6.88249e-12	1.3765e-11	Exchange/demand reaction	Foreign
EX_ppi(u)	Diphosphateexchange	ppi[u] <=>	0	-4.06034e-07	0	-4.0602e-07	6.88249e-12	1.3765e-11	Exchange/demand reaction	Foreign
EX_na1(e)	Sodiumexchange	na1[e] <=>	0	1	-2.27374e-13	1	2.54685e-13	5.4623e-14	Exchange/demand reaction	Foreign
EX_na1(u)	Sodiumexchange	na1[u] <=>	-1	-1.50149e-14	-1	0	7.54952e-15	1.4988e-14	Exchange/demand reaction	Foreign
EX_na1(u)	Sodiumexchange	na1[u] <=>	-1	-1.50149e-14	-1	0	7.54952e-15	1.4988e-14	Exchange/demand reaction	Foreign
EX_25hvitd3(u)	calcidiolexchange	25hvitd3[u] <=>	0	0	0	0	0	0	Exchange/demand reaction	Foreign
EX_34dhphe(u)	L-dopaexchange	34dhphe[u] <=>	0	0	0	0	0	0	Exchange/demand reaction	Foreign
EX_34dhphe(e)	L-dopaexchange	34dhphe[e] ->	0	0	0	0	0	0	Exchange/demand reaction	Foreign
EX_4abut(u)	4-Aminobutanoateexchange	4abut[u] <=>	0	0	0	0	0	0	Exchange/demand reaction	Foreign
EX_4hpro_LT(e)	trans-4-hydroxy-L-prolineexchange	4hpro_LT[e] ->	0	0	0	0	0	0	Exchange/demand reaction	Foreign
EX_4hpro_LT(u)	trans-4-hydroxy-L-prolineexchange	4hpro_LT[u] <=>	0	0	0	0	0	0	Exchange/demand reaction	Foreign
EX_5mthf(u)	5-Methyltetrahydrofolateexchange	5mthf[u] <=>	0	0	0	0	0	0	Exchange/demand reaction	Foreign
EX_adocbl(u)	Adenosylcobalaminexchange	adocbl[u] <=>	-1	0	-1	0	0	0	Exchange/demand reaction	Foreign
EX_ala_D(u)	D-alanineexchange	ala_D[u] <=>	-1	0	-1	0	0	0	Exchange/demand reaction	Foreign
EX_alaala(u)	D-Alanyl-D-alanineexchange	alaala[u] <=>	0	0	0	0	0	0	Exchange/demand reaction	Foreign
EX_arachd(u)	arachidonateexchange	arachd[u] <=>	-0.003328	0	-0.003328	0	0	0	Exchange/demand reaction	Foreign
EX_arg_L(u)	L-argininium(1+)exchange	arg_L[u] <=>	-0.15	0	-0.15	0	0	0	Exchange/demand reaction	Foreign
EX_ascb_L(u)	L-ascorbateexchange	ascb_L[u] <=>	0	0	0	0	0	0	Exchange/demand reaction	Foreign
EX_asp_D(u)	D-aspartate(1-)exchange	asp_D[u] <=>	0	0	0	0	0	0	Exchange/demand reaction	Foreign
EX_asp_L(u)	L-aspartate(1-)exchange	asp_L[u] <=>	-0.225	0	-0.225	0	0	0	Exchange/demand reaction	Foreign
EX_avite1(u)	(+)-alpha-tocopherolexchange	avite1[u] <=>	-1	0	-1	0	0	0	Exchange/demand reaction	Foreign
EX_bglc(u)	beta-glucansexchange	bglc[u] <=>	-7.05e-08	0	-7.05e-08	0	0	0	Exchange/demand reaction	Foreign
EX_btn(u)	Biotinexchange	btn[u] <=>	-1	0	-1	0	0	0	Exchange/demand reaction	Foreign
EX_c8crn(e)	octanoyl carnitineexchange	c8crn[e] ->	0	0	0	0	0	0	Exchange/demand reaction	Foreign
EX_carn(u)	carnosineexchange	carn[u] <=>	0	0	0	0	0	0	Exchange/demand reaction	Foreign
EX_dchac(u)	deoxycholic acidexchange	dchac[u] <=>	0	0	0	0	0	0	Exchange/demand reaction	Foreign
EX_fad(u)	Flavin adenine dinucleotide oxidizedexchange	fad[u] <=>	0	0	0	0	0	0	Exchange/demand reaction	Foreign
EX_gchola(u)	glycocholateexchange	gchola[u] <=>	0	0	0	0	0	0	Exchange/demand reaction	Foreign
EX_glgchlo(u)	beta glucan-glycocholate complexexchange	glgchlo[u] <=>	0	7.05e-08	0	7.05e-08	0	0	Exchange/demand reaction	Foreign
EX_gltcho(u)	beta glucan-taurocholic acid complexexchange	gltcho[u] <=>	0	7.05e-08	0	7.05e-08	0	0	Exchange/demand reaction	Foreign
EX_gltdechol(u)	beta glucan-taurodeoxycholic acid complexexchange	gltdechol[u] <=>	0	7.05e-08	0	7.05e-08	0	0	Exchange/demand reaction	Foreign
EX_glu_L(u)	L-glutamate(1-)exchange	glu_L[u] <=>	-0.18	0	-0.18	0	0	0	Exchange/demand reaction	Foreign
EX_glygly(u)	Glycyl-glycineexchange	glygly[u] <=>	0	0	0	0	0	0	Exchange/demand reaction	Foreign
EX_glygn2(u)	glycogen, structure 2 (glycogenin-1,6-{7[1,4-Glc], 4[1,4-Glc]})exchange	glygn2[u] <=>	0	0	0	0	0	0	Exchange/demand reaction	Foreign
EX_glyleu(u)	Glycylleucineexchange	glyleu[u] <=>	0	0	0	0	0	0	Exchange/demand reaction	Foreign
EX_glyphe(u)	Glycylphenylalanineexchange	glyphe[u] <=>	0	0	0	0	0	0	Exchange/demand reaction	Foreign
EX_glypro(u)	Glycylprolineexchange	glypro[u] <=>	0	0	0	0	0	0	Exchange/demand reaction	Foreign
EX_glysar(u)	Glycylsarcosineexchange	glysar[u] <=>	0	0	0	0	0	0	Exchange/demand reaction	Foreign
EX_gum(u)	gumsexchange	gum[u] <=>	0	0	0	0	0	0	Exchange/demand reaction	Foreign
EX_gumdchac(u)	guar gum-deoxyxholic acid complexexchange	gumdchac[u] <=>	0	0	0	0	0	0	Exchange/demand reaction	Foreign
EX_gumgchol(u)	guar gum-glycocholate complexexchange	gumgchol[u] <=>	0	0	0	0	0	0	Exchange/demand reaction	Foreign
EX_gumtchol(u)	guar gum-taurocholic acid complexexchange	gumtchol[u] <=>	0	0	0	0	0	0	Exchange/demand reaction	Foreign
EX_h2o(u)	H2Oexchange	h2o[u] <=>	-10	0	-10	0	0	0	Exchange/demand reaction	Foreign
EX_hdca(u)	Hexadecanoate (n-C16:0)exchange	hdca[u] <=>	-0.396371	0	-0.396371	0	0	0	Exchange/demand reaction	Foreign
EX_ile_L(u)	L-isoleucineexchange	ile_L[u] <=>	-0.15	0	-0.15	0	0	0	Exchange/demand reaction	Foreign
EX_lac_L(u)	(S)-lactateexchange	lac_L[u] <=>	0	0	0	0	0	0	Exchange/demand reaction	Foreign
EX_lcts(u)	Lactoseexchange	lcts[u] <=>	-0.074493	0	-0.074493	0	0	0	Exchange/demand reaction	Foreign
EX_Lcystin(u)	L-cystineexchange	Lcystin[u] <=>	0	0	0	0	0	0	Exchange/demand reaction	Foreign
EX_leugly(u)	Leucylglycineexchange	leugly[u] <=>	0	0	0	0	0	0	Exchange/demand reaction	Foreign
EX_leuleu(u)	Leucylleucineexchange	leuleu[u] <=>	0	0	0	0	0	0	Exchange/demand reaction	Foreign
EX_lnlc(u)	linoleateexchange	lnlc[u] <=>	-0.359109	0	-0.359109	0	0	0	Exchange/demand reaction	Foreign
EX_lnlnca(u)	alpha-linolenateexchange	lnlnca[u] <=>	-0.017565	0	-0.017565	0	0	0	Exchange/demand reaction	Common
EX_lnlncg(u)	gamma-linolenateexchange	lnlncg[u] <=>	-0.017565	0	-0.017565	0	0	0	Exchange/demand reaction	Common
EX_lys_L(u)	L-lysinium(1+)exchange	lys_L[u] <=>	-0.15	0	-0.15	0	0	0	Exchange/demand reaction	Common
EX_Lcystin(e)	L-cystineexchange	Lcystin[e] <=>	0	0	0	0	0	0	Exchange/demand reaction	Common
EX_met_L(u)	L-methionineexchange	met_L[u] <=>	-0.18	0	-0.18	0	0	0	Exchange/demand reaction	Common
EX_nac(u)	Nicotinateexchange	nac[u] <=>	-1	0	-1	0	0	0	Exchange/demand reaction	Common
EX_ncam(u)	Nicotinamideexchange	ncam[u] <=>	-1	0	-1	0	0	0	Exchange/demand reaction	Common
EX_ocdcea(u)	octadecenoate (n-C18:1)exchange	ocdcea[u] <=>	-0.681445	0	-0.681445	0	0	0	Exchange/demand reaction	Common
EX_orn(u)	Ornithineexchange	orn[u] <=>	-1	0	-1	0	0	0	Exchange/demand reaction	Common
EX_pchol_hs(u)	Phosphatidylcholineexchange	pchol_hs[u] <=>	0	0	0	0	0	0	Exchange/demand reaction	Common
EX_pectindchac(u)	pectin-deoxycholic acid complexexchange	pectindchac[u] <=>	0	0	0	0	0	0	Exchange/demand reaction	Common
EX_pectingchol(u)	pectin-glycocholate complexexchange	pectingchol[u] <=>	0	0	0	0	0	0	Exchange/demand reaction	Common
EX_pectintchol(u)	pectin-taurocholic acid complexexchange	pectintchol[u] <=>	0	0	0	0	0	0	Exchange/demand reaction	Common
EX_phyQ(u)	phylloquinoneexchange	phyQ[u] <=>	-1	0	-1	0	0	0	Exchange/demand reaction	Common
EX_pro_D(u)	D-prolineexchange	pro_D[u] <=>	0	0	0	0	0	0	Exchange/demand reaction	Common
EX_pro_L(u)	L-prolineexchange	pro_L[u] <=>	-0.18	0	-0.18	0	0	0	Exchange/demand reaction	Common
EX_progly(u)	L-Prolinylglycineexchange	progly[u] <=>	0	0	0	0	0	0	Exchange/demand reaction	Common
EX_psyl(u)	psylliumexchange	psyl[u] <=>	0	0	0	0	0	0	Exchange/demand reaction	Common
EX_psylchol(u)	psillium-glycocholic acid complexexchange	psylchol[u] <=>	0	0	0	0	0	0	Exchange/demand reaction	Common
EX_psyltchol(u)	psyllium-taurocholic acid complexexchange	psyltchol[u] <=>	0	0	0	0	0	0	Exchange/demand reaction	Common
EX_psyltdechol(u)	psyllium-taurodeoxycholic acid complexexchange	psyltdechol[u] <=>	0	0	0	0	0	0	Exchange/demand reaction	Common
EX_ptrc(u)	Putrescineexchange	ptrc[u] <=>	-1	0	-1	0	0	0	Exchange/demand reaction	Common
EX_retinol(u)	retinolexchange	retinol[u] <=>	-1	0	-1	0	0	0	Exchange/demand reaction	Common
EX_Rtotal(u)	R totalexchange	Rtotal[u] <=>	0	0	0	0	0	0	Exchange/demand reaction	Common
EX_Rtotal2(u)	R total 2 positionexchange	Rtotal2[u] <=>	0	0	0	0	0	0	Exchange/demand reaction	Common
EX_Rtotal3(u)	R total 3 positionexchange	Rtotal3[u] <=>	0	0	0	0	0	0	Exchange/demand reaction	Common
EX_sbt_D(u)	D-glucitolexchange	sbt_D[u] <=>	0	0	0	0	0	0	Exchange/demand reaction	Common
EX_spmd(u)	Spermidineexchange	spmd[u] <=>	-1	0	-1	0	0	0	Exchange/demand reaction	Common
EX_sprm(u)	spermine(4+)exchange	sprm[u] <=>	0	0	0	0	0	0	Exchange/demand reaction	Common
EX_strch1(u)	starch, structure 1 (1,6-{7[1,4-Glc], 4[1,4-Glc]})exchange	strch1[u] <=>	-0.257339	0	-0.257339	0	0	0	Exchange/demand reaction	Common
EX_sucr(u)	Sucroseexchange	sucr[u] <=>	-0.074493	0	-0.074493	0	0	0	Exchange/demand reaction	Common
EX_tag_hs(u)	triglycerideexchange	tag_hs[u] <=>	0	0	0	0	0	0	Exchange/demand reaction	Common
EX_taur(u)	Taurineexchange	taur[u] <=>	0	0	0	0	0	0	Exchange/demand reaction	Common
EX_tchola(u)	taurocholic acidexchange	tchola[u] <=>	0	0	0	0	0	0	Exchange/demand reaction	Common
EX_tdechola(u)	Taurodeoxycholic acidexchange	tdechola[u] <=>	-7.05e-08	0	-7.05e-08	0	0	0	Exchange/demand reaction	Common
EX_tmndnc(u)	timnodonic acid C20:5, n-3exchange	tmndnc[u] <=>	0	0	0	0	0	0	Exchange/demand reaction	Common
EX_tre(u)	Trehaloseexchange	tre[u] <=>	-0.074493	0	-0.074493	0	0	0	Exchange/demand reaction	Common
EX_trp_L(u)	L-tryptophanexchange	trp_L[u] <=>	-0.08182	0	-0.08182	0	0	0	Exchange/demand reaction	Common
EX_Tyr_ggn(u)	Tyr-194 of apo-glycogenin protein (primer for glycogen synthesis)exchange	Tyr_ggn[u] <=>	0	0	0	0	0	0	Exchange/demand reaction	Common
EX_tyr_L(u)	L-tyrosineexchange	tyr_L[u] <=>	-1	0	-1	0	0	0	Exchange/demand reaction	Common
EX_val_L(u)	L-valineexchange	val_L[u] <=>	-0.18	0	-0.18	0	0	0	Exchange/demand reaction	Common
EX_xolest2_hs(u)	cholesterol esterexchange	xolest2_hs[u] <=>	0	0	0	0	0	0	Exchange/demand reaction	Common
EX_adn(u)	Adenosineexchange	adn[u] <=>	-1	0	-1	0	0	0	Exchange/demand reaction	Common
EX_adocbl(e)	Adenosylcobalaminexchange	adocbl[e] ->	0	1	0	1	0	0	Exchange/demand reaction	Common
EX_ala_B(u)	beta-alanineexchange	ala_B[u] <=>	0	0	0	0	0	0	Exchange/demand reaction	Common
EX_arach(u)	arachidateexchange	arach[u] <=>	0	0	0	0	0	0	Exchange/demand reaction	Common
EX_ascb_L(e)	L-ascorbateexchange	ascb_L[e] ->	0	0	0	0	0	0	Exchange/demand reaction	Common
EX_asp_D(e)	D-aspartate(1-)exchange	asp_D[e] ->	0	0	0	0	0	0	Exchange/demand reaction	Common
EX_atp(u)	ATP(4-)exchange	atp[u] <=>	0	0	0	0	0	0	Exchange/demand reaction	Common
EX_avite1(e)	(+)-alpha-tocopherolexchange	avite1[e] ->	0	1	0	1	0	0	Exchange/demand reaction	Common
EX_btn(e)	Biotinexchange	btn[e] ->	0	1	0	1	0	0	Exchange/demand reaction	Common
EX_chol(e)	Cholineexchange	chol[e] ->	0	1	0	1	0	0	Exchange/demand reaction	Common
EX_chol(u)	Cholineexchange	chol[u] <=>	-1	0	-1	0	0	0	Exchange/demand reaction	Common
EX_cholate(e)	Cholateexchange	cholate[e] ->	0	0	0	0	0	0	Exchange/demand reaction	Common
EX_cholate(u)	Cholateexchange	cholate[u] <=>	0	0	0	0	0	0	Exchange/demand reaction	Common
EX_coa(u)	Coenzyme Aexchange	coa[u] <=>	0	0	0	0	0	0	Exchange/demand reaction	Common
EX_crn(e)	L-Carnitineexchange	crn[e] <=>	0	0	0	0	0	0	Exchange/demand reaction	Common
EX_crn(u)	L-Carnitineexchange	crn[u] <=>	0	0	0	0	0	0	Exchange/demand reaction	Common
EX_cys_L(u)	L-cysteineexchange	cys_L[u] <=>	-1	0	-1	0	0	0	Exchange/demand reaction	Common
EX_cysam(u)	cysteaminiumexchange	cysam[u] <=>	0	0	0	0	0	0	Exchange/demand reaction	Common
EX_cytd(u)	Cytidineexchange	cytd[u] <=>	-1	0	-1	0	0	0	Exchange/demand reaction	Common
EX_dad_2(u)	2-deoxyadenosineexchange	dad_2[u] <=>	-1	0	-1	0	0	0	Exchange/demand reaction	Common
EX_dcyt(u)	Deoxycytidineexchange	dcyt[u] <=>	-1	0	-1	0	0	0	Exchange/demand reaction	Common
EX_dgsn(u)	Deoxyguanosineexchange	dgsn[u] <=>	-1	0	-1	0	0	0	Exchange/demand reaction	Common
EX_dhdascb(e)	dehydroascorbide(1-)exchange	dhdascb[e] <=>	0	0	0	0	0	0	Exchange/demand reaction	Common
EX_dhdascb(u)	dehydroascorbide(1-)exchange	dhdascb[u] <=>	0	0	0	0	0	0	Exchange/demand reaction	Common
EX_din(u)	Deoxyinosineexchange	din[u] <=>	0	0	0	0	0	0	Exchange/demand reaction
EX_dpcoa(u)	Dephospho-CoAexchange	dpcoa[u] <=>	0	0	0	0	0	0	Exchange/demand reaction
EX_duri(u)	Deoxyuridineexchange	duri[u] <=>	0	0	0	0	0	0	Exchange/demand reaction
EX_fmn(u)	FMNexchange	fmn[u] <=>	0	0	0	0	0	0	Exchange/demand reaction
EX_fru(u)	D-Fructoseexchange	fru[u] <=>	-0.148986	0	-0.148986	0	0	0	Exchange/demand reaction
EX_gal(u)	D-Galactoseexchange	gal[u] <=>	-0.148986	0	-0.148986	0	0	0	Exchange/demand reaction
EX_gam(e)	D-Glucosamineexchange	gam[e] ->	0	1	0	1	0	0	Exchange/demand reaction
EX_gam(u)	D-Glucosamineexchange	gam[u] <=>	-1	0	-1	0	0	0	Exchange/demand reaction
EX_gchola(e)	glycocholateexchange	gchola[e] ->	0	0	0	0	0	0	Exchange/demand reaction
EX_glc_D(u)	D-glucoseexchange	glc_D[u] <=>	-0.148986	0	-0.148986	0	0	0	Exchange/demand reaction
EX_glu_L(e)	L-glutamate(1-)exchange	glu_L[e] <=>	0	0	0	0	0	0	Exchange/demand reaction
EX_gly(u)	Glycineexchange	gly[u] <=>	-0.45	0	-0.45	0	0	0	Exchange/demand reaction
EX_glyc(u)	Glycerolexchange	glyc[u] <=>	-1.79966	0	-1.79966	0	0	0	Exchange/demand reaction
EX_glygn4(u)	glycogen, structure 4 (glycogenin-1,6-{2[1,4-Glc], [1,4-Glc]})exchange	glygn4[u] <=>	0	0	0	0	0	0	Exchange/demand reaction
EX_glygn5(u)	glycogen, structure 5 (glycogenin-2[1,4-Glc])exchange	glygn5[u] <=>	0	0	0	0	0	0	Exchange/demand reaction
EX_gsn(u)	Guanosineexchange	gsn[u] <=>	-1	0	-1	0	0	0	Exchange/demand reaction
EX_hdcea(e)	Hexadecenoate (n-C16:1)exchange	hdcea[e] <=>	0	0.036517	0	0.036517	0	0	Exchange/demand reaction
EX_hdcea(u)	Hexadecenoate (n-C16:1)exchange	hdcea[u] <=>	-0.036517	0	-0.036517	0	0	0	Exchange/demand reaction
EX_his_L(u)	L-histidineexchange	his_L[u] <=>	-0.15	0	-0.15	0	0	0	Exchange/demand reaction
EX_hyptaur(u)	Hypotaurineexchange	hyptaur[u] <=>	0	0	0	0	0	0	Exchange/demand reaction
EX_ins(u)	Inosineexchange	ins[u] <=>	0	0	0	0	0	0	Exchange/demand reaction
EX_lnlc(e)	linoleateexchange	lnlc[e] <=>	0	0.359109	0	0.359109	0	0	Exchange/demand reaction
EX_lnlnca(e)	alpha-linolenateexchange	lnlnca[e] <=>	0	0.017565	0	0.017565	0	0	Exchange/demand reaction
EX_lnlncg(e)	gamma-linolenateexchange	lnlncg[e] <=>	0	0.017565	0	0.017565	0	0	Exchange/demand reaction
EX_lpchol_hs(u)	lysophosphatidylcholineexchange	lpchol_hs[u] <=>	0	0	0	0	0	0	Exchange/demand reaction
EX_mag_hs(u)	monoacylglycerol 2exchange	mag_hs[u] <=>	0	0	0	0	0	0	Exchange/demand reaction
EX_malt(u)	Maltoseexchange	malt[u] <=>	-0.074493	0	-0.074493	0	0	0	Exchange/demand reaction
EX_man(e)	D-Mannoseexchange	man[e] ->	0	0.148986	0	0.148986	0	0	Exchange/demand reaction
EX_man(u)	D-Mannoseexchange	man[u] <=>	-0.148986	0	-0.148986	0	0	0	Exchange/demand reaction
EX_o2(u)	O2exchange	o2[u] <=>	-1	0	-1	0	0	0	Exchange/demand reaction
EX_ocdca(u)	octadecanoate (n-C18:0)exchange	ocdca[u] <=>	-0.169283	0	-0.169283	0	0	0	Exchange/demand reaction
EX_ocdcea(e)	octadecenoate (n-C18:1)exchange	ocdcea[e] <=>	0	0	0	0	0	0	Exchange/demand reaction
EX_octa(e)	octanoate (n-C8:0)exchange	octa[e] <=>	0	0.012943	0	0.012943	0	0	Exchange/demand reaction
EX_octa(u)	octanoate (n-C8:0)exchange	octa[u] <=>	-0.012943	0	-0.012943	0	0	0	Exchange/demand reaction
EX_oh1(u)	hydroxide ionexchange	oh1[u] <=>	0	0	0	0	0	0	Exchange/demand reaction
EX_pan4p(u)	Pantetheine 4'-phosphateexchange	pan4p[u] <=>	0	0	0	0	0	0	Exchange/demand reaction
EX_pe_hs(u)	phosphatidylethanolamineexchange	pe_hs[u] <=>	0	0	0	0	0	0	Exchange/demand reaction
EX_phe_L(u)	L-phenylalanineexchange	phe_L[u] <=>	-1	0	-1	0	0	0	Exchange/demand reaction
EX_phyQ(e)	phylloquinoneexchange	phyQ[e] ->	0	1	0	1	0	0	Exchange/demand reaction
EX_pro_D(e)	D-prolineexchange	pro_D[e] ->	0	0	0	0	0	0	Exchange/demand reaction
EX_ptth(u)	pantetheineexchange	ptth[u] <=>	0	0	0	0	0	0	Exchange/demand reaction
EX_pydam(e)	Pyridoxamineexchange	pydam[e] ->	0	1	0	1	0	0	Exchange/demand reaction
EX_pydam(u)	Pyridoxamineexchange	pydam[u] <=>	-1	0	-1	0	0	0	Exchange/demand reaction
EX_pydxn(e)	Pyridoxineexchange	pydxn[e] ->	0	1	0	1	0	0	Exchange/demand reaction
EX_pydxn(u)	Pyridoxineexchange	pydxn[u] <=>	-1	0	-1	0	0	0	Exchange/demand reaction
EX_q10(u)	ubiquinone-10exchange	q10[u] <=>	0	0	0	0	0	0	Exchange/demand reaction
EX_q10h2(e)	Ubiquinol-10exchange	q10h2[e] ->	0	0	0	0	0	0	Exchange/demand reaction
EX_retn(e)	all-trans-retinoateexchange	retn[e] ->	0	1	0	1	0	0	Exchange/demand reaction
EX_rib_D(u)	D-riboseexchange	rib_D[u] <=>	-0.178783	0	-0.178783	0	0	0	Exchange/demand reaction
EX_sbt_D(e)	D-glucitolexchange	sbt_D[e] ->	0	0	0	0	0	0	Exchange/demand reaction
EX_strch2(u)	starch, structure 2 (1,6-{2[1,4-Glc], [1,4-Glc]})exchange	strch2[u] <=>	0	0.257339	0	0.257339	0	0	Exchange/demand reaction
EX_tag_hs(e)	triglycerideexchange	tag_hs[e] ->	0	0	0	0	0	0	Exchange/demand reaction
EX_tchola(e)	taurocholic acidexchange	tchola[e] ->	0	0	0	0	0	0	Exchange/demand reaction
EX_thymd(e)	Thymidineexchange	thymd[e] <=>	0	0	0	0	0	0	Exchange/demand reaction
EX_ttdca(u)	tetradecanoate (n-C14:0)exchange	ttdca[u] <=>	-0.068676	0	-0.068676	0	0	0	Exchange/demand reaction
EX_uri(u)	Uridineexchange	uri[u] <=>	-1	0	-1	0	0	0	Exchange/demand reaction
EX_vitd3(e)	calciolexchange	vitd3[e] ->	0	1	0	1	0	0	Exchange/demand reaction
EX_vitd3(u)	calciolexchange	vitd3[u] <=>	-1	0	-1	0	0	0	Exchange/demand reaction
EX_xylt(e)	xylitolexchange	xylt[e] ->	0	0	0	0	0	0	Exchange/demand reaction
EX_xylt(u)	xylitolexchange	xylt[u] <=>	0	0	0	0	0	0	Exchange/demand reaction
EX_Tyr_ggn(u)	Tyr-194 of apo-glycogenin protein (primer for glycogen synthesis)exchange	Tyr_ggn[u] <=>	0	0	0	0	0	0	Exchange/demand reaction
EX_adn(u)	Adenosineexchange	adn[u] <=>	-1	0	-1	0	0	0	Exchange/demand reaction
EX_adocbl(u)	Adenosylcobalaminexchange	adocbl[u] <=>	-1	0	-1	0	0	0	Exchange/demand reaction
EX_arg_L(u)	L-argininium(1+)exchange	arg_L[u] <=>	-0.15	0	-0.15	0	0	0	Exchange/demand reaction
EX_asp_L(u)	L-aspartate(1-)exchange	asp_L[u] <=>	-0.225	0	-0.225	0	0	0	Exchange/demand reaction
EX_btn(u)	Biotinexchange	btn[u] <=>	-1	0	-1	0	0	0	Exchange/demand reaction
EX_chol(u)	Cholineexchange	chol[u] <=>	-1	0	-1	0	0	0	Exchange/demand reaction
EX_cholate(u)	Cholateexchange	cholate[u] <=>	0	0	0	0	0	0	Exchange/demand reaction
EX_cys_L(u)	L-cysteineexchange	cys_L[u] <=>	-1	0	-1	0	0	0	Exchange/demand reaction
EX_cytd(u)	Cytidineexchange	cytd[u] <=>	-1	0	-1	0	0	0	Exchange/demand reaction
EX_dad_2(u)	2-deoxyadenosineexchange	dad_2[u] <=>	-1	0	-1	0	0	0	Exchange/demand reaction
EX_dcyt(u)	Deoxycytidineexchange	dcyt[u] <=>	-1	0	-1	0	0	0	Exchange/demand reaction
EX_dgsn(u)	Deoxyguanosineexchange	dgsn[u] <=>	-1	0	-1	0	0	0	Exchange/demand reaction
EX_din(u)	Deoxyinosineexchange	din[u] <=>	0	0	0	0	0	0	Exchange/demand reaction
EX_duri(u)	Deoxyuridineexchange	duri[u] <=>	0	0	0	0	0	0	Exchange/demand reaction
EX_fru(u)	D-Fructoseexchange	fru[u] <=>	-0.148986	0	-0.148986	0	0	0	Exchange/demand reaction
EX_gal(u)	D-Galactoseexchange	gal[u] <=>	-0.148986	0	-0.148986	0	0	0	Exchange/demand reaction
EX_gam(u)	D-Glucosamineexchange	gam[u] <=>	-1	0	-1	0	0	0	Exchange/demand reaction
EX_gchola(u)	glycocholateexchange	gchola[u] <=>	0	0	0	0	0	0	Exchange/demand reaction
EX_glc_D(u)	D-glucoseexchange	glc_D[u] <=>	-0.148986	0	-0.148986	0	0	0	Exchange/demand reaction
EX_glu_L(u)	L-glutamate(1-)exchange	glu_L[u] <=>	-0.18	0	-0.18	0	0	0	Exchange/demand reaction
EX_gly(u)	Glycineexchange	gly[u] <=>	-0.45	0	-0.45	0	0	0	Exchange/demand reaction
EX_glyc(u)	Glycerolexchange	glyc[u] <=>	-1.79966	0	-1.79966	0	0	0	Exchange/demand reaction
EX_glygn2(u)	glycogen, structure 2 (glycogenin-1,6-{7[1,4-Glc], 4[1,4-Glc]})exchange	glygn2[u] <=>	0	0	0	0	0	0	Exchange/demand reaction
EX_glygn4(u)	glycogen, structure 4 (glycogenin-1,6-{2[1,4-Glc], [1,4-Glc]})exchange	glygn4[u] <=>	0	0	0	0	0	0	Exchange/demand reaction
EX_glygn5(u)	glycogen, structure 5 (glycogenin-2[1,4-Glc])exchange	glygn5[u] <=>	0	0	0	0	0	0	Exchange/demand reaction
EX_glyleu(u)	Glycylleucineexchange	glyleu[u] <=>	0	0	0	0	0	0	Exchange/demand reaction
EX_glyphe(u)	Glycylphenylalanineexchange	glyphe[u] <=>	0	0	0	0	0	0	Exchange/demand reaction
EX_glypro(u)	Glycylprolineexchange	glypro[u] <=>	0	0	0	0	0	0	Exchange/demand reaction
EX_gsn(u)	Guanosineexchange	gsn[u] <=>	-1	0	-1	0	0	0	Exchange/demand reaction
EX_h2o(u)	H2Oexchange	h2o[u] <=>	-10	0	-10	0	0	0	Exchange/demand reaction
EX_hdca(u)	Hexadecanoate (n-C16:0)exchange	hdca[u] <=>	-0.396371	0	-0.396371	0	0	0	Exchange/demand reaction
EX_his_L(u)	L-histidineexchange	his_L[u] <=>	-0.15	0	-0.15	0	0	0	Exchange/demand reaction
EX_ile_L(u)	L-isoleucineexchange	ile_L[u] <=>	-0.15	0	-0.15	0	0	0	Exchange/demand reaction
EX_ins(u)	Inosineexchange	ins[u] <=>	0	0	0	0	0	0	Exchange/demand reaction
EX_lac_L(u)	(S)-lactateexchange	lac_L[u] <=>	0	0	0	0	0	0	Exchange/demand reaction
EX_lcts(u)	Lactoseexchange	lcts[u] <=>	-0.074493	0	-0.074493	0	0	0	Exchange/demand reaction
EX_lys_L(u)	L-lysinium(1+)exchange	lys_L[u] <=>	-0.15	0	-0.15	0	0	0	Exchange/demand reaction
EX_malt(u)	Maltoseexchange	malt[u] <=>	-0.074493	0	-0.074493	0	0	0	Exchange/demand reaction
EX_man(u)	D-Mannoseexchange	man[u] <=>	-0.148986	0	-0.148986	0	0	0	Exchange/demand reaction
EX_met_L(u)	L-methionineexchange	met_L[u] <=>	-0.18	0	-0.18	0	0	0	Exchange/demand reaction
EX_nac(u)	Nicotinateexchange	nac[u] <=>	-1	0	-1	0	0	0	Exchange/demand reaction
EX_ncam(u)	Nicotinamideexchange	ncam[u] <=>	-1	0	-1	0	0	0	Exchange/demand reaction
EX_o2(u)	O2exchange	o2[u] <=>	-1	0	-1	0	0	0	Exchange/demand reaction
EX_ocdca(u)	octadecanoate (n-C18:0)exchange	ocdca[u] <=>	-0.169283	0	-0.169283	0	0	0	Exchange/demand reaction
EX_ocdcea(u)	octadecenoate (n-C18:1)exchange	ocdcea[u] <=>	-0.681445	0	-0.681445	0	0	0	Exchange/demand reaction
EX_orn(u)	Ornithineexchange	orn[u] <=>	-1	0	-1	0	0	0	Exchange/demand reaction
EX_phe_L(u)	L-phenylalanineexchange	phe_L[u] <=>	-1	0	-1	0	0	0	Exchange/demand reaction
EX_pro_L(u)	L-prolineexchange	pro_L[u] <=>	-0.18	0	-0.18	0	0	0	Exchange/demand reaction
EX_ptrc(u)	Putrescineexchange	ptrc[u] <=>	-1	0	-1	0	0	0	Exchange/demand reaction
EX_pydam(u)	Pyridoxamineexchange	pydam[u] <=>	-1	0	-1	0	0	0	Exchange/demand reaction
EX_pydxn(u)	Pyridoxineexchange	pydxn[u] <=>	-1	0	-1	0	0	0	Exchange/demand reaction
EX_rib_D(u)	D-riboseexchange	rib_D[u] <=>	-0.178783	0	-0.178783	0	0	0	Exchange/demand reaction
EX_sbt_D(u)	D-glucitolexchange	sbt_D[u] <=>	0	0	0	0	0	0	Exchange/demand reaction
EX_spmd(u)	Spermidineexchange	spmd[u] <=>	-1	0	-1	0	0	0	Exchange/demand reaction
EX_sucr(u)	Sucroseexchange	sucr[u] <=>	-0.074493	0	-0.074493	0	0	0	Exchange/demand reaction
EX_taur(u)	Taurineexchange	taur[u] <=>	0	0	0	0	0	0	Exchange/demand reaction
EX_tchola(u)	taurocholic acidexchange	tchola[u] <=>	0	0	0	0	0	0	Exchange/demand reaction
EX_tre(u)	Trehaloseexchange	tre[u] <=>	-0.074493	0	-0.074493	0	0	0	Exchange/demand reaction
EX_trp_L(u)	L-tryptophanexchange	trp_L[u] <=>	-0.08182	0	-0.08182	0	0	0	Exchange/demand reaction
EX_ttdca(u)	tetradecanoate (n-C14:0)exchange	ttdca[u] <=>	-0.068676	0	-0.068676	0	0	0	Exchange/demand reaction
EX_tyr_L(u)	L-tyrosineexchange	tyr_L[u] <=>	-1	0	-1	0	0	0	Exchange/demand reaction
EX_uri(u)	Uridineexchange	uri[u] <=>	-1	0	-1	0	0	0	Exchange/demand reaction
EX_val_L(u)	L-valineexchange	val_L[u] <=>	-0.18	0	-0.18	0	0	0	Exchange/demand reaction
EX_pydam(u)	Pyridoxamineexchange	pydam[u] <=>	-1	0	-1	0	0	0	Exchange/demand reaction
EX_sbt_D(u)	D-glucitolexchange	sbt_D[u] <=>	0	0	0	0	0	0	Exchange/demand reaction
EX_taur(u)	Taurineexchange	taur[u] <=>	0	0	0	0	0	0	Exchange/demand reaction
EX_tchola(u)	taurocholic acidexchange	tchola[u] <=>	0	0	0	0	0	0	Exchange/demand reaction
